# Supplementary material for: Admixture of evolutionary rates across a butterfly hybrid zone
Source: eLife. 2022 Jun 15;11:e78135. doi: 10.7554/eLife.78135 (PMC9246367; doi:10.7554/eLife.78135)
Supplement: Figure 2—source data 1. [file elife-78135-fig2-data1.zip]

Archive with 33 entries (31 files):
- Fst_50kbWindows_10kbIncreaments/
- Fst_50kbWindows_10kbIncreaments/Chromosome7.csv
- Fst_50kbWindows_10kbIncreaments/Chromosome27.csv
- Fst_50kbWindows_10kbIncreaments/Chromosome26.csv
- Fst_50kbWindows_10kbIncreaments/Chromosome6.csv
- Fst_50kbWindows_10kbIncreaments/Chromosome4.csv
- Fst_50kbWindows_10kbIncreaments/Chromosome30.csv
- Fst_50kbWindows_10kbIncreaments/Chromosome24.csv
- Fst_50kbWindows_10kbIncreaments/Chromosome18.csv
- Fst_50kbWindows_10kbIncreaments/Chromosome19.csv
- Fst_50kbWindows_10kbIncreaments/Chromosome25.csv
- Fst_50kbWindows_10kbIncreaments/Chromosome5.csv
- Fst_50kbWindows_10kbIncreaments/Chromosome1.csv
- Fst_50kbWindows_10kbIncreaments/Chromosome21.csv
- Fst_50kbWindows_10kbIncreaments/Chromosome20.csv
- Fst_50kbWindows_10kbIncreaments/Chromosome2.csv
- Fst_50kbWindows_10kbIncreaments/Chromosome22.csv
- Fst_50kbWindows_10kbIncreaments/Chromosome23.csv
- Fst_50kbWindows_10kbIncreaments/Chromosome3.csv
- Fst_50kbWindows_10kbIncreaments/Chromosome12.csv
- Fst_50kbWindows_10kbIncreaments/Chromosome13.csv
- Fst_50kbWindows_10kbIncreaments/Chromosome11.csv
- Fst_50kbWindows_10kbIncreaments/Chromosome10.csv
- Fst_50kbWindows_10kbIncreaments/Chromosome8.csv
- Fst_50kbWindows_10kbIncreaments/Chromosome28.csv
- Fst_50kbWindows_10kbIncreaments/Chromosome14.csv
- Fst_50kbWindows_10kbIncreaments/Chromosome15.csv
- Fst_50kbWindows_10kbIncreaments/Chromosome29.csv
- Fst_50kbWindows_10kbIncreaments/Chromosome9.csv
- Fst_50kbWindows_10kbIncreaments/Chromosome17.csv
- Fst_50kbWindows_10kbIncreaments/Chromosome16.csv
- Fst_50kbWindows_10kbIncreaments/.ipynb_checkpoints/
- Fst_50kbWindows_10kbIncreaments/.ipynb_checkpoints/Chromosome12-checkpoint.csv
