# Supplementary material for: Admixture of evolutionary rates across a butterfly hybrid zone
Source: eLife. 2022 Jun 15;11:e78135. doi: 10.7554/eLife.78135 (PMC9246367; doi:10.7554/eLife.78135)
Supplement: Figure 2—source data 1. [file elife-78135-fig2-data1.zip › Fst_50kbWindows_10kbIncreaments/Chromosome7.csv]

Position	Fst_XY_KM
25000.5	0.27774086378737545
35000.5	0.3383363471971067
45000.5	0.34526974198592647
55000.5	0.34102885821831863
65000.5	0.33589584624922497
75000.5	0.3329842931937173
85000.5	0.30394842868654315
95000.5	0.2755593803786575
105000.5	0.25751072961373395
115000.5	0.30454217736121125
125000.5	0.42375096079938507
135000.5	0.46909765142150806
145000.5	0.4800808897876642
155000.5	0.45973847212663455
165000.5	0.4464553593031696
175000.5	0.3691015686895895
185000.5	0.28247422680412365
195000.5	0.2297910990009083
205000.5	0.398060643373865
215000.5	0.4833711605386595
225000.5	0.5627906976744188
235000.5	0.6176226675881135
245000.5	0.7001751313485113
255000.5	0.6087732342007437
265000.5	0.5220000000000001
275000.5	0.4160676532769556
285000.5	0.4498011137629277
295000.5	0.602614913176711
305000.5	0.6385928454801841
315000.5	0.6282310746765725
325000.5	0.6044771057094405
335000.5	0.6694123912657555
345000.5	0.6545703058260721
355000.5	0.6502058304629085
365000.5	0.655636077883524
375000.5	0.6988314480695522
385000.5	0.6617866981503348
395000.5	0.6905273343009193
405000.5	0.7097993376193259
415000.5	0.7207018927444795
425000.5	0.72250098000784
435000.5	0.7781341995736473
445000.5	0.7828763022392526
455000.5	0.7912938038074451
465000.5	0.8219558485665768
475000.5	0.8350700280112044
485000.5	0.8141787145096672
495000.5	0.7975644699140401
505000.5	0.7683574664653106
515000.5	0.7357535014005603
525000.5	0.679758490566038
535000.5	0.7089937666963492
545000.5	0.7394084732214229
555000.5	0.773101759073703
565000.5	0.8157773444424747
575000.5	0.8243170320404722
585000.5	0.8442905345409342
595000.5	0.8456899488926743
605000.5	0.8276513690705748
615000.5	0.7572746628814763
625000.5	0.7281829733163913
635000.5	0.7119891378139851
645000.5	0.6830411386911995
655000.5	0.7201240951396072
665000.5	0.7844764566759836
675000.5	0.7647255270298476
685000.5	0.698152709359606
695000.5	0.6568270481144344
705000.5	0.6569595894804362
715000.5	0.5190781049935979
725000.5	0.4328298086606243
735000.5	0.5368538697960324
745000.5	0.5913269088213493
755000.5	0.5866431095406361
765000.5	0.5919028340080972
775000.5	0.5820936639118458
785000.5	0.5713284485504937
795000.5	0.4748732802317162
805000.5	0.4590439024390244
815000.5	0.53532800594685
825000.5	0.5420466676833918
835000.5	0.4464877901718421
845000.5	0.5103486441615938
855000.5	0.5009129908700913
865000.5	0.46110346288255855
875000.5	0.46570955273329667
885000.5	0.5036572860886408
895000.5	0.4195561273721454
905000.5	0.39827109266943284
915000.5	0.35658730158730156
925000.5	0.17630597014925375
935000.5	0.14314641744548287
945000.5	0.17298091042584435
955000.5	0.2908912830558276
965000.5	0.49722290489063664
975000.5	0.5689662972178241
985000.5	0.6684381778741865
995000.5	0.6538146441372248
1.0050005e6	0.6478566238798741
1.0150005e6	0.5472202166064981
1.0250005e6	0.560868682768419
1.0350005e6	0.5708882885746067
1.0450005e6	0.6121858339680123
1.0550005e6	0.5693394560226069
1.0650005e6	0.5515416098226468
1.0750005e6	0.5146349308459311
1.0850005e6	0.45274851561003643
1.0950005e6	0.3251615593079008
1.1050005e6	0.28126366950182263
1.1150005e6	0.2655737704918033
1.1250005e6	0.2713021491782554
1.1350005e6	0.40249410178631617
1.1450005e6	0.46608315098468284
1.1550005e6	0.4502069291711009
1.1650005e6	0.4424653814824871
1.1750005e6	0.40586679490262084
1.1850005e6	0.32799315849486893
1.1950005e6	0.2626035110963895
1.2050005e6	0.26608517188301695
1.2150005e6	0.2173800259403372
1.2250005e6	0.1969809171176303
1.2350005e6	0.21515800749866099
1.2450005e6	0.17776442307692306
1.2550005e6	0.18852134577325416
1.2650005e6	0.31923488178685994
1.2750005e6	0.42750242954324585
1.2850005e6	0.4890181167524043
1.2950005e6	0.5214949368410063
1.3050005e6	0.5427945205479452
1.3150005e6	0.4858074222668003
1.3250005e6	0.4336188163108781
1.3350005e6	0.40090614886731396
1.3450005e6	0.39144065687982094
1.3550005e6	0.411872544740288
1.3650005e6	0.4817703081232494
1.3750005e6	0.4975489671411752
1.3850005e6	0.49437075019507304
1.3950005e6	0.5292470062918612
1.4050005e6	0.5498057498057498
1.4150005e6	0.567833132218583
1.4250005e6	0.5899453166343271
1.4350005e6	0.6531461434370772
1.4450005e6	0.6641109298531812
1.4550005e6	0.7166198400691592
1.4650005e6	0.7335532102022867
1.4750005e6	0.7891193903471635
1.4850005e6	0.7979942054825051
1.4950005e6	0.8266463148713478
1.5050005e6	0.7711858569624612
1.5150005e6	0.7394203333833911
1.5250005e6	0.5993640699523053
1.5350005e6	0.5197316103379721
1.5450005e6	0.46101999550662776
1.5550005e6	0.48293483837865564
1.5650005e6	0.5036980362152512
1.5750005e6	0.5050245561012467
1.5850005e6	0.506061181835455
1.5950005e6	0.5584420839656045
1.6050005e6	0.5971822481634297
1.6150005e6	0.6083562621012942
1.6250005e6	0.5480529519760364
1.6350005e6	0.5058451102317695
1.6450005e6	0.4500000000000001
1.6550005e6	0.31162208665728147
1.6650005e6	0.14212171355028502
1.6750005e6	0.09716752090639336
1.6850005e6	0.12002383790226466
1.6950005e6	0.07788424683786896
1.7050005e6	0.045336149243224245
1.7150005e6	-0.007974816369359887
1.7250005e6	-0.015535292131036785
1.7350005e6	-0.019301164725457547
1.7450005e6	-0.01818935156411848
1.7550005e6	-0.014382402707275787
1.7650005e6	0.03264440911499737
1.7750005e6	0.0505920344456405
1.7850005e6	0.057063711911357375
1.7950005e6	0.12001574493210002
1.8050005e6	0.1314537092581484
1.8150005e6	0.12692595362752435
1.8250005e6	0.1181513231457324
1.8350005e6	0.16186236319792247
1.8450005e6	0.17552922897650028
1.8550005e6	0.2220925993437842
1.8650005e6	0.187434554973822
1.8750005e6	0.1373513296806094
1.8850005e6	0.13694652794580214
1.8950005e6	0.12954237079067474
1.9050005e6	0.11256445047489826
1.9150005e6	0.14704006654651328
1.9250005e6	0.1902102102102102
1.9350005e6	0.17524099441907665
1.9450005e6	0.1684633411449615
1.9550005e6	0.18638138372637833
1.9650005e6	0.21225914125322412
1.9750005e6	0.19696094818416654
1.9850005e6	0.2416315049226442
1.9950005e6	0.2454773170052881
2.0050005e6	0.2311155435247186
2.0150005e6	0.21457689932056828
2.0250005e6	0.24718296589410213
2.0350005e6	0.18667464592060642
2.0450005e6	0.1969739199681465
2.0550005e6	0.21021044427123928
2.0650005e6	0.2072700569120617
2.0750005e6	0.19102851650112143
2.0850005e6	0.2202671579917089
2.0950005e6	0.21290112396155725
2.1050005e6	0.20632781602460815
2.1150005e6	0.2600842048078229
2.1250005e6	0.26977698727596117
2.1350005e6	0.31024771838331167
2.1450005e6	0.3107532751091704
2.1550005e6	0.34801645216929816
2.1650005e6	0.326015246015246
2.1750005e6	0.33277673816035697
2.1850005e6	0.2857231340972437
2.1950005e6	0.2965435745937962
2.2050005e6	0.2276137761377614
2.2150005e6	0.20479281078382428
2.2250005e6	0.19593877860281864
2.2350005e6	0.17495007132667623
2.2450005e6	0.13401380966676676
2.2550005e6	0.16293261760135613
2.2650005e6	0.1390240391535915
2.2750005e6	0.13780939676893436
2.2850005e6	0.11388934225559004
2.2950005e6	0.0928805821087174
2.3050005e6	0.07419056429232194
2.3150005e6	0.09383037133362233
2.3250005e6	0.09589716499383695
2.3350005e6	0.1337998865140912
2.3450005e6	0.19442479717079258
2.3550005e6	0.21094339622641506
2.3650005e6	0.18617922425323227
2.3750005e6	0.18034455755677367
2.3850005e6	0.14957724827056113
2.3950005e6	0.1315508021390375
2.4050005e6	0.1136823425022183
2.4150005e6	0.11872666535665162
2.4250005e6	0.1649435124957207
2.4350005e6	0.25655807607027126
2.4450005e6	0.2912969861158144
2.4550005e6	0.30852761696135195
2.4650005e6	0.2898955728783645
2.4750005e6	0.25864259445001675
2.4850005e6	0.19157336476134354
2.4950005e6	0.1597286295793759
2.5050005e6	0.09862895078654929
2.5150005e6	0.09222536984576646
2.5250005e6	0.08240642521594184
2.5350005e6	0.0158775877587759
2.5450005e6	0.017327459618208536
2.5550005e6	0.10631058358061327
2.5650005e6	0.13849684452094094
2.5750005e6	0.20702106318956873
2.5850005e6	0.25074053757542514
2.5950005e6	0.2621644063105453
2.6050005e6	0.2702508960573477
2.6150005e6	0.24126287354381226
2.6250005e6	0.18804796540200513
2.6350005e6	0.1291177584248391
2.6450005e6	0.1683497775198298
2.6550005e6	0.22875773282059855
2.6650005e6	0.3348929059699226
2.6750005e6	0.4548817100996758
2.6850005e6	0.5982423435419442
2.6950005e6	0.5932643133341649
2.7050005e6	0.6247831474597275
2.7150005e6	0.6212714739030529
2.7250005e6	0.5396760647870426
2.7350005e6	0.48303507516105937
2.7450005e6	0.4747746665064296
2.7550005e6	0.4266829865361078
2.7650005e6	0.38950810737157654
2.7750005e6	0.40770594873448335
2.7850005e6	0.38136966126656857
2.7950005e6	0.322015503875969
2.8050005e6	0.36288441145281025
2.8150005e6	0.38422649140546006
2.8250005e6	0.3116508851379169
2.8350005e6	0.3297794615072386
2.8450005e6	0.3800741782836681
2.8550005e6	0.33926331394685827
2.8650005e6	0.294989816700611
2.8750005e6	0.3789737501648859
2.8850005e6	0.3388248461108002
2.8950005e6	0.2765648765648766
2.9050005e6	0.23784775298073985
2.9150005e6	0.28780621322019984
2.9250005e6	0.32918442739414605
2.9350005e6	0.4866770670826832
2.9450005e6	0.5899199525644826
2.9550005e6	0.6307623916425873
2.9650005e6	0.6525649308696213
2.9750005e6	0.6555572589299403
2.9850005e6	0.606424530023727
2.9950005e6	0.6375521093880273
3.0050005e6	0.6307610993657505
3.0150005e6	0.6561993047508693
3.0250005e6	0.665432473444613
3.0350005e6	0.6691962951897222
3.0450005e6	0.5810377006345652
3.0550005e6	0.5732286717620327
3.0650005e6	0.5867943753821072
3.0750005e6	0.6330420307948398
3.0850005e6	0.6265366680796948
3.0950005e6	0.5603421461897357
3.1050005e6	0.48737389177621526
3.1150005e6	0.45342876933733556
3.1250005e6	0.3299145299145299
3.1350005e6	0.4244070991047589
3.1450005e6	0.4082931533269046
3.1550005e6	0.36669260700389106
3.1650005e6	0.3492463349163741
3.1750005e6	0.4137260057849067
3.1850005e6	0.23589880159786952
3.1950005e6	0.2781574284991142
3.2050005e6	0.27766652154984767
3.2150005e6	0.24156697161623272
3.2250005e6	0.24457805454155038
3.2350005e6	0.2470320673186264
3.2450005e6	0.1984015984015984
3.2550005e6	0.20697015900675234
3.2650005e6	0.17112768758227292
3.2750005e6	0.2835257890685143
3.2850005e6	0.2668414154652687
3.2950005e6	0.2943772990015765
3.3050005e6	0.3836114570361146
3.3150005e6	0.5021775544388609
3.3250005e6	0.5128440366972478
3.3350005e6	0.5363265306122448
3.3450005e6	0.550279955207167
3.3550005e6	0.5652513966480446
3.3650005e6	0.5661764705882352
3.3750005e6	0.6500853727945362
3.3850005e6	0.7008331093791991
3.3950005e6	0.7357124905755216
3.4050005e6	0.760879340494629
3.4150005e6	0.7798270893371758
3.4250005e6	0.7665755564232724
3.4350005e6	0.7261111111111112
3.4450005e6	0.7465211459754434
3.4550005e6	0.7266129032258066
3.4650005e6	0.6255759285378468
3.4750005e6	0.5454873145709137
3.4850005e6	0.4366666666666667
3.4950005e6	0.2883074407195421
3.5050005e6	0.22859288933400101
3.5150005e6	0.18877487946594143
3.5250005e6	0.1599309153713299
3.5350005e6	0.16435931628076128
3.5450005e6	0.1770275320792326
3.5550005e6	0.18170580964153277
3.5650005e6	0.19699982557125417
3.5750005e6	0.2127272727272727
3.5850005e6	0.24484525517524086
3.5950005e6	0.2944182389937107
3.6050005e6	0.2740685264931661
3.6150005e6	0.2614807233026271
3.6250005e6	0.3030479896238651
3.6350005e6	0.3229213028525188
3.6450005e6	0.4441950321987121
3.6550005e6	0.5215520052168243
3.6650005e6	0.5491407089151451
3.6750005e6	0.5607133351077987
3.6850005e6	0.5384174908901613
3.6950005e6	0.47601550648912866
3.7050005e6	0.4210547749949094
3.7150005e6	0.31082413712139
3.7250005e6	0.4098164405426975
3.7350005e6	0.44013185002060157
3.7450005e6	0.5040973111395648
3.7550005e6	0.551390083118372
3.7650005e6	0.6473076387922639
3.7750005e6	0.6287183002056204
3.7850005e6	0.6469181920059769
3.7950005e6	0.6862068965517243
3.8050005e6	0.6954964176049131
3.8150005e6	0.6689902982393101
3.8250005e6	0.6064106844741236
3.8350005e6	0.5317798041202296
3.8450005e6	0.3536401673640167
3.8550005e6	0.28998652896273014
3.8650005e6	0.2788334901222954
3.8750005e6	0.30018552875695725
3.8850005e6	0.36195202646815555
3.8950005e6	0.4024832855778415
3.9050005e6	0.3667930250189537
3.9150005e6	0.3873339511893729
3.9250005e6	0.40795692491773855
3.9350005e6	0.5008695652173913
3.9450005e6	0.49871605977688915
3.9550005e6	0.5314339093881364
3.9650005e6	0.5195063053394149
3.9750005e6	0.47933087609866737
3.9850005e6	0.41899224806201546
3.9950005e6	0.39984767707539987
4.0050005e6	0.37140366172624234
4.0150005e6	0.39496124031007757
4.0250005e6	0.4254256526674233
4.0350005e6	0.39835390946502064
4.0450005e6	0.4953886693017128
4.0550005e6	0.6630393996247654
4.0650005e6	0.6665286404416838
4.0750005e6	0.6886245353159852
4.0850005e6	0.7002739726027397
4.0950005e6	0.6532673267326733
4.1050005e6	0.3834920634920635
4.1150005e6	0.18848000000000006
4.1250005e6	0.37964285714285706
4.1350005e6	0.38715846994535524
4.1450005e6	0.3553523399677246
4.1550005e6	0.3746987951807229
4.1650005e6	0.3262503239181135
4.1750005e6	0.20885010906824553
4.1850005e6	0.16416154051885534
4.1950005e6	0.1182834152883326
4.2050005e6	0.11325898389095418
4.2150005e6	0.14896117523609653
4.2250005e6	0.21016609965979594
4.2350005e6	0.2925856228829508
4.2450005e6	0.21090582959641258
4.2550005e6	0.17377999677886943
4.2650005e6	0.20102359965880015
4.2750005e6	0.20265001911071476
4.2850005e6	0.11563745019920318
4.2950005e6	0.19026841200581782
4.3050005e6	0.24138941814451123
4.3150005e6	0.22629457364341085
4.3250005e6	0.17399566594432406
4.3350005e6	0.1825171995143667
4.3450005e6	0.14660694288913775
4.3550005e6	0.13000906618313693
4.3650005e6	0.08278926018929883
4.3750005e6	0.06413863404689096
4.3850005e6	0.0569775849602314
4.3950005e6	0.09191653515693497
4.4050005e6	0.10393700787401577
4.4150005e6	0.0724370577587626
4.4250005e6	0.14756908526673568
4.4350005e6	0.2091580930299957
4.4450005e6	0.18865671641791046
4.4550005e6	0.16967621419676215
4.4650005e6	0.18327021241561012
4.4750005e6	0.14120156416637045
4.4850005e6	0.09455768850188011
4.4950005e6	0.10123349924258819
4.5050005e6	0.13393321335732855
4.5150005e6	0.1574400634040024
4.5250005e6	0.12539747248267427
4.5350005e6	0.11442824251726784
4.5450005e6	0.12964192139737993
4.5550005e6	0.058315477171584
4.5650005e6	0.07072697417525006
4.5750005e6	0.05012218300298673
4.5850005e6	0.02555066079295157
4.5950005e6	0.028129675810473848
4.6050005e6	0.07593378027089889
4.6150005e6	0.07384911364573316
4.6250005e6	0.12603036876355747
4.6350005e6	0.20221774193548392
4.6450005e6	0.23163060450591128
4.6550005e6	0.25531675481039723
4.6650005e6	0.2607232203775302
4.6750005e6	0.26270635016267024
4.6850005e6	0.20734654422426294
4.6950005e6	0.16181625066383434
4.7050005e6	0.11505065123010132
4.7150005e6	0.0854775950797038
4.7250005e6	0.10509837105986887
4.7350005e6	0.15751848808545604
4.7450005e6	0.16584963954685888
4.7550005e6	0.2081443402882774
4.7650005e6	0.2457355843016883
4.7750005e6	0.25411451398135826
4.7850005e6	0.20502928989855695
4.7950005e6	0.1818208134317557
4.8050005e6	0.12605858248596147
4.8150005e6	0.13930832927423287
4.8250005e6	0.11480649188514358
4.8350005e6	0.08611965003546942
4.8450005e6	0.09345966574549286
4.8550005e6	0.08136215910696624
4.8650005e6	0.03329706202393908
4.8750005e6	0.047075445040972067
4.8850005e6	0.05493005800068238
4.8950005e6	0.08177915164004812
4.9050005e6	0.0992533236204699
4.9150005e6	0.0974912891986063
4.9250005e6	0.09677169920742318
4.9350005e6	0.15702210663198957
4.9450005e6	0.14785451573355132
4.9550005e6	0.15262732417138242
4.9650005e6	0.25682397185490724
4.9750005e6	0.24698367636621718
4.9850005e6	0.22286327653293977
4.9950005e6	0.20341933478396027
5.0050005e6	0.18802151475505166
5.0150005e6	0.04446251422995612
5.0250005e6	0.06343019135364994
5.0350005e6	0.06100815418828765
5.0450005e6	0.12326560497894931
5.0550005e6	0.18374621279629305
5.0650005e6	0.3825158371040724
5.0750005e6	0.5312880118934992
5.0850005e6	0.6017950272892664
5.0950005e6	0.6392354547364
5.1050005e6	0.7015052103434968
5.1150005e6	0.7115023474178402
5.1250005e6	0.6743865882091707
5.1350005e6	0.6857951771941815
5.1450005e6	0.7359479454496834
5.1550005e6	0.749513696796645
5.1650005e6	0.7358632275916592
5.1750005e6	0.7523166891587945
5.1850005e6	0.7696744186046512
5.1950005e6	0.7641898864809081
5.2050005e6	0.7024940617577198
5.2150005e6	0.6709993011879805
5.2250005e6	0.7131898971000936
5.2350005e6	0.7361836341335203
5.2450005e6	0.7309915376017883
5.2550005e6	0.749317546456175
5.2650005e6	0.7467576791808873
5.2750005e6	0.6820130118637581
5.2850005e6	0.6013114754098361
5.2950005e6	0.5169031759822377
5.3050005e6	0.45799961307796483
5.3150005e6	0.4768034884823207
5.3250005e6	0.5294719878661485
5.3350005e6	0.5635185959047221
5.3450005e6	0.6038545371113915
5.3550005e6	0.6635343252414513
5.3650005e6	0.6704446854663773
5.3750005e6	0.6083803863298665
5.3850005e6	0.570761421319797
5.3950005e6	0.6335807356094343
5.4050005e6	0.6276840611697936
5.4150005e6	0.6759054175396587
5.4250005e6	0.6771458117890382
5.4350005e6	0.6254536656181952
5.4450005e6	0.5589805241644626
5.4550005e6	0.478537290207847
5.4650005e6	0.36478266544837495
5.4750005e6	0.3501556856395566
5.4850005e6	0.3969311475409836
5.4950005e6	0.3621137984062632
5.5050005e6	0.3943547169811321
5.5150005e6	0.37267131719327046
5.5250005e6	0.22240937385573054
5.5350005e6	0.10506095308459551
5.5450005e6	0.0801038623823434
5.5550005e6	0.048690342278643765
5.5650005e6	0.019257311863292832
5.5750005e6	0.014250124564025938
5.5850005e6	0.04500907441016337
5.5950005e6	0.06576388888888893
5.6050005e6	0.11847445766270123
5.6150005e6	0.2194417333593598
5.6250005e6	0.3352622061482821
5.6350005e6	0.40167627029858566
5.6450005e6	0.4834803057025279
5.6550005e6	0.4074353448275861
5.6650005e6	0.30505485050548503
5.6750005e6	0.21929142857142855
5.6850005e6	0.4251945042211555
5.6950005e6	0.5194695907178376
5.7050005e6	0.6552188552188551
5.7150005e6	0.7070374331550803
5.7250005e6	0.7726981989564048
5.7350005e6	0.7794614670380687
5.7450005e6	0.7782660332541567
5.7550005e6	0.7584486373165619
5.7650005e6	0.7239171374764596
5.7750005e6	0.6493634129997767
5.7850005e6	0.6117848410757946
5.7950005e6	0.5515309138196005
5.8050005e6	0.49754661432777236
5.8150005e6	0.5546905884141706
5.8250005e6	0.5464907018596281
5.8350005e6	0.5666107126506944
5.8450005e6	0.5526456033498288
5.8550005e6	0.47786083956296727
5.8650005e6	0.4721596395236564
5.8750005e6	0.45157318741450075
5.8850005e6	0.413289996388588
5.8950005e6	0.4804892601431982
5.9050005e6	0.5188847974750131
5.9150005e6	0.4476436040681852
5.9250005e6	0.36405552801189894
5.9350005e6	0.2891094280490991
5.9450005e6	0.1883602502546196
5.9550005e6	0.12528500438468293
5.9650005e6	0.16173242361317125
5.9750005e6	0.20857768052516415
5.9850005e6	0.28961937716262975
5.9950005e6	0.34202149367433005
6.0050005e6	0.38703572941674913
6.0150005e6	0.47522984676882085
6.0250005e6	0.5190454884414616
6.0350005e6	0.5009152642456451
6.0450005e6	0.4513359351546082
6.0550005e6	0.4704699970440437
6.0650005e6	0.3936485532815808
6.0750005e6	0.36845216106390843
6.0850005e6	0.3316761840779308
6.0950005e6	0.3123037006691247
6.1050005e6	0.260905807168658
6.1150005e6	0.22573938868951865
6.1250005e6	0.26487571062311904
6.1350005e6	0.3371279031730454
6.1450005e6	0.3622979358368565
6.1550005e6	0.3414251958711604
6.1650005e6	0.30270470544646166
6.1750005e6	0.2423559214692844
6.1850005e6	0.11049557817453699
6.1950005e6	0.07398604036974159
6.2050005e6	0.073451511991658
6.2150005e6	0.13101604278074871
6.2250005e6	0.1628213579433092
6.2350005e6	0.1632977691561591
6.2450005e6	0.18678899082568812
6.2550005e6	0.34568750000000004
6.2650005e6	0.4045241379310344
6.2750005e6	0.4940850007302468
6.2850005e6	0.6104585468400998
6.2950005e6	0.7045884251786948
6.3050005e6	0.7070397111913357
6.3150005e6	0.7694409937888199
6.3250005e6	0.7683456269757639
6.3350005e6	0.7161452865840856
6.3450005e6	0.6696191698759093
6.3550005e6	0.6412401783818221
6.3650005e6	0.6781879194630873
6.3750005e6	0.660624182395814
6.3850005e6	0.6794447410571276
6.3950005e6	0.7153606045671103
6.4050005e6	0.7219315895372234
6.4150005e6	0.7203596179059749
6.4250005e6	0.7064808950812751
6.4350005e6	0.6969854469854471
6.4450005e6	0.6246234939759037
6.4550005e6	0.61788252899364
6.4650005e6	0.43899721448467977
6.4750005e6	0.442077437412533
6.4850005e6	0.5028329701320344
6.4950005e6	0.525813715455476
6.5050005e6	0.5028064992614476
6.5150005e6	0.5674569967456997
6.5250005e6	0.6018093407214746
6.5350005e6	0.6207464442305636
6.5450005e6	0.695767441860465
6.5550005e6	0.7674240977658966
6.5650005e6	0.7691445107614396
6.5750005e6	0.7739203530524327
6.5850005e6	0.6985722070844687
6.5950005e6	0.6594440677966104
6.6050005e6	0.5092256741838826
6.6150005e6	0.47081197287911364
6.6250005e6	0.4583373688458434
6.6350005e6	0.49552184244196673
6.6450005e6	0.48840393667094567
6.6550005e6	0.46684047580250937
6.6650005e6	0.4312489578122395
6.6750005e6	0.40358377868594775
6.6850005e6	0.39341517857142855
6.6950005e6	0.3421766656617426
6.7050005e6	0.3454044117647059
6.7150005e6	0.3290226460071514
6.7250005e6	0.33138730063195904
6.7350005e6	0.30988352745424286
6.7450005e6	0.4067712150080609
6.7550005e6	0.43666274970622804
6.7650005e6	0.45149767965124454
6.7750005e6	0.4405816259087905
6.7850005e6	0.3970061349693251
6.7950005e6	0.32430490887322067
6.8050005e6	0.26332370700971386
6.8150005e6	0.21172812083518439
6.8250005e6	0.1761076468657696
6.8350005e6	0.14118865189480226
6.8450005e6	0.12400690846286701
6.8550005e6	0.0543607112616427
6.8650005e6	0.08214016578749062
6.8750005e6	0.07475501633224456
6.8850005e6	0.08031620553359688
6.8950005e6	0.07520986808291932
6.9050005e6	0.09389326334208227
6.9150005e6	0.07882936847509843
6.9250005e6	0.08500503186850053
6.9350005e6	0.10555555555555557
6.9450005e6	0.1111545350920046
6.9550005e6	0.13196529403663412
6.9650005e6	0.15597614726471357
6.9750005e6	0.20597277119016252
6.9850005e6	0.3832551908908239
6.9950005e6	0.432750263435195
7.0050005e6	0.5146563957024123
7.0150005e6	0.6021188481171146
7.0250005e6	0.6312494945410433
7.0350005e6	0.6208143144056967
7.0450005e6	0.5930393977905954
7.0550005e6	0.5267950963222418
7.0650005e6	0.4205882352941177
7.0750005e6	0.2508060870875396
7.0850005e6	0.1280771789753826
7.0950005e6	0.25169857936998147
7.1050005e6	0.30575240281164834
7.1150005e6	0.3279217040875072
7.1250005e6	0.32958882020962116
7.1350005e6	0.34600760456273766
7.1450005e6	0.2538320690557154
7.1550005e6	0.20115818348064612
7.1650005e6	0.19591728525980917
7.1750005e6	0.19850567842199646
7.1850005e6	0.16782170660967796
7.1950005e6	0.18310737104565994
7.2050005e6	0.2553918372669188
7.2150005e6	0.31801883925858404
7.2250005e6	0.3755519336197955
7.2350005e6	0.46497001608892785
7.2450005e6	0.5585120825414066
7.2550005e6	0.6331799884991374
7.2650005e6	0.6744603867747972
7.2750005e6	0.6566389828770636
7.2850005e6	0.6509596051910072
7.2950005e6	0.6685013015991076
7.3050005e6	0.6297106325706594
7.3150005e6	0.6092821368948247
7.3250005e6	0.6150855365474338
7.3350005e6	0.619330453563715
7.3450005e6	0.5703764320785597
7.3550005e6	0.4735405169909963
7.3650005e6	0.4302685624012639
7.3750005e6	0.4829461457233368
7.3850005e6	0.4830371567043619
7.3950005e6	0.5355727495753916
7.4050005e6	0.6113329530328959
7.4150005e6	0.5989304812834224
7.4250005e6	0.5263377926421405
7.4350005e6	0.5195196667075116
7.4450005e6	0.3752478883584282
7.4550005e6	0.2876616915422886
7.4650005e6	0.21804700263918567
7.4750005e6	0.22866113478358374
7.4850005e6	0.2205456095481671
7.4950005e6	0.193570996978852
7.5050005e6	0.17701669968864986
7.5150005e6	0.2396698762035764
7.5250005e6	0.24081632653061233
7.5350005e6	0.2995757575757576
7.5450005e6	0.3427446037498031
7.5550005e6	0.45020093407190176
7.5650005e6	0.4743560800410468
7.5750005e6	0.4553069420539301
7.5850005e6	0.39235836627140974
7.5950005e6	0.362940220335922
7.6050005e6	0.22839380580987906
7.6150005e6	0.13797674127797926
7.6250005e6	0.09655728886498119
7.6350005e6	0.08338797814207652
7.6450005e6	0.08305978898007035
7.6550005e6	0.109585376727597
7.6650005e6	0.15920382656997378
7.6750005e6	0.1967150096103442
7.6850005e6	0.2625214408233277
7.6950005e6	0.2925478348439074
7.7050005e6	0.35687369155617593
7.7150005e6	0.39808027923211176
7.7250005e6	0.43705293276108725
7.7350005e6	0.49600938967136154
7.7450005e6	0.4200899550224888
7.7550005e6	0.3322592731360061
7.7650005e6	0.28142741281427414
7.7750005e6	0.20827809215844792
7.7850005e6	0.13077043778440298
7.7950005e6	0.17909116253136328
7.8050005e6	0.2188039274025588
7.8150005e6	0.20491728638640164
7.8250005e6	0.2775128282523393
7.8350005e6	0.2566221523959152
7.8450005e6	0.20551207893841444
7.8550005e6	0.140448923499771
7.8650005e6	0.15127610208816708
7.8750005e6	0.11526364477335804
7.8850005e6	0.16055289739500267
7.8950005e6	0.20907626208378086
7.9050005e6	0.2841767068273093
7.9150005e6	0.4227586206896552
7.9250005e6	0.5025502930460954
7.9350005e6	0.5686836993874198
7.9450005e6	0.6686309312507396
7.9550005e6	0.6704393990737604
7.9650005e6	0.637051124286833
7.9750005e6	0.6672196488204245
7.9850005e6	0.6704433971337886
7.9950005e6	0.6580290145072536
8.0050005e6	0.620046403712297
8.0150005e6	0.6283759817582973
8.0250005e6	0.6021155410903174
8.0350005e6	0.5520739630184908
8.0450005e6	0.43588235294117644
8.0550005e6	0.45236261813090656
8.0650005e6	0.3621452746680552
8.0750005e6	0.2631751227495909
8.0850005e6	0.2885245901639345
8.0950005e6	0.3752340682573242
8.1050005e6	0.34445714285714296
8.1150005e6	0.3318359621451104
8.1250005e6	0.33274549098196393
8.1350005e6	0.2740439144976008
8.1450005e6	0.09086494688922611
8.1550005e6	0.06709545388101158
8.1650005e6	0.05127508676625927
8.1750005e6	0.05587301587301591
8.1850005e6	0.07614767255216696
8.1950005e6	0.113278218322929
8.2050005e6	0.11453855878634643
8.2150005e6	0.08811556139198952
8.2250005e6	0.1648922686945501
8.2350005e6	0.1682456902795886
8.2450005e6	0.17892615517489566
8.2550005e6	0.1851670990386083
8.2650005e6	0.21678984799888446
8.2750005e6	0.14728473251583346
8.2850005e6	0.13455938697318007
8.2950005e6	0.14043570669500538
8.3050005e6	0.13656458055925436
8.3150005e6	0.135223618824905
8.3250005e6	0.15884726224783866
8.3350005e6	0.1691388400702988
8.3450005e6	0.15870535714285716
8.3550005e6	0.18158366176997492
8.3650005e6	0.15554021401449777
8.3750005e6	0.13765466297322257
8.3850005e6	0.1940175953079179
8.3950005e6	0.20212355212355218
8.4050005e6	0.18507538972655255
8.4150005e6	0.19717802461723205
8.4250005e6	0.20665715644317642
8.4350005e6	0.1438474870017331
8.4450005e6	0.08922585794094175
8.4550005e6	0.22102607232968877
8.4650005e6	0.2231023102310231
8.4750005e6	0.2819364599092285
8.4850005e6	0.32612321764864144
8.4950005e6	0.34409824880600404
8.5050005e6	0.3224627022483715
8.5150005e6	0.2997504319447111
8.5250005e6	0.25905079895063204
8.5350005e6	0.2489229296314026
8.5450005e6	0.29062647197362224
8.5550005e6	0.5056078021595263
8.5650005e6	0.5798350137488543
8.5750005e6	0.6248275862068966
8.5850005e6	0.689594356261023
8.5950005e6	0.6762583314180647
8.6050005e6	0.6054922582529945
8.6150005e6	0.575598086124402
8.6250005e6	0.5655172413793104
8.6350005e6	0.32439903846153845
8.6450005e6	0.27632271965525496
8.6550005e6	0.2428017339721652
8.6650005e6	0.27206333818064304
8.6750005e6	0.30073988103873495
8.6850005e6	0.3345708981864916
8.6950005e6	0.40175438596491236
8.7050005e6	0.4397143221527867
8.7150005e6	0.5167694353766172
8.7250005e6	0.5547937868237816
8.7350005e6	0.5346475622656025
8.7450005e6	0.49377608756145086
8.7550005e6	0.4476813762154077
8.7650005e6	0.36141310541310545
8.7750005e6	0.2787870797626896
8.7850005e6	0.26786381267059334
8.7950005e6	0.2335928441278781
8.8050005e6	0.21339466421343145
8.8150005e6	0.202604970008569
8.8250005e6	0.15061557135425704
8.8350005e6	0.06062662143284777
8.8450005e6	0.056563587958222444
8.8550005e6	0.09201491073180304
8.8650005e6	0.1242435848333972
8.8750005e6	0.12046276211135215
8.8850005e6	0.14699493120926868
8.8950005e6	0.19324232081911266
8.9050005e6	0.1884087102177555
8.9150005e6	0.1661214574898786
8.9250005e6	0.13740528838719654
8.9350005e6	0.1608444265160683
8.9450005e6	0.15790044757900448
8.9550005e6	0.1493065801121275
8.9650005e6	0.15816477553034042
8.9750005e6	0.19159572541206302
8.9850005e6	0.1391436644207781
8.9950005e6	0.10223057055646867
9.0050005e6	0.15144296839212093
9.0150005e6	0.20441176470588243
9.0250005e6	0.26878402903811255
9.0350005e6	0.2789864864864865
9.0450005e6	0.3356846473029047
9.0550005e6	0.39497137167040086
9.0650005e6	0.40550335570469803
9.0750005e6	0.4409876543209877
9.0850005e6	0.513831615120275
9.0950005e6	0.5405716406829993
9.1050005e6	0.5858091443748815
9.1150005e6	0.6321398483572032
9.1250005e6	0.662312791554137
9.1350005e6	0.7267104942780619
9.1450005e6	0.7908319185059421
9.1550005e6	0.7391705069124423
9.1650005e6	0.6292504570383913
9.1750005e6	0.5514678799696675
9.1850005e6	0.4232999245608363
9.1950005e6	0.3403648095297183
9.2050005e6	0.2658715332662739
9.2150005e6	0.2959718763732239
9.2250005e6	0.30713608666215303
9.2350005e6	0.3234055354993983
9.2450005e6	0.3214051214707814
9.2550005e6	0.28861256544502617
9.2650005e6	0.18727399165507652
9.2750005e6	0.2164252978918423
9.2850005e6	0.29229354986977174
9.2950005e6	0.3308172609962537
9.3050005e6	0.32876370195643123
9.3150005e6	0.3313889282174714
9.3250005e6	0.3083370353916777
9.3350005e6	0.25115500502176097
9.3450005e6	0.19208899876390603
9.3550005e6	0.26832504145936986
9.3650005e6	0.3224719101123596
9.3750005e6	0.383110290724504
9.3850005e6	0.38744806472774995
9.3950005e6	0.48139677353481725
9.4050005e6	0.47789111993986905
9.4150005e6	0.48965361615705755
9.4250005e6	0.47530170868682037
9.4350005e6	0.5109492595290119
9.4450005e6	0.45053340819764176
9.4550005e6	0.40418474100535856
9.4650005e6	0.41104410547475473
9.4750005e6	0.42304482721728903
9.4850005e6	0.39675815863410424
9.4950005e6	0.39007316590864144
9.5050005e6	0.41854333261292415
9.5150005e6	0.3941663482358935
9.5250005e6	0.30942318675042835
9.5350005e6	0.25752780824063926
9.5450005e6	0.2042690633338014
9.5550005e6	0.325604927408711
9.5650005e6	0.4047910473859067
9.5750005e6	0.4333691075703789
9.5850005e6	0.39785628019323677
9.5950005e6	0.4318799646954987
9.6050005e6	0.3262638137785094
9.6150005e6	0.1493949986555526
9.6250005e6	0.06896764252696459
9.6350005e6	0.0709426627793975
9.6450005e6	0.06535120011780299
9.6550005e6	0.05749359233778499
9.6650005e6	0.18925920928349757
9.6750005e6	0.1826015141087406
9.6850005e6	0.2152330539626526
9.6950005e6	0.20208276240065776
9.7050005e6	0.23065732758620688
9.7150005e6	0.08676513176947583
9.7250005e6	0.08562653562653563
9.7350005e6	0.16389044158747904
9.7450005e6	0.1741071428571429
9.7550005e6	0.17872958257713253
9.7650005e6	0.2375650924762076
9.7750005e6	0.2537566918958834
9.7850005e6	0.15947530002790958
9.7950005e6	0.18579694897422408
9.8050005e6	0.19929728674604727
9.8150005e6	0.24338093400231575
9.8250005e6	0.2576856102580339
9.8350005e6	0.25104434907010015
9.8450005e6	0.27983141192512706
9.8550005e6	0.2910005920663114
9.8650005e6	0.25106382978723407
9.8750005e6	0.2616832200731835
9.8850005e6	0.2936539746158985
9.8950005e6	0.27451052150045746
9.9050005e6	0.2918425196850393
9.9150005e6	0.332503242542153
9.9250005e6	0.3138364779874214
9.9350005e6	0.3433309642264867
9.9450005e6	0.41351289659895013
9.9550005e6	0.4355476560764274
9.9650005e6	0.5168007572172267
9.9750005e6	0.5159043417692131
9.9850005e6	0.524207164042893
9.9950005e6	0.5170138888888889
1.00050005e7	0.5388704318936877
1.00150005e7	0.43157622069680096
1.00250005e7	0.42933260840016313
1.00350005e7	0.3521457390879081
1.00450005e7	0.23091307523739957
1.00550005e7	0.17362990754388316
1.00650005e7	0.19259821022296375
1.00750005e7	0.18018599354716267
1.00850005e7	0.12563159185675743
1.00950005e7	0.17488542621448214
1.01050005e7	0.27052555098086706
1.01150005e7	0.2435374149659864
1.01250005e7	0.22556335426671598
1.01350005e7	0.2245731385319486
1.01450005e7	0.21790603033666298
1.01550005e7	0.16849387972325705
1.01650005e7	0.16286137879911047
1.01750005e7	0.15705235078359453
1.01850005e7	0.16106551475881933
1.01950005e7	0.19808917197452233
1.02050005e7	0.17578755532413437
1.02150005e7	0.1488020176544767
1.02250005e7	0.16311268317331987
1.02350005e7	0.1527205656317246
1.02450005e7	0.08944970206799863
1.02550005e7	0.18636198766775486
1.02650005e7	0.4371196143416691
1.02750005e7	0.5089315910837817
1.02850005e7	0.5673253548566658
1.02950005e7	0.582272595175821
1.03050005e7	0.4873658133773741
1.03150005e7	0.33456
1.03250005e7	0.27079715864246257
1.03350005e7	0.1626255547769213
1.03450005e7	0.2271682340647858
1.03550005e7	0.2708216738743322
1.03650005e7	0.26443353957755494
1.03750005e7	0.21691842900302116
1.03850005e7	0.22109324758842447
1.03950005e7	0.15746500777604977
1.04050005e7	0.1250546126701395
1.04150005e7	0.07673521850899748
1.04250005e7	0.07824782478247827
1.04350005e7	0.051875098069982764
1.04450005e7	0.03405448717948721
1.04550005e7	0.05206731768127991
1.04650005e7	0.13140022892025946
1.04750005e7	0.16392449312514565
1.04850005e7	0.15057422373458104
1.04950005e7	0.1577981651376147
1.05050005e7	0.18989506412747764
1.05150005e7	0.19865771812080538
1.05250005e7	0.22974810075969615
1.05350005e7	0.36268946754760983
1.05450005e7	0.38556528994576555
1.05550005e7	0.4073650339649625
1.05650005e7	0.42838966202783296
1.05750005e7	0.48154719659332856
1.05850005e7	0.5464646464646464
1.05950005e7	0.6102981029810297
1.06050005e7	0.7046948356807513
1.06150005e7	0.7367314285714287
1.06250005e7	0.7740901683867464
1.06350005e7	0.7396366083445491
1.06450005e7	0.6894308943089431
1.06550005e7	0.6286561264822135
1.06650005e7	0.4263129973474802
1.06750005e7	0.3634548611111111
1.06850005e7	0.3634115138592751
1.06950005e7	0.3914779270633398
1.07050005e7	0.3269186712485681
1.07150005e7	0.37491626349088203
1.07250005e7	0.40564239420510856
1.07350005e7	0.36118071048567013
1.07450005e7	0.3071269035532995
1.07550005e7	0.207232968881413
1.07650005e7	0.17432203389830506
1.07750005e7	0.1257550796265788
1.07850005e7	0.13667584940312216
1.07950005e7	0.17822970007315295
1.08050005e7	0.22716268083850016
1.08150005e7	0.22779969650986345
1.08250005e7	0.26211299074369615
1.08350005e7	0.327419575633128
1.08450005e7	0.40758306188925086
1.08550005e7	0.38186942226397363
1.08650005e7	0.40743821874235386
1.08750005e7	0.4396907216494846
1.08850005e7	0.43001919385796555
1.08950005e7	0.32649727767695097
1.09050005e7	0.4356313993174062
1.09150005e7	0.44742881427964304
1.09250005e7	0.4502640328574223
1.09350005e7	0.4661198984573326
1.09450005e7	0.5728999771114672
1.09550005e7	0.7379256664720764
1.09650005e7	0.804886924876527
1.09750005e7	0.7700886103306679
1.09850005e7	0.6981870688272099
1.09950005e7	0.682428642138261
1.10050005e7	0.6359538002980627
1.10150005e7	0.5307586206896552
1.10250005e7	0.4367650476411806
1.10350005e7	0.3380504991192015
1.10450005e7	0.27085146053449355
1.10550005e7	0.20237981913374584
1.10650005e7	0.14287785429503444
1.10750005e7	0.14767489995860358
1.10850005e7	0.1448018648018648
1.10950005e7	0.19708029197080293
1.11050005e7	0.1682934609250399
1.11150005e7	0.12302537099090477
1.11250005e7	0.06386167146974066
1.11350005e7	0.05675594342461634
1.11450005e7	0.012743628185907067
1.11550005e7	0.017716436637390233
1.11650005e7	0.03221140472879
1.11750005e7	0.08636363636363639
1.11850005e7	0.09355895196506551
1.11950005e7	0.10405257393209202
1.12050005e7	0.08618067148951959
1.12150005e7	0.09693391734907639
1.12250005e7	0.2147749134282417
1.12350005e7	0.27886977886977893
1.12450005e7	0.30039619651347066
1.12550005e7	0.2858741258741259
1.12650005e7	0.2996711728169529
1.12750005e7	0.19353535353535353
1.12850005e7	0.1295509148031787
1.12950005e7	0.15508474576271186
1.13050005e7	0.2704179482540257
1.13150005e7	0.2786267659121981
1.13250005e7	0.25997848305540616
1.13350005e7	0.2793052222603131
1.13450005e7	0.28267344714856524
1.13550005e7	0.2980081593472522
1.13650005e7	0.296471394313121
1.13750005e7	0.3559599156118144
1.13850005e7	0.48600796607991786
1.13950005e7	0.5845194036163689
1.14050005e7	0.5587085811384876
1.14150005e7	0.604296555750146
1.14250005e7	0.6272738968223337
1.14350005e7	0.5421958456973295
1.14450005e7	0.3937288656624653
1.14550005e7	0.45698209718670074
1.14650005e7	0.5045335865179208
1.14750005e7	0.4819386909693454
1.14850005e7	0.5034468130236505
1.14950005e7	0.5080202617138033
1.15050005e7	0.47850807921273236
1.15150005e7	0.42593353474320245
1.15250005e7	0.5181148136613724
1.15350005e7	0.5134385365363352
1.15450005e7	0.5252386237513873
1.15550005e7	0.5132631578947369
1.15650005e7	0.5513429349941612
1.15750005e7	0.5117653333333333
1.15850005e7	0.5362584679520584
1.15950005e7	0.5646066230753006
1.16050005e7	0.5738520251138742
1.16150005e7	0.5343814891723525
1.16250005e7	0.45818799197407
1.16350005e7	0.36640741353632306
1.16450005e7	0.23865452518119307
1.16550005e7	0.21468904244817374
1.16650005e7	0.20505582473140935
1.16750005e7	0.17799701046337818
1.16850005e7	0.20804232804232803
1.16950005e7	0.2334636434714621
1.17050005e7	0.20271424981151046
1.17150005e7	0.14630416312659308
1.17250005e7	0.10260813218856307
1.17350005e7	0.10972739460747802
1.17450005e7	0.11818489671520485
1.17550005e7	0.10318592486923443
1.17650005e7	0.12239936858721388
1.17750005e7	0.18768926925608953
1.17850005e7	0.22479886417415998
1.17950005e7	0.2582225780624499
1.18050005e7	0.49317565902931754
1.18150005e7	0.6443466959912028
1.18250005e7	0.7308724258737075
1.18350005e7	0.7274460431654676
1.18450005e7	0.7172065156337766
1.18550005e7	0.6249506903353057
1.18650005e7	0.44093406593406603
1.18750005e7	0.08487430762675757
1.18850005e7	0.0712352684417285
1.18950005e7	0.07000185288123034
1.19050005e7	0.15107402804899697
1.19150005e7	0.17886333396692647
1.19250005e7	0.24873583260680038
1.19350005e7	0.42738218094255254
1.19450005e7	0.5960584198486715
1.19550005e7	0.6673580246913581
1.19650005e7	0.6111254480286739
1.19750005e7	0.6314065510597302
1.19850005e7	0.5210894368789105
1.19950005e7	0.5007795447458685
1.20050005e7	0.5296638778805226
1.20150005e7	0.6999664991624791
1.20250005e7	0.7421806270472625
1.20350005e7	0.7975379638781563
1.20450005e7	0.7632921174652243
1.20550005e7	0.675907052588667
1.20650005e7	0.50727998969205
1.20750005e7	0.3522842639593909
1.20850005e7	0.2166563849475633
1.20950005e7	0.24888749608273272
1.21050005e7	0.2640374572303259
1.21150005e7	0.34736464682681967
1.21250005e7	0.42057494124028205
1.21350005e7	0.47438540840602694
1.21450005e7	0.43544934760299076
1.21550005e7	0.43262989375636746
1.21650005e7	0.3422627182991648
1.21750005e7	0.24848661233993014
1.21850005e7	0.17235742151216796
1.21950005e7	0.13716358083603744
1.22050005e7	0.15800598907873878
1.22150005e7	0.18649230259890748
1.22250005e7	0.1808298488259891
1.22350005e7	0.19124256923299987
1.22450005e7	0.19693356047700175
1.22550005e7	0.19300771208226222
1.22650005e7	0.1824568873749202
1.22750005e7	0.20485749690210658
1.22850005e7	0.1752483678682941
1.22950005e7	0.12780617915092246
1.23050005e7	0.08073794881967865
1.23150005e7	0.13761718084199767
1.23250005e7	0.2494834148994019
1.23350005e7	0.27269267364414845
1.23450005e7	0.31184811906715104
1.23550005e7	0.3593847525635309
1.23650005e7	0.38985284427849765
1.23750005e7	0.44275400230197764
1.23850005e7	0.5404218867116394
1.23950005e7	0.5832512315270936
1.24050005e7	0.527292340884574
1.24150005e7	0.4916676270600438
1.24250005e7	0.38886198547215506
1.24350005e7	0.2273576378427238
1.24450005e7	0.14058721934369606
1.24550005e7	0.1737719693555656
1.24650005e7	0.2589164370982553
1.24750005e7	0.31652760518373874
1.24850005e7	0.3405645161290323
1.24950005e7	0.3207867335133051
1.25050005e7	0.4575916230366492
1.25150005e7	0.5025884838880085
1.25250005e7	0.5230602043034124
1.25350005e7	0.6446835216065986
1.25450005e7	0.7592343718183671
1.25550005e7	0.7562280981204206
1.25650005e7	0.758846453624318
1.25750005e7	0.7674982181040627
1.25850005e7	0.7547244094488188
1.25950005e7	0.7720297029702969
1.26050005e7	0.7944625407166124
1.26150005e7	0.7976035604245121
1.26250005e7	0.8113870381586917
1.26350005e7	0.8010399740006502
1.26450005e7	0.7531368102796674
1.26550005e7	0.625966303270565
1.26650005e7	0.5818971275885104
1.26750005e7	0.5757803468208094
1.26850005e7	0.5825247524752476
1.26950005e7	0.5902562801319462
1.27050005e7	0.6340200117716306
1.27150005e7	0.6742500306109955
1.27250005e7	0.6501296456352637
1.27350005e7	0.6098106008993049
1.27450005e7	0.5841118058109599
1.27550005e7	0.6103538827060146
1.27650005e7	0.6053552492046659
1.27750005e7	0.5802846233946548
1.27850005e7	0.6624950806768989
1.27950005e7	0.67013698630137
1.28050005e7	0.6106709781729991
1.28150005e7	0.5158467467694401
1.28250005e7	0.4400157232704403
1.28350005e7	0.1583202099737533
1.28450005e7	0.13330092367525523
1.28550005e7	0.09232142857142858
1.28650005e7	0.13341244278691305
1.28750005e7	0.1698395721925134
1.28850005e7	0.17484017323159418
1.28950005e7	0.16572737686139752
1.29050005e7	0.1578581094142664
1.29150005e7	0.11082474226804123
1.29250005e7	0.12379310344827586
1.29350005e7	0.25213032581453637
1.29450005e7	0.2655176569844523
1.29550005e7	0.30978229317851963
1.29650005e7	0.3150789851603638
1.29750005e7	0.42388569653672936
1.29850005e7	0.3405468750000001
1.29950005e7	0.3422007255139057
1.30050005e7	0.33365185539098585
1.30150005e7	0.3253341080766996
1.30250005e7	0.23549176317077153
1.30350005e7	0.2580451127819549
1.30450005e7	0.24505494505494507
1.30550005e7	0.23128342245989308
1.30650005e7	0.2409033078880407
1.30750005e7	0.22145435791645177
1.30850005e7	0.15752495009980044
1.30950005e7	0.19192727272727275
1.31050005e7	0.16564417177914115
1.31150005e7	0.15116625310173698
1.31250005e7	0.12158216920420659
1.31350005e7	0.13415733604769528
1.31450005e7	0.0874609695973706
1.31550005e7	0.08664987405541566
1.31650005e7	0.09602446483180431
1.31750005e7	0.10942249240121585
1.31850005e7	0.05370792204505192
1.31950005e7	0.0712502943254062
1.32050005e7	0.07845709787457361
1.32150005e7	0.08749028749028749
1.32250005e7	0.12458015267175573
1.32350005e7	0.1414214576731553
1.32450005e7	0.15980091883614087
1.32550005e7	0.1729061466132683
1.32650005e7	0.15888554216867468
1.32750005e7	0.1331809389836469
1.32850005e7	0.1267724867724868
1.32950005e7	0.14605009633911367
1.33050005e7	0.15330812854442347
1.33150005e7	0.2783611774065235
1.33250005e7	0.32711064499213427
1.33350005e7	0.3843971631205673
1.33450005e7	0.3404652541117203
1.33550005e7	0.3162508809020437
1.33650005e7	0.26973201692524684
1.33750005e7	0.24462381089651195
1.33850005e7	0.22810867293625914
1.33950005e7	0.23253664333817511
1.34050005e7	0.25989071038251366
1.34150005e7	0.24938969549017093
1.34250005e7	0.2329772665023281
1.34350005e7	0.20396704302715896
1.34450005e7	0.21315630657815332
1.34550005e7	0.17912343193433483
1.34650005e7	0.14603720493981556
1.34750005e7	0.1679742765273312
1.34850005e7	0.2835218587587893
1.34950005e7	0.2712613784135241
1.35050005e7	0.2581012279125487
1.35150005e7	0.2594456833386429
1.35250005e7	0.22451474858627543
1.35350005e7	0.08651549247014023
1.35450005e7	0.1334963325183374
1.35550005e7	0.15351153910011625
1.35650005e7	0.17567084078711986
1.35750005e7	0.197892948173322
1.35850005e7	0.22242255367972463
1.35950005e7	0.184804753820034
1.36050005e7	0.14914059056853243
1.36150005e7	0.16564531104921076
1.36250005e7	0.13806104129263913
1.36350005e7	0.09402985074626868
1.36450005e7	0.06260216478904354
1.36550005e7	0.06810132257341404
1.36650005e7	0.07977074931012526
1.36750005e7	0.15152061275061954
1.36850005e7	0.22585932164807648
1.36950005e7	0.2611111111111111
1.37050005e7	0.3008347245409016
1.37150005e7	0.2824919441460795
1.37250005e7	0.26398390342052314
1.37350005e7	0.1921960980490245
1.37450005e7	0.19032660184492647
1.37550005e7	0.21175
1.37650005e7	0.24808652246256235
1.37750005e7	0.22184557438794728
1.37850005e7	0.2616580310880829
1.37950005e7	0.28658236163573664
1.38050005e7	0.2994548286604361
1.38150005e7	0.2702528735632184
1.38250005e7	0.2931520644511581
1.38350005e7	0.2521528785679729
1.38450005e7	0.22663825253063402
1.38550005e7	0.18421509106678227
1.38650005e7	0.181712204007286
1.38750005e7	0.1573849878934625
1.38850005e7	0.1490926012098651
1.38950005e7	0.12546096508434681
1.39050005e7	0.13154013015184382
1.39150005e7	0.12745825602968464
1.39250005e7	0.15746683782627302
1.39350005e7	0.18368883312421583
1.39450005e7	0.2130042714760323
1.39550005e7	0.2238918918918919
1.39650005e7	0.2496626180836707
1.39750005e7	0.24270734032411817
1.39850005e7	0.2297222222222222
1.39950005e7	0.23032786885245904
1.40050005e7	0.272289156626506
1.40150005e7	NaN
