# Supplementary material for: Admixture of evolutionary rates across a butterfly hybrid zone
Source: eLife. 2022 Jun 15;11:e78135. doi: 10.7554/eLife.78135 (PMC9246367; doi:10.7554/eLife.78135)
Supplement: Figure 2—source data 1. [file elife-78135-fig2-data1.zip › Fst_50kbWindows_10kbIncreaments/Chromosome27.csv]

Position	Fst_XY_KM
25000.5	0.0938053097345133
35000.5	0.4615172413793104
45000.5	0.5408632721633497
55000.5	0.5791122715404698
65000.5	0.5672573839662447
75000.5	0.590117356392835
85000.5	0.3613307881101717
95000.5	0.45337042585063136
105000.5	0.43256697700931024
115000.5	0.46240601503759393
125000.5	0.5083087027914615
135000.5	0.5262822780332507
145000.5	0.4510328068043743
155000.5	0.42666434903528594
165000.5	0.37980182926829265
175000.5	0.27594470046082953
185000.5	0.2426094137076796
195000.5	0.24882075471698112
205000.5	0.2146818061790335
215000.5	0.1769834350479512
225000.5	0.17647058823529413
235000.5	0.1915047446904655
245000.5	0.14381752701080436
255000.5	0.14397321428571433
265000.5	0.17978494623655913
275000.5	0.2480059084194978
285000.5	0.23011985409067223
295000.5	0.22095634095634095
305000.5	0.2142036124794746
315000.5	0.2136099585062241
325000.5	0.18222698072805138
335000.5	0.17094133697135067
345000.5	0.2262295081967213
355000.5	0.34490923441199695
365000.5	0.4039522437216962
375000.5	0.36932200673184806
385000.5	0.32199194012665516
395000.5	0.2864105504587156
405000.5	0.19858060155457927
415000.5	0.11709646609360078
425000.5	0.08483516483516487
435000.5	0.18274860335195534
445000.5	0.2511790393013101
455000.5	0.2757832345469941
465000.5	0.2792741165234002
475000.5	0.26830901698158344
485000.5	0.2018363489062922
495000.5	0.16801867522614536
505000.5	0.16613531703861142
515000.5	0.16716333989316842
525000.5	0.221372446306967
535000.5	0.238207136640557
545000.5	0.18581992170508924
555000.5	0.1627211954384585
565000.5	0.17711882229232387
575000.5	0.1208899876390606
585000.5	0.06510976179355445
595000.5	0.06438440915652714
605000.5	0.07815472985101421
615000.5	0.0788809280109178
625000.5	0.06862775778438432
635000.5	0.07416708521680901
645000.5	0.08051948051948055
655000.5	0.07433628318584075
665000.5	0.0389822371579453
675000.5	0.06299976889299748
685000.5	0.093172268907563
695000.5	0.12749157438613387
705000.5	0.13679012345679015
715000.5	0.260418648905804
725000.5	0.3508233532934132
735000.5	0.31373129419503376
745000.5	0.31254826254826257
755000.5	0.3280268681780017
765000.5	0.2666225165562915
775000.5	0.2473990477869864
785000.5	0.24622191967324708
795000.5	0.22670174284774744
805000.5	0.20492836676217768
815000.5	0.23865081559303294
825000.5	0.2290178571428572
835000.5	0.2557201386700284
845000.5	0.3621346205417002
855000.5	0.43423810803547436
865000.5	0.38781884435190006
875000.5	0.4084451068057625
885000.5	0.4546960707489085
895000.5	0.43996732915872583
905000.5	0.42214221422142223
915000.5	0.40689481630598906
925000.5	0.36212659560468485
935000.5	0.2928541924824453
945000.5	0.24662409998641494
955000.5	0.2649097679747924
965000.5	0.3038802125261634
975000.5	0.28795571673983583
985000.5	0.216099304118864
995000.5	0.20175566934893932
1.0050005e6	0.09724375538329029
1.0150005e6	0.07775132759567845
1.0250005e6	0.13631872509960158
1.0350005e6	0.17340314136125656
1.0450005e6	0.1778110944527736
1.0550005e6	0.16118335500650194
1.0650005e6	0.16459178275436429
1.0750005e6	0.1549366184609891
1.0850005e6	0.2780192889016842
1.0950005e6	0.2709468040073375
1.1050005e6	0.28482364993414316
1.1150005e6	0.3043888888888889
1.1250005e6	0.3985635359116023
1.1350005e6	0.42252559726962463
1.1450005e6	0.45554789800137835
1.1550005e6	0.4543303571428572
1.1650005e6	0.49727843684577816
1.1750005e6	0.48462659026901034
1.1850005e6	0.484911397714166
1.1950005e6	0.47925352392297005
1.2050005e6	0.47833526011560706
1.2150005e6	0.40719221548441686
1.2250005e6	0.28907458991024454
1.2350005e6	0.13790380473797562
1.2450005e6	0.10040558810274901
1.2550005e6	0.10848708487084872
1.2650005e6	0.16782234307727173
1.2750005e6	0.25965189873417727
1.2850005e6	0.27590520078999337
1.2950005e6	0.3420689655172415
1.3050005e6	0.3396038192959954
1.3150005e6	0.3404180158963792
1.3250005e6	0.2957310924369748
1.3350005e6	0.32438926712054467
1.3450005e6	0.2797268907563026
1.3550005e6	0.2869962609056918
1.3650005e6	0.2322018837746579
1.3750005e6	0.2517258464079274
1.3850005e6	0.22987333443000493
1.3950005e6	0.19023596419853542
1.4050005e6	0.2436963696369637
1.4150005e6	0.2668049010367578
1.4250005e6	0.24698441382426026
1.4350005e6	0.23570964247020587
1.4450005e6	0.17447978013349044
1.4550005e6	0.04633956386292837
1.4650005e6	0.029329348029142548
1.4750005e6	0.03490057610109647
1.4850005e6	0.014232209737827727
1.4950005e6	-0.0041385319102591805
1.5050005e6	0.030965391621129355
1.5150005e6	0.0285714285714286
1.5250005e6	0.03919259882253997
1.5350005e6	0.04067592033796019
1.5450005e6	0.050809603573422686
1.5550005e6	0.05762164344841512
1.5650005e6	0.044826853622264726
1.5750005e6	0.09182552504038774
1.5850005e6	0.08153374233128838
1.5950005e6	0.081280193236715
1.6050005e6	0.09438680500133015
1.6150005e6	0.1430740037950664
1.6250005e6	0.15382797110965205
1.6350005e6	0.18396564065855406
1.6450005e6	0.24458785567615138
1.6550005e6	0.339590785520103
1.6650005e6	0.43340358271865115
1.6750005e6	0.45813139095111355
1.6850005e6	0.4563269450437873
1.6950005e6	0.412542372881356
1.7050005e6	0.325071341214839
1.7150005e6	0.19305785123966945
1.7250005e6	0.15728032812746492
1.7350005e6	0.10484746397155159
1.7450005e6	0.1434545022570682
1.7550005e6	0.2500138927479855
1.7650005e6	0.2069849690539346
1.7750005e6	0.20733027905039572
1.7850005e6	0.20599634369287023
1.7950005e6	0.26403013182674195
1.8050005e6	0.2580905682145947
1.8150005e6	0.3272878813135523
1.8250005e6	0.40084001527300506
1.8350005e6	0.5086593112671347
1.8450005e6	0.5285490441867754
1.8550005e6	0.5633149171270718
1.8650005e6	0.587776011305423
1.8750005e6	0.5669554825216613
1.8850005e6	0.46543942992874104
1.8950005e6	0.5284858853721128
1.9050005e6	0.5723104857013165
1.9150005e6	0.5303972898059748
1.9250005e6	0.48129473346864654
1.9350005e6	0.48146244597593735
1.9450005e6	0.38367402193041833
1.9550005e6	0.22339728591483388
1.9650005e6	0.13685252391949854
1.9750005e6	0.15587668593448942
1.9850005e6	0.1824366110080396
1.9950005e6	0.16692730958586738
2.0050005e6	0.2071108770081644
2.0150005e6	0.27464246424642463
2.0250005e6	0.27665384138016635
2.0350005e6	0.2645046419941498
2.0450005e6	0.2674944451705659
2.0550005e6	0.28264319722983694
2.0650005e6	0.2592664404588787
2.0750005e6	0.24933000227117877
2.0850005e6	0.22985296854643586
2.0950005e6	0.19302105063531197
2.1050005e6	0.12935503315250155
2.1150005e6	0.13181324647122694
2.1250005e6	0.1555345911949686
2.1350005e6	0.19155287392823123
2.1450005e6	0.20705060021273367
2.1550005e6	0.2272084273890143
2.1650005e6	0.20958394042415412
2.1750005e6	0.24379980873445967
2.1850005e6	0.23010160151541248
2.1950005e6	0.2181454836131095
2.2050005e6	0.2140793489318413
2.2150005e6	0.21940512167965642
2.2250005e6	0.17724363532925613
2.2350005e6	0.1759680393362016
2.2450005e6	0.20562110566087766
2.2550005e6	0.20300214438884917
2.2650005e6	0.1958250497017893
2.2750005e6	0.20364568499003136
2.2850005e6	0.1901457725947522
2.2950005e6	0.2032570546118209
2.3050005e6	0.2570787776843285
2.3150005e6	0.30854119425547993
2.3250005e6	0.3119952494061758
2.3350005e6	0.3347812971342383
2.3450005e6	0.3181683899556869
2.3550005e6	0.3800967809804335
2.3650005e6	0.4724850357211818
2.3750005e6	0.6278878504672897
2.3850005e6	0.6745467224546723
2.3950005e6	0.7631218349717009
2.4050005e6	0.6983007209062821
2.4150005e6	0.6306630231554724
2.4250005e6	0.48990541169173524
2.4350005e6	0.4045108103904184
2.4450005e6	0.2825921639940487
2.4550005e6	0.15222063037249284
2.4650005e6	0.14491359344379123
2.4750005e6	0.16481388749791354
2.4850005e6	0.17235345581802278
2.4950005e6	0.14964459408903857
2.5050005e6	0.18166358595194088
2.5150005e6	0.24308327598072957
2.5250005e6	0.2840510366826156
2.5350005e6	0.2933724832214765
2.5450005e6	0.308824163969795
2.5550005e6	0.314878892733564
2.5650005e6	0.27753934191702434
2.5750005e6	0.28014440433213
2.5850005e6	0.303359758399396
2.5950005e6	0.32686815011624054
2.6050005e6	0.34975433999344907
2.6150005e6	0.3433474936278675
2.6250005e6	0.29869869869869875
2.6350005e6	0.29238476953907827
2.6450005e6	0.27532994923857873
2.6550005e6	0.2771028037383178
2.6650005e6	0.40946873870617995
2.6750005e6	0.5529890801406626
2.6850005e6	0.6207897401282484
2.6950005e6	0.695329830706363
2.7050005e6	0.6556263269639065
2.7150005e6	0.5287909836065573
2.7250005e6	0.4599338224715869
2.7350005e6	0.376490400808353
2.7450005e6	0.18034894398530765
2.7550005e6	0.2444948921679909
2.7650005e6	0.3169310793237972
2.7750005e6	0.3165702261967385
2.7850005e6	0.31679492983250346
2.7950005e6	0.3381069151544875
2.8050005e6	0.25963149078726966
2.8150005e6	0.3291782086795937
2.8250005e6	0.3501117568171659
2.8350005e6	0.3562255466052935
2.8450005e6	0.3012823122328516
2.8550005e6	0.31403807460145483
2.8650005e6	0.2475554865745771
2.8750005e6	0.2221315192743764
2.8850005e6	0.2374686367437971
2.8950005e6	0.26669364629704573
2.9050005e6	0.27270986275135645
2.9150005e6	0.30996047430830037
2.9250005e6	0.4485239852398523
2.9350005e6	0.5850659630606861
2.9450005e6	0.6644630043524291
2.9550005e6	0.7437113611026654
2.9650005e6	0.7782629697613759
2.9750005e6	0.8405302661078077
2.9850005e6	0.8438812454742939
2.9950005e6	0.8680183897206176
3.0050005e6	0.8043234994913533
3.0150005e6	0.7280163599182005
3.0250005e6	0.5853535353535353
3.0350005e6	0.5593820224719102
3.0450005e6	0.5681938114655793
3.0550005e6	0.5425234831175425
3.0650005e6	0.5416229712858925
3.0750005e6	0.5601102480581309
3.0850005e6	0.5286355979786637
3.0950005e6	0.4633647798742138
3.1050005e6	0.30146568954030645
3.1150005e6	0.2716506781343037
3.1250005e6	0.25450861195542046
3.1350005e6	0.17719424460431654
3.1450005e6	0.18065296251511495
3.1550005e6	0.3436208125445474
3.1650005e6	0.45201884253028257
3.1750005e6	0.4604517976455616
3.1850005e6	0.4564766839378238
3.1950005e6	0.4691798267957208
3.2050005e6	0.4475811174885791
3.2150005e6	0.4184094256259205
3.2250005e6	0.3612692697198155
3.2350005e6	0.3521504669209523
3.2450005e6	0.3391748626899988
3.2550005e6	0.29972113775794756
3.2650005e6	0.3108585512802959
3.2750005e6	0.3827319211102996
3.2850005e6	0.36903417533432403
3.2950005e6	0.35864579541317804
3.3050005e6	0.41802796173657103
3.3150005e6	0.4141350210970464
3.3250005e6	0.4499594484995945
3.3350005e6	0.5068031854379977
3.3450005e6	0.6252567772352249
3.3550005e6	0.6387540870762347
3.3650005e6	0.7047422680412371
3.3750005e6	0.6625267665952891
3.3850005e6	0.6359260850880962
3.3950005e6	0.5740997464074388
3.4050005e6	0.5486142810564067
3.4150005e6	0.455681164974133
3.4250005e6	0.4158854166666666
3.4350005e6	0.3469942081086479
3.4450005e6	0.28019450158967646
3.4550005e6	0.1898744597653839
3.4650005e6	0.1799205187199331
3.4750005e6	0.3254033771106942
3.4850005e6	0.40082197707116596
3.4950005e6	0.49596159277040386
3.5050005e6	0.5368644067796611
3.5150005e6	0.5541799247902807
3.5250005e6	0.444989247311828
3.5350005e6	0.39113413932066776
3.5450005e6	0.2926772568771794
3.5550005e6	0.24411214953271027
3.5650005e6	0.2470440251572327
3.5750005e6	0.21773765268189063
3.5850005e6	0.20508782556026653
3.5950005e6	0.22907867688282568
3.6050005e6	0.21821170282708746
3.6150005e6	0.40810031347962383
3.6250005e6	0.4734384701353533
3.6350005e6	0.560071483278019
3.6450005e6	0.6295454545454545
3.6550005e6	0.7129032258064516
3.6650005e6	0.7311627906976744
3.6750005e6	0.7482973621103116
3.6850005e6	0.7500576967459036
3.6950005e6	0.7457389211951072
3.7050005e6	0.7547667342799189
3.7150005e6	0.7528076923076924
3.7250005e6	0.703908147493928
3.7350005e6	0.6501559020044544
3.7450005e6	0.574674027957242
3.7550005e6	0.46514131897711974
3.7650005e6	0.33077873918417805
3.7750005e6	0.2743264168473212
3.7850005e6	0.24087791495198901
3.7950005e6	0.23004894658437966
3.8050005e6	0.25052083333333336
3.8150005e6	0.25432399512789283
3.8250005e6	0.40456182472989205
3.8350005e6	0.36035739478015516
3.8450005e6	0.37861356932153395
3.8550005e6	0.4142388357825654
3.8650005e6	0.4098765432098766
3.8750005e6	0.412970168612192
3.8850005e6	0.5452532707145253
3.8950005e6	0.55154290264782
3.9050005e6	0.5671880274558343
3.9150005e6	0.5350201383868637
3.9250005e6	0.45926933947451076
3.9350005e6	0.2906882591093118
3.9450005e6	0.19088710703830977
3.9550005e6	0.23090582390867775
3.9650005e6	0.24816928197812652
3.9750005e6	0.39424682957005874
3.9850005e6	0.46141051949454587
3.9950005e6	0.49297031912519534
4.0050005e6	0.42734637915991536
4.0150005e6	0.41022803940089064
4.0250005e6	0.3609044927105029
4.0350005e6	0.3907942744877913
4.0450005e6	0.44850630043890705
4.0550005e6	0.5926456542502389
4.0650005e6	0.668144690781797
4.0750005e6	0.7031867485075255
4.0850005e6	0.6863517268757445
4.0950005e6	0.6656214496705295
4.1050005e6	0.6756864371630028
4.1150005e6	0.6054730398775767
4.1250005e6	0.47682088868529554
4.1350005e6	0.3964461454346637
4.1450005e6	0.334481637959051
4.1550005e6	0.17551020408163268
4.1650005e6	0.07787951807228917
4.1750005e6	0.08991270611057228
4.1850005e6	0.23886300093196644
4.1950005e6	0.3201142390860874
4.2050005e6	0.40020700872393916
4.2150005e6	0.40344569288389515
4.2250005e6	0.3478905775075988
4.2350005e6	0.26206896551724135
4.2450005e6	0.26164371230533806
4.2550005e6	0.19088665274349725
4.2650005e6	0.196163249952981
4.2750005e6	0.18214072154674107
4.2850005e6	0.19918085794352236
4.2950005e6	0.1451557775732878
4.3050005e6	0.16571579503433706
4.3150005e6	0.16332159624413145
4.3250005e6	0.21547351524879615
4.3350005e6	0.23081931633206726
4.3450005e6	0.23987448708665218
4.3550005e6	0.20533333333333334
4.3650005e6	0.2639671963095849
4.3750005e6	0.32589041095890414
4.3850005e6	0.39067460317460323
4.3950005e6	0.3973523421588594
4.4050005e6	0.4644718792866941
4.4150005e6	0.4292263610315186
4.4250005e6	0.1508379888268157
4.4350005e6	0.05611111111111113
4.4450005e6	0.05714285714285716
4.4550005e6	0.05067385444743939
4.4650005e6	0.04072810011376567
4.4750005e6	0.006646525679758338
4.4850005e6	0.0749063670411985
4.4950005e6	0.07804878048780488
4.5050005e6	-0.01272727272727269
4.5150005e6	0.22967903293038766
4.5250005e6	0.23893660531697344
4.5350005e6	0.3194578896418199
4.5450005e6	0.26156609195402303
4.5550005e6	0.28441801189464744
4.5650005e6	0.24044006069802737
4.5750005e6	0.2287244727150988
4.5850005e6	0.11015384615384617
4.5950005e6	0.10028413339315093
4.6050005e6	0.08870694522868437
4.6150005e6	0.0654603512506653
4.6250005e6	0.05678100263852243
4.6350005e6	0.05130830489192265
4.6450005e6	0.07014063656550705
4.6550005e6	0.08286787522456314
4.6650005e6	0.10951476428941462
4.6750005e6	0.10568540745420092
4.6850005e6	0.13084140901399785
4.6950005e6	0.12419265547148924
4.7050005e6	0.14980867346938778
4.7150005e6	0.10879439109891789
4.7250005e6	0.12972076306331218
4.7350005e6	0.1534310850439883
4.7450005e6	0.18864516129032258
4.7550005e6	0.21813937979326442
4.7650005e6	0.30671620462989424
4.7750005e6	0.35475080674076737
4.7850005e6	0.32428900845503467
4.7950005e6	0.24563717221285084
4.8050005e6	0.1905498756562586
4.8150005e6	0.11517148419949082
4.8250005e6	0.13257894736842105
4.8350005e6	0.15708732832339986
4.8450005e6	0.16094936708860763
4.8550005e6	0.15713014064447214
4.8650005e6	0.13764589515331357
4.8750005e6	0.09243316719528777
4.8850005e6	0.041681681681681716
4.8950005e6	0.06578119538622862
4.9050005e6	0.06438709677419358
4.9150005e6	0.06491535318155287
4.9250005e6	0.11279037223621607
4.9350005e6	0.15142509793327033
4.9450005e6	0.15737277076989997
4.9550005e6	0.1762902401635156
4.9650005e6	0.22347113735949706
4.9750005e6	0.13106075033326986
4.9850005e6	0.12653061224489798
4.9950005e6	0.21170439982913286
5.0050005e6	0.22247933884297524
5.0150005e6	0.2555206698063841
5.0250005e6	0.2758307299062766
5.0350005e6	0.2778492778492779
5.0450005e6	0.27709827077182625
5.0550005e6	0.2936465916611516
5.0650005e6	0.257824427480916
5.0750005e6	0.27285443683520333
5.0850005e6	0.29304416820946844
5.0950005e6	0.2645695792880259
5.1050005e6	0.2811067408110674
5.1150005e6	0.32327478042659974
5.1250005e6	0.32297097884899173
5.1350005e6	0.3100963031997515
5.1450005e6	0.3572794899043571
5.1550005e6	0.36120893561103806
5.1650005e6	0.33424577751892837
5.1750005e6	0.3499547784142297
5.1850005e6	0.3454732863769111
5.1950005e6	0.28212927756653994
5.2050005e6	0.19666666666666668
5.2150005e6	0.20991940483570984
5.2250005e6	0.18469626168224298
5.2350005e6	0.11252050300710775
5.2450005e6	0.11800146950771494
5.2550005e6	0.11761915031270222
5.2650005e6	0.11966746882520238
5.2750005e6	0.10914361001317525
5.2850005e6	0.1769012632121681
5.2950005e6	0.1474878444084279
5.3050005e6	0.11023288637967545
5.3150005e6	0.12963713391048082
5.3250005e6	0.11358703516133706
5.3350005e6	0.19703930576824913
5.3450005e6	0.2592874109263658
5.3550005e6	0.30948214029550997
5.3650005e6	0.30103315343099457
5.3750005e6	0.3127831982801389
5.3850005e6	0.2546988424563469
5.3950005e6	0.268029370906926
5.4050005e6	0.30194589463692456
5.4150005e6	0.43691460055096426
5.4250005e6	0.5723429474516001
5.4350005e6	0.6276447876447877
5.4450005e6	0.6366325981710597
5.4550005e6	0.6578272027373824
5.4650005e6	0.7021062909750315
5.4750005e6	0.6460358056265985
5.4850005e6	0.6060905349794239
5.4950005e6	0.6004822505023445
5.5050005e6	0.6580053667262971
5.5150005e6	0.630456123548426
5.5250005e6	0.6498844009247926
5.5350005e6	0.6559960841899168
5.5450005e6	0.5950960901259112
5.5550005e6	0.4618978102189781
5.5650005e6	0.3171566803126164
5.5750005e6	0.29735642661804923
5.5850005e6	0.32598425196850395
5.5950005e6	0.3007532956685499
5.6050005e6	0.34370687604092315
5.6150005e6	0.30518754988028735
5.6250005e6	0.29535080304311073
5.6350005e6	0.2605159597726279
5.6450005e6	0.31692798299229336
5.6550005e6	0.3013662406346408
5.6650005e6	0.3916720051249199
5.6750005e6	0.39965728274173806
5.6850005e6	0.4459860648288397
5.6950005e6	0.4902461257976299
5.7050005e6	0.4553299492385787
5.7150005e6	0.24054054054054055
5.7250005e6	0.19935750344194583
5.7350005e6	0.20535987748851459
5.7450005e6	0.15801727375140814
5.7550005e6	0.14233608336951806
5.7650005e6	0.18755873797270087
5.7750005e6	0.24782067247820672
5.7850005e6	0.20960051546391756
5.7950005e6	0.1742348572160328
5.8050005e6	0.1341735685992078
5.8150005e6	0.11206071220081729
5.8250005e6	0.07247604189881883
5.8350005e6	0.04557544757033249
5.8450005e6	0.03853564547206168
5.8550005e6	0.042264851485148545
5.8650005e6	0.059377519754878275
5.8750005e6	0.06150419736165841
5.8850005e6	0.14462797836573602
5.8950005e6	0.15383189122373303
5.9050005e6	0.15052356020942406
5.9150005e6	0.13830334190231364
5.9250005e6	0.1501424928753562
5.9350005e6	0.059260595130748446
5.9450005e6	0.12457798784605002
5.9550005e6	0.14278676988036598
5.9650005e6	0.14701026776726397
5.9750005e6	0.14827253425979545
5.9850005e6	0.13546047860768676
5.9950005e6	0.05781047165729124
6.0050005e6	0.02464691221268349
6.0150005e6	0.06650436193954151
6.0250005e6	0.0877341586577619
6.0350005e6	0.11623367302999858
6.0450005e6	0.10769652901632597
6.0550005e6	0.1204843093649617
6.0650005e6	0.12328465141912373
6.0750005e6	0.0947080291970803
6.0850005e6	0.0749564206856479
6.0950005e6	0.07417051658966822
6.1050005e6	0.045568487018800376
6.1150005e6	0.0008775137111517628
6.1250005e6	0.006749418153607469
6.1350005e6	0.032001473025225574
6.1450005e6	0.07299889919798712
6.1550005e6	0.0987334045475355
6.1650005e6	0.1503607503607504
6.1750005e6	0.21635914019402705
6.1850005e6	0.20389477280491972
6.1950005e6	0.19934593023255817
6.2050005e6	0.19480800432666312
6.2150005e6	0.16793968201934112
6.2250005e6	0.11030226301630006
6.2350005e6	0.13118131868131871
6.2450005e6	0.15207014125669754
6.2550005e6	0.133577605159021
6.2650005e6	0.17611865258924084
6.2750005e6	0.16702819956616052
6.2850005e6	0.1371685026519788
6.2950005e6	0.12764069864153038
6.3050005e6	0.1396880415944541
6.3150005e6	0.09237755433019788
6.3250005e6	0.1165012862918045
6.3350005e6	0.10040950040950045
6.3450005e6	0.060045462493442926
6.3550005e6	0.020533548908649973
6.3650005e6	0.060110181595592754
6.3750005e6	0.05887830687830689
6.3850005e6	0.09513247073321011
6.3950005e6	0.1834850455136541
6.4050005e6	0.21217712177121772
6.4150005e6	0.19567367119901116
6.4250005e6	0.26439326837909655
6.4350005e6	0.2766253101736973
6.4450005e6	0.28872398773995805
6.4550005e6	0.38381233493863615
6.4650005e6	0.47357261850673943
6.4750005e6	0.49306687163720214
6.4850005e6	0.5571916508538901
6.4950005e6	0.4984322164156163
6.5050005e6	0.4290675464490364
6.5150005e6	0.36094481775605786
6.5250005e6	0.33920532393814834
6.5350005e6	0.39082007343941244
6.5450005e6	0.4327457892675284
6.5550005e6	0.40454111810723153
6.5650005e6	0.3846891481540675
6.5750005e6	0.3498116591928251
6.5850005e6	0.29208304814054303
6.5950005e6	0.3992302309307208
6.6050005e6	0.4581666666666666
6.6150005e6	0.45565058032987177
6.6250005e6	0.437183264584561
6.6350005e6	0.3352142386288728
6.6450005e6	0.19367895758247855
6.6550005e6	0.08450885668276975
6.6650005e6	0.07235598902773549
6.6750005e6	0.07257940770293082
6.6850005e6	0.10238398544131033
6.6950005e6	0.10171664943123063
6.7050005e6	0.09562398703403567
6.7150005e6	0.11828326180257512
6.7250005e6	0.21812524309607156
6.7350005e6	0.23780905287181445
6.7450005e6	0.2428139835994822
6.7550005e6	0.21534548537515905
6.7650005e6	0.18711484593837535
6.7750005e6	0.11324901513580761
6.7850005e6	0.1283977110157368
6.7950005e6	0.1656939712635165
6.8050005e6	0.15847808105872624
6.8150005e6	0.16813568747393295
6.8250005e6	0.17720173885042667
6.8350005e6	0.228256205945449
6.8450005e6	0.25332867377249696
6.8550005e6	0.36911022113877767
6.8650005e6	0.42957578961279236
6.8750005e6	0.4312565117732862
6.8850005e6	0.4356285533796589
6.8950005e6	0.46987525783321876
6.9050005e6	0.4874526193021674
6.9150005e6	0.5279249561900835
6.9250005e6	0.54978088357219
6.9350005e6	0.5887784284352445
6.9450005e6	0.664116485686081
6.9550005e6	0.6445352839931154
6.9650005e6	0.6467000746348224
6.9750005e6	0.682285076293264
6.9850005e6	0.6881197380729654
6.9950005e6	0.6504426689699849
7.0050005e6	0.7471498198770927
7.0150005e6	0.7017260301306996
7.0250005e6	0.6961058359116613
7.0350005e6	0.662078035949145
7.0450005e6	0.6686589805825245
7.0550005e6	0.6155484896661368
7.0650005e6	0.6186764837927629
7.0750005e6	0.5785847849621101
7.0850005e6	0.5523235189783611
7.0950005e6	0.39761542364282093
7.1050005e6	0.27608104021772
7.1150005e6	0.17117259552042166
7.1250005e6	0.1062841530054645
7.1350005e6	0.08341858482523445
7.1450005e6	0.05338912133891215
7.1550005e6	0.055967690509087065
7.1650005e6	0.04647558125230657
7.1750005e6	0.054803462466297734
7.1850005e6	0.05210295040803517
7.1950005e6	0.022866611433305737
7.2050005e6	0.0058447172747709015
7.2150005e6	0.06349554060397436
7.2250005e6	0.2018933593206182
7.2350005e6	0.25065840433772274
7.2450005e6	0.2666750788643533
7.2550005e6	0.3199893390191898
7.2650005e6	0.4460783046905286
7.2750005e6	0.49955019199122336
7.2850005e6	0.48288543140028295
7.2950005e6	0.49978364344439635
7.3050005e6	0.5148245513773003
7.3150005e6	0.414018458468446
7.3250005e6	0.24107837687604225
7.3350005e6	0.2705707196029777
7.3450005e6	0.2239501615136133
7.3550005e6	0.24594537370315475
7.3650005e6	0.22859211751318922
7.3750005e6	0.21187648456057007
7.3850005e6	0.1428001140575991
7.3950005e6	0.17041368221020325
7.4050005e6	0.1420634920634921
7.4150005e6	0.22143405496698912
7.4250005e6	0.2548924568312633
7.4350005e6	0.2537058823529412
7.4450005e6	0.25926868044515106
7.4550005e6	0.2493241992223663
7.4650005e6	0.21854358974358973
7.4750005e6	0.18846074593035242
7.4850005e6	0.16616213974704547
7.4950005e6	0.16041666666666668
7.5050005e6	0.14161752316764958
7.5150005e6	0.09199406968124539
7.5250005e6	0.08742632612966604
7.5350005e6	0.09639783232387635
7.5450005e6	0.08239625167336014
7.5550005e6	0.1027687065171092
7.5650005e6	0.1109797546918871
7.5750005e6	0.09888691724471693
7.5850005e6	0.12912352340673763
7.5950005e6	0.20942290913623335
7.6050005e6	0.303212541763043
7.6150005e6	0.33245763825036123
7.6250005e6	0.3345769837099318
7.6350005e6	0.318339876612451
7.6450005e6	0.2905274785970727
7.6550005e6	0.28605514316012726
7.6650005e6	0.2920874751491054
7.6750005e6	0.31372348581650905
7.6850005e6	0.34913151364764267
7.6950005e6	0.3216129825424146
7.7050005e6	0.2984704323738408
7.7150005e6	0.33215455140798955
7.7250005e6	0.3964125560538117
7.7350005e6	0.5135558302430985
7.7450005e6	0.5711068621202464
7.7550005e6	0.5971574877207649
7.7650005e6	0.6597851112816577
7.7750005e6	0.6994955248169245
7.7850005e6	0.6851825593761077
7.7950005e6	0.7117262204328133
7.8050005e6	0.7514777091334113
7.8150005e6	0.7620922601814322
7.8250005e6	0.6981711447279293
7.8350005e6	0.6497822931785197
7.8450005e6	0.5400251572327044
7.8550005e6	0.42440099146240706
7.8650005e6	0.3780687397708674
7.8750005e6	0.4103596722677406
7.8850005e6	0.4796736431358637
7.8950005e6	0.5290050835148874
7.9050005e6	0.5842992038511386
7.9150005e6	0.603733862959285
7.9250005e6	0.633767172812726
7.9350005e6	0.7039024390243903
7.9450005e6	0.736614730878187
7.9550005e6	0.760680389498336
7.9650005e6	0.790756001433178
7.9750005e6	0.8057348476329697
7.9850005e6	0.7820541069898398
7.9950005e6	0.778380341363031
8.0050005e6	0.6764946346448647
8.0150005e6	0.5933554817275749
8.0250005e6	0.46869864037053643
8.0350005e6	0.426308120280832
8.0450005e6	0.37655693017404074
8.0550005e6	0.3563073948767521
8.0650005e6	0.29980262394055496
8.0750005e6	0.26447669977081745
8.0850005e6	0.23108412055780478
8.0950005e6	0.1539035511952467
8.1050005e6	0.12406034262336998
8.1150005e6	0.13624507127691843
8.1250005e6	0.1512211668928087
8.1350005e6	0.12546174142480215
8.1450005e6	0.10546762589928059
8.1550005e6	0.11799238180596013
8.1650005e6	0.11682979231320129
8.1750005e6	0.07762142532909672
8.1850005e6	0.07369668246445499
8.1950005e6	0.09745881038815976
8.2050005e6	0.08121687929342497
8.2150005e6	0.07698788836229598
8.2250005e6	0.08211508553654748
8.2350005e6	0.1138583121648321
8.2450005e6	0.12793262958130713
8.2550005e6	0.14085638847434281
8.2650005e6	0.14964719164549817
8.2750005e6	0.15506452511373134
8.2850005e6	0.15618721949134434
8.2950005e6	0.28290668868703556
8.3050005e6	0.44006494824436776
8.3150005e6	0.6318623481781377
8.3250005e6	0.6017236313779257
8.3350005e6	0.5819788328963978
8.3450005e6	0.555651183394507
8.3550005e6	0.37710227272727265
8.3650005e6	0.10119214586255262
8.3750005e6	0.10775126284619407
8.3850005e6	0.118391440693599
8.3950005e6	0.11168231998681828
8.4050005e6	0.16871123363197799
8.4150005e6	0.17722539469264362
8.4250005e6	0.17432614555256065
8.4350005e6	0.1528289473684211
8.4450005e6	0.11325227027859014
8.4550005e6	0.04516129032258068
8.4650005e6	-0.004512820512820488
8.4750005e6	-0.026160042024163874
8.4850005e6	-0.0009971294757516078
8.4950005e6	0.019859884252208363
8.5050005e6	0.02086858432036098
8.5150005e6	0.1145689800033608
8.5250005e6	0.21099932930918847
8.5350005e6	0.24041588909624098
8.5450005e6	0.24804164600892412
8.5550005e6	0.2586998498176357
8.5650005e6	0.2222022067102004
8.5750005e6	0.23244582043343648
8.5850005e6	0.27797481367257776
8.5950005e6	0.26912138141188424
8.6050005e6	0.25472280528460306
8.6150005e6	0.2607236999760365
8.6250005e6	0.26171379421567575
8.6350005e6	0.2401544401544402
8.6450005e6	0.24480149027826292
8.6550005e6	0.23259221829206667
8.6650005e6	0.23976069949378745
8.6750005e6	0.1893022640010592
8.6850005e6	0.16389179494843817
8.6950005e6	0.2371688857743518
8.7050005e6	0.3200154261473197
8.7150005e6	0.3469107551487414
8.7250005e6	0.4005110336817654
8.7350005e6	0.4187034603591766
8.7450005e6	0.43071814030718136
8.7550005e6	0.45070537722347176
8.7650005e6	0.4968184653774174
8.7750005e6	0.44517557098299626
8.7850005e6	0.41755888650963596
8.7950005e6	0.352035227150682
8.8050005e6	0.28538587848932684
8.8150005e6	0.2635097493036212
8.8250005e6	0.2807252440725244
8.8350005e6	0.3193606599639083
8.8450005e6	0.34674893213099195
8.8550005e6	0.3449859215941088
8.8650005e6	0.30008499787505316
8.8750005e6	0.3074137931034483
8.8850005e6	0.36062923312213246
8.8950005e6	0.38275696445725266
8.9050005e6	0.38325884768691876
8.9150005e6	0.41183531388788863
8.9250005e6	0.4891535516801362
8.9350005e6	0.4906666666666667
8.9450005e6	0.5583299222267704
8.9550005e6	0.6192908960866457
8.9650005e6	0.6160098270037875
8.9750005e6	0.6252804245567483
8.9850005e6	0.6204557845382183
8.9950005e6	0.6000487983408566
9.0050005e6	0.6697695233833072
9.0150005e6	0.7259924197087572
9.0250005e6	0.6671812616449295
9.0350005e6	0.5813903164728158
9.0450005e6	0.4903106633081445
9.0550005e6	0.3511714391967274
9.0650005e6	0.22156901688182729
9.0750005e6	0.11345728198317842
9.0850005e6	0.10379519425106674
9.0950005e6	0.13424063591472962
9.1050005e6	0.15204383561643836
9.1150005e6	0.12972605841068602
9.1250005e6	0.12763000239635755
9.1350005e6	0.1295308641975309
9.1450005e6	0.0901513140430051
9.1550005e6	0.082118451025057
9.1650005e6	0.09494499373346332
9.1750005e6	0.10620347394540944
9.1850005e6	0.21681901279707497
9.1950005e6	0.27369945416063285
9.2050005e6	0.32703081232493003
9.2150005e6	0.4394680598432677
9.2250005e6	0.4698433420365536
9.2350005e6	0.42698511941978246
9.2450005e6	0.35876635998444995
9.2550005e6	0.2686387565805967
9.2650005e6	0.14391420911528152
9.2750005e6	0.10135720473577824
9.2850005e6	0.12064728798321848
9.2950005e6	0.1727615884040465
9.3050005e6	0.21340532489294356
9.3150005e6	0.24296478009462064
9.3250005e6	0.24583558193919772
9.3350005e6	0.22782082782082783
9.3450005e6	0.17633928571428575
9.3550005e6	0.14543806646525684
9.3650005e6	0.136415201361316
9.3750005e6	0.10888754534461914
9.3850005e6	0.09864201097948573
9.3950005e6	0.08114252404546782
9.4050005e6	0.0821418234442837
9.4150005e6	0.04898623649548619
9.4250005e6	0.04704293815825009
9.4350005e6	0.034573985215925335
9.4450005e6	0.06862376113411117
9.4550005e6	0.08420145302302674
9.4650005e6	0.0990891658676894
9.4750005e6	0.12193387842161398
9.4850005e6	0.14419823683583513
9.4950005e6	0.10706101785238478
9.5050005e6	0.08492142149228377
9.5150005e6	0.04891117029609905
9.5250005e6	0.005819861431870713
9.5350005e6	-0.005903958645082269
9.5450005e6	0.013383600377002855
9.5550005e6	0.04416274296752386
9.5650005e6	0.09273822174991145
9.5750005e6	0.1047993523765468
9.5850005e6	0.0861686746987952
9.5950005e6	0.08600400266844566
9.6050005e6	0.08207289858666006
9.6150005e6	0.07209147719718124
9.6250005e6	0.07438358186918649
9.6350005e6	0.10176106615897194
9.6450005e6	0.10938597958842229
9.6550005e6	0.06415770609318998
9.6650005e6	0.05265966316491582
9.6750005e6	0.05160752956854907
9.6850005e6	0.03303159692570454
9.6950005e6	0.03026687598116172
9.7050005e6	0.0648823257960314
9.7150005e6	0.0422830900442841
9.7250005e6	0.08240497581202488
9.7350005e6	0.0953342707401253
9.7450005e6	0.09922320041429313
9.7550005e6	0.07054599480004956
9.7650005e6	0.10282151537567369
9.7750005e6	0.07528278642625157
9.7850005e6	0.11320512820512825
9.7950005e6	0.10643222791008239
9.8050005e6	0.11344141658043005
9.8150005e6	0.08249105225483183
9.8250005e6	0.07613284132841333
9.8350005e6	0.026976444014198155
9.8450005e6	0.08044257441171891
9.8550005e6	0.07707719505008842
9.8650005e6	0.07636628613067768
9.8750005e6	0.08307926829268295
9.8850005e6	0.0902775800711744
9.8950005e6	0.07115199780310315
9.9050005e6	0.08598855455048923
9.9150005e6	0.12596401028277637
9.9250005e6	0.21026499302649934
9.9350005e6	0.19511163337250292
9.9450005e6	0.15392081736909324
9.9550005e6	0.15556628833615072
9.9650005e6	0.1395194697597349
9.9750005e6	0.14716157205240177
9.9850005e6	0.19060265577119512
9.9950005e6	0.24851405622489964
1.00050005e7	0.26584001945052277
1.00150005e7	0.3100175746924429
1.00250005e7	0.26530403679100667
1.00350005e7	0.17149300857013983
1.00450005e7	0.18709960508995177
1.00550005e7	0.15235913879981675
1.00650005e7	0.1424039478322171
1.00750005e7	0.14127243066884176
1.00850005e7	0.19158205648883148
1.00950005e7	0.15776207752530075
1.01050005e7	0.14812933807347217
1.01150005e7	0.16190476190476194
1.01250005e7	0.12666360715924738
1.01350005e7	0.12791282481139987
1.01450005e7	0.17070921985815607
1.01550005e7	0.19400475233046977
1.01650005e7	0.16906725306945208
1.01750005e7	0.1583940474345063
1.01850005e7	0.20783929446349825
1.01950005e7	0.20177028451001056
1.02050005e7	0.1994657168299199
1.02150005e7	0.33690705746239885
1.02250005e7	0.4821508588498879
1.02350005e7	0.5537504573728503
1.02450005e7	0.5964250248262165
1.02550005e7	0.6714882674381227
1.02650005e7	0.6788672566371681
1.02750005e7	0.7000774593338497
1.02850005e7	0.6910052910052911
1.02950005e7	0.6767123287671234
1.03050005e7	0.5781979977753058
1.03150005e7	0.5215873015873016
1.03250005e7	0.47185772650805097
1.03350005e7	0.47185772650805097
1.03450005e7	0.4306386120339609
1.03550005e7	0.30211408057439176
1.03650005e7	0.2149200710479574
1.03750005e7	0.128167850652569
1.03850005e7	0.10914582578228829
1.03950005e7	0.07146646456991287
1.04050005e7	0.07454049567176571
1.04150005e7	0.07056751997832861
1.04250005e7	0.03379162847540486
1.04350005e7	0.01895342564287002
1.04450005e7	0.007446016381236061
1.04550005e7	-0.009672650475184766
1.04650005e7	0.028059933839268362
1.04750005e7	0.07698441464298661
1.04850005e7	0.09374110953058323
1.04950005e7	0.08195812807881776
1.05050005e7	0.06766398158803225
1.05150005e7	0.1126745140980017
1.05250005e7	0.17565854345682494
1.05350005e7	0.20792540792540792
1.05450005e7	0.24843528856738484
1.05550005e7	0.3320042719829121
1.05650005e7	0.30366533864541834
1.05750005e7	0.2097643812354065
1.05850005e7	0.1914656771799629
1.05950005e7	0.21064766296373927
1.06050005e7	0.17404722067298758
1.06150005e7	0.16894561986361253
1.06250005e7	0.17790167257982767
1.06350005e7	0.18437314319667264
1.06450005e7	0.17615137450910395
1.06550005e7	0.21639524245196712
1.06650005e7	0.2133577006147201
1.06750005e7	0.20293520686963315
1.06850005e7	0.1926587623842781
1.06950005e7	0.17074740383209008
1.07050005e7	0.16913687881429817
1.07150005e7	0.18232240842355038
1.07250005e7	0.1854070415803728
1.07350005e7	0.2158951716279732
1.07450005e7	0.2640957817068077
1.07550005e7	0.2620765027322404
1.07650005e7	0.23001316366827557
1.07750005e7	0.264813343923749
1.07850005e7	0.45860193659636556
1.07950005e7	0.44983646274984856
1.08050005e7	0.4617357453629494
1.08150005e7	0.5246758508914101
1.08250005e7	0.5339212228101117
1.08350005e7	0.4282639333760409
1.08450005e7	0.43971500197915286
1.08550005e7	0.4265970949090396
1.08650005e7	0.3328090271841341
1.08750005e7	0.26174055829228243
1.08850005e7	0.2167803547066849
1.08950005e7	0.1055689176688252
1.09050005e7	0.12622745938225322
1.09150005e7	0.1741957104557641
1.09250005e7	0.20478254371543866
1.09350005e7	0.2270307543787064
1.09450005e7	0.25414922788281136
1.09550005e7	0.22700593723494492
1.09650005e7	0.2025137470542027
1.09750005e7	0.24029715528175397
1.09850005e7	0.24384454270421227
1.09950005e7	0.2532735872541698
1.10050005e7	0.25048728309959595
1.10150005e7	0.24109347442680779
1.10250005e7	0.1597837837837838
1.10350005e7	0.19906880496637355
1.10450005e7	0.23344800211696218
1.10550005e7	0.23191429376938263
1.10650005e7	0.23345238095238097
1.10750005e7	0.2853771164699846
1.10850005e7	0.24221770091556466
1.10950005e7	0.23226164079822623
1.11050005e7	0.25853658536585367
1.11150005e7	0.2528841245533436
1.11250005e7	0.20476190476190478
1.11350005e7	0.2622654621264767
1.11450005e7	0.19286100594916172
1.11550005e7	0.1990735975295934
1.11650005e7	0.17916932907348246
1.11750005e7	0.16639321074964636
1.11850005e7	0.20644373932145474
1.11950005e7	0.24376367614879654
1.12050005e7	0.19451035124447547
1.12150005e7	0.20927410617551465
1.12250005e7	0.22403587443946194
1.12350005e7	0.1628228782287823
1.12450005e7	0.18439571647118816
1.12550005e7	0.25160363810435615
1.12650005e7	0.2254602428515472
1.12750005e7	0.23033472803347285
1.12850005e7	0.22574372934085168
1.12950005e7	0.2151813797441812
1.13050005e7	0.19966151893378467
1.13150005e7	0.1902390438247012
1.13250005e7	0.12766726943942136
1.13350005e7	0.14739281575898033
1.13450005e7	0.13820000000000002
1.13550005e7	0.08707880074290264
1.13650005e7	0.12012513034410847
1.13750005e7	0.13176270224240708
1.13850005e7	0.12326797385620918
1.13950005e7	0.1283194057567317
1.14050005e7	0.22992125984251974
1.14150005e7	0.18111266947171575
1.14250005e7	0.19183673469387758
1.14350005e7	0.12574341546304163
1.14450005e7	0.056880733944954145
1.14550005e7	0.0804194099000244
1.14650005e7	0.11845253245100536
1.14750005e7	0.1693222859570852
1.14850005e7	0.2260258780036969
1.14950005e7	0.35087788518445445
1.15050005e7	0.2769463340891912
1.15150005e7	0.22782294489611563
1.15250005e7	0.18357887766926012
1.15350005e7	0.1523954630099882
1.15450005e7	0.1635469595148337
1.15550005e7	0.37168141592920356
1.15650005e7	0.41995347635047814
1.15750005e7	0.43190214677983024
1.15850005e7	0.41123137654399594
1.15950005e7	0.3654936974789915
1.16050005e7	0.20915745211026315
1.16150005e7	0.1128482972136223
1.16250005e7	0.061106655974338425
1.16350005e7	0.15467063639746934
1.16450005e7	0.1671175127349377
1.16550005e7	0.35718745758110493
1.16650005e7	0.4572727272727272
1.16750005e7	0.5747849462365592
1.16850005e7	0.6083378746594005
1.16950005e7	0.6782767844572717
1.17050005e7	0.620125786163522
1.17150005e7	0.5620714285714287
1.17250005e7	0.4458540172825887
1.17350005e7	0.37909573494416987
1.17450005e7	0.2687868852459016
1.17550005e7	0.22986543192012734
1.17650005e7	0.14091622663051237
1.17750005e7	0.1180203431000456
1.17850005e7	0.10070487281642668
1.17950005e7	0.10696389820477416
1.18050005e7	0.1273129377073351
1.18150005e7	0.1703768624014023
1.18250005e7	0.2683987915407855
1.18350005e7	0.33091068301225923
1.18450005e7	0.28221343873517785
1.18550005e7	0.2643714971977582
1.18650005e7	0.23093674939951958
1.18750005e7	0.14913294797687862
1.18850005e7	0.10659993744135132
1.18950005e7	0.14795209226674555
1.19050005e7	0.17106109324758845
1.19150005e7	0.16889979241366299
1.19250005e7	0.1647598166234802
1.19350005e7	0.15297699594046013
1.19450005e7	0.11344285461932524
1.19550005e7	0.06801042571676806
1.19650005e7	0.07653142402545747
1.19750005e7	0.08522834645669294
1.19850005e7	0.06246636061421563
1.19950005e7	0.17298170075349845
1.20050005e7	0.23611738148984204
1.20150005e7	0.23402954661232808
1.20250005e7	0.2286782720825274
1.20350005e7	0.2649609480204686
1.20450005e7	0.1706047819971871
1.20550005e7	0.15068686157097574
1.20650005e7	0.1619310344827586
1.20750005e7	0.17062500000000005
1.20850005e7	0.16978180321119804
1.20950005e7	0.16907600596125189
1.21050005e7	0.06716362281028701
1.21150005e7	0.062161739402471466
1.21250005e7	0.07945117029862796
1.21350005e7	0.0746620450606586
1.21450005e7	0.07365911799761624
1.21550005e7	0.12598684210526317
1.21650005e7	0.12408272181454302
1.21750005e7	0.0902332361516035
1.21850005e7	0.08811462064474115
1.21950005e7	0.09659318637274553
1.22050005e7	0.08668192219679638
1.22150005e7	0.10548387096774195
1.22250005e7	0.11649058337161233
1.22350005e7	0.10241613886934088
1.22450005e7	0.11196114146933822
1.22550005e7	0.17093319734829174
1.22650005e7	0.24317825405122845
1.22750005e7	0.19656182848212547
1.22850005e7	0.20911659446223396
1.22950005e7	0.19821077115763108
1.23050005e7	0.20833489769100813
1.23150005e7	0.16656549147793606
1.23250005e7	0.16377590176515736
1.23350005e7	0.16691312384473203
1.23450005e7	0.18129713423831073
1.23550005e7	0.19196290571870173
1.23650005e7	0.17527985074626867
1.23750005e7	0.21458282358698316
1.23850005e7	0.23833827893175077
1.23950005e7	0.2327615366030442
1.24050005e7	0.18528263103802675
1.24150005e7	0.20197418375094917
1.24250005e7	0.20752405949256345
1.24350005e7	0.20446058091286315
1.24450005e7	0.1936119605844377
1.24550005e7	0.22656546489563567
1.24650005e7	0.22530282637954244
1.24750005e7	0.17479734708916733
1.24850005e7	0.1998039696152904
1.24950005e7	0.19749862056281042
1.25050005e7	0.16558644513900317
1.25150005e7	0.14718946239852965
1.25250005e7	0.1745251396648045
1.25350005e7	0.20262131377750048
1.25450005e7	0.19312340425531918
1.25550005e7	0.18077207513681412
1.25650005e7	0.23165467625899283
1.25750005e7	0.21105493764745537
1.25850005e7	0.19820389156826876
1.25950005e7	0.2816661777647404
1.26050005e7	0.3927650429799428
1.26150005e7	0.44260337363785646
1.26250005e7	0.42982095685353683
1.26350005e7	0.46689132266217354
1.26450005e7	0.4819238476953909
1.26550005e7	0.4613459879206213
1.26650005e7	0.6238761425107257
1.26750005e7	0.7219212232009308
1.26850005e7	0.7478197141810186
1.26950005e7	0.7589614740368511
1.27050005e7	0.7826739427012279
1.27150005e7	0.740139470013947
1.27250005e7	0.4551848978536334
1.27350005e7	0.4261595955154979
1.27450005e7	0.4858494750850216
1.27550005e7	0.46498535218443515
1.27650005e7	0.5464777646595829
1.27750005e7	0.6495148605862527
1.27850005e7	0.6856519480519482
1.27950005e7	0.7075249523382304
1.28050005e7	0.7391304347826088
1.28150005e7	0.7355948990961991
1.28250005e7	0.6688772845953004
1.28350005e7	0.5983859810929213
1.28450005e7	0.5327098487472578
1.28550005e7	0.39448721132356596
1.28650005e7	0.21791692498450096
1.28750005e7	0.20717181166198942
1.28850005e7	0.17961966271977037
1.28950005e7	0.18666400479137554
1.29050005e7	0.23326988960791778
1.29150005e7	0.2258387967605091
1.29250005e7	0.23967714528462192
1.29350005e7	0.2321774193548388
1.29450005e7	0.1642669893123614
1.29550005e7	0.15036832412523024
1.29650005e7	0.15834738617200678
1.29750005e7	0.17932850559578672
1.29850005e7	0.17558336151504905
1.29950005e7	0.1889161168708766
1.30050005e7	0.20007454342154307
1.30150005e7	0.22274544646823638
1.30250005e7	0.2444192634560907
1.30350005e7	0.2849900815516861
1.30450005e7	0.28114710568242174
1.30550005e7	0.2930948259280631
1.30650005e7	0.3117301497062725
1.30750005e7	0.30685191032522896
1.30850005e7	0.4144316730523628
1.30950005e7	0.49605830730328737
1.31050005e7	0.5464678178963893
1.31150005e7	0.5472850151479843
1.31250005e7	0.6099298675275522
1.31350005e7	0.593072989307299
1.31450005e7	0.5430545275104861
1.31550005e7	0.4346680312140207
1.31650005e7	0.38635926993275704
1.31750005e7	0.33853949329359173
1.31850005e7	0.32708683045933173
1.31950005e7	0.361642882004873
1.32050005e7	0.47297779218674035
1.32150005e7	0.4667218086572926
1.32250005e7	0.4585373003077826
1.32350005e7	0.4761880165289257
1.32450005e7	0.4880694143167028
1.32550005e7	0.4880037161769829
1.32650005e7	0.5359709153122328
1.32750005e7	0.5467660265596637
1.32850005e7	0.4995120046847551
1.32950005e7	0.48629832017810165
1.33050005e7	0.4972361342979039
1.33150005e7	0.49205298013245036
1.33250005e7	0.48041237113402074
1.33350005e7	0.48826717445437223
1.33450005e7	0.46880886426592794
1.33550005e7	0.5623152092207466
1.33650005e7	0.6550304725746828
1.33750005e7	0.7072348141432455
1.33850005e7	0.7589310397788357
1.33950005e7	0.7786056577523576
1.34050005e7	0.7777513586956523
1.34150005e7	0.751640432391428
1.34250005e7	0.7354333679147411
1.34350005e7	0.7154329249459487
1.34450005e7	0.7853891177108172
1.34550005e7	0.7901313002964846
1.34650005e7	0.7967213114754098
1.34750005e7	0.757403161578376
1.34850005e7	0.739656320767284
1.34950005e7	0.6916211024087482
1.35050005e7	0.569796293459948
1.35150005e7	0.4986510645213717
1.35250005e7	0.5106832068135531
1.35350005e7	0.49306441654661454
1.35450005e7	0.4629667414813303
1.35550005e7	0.4452670807453417
1.35650005e7	0.3953207547169811
1.35750005e7	0.3399730820995962
1.35850005e7	0.3982374287195438
1.35950005e7	0.4745467128027683
1.36050005e7	0.5511910953916572
1.36150005e7	0.5542366263178448
1.36250005e7	0.5525694783032667
1.36350005e7	0.5082438770192809
1.36450005e7	0.4608142804743857
1.36550005e7	0.350048742444921
1.36650005e7	0.33666833416708347
1.36750005e7	0.34374999999999994
1.36850005e7	0.3743772241992882
1.36950005e7	0.32271880819366855
1.37050005e7	0.31102941176470583
1.37150005e7	0.28936473947180585
1.37250005e7	0.3016307206733298
1.37350005e7	0.3005128205128206
1.37450005e7	0.27435233160621764
1.37550005e7	0.2528550074738416
1.37650005e7	0.1999011124845489
1.37750005e7	0.15675389902194029
1.37850005e7	0.16424116424116428
1.37950005e7	0.15696922679079392
1.38050005e7	0.14407713498622593
1.38150005e7	0.17763975155279507
1.38250005e7	0.19122401847575057
1.38350005e7	NaN
