# Supplementary material for: Admixture of evolutionary rates across a butterfly hybrid zone
Source: eLife. 2022 Jun 15;11:e78135. doi: 10.7554/eLife.78135 (PMC9246367; doi:10.7554/eLife.78135)
Supplement: Figure 2—source data 1. [file elife-78135-fig2-data1.zip › Fst_50kbWindows_10kbIncreaments/Chromosome26.csv]

Position	Fst_XY_KM
25000.5	0.12977099236641218
35000.5	0.13127413127413123
45000.5	0.2091954022988506
55000.5	0.30323253388946825
65000.5	0.3912562814070351
75000.5	0.39635811836115326
85000.5	0.5291388962943215
95000.5	0.5613817537643933
105000.5	0.6322463034231315
115000.5	0.7040918720035678
125000.5	0.6850258511364745
135000.5	0.6404045211183818
145000.5	0.5884552312233519
155000.5	0.4709064811747819
165000.5	0.3980643600290346
175000.5	0.37000538502961766
185000.5	0.40823498557566223
195000.5	0.41624014386498825
205000.5	0.48989840904734516
215000.5	0.49869840089252515
225000.5	0.4718840579710145
235000.5	0.447907647907648
245000.5	0.43454912307931093
255000.5	0.4328331059572533
265000.5	0.44691785765843794
275000.5	0.49120345385860764
285000.5	0.5041016537419415
295000.5	0.5735701448356062
305000.5	0.646019294923812
315000.5	0.6791033434650456
325000.5	0.8396311475409838
335000.5	0.9068947368421052
345000.5	0.7877017868145411
355000.5	0.7059262115953209
365000.5	0.6803162422974074
375000.5	0.49528176305280297
385000.5	0.5033033863165168
395000.5	0.6012809802283486
405000.5	0.6075152335815843
415000.5	0.6765391014975041
425000.5	0.8049203242941011
435000.5	0.8217836622533099
445000.5	0.8373657433578291
455000.5	0.8437878787878788
465000.5	0.8318405384416255
475000.5	0.807243121841662
485000.5	0.835127653029837
495000.5	0.8784439115374367
505000.5	0.8161911728846623
515000.5	0.7830948595654479
525000.5	0.7379675604104601
535000.5	0.684039603960396
545000.5	0.4741480611045828
555000.5	0.39217652958876636
565000.5	0.38866644044791315
575000.5	0.45384812068524677
585000.5	0.5725653404361578
595000.5	0.6295439610986989
605000.5	0.6534057577403586
615000.5	0.6456776947705443
625000.5	0.6282408244440428
635000.5	0.5544012688342587
645000.5	0.4681340872374798
655000.5	0.4300800000000001
665000.5	0.4461217572676314
675000.5	0.4222301771970646
685000.5	0.5140966921119593
695000.5	0.5116304546284464
705000.5	0.3835172413793104
715000.5	0.3267657371848389
725000.5	0.25116279069767444
735000.5	0.07443438914027152
745000.5	0.01618297136267541
755000.5	0.019764348156594485
765000.5	0.005442729488220996
775000.5	0.012252317760407232
785000.5	0.31672825819167294
795000.5	0.47048141891891904
805000.5	0.5592728717592135
815000.5	0.5821017189438243
825000.5	0.6320175840278416
835000.5	0.6484162895927603
845000.5	0.6259849326911203
855000.5	0.6192113845241625
865000.5	0.5985800277820652
875000.5	0.6158381502890174
885000.5	0.5496503496503496
895000.5	0.5202228929649408
905000.5	0.4958709065021358
915000.5	0.41991646515717745
925000.5	0.32391247034010023
935000.5	0.31646521622347573
945000.5	0.25481586402266293
955000.5	0.2233601354210749
965000.5	0.3903914590747331
975000.5	0.40637813211845103
985000.5	0.42752293577981654
995000.5	0.42368319876970395
1.0050005e6	0.3879564558357448
1.0150005e6	0.3857722078879469
1.0250005e6	0.3826165104634742
1.0350005e6	0.33667157584683355
1.0450005e6	0.31179093005380476
1.0550005e6	0.2720365810763278
1.0650005e6	0.1376605583147799
1.0750005e6	0.14988828598787102
1.0850005e6	0.14149414941494148
1.0950005e6	0.1278164924506388
1.1050005e6	0.17255122088127983
1.1150005e6	0.24726436781609198
1.1250005e6	0.22755376344086026
1.1350005e6	0.2801432550736172
1.1450005e6	0.2888372093023256
1.1550005e6	0.26010488100040347
1.1650005e6	0.23342293906810038
1.1750005e6	0.24063492063492065
1.1850005e6	0.22237903225806455
1.1950005e6	0.22220434432823816
1.2050005e6	0.3221770917952884
1.2150005e6	0.2909128205128206
1.2250005e6	0.26494439692044486
1.2350005e6	0.24879564879564883
1.2450005e6	0.2354362416107383
1.2550005e6	0.2004190127013225
1.2650005e6	0.21195636775747273
1.2750005e6	0.34116421409037634
1.2850005e6	0.3534963648380701
1.2950005e6	0.3861681106551148
1.3050005e6	0.37108352901710834
1.3150005e6	0.3446101694915254
1.3250005e6	0.18631337366993533
1.3350005e6	0.135495335406486
1.3450005e6	0.24286176756231795
1.3550005e6	0.2684316624109662
1.3650005e6	0.31496243473831653
1.3750005e6	0.3487317862924987
1.3850005e6	0.4064964576928218
1.3950005e6	0.4271385585327412
1.4050005e6	0.49003601440576233
1.4150005e6	0.5231516160355111
1.4250005e6	0.5573858549686661
1.4350005e6	0.5485641891891894
1.4450005e6	0.5827246744998413
1.4550005e6	0.6425090517663177
1.4650005e6	0.6270522558799304
1.4750005e6	0.6259219782562353
1.4850005e6	0.6355408388520972
1.4950005e6	0.6102035810645082
1.5050005e6	0.5234995998933049
1.5150005e6	0.5260102865540044
1.5250005e6	0.4390778955196133
1.5350005e6	0.3823436441634681
1.5450005e6	0.2460443037974684
1.5550005e6	0.18121693121693122
1.5650005e6	0.16766358528185604
1.5750005e6	0.18574879227053143
1.5850005e6	0.25309500165508103
1.5950005e6	0.36326010824578153
1.6050005e6	0.3139502549049899
1.6150005e6	0.3189831627599868
1.6250005e6	0.3256691832532601
1.6350005e6	0.2657933042212518
1.6450005e6	0.2313204508856683
1.6550005e6	0.25947242206235016
1.6650005e6	0.21968306922435366
1.6750005e6	0.22214930270713698
1.6850005e6	0.22720070422535216
1.6950005e6	0.1670474516695958
1.7050005e6	0.1629264106414933
1.7150005e6	0.16773717238833522
1.7250005e6	0.22065562213605922
1.7350005e6	0.31339546529419954
1.7450005e6	0.36145556333100076
1.7550005e6	0.42564217109671654
1.7650005e6	0.49921875
1.7750005e6	0.48150974247172645
1.7850005e6	0.4378659726740405
1.7950005e6	0.49787119374831584
1.8050005e6	0.4646193631808631
1.8150005e6	0.3587837837837838
1.8250005e6	0.38277759792813215
1.8350005e6	0.37739808153477217
1.8450005e6	0.25601074546675623
1.8550005e6	0.23283431455004205
1.8650005e6	0.27716535433070866
1.8750005e6	0.27216049382716057
1.8850005e6	0.2896614268440145
1.8950005e6	0.33638337918054156
1.9050005e6	0.3805922792173453
1.9150005e6	0.3984531652821542
1.9250005e6	0.39877094972067034
1.9350005e6	0.4546967595511285
1.9450005e6	0.5163524337646334
1.9550005e6	0.5509238014732519
1.9650005e6	0.5437840290381125
1.9750005e6	0.48688623964437266
1.9850005e6	0.40781998440458955
1.9950005e6	0.3031729785056295
2.0050005e6	0.2019827687949959
2.0150005e6	0.15562159484893512
2.0250005e6	0.15557548579970107
2.0350005e6	0.14728730932536566
2.0450005e6	0.10920852359208526
2.0550005e6	0.11130083127387107
2.0650005e6	0.21046795298292303
2.0750005e6	0.20982482863670984
2.0850005e6	0.2194126223703395
2.0950005e6	0.22422691405416936
2.1050005e6	0.17157852240613647
2.1150005e6	0.11974386339381006
2.1250005e6	0.14566008813949033
2.1350005e6	0.22124452234881686
2.1450005e6	0.2313341493268054
2.1550005e6	0.1910594546267322
2.1650005e6	0.1710077519379845
2.1750005e6	0.1976925006270379
2.1850005e6	0.16775679410409952
2.1950005e6	0.1679739322704527
2.2050005e6	0.22017513134851144
2.2150005e6	0.24627862595419847
2.2250005e6	0.22486095661846497
2.2350005e6	0.23698670605612998
2.2450005e6	0.22324482135409424
2.2550005e6	0.21893212059962947
2.2650005e6	0.21283112582781463
2.2750005e6	0.24565337254181221
2.2850005e6	0.2445571760727119
2.2950005e6	0.22505338078291817
2.3050005e6	0.19529946929492042
2.3150005e6	0.17598929458994458
2.3250005e6	0.09528220964144796
2.3350005e6	0.08271363339856493
2.3450005e6	0.1138348398958174
2.3550005e6	0.1656313301823093
2.3650005e6	0.2049138372291418
2.3750005e6	0.2716957343979827
2.3850005e6	0.2749060542797495
2.3950005e6	0.25726613061384584
2.4050005e6	0.21899641577060933
2.4150005e6	0.18854850474106494
2.4250005e6	0.16586059743954482
2.4350005e6	0.15251204404679977
2.4450005e6	0.19848539487919223
2.4550005e6	0.20395272234063172
2.4650005e6	0.2362098138747885
2.4750005e6	0.24087173990710972
2.4850005e6	0.2203697244506453
2.4950005e6	0.158932384341637
2.5050005e6	0.15111520737327191
2.5150005e6	0.1318720804886813
2.5250005e6	0.15620014503263235
2.5350005e6	0.18911002628614346
2.5450005e6	0.29670542635658914
2.5550005e6	0.31322013341419047
2.5650005e6	0.3336445242369838
2.5750005e6	0.30724014336917566
2.5850005e6	0.36199508254302776
2.5950005e6	0.25261437908496737
2.6050005e6	0.23490712074303413
2.6150005e6	0.2399003954885016
2.6250005e6	0.23165287183345876
2.6350005e6	0.20426201719336481
2.6450005e6	0.33932733932733933
2.6550005e6	0.4545018007202882
2.6650005e6	0.5360902255639097
2.6750005e6	0.5477081192189106
2.6850005e6	0.5351904016692749
2.6950005e6	0.4572743817578418
2.7050005e6	0.37071872227151725
2.7150005e6	0.28565862430690847
2.7250005e6	0.26607009694258016
2.7350005e6	0.3411586520257479
2.7450005e6	0.23200559049615654
2.7550005e6	0.2471472307264125
2.7650005e6	0.37009469279894297
2.7750005e6	0.4435127478753541
2.7850005e6	0.5548967872109266
2.7950005e6	0.678129175946548
2.8050005e6	0.7182916781104093
2.8150005e6	0.7282092772384035
2.8250005e6	0.73255939524838
2.8350005e6	0.6907147729856744
2.8450005e6	0.6733248190719455
2.8550005e6	0.6550666283194325
2.8650005e6	0.5732818357378168
2.8750005e6	0.5332954222348594
2.8850005e6	0.49291841212846604
2.8950005e6	0.3963588506251371
2.9050005e6	0.29554083885209714
2.9150005e6	0.27584897700906974
2.9250005e6	0.2668032786885246
2.9350005e6	0.36959189117097896
2.9450005e6	0.3810175678758841
2.9550005e6	0.38069711261934885
2.9650005e6	0.40915872833696776
2.9750005e6	0.38219966159052454
2.9850005e6	0.2560151802656547
2.9950005e6	0.22888792979427422
3.0050005e6	0.2455170307010845
3.0150005e6	0.19959946595460618
3.0250005e6	0.21634787395073626
3.0350005e6	0.25388141357385774
3.0450005e6	0.21862630966239813
3.0550005e6	0.19197384066587395
3.0650005e6	0.20528875379939213
3.0750005e6	0.2177880007667242
3.0850005e6	0.2494364851957975
3.0950005e6	0.2773830155979203
3.1050005e6	0.2903901046622265
3.1150005e6	0.29111302847282144
3.1250005e6	0.28039175678432976
3.1350005e6	0.32725601911413343
3.1450005e6	0.3367170309520317
3.1550005e6	0.30954964046928224
3.1650005e6	0.3040910796947329
3.1750005e6	0.28629782833505685
3.1850005e6	0.23187418086500658
3.1950005e6	0.30780026990553305
3.2050005e6	0.37805451778054516
3.2150005e6	0.3982260925657153
3.2250005e6	0.4566247440772155
3.2350005e6	0.5751490429871353
3.2450005e6	0.5693526170798899
3.2550005e6	0.6907476367802924
3.2650005e6	0.6982000455684666
3.2750005e6	0.7086990683578402
3.2850005e6	0.6298818771948494
3.2950005e6	0.5911782477341389
3.3050005e6	0.4976234855545201
3.3150005e6	0.4597614198428862
3.3250005e6	0.5243039443155453
3.3350005e6	0.6623135378553335
3.3450005e6	0.7337357662230758
3.3550005e6	0.8001171303074672
3.3650005e6	0.8121016166281755
3.3750005e6	0.7975751452386967
3.3850005e6	0.7961179732795562
3.3950005e6	0.7632261161785886
3.4050005e6	0.7586718911115696
3.4150005e6	0.7681318681318682
3.4250005e6	0.7520917678812417
3.4350005e6	0.6980648225097945
3.4450005e6	0.6743190134164522
3.4550005e6	0.618798955613577
3.4650005e6	0.5748150696714263
3.4750005e6	0.5755791296817494
3.4850005e6	0.5650777722027095
3.4950005e6	0.6062804547915539
3.5050005e6	0.6252060106640814
3.5150005e6	0.586030428769018
3.5250005e6	0.5986366734832993
3.5350005e6	0.6473225404732253
3.5450005e6	0.6963007883565797
3.5550005e6	0.7224950884086445
3.5650005e6	0.7043616177636798
3.5750005e6	0.7469928057553958
3.5850005e6	0.7799544419134395
3.5950005e6	0.8021872265966754
3.6050005e6	0.7983630038878659
3.6150005e6	0.7992746707386907
3.6250005e6	0.756156753530933
3.6350005e6	0.6678196657598134
3.6450005e6	0.5735479660648249
3.6550005e6	0.48061198896413343
3.6650005e6	0.3916186082276048
3.6750005e6	0.365446941975954
3.6850005e6	0.3651315789473685
3.6950005e6	0.36183530841689454
3.7050005e6	0.3563522450400278
3.7150005e6	0.3263675941699792
3.7250005e6	0.2564479118861864
3.7350005e6	0.20053595355069231
3.7450005e6	0.20371485943775103
3.7550005e6	0.313490364025696
3.7650005e6	0.3684571428571429
3.7750005e6	0.3461187214611872
3.7850005e6	0.32525773195876284
3.7950005e6	0.23338557993730405
3.8050005e6	0.1619906363794
3.8150005e6	0.1493207324276433
3.8250005e6	0.13791519975508953
3.8350005e6	0.12872371074618266
3.8450005e6	0.17569485511531638
3.8550005e6	0.18152649489547884
3.8650005e6	0.24061044176706828
3.8750005e6	0.30658436213991774
3.8850005e6	0.3203544882790166
3.8950005e6	0.3070052003670848
3.9050005e6	0.3067196090409285
3.9150005e6	0.2547041091543709
3.9250005e6	0.1846799197519606
3.9350005e6	0.18873131467995402
3.9450005e6	0.16213647595514163
3.9550005e6	0.15558073654390936
3.9650005e6	0.16056437389770725
3.9750005e6	0.18055954088952655
3.9850005e6	0.1662950100530068
3.9950005e6	0.20525345622119823
4.0050005e6	0.18486967577876667
4.0150005e6	0.20965717044905846
4.0250005e6	0.1749278350515464
4.0350005e6	0.16943648519579754
4.0450005e6	0.16103321033210335
4.0550005e6	0.22882096069868998
4.0650005e6	0.23132787468850124
4.0750005e6	0.18997395833333336
4.0850005e6	0.1578202048299406
4.0950005e6	0.15538206766027915
4.1050005e6	0.11396332863187592
4.1150005e6	0.10069651741293537
4.1250005e6	0.19736079819761834
4.1350005e6	0.28808347062053813
4.1450005e6	0.35876769877081066
4.1550005e6	0.350517063081696
4.1650005e6	0.40527039898401945
4.1750005e6	0.39714142427281846
4.1850005e6	0.4097531965506988
4.1950005e6	0.35531803048887334
4.2050005e6	0.3199105145413871
4.2150005e6	0.1813308687615527
4.2250005e6	0.22560858731071498
4.2350005e6	0.2203467327109926
4.2450005e6	0.24057618178129436
4.2550005e6	0.2874337623012869
4.2650005e6	0.3042890915231341
4.2750005e6	0.2817251461988305
4.2850005e6	0.3299794336339187
4.2950005e6	0.35246394230769224
4.3050005e6	0.31588532883642495
4.3150005e6	0.2822233875196644
4.3250005e6	0.20139558066123944
4.3350005e6	0.10277070540661976
4.3450005e6	0.08098082364036469
4.3550005e6	0.08501849568434036
4.3650005e6	0.03279019466474406
4.3750005e6	0.07080969571944302
4.3850005e6	0.12940850533314865
4.3950005e6	0.11278118609406958
4.4050005e6	0.1206106870229008
4.4150005e6	0.17557003257328993
4.4250005e6	0.22183534966066693
4.4350005e6	0.18509968520461703
4.4450005e6	0.19653912709094407
4.4550005e6	0.30168476226132535
4.4650005e6	0.4823817541711312
4.4750005e6	0.5759751271905029
4.4850005e6	0.6296390120329323
4.4950005e6	0.7500464636035107
4.5050005e6	0.7940935938209907
4.5150005e6	0.8216471759144065
4.5250005e6	0.8415176697725175
4.5350005e6	0.8034123720360485
4.5450005e6	0.6979127878490936
4.5550005e6	0.6044295766524397
4.5650005e6	0.39007323026851093
4.5750005e6	0.19758079758079758
4.5850005e6	0.2215514215514216
4.5950005e6	0.19105073911306436
4.6050005e6	0.1579895685158843
4.6150005e6	0.19111754767076997
4.6250005e6	0.261412388527356
4.6350005e6	0.25099035043169127
4.6450005e6	0.24050978607191623
4.6550005e6	0.25579641847313855
4.6650005e6	0.2967870596055839
4.6750005e6	0.27427979274611397
4.6850005e6	0.28856304985337244
4.6950005e6	0.3102394294447275
4.7050005e6	0.28359734287174254
4.7150005e6	0.2167923579688286
4.7250005e6	0.17012500000000005
4.7350005e6	0.15841634738186466
4.7450005e6	0.15440467123635443
4.7550005e6	0.1725464480874317
4.7650005e6	0.16752856283824416
4.7750005e6	0.21833082455260075
4.7850005e6	0.2630927835051547
4.7950005e6	0.26518817204301076
4.8050005e6	0.27514958117271643
4.8150005e6	0.2970336852689794
4.8250005e6	0.2671745152354571
4.8350005e6	0.16199804113614108
4.8450005e6	0.2024009603841537
4.8550005e6	0.17208053691275166
4.8650005e6	0.19977315689981096
4.8750005e6	0.218546530746465
4.8850005e6	0.24292134831460677
4.8950005e6	0.26538723288417043
4.9050005e6	0.3365356622998545
4.9150005e6	0.37481296758104743
4.9250005e6	0.3878576760388156
4.9350005e6	0.3916328529452917
4.9450005e6	0.372382486454825
4.9550005e6	0.30221627249739696
4.9650005e6	0.1715753927470269
4.9750005e6	0.13723489076702283
4.9850005e6	0.21090204759269512
4.9950005e6	0.25944723618090454
5.0050005e6	0.3060782681099084
5.0150005e6	0.45591727307545016
5.0250005e6	0.5929127844814419
5.0350005e6	0.6236284382985119
5.0450005e6	0.6532590184239047
5.0550005e6	0.6424506999849465
5.0650005e6	0.596058542240255
5.0750005e6	0.4728341584158417
5.0850005e6	0.40219092331768386
5.0950005e6	0.34104519248651666
5.1050005e6	0.3481051443315594
5.1150005e6	0.3727850564275521
5.1250005e6	0.36710882163554404
5.1350005e6	0.3789411416740609
5.1450005e6	0.3743460764587525
5.1550005e6	0.38055096418732787
5.1650005e6	0.38416608022519355
5.1750005e6	0.408950495049505
5.1850005e6	0.4219543147208122
5.1950005e6	0.47137645107794357
5.2050005e6	0.44211176288978077
5.2150005e6	0.39855240301100175
5.2250005e6	0.36450191007934174
5.2350005e6	0.3017391304347826
5.2450005e6	0.27774607703281023
5.2550005e6	0.28353306702174874
5.2650005e6	0.35191605839416057
5.2750005e6	0.4568634552698297
5.2850005e6	0.5336981010621178
5.2950005e6	0.5663297536323436
5.3050005e6	0.5743288590604027
5.3150005e6	0.5134531325886352
5.3250005e6	0.45079767029627765
5.3350005e6	0.38410802388989884
5.3450005e6	0.3186104218362283
5.3550005e6	0.3020933165195461
5.3650005e6	0.326775956284153
5.3750005e6	0.3678712591756071
5.3850005e6	0.42323028026581916
5.3950005e6	0.42220877458396366
5.4050005e6	0.3522118826055834
5.4150005e6	0.3331102661596958
5.4250005e6	0.3435246789416679
5.4350005e6	0.31398416886543534
5.4450005e6	0.360232854284155
5.4550005e6	0.3970524490680537
5.4650005e6	0.35551756885090224
5.4750005e6	0.3001993837230379
5.4850005e6	0.3076249433791334
5.4950005e6	0.44956923461106263
5.5050005e6	0.5481830681594972
5.5150005e6	0.5176681445146685
5.5250005e6	0.5059638610616984
5.5350005e6	0.4970092547491476
5.5450005e6	0.39068891956330787
5.5550005e6	0.21612809315866088
5.5650005e6	0.27207430340557276
5.5750005e6	0.249900748205833
5.5850005e6	0.21908748430305572
5.5950005e6	0.21270816109601987
5.6050005e6	0.24717902145532977
5.6150005e6	0.23026457560158028
5.6250005e6	0.2765636774679729
5.6350005e6	0.3118291979226775
5.6450005e6	0.4283767772511849
5.6550005e6	0.621011673151751
5.6650005e6	0.7311100746268656
5.6750005e6	0.7989682212133719
5.6850005e6	0.8193713163064834
5.6950005e6	0.7857349596857557
5.7050005e6	0.7103116147308783
5.7150005e6	0.5793778999828149
5.7250005e6	0.418822968787229
5.7350005e6	0.3368724016629358
5.7450005e6	0.2542624166048925
5.7550005e6	0.24354066985645936
5.7650005e6	0.38678414096916297
5.7750005e6	0.3214977742864625
5.7850005e6	0.27316680096696216
5.7950005e6	0.28520313082370485
5.8050005e6	0.2431598062953995
5.8150005e6	0.1670258922323303
5.8250005e6	0.14660252555622372
5.8350005e6	0.13532792925571113
5.8450005e6	0.2049986562751949
5.8550005e6	0.22868217054263565
5.8650005e6	0.22820976491862566
5.8750005e6	0.21754274857504752
5.8850005e6	0.23539192399049882
5.8950005e6	0.1619816040019364
5.9050005e6	0.15455766647476493
5.9150005e6	0.20773809523809522
5.9250005e6	0.20199269345732315
5.9350005e6	0.289399928135106
5.9450005e6	0.3278268710550046
5.9550005e6	0.33191041635352464
5.9650005e6	0.3421628189550426
5.9750005e6	0.3679591223324316
5.9850005e6	0.3291413116970926
5.9950005e6	0.3499684940138626
6.0050005e6	0.3805722891566265
6.0150005e6	0.40158730158730155
6.0250005e6	0.39556010928961755
6.0350005e6	0.36724061810154524
6.0450005e6	0.33348448349156873
6.0550005e6	0.31209423366662103
6.0650005e6	0.26140142517814735
6.0750005e6	0.23431346101969247
6.0850005e6	0.24024354885474053
6.0950005e6	0.2537711313394019
6.1050005e6	0.29251000571755287
6.1150005e6	0.30250461376219356
6.1250005e6	0.356734693877551
6.1350005e6	0.436629756904671
6.1450005e6	0.45492341356673965
6.1550005e6	0.45624181839819106
6.1650005e6	0.5022865412445731
6.1750005e6	0.5298222073129822
6.1850005e6	0.4204420933308143
6.1950005e6	0.3706623974384631
6.2050005e6	0.37305029995385325
6.2150005e6	0.43786036818339713
6.2250005e6	0.4346970163026762
6.2350005e6	0.4661964380179862
6.2450005e6	0.42176324344999044
6.2550005e6	0.4127526132404181
6.2650005e6	0.34254292880571097
6.2750005e6	0.3470598622638178
6.2850005e6	0.3578896882494005
6.2950005e6	0.4029726927065331
6.3050005e6	0.43957187453545427
6.3150005e6	0.491444843382444
6.3250005e6	0.5412814274128143
6.3350005e6	0.5624252775405637
6.3450005e6	0.5890674118057982
6.3550005e6	0.5949879848952969
6.3650005e6	0.5569186875891583
6.3750005e6	0.49446005620232847
6.3850005e6	0.4452479338842976
6.3950005e6	0.3760521468045913
6.4050005e6	0.3254286172087807
6.4150005e6	0.36665499124343254
6.4250005e6	0.46636757888440256
6.4350005e6	0.4854447792480022
6.4450005e6	0.5195764955002647
6.4550005e6	0.5443143180959578
6.4650005e6	0.5073940847322141
6.4750005e6	0.47784485704522167
6.4850005e6	0.44768569429171245
6.4950005e6	0.41379726954210455
6.5050005e6	0.4561702127659575
6.5150005e6	0.5209837366124555
6.5250005e6	0.5462311086079038
6.5350005e6	0.6084662453606181
6.5450005e6	0.5788590268758118
6.5550005e6	0.4825471172075388
6.5650005e6	0.4778602894902455
6.5750005e6	0.5572630143214368
6.5850005e6	0.5732003891050584
6.5950005e6	0.665300285986654
6.6050005e6	0.774267100977199
6.6150005e6	0.7559043709248974
6.6250005e6	0.5601902331516064
6.6350005e6	0.44856396866840736
6.6450005e6	0.36054289869122635
6.6550005e6	0.1996648312185779
6.6650005e6	0.15571168988491826
6.6750005e6	0.1368923352221891
6.6850005e6	0.15257304429783222
6.6950005e6	0.16107462686567164
6.7050005e6	0.25916687453230236
6.7150005e6	0.24556080576970904
6.7250005e6	0.34957389316150483
6.7350005e6	0.31229887183280935
6.7450005e6	0.30959003070254654
6.7550005e6	0.3400687490659095
6.7650005e6	0.3855454963940464
6.7750005e6	0.36650155934690887
6.7850005e6	0.4185906040268456
6.7950005e6	0.47572559366754613
6.8050005e6	0.45082650181427225
6.8150005e6	0.4329675810473816
6.8250005e6	0.4173089925625423
6.8350005e6	0.4267892470615618
6.8450005e6	0.3935928745869847
6.8550005e6	0.4312404287901991
6.8650005e6	0.41880674448767835
6.8750005e6	0.3600740512187597
6.8850005e6	0.321120186697783
6.8950005e6	0.30097736625514404
6.9050005e6	0.24303267973856205
6.9150005e6	0.247119341563786
6.9250005e6	0.3033240997229916
6.9350005e6	0.30933420365535247
6.9450005e6	0.3192500836960161
6.9550005e6	0.3586036453506334
6.9650005e6	0.33510178901912396
6.9750005e6	0.27959974176888314
6.9850005e6	0.2916642293068149
6.9950005e6	0.33078319140025136
7.0050005e6	0.29784830554061326
7.0150005e6	0.30402768166089966
7.0250005e6	0.3085527252027892
7.0350005e6	0.35361608869408284
7.0450005e6	0.39786566227244197
7.0550005e6	0.4407174407709812
7.0650005e6	0.43494132985658424
7.0750005e6	0.43962607115035074
7.0850005e6	0.41163287086446104
7.0950005e6	0.308759521218716
7.1050005e6	0.2791208791208792
7.1150005e6	0.31294503691550446
7.1250005e6	0.29872288044314516
7.1350005e6	0.25450590428837794
7.1450005e6	0.2519089442552429
7.1550005e6	0.23277602048501286
7.1650005e6	0.17324113048707157
7.1750005e6	0.16137030995106036
7.1850005e6	0.1209663503019845
7.1950005e6	0.14753985942053832
7.2050005e6	0.17563076923076928
7.2150005e6	0.18545454545454548
7.2250005e6	0.19420552286102308
7.2350005e6	0.21112471576001404
7.2450005e6	0.18235390946502056
7.2550005e6	0.14239049740163326
7.2650005e6	0.14318649650061754
7.2750005e6	0.12339422510312317
7.2850005e6	0.10739313887360118
7.2950005e6	0.09483689781810327
7.3050005e6	0.15167548500881833
7.3150005e6	0.19555259061596625
7.3250005e6	0.23670411985018727
7.3350005e6	0.2733104238258877
7.3450005e6	0.3040878584502746
7.3550005e6	0.31030195381882775
7.3650005e6	0.3448931771192281
7.3750005e6	0.43807388174200407
7.3850005e6	0.5205620608899296
7.3950005e6	0.515634884771803
7.4050005e6	0.5024731571962843
7.4150005e6	0.4802477632484514
7.4250005e6	0.353187250996016
7.4350005e6	0.21949989493591093
7.4450005e6	0.12983957219251338
7.4550005e6	0.20008447729672652
7.4650005e6	0.3010175145954963
7.4750005e6	0.37733784839802037
7.4850005e6	0.38220726136090405
7.4950005e6	0.3676966292134832
7.5050005e6	0.40076608109893
7.5150005e6	0.4265352539802882
7.5250005e6	0.4236888626988804
7.5350005e6	0.3833182558349919
7.5450005e6	0.41890183028286193
7.5550005e6	0.40303260045489014
7.5650005e6	0.38212074303405574
7.5750005e6	0.4078927203065134
7.5850005e6	0.488421920065925
7.5950005e6	0.5590956887486855
7.6050005e6	0.5397737983034873
7.6150005e6	0.5108085106382979
7.6250005e6	0.504696223316913
7.6350005e6	0.4809330628803246
7.6450005e6	0.4799512492382694
7.6550005e6	0.4577852726250703
7.6650005e6	0.3889227642276423
7.6750005e6	0.29179464677490125
7.6850005e6	0.2889391156943071
7.6950005e6	0.24266821682894926
7.7050005e6	0.24898996315588873
7.7150005e6	0.3031000406118858
7.7250005e6	0.2922815120943236
7.7350005e6	0.2823639524000535
7.7450005e6	0.2754402995423659
7.7550005e6	0.22688018301401203
7.7650005e6	0.14738415545590433
7.7750005e6	0.19743950039032004
7.7850005e6	0.19747467332256644
7.7950005e6	0.21688848095456634
7.8050005e6	0.24802268788403967
7.8150005e6	0.30816674415000783
7.8250005e6	0.29872755795712047
7.8350005e6	0.3120589784096893
7.8450005e6	0.2996931469485169
7.8550005e6	0.32551998553083744
7.8650005e6	0.2589124423963134
7.8750005e6	0.20746100659269984
7.8850005e6	0.21537595043649682
7.8950005e6	0.30410887880751786
7.9050005e6	0.33652599550205053
7.9150005e6	0.368803028325284
7.9250005e6	0.4096140048787487
7.9350005e6	0.4224582701062215
7.9450005e6	0.3212064676616916
7.9550005e6	0.34403922770456635
7.9650005e6	0.44956020624810433
7.9750005e6	0.5279907754396078
7.9850005e6	0.582582081246522
7.9950005e6	0.6994818652849741
8.0050005e6	0.7134114091424254
8.0150005e6	0.7165095986038394
8.0250005e6	0.6749820788530466
8.0350005e6	0.6432795448185803
8.0450005e6	0.5876903947777432
8.0550005e6	0.5221052631578948
8.0650005e6	0.4169769173492182
8.0750005e6	0.49896836313617615
8.0850005e6	0.5086310980584108
8.0950005e6	0.395988892317186
8.1050005e6	0.33630926331145156
8.1150005e6	0.30935145151327986
8.1250005e6	0.2836412798557909
8.1350005e6	0.2785602176415193
8.1450005e6	0.3065350877192982
8.1550005e6	0.4509159584513692
8.1650005e6	0.5704152249134948
8.1750005e6	0.6308660178904945
8.1850005e6	0.7366885784716516
8.1950005e6	0.7931612618574896
8.2050005e6	0.7289413902771468
8.2150005e6	0.615073815073815
8.2250005e6	0.5917145449047475
8.2350005e6	0.44045251971203286
8.2450005e6	0.3634703196347032
8.2550005e6	0.28112736353906526
8.2650005e6	0.2659415363698165
8.2750005e6	0.2701716738197425
8.2850005e6	0.26088031651829874
8.2950005e6	0.29989209926867283
8.3050005e6	0.3562769198445215
8.3150005e6	0.34665954035275254
8.3250005e6	0.33937140925988507
8.3350005e6	0.3808687043682713
8.3450005e6	0.3355099682172783
8.3550005e6	0.22624743677375256
8.3650005e6	0.22147395171537487
8.3750005e6	0.21690934711131987
8.3850005e6	0.2595812350914392
8.3950005e6	0.3642981691368788
8.4050005e6	0.42167195767195775
8.4150005e6	0.4395271867612293
8.4250005e6	0.4436538461538462
8.4350005e6	0.39897192566231715
8.4450005e6	0.38930064084703264
8.4550005e6	0.43690179806362384
8.4650005e6	0.5178152237071472
8.4750005e6	0.5330214340115331
8.4850005e6	0.5647888763930069
8.4950005e6	0.5023558897243108
8.5050005e6	0.42740922159514433
8.5150005e6	0.37743132887899034
8.5250005e6	0.3743747380187229
8.5350005e6	0.35576089006222894
8.5450005e6	0.3718666666666667
8.5550005e6	0.4113425925925926
8.5650005e6	0.3136645962732919
8.5750005e6	0.2539717083786725
8.5850005e6	0.24075183873603923
8.5950005e6	0.23365668494306202
8.6050005e6	0.2979629345994793
8.6150005e6	0.37539072190523454
8.6250005e6	0.4179010730175347
8.6350005e6	0.4761738261738262
8.6450005e6	0.5620742850361933
8.6550005e6	0.5851094196003805
8.6650005e6	0.6095896726602121
8.6750005e6	0.6627775534921276
8.6850005e6	0.6814954010483631
8.6950005e6	0.6211147042039187
8.7050005e6	0.637022981235505
8.7150005e6	0.6067466069310844
8.7250005e6	0.47119074044712217
8.7350005e6	0.429205807002562
8.7450005e6	0.6197329859980463
8.7550005e6	0.6759609868043603
8.7650005e6	0.7224790449580899
8.7750005e6	0.7722210277359708
8.7850005e6	0.8446039937177474
8.7950005e6	0.7851396119261713
8.8050005e6	0.7678828493422686
8.8150005e6	0.7680781758957654
8.8250005e6	0.7949415284199076
8.8350005e6	0.7943229166666667
8.8450005e6	0.7794212937101999
8.8550005e6	0.779056878949927
8.8650005e6	0.7802780110084896
8.8750005e6	0.7537326473157945
8.8850005e6	0.7588930527529548
8.8950005e6	0.7866106719367588
8.9050005e6	0.8041458934662817
8.9150005e6	0.7835089567966281
8.9250005e6	0.7817306590257881
8.9350005e6	0.7375700934579439
8.9450005e6	0.6753959873284056
8.9550005e6	0.565886287625418
8.9650005e6	0.4442805693706055
8.9750005e6	0.3247465264739016
8.9850005e6	0.31957868649318466
8.9950005e6	0.4054685274850469
9.0050005e6	0.40635915808329603
9.0150005e6	0.4100660244615218
9.0250005e6	0.39122208777912226
9.0350005e6	0.4989954697656096
9.0450005e6	0.4743305029392555
9.0550005e6	0.5188922689604532
9.0650005e6	0.5235430208218573
9.0750005e6	0.5223428312980553
9.0850005e6	0.343201474549837
9.0950005e6	0.2785163422695557
9.1050005e6	0.16944444444444448
9.1150005e6	0.18983799705449192
9.1250005e6	0.26498103666245254
9.1350005e6	0.28078215704246867
9.1450005e6	0.273667462211615
9.1550005e6	0.26319295741137283
9.1650005e6	0.24277299501585867
9.1750005e6	0.16783404514948141
9.1850005e6	0.17247003583343629
9.1950005e6	0.1657736905237905
9.2050005e6	0.20818445564208277
9.2150005e6	0.2620133767792832
9.2250005e6	0.4477719791248495
9.2350005e6	0.5801047120418847
9.2450005e6	0.6034803723188993
9.2550005e6	0.6203162264817597
9.2650005e6	0.6110326040691241
9.2750005e6	0.5424113217817291
9.2850005e6	0.4724527547245276
9.2950005e6	0.4567516990052202
9.3050005e6	0.38000000000000006
9.3150005e6	0.3300185013876041
9.3250005e6	0.3069271758436945
9.3350005e6	0.2548157724628313
9.3450005e6	0.20117073170731706
9.3550005e6	0.2015812680553444
9.3650005e6	0.28506193105506644
9.3750005e6	0.35757420017987923
9.3850005e6	0.34423006021875385
9.3950005e6	0.35790665492514784
9.4050005e6	0.378272716502784
9.4150005e6	0.35252032520325205
9.4250005e6	0.2759817801304936
9.4350005e6	0.27386006783067457
9.4450005e6	0.2760241428021061
9.4550005e6	0.2616165461235884
9.4650005e6	0.26274610074149835
9.4750005e6	0.32531771466460385
9.4850005e6	0.39194839857651254
9.4950005e6	0.40358876926324677
9.5050005e6	0.4914952279957583
9.5150005e6	0.5047704287120738
9.5250005e6	0.5103117505995204
9.5350005e6	0.5032251541805683
9.5450005e6	0.5338144329896908
9.5550005e6	0.4894517617921874
9.5650005e6	0.4774748073503261
9.5750005e6	0.5127956840503527
9.5850005e6	0.557780364765231
9.5950005e6	0.6371572713314324
9.6050005e6	0.7025845686050932
9.6150005e6	0.6873207968720909
9.6250005e6	0.6787108875436951
9.6350005e6	0.7203743276103457
9.6450005e6	0.7241978287092884
9.6550005e6	0.7053032466914215
9.6650005e6	0.7668048953170832
9.6750005e6	0.8528098537336413
9.6850005e6	0.8441627358490565
9.6950005e6	0.8287066246056785
9.7050005e6	0.8407756232686979
9.7150005e6	0.8520207721833373
9.7250005e6	0.8425082279577343
9.7350005e6	0.8282600526118001
9.7450005e6	0.8334398296059639
9.7550005e6	0.81612960655154
9.7650005e6	0.7666666666666667
9.7750005e6	0.732435465768799
9.7850005e6	0.6470613609403645
9.7950005e6	0.5440091871889753
9.8050005e6	0.4354449472096531
9.8150005e6	0.3460615803140844
9.8250005e6	0.19850601742979668
9.8350005e6	0.1692307692307693
9.8450005e6	0.16531791907514456
9.8550005e6	0.203637713437268
9.8650005e6	0.27655332027772833
9.8750005e6	0.4144726944486235
9.8850005e6	0.46533769711395423
9.8950005e6	0.4603299293008641
9.9050005e6	0.4656218905472637
9.9150005e6	0.47841814837523
9.9250005e6	0.3114799446749655
9.9350005e6	0.22380127094165225
9.9450005e6	0.21535829690172978
9.9550005e6	0.23902056807051913
9.9650005e6	0.35853775853775866
9.9750005e6	0.48035991312441834
9.9850005e6	0.5397376440969923
9.9950005e6	0.598903587176737
1.00050005e7	0.6135936370209689
1.00150005e7	0.5674875708174356
1.00250005e7	0.536300318734506
1.00350005e7	0.4823799795709907
1.00450005e7	0.43787631617974193
1.00550005e7	0.41926212518999595
1.00650005e7	0.43203817314246756
1.00750005e7	0.46855106304534844
1.00850005e7	0.4965466926070038
1.00950005e7	0.492884746533303
1.01050005e7	0.49236721772775244
1.01150005e7	0.4571117759042698
1.01250005e7	0.4346410827479871
1.01350005e7	0.49701915070774355
1.01450005e7	0.4382699868938401
1.01550005e7	0.4673861291858436
1.01650005e7	0.507827662052012
1.01750005e7	0.472661280880459
1.01850005e7	0.408703901339974
1.01950005e7	0.4293575786577342
1.02050005e7	0.39151103565365025
1.02150005e7	0.3427038078200869
1.02250005e7	0.39749586581620594
1.02350005e7	0.4280653324131585
1.02450005e7	0.45031756318859356
1.02550005e7	0.46698212407991585
1.02650005e7	0.40395852968897267
1.02750005e7	0.37007649884362215
1.02850005e7	0.3657671258728062
1.02950005e7	0.4737790697674419
1.03050005e7	0.4730388741814128
1.03150005e7	0.5944723618090453
1.03250005e7	0.6194048859557717
1.03350005e7	0.6294110098806621
1.03450005e7	0.6252050064738887
1.03550005e7	0.6836527245459091
1.03650005e7	0.6936754371629352
1.03750005e7	0.6327231638418079
1.03850005e7	0.5172492836676218
1.03950005e7	0.3069675801540391
1.04050005e7	0.21099568483298706
1.04150005e7	0.13970409051349003
1.04250005e7	0.24207161125319696
1.04350005e7	0.39380132450331123
1.04450005e7	0.5330773169482849
1.04550005e7	0.6170884490102732
1.04650005e7	0.6384508695188308
1.04750005e7	0.600689515311296
1.04850005e7	0.5386854775501063
1.04950005e7	0.4907610221847795
1.05050005e7	0.4426229508196721
1.05150005e7	0.28801261829653
1.05250005e7	0.19702325581395352
1.05350005e7	0.1767070342695182
1.05450005e7	0.21609290750725843
1.05550005e7	0.21308485329103893
1.05650005e7	0.24602931524830457
1.05750005e7	0.22841796875
1.05850005e7	0.22945113788487284
1.05950005e7	0.18133333333333335
1.06050005e7	0.1860082304526749
1.06150005e7	0.17929411764705883
1.06250005e7	0.20820312500000002
1.06350005e7	0.22243285939968407
1.06450005e7	0.1983024691358025
1.06550005e7	0.09966254218222727
1.06650005e7	0.026932782748336794
1.06750005e7	0.17531478314938603
1.06850005e7	0.23045839121101153
1.06950005e7	0.27158572578481355
1.07050005e7	0.3513286293349347
1.07150005e7	0.41452909032465446
1.07250005e7	0.3273903163782555
1.07350005e7	0.25686174724342664
1.07450005e7	0.2243297587131367
1.07550005e7	0.2492497793468667
1.07650005e7	0.2669497876592556
1.07750005e7	0.3135015927468758
1.07850005e7	0.3719823356231599
1.07950005e7	0.44572616832658424
1.08050005e7	0.46580261340699036
1.08150005e7	0.5052288316653547
1.08250005e7	0.5188538100671992
1.08350005e7	0.4560820845146484
1.08450005e7	0.3663247863247863
1.08550005e7	0.33353001917686975
1.08650005e7	0.3387995870815514
1.08750005e7	0.3863967611336032
1.08850005e7	0.5190916292579879
1.08950005e7	0.6439990568262203
1.09050005e7	0.6839395370807747
1.09150005e7	0.6939832444782941
1.09250005e7	0.6783289817232376
1.09350005e7	0.6529537366548043
1.09450005e7	0.5807134894091417
1.09550005e7	0.5223921354451121
1.09650005e7	0.4741549108331117
1.09750005e7	0.4957548354684754
1.09850005e7	0.5495934959349593
1.09950005e7	0.57899522618777
1.10050005e7	0.617134488650232
1.10150005e7	0.6954925650557622
1.10250005e7	0.6940749148694666
1.10350005e7	0.5873246492985973
1.10450005e7	0.4852549379880569
1.10550005e7	0.5172098816690887
1.10650005e7	0.47782135076252724
1.10750005e7	0.4129336794902053
1.10850005e7	0.3617274372898889
1.10950005e7	0.3297806661251016
1.11050005e7	0.2
1.11150005e7	0.1481130129923696
1.11250005e7	0.13574951747801844
1.11350005e7	0.17052452750053093
1.11450005e7	0.19098703888334995
1.11550005e7	0.14939759036144581
1.11650005e7	0.14015394483643362
1.11750005e7	0.17412025491825991
1.11850005e7	0.24082368082368083
1.11950005e7	0.2953457606734817
1.12050005e7	0.321280801159573
1.12150005e7	0.3518402824935489
1.12250005e7	0.32974093264248705
1.12350005e7	0.2529085376767496
1.12450005e7	0.18143113618876638
1.12550005e7	0.17445850914205346
1.12650005e7	0.1101141282959465
1.12750005e7	0.06540642722117204
1.12850005e7	0.112256049960968
1.12950005e7	0.16892518207901128
1.13050005e7	0.21347217702570778
1.13150005e7	0.21841477949940402
1.13250005e7	0.20551325807298507
1.13350005e7	0.22699146017079655
1.13450005e7	0.22316701427883848
1.13550005e7	0.18423711687436853
1.13650005e7	0.2164908916586769
1.13750005e7	0.24623392529087568
1.13850005e7	0.31860147500682867
1.13950005e7	0.34672021419009375
1.14050005e7	0.35613618368962785
1.14150005e7	0.35170087152094454
1.14250005e7	0.36502664518527694
1.14350005e7	0.29406292749658003
1.14450005e7	0.23635247159963163
1.14550005e7	0.23952278984398903
1.14650005e7	0.23292399601725858
1.14750005e7	0.3036120401337793
1.14850005e7	0.3990335334602431
1.14950005e7	0.4524284546197874
1.15050005e7	0.4543303503716062
1.15150005e7	0.43677556640380527
1.15250005e7	0.39125874125874127
1.15350005e7	0.32236797847292303
1.15450005e7	0.33039215686274515
1.15550005e7	0.35085861846352484
1.15650005e7	0.47416350465677826
1.15750005e7	0.5861024330209221
1.15850005e7	0.6002998251020238
1.15950005e7	0.6613311688311688
1.16050005e7	0.6425239381291431
1.16150005e7	0.5791052495474528
1.16250005e7	0.4681021224238696
1.16350005e7	0.38346747879051557
1.16450005e7	0.24150110375275943
1.16550005e7	0.2442496251009344
1.16650005e7	0.19633855799373046
1.16750005e7	0.1667976424361493
1.16850005e7	0.19107237189646067
1.16950005e7	0.19060481503229595
1.17050005e7	0.1602476780185759
1.17150005e7	0.13828174352495262
1.17250005e7	0.16257876878332528
1.17350005e7	0.1379357021996616
1.17450005e7	0.1512950094756791
1.17550005e7	0.17035355173532282
1.17650005e7	0.2185415162454874
1.17750005e7	0.20211578019394658
1.17850005e7	0.1975452196382429
1.17950005e7	0.24143613890523838
1.18050005e7	0.31727557411273494
1.18150005e7	0.37188559034838015
1.18250005e7	0.42529773097655765
1.18350005e7	0.39034712811424993
1.18450005e7	0.3514692517418964
1.18550005e7	0.3302335456475584
1.18650005e7	0.2875200513314084
1.18750005e7	0.23477724045683712
1.18850005e7	0.3074964012844647
1.18950005e7	0.3340491529467908
1.19050005e7	0.30424929178470256
1.19150005e7	0.2996307485733468
1.19250005e7	0.3418070790455727
1.19350005e7	0.3713026136244359
1.19450005e7	0.42413342710740487
1.19550005e7	0.4658307210031348
1.19650005e7	0.5130275229357799
1.19750005e7	0.6511032181681197
1.19850005e7	0.6701205604431411
1.19950005e7	0.7303023804417756
1.20050005e7	0.7618664880553695
1.20150005e7	0.8023329379201265
1.20250005e7	0.8134739308728764
1.20350005e7	0.8100039385584876
1.20450005e7	0.7719570405727924
1.20550005e7	0.7424683786891529
1.20650005e7	0.7187531524261072
1.20750005e7	0.6847160578126779
1.20850005e7	0.6783366867873909
1.20950005e7	0.6960157679853582
1.21050005e7	0.740767760986625
1.21150005e7	0.6163124641010913
1.21250005e7	0.4198868229587712
1.21350005e7	0.31839146178768823
1.21450005e7	0.1228272036161907
1.21550005e7	0.11722044189576658
1.21650005e7	0.12273714699493123
1.21750005e7	0.11435156086318879
1.21850005e7	0.11093288307302662
1.21950005e7	0.12834967320261442
1.22050005e7	0.1361286616886847
1.22150005e7	0.10529621101109486
1.22250005e7	0.07792915531335153
1.22350005e7	0.10608919382504291
1.22450005e7	0.20912305516265917
1.22550005e7	0.1770485924332078
1.22650005e7	0.1518603885413237
1.22750005e7	0.1756521739130435
1.22850005e7	0.1655361280808932
1.22950005e7	-0.007263574253865494
1.23050005e7	0.019116677653263053
1.23150005e7	0.2933008526187576
1.23250005e7	0.26957279860505673
1.23350005e7	0.33725261932479617
1.23450005e7	0.38746652383502944
1.23550005e7	0.37423649177760376
1.23650005e7	0.3573392461197339
1.23750005e7	0.3805123053741839
1.23850005e7	0.3853172522286314
1.23950005e7	0.4123476848090983
1.24050005e7	0.4344858962693358
1.24150005e7	0.4827489481065919
1.24250005e7	0.4585356947233887
1.24350005e7	0.3770819883795998
1.24450005e7	0.352
1.24550005e7	0.36907445039719206
1.24650005e7	0.3404094488188977
1.24750005e7	0.3601814352826826
1.24850005e7	0.5150225660863958
1.24950005e7	0.5113698851690118
1.25050005e7	0.5140907540088707
1.25150005e7	0.6288806431663575
1.25250005e7	0.6514255820036622
1.25350005e7	0.6245105926521857
1.25450005e7	0.6746562842194914
1.25550005e7	0.7325735219293783
1.25650005e7	0.7380251652804436
1.25750005e7	0.7815683487325278
1.25850005e7	0.8109847568352287
1.25950005e7	0.8072631021704606
1.26050005e7	0.7661306421204391
1.26150005e7	0.773906109837536
1.26250005e7	0.7602386451116243
1.26350005e7	0.7387189636559913
1.26450005e7	0.7275955567217705
1.26550005e7	0.6994087017915455
1.26650005e7	0.6597243771105229
1.26750005e7	0.6304172274562584
1.26850005e7	0.6146540027137043
1.26950005e7	0.5144811858608894
1.27050005e7	0.47919127669241246
1.27150005e7	0.39040471723398557
1.27250005e7	0.45555555555555555
1.27350005e7	0.4887530562347189
1.27450005e7	0.6082969432314411
1.27550005e7	0.73752052545156
1.27650005e7	0.8162390158172232
1.27750005e7	0.8623241271495571
1.27850005e7	0.8658524827253735
1.27950005e7	0.8713650988202851
1.28050005e7	0.8281422924901187
1.28150005e7	0.7637714487882542
1.28250005e7	0.6655071880969137
1.28350005e7	0.5606859846244826
1.28450005e7	0.38710337768679626
1.28550005e7	0.2815025993627369
1.28650005e7	0.30907099835736446
1.28750005e7	0.3473094170403588
1.28850005e7	0.3617277749874435
1.28950005e7	0.3494667442311422
1.29050005e7	0.33238163216749944
1.29150005e7	0.30097167665908625
1.29250005e7	0.3908909453819634
1.29350005e7	0.5002141327623126
1.29450005e7	0.536444372678831
1.29550005e7	0.5667687391825322
1.29650005e7	0.5799729364005412
1.29750005e7	0.5397837058399424
1.29850005e7	0.5339787632729542
1.29950005e7	0.6011683320522674
1.30050005e7	0.625410895660203
1.30150005e7	0.754585798816568
1.30250005e7	0.8052647322763984
1.30350005e7	0.8103335513407457
1.30450005e7	0.7835145176826751
1.30550005e7	0.7907409906870024
1.30650005e7	0.7456852791878172
1.30750005e7	0.6917232774157771
1.30850005e7	0.6177738927738928
1.30950005e7	0.6389693629021921
1.31050005e7	0.6316955791829882
1.31150005e7	0.6046060347585032
1.31250005e7	0.5963147963147964
1.31350005e7	0.5722058823529412
1.31450005e7	0.45843348528802325
1.31550005e7	0.3594941035720389
1.31650005e7	0.2527677185721676
1.31750005e7	0.156189282356628
1.31850005e7	0.14652437265647533
1.31950005e7	0.2358624777711915
1.32050005e7	0.349502262443439
1.32150005e7	0.5675572922167073
1.32250005e7	0.6776902887139107
1.32350005e7	0.8090786074547914
1.32450005e7	0.7972777437155121
1.32550005e7	0.7909116728202215
1.32650005e7	0.6978705636743213
1.32750005e7	0.6661508007917941
1.32850005e7	0.49247743229689067
1.32950005e7	0.3746119733924613
1.33050005e7	0.37232873366711433
1.33150005e7	0.27627582773213843
1.33250005e7	0.20358395013634598
1.33350005e7	0.17763975155279504
1.33450005e7	0.2188654781199352
1.33550005e7	0.27880085653104936
1.33650005e7	0.3607269853812723
1.33750005e7	0.42599020916777935
1.33850005e7	0.44630001827151483
1.33950005e7	0.41368901368901373
1.34050005e7	0.31310552009012393
1.34150005e7	0.3048942598187311
1.34250005e7	0.2610736444564338
1.34350005e7	0.26134636264929423
1.34450005e7	0.30512820512820515
1.34550005e7	0.3694793536804309
1.34650005e7	0.49330661322645286
1.34750005e7	0.5698757763975156
1.34850005e7	0.6126679462571978
1.34950005e7	0.6039834648628335
1.35050005e7	0.6015086206896553
1.35150005e7	0.513689986282579
1.35250005e7	0.45604467805519056
1.35350005e7	0.3577437858508604
1.35450005e7	0.31912978244561147
1.35550005e7	0.26339794754846063
1.35650005e7	0.15360360360360364
1.35750005e7	0.1636186770428016
1.35850005e7	0.26937607326846025
1.35950005e7	0.31407407407407406
1.36050005e7	0.35237458193979937
1.36150005e7	0.39860950173812293
1.36250005e7	0.46625891946992876
1.36350005e7	0.5749877870053738
1.36450005e7	0.6288687181757805
1.36550005e7	0.6801745635910225
1.36650005e7	0.7310849624756786
1.36750005e7	0.7085451646187036
1.36850005e7	0.6623381757090622
1.36950005e7	0.5886709325500891
1.37050005e7	0.5013957780597531
1.37150005e7	0.39747864985766573
1.37250005e7	0.38164014687882497
1.37350005e7	0.34165837007538047
1.37450005e7	0.33102791014295446
1.37550005e7	0.34417862838915475
1.37650005e7	0.326282457251425
1.37750005e7	0.39952253058788423
1.37850005e7	0.47870036101083036
1.37950005e7	0.49114401076716024
1.38050005e7	0.5368799424874191
1.38150005e7	0.5277250113071008
1.38250005e7	0.469508891767754
1.38350005e7	0.4413404752094492
1.38450005e7	0.5646584255042291
1.38550005e7	0.6374277819643307
1.38650005e7	0.6851663846587704
1.38750005e7	0.7160376073034475
1.38850005e7	0.7355087511124295
1.38950005e7	0.6978286122777231
1.39050005e7	0.6038541950731751
1.39150005e7	0.596228580798557
1.39250005e7	0.5810402815799767
1.39350005e7	0.5047551580625166
1.39450005e7	0.4624936490194086
1.39550005e7	0.4585173846490268
1.39650005e7	0.4091796008869179
1.39750005e7	0.40671239588437036
1.39850005e7	0.38947098099640465
1.39950005e7	0.3687877125617114
1.40050005e7	0.3896107494112758
1.40150005e7	0.4681654417062978
1.40250005e7	0.42699581348347043
1.40350005e7	0.378272509511061
1.40450005e7	0.34239382239382243
1.40550005e7	0.29049180327868857
1.40650005e7	0.1913157511292438
1.40750005e7	0.1588148633164184
1.40850005e7	0.14807755504436415
1.40950005e7	0.1260324360474837
1.41050005e7	0.10667593880389431
1.41150005e7	0.19238038984051978
1.41250005e7	0.22507511608850045
1.41350005e7	0.24791101465002718
1.41450005e7	0.27396476434271944
1.41550005e7	0.3141298789841487
1.41650005e7	0.2686858573216521
1.41750005e7	0.21217292377701935
1.41850005e7	0.18259370960792765
1.41950005e7	0.09951592356687898
1.42050005e7	0.09068841266831028
1.42150005e7	0.10817976075008086
1.42250005e7	0.18158132335869984
1.42350005e7	0.24140372800166615
1.42450005e7	0.30069990309034134
1.42550005e7	0.3515240793201133
1.42650005e7	0.3416088918234841
1.42750005e7	0.3530005871990605
1.42850005e7	0.3293599899409028
1.42950005e7	0.3131038236494761
1.43050005e7	0.27936
1.43150005e7	0.2918190567853705
1.43250005e7	0.22393635420269803
1.43350005e7	0.15771812080536912
1.43450005e7	0.17329692004248215
1.43550005e7	0.21764269829503338
1.43650005e7	0.18586845393615817
1.43750005e7	0.2038754995761173
1.43850005e7	0.2832667170789673
1.43950005e7	0.2853435114503817
1.44050005e7	0.24407335619502019
1.44150005e7	0.3352296296296296
1.44250005e7	0.3631765168392085
1.44350005e7	0.30570098894706227
1.44450005e7	0.3875827292782856
1.44550005e7	0.3892133430323184
1.44650005e7	0.38316468364283324
1.44750005e7	0.3416095890410959
1.44850005e7	0.37830917363241995
1.44950005e7	0.33414973559699424
1.45050005e7	0.3780122532334922
1.45150005e7	0.3672119229371138
1.45250005e7	0.36424764247642477
1.45350005e7	0.30665258711721227
1.45450005e7	0.3370819195346583
1.45550005e7	0.31515607371192184
1.45650005e7	0.32134209616049814
1.45750005e7	0.3185161080377482
1.45850005e7	0.28175381263616556
1.45950005e7	0.22057745859592565
1.46050005e7	0.20193026151930268
1.46150005e7	0.20991484184914844
1.46250005e7	0.18152700186219742
1.46350005e7	0.1995073891625616
1.46450005e7	0.21406369426751592
1.46550005e7	0.22946573124662714
1.46650005e7	0.2434531185460554
1.46750005e7	0.32339733159778716
1.46850005e7	0.3500399467376831
1.46950005e7	0.34080783353733174
1.47050005e7	0.42944142362827487
1.47150005e7	0.4920243068742879
1.47250005e7	0.4934945308002303
1.47350005e7	0.49894431794659494
1.47450005e7	0.49753111609875544
1.47550005e7	0.45051707040657313
1.47650005e7	0.33424746980084885
1.47750005e7	0.3324393358876118
1.47850005e7	0.38784626540971723
1.47950005e7	0.4053043078338188
1.48050005e7	0.4051722083184364
1.48150005e7	0.5629964806435395
1.48250005e7	0.6181798738102877
1.48350005e7	0.6556624141315014
1.48450005e7	0.713691044491121
1.48550005e7	0.7878625954198474
1.48650005e7	0.8005037783375315
1.48750005e7	0.8329750854909624
1.48850005e7	0.8781223805532271
1.48950005e7	0.8775878147342243
1.49050005e7	0.8733253301320529
1.49150005e7	0.8556587091069849
1.49250005e7	0.8006545305788507
1.49350005e7	0.7639785938365012
1.49450005e7	0.739915754001685
1.49550005e7	0.7302524127691166
1.49650005e7	0.7235294117647059
1.49750005e7	0.7527227206342585
1.49850005e7	0.7671739639428705
1.49950005e7	0.7982460414129113
1.50050005e7	0.7700720366732156
1.50150005e7	0.8136526946107784
1.50250005e7	0.8107177033492824
1.50350005e7	0.8237746891002196
1.50450005e7	0.8446695610226725
1.50550005e7	0.8677491601343785
1.50650005e7	0.8302191464821222
1.50750005e7	0.8184319119669877
1.50850005e7	0.7707692307692307
1.50950005e7	0.7720257234726688
1.51050005e7	0.758805031446541
1.51150005e7	0.7365942028985508
1.51250005e7	0.654320987654321
1.51350005e7	0.6587412587412587
1.51450005e7	0.17391304347826086
1.51550005e7	0.19267015706806284
1.51650005e7	0.5109717868338558
1.51750005e7	0.6516556291390728
1.51850005e7	0.5709894332372718
1.51950005e7	0.5676421404682275
1.52050005e7	0.5680236237080786
1.52150005e7	0.5496750714842734
1.52250005e7	0.3837785332685771
1.52350005e7	0.4279863481228669
1.52450005e7	NaN
