# Supplementary material for: Admixture of evolutionary rates across a butterfly hybrid zone
Source: eLife. 2022 Jun 15;11:e78135. doi: 10.7554/eLife.78135 (PMC9246367; doi:10.7554/eLife.78135)
Supplement: Figure 2—source data 1. [file elife-78135-fig2-data1.zip › Fst_50kbWindows_10kbIncreaments/Chromosome6.csv]

Position	Fst_XY_KM
25000.5	0.4552093169656909
35000.5	0.543155149934811
45000.5	0.5484447280267986
55000.5	0.5252798663324979
65000.5	0.4539081004263382
75000.5	0.4192710933599601
85000.5	0.4959146341463415
95000.5	0.5355013550135501
105000.5	0.6266544117647058
115000.5	0.7192775525248803
125000.5	0.7788776577204601
135000.5	0.784764207980653
145000.5	0.7885923600209315
155000.5	0.7663812785388128
165000.5	0.777061981454368
175000.5	0.7816775441140924
185000.5	0.7848494256442098
195000.5	0.7636363636363637
205000.5	0.7819984744469871
215000.5	0.6902766542630645
225000.5	0.5980946710330456
235000.5	0.579348176831236
245000.5	0.5061445399554283
255000.5	0.42059313562145956
265000.5	0.3536080479783324
275000.5	0.37796942375539005
285000.5	0.3900872600349041
295000.5	0.42170491803278687
305000.5	0.5027117696393626
315000.5	0.5165539141239818
325000.5	0.5973953488372092
335000.5	0.5610064365125805
345000.5	0.5573545355981206
355000.5	0.48486579097658483
365000.5	0.39722265564050563
375000.5	0.22931263018367742
385000.5	0.16674979218620117
395000.5	0.10159430954132943
405000.5	0.10736607142857145
415000.5	0.1082456475990052
425000.5	0.11946076736951265
435000.5	0.14605411499436305
445000.5	0.15458363504706735
455000.5	0.19921208141825344
465000.5	0.2946917048647051
475000.5	0.3717250324254216
485000.5	0.40351157222665607
495000.5	0.388499298737728
505000.5	0.36820794801299683
515000.5	0.3152445369406868
525000.5	0.25377207062600327
535000.5	0.20099921935987508
545000.5	0.25104039167686665
555000.5	0.2648322385939997
565000.5	0.33738496266712975
575000.5	0.4379055841804764
585000.5	0.5395158460998714
595000.5	0.6160627301889033
605000.5	0.6134237137459717
615000.5	0.6124088436161592
625000.5	0.6462380649267981
635000.5	0.6180912226906861
645000.5	0.5725018059234288
655000.5	0.5819352115648413
665000.5	0.5591071246559983
675000.5	0.45278917145200986
685000.5	0.4061999156474062
695000.5	0.3520067596113224
705000.5	0.290548251054329
715000.5	0.25741308793456036
725000.5	0.27651702022693636
735000.5	0.2578436382217681
745000.5	0.31398934679001966
755000.5	0.30905311778290995
765000.5	0.3597079625827059
775000.5	0.4076515880654475
785000.5	0.3953694581280787
795000.5	0.37250792103339025
805000.5	0.4562448108172223
815000.5	0.4802511063085314
825000.5	0.49308241133285086
835000.5	0.5124576178497212
845000.5	0.5236676751221783
855000.5	0.45303661162957637
865000.5	0.32164193486220855
875000.5	0.18171428571428574
885000.5	0.10223701238676282
895000.5	0.02004103967168264
905000.5	0.015380150899593742
915000.5	0.06718326230143357
925000.5	0.1027450980392157
935000.5	0.12856172755670245
945000.5	0.16695140736591516
955000.5	0.18372554578962294
965000.5	0.19856690092324655
975000.5	0.3113554924008402
985000.5	0.3652330127866428
995000.5	0.41472212828316996
1.0050005e6	0.4995834354324922
1.0150005e6	0.6372300469483568
1.0250005e6	0.7025050778605282
1.0350005e6	0.6808579785505362
1.0450005e6	0.6315743414719523
1.0550005e6	0.6147493117544007
1.0650005e6	0.5378226497761691
1.0750005e6	0.49534697152025675
1.0850005e6	0.564077158216507
1.0950005e6	0.6603750384260684
1.1050005e6	0.7349253731343285
1.1150005e6	0.770262874201841
1.1250005e6	0.7655088148018852
1.1350005e6	0.7417483865560305
1.1450005e6	0.6966639246869574
1.1550005e6	0.6200793153830098
1.1650005e6	0.6144453312051078
1.1750005e6	0.6243593380614657
1.1850005e6	0.6268453730166552
1.1950005e6	0.6558385476337358
1.2050005e6	0.6814788226848529
1.2150005e6	0.639140186915888
1.2250005e6	0.5983523838945526
1.2350005e6	0.5475367882277671
1.2450005e6	0.46214492753623193
1.2550005e6	0.45479876160990723
1.2650005e6	0.46847826086956523
1.2750005e6	0.5912295081967213
1.2850005e6	0.686387900355872
1.2950005e6	0.7559446254071661
1.3050005e6	0.8090074074074075
1.3150005e6	0.8541819068519874
1.3250005e6	0.8571491908667703
1.3350005e6	0.8751507321274763
1.3450005e6	0.8910110327364803
1.3550005e6	0.8966273536105939
1.3650005e6	0.8702851425712858
1.3750005e6	0.8564306198985219
1.3850005e6	0.8561562276732554
1.3950005e6	0.8315789473684212
1.4050005e6	0.8348294434470378
1.4150005e6	0.8436173913043479
1.4250005e6	0.7815332486234645
1.4350005e6	0.7355168884339814
1.4450005e6	0.6719679919979996
1.4550005e6	0.6400308324768756
1.4650005e6	0.5998085666427375
1.4750005e6	0.5380627242217336
1.4850005e6	0.4831394636953593
1.4950005e6	0.41691186580503237
1.5050005e6	0.4482661337721876
1.5150005e6	0.4401417601890136
1.5250005e6	0.4302757456387169
1.5350005e6	0.41685359199757505
1.5450005e6	0.42498200143988485
1.5550005e6	0.3435807860262009
1.5650005e6	0.2967228464419476
1.5750005e6	0.30782931354359927
1.5850005e6	0.26279329608938545
1.5950005e6	0.20370207139709123
1.6050005e6	0.24344857020913357
1.6150005e6	0.27479224376731304
1.6250005e6	0.2451287793952968
1.6350005e6	0.2435360245273378
1.6450005e6	0.21252115059221663
1.6550005e6	0.17414664981036668
1.6650005e6	0.16969305331179324
1.6750005e6	0.19308768923164812
1.6850005e6	0.22695312500000003
1.6950005e6	0.24464716930507113
1.7050005e6	0.2589041095890411
1.7150005e6	0.3229390681003584
1.7250005e6	0.435042500685495
1.7350005e6	0.5899678774400791
1.7450005e6	0.6991556091676719
1.7550005e6	0.7540701522170749
1.7650005e6	0.7420614139490599
1.7750005e6	0.6571790969051243
1.7850005e6	0.5623372499206097
1.7950005e6	0.5046233430326543
1.8050005e6	0.4695003728560776
1.8150005e6	0.5348625246847941
1.8250005e6	0.5525462962962964
1.8350005e6	0.5408720112517582
1.8450005e6	0.49360628154795305
1.8550005e6	0.4609734249029562
1.8650005e6	0.35549888428434817
1.8750005e6	0.43605252686032636
1.8850005e6	0.42505389221556883
1.8950005e6	0.44905923344947735
1.9050005e6	0.45803590285110873
1.9150005e6	0.6124305490159149
1.9250005e6	0.663959710418634
1.9350005e6	0.7269425287356321
1.9450005e6	0.7583269961977187
1.9550005e6	0.7663856960408685
1.9650005e6	0.6229033763808931
1.9750005e6	0.4961826614341777
1.9850005e6	0.4123531386371266
1.9950005e6	0.32401671228929546
2.0050005e6	0.24673289492094586
2.0150005e6	0.22463437541929424
2.0250005e6	0.19896520501875567
2.0350005e6	0.15445166220863585
2.0450005e6	0.13431567016151885
2.0550005e6	0.12653890824622535
2.0650005e6	0.12604846901755914
2.0750005e6	0.1288477712363331
2.0850005e6	0.15017441860465117
2.0950005e6	0.17916305916305916
2.1050005e6	0.19871944121071017
2.1150005e6	0.18202618883528604
2.1250005e6	0.2563686948106931
2.1350005e6	0.2610329748256708
2.1450005e6	0.2562444075162981
2.1550005e6	0.2520163646990065
2.1650005e6	0.28201514884622164
2.1750005e6	0.14156550858099626
2.1850005e6	0.08246628131021196
2.1950005e6	0.055088195386702885
2.2050005e6	0.14138885228620374
2.2150005e6	0.12826818913775437
2.2250005e6	0.1558519506502168
2.2350005e6	0.24631257164692402
2.2450005e6	0.29753632343651293
2.2550005e6	0.25832737669764116
2.2650005e6	0.2886717336228737
2.2750005e6	0.26041006834472413
2.2850005e6	0.19117415287628056
2.2950005e6	0.1822111646711243
2.3050005e6	0.1344702842377261
2.3150005e6	0.03939130434782611
2.3250005e6	0.0930970533690501
2.3350005e6	0.17339773360579605
2.3450005e6	0.184488107549121
2.3550005e6	0.25922436803265825
2.3650005e6	0.33409755526962226
2.3750005e6	0.34346895074946476
2.3850005e6	0.3602686644277965
2.3950005e6	0.37299536924201804
2.4050005e6	0.31998549147624233
2.4150005e6	0.24005529104592227
2.4250005e6	0.21685799654033652
2.4350005e6	0.18652659663164917
2.4450005e6	0.15042767534689222
2.4550005e6	0.14825140621178773
2.4650005e6	0.19775514446061113
2.4750005e6	0.3555174777244688
2.4850005e6	0.37044270833333337
2.4950005e6	0.4015277777777778
2.5050005e6	0.4651332398316971
2.5150005e6	0.4339745486830423
2.5250005e6	0.3400569079987354
2.5350005e6	0.4127303182579565
2.5450005e6	0.49022850924918404
2.5550005e6	0.5054113079349672
2.5650005e6	0.6397702165267345
2.5750005e6	0.6894758909853251
2.5850005e6	0.7864117918010134
2.5950005e6	0.7099607118095679
2.6050005e6	0.6662966252220248
2.6150005e6	0.5927770859277708
2.6250005e6	0.5846153846153846
2.6350005e6	0.5173358399355446
2.6450005e6	0.47381720430107527
2.6550005e6	0.44680365296803654
2.6650005e6	0.4316249271986023
2.6750005e6	0.3878787878787879
2.6850005e6	0.3208787632221319
2.6950005e6	0.36023166023166026
2.7050005e6	0.3893039716869839
2.7150005e6	0.3920337394564199
2.7250005e6	0.3207764952780693
2.7350005e6	0.26649968691296183
2.7450005e6	0.3275049115913556
2.7550005e6	0.30168539325842697
2.7650005e6	0.2840390879478828
2.7750005e6	0.21899689303151354
2.7850005e6	0.20386169735069604
2.7950005e6	0.19221453287197232
2.8050005e6	0.20610510046367853
2.8150005e6	0.21904761904761902
2.8250005e6	0.32910752479097805
2.8350005e6	0.46169759659263776
2.8450005e6	0.4125935162094763
2.8550005e6	0.4148813341885825
2.8650005e6	0.37887542715128925
2.8750005e6	0.3496269409155072
2.8850005e6	0.10025733401955744
2.8950005e6	0.09728065674704979
2.9050005e6	0.08789041095890414
2.9150005e6	0.1106356968215159
2.9250005e6	0.11293241085683878
2.9350005e6	0.13158231902626522
2.9450005e6	0.20484503028143927
2.9550005e6	0.21710124500822175
2.9650005e6	0.2026541511571452
2.9750005e6	0.19029432878679112
2.9850005e6	0.18958333333333333
2.9950005e6	0.20011714745936449
3.0050005e6	0.2595241528478731
3.0150005e6	0.2722678458622868
3.0250005e6	0.2953529620432778
3.0350005e6	0.29771516921491153
3.0450005e6	0.3175103226793087
3.0550005e6	0.2990643918547056
3.0650005e6	0.4257380772142317
3.0750005e6	0.5113199836534533
3.0850005e6	0.5524387855044075
3.0950005e6	0.4818615209988649
3.1050005e6	0.3902003570720095
3.1150005e6	0.17370956641431523
3.1250005e6	0.09612944162436553
3.1350005e6	0.08640265020328271
3.1450005e6	0.10758685153450699
3.1550005e6	0.10695929469142756
3.1650005e6	0.21647901740020473
3.1750005e6	0.2952431570555408
3.1850005e6	0.2566757493188011
3.1950005e6	0.28296041308089503
3.2050005e6	0.28899540643099664
3.2150005e6	0.24094292803970221
3.2250005e6	0.2272329130723291
3.2350005e6	0.22234042553191488
3.2450005e6	0.21026531118274236
3.2550005e6	0.16519330059186502
3.2650005e6	0.17762582056892778
3.2750005e6	0.16951275393309917
3.2850005e6	0.22853739245532761
3.2950005e6	0.24413046745828956
3.3050005e6	0.33909503679348674
3.3150005e6	0.42639988484237795
3.3250005e6	0.4377995642701525
3.3350005e6	0.3989071038251366
3.3450005e6	0.3694148936170212
3.3550005e6	0.3160747663551402
3.3650005e6	0.30323898453457837
3.3750005e6	0.3421326193101276
3.3850005e6	0.3558581560283688
3.3950005e6	0.3519685039370079
3.4050005e6	0.3948676824378508
3.4150005e6	0.3948951686417503
3.4250005e6	0.4256226053639847
3.4350005e6	0.4608993801925359
3.4450005e6	0.5073728913530731
3.4550005e6	0.5285404101326902
3.4650005e6	0.5714408787421926
3.4750005e6	0.6293507120444123
3.4850005e6	0.6374413023061671
3.4950005e6	0.6064862542955326
3.5050005e6	0.5323760291020486
3.5150005e6	0.46132162661737525
3.5250005e6	0.3495163162646717
3.5350005e6	0.2635632002524854
3.5450005e6	0.22247585601404737
3.5550005e6	0.1883824586628325
3.5650005e6	0.19652359941168607
3.5750005e6	0.20025984149668702
3.5850005e6	0.25900647948164146
3.5950005e6	0.42116237267825046
3.6050005e6	0.4787913018921209
3.6150005e6	0.4986061765509703
3.6250005e6	0.542865208186309
3.6350005e6	0.5430916552667578
3.6450005e6	0.4349858047608648
3.6550005e6	0.40500310109572046
3.6650005e6	0.35985711096226836
3.6750005e6	0.3197060174552136
3.6850005e6	0.3642512077294686
3.6950005e6	0.4403427081393183
3.7050005e6	0.49151973131821997
3.7150005e6	0.5592761980513024
3.7250005e6	0.6076100742888206
3.7350005e6	0.6455826881080008
3.7450005e6	0.6234349919743177
3.7550005e6	0.6081791626095424
3.7650005e6	0.6087940792337831
3.7750005e6	0.6276445698166433
3.7850005e6	0.5171092729647366
3.7950005e6	0.41616358325219094
3.8050005e6	0.32794555508294343
3.8150005e6	0.24856396866840733
3.8250005e6	0.11583986074847695
3.8350005e6	0.05933682373472953
3.8450005e6	0.023756678997122926
3.8550005e6	0.08196463654223969
3.8650005e6	0.2413747521480502
3.8750005e6	0.29781209781209783
3.8850005e6	0.3683391243919389
3.8950005e6	0.3746908708234675
3.9050005e6	0.3545224861040929
3.9150005e6	0.26628175519630487
3.9250005e6	0.23786945812807883
3.9350005e6	0.1619151251360174
3.9450005e6	0.10749550269838098
3.9550005e6	0.11699834162520732
3.9650005e6	0.12165981040958689
3.9750005e6	0.12046049188906334
3.9850005e6	0.11386511468675115
3.9950005e6	0.16309209367846453
4.0050005e6	0.4015797788309637
4.0150005e6	0.5337845861536635
4.0250005e6	0.6092148760330579
4.0350005e6	0.6447152763185544
4.0450005e6	0.6496682464454976
4.0550005e6	0.5821337279698642
4.0650005e6	0.48852278967600227
4.0750005e6	0.4252672497570457
4.0850005e6	0.4777174632596319
4.0950005e6	0.4935983907229914
4.1050005e6	0.5281911881300262
4.1150005e6	0.49731580691483496
4.1250005e6	0.4470588235294118
4.1350005e6	0.37856598846697864
4.1450005e6	0.4740435324575703
4.1550005e6	0.48753507739657836
4.1650005e6	0.5042462451325793
4.1750005e6	0.5043804262036305
4.1850005e6	0.49573419976941624
4.1950005e6	0.35473016694706877
4.2050005e6	0.27638460506906265
4.2150005e6	0.25121230041395626
4.2250005e6	0.26567164179104485
4.2350005e6	0.2746319541298621
4.2450005e6	0.26217453053495354
4.2550005e6	0.17901801483574709
4.2650005e6	0.15615525570548064
4.2750005e6	0.11837186764502285
4.2850005e6	0.10763481046449548
4.2950005e6	0.07672012415933785
4.3050005e6	0.09062368605466016
4.3150005e6	0.06610307267111043
4.3250005e6	0.07422214496784289
4.3350005e6	0.1158244680851064
4.3450005e6	0.14078173642338293
4.3550005e6	0.11477736384601739
4.3650005e6	0.11500617175101395
4.3750005e6	0.13002105263157898
4.3850005e6	0.11379104477611944
4.3950005e6	0.11087832393231266
4.4050005e6	0.1322646937936704
4.4150005e6	0.09676459650427671
4.4250005e6	0.1169910920488288
4.4350005e6	0.2186070959264126
4.4450005e6	0.29247263792718337
4.4550005e6	0.3049473919856727
4.4650005e6	0.4165904117764074
4.4750005e6	0.48369646882043577
4.4850005e6	0.43176029962546814
4.4950005e6	0.3816532961283571
4.5050005e6	0.3540645161290323
4.5150005e6	0.3087603305785124
4.5250005e6	0.37785310734463273
4.5350005e6	0.4239028213166144
4.5450005e6	0.45520883341334617
4.5550005e6	0.4853997127812351
4.5650005e6	0.4691857849752587
4.5750005e6	0.33977607542722454
4.5850005e6	0.4652501106684374
4.5950005e6	0.5985911179173047
4.6050005e6	0.5618699985960971
4.6150005e6	0.5310944672626238
4.6250005e6	0.5321267960952067
4.6350005e6	0.4608347245409016
4.6450005e6	0.3320911566575893
4.6550005e6	0.3515463917525773
4.6650005e6	0.3193377270535284
4.6750005e6	0.28231768231768234
4.6850005e6	0.2647549909255899
4.6950005e6	0.2413675213675214
4.7050005e6	0.26426648721399726
4.7150005e6	0.280539629005059
4.7250005e6	0.27580818140033697
4.7350005e6	0.2613290864340524
4.7450005e6	0.2813509972339496
4.7550005e6	0.22976573265962333
4.7650005e6	0.21976989142764544
4.7750005e6	0.2180921611970753
4.7850005e6	0.2942210020590254
4.7950005e6	0.3575771804202371
4.8050005e6	0.392362878963203
4.8150005e6	0.4521280602636535
4.8250005e6	0.5076367285499247
4.8350005e6	0.5496888116948907
4.8450005e6	0.5545706371191137
4.8550005e6	0.5783012607830128
4.8650005e6	0.5976068376068376
4.8750005e6	0.5817694369973191
4.8850005e6	0.4704499664204164
4.8950005e6	0.43890891989340025
4.9050005e6	0.39067530838385955
4.9150005e6	0.3062153487014882
4.9250005e6	0.2954671600370028
4.9350005e6	0.3194544149318019
4.9450005e6	0.3666113875069099
4.9550005e6	0.32036369874764115
4.9650005e6	0.3472088215024122
4.9750005e6	0.43808995002776235
4.9850005e6	0.5185717597959657
4.9950005e6	0.6154951136229836
5.0050005e6	0.7826044938390916
5.0150005e6	0.8381761287438533
5.0250005e6	0.7727197834529835
5.0350005e6	0.7626622125144548
5.0450005e6	0.6808429605179638
5.0550005e6	0.5484743811168682
5.0650005e6	0.38653080719630634
5.0750005e6	0.36584494462307965
5.0850005e6	0.27069767441860465
5.0950005e6	0.17114971050454925
5.1050005e6	0.18424158278375566
5.1150005e6	0.3185160758450124
5.1250005e6	0.32283925955520043
5.1350005e6	0.3576533879851416
5.1450005e6	0.3534827082318559
5.1550005e6	0.3428978830755732
5.1650005e6	0.3587237885020569
5.1750005e6	0.41038730659308165
5.1850005e6	0.4361843429261421
5.1950005e6	0.5028858218318695
5.2050005e6	0.532996886073231
5.2150005e6	0.45439941584519905
5.2250005e6	0.3907011511436687
5.2350005e6	0.3621212121212121
5.2450005e6	0.3436325678496869
5.2550005e6	0.37991400491400495
5.2650005e6	0.48100711548987424
5.2750005e6	0.5127895266868077
5.2850005e6	0.5597082320250087
5.2950005e6	0.532129798903108
5.3050005e6	0.5072949705482557
5.3150005e6	0.49123853211009183
5.3250005e6	0.47225274725274735
5.3350005e6	0.460917685035739
5.3450005e6	0.5300265926696729
5.3550005e6	0.5726485019313081
5.3650005e6	0.5999176107106077
5.3750005e6	0.6195391049025714
5.3850005e6	0.5865618021167103
5.3950005e6	0.5423717739300882
5.4050005e6	0.4604010333374339
5.4150005e6	0.38421452061725275
5.4250005e6	0.39521706016755526
5.4350005e6	0.4854491558190489
5.4450005e6	0.5173248267517326
5.4550005e6	0.5209892900518936
5.4650005e6	0.48853911624110996
5.4750005e6	0.3858404937673968
5.4850005e6	0.30694975230007077
5.4950005e6	0.17566241413150147
5.5050005e6	0.13526452732003474
5.5150005e6	0.1217193635048564
5.5250005e6	0.24495903099394373
5.5350005e6	0.3787958520352886
5.5450005e6	0.4521953626048347
5.5550005e6	0.5269595679462853
5.5650005e6	0.5419232591189009
5.5750005e6	0.5659420289855073
5.5850005e6	0.48339637407069264
5.5950005e6	0.4629994585814836
5.6050005e6	0.4352091254752852
5.6150005e6	0.3641626016260163
5.6250005e6	0.2959981112029276
5.6350005e6	0.3394153549630582
5.6450005e6	0.369663439372983
5.6550005e6	0.34953522834433515
5.6650005e6	0.44510967029935167
5.6750005e6	0.5176816463670726
5.6850005e6	0.6116108786610881
5.6950005e6	0.6889288120368292
5.7050005e6	0.776012290134972
5.7150005e6	0.7441907546957597
5.7250005e6	0.689669557580415
5.7350005e6	0.6279764243614931
5.7450005e6	0.4973199870842751
5.7550005e6	0.5101918465227818
5.7650005e6	0.5038979053960327
5.7750005e6	0.5252295030072808
5.7850005e6	0.48496819551389353
5.7950005e6	0.43689258312020457
5.8050005e6	0.23276450511945396
5.8150005e6	0.18550289513188936
5.8250005e6	0.17951169540720507
5.8350005e6	0.17723678089626302
5.8450005e6	0.1579590370104204
5.8550005e6	0.23932881954665888
5.8650005e6	0.30899047092942966
5.8750005e6	0.3832298956820282
5.8850005e6	0.4549596079989406
5.8950005e6	0.46445562049748534
5.9050005e6	0.4206358728254349
5.9150005e6	0.40900058445353593
5.9250005e6	0.38820389645049375
5.9350005e6	0.3454545454545454
5.9450005e6	0.42270758802485403
5.9550005e6	0.5269347496206374
5.9650005e6	0.6040772532188842
5.9750005e6	0.6324737762237762
5.9850005e6	0.6740875912408759
5.9950005e6	0.6637231503579952
6.0050005e6	0.6628666825661819
6.0150005e6	0.6180255130338325
6.0250005e6	0.564099560761347
6.0350005e6	0.50524423134552
6.0450005e6	0.4294656971229845
6.0550005e6	0.32443839346494213
6.0650005e6	0.3456714680634367
6.0750005e6	0.3308210700041261
6.0850005e6	0.34362092993791976
6.0950005e6	0.39076027646416883
6.1050005e6	0.4419054356797548
6.1150005e6	0.45894360806328144
6.1250005e6	0.5191627211562422
6.1350005e6	0.6023990208078337
6.1450005e6	0.6494661921708184
6.1550005e6	0.6894359892569382
6.1650005e6	0.7218465539661899
6.1750005e6	0.7810800000000001
6.1850005e6	0.8120894620189401
6.1950005e6	0.7967128916281457
6.2050005e6	0.7891167994575352
6.2150005e6	0.7689623841540979
6.2250005e6	0.7276151577036533
6.2350005e6	0.6746361250298258
6.2450005e6	0.6595979899497488
6.2550005e6	0.593984962406015
6.2650005e6	0.6123620309050772
6.2750005e6	0.6538805970149254
6.2850005e6	0.7382058287795993
6.2950005e6	0.7585994795363142
6.3050005e6	0.7582787652011227
6.3150005e6	0.7577586206896552
6.3250005e6	0.724759570054686
6.3350005e6	0.6496812579685509
6.3450005e6	0.6184270806821075
6.3550005e6	0.6048648648648648
6.3650005e6	0.49779559118236477
6.3750005e6	0.38022576878162717
6.3850005e6	0.3567030147530469
6.3950005e6	0.32579852579852586
6.4050005e6	0.2869791666666667
6.4150005e6	0.24714104193138506
6.4250005e6	0.20000000000000004
6.4350005e6	0.08705204394021253
6.4450005e6	0.1061014131338321
6.4550005e6	0.1905840286054828
6.4650005e6	0.24603323925995613
6.4750005e6	0.3130011831208099
6.4850005e6	0.31742664278826294
6.4950005e6	0.3190177041690463
6.5050005e6	0.26958887545344623
6.5150005e6	0.20403022670025195
6.5250005e6	0.1988098780124963
6.5350005e6	0.25604970568999347
6.5450005e6	0.27045059288537554
6.5550005e6	0.3161909989023051
6.5650005e6	0.4302549302549303
6.5750005e6	0.454217568353694
6.5850005e6	0.4629971181556196
6.5950005e6	0.4993157380254155
6.6050005e6	0.5358649789029536
6.6150005e6	0.4558303886925795
6.6250005e6	0.4253107805176279
6.6350005e6	0.36937587798514954
6.6450005e6	0.27949506392620166
6.6550005e6	0.1813953488372093
6.6650005e6	0.08747714808043876
6.6750005e6	0.08016717325227962
6.6850005e6	0.1503171559227025
6.6950005e6	0.17801093542190038
6.7050005e6	0.18760757314974183
6.7150005e6	0.1774161025493303
6.7250005e6	0.17141567624492254
6.7350005e6	0.15363484087102175
6.7450005e6	0.2504709224099268
6.7550005e6	0.29982842813778543
6.7650005e6	0.47984584939068853
6.7750005e6	0.5562857947610554
6.7850005e6	0.6023158571888066
6.7950005e6	0.6315408479834541
6.8050005e6	0.6596089008766015
6.8150005e6	0.5128296392169552
6.8250005e6	0.3647573878146662
6.8350005e6	0.28393591379554806
6.8450005e6	0.22514897239450327
6.8550005e6	0.14466344365935296
6.8650005e6	0.05904912004202786
6.8750005e6	0.0050032743942370886
6.8850005e6	-0.010573177518085673
6.8950005e6	-0.008611825192802024
6.9050005e6	0.01470497374111834
6.9150005e6	0.08182771535580524
6.9250005e6	0.13357314148681057
6.9350005e6	0.15385295417710332
6.9450005e6	0.1749148991882692
6.9550005e6	0.22919013643760167
6.9650005e6	0.29103670463698084
6.9750005e6	0.32714699977693507
6.9850005e6	0.382710225262413
6.9950005e6	0.40375498709223184
7.0050005e6	0.41344014241210497
7.0150005e6	0.43094076655052266
7.0250005e6	0.5122591573152657
7.0350005e6	0.527494659749771
7.0450005e6	0.5856797900262468
7.0550005e6	0.631070678796361
7.0650005e6	0.6590810081941707
7.0750005e6	0.7055794893348744
7.0850005e6	0.7250670001786672
7.0950005e6	0.752260339852517
7.1050005e6	0.7950962646042455
7.1150005e6	0.7582575887497857
7.1250005e6	0.678930907023031
7.1350005e6	0.6479900435594275
7.1450005e6	0.5204481792717087
7.1550005e6	0.34842203548085904
7.1650005e6	0.32766747077379854
7.1750005e6	0.3011286681715576
7.1850005e6	0.24110948905109492
7.1950005e6	0.2047483870967742
7.2050005e6	0.13252878346511307
7.2150005e6	0.08074766355140191
7.2250005e6	-0.0032806804374240334
7.2350005e6	-0.006001875586120638
7.2450005e6	-0.031021775544388567
7.2550005e6	-6.416426050685298e-5
7.2650005e6	0.03689990586758711
7.2750005e6	0.09748020158387331
7.2850005e6	0.1536006228104321
7.2950005e6	0.2422053662402355
7.3050005e6	0.2572658331625333
7.3150005e6	0.2710895242300475
7.3250005e6	0.2617132039753905
7.3350005e6	0.2152489485822819
7.3450005e6	0.10699839953441004
7.3550005e6	0.055022864729311144
7.3650005e6	0.045171299288946365
7.3750005e6	0.054785478547854816
7.3850005e6	0.08391441294667104
7.3950005e6	0.08362877997914497
7.4050005e6	0.0720504731861199
7.4150005e6	0.07310522918011625
7.4250005e6	0.057033010738433025
7.4350005e6	0.028938531172433956
7.4450005e6	0.05740263265029178
7.4550005e6	0.10380238689980574
7.4650005e6	0.18218311795435801
7.4750005e6	0.2919676549865229
7.4850005e6	0.43215896623186645
7.4950005e6	0.48099722991689753
7.5050005e6	0.5692780337941629
7.5150005e6	0.5969279243796771
7.5250005e6	0.5795989005395501
7.5350005e6	0.5313356787577338
7.5450005e6	0.5470821875954781
7.5550005e6	0.345552353506244
7.5650005e6	0.24804445394315028
7.5750005e6	0.19733742959549416
7.5850005e6	0.19746182827681938
7.5950005e6	0.16583554376657828
7.6050005e6	0.16399539246338657
7.6150005e6	0.2724869956417827
7.6250005e6	0.3257238976330651
7.6350005e6	0.3681933256616801
7.6450005e6	0.40261743397990196
7.6550005e6	0.43929542805336097
7.6650005e6	0.3952536592297855
7.6750005e6	0.433784746970777
7.6850005e6	0.3731456587063103
7.6950005e6	0.31196595187428383
7.7050005e6	0.3050721114892238
7.7150005e6	0.26993140851810504
7.7250005e6	0.23564954682779457
7.7350005e6	0.3256565089172869
7.7450005e6	0.4409882964889468
7.7550005e6	0.5544664736021385
7.7650005e6	0.6187853891417787
7.7750005e6	0.6467671262156675
7.7850005e6	0.6752302288047091
7.7950005e6	0.7102449701153294
7.8050005e6	0.6829288494988819
7.8150005e6	0.6370742601898381
7.8250005e6	0.6022949135125878
7.8350005e6	0.5723356452085573
7.8450005e6	0.4711096301232923
7.8550005e6	0.4968504783403203
7.8650005e6	0.5638791863570988
7.8750005e6	0.6536252692031588
7.8850005e6	0.696318018898664
7.8950005e6	0.6985349794238684
7.9050005e6	0.6284558823529413
7.9150005e6	0.5709112263873936
7.9250005e6	0.46427935943060505
7.9350005e6	0.33549727343547125
7.9450005e6	0.31563981042654027
7.9550005e6	0.3397189248192114
7.9650005e6	0.338819219388474
7.9750005e6	0.40691280439905736
7.9850005e6	0.42815411735079323
7.9950005e6	0.46786000534330746
8.0050005e6	0.47563445999772386
8.0150005e6	0.5685544878347986
8.0250005e6	0.5806482639222853
8.0350005e6	0.5543457856204242
8.0450005e6	0.5161392405063291
8.0550005e6	0.5439694656488551
8.0650005e6	0.501363862618218
8.0750005e6	0.5087473757872639
8.0850005e6	0.5191854803010182
8.0950005e6	0.5936779819370912
8.1050005e6	0.5755817467512844
8.1150005e6	0.5592142188961646
8.1250005e6	0.5044361525704809
8.1350005e6	0.46184635248547456
8.1450005e6	0.256309208033346
8.1550005e6	0.15702408868045195
8.1650005e6	0.14602449657463154
8.1750005e6	0.10011402508551884
8.1850005e6	0.08318863456985007
8.1950005e6	0.08603950451958488
8.2050005e6	0.07165739335693813
8.2150005e6	0.07694708912127364
8.2250005e6	0.0841426146010187
8.2350005e6	0.09765765765765767
8.2450005e6	0.09650547123190967
8.2550005e6	0.12114924181963291
8.2650005e6	0.09276201505500871
8.2750005e6	0.21687783331396027
8.2850005e6	0.28048627122196607
8.2950005e6	0.33000109613065876
8.3050005e6	0.41449710486811076
8.3150005e6	0.4857935153583618
8.3250005e6	0.482642237222758
8.3350005e6	0.5286687631027254
8.3450005e6	0.5515965594438553
8.3550005e6	0.4847678664580073
8.3650005e6	0.4644745855596657
8.3750005e6	0.413562091503268
8.3850005e6	0.4014524328249819
8.3950005e6	0.3478837052062205
8.4050005e6	0.3388572152540225
8.4150005e6	0.39905638122198633
8.4250005e6	0.43192046049188904
8.4350005e6	0.40178228201991967
8.4450005e6	0.4056932966023874
8.4550005e6	0.48627916172400154
8.4650005e6	0.4031656035908339
8.4750005e6	0.3672854335007643
8.4850005e6	0.36968093899818155
8.4950005e6	0.30084732214228616
8.5050005e6	0.22895346764129082
8.5150005e6	0.22531974853674402
8.5250005e6	0.37593765221626885
8.5350005e6	0.4814719173660427
8.5450005e6	0.534266433391652
8.5550005e6	0.5738846572361262
8.5650005e6	0.5419412607449857
8.5750005e6	0.5205870194295162
8.5850005e6	0.5051765215507906
8.5950005e6	0.5530601383714743
8.6050005e6	0.622295872250678
8.6150005e6	0.6793893129770993
8.6250005e6	0.6204906650208302
8.6350005e6	0.5957592952068091
8.6450005e6	0.5301696865113603
8.6550005e6	0.4210266264068076
8.6650005e6	0.3640105214296767
8.6750005e6	0.39647459635609544
8.6850005e6	0.3058227070210478
8.6950005e6	0.3135342789598109
8.7050005e6	0.3251732101616629
8.7150005e6	0.2927536231884058
8.7250005e6	0.2607158013863347
8.7350005e6	0.29625344352617083
8.7450005e6	0.29534412955465594
8.7550005e6	0.3891829689298043
8.7650005e6	0.42587589700295475
8.7750005e6	0.42613414369437824
8.7850005e6	0.3906015891032917
8.7950005e6	0.37285570131180623
8.8050005e6	0.24414088656756397
8.8150005e6	0.1918335901386749
8.8250005e6	0.18786663324141392
8.8350005e6	0.16971291866028712
8.8450005e6	0.18902696365767882
8.8550005e6	0.1922900178708195
8.8650005e6	0.17481690864705132
8.8750005e6	0.1379476148298115
8.8850005e6	0.14852520224019913
8.8950005e6	0.15006351772722024
8.9050005e6	0.13654627801649058
8.9150005e6	0.14446529080675424
8.9250005e6	0.19763620639953877
8.9350005e6	0.22701339025810213
8.9450005e6	0.305429071803853
8.9550005e6	0.4026855123674911
8.9650005e6	0.4439906952700956
8.9750005e6	0.5376008237515016
8.9850005e6	0.5736221019019854
8.9950005e6	0.5969294360791261
9.0050005e6	0.5756495916852264
9.0150005e6	0.5800710113389074
9.0250005e6	0.6201069518716579
9.0350005e6	0.6376496191512514
9.0450005e6	0.6533650416171226
9.0550005e6	0.6685067559764407
9.0650005e6	0.6759098350333711
9.0750005e6	0.6523563218390804
9.0850005e6	0.5570757180156659
9.0950005e6	0.4903061224489796
9.1050005e6	0.4602461209202782
9.1150005e6	0.44461346978287936
9.1250005e6	0.3941997851772288
9.1350005e6	0.340819169685149
9.1450005e6	0.2829311885612154
9.1550005e6	0.26182484839937953
9.1650005e6	0.24670658682634733
9.1750005e6	0.25566647093364653
9.1850005e6	0.3497474747474748
9.1950005e6	0.48513085993672705
9.2050005e6	0.6476885644768857
9.2150005e6	0.7255126791620728
9.2250005e6	0.7898894493935816
9.2350005e6	0.8261702335580964
9.2450005e6	0.7662756299092115
9.2550005e6	0.7349408553230209
9.2650005e6	0.7395932851098678
9.2750005e6	0.692576647097195
9.2850005e6	0.5341874190297969
9.2950005e6	0.5140020743813898
9.3050005e6	0.37303116147308785
9.3150005e6	0.2473943755831001
9.3250005e6	0.16121179334595617
9.3350005e6	0.16634084147896303
9.3450005e6	0.16167803745100884
9.3550005e6	0.14441249760398697
9.3650005e6	0.14520791638870356
9.3750005e6	0.14444164355936476
9.3850005e6	0.08944825832697688
9.3950005e6	0.09796692870696667
9.4050005e6	0.12664024658740644
9.4150005e6	0.14079002079002081
9.4250005e6	0.13215124973296305
9.4350005e6	0.1879499810534294
9.4450005e6	0.20106232294617568
9.4550005e6	0.21213703099510603
9.4650005e6	0.237701581337091
9.4750005e6	0.2776888051499451
9.4850005e6	0.3514781792585641
9.4950005e6	0.45284890736023603
9.5050005e6	0.5308046599837444
9.5150005e6	0.6446940726577439
9.5250005e6	0.6612080536912752
9.5350005e6	0.5849478117560887
9.5450005e6	0.5295880149812734
9.5550005e6	0.5054472091459314
9.5650005e6	0.34347083231632913
9.5750005e6	0.20187254605859262
9.5850005e6	0.2161266013564431
9.5950005e6	0.19578947368421054
9.6050005e6	0.18863070539419088
9.6150005e6	0.20585683297180046
9.6250005e6	0.20144014401440144
9.6350005e6	0.27125948406676786
9.6450005e6	0.29545241443975623
9.6550005e6	0.30860871395495687
9.6650005e6	0.2855254001391788
9.6750005e6	0.22928301886792457
9.6850005e6	0.2047148961249448
9.6950005e6	0.19893961708394697
9.7050005e6	0.16992527070306548
9.7150005e6	0.14335433543354337
9.7250005e6	0.13673673673673675
9.7350005e6	0.07809884730775306
9.7450005e6	0.03620000000000002
9.7550005e6	0.10664546899841021
9.7650005e6	0.12908732764281028
9.7750005e6	0.13831059328529818
9.7850005e6	0.18531941031941035
9.7950005e6	0.19792077433231764
9.8050005e6	0.17674325674325678
9.8150005e6	0.13219031290184313
9.8250005e6	0.12316269640141916
9.8350005e6	0.06565826330532216
9.8450005e6	0.10049261083743845
9.8550005e6	0.03799313893653519
9.8650005e6	0.06171977302487999
9.8750005e6	0.09919939001143731
9.8850005e6	0.14351087771942983
9.8950005e6	0.12938733125649016
9.9050005e6	0.13427609427609427
9.9150005e6	0.14461647980067627
9.9250005e6	0.12922509225092255
9.9350005e6	0.1311335403726708
9.9450005e6	0.25735679520778737
9.9550005e6	0.3122198120028923
9.9650005e6	0.3329528286050026
9.9750005e6	0.3131978057437883
9.9850005e6	0.3031016657093625
9.9950005e6	0.21679916004199792
1.00050005e7	0.18737500000000004
1.00150005e7	0.16102182371849097
1.00250005e7	0.16497444633730834
1.00350005e7	0.12979830839297335
1.00450005e7	0.13476058179441086
1.00550005e7	0.13646655231560897
1.00650005e7	0.13368780858336501
1.00750005e7	0.153168044077135
1.00850005e7	0.1936383928571429
1.00950005e7	0.1892537313432836
1.01050005e7	0.18551582782965156
1.01150005e7	0.1764301666380347
1.01250005e7	0.16922026957857023
1.01350005e7	0.15873534214041857
1.01450005e7	0.1393898305084746
1.01550005e7	0.12042628774422737
1.01650005e7	0.11150570755571662
1.01750005e7	0.11226231471777216
1.01850005e7	0.08872301795440792
1.01950005e7	0.1584168506879565
1.02050005e7	0.14998509687034275
1.02150005e7	0.13727043572200218
1.02250005e7	0.15076519457804988
1.02350005e7	0.15073339085418466
1.02450005e7	0.09202558635394459
1.02550005e7	0.10422094841063058
1.02650005e7	0.10410754294249443
1.02750005e7	0.11351351351351353
1.02850005e7	0.11929779269394608
1.02950005e7	0.12562891073936922
1.03050005e7	0.12985314081204494
1.03150005e7	0.19928127159640638
1.03250005e7	0.193407960199005
1.03350005e7	0.1820793006556354
1.03450005e7	0.27625240135953893
1.03550005e7	0.3214207650273224
1.03650005e7	0.3868144828399576
1.03750005e7	0.46029612517063956
1.03850005e7	0.5071766029246345
1.03950005e7	0.47172245079506275
1.04050005e7	0.4354089824256888
1.04150005e7	0.39879738562091505
1.04250005e7	0.34464092385420425
1.04350005e7	0.3456660849331007
1.04450005e7	0.35724038807042763
1.04550005e7	0.43158848855653753
1.04650005e7	0.5289945440374124
1.04750005e7	0.5363253012048194
1.04850005e7	0.5235621521335807
1.04950005e7	0.5395088323998277
1.05050005e7	0.49864397766551444
1.05150005e7	0.37729569093610693
1.05250005e7	0.2942667819072314
1.05350005e7	0.20361904761904764
1.05450005e7	0.1549456424879701
1.05550005e7	0.42099531467645945
1.05650005e7	0.5098312619985855
1.05750005e7	0.5924877203120487
1.05850005e7	0.6669581948574428
1.05950005e7	0.6835164835164836
1.06050005e7	0.6198449612403102
1.06150005e7	0.6264953664700927
1.06250005e7	0.6508713876020297
1.06350005e7	0.6325950232430955
1.06450005e7	0.5735064246920123
1.06550005e7	0.5368869936034115
1.06650005e7	0.3934762348555453
1.06750005e7	0.1484686820786406
1.06850005e7	0.10230725942599893
1.06950005e7	0.0741599073001159
1.07050005e7	0.06161335187760782
1.07150005e7	0.03305417877285936
1.07250005e7	0.04338820048085818
1.07350005e7	0.03240313190122469
1.07450005e7	0.03612301957129547
1.07550005e7	0.056184883500663044
1.07650005e7	0.06669567108984123
1.07750005e7	0.023702252693437842
1.07850005e7	0.039583707159519144
1.07950005e7	0.04765063571033723
1.08050005e7	0.08770689378113453
1.08150005e7	0.11163684755286121
1.08250005e7	0.20487394957983193
1.08350005e7	0.2326702157467078
1.08450005e7	0.24858626658972885
1.08550005e7	0.25761636107193236
1.08650005e7	0.23991323210412147
1.08750005e7	0.16646382691007441
1.08850005e7	0.09931389365351632
1.08950005e7	0.05231228244654402
1.09050005e7	0.04273238889967011
1.09150005e7	0.08616981831664818
1.09250005e7	0.17323806430659305
1.09350005e7	0.24275885215640208
1.09450005e7	0.26567958742305775
1.09550005e7	0.27629295383547386
1.09650005e7	0.25462049165619954
1.09750005e7	0.18598669623059866
1.09850005e7	0.14222846441947568
1.09950005e7	0.14099722991689753
1.10050005e7	0.1431106471816284
1.10150005e7	0.12743571597074785
1.10250005e7	0.13770744886144348
1.10350005e7	0.14774566473988443
1.10450005e7	0.15627940644227292
1.10550005e7	0.14124668435013266
1.10650005e7	0.1365983971504898
1.10750005e7	0.08168270137709868
1.10850005e7	0.062092050209205045
1.10950005e7	0.08651104496318349
1.11050005e7	0.11787323520576755
1.11150005e7	0.1294760197986005
1.11250005e7	0.17254428341384864
1.11350005e7	0.1399092970521542
1.11450005e7	0.08611298672068425
1.11550005e7	0.011384976525821622
1.11650005e7	0.03680227057710503
1.11750005e7	0.06094946401225118
1.11850005e7	0.07907851433944524
1.11950005e7	0.10044375844105732
1.12050005e7	0.11480501146991355
1.12150005e7	0.13070524412296564
1.12250005e7	0.12708224201152438
1.12350005e7	0.14203461103024423
1.12450005e7	0.14120645709430757
1.12550005e7	0.15400031811674889
1.12650005e7	0.15290185353995747
1.12750005e7	0.2365325976477421
1.12850005e7	0.2895879207297893
1.12950005e7	0.26537081339712926
1.13050005e7	0.2722804914593947
1.13150005e7	0.2815955213435969
1.13250005e7	0.17655850540806295
1.13350005e7	0.112453099874933
1.13450005e7	0.12893119175094192
1.13550005e7	0.10980129493190448
1.13650005e7	0.13421105934778207
1.13750005e7	0.13371513024201
1.13850005e7	0.12495533055390119
1.13950005e7	0.15297196261682247
1.14050005e7	0.31472964574269746
1.14150005e7	0.336842105263158
1.14250005e7	0.3923485653560043
1.14350005e7	0.4374100719424461
1.14450005e7	0.4832217488334348
1.14550005e7	0.3611544011544012
1.14650005e7	0.5401469045120673
1.14750005e7	0.6088514225500528
1.14850005e7	0.6708276797829037
1.14950005e7	0.756694625660143
1.15050005e7	0.7391576476724476
1.15150005e7	0.6661378130346866
1.15250005e7	0.6276290489572549
1.15350005e7	0.49808096372040894
1.15450005e7	0.3717952457342861
1.15550005e7	0.28457361865218783
1.15650005e7	0.2788547569340889
1.15750005e7	0.2710653753026634
1.15850005e7	0.2589501141180307
1.15950005e7	0.2522050914306203
1.16050005e7	0.23990339959130597
1.16150005e7	0.16946750354322737
1.16250005e7	0.10906462936196573
1.16350005e7	0.06449023280706453
1.16450005e7	0.020398132219218518
1.16550005e7	-0.0017293760224351134
1.16650005e7	0.06465498114044824
1.16750005e7	0.10941780821917811
1.16850005e7	0.13936670071501533
1.16950005e7	0.15427233710495517
1.17050005e7	0.19928989881058054
1.17150005e7	0.15982339955849892
1.17250005e7	0.12926315789473689
1.17350005e7	0.10486142662426173
1.17450005e7	0.11611336032388667
1.17550005e7	0.12324234904880069
1.17650005e7	0.20520775623268694
1.17750005e7	0.1788628762541806
1.17850005e7	0.18024811481391392
1.17950005e7	0.1979264379165638
1.18050005e7	0.15710859883521758
1.18150005e7	0.11452090879157063
1.18250005e7	0.16805225653206654
1.18350005e7	0.16929133858267723
1.18450005e7	0.13628886659979944
1.18550005e7	0.1411312465678199
1.18650005e7	0.1375507835171213
1.18750005e7	0.11209271812814345
1.18850005e7	0.09457846952010378
1.18950005e7	0.09694915254237288
1.19050005e7	0.3493775933609959
1.19150005e7	0.4544376944732553
1.19250005e7	0.4733090319967599
1.19350005e7	0.4349930318003295
1.19450005e7	0.44389786835324446
1.19550005e7	0.35436401549002094
1.19650005e7	0.22668339606859061
1.19750005e7	0.21179039301310043
1.19850005e7	0.3112526539278132
1.19950005e7	0.3285825545171339
1.20050005e7	0.3493894165535957
1.20150005e7	0.3933006064106266
1.20250005e7	0.42574326687653025
1.20350005e7	0.5183799659916524
1.20450005e7	0.6196931858722797
1.20550005e7	0.6831235431235431
1.20650005e7	0.7209613478691775
1.20750005e7	0.7213177855768144
1.20850005e7	0.7075037232214458
1.20950005e7	0.6566764443310803
1.21050005e7	0.6199547852298417
1.21150005e7	0.5394668959587275
1.21250005e7	0.5129379645078114
1.21350005e7	0.43240497460150645
1.21450005e7	0.3519671735457398
1.21550005e7	0.33506611947104425
1.21650005e7	0.34574374079528725
1.21750005e7	0.46995929443690637
1.21850005e7	0.5539090690401732
1.21950005e7	0.5316190084344785
1.22050005e7	0.563555357540655
1.22150005e7	0.5784615384615385
1.22250005e7	0.5597558574522543
1.22350005e7	0.4987437781464803
1.22450005e7	0.4372169040392249
1.22550005e7	0.3677807250221044
1.22650005e7	0.35481554031994783
1.22750005e7	0.3053367217280814
1.22850005e7	0.34489303522599335
1.22950005e7	0.38665219750406943
1.23050005e7	0.4433357611070649
1.23150005e7	0.46755083996463304
1.23250005e7	0.4171277997364955
1.23350005e7	0.37833235466823245
1.23450005e7	0.38305373898208706
1.23550005e7	0.3914571133310369
1.23650005e7	0.3736312849162012
1.23750005e7	0.3915973208849199
1.23850005e7	0.38800000000000007
1.23950005e7	0.3248726655348048
1.24050005e7	0.32633445646391207
1.24150005e7	0.2916345959084465
1.24250005e7	0.29224428624953164
1.24350005e7	0.25897685275238286
1.24450005e7	0.24556861183031267
1.24550005e7	0.18885350318471342
1.24650005e7	0.14885919835560124
1.24750005e7	0.11792279411764708
1.24850005e7	0.13150969529085874
1.24950005e7	0.1600769230769231
1.25050005e7	0.128396501457726
1.25150005e7	0.08797190517998248
1.25250005e7	0.06634332236272304
1.25350005e7	0.06975725497353534
1.25450005e7	0.0555275263392195
1.25550005e7	0.06943037002917245
1.25650005e7	0.07901234567901237
1.25750005e7	0.10180505415162457
1.25850005e7	0.10944536799153695
1.25950005e7	0.13052461662631157
1.26050005e7	0.1313698837033681
1.26150005e7	0.14836140888208274
1.26250005e7	0.1427992473585179
1.26350005e7	0.09924067348960057
1.26450005e7	0.22079268292682933
1.26550005e7	0.341480683392335
1.26650005e7	0.4808342133051743
1.26750005e7	0.5395476012925678
1.26850005e7	0.5843993035403366
1.26950005e7	0.5359311282283643
1.27050005e7	0.4357068281478388
1.27150005e7	0.37815201526888964
1.27250005e7	0.3565405926282824
1.27350005e7	0.33654289372599233
1.27450005e7	0.3059801980198019
1.27550005e7	0.32992201395539744
1.27650005e7	0.24724964739069114
1.27750005e7	0.25403041033118096
1.27850005e7	0.26800912607876204
1.27950005e7	0.2502154328241285
1.28050005e7	0.2789557592666401
1.28150005e7	0.29591791211242474
1.28250005e7	0.25709812108559504
1.28350005e7	0.22149600580973133
1.28450005e7	0.2566971080669711
1.28550005e7	0.17375108790252394
1.28650005e7	0.2173351775011526
1.28750005e7	0.3135853438266031
1.28850005e7	0.338034335752967
1.28950005e7	0.3286392230438142
1.29050005e7	0.3439961690410631
1.29150005e7	0.3392540995501379
1.29250005e7	0.23048009567743039
1.29350005e7	0.1320113314447592
1.29450005e7	0.1130380536494074
1.29550005e7	0.09582781456953642
1.29650005e7	0.0823210044112657
1.29750005e7	0.051921214078140134
1.29850005e7	0.06165618092161198
1.29950005e7	0.06742424242424243
1.30050005e7	0.04827011254689456
1.30150005e7	0.049100449775112465
1.30250005e7	0.06695614415979158
1.30350005e7	0.07819054839524893
1.30450005e7	0.07154824697486814
1.30550005e7	0.09912390488110139
1.30650005e7	0.10693156732891834
1.30750005e7	0.14404398289554068
1.30850005e7	0.15155642023346305
1.30950005e7	0.12006619776582542
1.31050005e7	0.17899894994749735
1.31150005e7	0.24580725907384238
1.31250005e7	0.3533402561439945
1.31350005e7	0.3425216662007268
1.31450005e7	0.3546528803545052
1.31550005e7	0.3576610720086628
1.31650005e7	0.3180563887222556
1.31750005e7	0.2431932773109244
1.31850005e7	0.22035640849897192
1.31950005e7	0.16927867151011938
1.32050005e7	0.16518620689655175
1.32150005e7	0.11886605244507446
1.32250005e7	0.07524414819407849
1.32350005e7	0.08715524034672974
1.32450005e7	0.11832602092473848
1.32550005e7	0.10411764705882356
1.32650005e7	0.2748221127531473
1.32750005e7	0.3552415379559645
1.32850005e7	0.33117066290550073
1.32950005e7	0.2959469992205769
1.33050005e7	0.308111217641419
1.33150005e7	0.27290076335877866
1.33250005e7	0.17987570287067184
1.33350005e7	0.20194317679964668
1.33450005e7	0.17583742116327963
1.33550005e7	0.15972850678733033
1.33650005e7	0.1939460049086447
1.33750005e7	0.25110705912998177
1.33850005e7	0.25454779364466745
1.33950005e7	0.34032663316582923
1.34050005e7	0.3643537414965986
1.34150005e7	0.35548123374210333
1.34250005e7	0.33186416184971096
1.34350005e7	0.42880986937590715
1.34450005e7	0.45836089672914376
1.34550005e7	0.5053361053361054
1.34650005e7	0.5079705291359677
1.34750005e7	0.4735000000000001
1.34850005e7	0.46610852713178297
1.34950005e7	0.4189451859530906
1.35050005e7	0.4235402178191839
1.35150005e7	0.37966707937818134
1.35250005e7	0.41480500367917583
1.35350005e7	0.392105708961545
1.35450005e7	0.4046914471309996
1.35550005e7	0.3662256267409471
1.35650005e7	0.3556794425087108
1.35750005e7	0.33072546230440963
1.35850005e7	0.261639884631232
1.35950005e7	0.22968897266729504
1.36050005e7	0.186973555337904
1.36150005e7	0.17209039548022598
1.36250005e7	0.1510162601626016
1.36350005e7	0.14114285714285713
1.36450005e7	0.1571627260083449
1.36550005e7	0.1456919060052219
1.36650005e7	0.16357697019191508
1.36750005e7	0.2163418290854573
1.36850005e7	0.25389916575988397
1.36950005e7	0.19403364011424948
1.37050005e7	0.14830043859649122
1.37150005e7	0.1139597126355825
1.37250005e7	0.0937740418863086
1.37350005e7	0.06126488325344056
1.37450005e7	0.07637668161434977
1.37550005e7	0.11734492295535363
1.37650005e7	0.14733162432999306
1.37750005e7	0.08948682385575592
1.37850005e7	0.04457527333894031
1.37950005e7	0.015702479338843
1.38050005e7	-0.028744065602071617
1.38150005e7	-0.045644040619989286
1.38250005e7	-0.029945694336695083
1.38350005e7	-0.04145936981757873
