# Supplementary material for: Admixture of evolutionary rates across a butterfly hybrid zone
Source: eLife. 2022 Jun 15;11:e78135. doi: 10.7554/eLife.78135 (PMC9246367; doi:10.7554/eLife.78135)
Supplement: Figure 2—source data 1. [file elife-78135-fig2-data1.zip › Fst_50kbWindows_10kbIncreaments/Chromosome4.csv]

Position	Fst_XY_KM
25000.5	0.12595853971748303
35000.5	0.1255858138062065
45000.5	0.10000000000000005
55000.5	0.09665597801191024
65000.5	0.07473982970671715
75000.5	0.044732650739476694
85000.5	0.03819408406850027
95000.5	0.0940585009140768
105000.5	0.13106405789332623
115000.5	0.156734693877551
125000.5	0.18865831107458395
135000.5	0.183400959055699
145000.5	0.19150141643059493
155000.5	0.18431372549019612
165000.5	0.18316856780735108
175000.5	0.16394525719679098
185000.5	0.14563015312131924
195000.5	0.2765957446808511
205000.5	0.30216311488543507
215000.5	0.31775451950523315
225000.5	0.31326530612244907
235000.5	0.3154882776444527
245000.5	0.2063703703703704
255000.5	0.16203685357638206
265000.5	0.14374212137583292
275000.5	0.15808406647116327
285000.5	0.1442535318823979
295000.5	0.11702838063439068
305000.5	0.10327232390460346
315000.5	0.14854447877703691
325000.5	0.19069634703196348
335000.5	0.17679543342625784
345000.5	0.15674695674695677
355000.5	0.16613552229196848
365000.5	0.13042497179390752
375000.5	0.005237633365664461
385000.5	0.07936872309899574
395000.5	0.12225027046520018
405000.5	0.12021108179419525
415000.5	0.1615401348705678
425000.5	0.1792207792207792
435000.5	0.15036845249950212
445000.5	0.15697390651398538
455000.5	0.16568972254787026
465000.5	0.26644591611479035
475000.5	0.3055285272003539
485000.5	0.3861847389558233
495000.5	0.35470438027892365
505000.5	0.4655103884372177
515000.5	0.4336367576939749
525000.5	0.44497574497574505
535000.5	0.39856057576969217
545000.5	0.456024358416703
555000.5	0.40071355759429156
565000.5	0.38666026871401155
575000.5	0.34174142480211084
585000.5	0.29627439384979304
595000.5	0.26875784190715185
605000.5	0.2156922490954104
615000.5	0.24695534506089312
625000.5	0.28037974683544303
635000.5	0.4476381909547739
645000.5	0.5286495582667228
655000.5	0.5216395864106352
665000.5	0.5282122260668973
675000.5	0.5567756426254056
685000.5	0.46022871664548914
695000.5	0.4740721781417968
705000.5	0.5272099049812843
715000.5	0.5284520884520886
725000.5	0.4697361614071391
735000.5	0.4611190817790531
745000.5	0.3931124959002952
755000.5	0.34196193265007313
765000.5	0.27612368504941026
775000.5	0.251284825534217
785000.5	0.22460615153788452
795000.5	0.22738439306358388
805000.5	0.2592780240658645
815000.5	0.26292714377820764
825000.5	0.261348637015782
835000.5	0.2476616231086658
845000.5	0.24105055412175494
855000.5	0.18569328760411566
865000.5	0.1523257635082224
875000.5	0.1436182768504468
885000.5	0.1473684210526316
895000.5	0.14576403834865978
905000.5	0.1304973037747154
915000.5	0.20522557045810838
925000.5	0.2099525166191833
935000.5	0.23859714232696236
945000.5	0.2602516940948693
955000.5	0.2833238904627007
965000.5	0.2493228795438347
975000.5	0.23871919728493432
985000.5	0.20592230372181475
995000.5	0.1637071272196546
1.0050005e6	0.1514274437574004
1.0150005e6	0.12790988735919903
1.0250005e6	0.0617249253469173
1.0350005e6	0.04796700058927523
1.0450005e6	0.12059866089011423
1.0550005e6	0.11134639138874186
1.0650005e6	0.09849952516619186
1.0750005e6	0.15827338129496402
1.0850005e6	0.14353671147880043
1.0950005e6	0.09931301743878813
1.1050005e6	0.10766038388379735
1.1150005e6	0.13154715812296738
1.1250005e6	0.11458551941238197
1.1350005e6	0.16612552301255232
1.1450005e6	0.23388169408470427
1.1550005e6	0.25371248025276466
1.1650005e6	0.2598144182726624
1.1750005e6	0.28970564319401526
1.1850005e6	0.27316715542521997
1.1950005e6	0.25760125220113483
1.2050005e6	0.3257142857142857
1.2150005e6	0.3272206303724928
1.2250005e6	0.31984392419175034
1.2350005e6	0.3317908375751967
1.2450005e6	0.3201013513513513
1.2550005e6	0.24671857619577311
1.2650005e6	0.2522989758117237
1.2750005e6	0.23213784812662794
1.2850005e6	0.19649472216689903
1.2950005e6	0.12003511081852096
1.3050005e6	0.09172141918528254
1.3150005e6	0.07462932454695226
1.3250005e6	0.04387164650184115
1.3350005e6	0.029318341531974722
1.3450005e6	0.03549370444002654
1.3550005e6	0.05617148784141987
1.3650005e6	0.08534262485482
1.3750005e6	0.1383379362289732
1.3850005e6	0.20384010072395342
1.3950005e6	0.22994186046511628
1.4050005e6	0.28466780238500855
1.4150005e6	0.24337572254335263
1.4250005e6	0.2104506232023011
1.4350005e6	0.20518278574733922
1.4450005e6	0.19551820728291322
1.4550005e6	0.17180825818699574
1.4650005e6	0.16935878609887423
1.4750005e6	0.16367763904653806
1.4850005e6	0.14006931484937354
1.4950005e6	0.16328979879985883
1.5050005e6	0.19585626416315965
1.5150005e6	0.20990566037735847
1.5250005e6	0.22770129328327077
1.5350005e6	0.1721459658520255
1.5450005e6	0.17313432835820897
1.5550005e6	0.15346294046172537
1.5650005e6	0.12680851063829787
1.5750005e6	0.11151515151515153
1.5850005e6	0.1471980074719801
1.5950005e6	0.15460158776830343
1.6050005e6	0.17443852743690672
1.6150005e6	0.20371329879101904
1.6250005e6	0.21272978849575017
1.6350005e6	0.268598855455049
1.6450005e6	0.29149302835657215
1.6550005e6	0.32229217110573044
1.6650005e6	0.3956109455432132
1.6750005e6	0.4740915032679739
1.6850005e6	0.5642688987705989
1.6950005e6	0.6092708333333333
1.7050005e6	0.6607821229050278
1.7150005e6	0.6485164278477348
1.7250005e6	0.6462757527733757
1.7350005e6	0.5706945765937202
1.7450005e6	0.5311052031902773
1.7550005e6	0.5019434628975266
1.7650005e6	0.459283065512979
1.7750005e6	0.3444816053511706
1.7850005e6	0.3494451294697904
1.7950005e6	0.3596063520465221
1.8050005e6	0.35584830339321355
1.8150005e6	0.37530647985989496
1.8250005e6	0.35239373601789703
1.8350005e6	0.3065531109533949
1.8450005e6	0.3588200119593383
1.8550005e6	0.507760989010989
1.8650005e6	0.521208184475479
1.8750005e6	0.5273263433813893
1.8850005e6	0.5824046920821115
1.8950005e6	0.5456217512994802
1.9050005e6	0.36663326653306616
1.9150005e6	0.2686171542885722
1.9250005e6	0.29148656267618867
1.9350005e6	0.29688385269121814
1.9450005e6	0.2862279293739969
1.9550005e6	0.2872470876762722
1.9650005e6	0.2708757637474542
1.9750005e6	0.23774015598249953
1.9850005e6	0.17661134697028175
1.9950005e6	0.16017480524415734
2.0050005e6	0.17836246550138
2.0150005e6	0.23533704628384872
2.0250005e6	0.25393804413848964
2.0350005e6	0.27266480566888557
2.0450005e6	0.2691104157353599
2.0550005e6	0.20017046665246116
2.0650005e6	0.17586413586413588
2.0750005e6	0.15350027417291176
2.0850005e6	0.15805132019338045
2.0950005e6	0.17787264318747778
2.1050005e6	0.21578617665483402
2.1150005e6	0.1867048206031257
2.1250005e6	0.19694232105628912
2.1350005e6	0.18942398489140702
2.1450005e6	0.1864308012486993
2.1550005e6	0.17351764277919246
2.1650005e6	0.15807653233999322
2.1750005e6	0.14453180843459615
2.1850005e6	0.07980178394449952
2.1950005e6	0.07148083346588198
2.2050005e6	0.06264982183349532
2.2150005e6	0.03826666666666668
2.2250005e6	0.033471563981042673
2.2350005e6	0.07001321003963014
2.2450005e6	0.09739776951672861
2.2550005e6	0.19310582557738715
2.2650005e6	0.40501269035533005
2.2750005e6	0.6247185126996597
2.2850005e6	0.6552389922298094
2.2950005e6	0.699712979695971
2.3050005e6	0.7163348192174344
2.3150005e6	0.6520539963096048
2.3250005e6	0.5278343278343279
2.3350005e6	0.4709645547733729
2.3450005e6	0.4047692784143699
2.3550005e6	0.25597804782438266
2.3650005e6	0.08507684680218147
2.3750005e6	0.08192596177111057
2.3850005e6	0.1566098770756955
2.3950005e6	0.14469830111306387
2.4050005e6	0.16450939457202507
2.4150005e6	0.24982993197278913
2.4250005e6	0.30225065150438285
2.4350005e6	0.2616383616383617
2.4450005e6	0.25902858470834306
2.4550005e6	0.2233038348082596
2.4650005e6	0.16716510903426793
2.4750005e6	0.15032410135533292
2.4850005e6	0.11312861593235425
2.4950005e6	0.10803782505910167
2.5050005e6	0.11020009760858958
2.5150005e6	0.11927247289261982
2.5250005e6	0.13708807669263035
2.5350005e6	0.16478479597540527
2.5450005e6	0.16777946383409206
2.5550005e6	0.20360755636806827
2.5650005e6	0.22402101839109223
2.5750005e6	0.22835666912306557
2.5850005e6	0.2302723004694836
2.5950005e6	0.2862466725820763
2.6050005e6	0.21993769470404986
2.6150005e6	0.17533718689788055
2.6250005e6	0.1608795536593371
2.6350005e6	0.1683832335329342
2.6450005e6	0.22471522264411456
2.6550005e6	0.22614571092831962
2.6650005e6	0.19934891979875707
2.6750005e6	0.1844666155026861
2.6850005e6	0.19165286518714808
2.6950005e6	0.10244642518490425
2.7050005e6	0.09104231544238874
2.7150005e6	0.1035080121264617
2.7250005e6	0.11428571428571431
2.7350005e6	0.13214219930005527
2.7450005e6	0.15050406504065042
2.7550005e6	0.1797956867196368
2.7650005e6	0.3051310921666399
2.7750005e6	0.4196352735448414
2.7850005e6	0.4559481743227326
2.7950005e6	0.43915637574580285
2.8050005e6	0.3926577042399173
2.8150005e6	0.28647508568415514
2.8250005e6	0.11510941299062175
2.8350005e6	0.08569741697416977
2.8450005e6	0.0784332845766293
2.8550005e6	0.1585042219541617
2.8650005e6	0.18359812377061585
2.8750005e6	0.1937738940469689
2.8850005e6	0.23664501865413853
2.8950005e6	0.27081680120399504
2.9050005e6	0.26011711125569287
2.9150005e6	0.33976713479774334
2.9250005e6	0.43375628441465175
2.9350005e6	0.5240981963927854
2.9450005e6	0.547220751720487
2.9550005e6	0.5915425848719478
2.9650005e6	0.5985318107667211
2.9750005e6	0.5513631406761177
2.9850005e6	0.45667574931880117
2.9950005e6	0.5006237006237008
3.0050005e6	0.5040178571428572
3.0150005e6	0.5094555873925501
3.0250005e6	NaN
3.0350005e6	NaN
3.0450005e6	NaN
3.0550005e6	NaN
3.0650005e6	NaN
3.0750005e6	NaN
3.0850005e6	NaN
3.0950005e6	NaN
3.1050005e6	NaN
3.1150005e6	NaN
3.1250005e6	NaN
3.1350005e6	NaN
3.1450005e6	NaN
3.1550005e6	NaN
3.1650005e6	NaN
3.1750005e6	NaN
3.1850005e6	NaN
3.1950005e6	NaN
3.2050005e6	0.6018292682926829
3.2150005e6	0.42034203420342037
3.2250005e6	0.40706287683031867
3.2350005e6	0.3435341909275558
3.2450005e6	0.3435341909275558
3.2550005e6	0.17421335379892558
3.2650005e6	0.18254716981132077
3.2750005e6	0.1860349127182045
3.2850005e6	0.23833333333333337
3.2950005e6	0.24274809160305347
3.3050005e6	NaN
3.3150005e6	NaN
3.3250005e6	NaN
3.3350005e6	0.215
3.3450005e6	0.24767801857585142
3.3550005e6	0.266304347826087
3.3650005e6	0.21356321839080464
3.3750005e6	0.188673242125358
3.3850005e6	0.1856978085351788
3.3950005e6	0.16770559519339093
3.4050005e6	0.19002729754322112
3.4150005e6	0.24102564102564109
3.4250005e6	0.24884372810091107
3.4350005e6	0.23890239666550891
3.4450005e6	0.2736334939358698
3.4550005e6	0.2545230985420692
3.4650005e6	0.24288184438040344
3.4750005e6	0.3062256086229326
3.4850005e6	0.30901839131398184
3.4950005e6	0.26727677467227307
3.5050005e6	0.26329375322663917
3.5150005e6	0.21525966034949548
3.5250005e6	0.13482782528310608
3.5350005e6	0.18703115066751433
3.5450005e6	0.193111262179923
3.5550005e6	0.19301840258015557
3.5650005e6	0.15959252971137522
3.5750005e6	0.19359082475965594
3.5850005e6	0.20781300032020497
3.5950005e6	0.2126322977125299
3.6050005e6	0.17474208466737817
3.6150005e6	0.16906807666886983
3.6250005e6	0.10875137312339807
3.6350005e6	0.048050974512743656
3.6450005e6	0.047810096957539315
3.6550005e6	0.1709628120224147
3.6650005e6	0.25652811735941317
3.6750005e6	0.2860522109749601
3.6850005e6	0.26918627072888546
3.6950005e6	0.24475152803614142
3.7050005e6	0.19039127242211265
3.7150005e6	0.13296803652968037
3.7250005e6	0.13703703703703704
3.7350005e6	0.17909727250784457
3.7450005e6	0.2288920417902747
3.7550005e6	0.2443774343510492
3.7650005e6	0.2602669404517454
3.7750005e6	0.24747298710352042
3.7850005e6	0.24213135068153657
3.7950005e6	0.22910189982728843
3.8050005e6	0.25807058823529416
3.8150005e6	0.24668380462724934
3.8250005e6	0.2484466834592779
3.8350005e6	0.1885233918128655
3.8450005e6	0.25905951989477144
3.8550005e6	0.262167229096363
3.8650005e6	0.2710570469798657
3.8750005e6	0.2272251308900524
3.8850005e6	0.28732246186217775
3.8950005e6	0.3717923604309501
3.9050005e6	0.5342682488313557
3.9150005e6	0.6167611094542202
3.9250005e6	0.6990093778893144
3.9350005e6	0.7550250656481262
3.9450005e6	0.793609865470852
3.9550005e6	0.7910928961748633
3.9650005e6	0.7850422832980972
3.9750005e6	0.8081241184767279
3.9850005e6	0.8132860367623349
3.9950005e6	0.8576938637896155
4.0050005e6	0.8527740189445195
4.0150005e6	0.8251180974100017
4.0250005e6	0.7882314158562717
4.0350005e6	0.758726380002976
4.0450005e6	0.6704828660436137
4.0550005e6	0.5714458560193588
4.0650005e6	0.5481886890800106
4.0750005e6	0.6782290664100097
4.0850005e6	0.6869206230061926
4.0950005e6	0.6481314932547682
4.1050005e6	0.6912292817679558
4.1150005e6	0.6342242964220054
4.1250005e6	0.4713738551207328
4.1350005e6	0.4307958477508651
4.1450005e6	0.5259281801582472
4.1550005e6	0.6099490976399816
4.1650005e6	0.6489120277666534
4.1750005e6	0.7195829991980754
4.1850005e6	0.7520560244209014
4.1950005e6	0.7474007682458388
4.2050005e6	0.6808593749999999
4.2150005e6	0.6179933227903709
4.2250005e6	0.6755317825600199
4.2350005e6	0.6830875122910521
4.2450005e6	0.6584146631754345
4.2550005e6	0.6366442131047152
4.2650005e6	0.6731362804080565
4.2750005e6	0.5795768169273229
4.2850005e6	0.537934936350778
4.2950005e6	0.5305555555555556
4.3050005e6	0.5133219761499149
4.3150005e6	0.5308091123330714
4.3250005e6	0.5530149878006274
4.3350005e6	0.5611047180667436
4.3450005e6	0.5418792781580586
4.3550005e6	0.4970873786407767
4.3650005e6	0.439522150323544
4.3750005e6	0.48214285714285715
4.3850005e6	0.5169460806524695
4.3950005e6	0.5817960178789111
4.4050005e6	0.6235360572396913
4.4150005e6	0.6113848450914521
4.4250005e6	0.6027907865812864
4.4350005e6	0.6396650506831203
4.4450005e6	0.649133383571967
4.4550005e6	0.6587420187474528
4.4650005e6	0.6895703454085933
4.4750005e6	0.7220864661654137
4.4850005e6	0.7014539579967691
4.4950005e6	0.4020000000000001
4.5050005e6	0.25285285285285286
4.5150005e6	0.18687089715536107
4.5250005e6	0.18641276376737004
4.5350005e6	0.20766283524904214
4.5450005e6	0.2211683848797251
4.5550005e6	0.2750795334040297
4.5650005e6	0.31015109597786755
4.5750005e6	0.4403529883674288
4.5850005e6	0.5522953765724554
4.5950005e6	0.6213834630635923
4.6050005e6	0.6848736013261499
4.6150005e6	0.7533053853595616
4.6250005e6	0.7245259165613149
4.6350005e6	0.6092923735289623
4.6450005e6	0.5313322490019223
4.6550005e6	0.400969020701806
4.6650005e6	0.35786487880350704
4.6750005e6	0.29941520467836263
4.6850005e6	0.2303421309872923
4.6950005e6	0.14769829263021397
4.7050005e6	0.09901556049539541
4.7150005e6	-0.007616361071932257
4.7250005e6	-0.03418755280202756
4.7350005e6	0.014321398834304777
4.7450005e6	0.01816713766653215
4.7550005e6	0.017421875000000052
4.7650005e6	0.03754592211609114
4.7750005e6	0.04797843665768197
4.7850005e6	0.08856978747846068
4.7950005e6	0.13482452757423835
4.8050005e6	0.17180616740088112
4.8150005e6	0.17564549895324497
4.8250005e6	0.20847799757771499
4.8350005e6	0.19122883195831525
4.8450005e6	0.18386113065916024
4.8550005e6	0.2150961087669949
4.8650005e6	0.2336941546939579
4.8750005e6	0.2317969770479568
4.8850005e6	0.20135544854645984
4.8950005e6	0.1622159624413146
4.9050005e6	0.10690826727066823
4.9150005e6	0.09286718906972076
4.9250005e6	0.055131964809384225
4.9350005e6	0.04200962052378412
4.9450005e6	0.04751431844215353
4.9550005e6	0.010506329113924096
4.9650005e6	-0.019232591189009905
4.9750005e6	0.09219143576826197
4.9850005e6	0.11224571200638213
4.9950005e6	0.09391941391941393
5.0050005e6	0.096862960924601
5.0150005e6	0.07858490566037736
5.0250005e6	0.09389038634321654
5.0350005e6	0.09639963996399642
5.0450005e6	0.13609467455621305
5.0550005e6	0.16483393804074797
5.0650005e6	0.2116446124763705
5.0750005e6	0.26396588486140726
5.0850005e6	0.37750710515631336
5.0950005e6	0.4160418482999128
5.1050005e6	0.5997361477572559
5.1150005e6	0.58659793814433
5.1250005e6	0.5822222222222222
5.1350005e6	0.5332
5.1450005e6	0.28210784313725484
5.1550005e6	0.1554322699953768
5.1650005e6	0.1678467305289463
5.1750005e6	0.10563564875491484
5.1850005e6	0.06280018124150431
5.1950005e6	0.04748070812528374
5.2050005e6	0.07116465863453818
5.2150005e6	0.11731190650109569
5.2250005e6	0.18849171752397562
5.2350005e6	0.20273728057125853
5.2450005e6	0.19476905954368393
5.2550005e6	0.15264452644526447
5.2650005e6	0.10679738562091508
5.2750005e6	0.01311706629055013
5.2850005e6	0.005977254694525314
5.2950005e6	0.025749559082892462
5.3050005e6	0.06181262729124238
5.3150005e6	0.0702800361336947
5.3250005e6	0.0409155937052933
5.3350005e6	0.040081053698075006
5.3450005e6	0.03850652271704906
5.3550005e6	0.04196612969847175
5.3650005e6	0.04448146605581012
5.3750005e6	0.08412391093901261
5.3850005e6	0.08519518782224407
5.3950005e6	0.07100522951772228
5.4050005e6	0.06139991813344252
5.4150005e6	0.03951310861423224
5.4250005e6	0.06402396865637247
5.4350005e6	0.1060642667310945
5.4450005e6	0.14083472454090157
5.4550005e6	0.20775829914211116
5.4650005e6	0.2563112563112563
5.4750005e6	0.21171446003660774
5.4850005e6	0.17949057227919285
5.4950005e6	0.13407183618663984
5.5050005e6	0.09066235864297255
5.5150005e6	0.01512884455527851
5.5250005e6	0.018233618233618267
5.5350005e6	0.0986798679867987
5.5450005e6	0.17855579868708973
5.5550005e6	0.24051036682615634
5.5650005e6	0.24887690925426773
5.5750005e6	0.3018259935553169
5.5850005e6	0.5764417177914111
5.5950005e6	0.5429336905559278
5.6050005e6	0.5429336905559278
5.6150005e6	0.5387118644067798
5.6250005e6	0.5588972431077693
5.6350005e6	0.549074074074074
5.6450005e6	0.5855855855855854
5.6550005e6	0.5855855855855854
5.6650005e6	0.5455026455026455
5.6750005e6	NaN
5.6850005e6	NaN
5.6950005e6	NaN
5.7050005e6	NaN
5.7150005e6	NaN
5.7250005e6	NaN
5.7350005e6	0.2408695652173913
5.7450005e6	0.25867346938775504
5.7550005e6	0.2626506024096386
5.7650005e6	0.2302631578947369
5.7750005e6	0.24009216589861754
5.7850005e6	0.24793388429752072
5.7950005e6	NaN
5.8050005e6	NaN
5.8150005e6	NaN
5.8250005e6	NaN
5.8350005e6	NaN
5.8450005e6	NaN
5.8550005e6	NaN
5.8650005e6	NaN
5.8750005e6	NaN
5.8850005e6	NaN
5.8950005e6	NaN
5.9050005e6	NaN
5.9150005e6	NaN
5.9250005e6	NaN
5.9350005e6	NaN
5.9450005e6	NaN
5.9550005e6	NaN
5.9650005e6	NaN
5.9750005e6	NaN
5.9850005e6	NaN
5.9950005e6	NaN
6.0050005e6	NaN
6.0150005e6	NaN
6.0250005e6	NaN
6.0350005e6	NaN
6.0450005e6	NaN
6.0550005e6	NaN
6.0650005e6	NaN
6.0750005e6	NaN
6.0850005e6	NaN
6.0950005e6	NaN
6.1050005e6	NaN
6.1150005e6	NaN
6.1250005e6	NaN
6.1350005e6	NaN
6.1450005e6	NaN
6.1550005e6	NaN
6.1650005e6	NaN
6.1750005e6	NaN
6.1850005e6	NaN
6.1950005e6	NaN
6.2050005e6	0.595959595959596
6.2150005e6	0.5592156862745098
6.2250005e6	0.55969868173258
6.2350005e6	0.5493103448275862
6.2450005e6	0.5716666666666665
6.2550005e6	0.6158478605388273
6.2650005e6	0.7560411311053983
6.2750005e6	0.7442149454240135
6.2850005e6	0.7860324975788228
6.2950005e6	0.8021440027011059
6.3050005e6	0.7838216269690281
6.3150005e6	0.7602108457790911
6.3250005e6	0.7702171241294552
6.3350005e6	0.7052788104089219
6.3450005e6	0.664356156663849
6.3550005e6	0.687091449323209
6.3650005e6	0.6797722505244231
6.3750005e6	0.6200258064516129
6.3850005e6	0.5675223536198444
6.3950005e6	0.4610582540477383
6.4050005e6	0.39014492753623187
6.4150005e6	0.3499452594701117
6.4250005e6	0.4143849428635447
6.4350005e6	0.4828887443070918
6.4450005e6	0.530782541818881
6.4550005e6	0.5796942819399887
6.4650005e6	0.531352885525071
6.4750005e6	0.5263500771472656
6.4850005e6	0.5783412399803697
6.4950005e6	0.654043645699615
6.5050005e6	0.6662337662337663
6.5150005e6	0.6944498162831174
6.5250005e6	0.7643237188462614
6.5350005e6	0.7332864674868188
6.5450005e6	0.47876200640341515
6.5550005e6	0.5045405638046052
6.5650005e6	0.4577060931899642
6.5750005e6	0.5265055896141364
6.5850005e6	0.6016297428062134
6.5950005e6	0.6896994605702543
6.6050005e6	0.7279701651571657
6.6150005e6	0.7673703414125619
6.6250005e6	0.7753091508656225
6.6350005e6	0.738948884089273
6.6450005e6	0.61728453364817
6.6550005e6	0.5426736250501807
6.6650005e6	0.4658199477026522
6.6750005e6	0.2550081566068516
6.6850005e6	0.2500000000000001
6.6950005e6	0.3095098993833172
6.7050005e6	0.35534450008634094
6.7150005e6	0.4074597843379884
6.7250005e6	0.4200953678474115
6.7350005e6	0.36564364876385336
6.7450005e6	0.3077459333849729
6.7550005e6	0.2658520900321543
6.7650005e6	0.2188185140073082
6.7750005e6	0.1683448806774442
6.7850005e6	0.15818431911966985
6.7950005e6	0.1605406245145254
6.8050005e6	0.20982898887597543
6.8150005e6	0.19481401450841182
6.8250005e6	0.2528532608695652
6.8350005e6	0.34461038961038964
6.8450005e6	0.3868531468531469
6.8550005e6	0.30605778191985095
6.8650005e6	0.4282975206611571
6.8750005e6	0.44208789560521994
6.8850005e6	0.49301025163094137
6.8950005e6	0.45577876337072787
6.9050005e6	0.49599156118143467
6.9150005e6	0.425923820352473
6.9250005e6	0.3485609867519415
6.9350005e6	0.15182072829131654
6.9450005e6	0.13190800129575642
6.9550005e6	0.10008733624454152
6.9650005e6	0.08635346756152128
6.9750005e6	0.09786463988418388
6.9850005e6	0.10636975660279652
6.9950005e6	0.06829024186822354
7.0050005e6	0.10316779637570898
7.0150005e6	0.10837988826815645
7.0250005e6	0.17488789237668165
7.0350005e6	0.21727545242589097
7.0450005e6	0.30092972972972976
7.0550005e6	0.39827362969356933
7.0650005e6	0.5493612613649442
7.0750005e6	0.529128145114102
7.0850005e6	0.5032448377581121
7.0950005e6	0.4718727814851626
7.1050005e6	0.3835649067090115
7.1150005e6	0.15733333333333335
7.1250005e6	0.03531564501372372
7.1350005e6	0.0440134907251265
7.1450005e6	0.013890596189305503
7.1550005e6	0.0065352697095435956
7.1650005e6	0.050178159714944486
7.1750005e6	0.056764118394770316
7.1850005e6	0.06440772892747133
7.1950005e6	0.08487369985141162
7.2050005e6	0.08993630573248411
7.2150005e6	0.07016929363689435
7.2250005e6	0.07266861269012138
7.2350005e6	0.07716791165962977
7.2450005e6	0.08793072343496304
7.2550005e6	0.1252601417584075
7.2650005e6	0.138208516886931
7.2750005e6	0.1502984264785676
7.2850005e6	0.14681830490116438
7.2950005e6	0.11849824012514668
7.3050005e6	0.11103139013452917
7.3150005e6	0.13834751578369478
7.3250005e6	0.12502532928064844
7.3350005e6	0.12775763852925945
7.3450005e6	0.13228918681869445
7.3550005e6	0.12686468646864688
7.3650005e6	0.0890616004605642
7.3750005e6	0.08473425029716423
7.3850005e6	0.07304469273743021
7.3950005e6	0.06767458603311736
7.4050005e6	0.16531259003169116
7.4150005e6	0.19966199087375366
7.4250005e6	0.2784856879039705
7.4350005e6	0.27394957983193285
7.4450005e6	0.2852815278235101
7.4550005e6	0.18006820765441456
7.4650005e6	0.15876154968390338
7.4750005e6	0.04889211768979299
7.4850005e6	0.08207335973824698
7.4950005e6	0.07486486486486492
7.5050005e6	0.07027636773829671
7.5150005e6	0.07008119925046849
7.5250005e6	0.1388845247446976
7.5350005e6	0.25307950727883544
7.5450005e6	0.2613865147198481
7.5550005e6	0.2573150318044861
7.5650005e6	0.2360079575596817
7.5750005e6	0.18664440734557602
7.5850005e6	0.054652014652014684
7.5950005e6	0.05530855415258761
7.6050005e6	0.02672595366253221
7.6150005e6	0.035346756152125305
7.6250005e6	0.03989758907616815
7.6350005e6	0.07406462585034015
7.6450005e6	0.13076426264800864
7.6550005e6	0.14829742876997917
7.6650005e6	0.27494667760459396
7.6750005e6	0.36259012379268135
7.6850005e6	0.3694880892042575
7.6950005e6	0.3482024944974321
7.7050005e6	0.37418333573176
7.7150005e6	0.3447950671019224
7.7250005e6	0.3346823148522865
7.7350005e6	0.39147829565913195
7.7450005e6	0.49257922182109914
7.7550005e6	0.48031137269793056
7.7650005e6	0.4634146341463415
7.7750005e6	0.4181143281365999
7.7850005e6	0.3109634551495017
7.7950005e6	0.20197889182058046
7.8050005e6	0.19207148659626322
7.8150005e6	0.13714715844937897
7.8250005e6	0.11657715717866093
7.8350005e6	0.11325818572195386
7.8450005e6	0.1524625267665953
7.8550005e6	0.21580128684722427
7.8650005e6	0.2806140963014655
7.8750005e6	0.3427463564647681
7.8850005e6	0.43436667134240436
7.8950005e6	0.46965586177352575
7.9050005e6	0.4342233706574792
7.9150005e6	0.38212080536912757
7.9250005e6	0.39579055441478445
7.9350005e6	0.3871114076050701
7.9450005e6	0.40756661268953337
7.9550005e6	0.4776555573797406
7.9650005e6	0.4238449111470114
7.9750005e6	0.36157243816254414
7.9850005e6	0.3111733582321818
7.9950005e6	0.2223439211391019
8.0050005e6	0.04186971655892593
8.0150005e6	-0.06846153846153843
8.0250005e6	-0.09677419354838707
8.0350005e6	-0.09866666666666662
8.0450005e6	0.03759791122715407
8.0550005e6	0.05172246482290152
8.0650005e6	0.07493652520856003
8.0750005e6	0.06401008827238337
8.0850005e6	0.23443085606773284
8.0950005e6	0.4072955257908237
8.1050005e6	0.5245232815964525
8.1150005e6	0.5930624760444614
8.1250005e6	0.6611830312686716
8.1350005e6	0.6798792973380753
8.1450005e6	0.5886308198112208
8.1550005e6	0.5512360639844885
8.1650005e6	0.5816666666666666
8.1750005e6	0.6104043616537936
8.1850005e6	0.6713993871297241
8.1950005e6	0.7504511894995898
8.2050005e6	0.6831601968288683
8.2150005e6	0.5483709273182957
8.2250005e6	0.4513069337924558
8.2350005e6	0.3344902386117137
8.2450005e6	0.2256744661807953
8.2550005e6	0.19565635738831616
8.2650005e6	0.13984871406959154
8.2750005e6	0.1596176129779838
8.2850005e6	0.16736788096459726
8.2950005e6	0.24835868694955965
8.3050005e6	0.3426235600148644
8.3150005e6	0.36884994523548736
8.3250005e6	0.34820430965682364
8.3350005e6	0.277531811051072
8.3450005e6	0.2223887444563389
8.3550005e6	0.15610766045548655
8.3650005e6	0.15840707964601772
8.3750005e6	0.14118639302783248
8.3850005e6	0.22374070436368734
8.3950005e6	0.2856295497438663
8.4050005e6	0.306001936108422
8.4150005e6	0.34700811992504693
8.4250005e6	0.37628622937179307
8.4350005e6	0.31945727482678987
8.4450005e6	0.23477422465049017
8.4550005e6	0.2038650865998177
8.4650005e6	0.16600690030869805
8.4750005e6	0.15313807531380758
8.4850005e6	0.15681908548707754
8.4950005e6	0.1900316161428306
8.5050005e6	0.18728985774986148
8.5150005e6	0.24301214574898786
8.5250005e6	0.29356650088240016
8.5350005e6	0.37992565055762095
8.5450005e6	0.39326152996409836
8.5550005e6	0.370852379671955
8.5650005e6	0.32139183055975806
8.5750005e6	0.28693686420151787
8.5850005e6	0.09807416839089608
8.5950005e6	0.06824444804668509
8.6050005e6	0.07442147485344032
8.6150005e6	0.08501174195330849
8.6250005e6	0.06925223214285718
8.6350005e6	0.09300411522633747
8.6450005e6	0.15174314901897198
8.6550005e6	0.14707203316635
8.6650005e6	0.18995301770870981
8.6750005e6	0.3255211623499684
8.6850005e6	0.34645741276855097
8.6950005e6	0.39372197309417045
8.7050005e6	0.49605953397584485
8.7150005e6	0.552249418843156
8.7250005e6	0.5078392359729408
8.7350005e6	0.4726363303647677
8.7450005e6	0.44445061043285244
8.7550005e6	0.3354918285538082
8.7650005e6	0.28532086256170436
8.7750005e6	0.26328649969456325
8.7850005e6	0.24168683908778188
8.7950005e6	0.22991514454192438
8.8050005e6	0.22266548984995588
8.8150005e6	0.20455228687996568
8.8250005e6	0.09468791500664014
8.8350005e6	0.11505657093124459
8.8450005e6	0.1313395325458658
8.8550005e6	0.14537870472008782
8.8650005e6	0.14716823406478582
8.8750005e6	0.15883478630661285
8.8850005e6	0.21536273115220486
8.8950005e6	0.2251497005988024
8.9050005e6	0.23794255177020712
8.9150005e6	0.2379325322136962
8.9250005e6	0.23452908389309707
8.9350005e6	0.1723085780080599
8.9450005e6	0.16954087346024643
8.9550005e6	0.15214130978170307
8.9650005e6	0.12228133645456482
8.9750005e6	0.10402498265093688
8.9850005e6	0.11129407553248616
8.9950005e6	0.08010630220197419
9.0050005e6	0.06268856855514586
9.0150005e6	0.06994553556692526
9.0250005e6	0.07677496991576416
9.0350005e6	0.07412882787750795
9.0450005e6	0.08913319238900637
9.0550005e6	0.14607237422771405
9.0650005e6	0.153177570093458
9.0750005e6	0.1553268142048379
9.0850005e6	0.19306290417401528
9.0950005e6	0.23281733746130037
9.1050005e6	0.21815008726003493
9.1150005e6	0.32959381044487435
9.1250005e6	0.2972929292929293
9.1350005e6	0.26485549132947983
9.1450005e6	0.23201535508637242
9.1550005e6	0.23391504774448474
9.1650005e6	0.19144718210138775
9.1750005e6	0.18707011070110702
9.1850005e6	0.18451882845188286
9.1950005e6	0.16898179366149696
9.2050005e6	0.13182367149758456
9.2150005e6	0.1513166345536288
9.2250005e6	0.11092783505154641
9.2350005e6	0.0757560895863986
9.2450005e6	0.08668803779315
9.2550005e6	0.09866079618418641
9.2650005e6	0.0760747324505714
9.2750005e6	0.07071583514099784
9.2850005e6	0.09751109396102647
9.2950005e6	0.07874818049490542
9.3050005e6	0.07819614711033278
9.3150005e6	0.08361836183618362
9.3250005e6	0.1859239895435351
9.3350005e6	0.19976971790443293
9.3450005e6	0.2144137125048695
9.3550005e6	0.2292819396953684
9.3650005e6	0.30885112858229774
9.3750005e6	0.27160712031309187
9.3850005e6	0.32004418804467905
9.3950005e6	0.33975960966321556
9.4050005e6	0.33595031055900626
9.4150005e6	0.28654225458959187
9.4250005e6	0.3289464473223661
9.4350005e6	0.3884974602654433
9.4450005e6	0.41973078889078214
9.4550005e6	0.43610839046686256
9.4650005e6	0.43273070271969827
9.4750005e6	0.4178395061728395
9.4850005e6	0.3147996089931574
9.4950005e6	0.2743062910400339
9.5050005e6	0.22430672775500365
9.5150005e6	0.17706692913385833
9.5250005e6	0.13509179151719775
9.5350005e6	0.1289773755656109
9.5450005e6	0.09876241938295276
9.5550005e6	0.058823529411764726
9.5650005e6	0.053566700985439045
9.5750005e6	0.06779937918640747
9.5850005e6	0.044996686547382404
9.5950005e6	0.1254445964432285
9.6050005e6	0.23981006647673314
9.6150005e6	0.2871804728041515
9.6250005e6	0.3370432201817845
9.6350005e6	0.41996233521657256
9.6450005e6	0.371976401179941
9.6550005e6	0.3367088607594937
9.6650005e6	0.3796941896024465
9.6750005e6	0.2601444517399869
9.6850005e6	0.34375000000000006
9.6950005e6	0.43446404341926725
9.7050005e6	0.5008711111111112
9.7150005e6	0.5019059720457433
9.7250005e6	0.5375073142188415
9.7350005e6	0.4759052924791087
9.7450005e6	0.4193209200438116
9.7550005e6	0.3338219443845657
9.7650005e6	0.29981454770245214
9.7750005e6	0.35515635395874917
9.7850005e6	0.3752553916004541
9.7950005e6	0.40964840556009813
9.8050005e6	0.4771028864884008
9.8150005e6	0.5307651340315995
9.8250005e6	0.5166881166881166
9.8350005e6	0.5869300911854103
9.8450005e6	0.6038826384292962
9.8550005e6	0.5752343579681709
9.8650005e6	0.49190308552495343
9.8750005e6	0.516624775583483
9.8850005e6	0.511205728662667
9.8950005e6	0.4296395193591455
9.9050005e6	0.44399856682192773
9.9150005e6	0.5753819036427733
9.9250005e6	0.5233739559085309
9.9350005e6	0.5072220964455513
9.9450005e6	0.570378021070027
9.9550005e6	0.5518052231817709
9.9650005e6	0.49079593058049076
9.9750005e6	0.5282631343949993
9.9850005e6	0.5364485981308412
9.9950005e6	0.4287020752725994
1.00050005e7	0.4631502364496181
1.00150005e7	0.4793010268420105
1.00250005e7	0.5564319684491359
1.00350005e7	0.5608596713021493
1.00450005e7	0.6589295466957945
1.00550005e7	0.6858807947019868
1.00650005e7	0.7264716771566087
1.00750005e7	0.7430009319664492
1.00850005e7	0.6665784248841827
1.00950005e7	0.5105897477101078
1.01050005e7	0.389440669106116
1.01150005e7	0.22318094011590475
1.01250005e7	0.1921400264200793
1.01350005e7	0.14236147990794834
1.01450005e7	0.10262401838728215
1.01550005e7	0.13914145988045648
1.01650005e7	0.14168564920273352
1.01750005e7	0.12107988165680475
1.01850005e7	0.20205688574642458
1.01950005e7	0.2698954806418372
1.02050005e7	0.3281915634136155
1.02150005e7	0.36613560577991844
1.02250005e7	0.39869910864851854
1.02350005e7	0.39210392256749876
1.02450005e7	0.3646339769412419
1.02550005e7	0.3078487930772735
1.02650005e7	0.25520597948896234
1.02750005e7	0.22645943896891588
1.02850005e7	0.20892659535226857
1.02950005e7	0.1722568578553616
1.03050005e7	0.1399170634311166
1.03150005e7	0.10394123463766071
1.03250005e7	0.10730751845713428
1.03350005e7	0.08293182983085601
1.03450005e7	0.08068886337543058
1.03550005e7	0.09780935464772057
1.03650005e7	0.21241659413983177
1.03750005e7	0.3454951933825174
1.03850005e7	0.3809032790266034
1.03950005e7	0.4255310700813977
1.04050005e7	0.47184275184275193
1.04150005e7	0.5096173044925125
1.04250005e7	0.4871272727272728
1.04350005e7	0.555135520684736
1.04450005e7	0.5835345094398019
1.04550005e7	0.5471437161755863
1.04650005e7	0.5843113222000921
1.04750005e7	0.5498897220996913
1.04850005e7	0.48946214803574445
1.04950005e7	0.4329441464184285
1.05050005e7	0.4717822498914146
1.05150005e7	0.4945032258064518
1.05250005e7	0.5502806361085126
1.05350005e7	0.6041279285979919
1.05450005e7	0.6697290930506479
1.05550005e7	0.6818879056047198
1.05650005e7	0.6438232642019839
1.05750005e7	0.6045898179899764
1.05850005e7	0.5816847479259732
1.05950005e7	0.5235638921453694
1.06050005e7	0.5110611510791366
1.06150005e7	0.5903715332286761
1.06250005e7	0.5884000000000001
1.06350005e7	0.5375985977212971
1.06450005e7	0.5567823343848581
1.06550005e7	0.5238816242257398
1.06650005e7	0.5424196787148595
1.06750005e7	0.6387291221901293
1.06850005e7	0.6194862710363154
1.06950005e7	0.5361303462321791
1.07050005e7	0.5114253814663193
1.07150005e7	0.5305452035886818
1.07250005e7	0.50449377368706
1.07350005e7	0.49294690946396524
1.07450005e7	0.5654894046417761
1.07550005e7	0.5783533260632497
1.07650005e7	0.5895692786715102
1.07750005e7	0.5492233832250778
1.07850005e7	0.6441994247363374
1.07950005e7	0.6603051696652245
1.08050005e7	0.7098055271238484
1.08150005e7	0.7006166982922203
1.08250005e7	0.7342153047989625
1.08350005e7	0.7253474709843819
1.08450005e7	0.6772427774961987
1.08550005e7	0.5822491730981258
1.08650005e7	0.5782754182754183
1.08750005e7	0.5691773504273504
1.08850005e7	0.5677684777982692
1.08950005e7	0.5247075017205782
1.09050005e7	0.5959378733572283
1.09150005e7	0.5765614035087719
1.09250005e7	0.524907313784968
1.09350005e7	0.4186128803963199
1.09450005e7	0.4143387815750372
1.09550005e7	0.41504079460801707
1.09650005e7	0.4458570802279702
1.09750005e7	0.5264573991031392
1.09850005e7	0.6062047569803517
1.09950005e7	0.6810109289617488
1.10050005e7	0.7423452768729644
1.10150005e7	0.6456521739130434
1.10250005e7	0.5543859649122808
1.10350005e7	0.5940617577197151
1.10450005e7	0.5438703140830801
1.10550005e7	0.5039692701664533
1.10650005e7	0.4808126410835214
1.10750005e7	0.3736664415935179
1.10850005e7	0.3174408413672218
1.10950005e7	0.2950768545333037
1.11050005e7	0.295993806851171
1.11150005e7	0.26638132295719846
1.11250005e7	0.2592592592592593
1.11350005e7	0.21053109396277808
1.11450005e7	0.18039450089659292
1.11550005e7	0.11353919239904993
1.11650005e7	0.11223491027732466
1.11750005e7	0.09999999999999999
1.11850005e7	0.11684587813620073
1.11950005e7	0.13937614678899085
1.12050005e7	0.15164676076728198
1.12150005e7	0.22085379675103894
1.12250005e7	0.2930703085483055
1.12350005e7	0.4026506626656664
1.12450005e7	0.4627998255560402
1.12550005e7	0.5441900647948166
1.12650005e7	0.6052227342549922
1.12750005e7	0.6070807453416148
1.12850005e7	0.6388790560471977
1.12950005e7	0.7093804084458292
1.13050005e7	0.7416440831074977
1.13150005e7	0.676676787192934
1.13250005e7	0.6315033055475713
1.13350005e7	0.5174232958489519
1.13450005e7	0.4184131930918063
1.13550005e7	0.339447029838489
1.13650005e7	0.2880952380952381
1.13750005e7	0.27514365699130694
1.13850005e7	0.27758513931888545
1.13950005e7	0.3058477621692257
1.14050005e7	0.2572191493419798
1.14150005e7	0.13996772458310922
1.14250005e7	0.04720780568818769
1.14350005e7	-0.02623468984591067
1.14450005e7	-0.05453834115805944
1.14550005e7	-0.044186944766319014
1.14650005e7	0.05683728036669214
1.14750005e7	0.16546583850931676
1.14850005e7	0.2031541680077245
1.14950005e7	0.23666367713004488
1.15050005e7	0.23118069145466405
1.15150005e7	0.19822805578342903
1.15250005e7	0.11019096912368379
1.15350005e7	0.10561529271206695
1.15450005e7	0.09221671727665019
1.15550005e7	0.06950585175552669
1.15650005e7	0.04911410347271443
1.15750005e7	0.05154884829229551
1.15850005e7	0.0619481940897483
1.15950005e7	0.07908242612752722
1.16050005e7	0.08082492321193507
1.16150005e7	0.05852598300731082
1.16250005e7	0.05918776179202333
1.16350005e7	0.038444578071757884
1.16450005e7	0.0635957864667024
1.16550005e7	0.08142266335814727
1.16650005e7	0.12860563639712658
1.16750005e7	0.16118778753659563
1.16850005e7	0.16000801442596677
1.16950005e7	0.12798079487863434
1.17050005e7	0.09673093042749374
1.17150005e7	0.045171339563862954
1.17250005e7	0.01709558823529414
1.17350005e7	0.026514486391571578
1.17450005e7	0.012482832290553969
1.17550005e7	0.015311004784689025
1.17650005e7	0.03848171578460117
1.17750005e7	0.05109529789312127
1.17850005e7	0.061570052124466944
1.17950005e7	0.0950996230479268
1.18050005e7	0.10464169381107495
1.18150005e7	0.06792226006812264
1.18250005e7	0.04558050645007169
1.18350005e7	0.049145860709592655
1.18450005e7	0.08473867595818814
1.18550005e7	0.0975454807969968
1.18650005e7	0.11801101850543864
1.18750005e7	0.13509700176366843
1.18850005e7	0.1351397361327848
1.18950005e7	0.12046709799589712
1.19050005e7	0.18011435832274464
1.19150005e7	0.17895088539926496
1.19250005e7	0.22826463456875654
1.19350005e7	0.29527443498679196
1.19450005e7	0.33483282674772036
1.19550005e7	0.3161217268223638
1.19650005e7	0.314027149321267
1.19750005e7	0.29984399375975046
1.19850005e7	0.2377104377104377
1.19950005e7	0.2653023255813953
1.20050005e7	0.2755260750228728
1.20150005e7	0.32836505388672327
1.20250005e7	0.4637575757575758
1.20350005e7	0.5081125152874032
1.20450005e7	0.5014672122966364
1.20550005e7	0.5447771518924794
1.20650005e7	0.5541494184900453
1.20750005e7	0.466315032366339
1.20850005e7	0.4910130018574082
1.20950005e7	0.5371512481644641
1.21050005e7	0.48928571428571443
1.21150005e7	0.40517711171662124
1.21250005e7	0.37069641242086226
1.21350005e7	0.28160446274405637
1.21450005e7	0.20070556309362278
1.21550005e7	0.18393152954168968
1.21650005e7	0.20078802206461782
1.21750005e7	0.22148406107688184
1.21850005e7	0.23846803717262743
1.21950005e7	0.23102348506813575
1.22050005e7	0.1787161002403021
1.22150005e7	0.16925826630920465
1.22250005e7	0.13632236095346198
1.22350005e7	0.3353953604390123
1.22450005e7	0.462343404568902
1.22550005e7	0.555263157894737
1.22650005e7	0.6046572934973637
1.22750005e7	0.6150145489815713
1.22850005e7	0.6244744149147164
1.22950005e7	0.6482186869818508
1.23050005e7	0.6723897911832947
1.23150005e7	0.6986859056944087
1.23250005e7	0.7084854464726197
1.23350005e7	0.6872223673896003
1.23450005e7	0.7118553960659224
1.23550005e7	0.6568883940996383
1.23650005e7	0.5865833785985876
1.23750005e7	0.5871086556169428
1.23850005e7	0.6065744729086376
1.23950005e7	0.5578809679529104
1.24050005e7	0.5851449275362319
1.24150005e7	0.6241970021413278
1.24250005e7	0.6108620689655173
1.24350005e7	0.6302408563782337
1.24450005e7	0.7313420277660918
1.24550005e7	0.7371153133110865
1.24650005e7	0.7205700914699001
1.24750005e7	0.8205716507874782
1.24850005e7	0.8623655913978494
1.24950005e7	0.8587801172129368
1.25050005e7	0.899001996007984
1.25150005e7	0.8818976279650437
1.25250005e7	0.7591880597014926
1.25350005e7	0.6277026043940055
1.25450005e7	0.6001680907690152
1.25550005e7	0.5479512410045527
1.25650005e7	0.6897253068381064
1.25750005e7	0.7775558725630052
1.25850005e7	0.8539839086426163
1.25950005e7	0.8820443482963767
1.26050005e7	0.911064862989941
1.26150005e7	0.8499520613614574
1.26250005e7	0.8357943563973714
1.26350005e7	0.8230978260869566
1.26450005e7	0.8212107419208011
1.26550005e7	0.8218230653013262
1.26650005e7	0.7977542305867468
1.26750005e7	0.7848916650400157
1.26850005e7	0.7722814498933902
1.26950005e7	0.7759050445103859
1.27050005e7	0.7803255484784147
1.27150005e7	0.7710067535731115
1.27250005e7	0.7437135720233138
1.27350005e7	0.7433736938132361
1.27450005e7	0.7178169462730941
1.27550005e7	0.6476432401919279
1.27650005e7	0.6890450335356116
1.27750005e7	0.773509234828496
1.27850005e7	0.7678583588695949
1.27950005e7	0.7326708822643782
1.28050005e7	0.6766821345707655
1.28150005e7	0.5686144424598112
1.28250005e7	0.4933881868939172
1.28350005e7	0.37911445279866335
1.28450005e7	0.3429012345679012
1.28550005e7	0.3316507503410641
1.28650005e7	0.3863760217983651
1.28750005e7	NaN
1.28850005e7	NaN
