# Supplementary material for: Admixture of evolutionary rates across a butterfly hybrid zone
Source: eLife. 2022 Jun 15;11:e78135. doi: 10.7554/eLife.78135 (PMC9246367; doi:10.7554/eLife.78135)
Supplement: Figure 2—source data 1. [file elife-78135-fig2-data1.zip › Fst_50kbWindows_10kbIncreaments/Chromosome30.csv]

Position	Fst_XY_KM
25000.5	NaN
35000.5	NaN
45000.5	NaN
55000.5	NaN
65000.5	NaN
75000.5	NaN
85000.5	NaN
95000.5	NaN
105000.5	NaN
115000.5	NaN
125000.5	NaN
135000.5	NaN
145000.5	NaN
155000.5	NaN
165000.5	NaN
175000.5	NaN
185000.5	NaN
195000.5	NaN
205000.5	NaN
215000.5	NaN
225000.5	NaN
235000.5	NaN
245000.5	NaN
255000.5	NaN
265000.5	NaN
275000.5	NaN
285000.5	NaN
295000.5	NaN
305000.5	NaN
315000.5	NaN
325000.5	NaN
335000.5	NaN
345000.5	NaN
355000.5	NaN
365000.5	NaN
375000.5	NaN
385000.5	NaN
395000.5	NaN
405000.5	NaN
415000.5	NaN
425000.5	NaN
435000.5	NaN
445000.5	NaN
455000.5	NaN
465000.5	NaN
475000.5	NaN
485000.5	NaN
495000.5	NaN
505000.5	NaN
515000.5	NaN
525000.5	NaN
535000.5	NaN
545000.5	NaN
555000.5	NaN
565000.5	NaN
575000.5	NaN
585000.5	NaN
595000.5	NaN
605000.5	NaN
615000.5	NaN
625000.5	NaN
635000.5	NaN
645000.5	NaN
655000.5	NaN
665000.5	NaN
675000.5	NaN
685000.5	NaN
695000.5	NaN
705000.5	NaN
715000.5	NaN
725000.5	NaN
735000.5	NaN
745000.5	NaN
755000.5	NaN
765000.5	NaN
775000.5	NaN
785000.5	NaN
795000.5	NaN
805000.5	NaN
815000.5	NaN
825000.5	NaN
835000.5	NaN
845000.5	0.7382352941176472
855000.5	0.7937432578209277
865000.5	0.8282415630550622
875000.5	0.8453624318004677
885000.5	0.8948156682027648
895000.5	0.8975028376844496
905000.5	0.9138597904915392
915000.5	0.9118220834959032
925000.5	0.9119191919191918
935000.5	0.908766404199475
945000.5	0.914508783344177
955000.5	0.8340949033391917
965000.5	0.8060773480662984
975000.5	0.7227722772277226
985000.5	0.6890000000000001
995000.5	0.6062877871825876
1.0050005e6	0.6094059405940593
1.0150005e6	0.5688022284122562
1.0250005e6	0.5287449392712552
1.0350005e6	0.47741935483870973
1.0450005e6	NaN
1.0550005e6	NaN
1.0650005e6	NaN
1.0750005e6	0.9281961471103326
1.0850005e6	0.9489724310776941
1.0950005e6	0.9587650085763293
1.1050005e6	0.963430889597218
1.1150005e6	0.9669214307551206
1.1250005e6	0.9785378366823427
1.1350005e6	0.9767384615384614
1.1450005e6	0.9527539779681762
1.1550005e6	NaN
1.1650005e6	0.9475516866158868
1.1750005e6	0.9597674418604653
1.1850005e6	0.9668137687555163
1.1950005e6	0.9791445740544362
1.2050005e6	0.9779536461277558
1.2150005e6	0.968317909635275
1.2250005e6	0.9573177842565597
1.2350005e6	0.9595473833097596
1.2450005e6	0.9526505689703024
1.2550005e6	0.9492976588628763
1.2650005e6	0.955716878402904
1.2750005e6	0.9591549295774647
1.2850005e6	0.9529458598726116
1.2950005e6	0.9334307992202729
1.3050005e6	0.8913725490196078
1.3150005e6	0.8351911561492399
1.3250005e6	0.6782983970406906
1.3350005e6	0.3276190476190477
1.3450005e6	0.11019108280254783
1.3550005e6	0.12209492635024552
1.3650005e6	0.214959349593496
1.3750005e6	0.3502487562189055
1.3850005e6	0.3433333333333333
1.3950005e6	0.47482352941176476
1.4050005e6	0.6389977220956721
1.4150005e6	0.6925614271289129
1.4250005e6	0.7103516921035168
1.4350005e6	0.7627392344497609
1.4450005e6	0.8291098298410912
1.4550005e6	0.8772650019610406
1.4650005e6	0.9239138553466948
1.4750005e6	0.9297866063526405
1.4850005e6	0.9426156057147689
1.4950005e6	0.9403065825067628
1.5050005e6	0.9152582624183652
1.5150005e6	0.9067437379576107
1.5250005e6	0.9043960244648318
1.5350005e6	0.8865153010858834
1.5450005e6	0.9047111111111112
1.5550005e6	0.926458186929023
1.5650005e6	0.9307817884999093
1.5750005e6	0.8973558734286952
1.5850005e6	0.8605919003115264
1.5950005e6	0.8398684543384769
1.6050005e6	0.8192867905575089
1.6150005e6	0.7468322981366461
1.6250005e6	0.7680148193887002
1.6350005e6	0.842584963954686
1.6450005e6	0.8673303641603354
1.6550005e6	0.8776084407971864
1.6650005e6	0.8687958738345566
1.6750005e6	0.888020134228188
1.6850005e6	0.8489171144764697
1.6950005e6	0.822256728778468
1.7050005e6	0.80175983436853
1.7150005e6	0.8291975507573316
1.7250005e6	0.8450649975926816
1.7350005e6	0.8684313088665151
1.7450005e6	0.8318936877076412
1.7550005e6	0.8132830730569018
1.7650005e6	0.7718163311467995
1.7750005e6	0.6460205739036274
1.7850005e6	0.5173643975245722
1.7950005e6	0.4630346232179226
1.8050005e6	0.38995929443690636
1.8150005e6	0.3640861931364725
1.8250005e6	0.2707360861759425
1.8350005e6	0.24523809523809526
1.8450005e6	NaN
1.8550005e6	NaN
1.8650005e6	0.1935483870967742
1.8750005e6	0.25104333868378814
1.8850005e6	0.2665676077265973
1.8950005e6	0.3271193963604083
1.9050005e6	0.43956815114709863
1.9150005e6	0.5713825791450546
1.9250005e6	0.6167908309455586
1.9350005e6	0.6397181024508257
1.9450005e6	0.6579698651863601
1.9550005e6	0.6540807560137458
1.9650005e6	0.6301114278310443
1.9750005e6	0.5588114473504041
1.9850005e6	0.46159638554216875
1.9950005e6	0.45803757828810027
2.0050005e6	0.5611120586730344
2.0150005e6	0.5403805496828753
2.0250005e6	0.6136257582827813
2.0350005e6	0.741012756088133
2.0450005e6	0.7729148753224421
2.0550005e6	0.7830360393156169
2.0650005e6	0.915438596491228
2.0750005e6	0.8736242884250476
2.0850005e6	0.8094674556213017
2.0950005e6	0.7482428115015974
2.1050005e6	0.6384542884071631
2.1150005e6	0.5888372093023255
2.1250005e6	0.43592677345537756
2.1350005e6	0.5625333333333333
2.1450005e6	0.7121004566210044
2.1550005e6	0.7992777777777779
2.1650005e6	0.7961528976572135
2.1750005e6	0.7939510321651465
2.1850005e6	0.7990293879751954
2.1950005e6	0.7524399690162665
2.2050005e6	0.6006541291905152
2.2150005e6	0.5639423076923078
2.2250005e6	0.6001890359168243
2.2350005e6	0.6242114236999148
2.2450005e6	0.6840274117026885
2.2550005e6	0.7434105845728121
2.2650005e6	0.6982531194295899
2.2750005e6	0.6711111111111112
2.2850005e6	0.7101434426229507
2.2950005e6	0.7225225225225226
2.3050005e6	0.7097051245347838
2.3150005e6	0.7793923381770145
2.3250005e6	0.7754820936639117
2.3350005e6	0.6788405797101449
2.3450005e6	0.6740065451145395
2.3550005e6	0.638140703517588
2.3650005e6	0.6605721949038891
2.3750005e6	0.722078439179773
2.3850005e6	0.7631711217729038
2.3950005e6	0.6943037974683545
2.4050005e6	0.6864522930943597
2.4150005e6	0.6356797791580401
2.4250005e6	0.560268456375839
2.4350005e6	0.617412530512612
2.4450005e6	0.7644458888527785
2.4550005e6	0.7950063478628862
2.4650005e6	0.7846415966897894
2.4750005e6	0.7578286120659002
2.4850005e6	0.7383812010443865
2.4950005e6	0.6885441527446301
2.5050005e6	0.6571594202898551
2.5150005e6	0.6037067143553896
2.5250005e6	0.6111127188540009
2.5350005e6	0.6055715106260771
2.5450005e6	0.6388820183032402
2.5550005e6	0.660785610368999
2.5650005e6	0.697334116265414
2.5750005e6	0.7266144591987288
2.5850005e6	0.7260470110965279
2.5950005e6	0.6827453671928622
2.6050005e6	0.6121074321443798
2.6150005e6	0.5842825848849945
2.6250005e6	0.5897681854516387
2.6350005e6	0.6377804583835948
2.6450005e6	0.6795817958179582
2.6550005e6	0.7024081632653063
2.6650005e6	0.7112991538078646
2.6750005e6	0.6753819036427732
2.6850005e6	0.6327234865387477
2.6950005e6	0.5758115377480988
2.7050005e6	0.6193380696586381
2.7150005e6	0.5930857436248504
2.7250005e6	0.5360256182173991
2.7350005e6	0.4295351707116413
2.7450005e6	0.36746894409937886
2.7550005e6	0.215900300816502
2.7650005e6	0.2011428571428572
2.7750005e6	0.19166267369429804
2.7850005e6	0.18709354677338674
2.7950005e6	0.1644695543000628
2.8050005e6	0.1935828877005348
2.8150005e6	0.19820828667413215
2.8250005e6	0.2053656425789702
2.8350005e6	0.2850127011007621
2.8450005e6	0.34288039056143205
2.8550005e6	0.34788809654415803
2.8650005e6	0.3839942321557317
2.8750005e6	0.33495306460519053
2.8850005e6	0.2795016987542469
2.8950005e6	0.196523330283623
2.9050005e6	0.38816449348044135
2.9150005e6	0.49249011857707514
2.9250005e6	0.608187134502924
2.9350005e6	0.6724441608168475
2.9450005e6	0.7397585212095309
2.9550005e6	0.6900713234461678
2.9650005e6	0.6416783573523785
2.9750005e6	0.5303802877083038
2.9850005e6	0.45294619982920586
2.9950005e6	0.45036900369003696
3.0050005e6	0.5444804239034442
3.0150005e6	0.5993703491700058
3.0250005e6	0.6295298165137616
3.0350005e6	0.6580645161290324
3.0450005e6	0.5341094295692667
3.0550005e6	0.5660174057190219
3.0650005e6	0.5481846705513224
3.0750005e6	0.6495508274231678
3.0850005e6	0.7354338342220067
3.0950005e6	0.838517796196977
3.1050005e6	0.7729061270376617
3.1150005e6	0.7140732873074881
3.1250005e6	0.6869727047146401
3.1350005e6	0.6654646324549237
3.1450005e6	0.602866779089376
3.1550005e6	0.6730945821854912
3.1650005e6	0.7502548419979612
3.1750005e6	0.6927675988428159
3.1850005e6	0.6310382513661204
3.1950005e6	0.557370517928287
3.2050005e6	0.5444332998996991
3.2150005e6	0.493040293040293
3.2250005e6	0.496235294117647
3.2350005e6	0.47557894736842116
3.2450005e6	0.5479115479115481
3.2550005e6	0.5336108220603539
3.2650005e6	0.521988205560236
3.2750005e6	0.49910714285714275
3.2850005e6	0.5304822565969062
3.2950005e6	0.545875810936052
3.3050005e6	0.5483221476510067
3.3150005e6	0.7599033816425121
3.3250005e6	0.8276410998552821
3.3350005e6	0.8144968332160452
3.3450005e6	0.7963165075034107
3.3550005e6	0.776360225140713
3.3650005e6	0.6731123388581952
3.3750005e6	0.5753976670201485
3.3850005e6	0.5810983397190295
3.3950005e6	0.6275590551181103
3.4050005e6	0.5986238532110092
3.4150005e6	0.5444191343963553
3.4250005e6	0.5368731563421829
3.4350005e6	0.5832669322709164
3.4450005e6	0.6121100917431194
3.4550005e6	0.7764596848934199
3.4650005e6	0.7859678782755708
3.4750005e6	0.7949221949221948
3.4850005e6	0.7887778631821677
3.4950005e6	0.7737785016286646
3.5050005e6	0.4681198910081744
3.5150005e6	0.5464788732394367
3.5250005e6	0.5377877596855699
3.5350005e6	0.5463064584212748
3.5450005e6	0.6048679133273969
3.5550005e6	0.6306084818684696
3.5650005e6	0.59421768707483
3.5750005e6	0.5868747782901738
3.5850005e6	0.5721689059500961
3.5950005e6	0.412702527543746
3.6050005e6	0.6160722776985259
3.6150005e6	0.7460147354320161
3.6250005e6	0.8343680709534366
3.6350005e6	0.849009009009009
3.6450005e6	0.9074263261296659
3.6550005e6	0.9221409318444359
3.6650005e6	0.8926119402985075
3.6750005e6	0.8489513513513512
3.6850005e6	0.8173430804134106
3.6950005e6	0.73179981349083
3.7050005e6	0.6847972972972973
3.7150005e6	0.6875271936185643
3.7250005e6	0.770267883426553
3.7350005e6	0.8011771300448428
3.7450005e6	0.8600710299340437
3.7550005e6	0.8757833482542525
3.7650005e6	0.8845872518286312
3.7750005e6	0.9083005956152578
3.7850005e6	0.9263683904706567
3.7950005e6	0.9277573779409765
3.8050005e6	0.9263878326996197
3.8150005e6	0.9347307644031632
3.8250005e6	0.9229559748427673
3.8350005e6	0.9271120927664274
3.8450005e6	0.9330363109824013
3.8550005e6	0.9273820124666075
3.8650005e6	0.9239022181982798
3.8750005e6	0.9045699554722286
3.8850005e6	0.8960104986876641
3.8950005e6	0.8724767481915259
3.9050005e6	0.9003250975292587
3.9150005e6	0.9004697986577183
3.9250005e6	0.9002773497688752
3.9350005e6	0.8995048214751108
3.9450005e6	0.9000269759913675
3.9550005e6	0.8469859495392054
3.9650005e6	0.8105512744516894
3.9750005e6	0.8048079083352054
3.9850005e6	0.7980920076319695
3.9950005e6	0.8281703933409499
4.0050005e6	0.7719286435543588
4.0150005e6	0.7410096918848545
4.0250005e6	0.6574194524277718
4.0350005e6	0.5971290268736438
4.0450005e6	0.49412795793163894
4.0550005e6	0.5835275339185956
4.0650005e6	0.6133165036289051
4.0750005e6	0.6716058135412976
4.0850005e6	0.6841300191204588
4.0950005e6	0.7265151515151514
4.1050005e6	0.6587656529516994
4.1150005e6	0.6112197195070124
4.1250005e6	0.5728785357737105
4.1350005e6	0.537328094302554
4.1450005e6	0.4502313284864508
4.1550005e6	0.47314085739282585
4.1650005e6	0.36306620209059226
4.1750005e6	0.5579357351509251
4.1850005e6	0.5843329253365973
4.1950005e6	0.6203930725822144
4.2050005e6	0.6119239335274971
4.2150005e6	0.6556492877886877
4.2250005e6	0.6667579408543264
4.2350005e6	0.6600316789862726
4.2450005e6	0.7063615560640732
4.2550005e6	0.747584437793929
4.2650005e6	0.764390448261416
4.2750005e6	0.7864092664092663
4.2850005e6	0.8287257991895542
4.2950005e6	0.8187461459403905
4.3050005e6	0.8216099870856651
4.3150005e6	0.7784669141734004
4.3250005e6	0.7204460966542753
4.3350005e6	0.7012184754888071
4.3450005e6	0.6690117252931324
4.3550005e6	0.6492019430950728
4.3650005e6	0.7021124239169353
4.3750005e6	0.7994227994227995
4.3850005e6	0.8101834282099938
4.3950005e6	0.8128878281622911
4.4050005e6	0.7958582834331337
4.4150005e6	0.8028064146620848
4.4250005e6	0.8045374189746611
4.4350005e6	0.8066096193567426
4.4450005e6	0.8468110709987966
4.4550005e6	0.8813199105145414
4.4650005e6	0.873514105724459
4.4750005e6	0.8700694815606628
4.4850005e6	0.8774174174174174
4.4950005e6	0.8455188679245284
4.5050005e6	0.8193256578947368
4.5150005e6	0.8165619223659889
4.5250005e6	0.8455582440373315
4.5350005e6	0.8300466116887775
4.5450005e6	0.8670818505338079
4.5550005e6	0.8927727588603197
4.5650005e6	0.8815888838544026
4.5750005e6	0.7953457666281566
4.5850005e6	0.7235536508983021
4.5950005e6	0.6435060780550224
4.6050005e6	0.6440146973506092
4.6150005e6	0.6323182711198428
4.6250005e6	0.7246597713663583
4.6350005e6	0.8208
4.6450005e6	0.7311716385646347
4.6550005e6	0.7037373737373738
4.6650005e6	0.606025641025641
4.6750005e6	0.41635638297872346
4.6850005e6	0.3104940076001169
4.6950005e6	0.3206043072966892
4.7050005e6	0.3674020132790747
4.7150005e6	0.46911090742438133
4.7250005e6	0.4484840796651022
4.7350005e6	0.4943331284572833
4.7450005e6	0.5639878138459922
4.7550005e6	0.5973769034122486
4.7650005e6	0.6039413845376452
4.7750005e6	0.7385930703464828
4.7850005e6	0.7832991503076472
4.7950005e6	0.7648715241112285
4.8050005e6	0.7960347826086958
4.8150005e6	0.7749126213592233
4.8250005e6	0.7548665620094194
4.8350005e6	0.7589442815249268
4.8450005e6	0.7912954777286637
4.8550005e6	0.8062862374122672
4.8650005e6	0.8257696693272519
4.8750005e6	0.8261440677966101
4.8850005e6	0.8208948119942885
4.8950005e6	0.8037303490540901
4.9050005e6	0.7897941432299218
4.9150005e6	0.7405655344122354
4.9250005e6	0.7686834025645656
4.9350005e6	0.7705668604651165
4.9450005e6	0.7671052631578948
4.9550005e6	0.7517128874388255
4.9650005e6	0.7192872527902879
4.9750005e6	0.6733772995487679
4.9850005e6	0.6994991652754591
4.9950005e6	0.7278252807252498
5.0050005e6	0.7198580161703805
5.0150005e6	0.731951219512195
5.0250005e6	0.7172005804219223
5.0350005e6	0.6439994660258979
5.0450005e6	0.5553772070626004
5.0550005e6	0.5098928132138465
5.0650005e6	0.46932565789473685
5.0750005e6	0.4220591409453917
5.0850005e6	0.4851963746223565
5.0950005e6	0.552893475856985
5.1050005e6	0.6128188358404187
5.1150005e6	0.6577684210526317
5.1250005e6	0.7339690107270561
5.1350005e6	0.7759367000232722
5.1450005e6	0.8003927558367879
5.1550005e6	0.8157993436474449
5.1650005e6	0.810744704083861
5.1750005e6	0.799817101051669
5.1850005e6	0.7884522076661814
5.1950005e6	0.7718649913771866
5.2050005e6	0.7636322360953463
5.2150005e6	0.7686459627329192
5.2250005e6	0.727033380347908
5.2350005e6	0.6480796586059744
5.2450005e6	0.6101020408163267
5.2550005e6	0.5804923652228109
5.2650005e6	0.5250864387245486
5.2750005e6	0.4520380434782609
5.2850005e6	0.4966571155682903
5.2950005e6	0.2645
5.3050005e6	0.5136035535813437
5.3150005e6	0.5505691056910569
5.3250005e6	0.5766633136944963
5.3350005e6	0.6455109446330329
5.3450005e6	0.6888753922461789
5.3550005e6	0.662533692722372
5.3650005e6	0.689768534048977
5.3750005e6	0.741651376146789
5.3850005e6	0.7770107982642043
5.3950005e6	0.7988155844155844
5.4050005e6	0.8334496858482099
5.4150005e6	0.8504230852679541
5.4250005e6	0.8335567138247705
5.4350005e6	0.7891140006047778
5.4450005e6	0.7969209237228831
5.4550005e6	0.7997227997227998
5.4650005e6	0.7571114599686029
5.4750005e6	0.723274478330658
5.4850005e6	0.7336174746936601
5.4950005e6	0.7614401858304298
5.5050005e6	0.7771367061356296
5.5150005e6	0.761152614727855
5.5250005e6	0.7187272927446879
5.5350005e6	0.6920805049422413
5.5450005e6	0.6765341246290802
5.5550005e6	0.6678279936654892
5.5650005e6	0.7415628788713766
5.5750005e6	0.8352080284340372
5.5850005e6	0.8922238918106686
5.5950005e6	0.9215869311551925
5.6050005e6	0.9361790302527973
5.6150005e6	0.9581726354453627
5.6250005e6	0.9599904283321369
5.6350005e6	0.9525883838383837
5.6450005e6	0.9497765862377122
5.6550005e6	0.9868005738880917
5.6650005e6	0.9836441893830703
5.6750005e6	0.9626928471248246
5.6850005e6	0.9388489208633093
5.6950005e6	0.925862068965517
5.7050005e6	0.9197700132684653
5.7150005e6	0.8919952210274791
5.7250005e6	0.8474093755930917
5.7350005e6	0.8088631984585741
5.7450005e6	0.7721739130434785
5.7550005e6	0.654503933011926
5.7650005e6	0.546551724137931
5.7750005e6	0.5364403374849337
5.7850005e6	0.5759653679653681
5.7950005e6	0.6500620261888354
5.8050005e6	0.7363657353959824
5.8150005e6	0.7928001636326448
5.8250005e6	0.7960070463887258
5.8350005e6	0.8051041666666667
5.8450005e6	0.7919433676049217
5.8550005e6	0.7715675675675676
5.8650005e6	0.7238714924766165
5.8750005e6	0.6811797156800339
5.8850005e6	0.6014583333333334
5.8950005e6	0.5938205002452183
5.9050005e6	0.5877428307123033
5.9150005e6	0.6149006622516555
5.9250005e6	0.6612652068126521
5.9350005e6	0.7246344705361101
5.9450005e6	0.743798828125
5.9550005e6	0.778852236782648
5.9650005e6	0.8029535022949512
5.9750005e6	0.7782994923857868
5.9850005e6	0.7530662305805397
5.9950005e6	0.7625735582581405
6.0050005e6	0.7843144701860997
6.0150005e6	0.8130818053596617
6.0250005e6	0.8633734156646085
6.0350005e6	0.9022010917415039
6.0450005e6	0.9048283885980222
6.0550005e6	0.895143082173799
6.0650005e6	0.8360031104199067
6.0750005e6	0.709314857582756
6.0850005e6	0.6389097103918228
6.0950005e6	0.6188539741219963
6.1050005e6	0.6345637583892617
6.1150005e6	0.6636924342105263
6.1250005e6	0.7147116007777059
6.1350005e6	0.7373025516403403
6.1450005e6	0.75651662253604
6.1550005e6	0.7862646566164153
6.1650005e6	0.8120797011207972
6.1750005e6	0.8035772357723578
6.1850005e6	0.8085279187817259
6.1950005e6	0.7778625954198473
6.2050005e6	0.7375718390804598
6.2150005e6	0.7691017316017316
6.2250005e6	0.7916707257671702
6.2350005e6	0.8050498620835985
6.2450005e6	0.8122947537044454
6.2550005e6	0.8508878741755453
6.2650005e6	0.8587044534412956
6.2750005e6	0.8361982434127978
6.2850005e6	0.768162463150999
6.2950005e6	0.7069617993573724
6.3050005e6	0.6014591278394958
6.3150005e6	0.49435731025779706
6.3250005e6	0.40195038494439705
6.3350005e6	0.3444464843032862
6.3450005e6	0.43636072401089215
6.3550005e6	0.5941264608930176
6.3650005e6	0.6876145587850224
6.3750005e6	0.7722599880739416
6.3850005e6	0.8530141458106638
6.3950005e6	0.8885772449672021
6.4050005e6	0.8751178133836003
6.4150005e6	0.8450803212851405
6.4250005e6	0.8634938536145256
6.4350005e6	0.8418544194107452
6.4450005e6	0.8248257164988382
6.4550005e6	0.8090377873003506
6.4650005e6	0.8268993839835729
6.4750005e6	0.736283405842138
6.4850005e6	0.6470656595002906
6.4950005e6	0.5334637964774951
6.5050005e6	0.45140082181546504
6.5150005e6	0.3638665132336018
6.5250005e6	0.35574112734864305
6.5350005e6	0.35994210240636887
6.5450005e6	0.39263252470799637
6.5550005e6	0.41927927927927927
6.5650005e6	0.4484179970972424
6.5750005e6	0.4838152557896114
6.5850005e6	0.519070144614137
6.5950005e6	0.5291912158543117
6.6050005e6	0.6104118294024197
6.6150005e6	0.6586543507924847
6.6250005e6	0.6825719808729271
6.6350005e6	0.7052768729641693
6.6450005e6	0.7240921589077464
6.6550005e6	0.6822773972602741
6.6650005e6	0.6336467343612888
6.6750005e6	0.5844113223027485
6.6850005e6	0.4999843529964012
6.6950005e6	0.41760768834734857
6.7050005e6	0.38729411764705884
6.7150005e6	0.5554126473740623
6.7250005e6	0.6715701387359612
6.7350005e6	0.7461723009814613
6.7450005e6	0.7710365853658536
6.7550005e6	0.8064187653423038
6.7650005e6	0.7576504415691108
6.7750005e6	0.7165716698332278
6.7850005e6	0.6993903720832458
6.7950005e6	0.7352014726938024
6.8050005e6	0.7377437776101713
6.8150005e6	0.7676339758525736
6.8250005e6	0.7501346499102335
6.8350005e6	0.7488810881965776
6.8450005e6	0.7458423093494182
6.8550005e6	0.7178364455891824
6.8650005e6	0.6999529633113828
6.8750005e6	0.7277836073219075
6.8850005e6	0.7281134906561179
6.8950005e6	0.7052835676199709
6.9050005e6	0.6663476874003189
6.9150005e6	0.5955627455511903
6.9250005e6	0.4920270974465868
6.9350005e6	0.5880851063829787
6.9450005e6	0.6559006211180123
6.9550005e6	0.6852422907488989
6.9650005e6	0.7468896713615024
6.9750005e6	0.8139130434782609
6.9850005e6	0.7901312141933099
6.9950005e6	0.7955200709691728
7.0050005e6	0.8223933975240717
7.0150005e6	0.8420709491850433
7.0250005e6	0.8606084975204396
7.0350005e6	0.8771332753695193
7.0450005e6	0.8755585494554846
7.0550005e6	0.8780398575142006
7.0650005e6	0.8674003282170094
7.0750005e6	0.8439392306863485
7.0850005e6	0.8111579566624177
7.0950005e6	0.8011403980634749
7.1050005e6	0.7939538411528878
7.1150005e6	0.7654339953911993
7.1250005e6	0.7311165933712324
7.1350005e6	0.781114237478897
7.1450005e6	0.7856455411078119
7.1550005e6	0.7904126869706254
7.1650005e6	0.8149876281371509
7.1750005e6	0.8513260828086244
7.1850005e6	0.8500938925154251
7.1950005e6	0.8507247619864484
7.2050005e6	0.84621197057069
7.2150005e6	0.8390774586597041
7.2250005e6	0.8402447634737585
7.2350005e6	0.8313996316758747
7.2450005e6	0.8244520214320508
7.2550005e6	0.8404508719693746
7.2650005e6	0.85256950294861
7.2750005e6	0.8500948047023132
7.2850005e6	0.8459152973848646
7.2950005e6	0.8626570048309179
7.3050005e6	0.8809424083769635
7.3150005e6	0.8897112860892389
7.3250005e6	0.9078700811992504
7.3350005e6	0.9103962943901184
7.3450005e6	0.9077717531629228
7.3550005e6	0.8943348982785603
7.3650005e6	0.8876130828114126
7.3750005e6	0.8775184974388162
7.3850005e6	0.867938237965486
7.3950005e6	0.8592689295039164
7.4050005e6	0.8444141069397042
7.4150005e6	0.8469309173272933
7.4250005e6	0.8351416226596255
7.4350005e6	0.8269549911993964
7.4450005e6	0.8319280494659921
7.4550005e6	0.8694393261384575
7.4650005e6	0.8564374711582834
7.4750005e6	0.8784440504745021
7.4850005e6	0.9166158677380623
7.4950005e6	0.9193649094639195
7.5050005e6	0.9146018999118598
7.5150005e6	0.9240501408998154
7.5250005e6	0.9030231645072635
7.5350005e6	0.8612639093008607
7.5450005e6	0.8491486230817742
7.5550005e6	0.8302268041237114
7.5650005e6	0.8408137044967882
7.5750005e6	0.8458770614692654
7.5850005e6	0.8422586520947176
7.5950005e6	0.8363636363636364
7.6050005e6	0.8417677642980937
7.6150005e6	0.8033109619686801
7.6250005e6	0.7941982272361
7.6350005e6	0.7358682869462956
7.6450005e6	0.6818233944954128
7.6550005e6	0.6608524957936064
7.6650005e6	0.6417901600474214
7.6750005e6	0.6596625766871166
7.6850005e6	0.7304689418119322
7.6950005e6	0.7836793819410912
7.7050005e6	0.7604275833158668
7.7150005e6	0.7489434608794974
7.7250005e6	0.7187026116259477
7.7350005e6	0.6587193460490464
7.7450005e6	0.668127587046506
7.7550005e6	0.7526928281461434
7.7650005e6	0.7965909090909089
7.7750005e6	0.8663844621513945
7.7850005e6	0.9044376614228693
7.7950005e6	0.9154822335025381
7.8050005e6	0.9075251722310544
7.8150005e6	0.9162133333333333
7.8250005e6	0.9135593220338983
7.8350005e6	0.8927160493827161
7.8450005e6	0.8783074753173484
7.8550005e6	0.8418035068188146
7.8650005e6	0.8520115698133054
7.8750005e6	0.8469732519943691
7.8850005e6	0.8515309310560301
7.8950005e6	0.854959289415248
7.9050005e6	0.8524705468612626
7.9150005e6	0.8246969963112594
7.9250005e6	0.8271745702686361
7.9350005e6	0.8179668607254814
7.9450005e6	0.7989434640890187
7.9550005e6	0.8118855808523059
7.9650005e6	0.8162219008807677
7.9750005e6	0.8100936669928702
7.9850005e6	0.8192747828484765
7.9950005e6	0.812146405758897
8.0050005e6	0.8118249109019465
8.0150005e6	0.8107876562636595
8.0250005e6	0.8011958688168146
8.0350005e6	0.7993013778381526
8.0450005e6	0.8290482634190347
8.0550005e6	0.8469976359338062
8.0650005e6	0.8583990442054958
8.0750005e6	0.8572394842528006
8.0850005e6	0.8587087784486761
8.0950005e6	0.8414501855552383
8.1050005e6	0.8205632543585156
8.1150005e6	0.8007792207792207
8.1250005e6	0.8077803203661328
8.1350005e6	NaN
8.1450005e6	NaN
8.1550005e6	NaN
8.1650005e6	NaN
8.1750005e6	NaN
8.1850005e6	NaN
8.1950005e6	NaN
8.2050005e6	NaN
8.2150005e6	NaN
8.2250005e6	0.7494435612082669
8.2350005e6	0.8011191047162268
8.2450005e6	0.7790133779264214
8.2550005e6	0.8048955613577025
8.2650005e6	0.8030293264582662
8.2750005e6	0.8144057623049218
8.2850005e6	0.7974842767295597
8.2950005e6	0.8610169491525422
8.3050005e6	NaN
8.3150005e6	NaN
8.3250005e6	NaN
8.3350005e6	NaN
8.3450005e6	NaN
8.3550005e6	NaN
8.3650005e6	NaN
8.3750005e6	NaN
8.3850005e6	NaN
8.3950005e6	NaN
8.4050005e6	NaN
8.4150005e6	NaN
8.4250005e6	NaN
8.4350005e6	NaN
8.4450005e6	NaN
8.4550005e6	NaN
8.4650005e6	NaN
8.4750005e6	NaN
8.4850005e6	NaN
8.4950005e6	NaN
8.5050005e6	NaN
8.5150005e6	NaN
8.5250005e6	NaN
8.5350005e6	NaN
8.5450005e6	NaN
8.5550005e6	NaN
8.5650005e6	NaN
8.5750005e6	NaN
8.5850005e6	0.836024844720497
8.5950005e6	0.823845327604726
8.6050005e6	0.764992389649924
8.6150005e6	0.7557894736842107
8.6250005e6	0.7601181683899559
8.6350005e6	0.6570093457943926
8.6450005e6	0.5953795379537954
8.6550005e6	0.6052044609665428
8.6650005e6	0.5325779036827195
8.6750005e6	0.7273657289002556
8.6850005e6	0.8401954795357361
8.6950005e6	0.8831870831870833
8.7050005e6	0.882356647763075
8.7150005e6	0.9005191434133679
8.7250005e6	0.9021582733812951
8.7350005e6	0.8895377128953772
8.7450005e6	0.6544329896907217
8.7550005e6	0.6390728476821191
8.7650005e6	0.7074122236671001
8.7750005e6	0.7460978147762748
8.7850005e6	0.7357271095152603
8.7950005e6	0.8016014234875447
8.8050005e6	0.7967654986522912
8.8150005e6	0.7743687470223914
8.8250005e6	0.7952393688151914
8.8350005e6	0.8445256878968637
8.8450005e6	0.8552038863535991
8.8550005e6	0.8730703259005146
8.8650005e6	0.892494457933073
8.8750005e6	0.9253683590132189
8.8850005e6	0.9367099492647691
8.8950005e6	0.9473218016211248
8.9050005e6	0.956539235412475
8.9150005e6	0.9551831772630194
8.9250005e6	0.9526927138331571
8.9350005e6	0.9511854360711264
8.9450005e6	0.9475160446874257
8.9550005e6	0.9398550724637681
8.9650005e6	0.9408898831717624
8.9750005e6	0.9414372375174987
8.9850005e6	0.945296977383217
8.9950005e6	0.9285108024691359
9.0050005e6	0.9004313280363222
9.0150005e6	0.8636981485821421
9.0250005e6	0.7945205479452054
9.0350005e6	0.7269764634882319
9.0450005e6	0.7425321759952112
9.0550005e6	0.7753314121037463
9.0650005e6	0.7846587351283657
9.0750005e6	0.8168907273354017
9.0850005e6	0.8142160844841592
9.0950005e6	0.8240792079207921
9.1050005e6	0.8545611510791365
9.1150005e6	0.8902362906821221
9.1250005e6	0.907985347985348
9.1350005e6	0.9179129278830176
9.1450005e6	0.9203019342663941
9.1550005e6	0.9249498083591897
9.1650005e6	0.9237233614796944
9.1750005e6	0.9118651787747665
9.1850005e6	0.9159173236735564
9.1950005e6	0.9217274558066683
9.2050005e6	0.9170946441672782
9.2150005e6	0.8990861852714567
9.2250005e6	0.9068502239177311
9.2350005e6	0.9037670609645133
9.2450005e6	0.8735300020068232
9.2550005e6	0.8614902662788096
9.2650005e6	0.8826178747361013
9.2750005e6	0.8831515151515151
9.2850005e6	0.8840772818121253
9.2950005e6	0.8925626515763945
9.3050005e6	0.8960154738878142
9.3150005e6	0.8899308224442737
9.3250005e6	0.8903011422637591
9.3350005e6	0.8914261094355881
9.3450005e6	0.9044411070585711
9.3550005e6	0.8984142965013845
9.3650005e6	0.894669385377221
9.3750005e6	0.8871085594989561
9.3850005e6	0.8858814145174156
9.3950005e6	0.8310979618671926
9.4050005e6	0.8126538987688099
9.4150005e6	0.8423895253682488
9.4250005e6	0.8480652962515115
9.4350005e6	0.854165385797725
9.4450005e6	0.9097459823742873
9.4550005e6	0.9298074795308696
9.4650005e6	0.9244494382022472
9.4750005e6	0.919772776928119
9.4850005e6	0.9115203909039655
9.4950005e6	0.9142471042471043
9.5050005e6	0.9192112676056338
9.5150005e6	0.9296825950470875
9.5250005e6	0.9379221198901276
9.5350005e6	0.9380006408202498
9.5450005e6	0.9323504200240014
9.5550005e6	0.9223523378066502
9.5650005e6	0.9055497182156843
9.5750005e6	0.8948101403546949
9.5850005e6	0.8896774193548388
9.5950005e6	0.8869731800766284
9.6050005e6	0.8803055463301228
9.6150005e6	0.8696815874480851
9.6250005e6	0.9072418300653596
9.6350005e6	0.9383968972204264
9.6450005e6	0.9341894736842103
9.6550005e6	0.9156807840392022
9.6650005e6	0.8709826589595376
9.6750005e6	0.8175702995772837
9.6850005e6	0.8069771757283356
9.6950005e6	0.7935545751007098
9.7050005e6	0.8219673270768162
9.7150005e6	0.8761463492570698
9.7250005e6	0.8468908629441625
9.7350005e6	0.7612892046439093
9.7450005e6	0.6853164110699806
9.7550005e6	0.5657010915197312
9.7650005e6	0.46832271303596507
9.7750005e6	0.5243990508614464
9.7850005e6	0.589541748664605
9.7950005e6	0.5994211287988424
9.8050005e6	0.7081939643090723
9.8150005e6	0.7858677836459661
9.8250005e6	0.8271585244267198
9.8350005e6	0.8693305439330545
9.8450005e6	0.8940308517773307
9.8550005e6	0.9000971817298349
9.8650005e6	0.8970024979184015
9.8750005e6	0.8923756019261636
9.8850005e6	0.8178585233861616
9.8950005e6	0.8033208020050125
9.9050005e6	0.8103545014027033
9.9150005e6	0.8086748142822908
9.9250005e6	0.8099906629318394
9.9350005e6	0.8694824218749998
9.9450005e6	0.9144113950565564
9.9550005e6	0.9187850064627315
9.9650005e6	0.9251461988304094
9.9750005e6	0.9225791213982049
9.9850005e6	0.9039599453800636
9.9950005e6	0.862724692526017
1.00050005e7	0.8597346095279531
1.00150005e7	0.8192969006680537
1.00250005e7	0.8304410771161085
1.00350005e7	0.8203662062319307
1.00450005e7	0.8077523100924037
1.00550005e7	0.8180519915206961
1.00650005e7	0.8662914050660316
1.00750005e7	0.8854487179487178
1.00850005e7	0.8895184135977336
1.00950005e7	0.9020970550382316
1.01050005e7	0.9057394964785882
1.01150005e7	0.8977572213980278
1.01250005e7	0.8793006806352596
1.01350005e7	0.9057714958775032
1.01450005e7	0.8942417582417583
1.01550005e7	0.8761980198019802
1.01650005e7	0.8913967258794846
1.01750005e7	0.8954743255004353
1.01850005e7	0.892845207352271
1.01950005e7	0.9038587117839121
1.02050005e7	0.9241262509622786
1.02150005e7	0.9308916705300572
1.02250005e7	0.9353472336233788
1.02350005e7	0.9258054892601433
1.02450005e7	0.9044688418122778
1.02550005e7	0.8917717717717719
1.02650005e7	0.8791023842917252
1.02750005e7	0.8785252263906856
1.02850005e7	0.8852453410839459
1.02950005e7	0.9080694946644327
1.03050005e7	0.9147419920612941
1.03150005e7	0.909003883319787
1.03250005e7	0.8948880279693849
1.03350005e7	0.8798767391913344
1.03450005e7	0.867231764443453
1.03550005e7	0.8855991943605237
1.03650005e7	0.8693955461293745
1.03750005e7	0.8703637180062864
1.03850005e7	0.8629235237173282
1.03950005e7	0.8673277661795407
1.04050005e7	0.8346320346320346
1.04150005e7	0.8092457420924575
1.04250005e7	0.7273844164241837
1.04350005e7	0.676880443388757
1.04450005e7	0.6711093375897845
1.04550005e7	0.5246412975670619
1.04650005e7	0.3155555555555556
1.04750005e7	0.36998254799301916
1.04850005e7	0.3328512396694215
1.04950005e7	0.6755203996669442
1.05050005e7	0.7206096293730517
1.05150005e7	0.7683148335015135
1.05250005e7	0.8087677725118483
1.05350005e7	0.8741169561204799
1.05450005e7	0.8763180393274437
1.05550005e7	0.8804788760265163
1.05650005e7	0.8967833014016336
1.05750005e7	0.8976853208321126
1.05850005e7	0.907622090369694
1.05950005e7	0.8988180764774043
1.06050005e7	0.8908805031446542
1.06150005e7	0.8871006874241812
1.06250005e7	0.8968750000000001
1.06350005e7	0.8910386201724786
1.06450005e7	0.8983805668016194
1.06550005e7	0.9082074852265265
1.06650005e7	0.8992709984152141
1.06750005e7	0.8728418184914015
1.06850005e7	0.8744894303117162
1.06950005e7	0.846844262295082
1.07050005e7	0.782739544146935
1.07150005e7	0.7866071428571427
1.07250005e7	0.8065116279069768
1.07350005e7	0.7968620974401323
1.07450005e7	0.8046730601569311
1.07550005e7	0.8299154496541123
1.07650005e7	0.8059421671433111
1.07750005e7	0.7512820512820512
1.07850005e7	0.7100393700787402
1.07950005e7	0.6349888230148704
1.08050005e7	0.5292871690427698
1.08150005e7	0.46703421436679093
1.08250005e7	0.5348228882833787
1.08350005e7	0.5386932781020524
1.08450005e7	0.6223304347826087
1.08550005e7	0.6975784753363228
1.08650005e7	0.7168874172185431
1.08750005e7	0.6473618612380557
1.08850005e7	0.6744301905592229
1.08950005e7	0.7005635981876452
1.09050005e7	0.6853356696966378
1.09150005e7	0.689515196129982
1.09250005e7	0.7228971962616821
1.09350005e7	0.669433661789589
1.09450005e7	0.6912974850047354
1.09550005e7	0.7299778227750457
1.09650005e7	0.7662671836446951
1.09750005e7	0.8159993606649086
1.09850005e7	0.885511225973187
1.09950005e7	0.8856275665059812
1.10050005e7	0.8948590381426201
1.10150005e7	0.8823260168521795
1.10250005e7	0.8525058275058275
1.10350005e7	0.7979606188466949
1.10450005e7	0.7389296187683283
1.10550005e7	0.5638341968911917
1.10650005e7	0.35511469311841287
1.10750005e7	0.23394185260311023
1.10850005e7	0.25704274702172397
1.10950005e7	0.20771624144368392
1.11050005e7	0.17918898240244838
1.11150005e7	0.2761904761904762
1.11250005e7	0.35330347144456886
1.11350005e7	0.397237447928086
1.11450005e7	0.4469945355191257
1.11550005e7	0.5009104552276138
1.11650005e7	0.5008368655580916
1.11750005e7	0.535572170827525
1.11850005e7	0.6505324043644012
1.11950005e7	0.7386484255218775
1.12050005e7	0.8197595878649112
1.12150005e7	0.922770107385492
1.12250005e7	0.9161772752142987
1.12350005e7	0.9192217898832684
1.12450005e7	0.9260703363914371
1.12550005e7	0.9317247542448616
1.12650005e7	0.9234898155433167
1.12750005e7	0.9398451770026964
1.12850005e7	0.9437037037037037
1.12950005e7	0.9330947396853264
1.13050005e7	0.9344158958547446
1.13150005e7	0.9319820397690827
1.13250005e7	0.9287281795511222
1.13350005e7	0.9050812710499343
1.13450005e7	0.9032886723507919
1.13550005e7	0.8899265306122449
1.13650005e7	0.8812445980985308
1.13750005e7	0.8704010606562811
1.13850005e7	0.8854881266490765
1.13950005e7	0.8567839195979899
1.14050005e7	NaN
1.14150005e7	NaN
1.14250005e7	0.8829479768786128
1.14350005e7	0.8599409448818899
1.14450005e7	0.8115469369766416
1.14550005e7	0.843188137164041
1.14650005e7	0.8750805152979065
1.14750005e7	0.8819894179894181
1.14850005e7	0.8958449946178688
1.14950005e7	0.9223707842745957
1.15050005e7	0.9215366705471479
1.15150005e7	0.8953488372093026
1.15250005e7	0.8737973967176004
1.15350005e7	0.8440456769983687
1.15450005e7	0.7880568720379146
1.15550005e7	0.795629820051414
1.15650005e7	0.7870798319327732
1.15750005e7	0.7948322756119675
1.15850005e7	0.8469453376205789
1.15950005e7	0.8673843334860284
1.16050005e7	0.8763458401305058
1.16150005e7	0.8788410886742757
1.16250005e7	0.8587386720917329
1.16350005e7	0.8361052429421933
1.16450005e7	0.8110806577916992
1.16550005e7	0.8078127812781278
1.16650005e7	0.8369600000000003
1.16750005e7	0.8714013950538998
1.16850005e7	0.8698695513840281
1.16950005e7	0.8842505371013055
1.17050005e7	0.8874740705281634
1.17150005e7	0.8842673869007427
1.17250005e7	0.8660394427356615
1.17350005e7	0.8428674873280232
1.17450005e7	0.8471988795518207
1.17550005e7	0.862272486305001
1.17650005e7	0.8415026833631486
1.17750005e7	0.7930627306273065
1.17850005e7	0.8408407320166699
1.17950005e7	0.8459016393442623
1.18050005e7	0.8305044974579585
1.18150005e7	0.8372682044323835
1.18250005e7	0.9036097134106323
1.18350005e7	0.8896913455719185
1.18450005e7	0.8852705653967483
1.18550005e7	0.8813196814562001
1.18650005e7	0.8929004498337573
1.18750005e7	0.8493808049535604
1.18850005e7	0.8436985996888198
1.18950005e7	0.8435196195005947
1.19050005e7	0.8384401114206128
1.19150005e7	0.8329987452948557
1.19250005e7	0.9043505477308293
1.19350005e7	0.9001805519731751
1.19450005e7	0.8792102206736352
1.19550005e7	0.8718315617334425
1.19650005e7	0.8259266088880693
1.19750005e7	0.7910136748426307
1.19850005e7	0.6854132002218525
1.19950005e7	0.6372444164831708
1.20050005e7	0.5309184993531695
1.20150005e7	0.3355147645650439
1.20250005e7	0.33431798436142485
1.20350005e7	0.34602587800369683
1.20450005e7	0.40672268907563025
1.20550005e7	0.6623453152622274
1.20650005e7	0.7608571428571428
1.20750005e7	0.7798240469208211
1.20850005e7	0.8555687203791469
1.20950005e7	0.8566084174255474
1.21050005e7	0.8691777675700506
1.21150005e7	0.8796076642335767
1.21250005e7	0.8973777777777777
1.21350005e7	0.8941850594227505
1.21450005e7	0.8893904239611896
1.21550005e7	0.8771312003435687
1.21650005e7	0.8608035276825088
1.21750005e7	0.8479797979797978
1.21850005e7	0.8514588859416446
1.21950005e7	0.859957552175451
1.22050005e7	0.8236285339824003
1.22150005e7	0.8174355248819472
1.22250005e7	0.7852062588904695
1.22350005e7	0.748139207402937
1.22450005e7	0.7179355939432717
1.22550005e7	0.7114040870138432
1.22650005e7	0.7133333333333335
1.22750005e7	0.743317159241288
1.22850005e7	0.7521691973969632
1.22950005e7	0.7237559241706162
1.23050005e7	0.7498918529199712
1.23150005e7	0.667472793228537
1.23250005e7	0.5504745470232959
1.23350005e7	0.607278431372549
1.23450005e7	0.6935817805383023
1.23550005e7	0.7202604742597372
1.23650005e7	0.7382313652150682
1.23750005e7	0.7793305167370814
1.23850005e7	0.7494621085345446
1.23950005e7	0.5823742190069056
1.24050005e7	0.5367313383755343
1.24150005e7	0.6115277000559597
1.24250005e7	0.6430913348946137
1.24350005e7	0.7062181447502548
1.24450005e7	0.7470814624759462
1.24550005e7	0.7879007238883143
1.24650005e7	0.8065097866725313
1.24750005e7	0.8097833370560643
1.24850005e7	0.7428242340474546
1.24950005e7	0.7412643910321148
1.25050005e7	0.6518016928657799
1.25150005e7	0.5560890854525351
1.25250005e7	0.4597350327016602
1.25350005e7	0.4668902552636483
1.25450005e7	0.18776664096633258
1.25550005e7	0.14320120421475163
1.25650005e7	0.1858554799033604
1.25750005e7	0.4042298334269137
1.25850005e7	0.5733159609120521
1.25950005e7	0.6809352124986344
1.26050005e7	0.7567630057803469
1.26150005e7	0.7605902606984754
1.26250005e7	0.7223063482818869
1.26350005e7	0.6195151332630627
1.26450005e7	0.4978114478114478
1.26550005e7	0.3750219106047326
1.26650005e7	0.48089719626168226
1.26750005e7	0.5333579335793358
1.26850005e7	0.6564085881587509
1.26950005e7	0.7199476211261459
1.27050005e7	0.8171010516689529
1.27150005e7	0.8738060781476124
1.27250005e7	0.8720518573921716
1.27350005e7	0.8336113217083649
1.27450005e7	0.7976598639455782
1.27550005e7	0.7758265582655827
1.27650005e7	0.7735641227380016
1.27750005e7	0.7646722288438619
1.27850005e7	0.7746471774193548
1.27950005e7	0.7386482627320324
1.28050005e7	0.7123867069486405
1.28150005e7	0.6960239651416122
1.28250005e7	0.7464181091877496
1.28350005e7	0.7876283618581906
1.28450005e7	0.8718875502008031
1.28550005e7	0.8971442170395049
1.28650005e7	0.9085398230088497
1.28750005e7	0.8937530033637674
1.28850005e7	0.8817671466927023
1.28950005e7	0.8289115646258504
1.29050005e7	0.8391367876812409
1.29150005e7	0.7976999339061466
1.29250005e7	0.7615444496341274
1.29350005e7	0.6820897959183673
1.29450005e7	0.6186554928037894
1.29550005e7	0.553240418118467
1.29650005e7	0.6078138980017895
1.29750005e7	0.6183232497839241
1.29850005e7	0.6178187403993856
1.29950005e7	0.6303555723080789
1.30050005e7	0.6302604381976024
1.30150005e7	0.5405584477046853
1.30250005e7	0.4937523105360445
1.30350005e7	0.6321773735076749
1.30450005e7	0.6564520108561559
1.30550005e7	0.6755578837087481
1.30650005e7	0.715349404943546
1.30750005e7	0.7321719371331188
1.30850005e7	0.7169836355594871
1.30950005e7	0.7882675669972568
1.31050005e7	0.833270780439342
1.31150005e7	0.8419261764998509
1.31250005e7	0.8366903633491312
1.31350005e7	0.8326681448632669
1.31450005e7	0.8056412013246547
1.31550005e7	0.8010475872060626
1.31650005e7	0.7889872399126336
1.31750005e7	0.8163564308874744
1.31850005e7	0.7988405138115268
1.31950005e7	0.7709125219032215
1.32050005e7	0.7165478537843167
1.32150005e7	0.6453012048192771
1.32250005e7	0.5350902676903923
1.32350005e7	0.471261378413524
1.32450005e7	0.458348623853211
1.32550005e7	0.4137812821391841
1.32650005e7	0.4036186499652053
1.32750005e7	0.4551282051282051
1.32850005e7	0.4809302325581396
1.32950005e7	0.5378023133543639
1.33050005e7	0.5782368030241664
1.33150005e7	0.675450576514049
1.33250005e7	0.718030590599531
1.33350005e7	0.7919743178170144
1.33450005e7	0.8333036861349936
1.33550005e7	0.8470875763747454
1.33650005e7	0.7995945945945947
1.33750005e7	0.8058406341259908
1.33850005e7	0.7856472795497188
1.33950005e7	0.7775760811532301
1.34050005e7	0.8132182490752156
1.34150005e7	0.8464836223506743
1.34250005e7	0.8296352583586627
1.34350005e7	0.8415703275529866
1.34450005e7	0.8437722419928825
1.34550005e7	0.842172655927303
1.34650005e7	0.8612121212121212
1.34750005e7	0.8803738317757009
1.34850005e7	0.890034897246995
1.34950005e7	0.8866089011421819
1.35050005e7	0.8858751971164676
1.35150005e7	0.8583011583011582
1.35250005e7	0.8381663113006398
1.35350005e7	0.806867627785059
1.35450005e7	0.7907894736842106
1.35550005e7	0.7994121969140338
1.35650005e7	0.8063291139240505
1.35750005e7	0.8099601593625497
1.35850005e7	0.8246946362187998
1.35950005e7	0.8476870208828973
1.36050005e7	0.8350279478307161
1.36150005e7	0.8473573923166473
1.36250005e7	0.8337552742616032
1.36350005e7	0.8267815191855913
1.36450005e7	0.8290556900726394
1.36550005e7	0.852493219278114
1.36650005e7	0.8532742950361221
1.36750005e7	0.8681627620221949
1.36850005e7	0.8801076474545864
1.36950005e7	0.8730074856891238
1.37050005e7	0.8716972781588848
1.37150005e7	0.8799316823228011
1.37250005e7	0.8975115984816532
1.37350005e7	0.8946761926711223
1.37450005e7	0.8887384337621305
1.37550005e7	0.8952380952380953
1.37650005e7	0.8924255319148936
1.37750005e7	0.8719782355227361
1.37850005e7	0.8772817639616843
1.37950005e7	0.8860423394330822
1.38050005e7	0.8852997727669988
1.38150005e7	0.8857295373665479
1.38250005e7	0.8903010033444817
1.38350005e7	0.8972461635484549
1.38450005e7	0.8845562812139838
1.38550005e7	0.873990710968203
1.38650005e7	0.859812382739212
1.38750005e7	0.86344400481679
1.38850005e7	0.8610423452768732
1.38950005e7	0.8685723162964114
1.39050005e7	0.8581322140608603
1.39150005e7	0.8639558707643815
1.39250005e7	0.8660556257901391
1.39350005e7	0.8520338853697627
1.39450005e7	0.8428147520135653
1.39550005e7	0.8488597036116782
1.39650005e7	0.8458387942332896
1.39750005e7	0.8440890125173852
1.39850005e7	0.8407519827670616
1.39950005e7	0.8257907542579076
1.40050005e7	0.8189110598616265
1.40150005e7	0.8149199909848996
1.40250005e7	0.8176146010186756
1.40350005e7	0.8332995335631719
1.40450005e7	0.8612252556525003
1.40550005e7	0.8815884476534297
1.40650005e7	0.8904901178764513
1.40750005e7	0.8991373589913736
1.40850005e7	0.9113603954748549
1.40950005e7	0.9171815164666838
1.41050005e7	0.8770174093945036
1.41150005e7	0.8389091336546373
1.41250005e7	0.8233819182550197
1.41350005e7	0.7731163851176287
1.41450005e7	0.7722159239556989
1.41550005e7	0.7556781045751634
1.41650005e7	0.7757774857643451
1.41750005e7	0.7645424836601307
1.41850005e7	0.8215630642249162
1.41950005e7	0.8390231621349447
1.42050005e7	0.875306553911205
1.42150005e7	0.8651559171024599
1.42250005e7	0.876440312136809
1.42350005e7	0.8756034925526451
1.42450005e7	0.885625646328852
1.42550005e7	0.843581081081081
1.42650005e7	0.818612585291888
1.42750005e7	0.7778648835600644
1.42850005e7	0.7384206610691891
1.42950005e7	0.7149828102473107
1.43050005e7	0.7120921305182342
1.43150005e7	0.6907335907335909
1.43250005e7	0.6684091480271425
1.43350005e7	0.5720533939221812
1.43450005e7	0.4996246029454231
1.43550005e7	0.5204849851966729
1.43650005e7	0.5216419053453821
1.43750005e7	0.5012876836842903
1.43850005e7	0.5359493670886076
1.43950005e7	0.558398133748056
1.44050005e7	0.4852506760973581
1.44150005e7	0.42958382082567276
1.44250005e7	0.4225589225589225
1.44350005e7	0.42984455958549217
1.44450005e7	0.39398606527319396
1.44550005e7	0.39430273692049894
1.44650005e7	0.4315827862873814
1.44750005e7	0.5955590800951625
1.44850005e7	0.670363904928159
1.44950005e7	0.6761022110419699
1.45050005e7	0.7151931099448258
1.45150005e7	0.7888903761210011
1.45250005e7	0.6981094854512576
1.45350005e7	0.6073483200386754
1.45450005e7	0.5273843455382592
1.45550005e7	0.4600460711543385
1.45650005e7	0.1841993315101793
1.45750005e7	0.09975429975429977
1.45850005e7	0.09760306807286674
1.45950005e7	0.18268398268398267
1.46050005e7	0.19797558797261086
1.46150005e7	0.38001265022137887
1.46250005e7	0.6586218265743488
1.46350005e7	0.7593539054966248
1.46450005e7	0.8099089561719246
1.46550005e7	0.8128997093023256
1.46650005e7	0.8237801831806828
1.46750005e7	0.8447890371438875
1.46850005e7	0.8513852973771703
1.46950005e7	0.8114181964898123
1.47050005e7	0.7596487645497243
1.47150005e7	0.7583531960996749
1.47250005e7	0.7219608814062886
1.47350005e7	0.6991950464396285
1.47450005e7	0.8098740035998971
1.47550005e7	0.8821608040201007
1.47650005e7	0.8525604367039252
1.47750005e7	0.8371617011598819
1.47850005e7	0.8305250305250306
1.47950005e7	0.8059918293236497
1.48050005e7	0.7768875838926177
1.48150005e7	0.7636815038127328
1.48250005e7	0.7368836654118079
1.48350005e7	0.7361872665998724
1.48450005e7	0.7516522927162497
1.48550005e7	0.7956846901057336
1.48650005e7	0.8538173963612196
1.48750005e7	0.8694206714944042
1.48850005e7	0.8716254416961131
1.48950005e7	0.86633608815427
1.49050005e7	0.8728299223712069
1.49150005e7	0.8684948202315661
1.49250005e7	0.890528967254408
1.49350005e7	0.8920634920634921
1.49450005e7	0.8907348242811503
1.49550005e7	0.8302235179786199
1.49650005e7	0.7902777777777779
1.49750005e7	0.7877734155916993
1.49850005e7	0.7943102522812668
1.49950005e7	0.7934557595993322
1.50050005e7	0.8168000000000001
1.50150005e7	0.843969144460028
1.50250005e7	0.843925729442971
1.50350005e7	0.824625
1.50450005e7	0.8120034919249235
1.50550005e7	0.7736419461502125
1.50650005e7	0.7346619217081851
1.50750005e7	0.7274092615769714
1.50850005e7	0.7343833185448093
1.50950005e7	0.6543883583447022
1.51050005e7	0.657277397260274
1.51150005e7	0.5809077349243554
1.51250005e7	0.5411690230006332
1.51350005e7	0.49302873292510596
1.51450005e7	0.5506827309236949
1.51550005e7	0.5234559789750329
1.51650005e7	0.6202012672381663
1.51750005e7	0.6681232930159968
1.51850005e7	0.6904505716207129
1.51950005e7	0.6451696006869901
1.52050005e7	0.6624688722874421
1.52150005e7	0.7025121472138944
1.52250005e7	0.7079201545396009
1.52350005e7	0.679462829736211
1.52450005e7	0.7128089887640449
1.52550005e7	0.7448707592891761
1.52650005e7	0.7345024297485736
1.52750005e7	0.7615365793980915
1.52850005e7	0.8169588962345502
1.52950005e7	0.831706448165301
1.53050005e7	0.7823317307692308
1.53150005e7	0.7662439024390245
1.53250005e7	0.7419354838709677
1.53350005e7	0.7677463818056515
1.53450005e7	0.8035598705501618
1.53550005e7	0.8206092028515879
1.53650005e7	0.827683615819209
1.53750005e7	0.7570706380653094
1.53850005e7	0.7985099128677865
1.53950005e7	0.830454904616774
1.54050005e7	0.8619005762281474
1.54150005e7	0.8535329040889705
1.54250005e7	0.8986869166271161
1.54350005e7	0.8862642169728785
1.54450005e7	0.8796857463524131
1.54550005e7	0.8630980392156864
1.54650005e7	0.8896159317211948
1.54750005e7	0.8989929697890936
1.54850005e7	0.8935704022988505
1.54950005e7	0.8826241799437674
1.55050005e7	0.8479744936234057
1.55150005e7	0.8395553496989346
1.55250005e7	0.8292144748455427
1.55350005e7	0.7815532892524937
1.55450005e7	0.7705989847715735
1.55550005e7	0.7977773028424877
1.55650005e7	0.7938461538461539
1.55750005e7	0.7896217264791464
1.55850005e7	0.8560462787851818
1.55950005e7	0.8937274693583273
1.56050005e7	0.8884597701149427
1.56150005e7	0.8749146757679184
1.56250005e7	0.8795133819951338
1.56350005e7	0.8683856181062884
1.56450005e7	0.8615654391838036
1.56550005e7	0.8689014392421208
1.56650005e7	0.9010228933268387
1.56750005e7	0.9003014021753375
1.56850005e7	0.9080044593088071
1.56950005e7	0.9096934548467275
1.57050005e7	0.90736301369863
1.57150005e7	0.8883691395914911
1.57250005e7	0.8934990219767576
1.57350005e7	0.9022544465843435
1.57450005e7	0.8769514066496163
1.57550005e7	0.8738971525711857
1.57650005e7	0.8678068410462777
1.57750005e7	0.8675213675213677
1.57850005e7	0.8587384615384615
1.57950005e7	0.8604574625637649
1.58050005e7	0.8621175597997404
1.58150005e7	0.8711202084108672
1.58250005e7	0.8506516944054542
1.58350005e7	0.843747295543055
1.58450005e7	0.8531320754716982
1.58550005e7	0.848299486175679
1.58650005e7	0.8460701658961111
1.58750005e7	0.8614078881677484
1.58850005e7	0.8547463359639232
1.58950005e7	0.8512358049432197
1.59050005e7	0.8308212857582283
1.59150005e7	0.8358066502463054
1.59250005e7	0.8272533944053657
1.59350005e7	0.8364555256064692
1.59450005e7	0.8397715684274933
1.59550005e7	0.8656817631387744
1.59650005e7	0.8345687256538675
1.59750005e7	0.8637051993942455
1.59850005e7	0.8461718521408368
1.59950005e7	0.7815265815265814
1.60050005e7	0.7219043684808426
1.60150005e7	0.6756838905775078
1.60250005e7	0.5456518507507062
1.60350005e7	0.5931802557404098
1.60450005e7	0.7031483523214506
1.60550005e7	0.791684199979962
1.60650005e7	0.8371348088531186
1.60750005e7	0.8872590361445785
1.60850005e7	0.8951801591015442
1.60950005e7	0.9058528165699044
1.61050005e7	0.9254545454545455
1.61150005e7	0.945736434108527
1.61250005e7	0.9510191664131428
1.61350005e7	0.9503206106870231
1.61450005e7	0.9273278061224489
1.61550005e7	0.8917698226831717
1.61650005e7	0.8637462235649547
1.61750005e7	0.8401626383555454
1.61850005e7	0.8433729535770352
1.61950005e7	0.8504214559386973
1.62050005e7	0.8833790789874961
1.62150005e7	0.8608257804632428
1.62250005e7	0.8355974219137334
1.62350005e7	0.8097823303457107
1.62450005e7	0.7945701357466064
1.62550005e7	0.7645782599070179
1.62650005e7	0.7561964472309299
1.62750005e7	0.7337795626952254
1.62850005e7	0.6789387180089222
1.62950005e7	0.7262766945218199
1.63050005e7	0.7847207805688189
1.63150005e7	0.8425676955122136
1.63250005e7	0.899773682508891
1.63350005e7	0.9398260869565217
1.63450005e7	0.9393081255028158
1.63550005e7	0.9392382948986723
1.63650005e7	0.9291579148367387
1.63750005e7	0.8937972075989928
1.63850005e7	0.8942540073982739
1.63950005e7	0.8880529926661936
1.64050005e7	0.8881037006063142
1.64150005e7	0.8949304409337422
1.64250005e7	0.913414364640884
1.64350005e7	0.9086160423831212
1.64450005e7	0.9088536812674743
1.64550005e7	0.9034455755677369
1.64650005e7	0.8947721179624665
1.64750005e7	0.88908638464273
1.64850005e7	0.8706662820882606
1.64950005e7	0.8647658610271902
1.65050005e7	0.8644089732528043
1.65150005e7	0.8608425949857847
1.65250005e7	0.8497685185185184
1.65350005e7	0.8525462962962962
1.65450005e7	0.7809443507588534
1.65550005e7	0.7966094466361019
1.65650005e7	0.7929821053683895
1.65750005e7	0.8107671840354767
1.65850005e7	0.8195527156549521
1.65950005e7	0.8669111261217796
1.66050005e7	0.8758526603001364
1.66150005e7	0.894123006833713
1.66250005e7	0.8836145890038106
1.66350005e7	0.880655416972365
1.66450005e7	0.8577736026303429
1.66550005e7	0.8491127098321343
1.66650005e7	0.8260964912280703
1.66750005e7	0.8226111446389056
1.66850005e7	0.8174735419950462
1.66950005e7	0.8388220230473752
1.67050005e7	0.8401275447633063
1.67150005e7	0.8232154400221628
1.67250005e7	0.8016855178531825
1.67350005e7	0.7753169098301842
1.67450005e7	0.7518813512771219
1.67550005e7	0.7400404741254698
1.67650005e7	0.7033263021255882
1.67750005e7	0.7360897435897436
1.67850005e7	0.6888649231598813
1.67950005e7	0.6877857878475798
1.68050005e7	0.6970079307858689
1.68150005e7	0.7299488539496117
1.68250005e7	0.75267044478791
1.68350005e7	0.796975806451613
1.68450005e7	0.8009221493172549
1.68550005e7	0.7740725806451613
1.68650005e7	0.7189840723202756
1.68750005e7	0.6629462041226748
1.68850005e7	0.6999498243853488
1.68950005e7	0.7624824355971898
1.69050005e7	0.7998230479982305
1.69150005e7	0.8411502632644795
1.69250005e7	0.86056338028169
1.69350005e7	0.8528372093023255
1.69450005e7	0.8428381374722836
1.69550005e7	0.8505373985523141
1.69650005e7	0.8575661375661375
1.69750005e7	0.847878341918077
1.69850005e7	0.8065033203572246
1.69950005e7	0.7600000000000001
1.70050005e7	0.7369973190348524
1.70150005e7	0.7117392123610327
1.70250005e7	0.7073227885178677
1.70350005e7	0.6835102618542108
1.70450005e7	0.6696534826741338
1.70550005e7	0.6395987328405491
1.70650005e7	0.6107714701601163
1.70750005e7	0.6758474576271187
1.70850005e7	0.7839303000968052
1.70950005e7	0.7249136655155404
1.71050005e7	0.7854708520179372
1.71150005e7	0.7956500247157686
1.71250005e7	0.7962241534312257
1.71350005e7	0.8279768786127167
1.71450005e7	0.8652306353350739
1.71550005e7	0.8434496712190186
1.71650005e7	0.8552182163187856
1.71750005e7	0.8677007299270073
1.71850005e7	0.8585562477097838
1.71950005e7	0.8139966273187184
1.72050005e7	0.7739606357225555
1.72150005e7	0.7721718733340442
1.72250005e7	0.6784079144138963
1.72350005e7	0.6049788135593221
1.72450005e7	0.6171692607003891
1.72550005e7	0.6096058217101274
1.72650005e7	0.5127004399035051
1.72750005e7	0.6086893972090347
1.72850005e7	0.6129746835443037
1.72950005e7	0.6128849957615146
1.73050005e7	0.608837707552223
1.73150005e7	0.5990802248339295
1.73250005e7	0.48997119664833727
1.73350005e7	0.4343270622286542
1.73450005e7	0.4459948320413437
1.73550005e7	0.5353282301090234
1.73650005e7	0.654823711739636
1.73750005e7	0.7641008174386921
1.73850005e7	0.8398976163813792
1.73950005e7	0.9016131608369269
1.74050005e7	0.935861684327942
1.74150005e7	0.93502538071066
1.74250005e7	0.8980527483362091
1.74350005e7	0.8544209215442095
1.74450005e7	0.7167067530064755
1.74550005e7	0.6874940561103186
1.74650005e7	0.6897846999541914
1.74750005e7	0.668650570840352
1.74850005e7	0.6166070595552793
1.74950005e7	0.646235294117647
1.75050005e7	0.643546365914787
1.75150005e7	0.5953241232731138
1.75250005e7	0.5670909655386526
1.75350005e7	0.5966141272621132
1.75450005e7	0.6871436256051642
1.75550005e7	0.7072718399219131
1.75650005e7	0.7301248489730164
1.75750005e7	0.7866858065673785
1.75850005e7	0.8313758110131425
1.75950005e7	0.7986431478968792
1.76050005e7	0.8238805970149253
1.76150005e7	0.8273470839260314
1.76250005e7	0.8119788608338228
1.76350005e7	0.8123544784984557
1.76450005e7	0.8588684650274527
1.76550005e7	0.8561580680570802
1.76650005e7	0.8745439805431701
1.76750005e7	0.8624724061810155
1.76850005e7	0.8700117469374055
1.76950005e7	0.8884967320261438
1.77050005e7	0.8947602790559597
1.77150005e7	0.8864298575871664
1.77250005e7	0.9101471431301357
1.77350005e7	0.9115694362600667
1.77450005e7	0.9137699251008259
1.77550005e7	0.9046204620462047
1.77650005e7	0.8642874723111
1.77750005e7	0.8052775250227479
1.77850005e7	0.7040769391595232
1.77950005e7	0.6175955584027333
1.78050005e7	0.5969337694194604
1.78150005e7	0.5183511517689849
1.78250005e7	0.5039982895018175
1.78350005e7	0.49823376623376625
1.78450005e7	0.4431212785960513
1.78550005e7	0.43502722323049
1.78650005e7	0.5314416926357224
1.78750005e7	0.6417803768680962
1.78850005e7	0.7026430438571013
1.78950005e7	0.7768918918918919
1.79050005e7	0.8287912087912088
1.79150005e7	0.8324542829643888
1.79250005e7	0.8410573027204322
1.79350005e7	0.8510668563300143
1.79450005e7	0.855028314782269
1.79550005e7	0.8167627835447906
1.79650005e7	0.7575892857142857
1.79750005e7	0.6947934639196184
1.79850005e7	0.5915463191264531
1.79950005e7	0.5371684817424727
1.80050005e7	0.5753251978007242
1.80150005e7	0.6665215721418513
1.80250005e7	0.7266840731070495
1.80350005e7	0.8215296288702071
1.80450005e7	0.8498366606170599
1.80550005e7	0.8557177615571776
1.80650005e7	0.827562411203572
1.80750005e7	0.7993932827735647
1.80850005e7	0.7407817790089258
1.80950005e7	0.6373737373737374
1.81050005e7	0.4220760233918129
1.81150005e7	0.48198908429351117
1.81250005e7	0.4925225965488908
1.81350005e7	0.5080912863070539
1.81450005e7	0.5464231354642314
1.81550005e7	0.6037735849056605
