# Supplementary material for: Admixture of evolutionary rates across a butterfly hybrid zone
Source: eLife. 2022 Jun 15;11:e78135. doi: 10.7554/eLife.78135 (PMC9246367; doi:10.7554/eLife.78135)
Supplement: Figure 2—source data 1. [file elife-78135-fig2-data1.zip › Fst_50kbWindows_10kbIncreaments/Chromosome24.csv]

Position	Fst_XY_KM
25000.5	NaN
35000.5	NaN
45000.5	NaN
55000.5	NaN
65000.5	NaN
75000.5	NaN
85000.5	NaN
95000.5	NaN
105000.5	NaN
115000.5	NaN
125000.5	NaN
135000.5	NaN
145000.5	NaN
155000.5	NaN
165000.5	NaN
175000.5	0.5206185567010309
185000.5	0.5604142692750289
195000.5	0.6363207547169811
205000.5	0.6476692563817982
215000.5	0.6378676470588236
225000.5	0.6541545893719808
235000.5	0.6946861840786045
245000.5	0.7122149837133551
255000.5	0.735936030103481
265000.5	0.751843170679736
275000.5	0.7584154960300151
285000.5	0.7616450141959911
295000.5	0.737080491132333
305000.5	0.7124515552022261
315000.5	0.7026846361185985
325000.5	0.6726823238566133
335000.5	0.6040275049115915
345000.5	0.6901310717039322
355000.5	0.7723592085235923
365000.5	0.8255284219166837
375000.5	0.8437871538350007
385000.5	0.8543669313291714
395000.5	0.8463869310322112
405000.5	0.8133428878538159
415000.5	0.7594296824368114
425000.5	0.5867768595041323
435000.5	0.42407812763091435
445000.5	0.4351449971192625
455000.5	0.6192837465564739
465000.5	0.6326168224299065
475000.5	0.697046186895811
485000.5	0.7644493992320078
495000.5	0.8040298931037745
505000.5	0.7889618383258103
515000.5	0.8156144781144782
525000.5	0.8223264383217487
535000.5	0.8071002937473774
545000.5	0.7306030510904065
555000.5	0.6391323210412148
565000.5	0.5286248278575643
575000.5	0.42873776131251673
585000.5	0.3072555205047319
595000.5	0.32345978755690435
605000.5	0.36727863525588966
615000.5	0.4652088344631533
625000.5	0.46172131147540985
635000.5	0.4194882579740625
645000.5	0.39390681003584227
655000.5	0.3408187134502924
665000.5	0.27316680096696216
675000.5	0.25619469026548675
685000.5	0.25882352941176473
695000.5	0.03503649635036499
705000.5	0.25625000000000003
715000.5	0.24365361803084223
725000.5	0.2519668737060042
735000.5	0.19958506224066394
745000.5	0.20037500000000005
755000.5	0.15199020208205757
765000.5	0.18882931188561217
775000.5	0.21285609934258581
785000.5	0.25287449392712547
795000.5	0.2661605206073752
805000.5	0.26313014827018116
815000.5	0.2591439688715953
825000.5	0.24210526315789474
835000.5	0.19209383145091224
845000.5	0.16486937187326292
855000.5	0.10391123439667134
865000.5	0.31032852753486173
875000.5	0.4521113057014983
885000.5	0.5536314847942755
895000.5	0.5192491060786651
905000.5	0.5637419749312137
915000.5	0.4212857582282375
925000.5	0.30210808738980455
935000.5	0.196
945000.5	0.2041270881100557
955000.5	0.17212563915266615
965000.5	0.15613960717818287
975000.5	0.181108637056135
985000.5	0.2113841629909683
995000.5	0.1605385029617663
1.0050005e6	0.18427341642040346
1.0150005e6	0.24508874136295894
1.0250005e6	0.22583545631649937
1.0350005e6	0.24727981570086838
1.0450005e6	0.29292756108015433
1.0550005e6	0.2521600637069481
1.0650005e6	0.21099036292802956
1.0750005e6	0.2954824316787507
1.0850005e6	0.18477414989003554
1.0950005e6	0.19611859838274942
1.1050005e6	0.28856974690994697
1.1150005e6	0.33878415589917393
1.1250005e6	0.31243803515096896
1.1350005e6	0.37065269175798005
1.1450005e6	0.4066780149273274
1.1550005e6	0.3406670252824099
1.1650005e6	0.28812443912653307
1.1750005e6	0.42176113360323875
1.1850005e6	0.459094247246022
1.1950005e6	0.527159809249196
1.2050005e6	0.646060356370378
1.2150005e6	0.7447739065974797
1.2250005e6	0.7545423143350607
1.2350005e6	0.777374909354605
1.2450005e6	0.7796270853778214
1.2550005e6	0.7657238592687494
1.2650005e6	0.7638113570741097
1.2750005e6	0.6880297705189167
1.2850005e6	0.6753119913185024
1.2950005e6	0.6821691328428537
1.3050005e6	0.6576052368397127
1.3150005e6	0.5731548907695335
1.3250005e6	0.577521815008726
1.3350005e6	0.5222754491017965
1.3450005e6	0.3951084128360798
1.3550005e6	0.3313496932515338
1.3650005e6	0.26113479829452274
1.3750005e6	0.24411764705882352
1.3850005e6	0.2320233605061443
1.3950005e6	0.2478523251686191
1.4050005e6	0.2331244404655327
1.4150005e6	0.25117227319062185
1.4250005e6	0.25883715543201297
1.4350005e6	0.3140399385560676
1.4450005e6	0.2760204081632653
1.4550005e6	0.2764224228427462
1.4650005e6	0.26948200540877887
1.4750005e6	0.25947224749772524
1.4850005e6	0.35479635983887814
1.4950005e6	0.40315725561627197
1.5050005e6	0.4871186930750324
1.5150005e6	0.4583716526913713
1.5250005e6	0.5052825229960578
1.5350005e6	0.47158376214979997
1.5450005e6	0.44405563032750117
1.5550005e6	0.3558367492425593
1.5650005e6	0.46507295870847565
1.5750005e6	0.6256464158082825
1.5850005e6	0.6686174724342664
1.5950005e6	0.6891787332817509
1.6050005e6	0.7101229461105366
1.6150005e6	0.6771187575311286
1.6250005e6	0.4503603047148446
1.6350005e6	0.4518902123252201
1.6450005e6	0.510714775689395
1.6550005e6	0.5734900587720395
1.6650005e6	0.6448630507740608
1.6750005e6	0.6341234206954162
1.6850005e6	0.6015329459760169
1.6950005e6	0.5747343212093998
1.7050005e6	0.587489267754201
1.7150005e6	0.6298641517907264
1.7250005e6	0.6483889202939515
1.7350005e6	0.7007249879168681
1.7450005e6	0.7287064976865822
1.7550005e6	0.7324403312226012
1.7650005e6	0.6317226568492101
1.7750005e6	0.6644597830680378
1.7850005e6	0.5949861459295421
1.7950005e6	0.5650967669761718
1.8050005e6	0.5382239382239382
1.8150005e6	0.5323070607553366
1.8250005e6	0.5218300382983129
1.8350005e6	0.5045017482517482
1.8450005e6	0.523942792468361
1.8550005e6	0.508022224388342
1.8650005e6	0.5015517086734236
1.8750005e6	0.44442575460237366
1.8850005e6	0.4318317126413971
1.8950005e6	0.4187342791025255
1.9050005e6	0.41648515419007226
1.9150005e6	0.4235518404458132
1.9250005e6	0.440047253396338
1.9350005e6	0.4361689106487149
1.9450005e6	0.4297353648757018
1.9550005e6	0.5378940123881624
1.9650005e6	0.5580690298507464
1.9750005e6	0.6236982065553495
1.9850005e6	0.6602131036046248
1.9950005e6	0.6727637686613976
2.0050005e6	0.6024979983987189
2.0150005e6	0.5514332883085699
2.0250005e6	0.5242948134667881
2.0350005e6	0.455726584920428
2.0450005e6	0.4366287691547207
2.0550005e6	0.4307886002060204
2.0650005e6	0.3715069119159145
2.0750005e6	0.3398952879581152
2.0850005e6	0.3253019809953293
2.0950005e6	0.3278137128072446
2.1050005e6	0.31587301587301586
2.1150005e6	0.3317663089763243
2.1250005e6	0.2606102396138597
2.1350005e6	0.2350285714285715
2.1450005e6	0.17777087860912763
2.1550005e6	0.19232629372884094
2.1650005e6	0.2813152937146771
2.1750005e6	0.30554408260524224
2.1850005e6	0.3105103368512361
2.1950005e6	0.3191760797342193
2.2050005e6	0.29341738747984164
2.2150005e6	0.18472284143260517
2.2250005e6	0.18627599817822987
2.2350005e6	0.24297410192147037
2.2450005e6	0.29391182645206443
2.2550005e6	0.3334841628959277
2.2650005e6	0.42861197842747656
2.2750005e6	0.5103995384393482
2.2850005e6	0.5906121871907253
2.2950005e6	0.5886901327178302
2.3050005e6	0.6110826393337605
2.3150005e6	0.5733333333333334
2.3250005e6	0.4566922036953583
2.3350005e6	0.30466338816347305
2.3450005e6	0.2493679308050566
2.3550005e6	0.2373409669211196
2.3650005e6	0.1940259313966847
2.3750005e6	0.21396757527169075
2.3850005e6	0.26716632116089944
2.3950005e6	0.30864529125398693
2.4050005e6	0.3862929308486063
2.4150005e6	0.45476256595390174
2.4250005e6	0.48258306538049306
2.4350005e6	0.43188893563315106
2.4450005e6	0.34956998628941793
2.4550005e6	0.23093645484949837
2.4650005e6	0.11618084473527665
2.4750005e6	0.030366492146596872
2.4850005e6	0.030464504820333065
2.4950005e6	0.053590066582688535
2.5050005e6	0.10023672641190397
2.5150005e6	0.09632714880726999
2.5250005e6	0.0951242648453804
2.5350005e6	0.09412235105957618
2.5450005e6	0.12358508788873869
2.5550005e6	0.0960123375192774
2.5650005e6	0.1662453820727202
2.5750005e6	0.17002358918526586
2.5850005e6	0.1906563485239324
2.5950005e6	0.20430308699719366
2.6050005e6	0.21530124322601213
2.6150005e6	0.1619356934069503
2.6250005e6	0.17789349907609608
2.6350005e6	0.15377276669557677
2.6450005e6	0.1403690036900369
2.6550005e6	0.12058354228402096
2.6650005e6	0.14453507340946167
2.6750005e6	0.1262932353841445
2.6850005e6	0.1832280879009851
2.6950005e6	0.14449721247160852
2.7050005e6	0.15634400308522947
2.7150005e6	0.1655018075400241
2.7250005e6	0.15430259095180565
2.7350005e6	0.12575908766928015
2.7450005e6	0.14597055698892092
2.7550005e6	0.19745531657073614
2.7650005e6	0.18645509569769345
2.7750005e6	0.18567774936061388
2.7850005e6	0.2613721663413902
2.7950005e6	0.27503885607709055
2.8050005e6	0.23338048090523342
2.8150005e6	0.23789611238157474
2.8250005e6	0.30348228043143305
2.8350005e6	0.2431164901664146
2.8450005e6	0.22285197467591203
2.8550005e6	0.2177025083879214
2.8650005e6	0.19746543778801842
2.8750005e6	0.13526813880126187
2.8850005e6	0.14861922045131767
2.8950005e6	0.112340566506543
2.9050005e6	0.17041840358190524
2.9150005e6	0.20238687220288415
2.9250005e6	0.20785498489425985
2.9350005e6	0.23290940493013032
2.9450005e6	0.41382667964946446
2.9550005e6	0.46850291639663
2.9650005e6	0.5513888888888889
2.9750005e6	0.5555109717868341
2.9850005e6	0.5498286833088595
2.9950005e6	0.46114942528735636
3.0050005e6	0.4399907535829866
3.0150005e6	0.4741193840961822
3.0250005e6	0.48658813804505063
3.0350005e6	0.5199196966317198
3.0450005e6	0.6124050632911393
3.0550005e6	0.6880693179293491
3.0650005e6	0.6765073947667805
3.0750005e6	0.7152841280209015
3.0850005e6	0.6856848609680742
3.0950005e6	0.59781206171108
3.1050005e6	0.4875906416746478
3.1150005e6	0.4409026798307476
3.1250005e6	0.4500178720362206
3.1350005e6	0.40031812064113537
3.1450005e6	0.3957379219060225
3.1550005e6	0.4005438066465257
3.1650005e6	0.42839248434238
3.1750005e6	0.4492398961809418
3.1850005e6	0.4535073409461664
3.1950005e6	0.48409225310467174
3.2050005e6	0.4952144188937229
3.2150005e6	0.5160210425633668
3.2250005e6	0.5118147448015122
3.2350005e6	0.5922222222222222
3.2450005e6	0.6691819464033851
3.2550005e6	0.6351931330472104
3.2650005e6	0.6058981233243969
3.2750005e6	0.5917189886305787
3.2850005e6	0.525204788909893
3.2950005e6	0.45368056600933326
3.3050005e6	0.4911608436644664
3.3150005e6	0.5134038054968287
3.3250005e6	0.47605312009138956
3.3350005e6	0.46591995629012434
3.3450005e6	0.42378774016468435
3.3550005e6	0.3495113096900308
3.3650005e6	0.27698978011768344
3.3750005e6	0.3320959010054138
3.3850005e6	0.4368328445747801
3.3950005e6	0.4788700564971752
3.4050005e6	0.5228502705953098
3.4150005e6	0.5333940497874924
3.4250005e6	0.4648870636550308
3.4350005e6	0.3702184425546106
3.4450005e6	0.3128221753930945
3.4550005e6	0.3902671480144405
3.4650005e6	0.4468917987594762
3.4750005e6	0.5255111843008097
3.4850005e6	0.48804891606448025
3.4950005e6	0.5068993288590604
3.5050005e6	0.402532981530343
3.5150005e6	0.29943820224719114
3.5250005e6	0.18510573092246396
3.5350005e6	0.13682474226804126
3.5450005e6	0.08062797869358007
3.5550005e6	0.05629209500177246
3.5650005e6	0.0757148027506334
3.5750005e6	0.07384387717351094
3.5850005e6	0.14617979757888472
3.5950005e6	0.2411525543574333
3.6050005e6	0.27121528335206296
3.6150005e6	0.3204433077578858
3.6250005e6	0.3613998970663922
3.6350005e6	0.384658521930703
3.6450005e6	0.3681487469684723
3.6550005e6	0.4370405057363615
3.6650005e6	0.4651596272060282
3.6750005e6	0.47599349291192194
3.6850005e6	0.4249767355294993
3.6950005e6	0.4473825503355705
3.7050005e6	0.4385078219013237
3.7150005e6	0.4432577565632458
3.7250005e6	0.4547010636997188
3.7350005e6	0.5075053790659411
3.7450005e6	0.5044504995458674
3.7550005e6	0.48133905579399133
3.7650005e6	0.4412219227313568
3.7750005e6	0.3800837429455671
3.7850005e6	0.3195496417604913
3.7950005e6	0.2543157894736843
3.8050005e6	0.2400885935769657
3.8150005e6	0.15290716350787026
3.8250005e6	0.13758509494804733
3.8350005e6	0.13122005160339112
3.8450005e6	0.13403081605478412
3.8550005e6	0.10984798413747525
3.8650005e6	0.1004274909569221
3.8750005e6	0.0861927433918897
3.8850005e6	0.07672088056513887
3.8950005e6	0.05321469575200923
3.9050005e6	0.0326509896802572
3.9150005e6	0.14372921150459797
3.9250005e6	0.21660608379567634
3.9350005e6	0.3220939956514468
3.9450005e6	0.49531931021413683
3.9550005e6	0.6002387109608115
3.9650005e6	0.6319114595342403
3.9750005e6	0.584115523465704
3.9850005e6	0.5198558125563232
3.9950005e6	0.3213496932515338
4.0050005e6	0.15981642019377873
4.0150005e6	0.10671506352087118
4.0250005e6	0.07829246139872845
4.0350005e6	0.0416364577938892
4.0450005e6	0.08240320427236317
4.0550005e6	0.11935580077542501
4.0650005e6	0.047005134055904174
4.0750005e6	0.1267175572519084
4.0850005e6	0.13181030408066802
4.0950005e6	0.14416705919296594
4.1050005e6	0.16205806266168443
4.1150005e6	0.1913182811361981
4.1250005e6	0.19978510028653296
4.1350005e6	0.2085046066619419
4.1450005e6	0.2134110787172012
4.1550005e6	0.22419117647058828
4.1650005e6	0.2478844169246646
4.1750005e6	0.2371239163691994
4.1850005e6	0.17614457831325306
4.1950005e6	0.12893111638954874
4.2050005e6	0.11072351421188636
4.2150005e6	0.05699284009546542
4.2250005e6	-0.019364463672982193
4.2350005e6	-0.03019412802823676
4.2450005e6	-0.04125326370757177
4.2550005e6	-0.02721626199887065
4.2650005e6	-0.02183319570602804
4.2750005e6	0.014342001576044162
4.2850005e6	0.06062394603709952
4.2950005e6	0.10059582919563059
4.3050005e6	0.17820937944102322
4.3150005e6	0.2313864306784661
4.3250005e6	0.29732693625771073
4.3350005e6	0.4577810325887954
4.3450005e6	0.5075179448432188
4.3550005e6	0.5022691292875989
4.3650005e6	0.4790062981105669
4.3750005e6	0.41047751506722296
4.3850005e6	0.3060622414103256
4.3950005e6	0.30206987911905947
4.4050005e6	0.3668359306601296
4.4150005e6	0.510568311349943
4.4250005e6	0.5447149263292761
4.4350005e6	0.5583959899749374
4.4450005e6	0.5873356064296152
4.4550005e6	0.5747908232118759
4.4650005e6	0.5119375726382202
4.4750005e6	0.5616438356164384
4.4850005e6	0.5721170395869192
4.4950005e6	0.5546938328403987
4.5050005e6	0.5220398009950249
4.5150005e6	0.48617848439131955
4.5250005e6	0.4107227267073019
4.5350005e6	0.28937026148847295
4.5450005e6	0.20232052211747645
4.5550005e6	0.15589147286821706
4.5650005e6	0.1435779816513762
4.5750005e6	0.1734674329501916
4.5850005e6	0.20070345130797979
4.5950005e6	0.21455223880597019
4.6050005e6	0.18365099534095725
4.6150005e6	0.17745974955277283
4.6250005e6	0.16907477820025352
4.6350005e6	0.16185012549300828
4.6450005e6	0.1557134399052694
4.6550005e6	0.15624151967435554
4.6650005e6	0.15206066600725357
4.6750005e6	0.1270892208316512
4.6850005e6	0.11774281063483454
4.6950005e6	0.08919605077574053
4.7050005e6	0.16428169014084512
4.7150005e6	0.22331922896097792
4.7250005e6	0.29087275149900066
4.7350005e6	0.29411295150668537
4.7450005e6	0.3076835515082527
4.7550005e6	0.3027746447101286
4.7650005e6	0.25603907637655415
4.7750005e6	0.22949586155003762
4.7850005e6	0.29024441194902867
4.7950005e6	0.35509757432062744
4.8050005e6	0.41825289430160884
4.8150005e6	0.5000000000000001
4.8250005e6	0.5425947727807866
4.8350005e6	0.5538339920948617
4.8450005e6	0.5396377034080444
4.8550005e6	0.43153942428035047
4.8650005e6	0.3510764662212324
4.8750005e6	0.18352941176470594
4.8850005e6	0.11509131688561364
4.8950005e6	0.116058292852186
4.9050005e6	0.0907620901332535
4.9150005e6	0.09498578057177072
4.9250005e6	0.1265674636348437
4.9350005e6	0.19144259077526987
4.9450005e6	0.21102844638949672
4.9550005e6	0.25197604790419165
4.9650005e6	0.22642268984446481
4.9750005e6	0.14884437596302005
4.9850005e6	0.08042871824988991
4.9950005e6	0.06921419336302259
5.0050005e6	0.055386416861826736
5.0150005e6	0.04696654394109175
5.0250005e6	0.09916415914409901
5.0350005e6	0.15944670463791705
5.0450005e6	0.16998071190601438
5.0550005e6	0.16835053413000184
5.0650005e6	0.15655480244668546
5.0750005e6	0.32289969092441706
5.0850005e6	0.4111547983107617
5.0950005e6	0.4177298183308291
5.1050005e6	0.4274182698775731
5.1150005e6	0.4662873399715506
5.1250005e6	0.34948755490483163
5.1350005e6	0.28451698279664756
5.1450005e6	0.32280701754385965
5.1550005e6	0.384793893129771
5.1650005e6	0.37494661921708183
5.1750005e6	0.36763110307414115
5.1850005e6	0.3712841253791709
5.1950005e6	0.33444576877234805
5.2050005e6	0.2334415584415585
5.2150005e6	0.23086419753086423
5.2250005e6	0.25986696230598677
5.2350005e6	0.2342298288508559
5.2450005e6	0.1299684542586751
5.2550005e6	0.16774193548387098
5.2650005e6	0.16864864864864867
5.2750005e6	0.20121457489878544
5.2850005e6	0.6021006080707573
5.2950005e6	0.6763532763532765
5.3050005e6	0.7580087847730602
5.3150005e6	0.7690676945314384
5.3250005e6	0.7621946335602725
5.3350005e6	0.718588014542043
5.3450005e6	0.6573629477468226
5.3550005e6	0.5629946890525954
5.3650005e6	0.4249128600256834
5.3750005e6	0.2553282182438193
5.3850005e6	0.20916686560038192
5.3950005e6	0.17675087286917232
5.4050005e6	0.14203844758795794
5.4150005e6	0.08760265936644508
5.4250005e6	0.030338094377147032
5.4350005e6	0.01915427043289322
5.4450005e6	0.00989954337899547
5.4550005e6	0.037365091179754395
5.4650005e6	0.06470354158376444
5.4750005e6	0.14405191059841385
5.4850005e6	0.19234294958209763
5.4950005e6	0.22920994649039975
5.5050005e6	0.19616715464466333
5.5150005e6	0.2838683462007314
5.5250005e6	0.30321500334896184
5.5350005e6	0.26300463269358043
5.5450005e6	0.22830134631910629
5.5550005e6	0.2179509890758784
5.5650005e6	0.12820355610055179
5.5750005e6	0.06935371785962477
5.5850005e6	0.06955414012738856
5.5950005e6	0.0815508522195168
5.6050005e6	0.12035811599844301
5.6150005e6	0.1193316495045658
5.6250005e6	0.11752417794970989
5.6350005e6	0.14311475409836072
5.6450005e6	0.16487008803951045
5.6550005e6	0.14196078431372552
5.6650005e6	0.24737344794651386
5.6750005e6	0.3139979859013091
5.6850005e6	0.3256685348278623
5.6950005e6	0.34194425560842967
5.7050005e6	0.36967555412785097
5.7150005e6	0.36438356164383556
5.7250005e6	0.34990120746432485
5.7350005e6	0.3353279631760644
5.7450005e6	0.3073697585768742
5.7550005e6	0.2773592890393568
5.7650005e6	0.29961832061068705
5.7750005e6	0.3006403774856758
5.7850005e6	0.29703389830508475
5.7950005e6	0.307045813586098
5.8050005e6	0.3154922661428923
5.8150005e6	0.2770292474531712
5.8250005e6	0.2549889135254989
5.8350005e6	0.2003457216940363
5.8450005e6	0.23156654888103648
5.8550005e6	0.24430528375733856
5.8650005e6	0.2721356396643262
5.8750005e6	0.3183444047010731
5.8850005e6	0.332204042348412
5.8950005e6	0.3071428571428571
5.9050005e6	0.3105536588986196
5.9150005e6	0.27125199941835104
5.9250005e6	0.23351202328074747
5.9350005e6	0.25947611710323576
5.9450005e6	0.339416358405261
5.9550005e6	0.38338405356055993
5.9650005e6	0.4460379389210277
5.9750005e6	0.46345872007816324
5.9850005e6	0.4625055530875166
5.9950005e6	0.39157754010695184
6.0050005e6	0.3950890116635972
6.0150005e6	0.3611796832332058
6.0250005e6	0.3498228206945429
6.0350005e6	0.3645344129554656
6.0450005e6	0.4125861685568157
6.0550005e6	0.4054320987654321
6.0650005e6	0.46853916316780087
6.0750005e6	0.4974903731244192
6.0850005e6	0.47168204400283886
6.0950005e6	0.4652903936140931
6.1050005e6	0.5192470389170897
6.1150005e6	0.506648451730419
6.1250005e6	0.5122692267116784
6.1350005e6	0.4947923790913532
6.1450005e6	0.5507770501417262
6.1550005e6	0.5822469897502237
6.1650005e6	0.6051684823916899
6.1750005e6	0.6224487986523628
6.1850005e6	0.7053048148497126
6.1950005e6	0.6842597749805058
6.2050005e6	0.6046345301101417
6.2150005e6	0.4853376299985352
6.2250005e6	0.41694798484326556
6.2350005e6	0.29973274642351827
6.2450005e6	0.27150579150579146
6.2550005e6	0.3019266354631545
6.2650005e6	0.2535885167464115
6.2750005e6	0.24274159216687952
6.2850005e6	0.2742403388035998
6.2950005e6	0.2765273311897107
6.3050005e6	0.2233685518955873
6.3150005e6	0.26002703920684994
6.3250005e6	0.3230630087428399
6.3350005e6	0.3113003603013429
6.3450005e6	0.36936170212765956
6.3550005e6	0.435007072135785
6.3650005e6	0.5067233191702074
6.3750005e6	0.5413405088062622
6.3850005e6	0.53573755234993
6.3950005e6	0.5135146022155086
6.4050005e6	0.5251160587399337
6.4150005e6	0.45310990027757786
6.4250005e6	0.39038976148923793
6.4350005e6	0.34071676854848376
6.4450005e6	0.3289473684210527
6.4550005e6	0.2297070554256636
6.4650005e6	0.20569558101472998
6.4750005e6	0.1881089494163424
6.4850005e6	0.15997937080969576
6.4950005e6	0.029720141899881775
6.5050005e6	0.07206623470122392
6.5150005e6	0.17489438744719377
6.5250005e6	0.20812736921910543
6.5350005e6	0.2535083880379285
6.5450005e6	0.283033810539141
6.5550005e6	0.2991552956465237
6.5650005e6	0.18459788789601947
6.5750005e6	0.1332749050540462
6.5850005e6	0.11117511520737329
6.5950005e6	0.11567382812500003
6.6050005e6	0.09930394431554526
6.6150005e6	0.08931334622823986
6.6250005e6	0.1162422744128554
6.6350005e6	0.10145618215514961
6.6450005e6	0.11064595257563373
6.6550005e6	0.09701346867070079
6.6650005e6	0.14436397400185705
6.6750005e6	0.2197464464079908
6.6850005e6	0.41033492822966505
6.6950005e6	0.5189873417721518
6.7050005e6	0.5638559924206538
6.7150005e6	0.6467506498700261
6.7250005e6	0.6656093153985143
6.7350005e6	0.6546672428694902
6.7450005e6	0.6612356020942408
6.7550005e6	0.6714915287435119
6.7650005e6	0.7042421612238257
6.7750005e6	0.7434812691509342
6.7850005e6	0.6961460836136475
6.7950005e6	0.6568555567193884
6.8050005e6	0.7004272634791454
6.8150005e6	0.6106236474522919
6.8250005e6	0.557455268389662
6.8350005e6	0.585105467068446
6.8450005e6	0.6087643526809228
6.8550005e6	0.5668916675888016
6.8650005e6	0.6342857142857143
6.8750005e6	0.6180638033420799
6.8850005e6	0.49625565766012886
6.8950005e6	0.39705014749262546
6.9050005e6	0.2688791059939046
6.9150005e6	0.20407989800254997
6.9250005e6	0.14625986886123382
6.9350005e6	0.20230532786885247
6.9450005e6	0.26752545699914126
6.9550005e6	0.32158726649718145
6.9650005e6	0.349288596304948
6.9750005e6	0.3587532467532467
6.9850005e6	0.36047144152311883
6.9950005e6	0.30741632028002636
7.0050005e6	0.2397724579284191
7.0150005e6	0.27627927146574155
7.0250005e6	0.34445185679341783
7.0350005e6	0.3526152573909448
7.0450005e6	0.3636759482067147
7.0550005e6	0.40645905420991935
7.0650005e6	0.3913353441184536
7.0750005e6	0.3276159519939993
7.0850005e6	0.31799729364005414
7.0950005e6	0.38316075724296617
7.1050005e6	0.3350718685831623
7.1150005e6	0.3085541608554161
7.1250005e6	0.2826863666890531
7.1350005e6	0.2715750232991612
7.1450005e6	0.058004351880634165
7.1550005e6	0.109792767167818
7.1650005e6	0.23878697117184577
7.1750005e6	0.2019690576652602
7.1850005e6	0.22098688319800122
7.1950005e6	0.23319067998097956
7.2050005e6	0.21119658119658122
7.2150005e6	0.15697266993693065
7.2250005e6	0.19928977272727277
7.2350005e6	0.1931024489204463
7.2450005e6	0.17021455616323103
7.2550005e6	0.13638783802718232
7.2650005e6	0.14015533451423903
7.2750005e6	0.13337843322960358
7.2850005e6	0.07903319743739083
7.2950005e6	0.08237054774019759
7.3050005e6	0.12294853963838666
7.3150005e6	0.11085904920767306
7.3250005e6	0.10394290811775202
7.3350005e6	0.24442968620288893
7.3450005e6	0.31701777976990886
7.3550005e6	0.4489694489109779
7.3650005e6	0.47520451339915387
7.3750005e6	0.5457196867404807
7.3850005e6	0.5390818858560795
7.3950005e6	0.5074468085106383
7.4050005e6	0.410161211529067
7.4150005e6	0.4003778932451583
7.4250005e6	0.33441558441558444
7.4350005e6	0.40423864648263585
7.4450005e6	0.5199612403100775
7.4550005e6	0.5978176527643065
7.4650005e6	0.6808080808080808
7.4750005e6	0.7476811284462491
7.4850005e6	0.7526810057558316
7.4950005e6	0.7813253012048192
7.5050005e6	0.788031145717464
7.5150005e6	0.7712003872216844
7.5250005e6	0.7321853741496598
7.5350005e6	0.7483276587222111
7.5450005e6	0.7045197740112994
7.5550005e6	0.6424579152500207
7.5650005e6	0.5259765004763417
7.5750005e6	0.4697570925273503
7.5850005e6	0.37485081913854845
7.5950005e6	0.2612792033703562
7.6050005e6	0.19327146171693738
7.6150005e6	0.2905825079738123
7.6250005e6	0.29822369705250834
7.6350005e6	0.27319706903200924
7.6450005e6	0.3068898404048267
7.6550005e6	0.29232683533803405
7.6650005e6	0.2366265060240964
7.6750005e6	0.25952927669345577
7.6850005e6	0.30357049778472767
7.6950005e6	0.4234087199813477
7.7050005e6	0.42721121314644755
7.7150005e6	0.43107080944125875
7.7250005e6	0.4183431015365119
7.7350005e6	0.35056380884195454
7.7450005e6	0.12187182095625639
7.7550005e6	0.11640167364016739
7.7650005e6	0.15259662863953688
7.7750005e6	0.16575512740832818
7.7850005e6	0.2520524515393387
7.7950005e6	0.3113686677952858
7.8050005e6	0.2893556085918854
7.8150005e6	0.34997617913292045
7.8250005e6	0.35085945399393326
7.8350005e6	0.2966492146596859
7.8450005e6	0.21636623748211736
7.8550005e6	0.25236631837738166
7.8650005e6	0.18716785482825668
7.8750005e6	0.18090824837812788
7.8850005e6	0.16613563950842059
7.8950005e6	0.1810823678781146
7.9050005e6	0.11265953777164542
7.9150005e6	0.06205787781350485
7.9250005e6	0.06519620415491154
7.9350005e6	0.09422464756707596
7.9450005e6	0.10740286298568509
7.9550005e6	0.2123141507783803
7.9650005e6	0.2694876134789968
7.9750005e6	0.3227856659905341
7.9850005e6	0.4924844802535993
7.9950005e6	0.6252422907488986
8.0050005e6	0.6982357092448835
8.0150005e6	0.6463889721306563
8.0250005e6	0.5850592959193203
8.0350005e6	0.5008454106280193
8.0450005e6	0.36388606307222787
8.0550005e6	0.20974072482452372
8.0650005e6	0.2577219526120468
8.0750005e6	0.2643878185208204
8.0850005e6	0.2626340882002384
8.0950005e6	0.28558396682791987
8.1050005e6	0.28328182073616187
8.1150005e6	0.2802056555269923
8.1250005e6	0.29125586854460095
8.1350005e6	0.29904570567553995
8.1450005e6	0.27632817753866845
8.1550005e6	0.2375806170472372
8.1650005e6	0.22795620437956204
8.1750005e6	0.2217564524510653
8.1850005e6	0.22190995124749066
8.1950005e6	0.24669667489472913
8.2050005e6	0.2617011351267299
8.2150005e6	0.28960219478738
8.2250005e6	0.3244455645161291
8.2350005e6	0.33374796386791056
8.2450005e6	0.3405420746416915
8.2550005e6	0.3937386679560016
8.2650005e6	0.3820870994248151
8.2750005e6	0.31508332146417894
8.2850005e6	0.321061758036548
8.2950005e6	0.33398617511520745
8.3050005e6	0.32809727242852454
8.3150005e6	0.3338888888888889
8.3250005e6	0.38655221745350504
8.3350005e6	0.40729128691214006
8.3450005e6	0.4008261049153243
8.3550005e6	0.3305317962067683
8.3650005e6	0.36939655172413793
8.3750005e6	0.371674387822634
8.3850005e6	0.32921786035361106
8.3950005e6	0.3316541158140743
8.4050005e6	0.3241165530068195
8.4150005e6	0.29640387275242047
8.4250005e6	0.4877786731130809
8.4350005e6	0.6359001593202337
8.4450005e6	0.7506105834464044
8.4550005e6	0.8233788395904436
8.4650005e6	0.8542758279782501
8.4750005e6	0.8270250635670178
8.4850005e6	0.7847581441263574
8.4950005e6	0.6602689857417332
8.5050005e6	0.5002868460592815
8.5150005e6	0.42066685037200335
8.5250005e6	0.3614678899082569
8.5350005e6	0.35961637266655255
8.5450005e6	0.3378454596728709
8.5550005e6	0.3889541715628672
8.5650005e6	0.3285296981499513
8.5750005e6	0.2571629213483146
8.5850005e6	0.24148897723165885
8.5950005e6	0.2910979228486647
8.6050005e6	0.22120241906794735
8.6150005e6	0.2591316100692685
8.6250005e6	0.2832466181061395
8.6350005e6	0.24858988498503234
8.6450005e6	0.18025290143772735
8.6550005e6	0.16275148495880437
8.6650005e6	0.17010309278350522
8.6750005e6	0.19683638161146816
8.6850005e6	0.37917341977309565
8.6950005e6	0.40038819875776394
8.7050005e6	0.3882638888888889
8.7150005e6	0.3648385131017672
8.7250005e6	0.3440580924451892
8.7350005e6	0.2613756613756614
8.7450005e6	0.32575704431193736
8.7550005e6	0.30761143818334735
8.7650005e6	0.2870524656608872
8.7750005e6	0.283539461940584
8.7850005e6	0.2258255829626635
8.7950005e6	0.07736660929432017
8.8050005e6	-0.052666482453716454
8.8150005e6	-0.07283183804922931
8.8250005e6	-0.06751227495908342
8.8350005e6	-0.021968399010089443
8.8450005e6	-0.01393872043181454
8.8550005e6	0.025778057214712387
8.8650005e6	0.04168406402226864
8.8750005e6	0.061224489795918394
8.8850005e6	0.1504019155122285
8.8950005e6	0.22241306490215398
8.9050005e6	0.24171234664578437
8.9150005e6	0.314918125352908
8.9250005e6	0.34851907095674417
8.9350005e6	0.4097565596286824
8.9450005e6	0.44216451071393303
8.9550005e6	0.48294266869609337
8.9650005e6	0.4772292993630574
8.9750005e6	0.457720626361091
8.9850005e6	0.41694915254237286
8.9950005e6	0.381150159744409
9.0050005e6	0.32297251442144553
9.0150005e6	0.2779043876882777
9.0250005e6	0.2811164628874892
9.0350005e6	0.24169176378158963
9.0450005e6	0.239333722969024
9.0550005e6	0.2623199628310361
9.0650005e6	0.27662452219935313
9.0750005e6	0.2756317165262852
9.0850005e6	0.30769948670088665
9.0950005e6	0.3420440207486331
9.1050005e6	0.3489646582593804
9.1150005e6	0.3506433520290333
9.1250005e6	0.40969649191959007
9.1350005e6	0.29960022844089096
9.1450005e6	0.2175651832973927
9.1550005e6	0.3570135027799842
9.1650005e6	0.5025159594442359
9.1750005e6	0.5081826539993871
9.1850005e6	0.5305155420773313
9.1950005e6	0.5257916825639068
9.2050005e6	0.46361497326203205
9.2150005e6	0.30884353741496606
9.2250005e6	0.21167274622199062
9.2350005e6	0.12568443051201675
9.2450005e6	0.08502598016060461
9.2550005e6	0.09187527448397016
9.2650005e6	0.08414634146341467
9.2750005e6	0.04397313538352777
9.2850005e6	0.01664981462756996
9.2950005e6	0.040406690718268294
9.3050005e6	0.11709545563837462
9.3150005e6	0.14517886756692727
9.3250005e6	0.1691312384473198
9.3350005e6	0.21335125448028674
9.3450005e6	0.20596600763093997
9.3550005e6	0.15461893764434184
9.3650005e6	0.13942232630757226
9.3750005e6	0.138488120950324
9.3850005e6	0.1527470991192507
9.3950005e6	0.16323567539538503
9.4050005e6	0.26043102505196375
9.4150005e6	0.2787566943190171
9.4250005e6	0.26575159022430533
9.4350005e6	0.24989149057681326
9.4450005e6	0.2476989453499521
9.4550005e6	0.14290429042904293
9.4650005e6	0.09856561005843813
9.4750005e6	0.16522626743790406
9.4850005e6	0.280879120879121
9.4950005e6	0.32415679124886054
9.5050005e6	0.3378623188405797
9.5150005e6	0.37832462497893143
9.5250005e6	0.35403256342294587
9.5350005e6	0.212573673870334
9.5450005e6	0.10767601905770251
9.5550005e6	0.05596130592503025
9.5650005e6	0.033421985815602843
9.5750005e6	-0.005044625533566144
9.5850005e6	-0.010250896057347659
9.5950005e6	0.038226600985221695
9.6050005e6	0.059971910112359576
9.6150005e6	0.0794753874978709
9.6250005e6	0.15698508041077314
9.6350005e6	0.21504982713036405
9.6450005e6	0.21942563623628303
9.6550005e6	0.22234432234432236
9.6650005e6	0.21879944160074458
9.6750005e6	0.2174024860694385
9.6850005e6	0.17079129049389277
9.6950005e6	0.16856368563685636
9.7050005e6	0.1575954508529651
9.7150005e6	0.1295947605403193
9.7250005e6	0.0054208273894436835
9.7350005e6	0.17173428444048153
9.7450005e6	0.1513625592417062
9.7550005e6	0.19141472420955458
9.7650005e6	0.20850969529085872
9.7750005e6	0.24604012671594513
9.7850005e6	0.21663918833227647
9.7950005e6	0.23967489464178204
9.8050005e6	0.2
9.8150005e6	0.18458390177353348
9.8250005e6	0.1360520904729267
9.8350005e6	0.12416472416472418
9.8450005e6	0.11263001485884104
9.8550005e6	0.10038910505836578
9.8650005e6	0.09191750278706803
9.8750005e6	0.09166435890335088
9.8850005e6	0.08668586315645141
9.8950005e6	0.08484349258649095
9.9050005e6	0.08027252081756249
9.9150005e6	0.08122631760248021
9.9250005e6	0.08392210925383424
9.9350005e6	0.08400435255712733
9.9450005e6	0.10034670629024274
9.9550005e6	0.15895721925133696
9.9650005e6	0.1635622452179367
9.9750005e6	0.167737003058104
9.9850005e6	0.2100076589226449
9.9950005e6	0.28893075836081017
1.00050005e7	0.4034364261168385
1.00150005e7	0.6175723506141995
1.00250005e7	0.5566219415943173
1.00350005e7	0.5693334816957828
1.00450005e7	0.5666697493757514
1.00550005e7	0.5564160119715675
1.00650005e7	0.5328450043949605
1.00750005e7	0.605049186036389
1.00850005e7	0.6212501196515748
1.00950005e7	0.673345714006451
1.01050005e7	0.6934937873006555
1.01150005e7	0.7240550494281838
1.01250005e7	0.7602565473009086
1.01350005e7	0.7723736600306279
1.01450005e7	0.7136664217487142
1.01550005e7	0.7210098870056498
1.01650005e7	0.7293708851499635
1.01750005e7	0.7064899294198659
1.01850005e7	0.6871126760563381
1.01950005e7	0.6934378245680295
1.02050005e7	0.7132388142146934
1.02150005e7	0.703537906137184
1.02250005e7	0.6731151312349682
1.02350005e7	0.6377072899276572
1.02450005e7	0.6180013236267372
1.02550005e7	0.4917669411019633
1.02650005e7	0.3415078707539354
1.02750005e7	0.3004341534008683
1.02850005e7	0.23345379452762008
1.02950005e7	0.20545369064409968
1.03050005e7	0.172089552238806
1.03150005e7	0.10935709739019733
1.03250005e7	0.08026963961628211
1.03350005e7	0.0804274041483344
1.03450005e7	0.07445322340547351
1.03550005e7	0.06580575733118108
1.03650005e7	0.04782152230971131
1.03750005e7	0.06797050336646362
1.03850005e7	0.12352639671963099
1.03950005e7	0.17355168884339817
1.04050005e7	0.2287506357009663
1.04150005e7	0.33786707882534783
1.04250005e7	0.32211895910780675
1.04350005e7	0.3605032576949001
1.04450005e7	0.402873143413684
1.04550005e7	0.3402247191011237
1.04650005e7	0.29262371615312793
1.04750005e7	0.2592112371690978
1.04850005e7	0.21477553905973845
1.04950005e7	0.2549243505566658
1.05050005e7	0.2882713526767471
1.05150005e7	0.32201809706608175
1.05250005e7	0.4310780669144981
1.05350005e7	0.4681951105392444
1.05450005e7	0.4828249258160238
1.05550005e7	0.48328850426850667
1.05650005e7	0.5607973421926911
1.05750005e7	0.5953903022396173
1.05850005e7	0.6084432717678101
1.05950005e7	0.6321310777742313
1.06050005e7	0.706606831214161
1.06150005e7	0.6864101022248947
1.06250005e7	0.6568212516884286
1.06350005e7	0.5808039376538146
1.06450005e7	0.4625131995776135
1.06550005e7	0.3654685494223364
1.06650005e7	0.27629547960308704
1.06750005e7	0.22796410014170998
1.06850005e7	0.19829188646068827
1.06950005e7	0.17279236276849644
1.07050005e7	0.11886879925822906
1.07150005e7	0.08429875209536228
1.07250005e7	0.09679144385026739
1.07350005e7	0.07677779367577625
1.07450005e7	0.08605965050584682
1.07550005e7	0.1368122786304605
1.07650005e7	0.1765671641791045
1.07750005e7	0.20676801057501648
1.07850005e7	0.30122950819672134
1.07950005e7	0.3303108069575136
1.08050005e7	0.29045462170776715
1.08150005e7	0.31345987920621227
1.08250005e7	0.22893264248704664
1.08350005e7	0.08936170212765958
1.08450005e7	0.035607502038597465
1.08550005e7	0.022188905547226405
1.08650005e7	0.044693920779495896
1.08750005e7	0.11971104231166152
1.08850005e7	0.35128477383733275
1.08950005e7	0.4580550994344098
1.09050005e7	0.5480446927374302
1.09150005e7	0.608173451879582
1.09250005e7	0.6613792327595907
1.09350005e7	0.6736432221951815
1.09450005e7	0.7485835995740149
1.09550005e7	0.7745667341886112
1.09650005e7	0.7809887869520897
1.09750005e7	0.7348762455801994
1.09850005e7	0.650239099859353
1.09950005e7	0.4717626527050611
1.10050005e7	0.5110829237355319
1.10150005e7	0.5144893111638955
1.10250005e7	0.48981645944345764
1.10350005e7	0.45996070726915517
1.10450005e7	0.4949892627057981
1.10550005e7	0.41645409950946044
1.10650005e7	0.412628563989064
1.10750005e7	0.3933380248651185
1.10850005e7	0.36322163907953164
1.10950005e7	0.30885299529748517
1.11050005e7	0.29151951166339657
1.11150005e7	0.33636794689426264
1.11250005e7	0.3783752990771334
1.11350005e7	0.45437115765343333
1.11450005e7	0.5279383815144543
1.11550005e7	0.5530027160245448
1.11650005e7	0.5014637904468413
1.11750005e7	0.5312708849843699
1.11850005e7	0.575212345974399
1.11950005e7	0.5944974055749969
1.12050005e7	0.6243957826439579
1.12150005e7	0.6979722518676628
1.12250005e7	0.5998702983138782
1.12350005e7	0.5274636793278489
1.12450005e7	0.4406080347448426
1.12550005e7	0.37881339338163306
1.12650005e7	0.25960400081649315
1.12750005e7	0.2092693565976009
1.12850005e7	0.10218708827404481
1.12950005e7	0.15212765957446814
1.13050005e7	0.19500000000000006
1.13150005e7	0.21096381225367258
1.13250005e7	0.2595014033349844
1.13350005e7	0.2533975903614458
1.13450005e7	0.26871929249918114
1.13550005e7	0.31611281764870147
1.13650005e7	0.43965303593556393
1.13750005e7	0.43701203734953314
1.13850005e7	0.44099299809038833
1.13950005e7	0.36518419151790327
1.14050005e7	0.3045838084378564
1.14150005e7	0.18662866027468258
1.14250005e7	0.1136352264198149
1.14350005e7	0.11560186454620239
1.14450005e7	0.17287075216834924
1.14550005e7	0.21139958221426444
1.14650005e7	0.17582725743129562
1.14750005e7	0.18529980657640238
1.14850005e7	0.1826902046555226
1.14950005e7	0.1874635972819304
1.15050005e7	0.21003685851998874
1.15150005e7	0.31380837868624223
1.15250005e7	0.3258231817633579
1.15350005e7	0.32557111274871037
1.15450005e7	0.35712254762581735
1.15550005e7	0.3538848378174504
1.15650005e7	0.2832366749516708
1.15750005e7	0.3041545189504373
1.15850005e7	0.25733062118604294
1.15950005e7	0.2349898285382157
1.16050005e7	0.1812269742111165
1.16150005e7	0.15624036979969186
1.16250005e7	0.17393034825870649
1.16350005e7	0.15552320291173796
1.16450005e7	0.09065871012164334
1.16550005e7	0.07090090090090093
1.16650005e7	0.03642345655119026
1.16750005e7	0.01431932773109246
1.16850005e7	0.0185057830572054
1.16950005e7	0.01410330818340107
1.17050005e7	0.004781004331782471
1.17150005e7	0.008864265927977866
1.17250005e7	0.018640776699029155
1.17350005e7	0.027374917346264092
1.17450005e7	0.024382890521952173
1.17550005e7	0.05641886222520559
1.17650005e7	0.07580327868852463
1.17750005e7	0.07009536784741148
1.17850005e7	0.07645317126383047
1.17950005e7	0.09128456422821145
1.18050005e7	0.053598014888337514
1.18150005e7	0.0506184959748675
1.18250005e7	0.028854435831180067
1.18350005e7	-0.028182941903584648
1.18450005e7	-0.02673501577287064
1.18550005e7	0.004157386785449171
1.18650005e7	0.12002670226969296
1.18750005e7	0.12497570456754133
1.18850005e7	0.23542934415145367
1.18950005e7	0.25477503112217686
1.19050005e7	0.27922783028353104
1.19150005e7	0.1421124294884264
1.19250005e7	0.11973466003316752
1.19350005e7	0.06765400976839452
1.19450005e7	0.06594788858939804
1.19550005e7	0.04769568397951721
1.19650005e7	0.02905184493227466
1.19750005e7	0.01130719644932899
1.19850005e7	0.00630696699842852
1.19950005e7	0.0022923261652658283
1.20050005e7	-0.012309920347574188
1.20150005e7	0.014171889939445481
1.20250005e7	0.08797190517998248
1.20350005e7	0.09880152772290271
1.20450005e7	0.14124223602484473
1.20550005e7	0.19175592340149303
1.20650005e7	0.19730468038608634
1.20750005e7	0.13929513306161595
1.20850005e7	0.13167411189108702
1.20950005e7	0.1184313725490196
1.21050005e7	0.14330708661417327
1.21150005e7	0.17213237123662603
1.21250005e7	0.16886035313001604
1.21350005e7	0.19151103565365024
1.21450005e7	0.2543484007401533
1.21550005e7	0.2614081097437967
1.21650005e7	0.33176992552685786
1.21750005e7	0.34612984697667515
1.21850005e7	0.3274023381807813
1.21950005e7	0.3215594995635728
1.22050005e7	0.3248847926267281
1.22150005e7	0.22943792964011323
1.22250005e7	0.1812159329140461
1.22350005e7	0.19141700404858303
1.22450005e7	0.14379194630872486
1.22550005e7	0.13762268266085062
1.22650005e7	0.1099075865033312
1.22750005e7	0.1304778761061947
1.22850005e7	0.11046736191579762
1.22950005e7	0.08248175182481753
1.23050005e7	0.14481393507521775
1.23150005e7	0.17755875663381346
1.23250005e7	0.17861809542664822
1.23350005e7	0.19215686274509805
1.23450005e7	0.19200561009817674
1.23550005e7	0.12072072072072075
1.23650005e7	0.11135216008976999
1.23750005e7	0.11875000000000002
1.23850005e7	0.2343539017114147
1.23950005e7	0.3131912442396314
1.24050005e7	0.422547288776797
1.24150005e7	0.43976634464165365
1.24250005e7	0.49023735366770493
1.24350005e7	0.5002249948864798
1.24450005e7	0.5148204350025292
1.24550005e7	0.4965590361445784
1.24650005e7	0.5306061510898777
1.24750005e7	0.5516317135549873
1.24850005e7	0.5112410656270305
1.24950005e7	0.5410953800298064
1.25050005e7	0.5636738906088753
1.25150005e7	0.553433277808625
1.25250005e7	0.5686976389946687
1.25350005e7	0.5867041857193107
1.25450005e7	0.543959595959596
1.25550005e7	0.49537331701346393
1.25650005e7	0.4913942628418946
1.25750005e7	0.5037142487381908
1.25850005e7	0.49623298512187397
1.25950005e7	0.4833115183246074
1.26050005e7	0.46021040495748666
1.26150005e7	0.39401483050847463
1.26250005e7	0.28758368837492393
1.26350005e7	0.28760230372840256
1.26450005e7	0.3177246496290189
1.26550005e7	0.3314957202959525
1.26650005e7	0.3831445702864757
1.26750005e7	0.3978343411615807
1.26850005e7	0.3748050231328487
1.26950005e7	0.3254188855695545
1.27050005e7	0.2935991085799183
1.27150005e7	0.2509524366016127
1.27250005e7	0.19863996977710613
1.27350005e7	0.15127129103924958
1.27450005e7	0.13632912942328887
1.27550005e7	0.20009593476436027
1.27650005e7	0.21720229052237935
1.27750005e7	0.25371376811594204
1.27850005e7	0.2617711636984631
1.27950005e7	0.24757919904363415
1.28050005e7	0.21905660377358493
1.28150005e7	0.4034252073856035
1.28250005e7	0.5648250460405158
1.28350005e7	0.6982247385087803
1.28450005e7	0.7721485411140584
1.28550005e7	0.8219101990433575
1.28650005e7	0.7853884297520661
1.28750005e7	0.7060915492957748
1.28850005e7	0.5867884750527056
1.28950005e7	0.44246225319396054
1.29050005e7	0.3036727381307854
1.29150005e7	0.25239639639639644
1.29250005e7	0.22595289079229125
1.29350005e7	0.20903258917115736
1.29450005e7	0.23327433628318586
1.29550005e7	0.20836904461809932
1.29650005e7	0.13488805970149256
1.29750005e7	0.05110216599578303
1.29850005e7	0.10898587933247757
1.29950005e7	0.2896358543417368
1.30050005e7	0.3222162452931684
1.30150005e7	0.3826239307430693
1.30250005e7	0.44514604810996566
1.30350005e7	0.44987453698171825
1.30450005e7	0.3394030348507587
1.30550005e7	0.284887459807074
1.30650005e7	0.2329038652130822
1.30750005e7	0.14760705289672543
1.30850005e7	0.1327564894932015
1.30950005e7	0.13676731793960922
1.31050005e7	NaN
1.31150005e7	NaN
1.31250005e7	NaN
