# Supplementary material for: Admixture of evolutionary rates across a butterfly hybrid zone
Source: eLife. 2022 Jun 15;11:e78135. doi: 10.7554/eLife.78135 (PMC9246367; doi:10.7554/eLife.78135)
Supplement: Figure 2—source data 1. [file elife-78135-fig2-data1.zip › Fst_50kbWindows_10kbIncreaments/Chromosome18.csv]

Position	Fst_XY_KM
25000.5	0.4207724034495688
35000.5	0.4219347884667206
45000.5	0.43050012318305003
55000.5	0.46488953806828553
65000.5	0.4714046262152195
75000.5	0.4849735154725397
85000.5	0.504045786461417
95000.5	0.5106057976045825
105000.5	0.5229818116656213
115000.5	0.5610365493373851
125000.5	0.5689442045550758
135000.5	0.6011369404121409
145000.5	0.6353214249672017
155000.5	0.6134143870314084
165000.5	0.6005046257359125
175000.5	0.6368387234953953
185000.5	0.6152057245080502
195000.5	0.49905001716836445
205000.5	0.4614485144970767
215000.5	0.3550416281221092
225000.5	0.24511017578608563
235000.5	0.2034389584868583
245000.5	0.24699208837139872
255000.5	0.3282390117782246
265000.5	0.4103881492593287
275000.5	0.4295381492133311
285000.5	0.4492860742482782
295000.5	0.4573300062383033
305000.5	0.4652341159304948
315000.5	0.43455340945470067
325000.5	0.4317013102157424
335000.5	0.44919829510858533
345000.5	0.419412068076328
355000.5	0.3531924072476272
365000.5	0.3771624938635248
375000.5	0.3808265078183173
385000.5	0.41089076723016904
395000.5	0.4613095238095239
405000.5	0.5295225285810357
415000.5	0.514736184826725
425000.5	0.5496255487647413
435000.5	0.5606011295108644
445000.5	0.5278648681492284
455000.5	0.4884816118460978
465000.5	0.6231102313497464
475000.5	0.66353770260747
485000.5	0.6810844892812105
495000.5	0.6978553045467545
505000.5	0.7328119180633147
515000.5	0.5537513997760359
525000.5	0.4820025348542459
535000.5	0.3734597156398105
545000.5	0.22229367631296895
555000.5	0.39332457293035494
565000.5	0.49116384180790973
575000.5	0.49757458682120626
585000.5	0.46927659574468095
595000.5	0.46232164875814696
605000.5	0.41091997008227377
615000.5	0.3943624161073826
625000.5	0.40896562648503093
635000.5	0.45202432667245873
645000.5	0.4611638749784148
655000.5	0.5114093959731544
665000.5	0.5232656514382403
675000.5	0.5606495940037477
685000.5	0.532218617419516
695000.5	0.5685472773736977
705000.5	0.595909830350918
715000.5	0.5902418682235198
725000.5	0.5153214113098116
735000.5	0.42907103825136617
745000.5	0.38907721280602636
755000.5	0.3848713049342475
765000.5	0.4092660926609266
775000.5	0.4615589470449657
785000.5	0.5523647499149371
795000.5	0.6040316774658028
805000.5	0.6371813234030363
815000.5	0.6102819237147595
825000.5	0.5551594375123787
835000.5	0.39434711516000936
845000.5	0.19957705524715835
855000.5	0.0669921345267155
865000.5	0.03442265795206973
875000.5	0.03735787763941529
885000.5	0.03138964577656676
895000.5	-0.01420243773184952
905000.5	-0.0037617554858934425
915000.5	0.1262439807383627
925000.5	0.1576149914821124
935000.5	0.21406451612903224
945000.5	0.3231846019247594
955000.5	0.3558165548098434
965000.5	0.39675174013921116
975000.5	0.49695670810115733
985000.5	0.6165104103250943
995000.5	0.639632842952345
1.0050005e6	0.658205546492659
1.0150005e6	0.6240087449070852
1.0250005e6	0.557826851670901
1.0350005e6	0.5333995234312947
1.0450005e6	0.4984581976112921
1.0550005e6	0.43156853043048
1.0650005e6	0.41742226441965347
1.0750005e6	0.4522268191774155
1.0850005e6	0.4669498155806416
1.0950005e6	0.5352499463634414
1.1050005e6	0.5780903665814151
1.1150005e6	0.6237123916369198
1.1250005e6	0.5816321034204147
1.1350005e6	0.46207152121549017
1.1450005e6	0.38532192705988294
1.1550005e6	0.2867845993756503
1.1650005e6	0.2520473913947205
1.1750005e6	0.19523698342283446
1.1850005e6	0.2324373576309795
1.1950005e6	0.25149564558879217
1.2050005e6	0.28197515904271436
1.2150005e6	0.2787170995293708
1.2250005e6	0.2833187467180116
1.2350005e6	0.2147581851420974
1.2450005e6	0.1571874426289701
1.2550005e6	0.15888372093023256
1.2650005e6	0.26418769366976547
1.2750005e6	0.385666387259011
1.2850005e6	0.5823031880286272
1.2950005e6	0.6545000959508731
1.3050005e6	0.6348304938908966
1.3150005e6	0.5776574346278819
1.3250005e6	0.5108486586806142
1.3350005e6	0.3951346332404829
1.3450005e6	0.2904807508140203
1.3550005e6	0.20301053687907678
1.3650005e6	0.09406392694063928
1.3750005e6	0.14864221057646504
1.3850005e6	0.18059037606146383
1.3950005e6	0.26060138781804165
1.4050005e6	0.33239951278928137
1.4150005e6	0.3810116967947744
1.4250005e6	0.46582071223905036
1.4350005e6	0.5802973977695167
1.4450005e6	0.5807820299500833
1.4550005e6	0.4839335180055403
1.4650005e6	0.3680096696212732
1.4750005e6	0.39613075383589064
1.4850005e6	0.3904671115347951
1.4950005e6	0.3564614050303556
1.5050005e6	0.4766723050899584
1.5150005e6	0.5946228951464553
1.5250005e6	0.6366424756949199
1.5350005e6	0.6489504498072255
1.5450005e6	0.7307603686635944
1.5550005e6	0.7660167130919221
1.5650005e6	0.8027859237536658
1.5750005e6	0.8139796276782579
1.5850005e6	0.7877872619829284
1.5950005e6	0.7473966081523356
1.6050005e6	0.6805644302449415
1.6150005e6	0.631946464940355
1.6250005e6	0.6152145643693108
1.6350005e6	0.5929179618867415
1.6450005e6	0.5442245743212148
1.6550005e6	0.5271724938343246
1.6650005e6	0.5986846741045213
1.6750005e6	0.583598444680099
1.6850005e6	0.6125039872408293
1.6950005e6	0.6670154024992735
1.7050005e6	0.7681192015743605
1.7150005e6	0.7721142857142858
1.7250005e6	0.737037037037037
1.7350005e6	0.6972451790633608
1.7450005e6	0.6637510061711833
1.7550005e6	0.5351105725537715
1.7650005e6	0.39096687855470064
1.7750005e6	0.2886252045826514
1.7850005e6	0.26762389995368224
1.7950005e6	0.3211134903640257
1.8050005e6	0.45848585690515803
1.8150005e6	0.5811178957256928
1.8250005e6	0.6634632819582956
1.8350005e6	0.6997566909975669
1.8450005e6	0.7415921288014312
1.8550005e6	0.7552058111380144
1.8650005e6	0.8556001459321414
1.8750005e6	0.8936514043863025
1.8850005e6	0.9016509433962265
1.8950005e6	0.9253268765133172
1.9050005e6	0.92783203125
1.9150005e6	0.8376237623762378
1.9250005e6	NaN
1.9350005e6	NaN
1.9450005e6	NaN
1.9550005e6	NaN
1.9650005e6	0.824010056568196
1.9750005e6	0.7678268018635244
1.9850005e6	0.7575757575757576
1.9950005e6	0.7167645729778581
2.0050005e6	0.689872875303528
2.0150005e6	0.7024561403508772
2.0250005e6	0.666595321816236
2.0350005e6	0.6572284145732824
2.0450005e6	0.7099485724419224
2.0550005e6	0.6996199095022625
2.0650005e6	0.6400378608613346
2.0750005e6	0.6335477486392873
2.0850005e6	0.5796895213454076
2.0950005e6	0.4792048929663609
2.1050005e6	0.4619799139167862
2.1150005e6	0.5549029889879393
2.1250005e6	0.5482307319437713
2.1350005e6	0.5270157637253126
2.1450005e6	0.49457470477494436
2.1550005e6	0.47565902088325923
2.1650005e6	0.3780333951762523
2.1750005e6	0.27956127399282854
2.1850005e6	0.1601065117404987
2.1950005e6	0.15269121813031164
2.2050005e6	0.18684880759435057
2.2150005e6	0.1980861244019139
2.2250005e6	0.25389042848006826
2.2350005e6	0.32787169484178585
2.2450005e6	0.3688446380419
2.2550005e6	0.3522977750051986
2.2650005e6	0.309778410245985
2.2750005e6	0.2338629142078984
2.2850005e6	0.1278195488721805
2.2950005e6	0.024860335195530762
2.3050005e6	-0.030217064259617423
2.3150005e6	0.05342130065975498
2.3250005e6	0.15214904396143167
2.3350005e6	0.20940428911834788
2.3450005e6	0.23149003984063748
2.3550005e6	0.25605136436597115
2.3650005e6	0.21544952937358006
2.3750005e6	0.2465775487196006
2.3850005e6	0.19975327679259833
2.3950005e6	0.16920825406117374
2.4050005e6	0.3241775331977509
2.4150005e6	0.40265444015444013
2.4250005e6	0.3401121852249672
2.4350005e6	0.3641921397379913
2.4450005e6	0.4066150252059511
2.4550005e6	0.26288101500850997
2.4650005e6	0.13153374233128837
2.4750005e6	0.10509113764927719
2.4850005e6	0.09288068556361243
2.4950005e6	0.06052585142050471
2.5050005e6	0.0592012843668473
2.5150005e6	0.046219797349961074
2.5250005e6	0.007330591811192588
2.5350005e6	0.035191695965176656
2.5450005e6	0.051602564102564134
2.5550005e6	0.039547038327526166
2.5650005e6	0.08854150857489758
2.5750005e6	0.1405085558931713
2.5850005e6	0.10295678544351786
2.5950005e6	0.10771777363956136
2.6050005e6	0.1418497947355711
2.6150005e6	0.17318102806059102
2.6250005e6	0.1870581837955411
2.6350005e6	0.18401214267644828
2.6450005e6	0.1844270323212537
2.6550005e6	0.1856032719836401
2.6650005e6	0.18230303030303036
2.6750005e6	0.18214445939883356
2.6850005e6	0.18705832269050665
2.6950005e6	0.19065880039331368
2.7050005e6	0.18957475994513037
2.7150005e6	0.1539582321515299
2.7250005e6	0.1542007434944238
2.7350005e6	0.1935309973045822
2.7450005e6	0.2083140877598153
2.7550005e6	0.20579064587973275
2.7650005e6	0.15751295336787569
2.7750005e6	0.2291793313069909
2.7850005e6	0.22865595942519026
2.7950005e6	0.23233804784354808
2.8050005e6	0.2341809087119633
2.8150005e6	0.25348661322039034
2.8250005e6	0.23498049414824443
2.8350005e6	0.22840929892000736
2.8450005e6	0.20860973888496825
2.8550005e6	0.2299537231804796
2.8650005e6	0.3337732245181455
2.8750005e6	0.4281774016611816
2.8850005e6	0.3981419146357884
2.8950005e6	0.38935130136081386
2.9050005e6	0.3638263665594855
2.9150005e6	0.2539584254754534
2.9250005e6	0.0911174785100287
2.9350005e6	0.05770576321119502
2.9450005e6	0.01971830985915496
2.9550005e6	-0.008101045296167219
2.9650005e6	0.028237837837837863
2.9750005e6	0.054583333333333345
2.9850005e6	0.06135563380281693
2.9950005e6	0.08791860958033067
3.0050005e6	0.10299430833951993
3.0150005e6	0.09819178082191783
3.0250005e6	0.11985065339141261
3.0350005e6	0.15184239328712149
3.0450005e6	0.16827195467422093
3.0550005e6	0.15863288155568656
3.0650005e6	0.12763000239635755
3.0750005e6	0.10913024664647343
3.0850005e6	0.14701277297074578
3.0950005e6	0.1869387755102041
3.1050005e6	0.42054407611119377
3.1150005e6	0.4752823086574655
3.1250005e6	0.49544939271255073
3.1350005e6	0.4410188844971454
3.1450005e6	0.34680264608599787
3.1550005e6	0.13184855233853007
3.1650005e6	0.13103448275862073
3.1750005e6	0.14002458009012703
3.1850005e6	0.12330578512396696
3.1950005e6	0.2664373464373465
3.2050005e6	0.25812619502868067
3.2150005e6	0.19919273461150352
3.2250005e6	0.37492957746478883
3.2350005e6	0.5674658573596357
3.2450005e6	0.5858382180539273
3.2550005e6	0.5858382180539273
3.2650005e6	0.5969043670536207
3.2750005e6	0.630032069420864
3.2850005e6	0.629186860527733
3.2950005e6	0.6224489795918368
3.3050005e6	0.6224489795918368
3.3150005e6	0.7639871382636656
3.3250005e6	NaN
3.3350005e6	NaN
3.3450005e6	0.8444444444444444
3.3550005e6	0.7420472440944882
3.3650005e6	0.7466501240694788
3.3750005e6	0.7378246142265713
3.3850005e6	0.6830593760483059
3.3950005e6	0.6115959719255416
3.4050005e6	0.6035915492957747
3.4150005e6	0.5646515364531031
3.4250005e6	0.5707350662764674
3.4350005e6	0.6034557235421166
3.4450005e6	0.6620863430203259
3.4550005e6	0.6960453757680795
3.4650005e6	0.6885225885225885
3.4750005e6	0.7215938303341902
3.4850005e6	0.7343443354148083
3.4950005e6	0.7229446534121439
3.5050005e6	0.6322778827977317
3.5150005e6	0.6388039349371775
3.5250005e6	0.5960891039209757
3.5350005e6	0.556491669286388
3.5450005e6	0.5074826498422713
3.5550005e6	0.5413275568621385
3.5650005e6	0.5008335114340672
3.5750005e6	0.5488341105929381
3.5850005e6	0.6347619047619049
3.5950005e6	0.6365553602811951
3.6050005e6	0.722293401665599
3.6150005e6	0.7620554507185368
3.6250005e6	0.7927360774818403
3.6350005e6	0.7786013796834845
3.6450005e6	0.7686962065667836
3.6550005e6	0.703673364904646
3.6650005e6	0.6349770214880139
3.6750005e6	0.5872028177282066
3.6850005e6	0.5379805964786202
3.6950005e6	0.45699128457749144
3.7050005e6	0.4492050874403817
3.7150005e6	0.41767357980162323
3.7250005e6	0.4340866987773249
3.7350005e6	0.41735949451280346
3.7450005e6	0.358303606817281
3.7550005e6	0.34802110817941945
3.7650005e6	0.3330103501431403
3.7750005e6	0.26479521398987577
3.7850005e6	0.33204467353951894
3.7950005e6	0.35641302004742403
3.8050005e6	0.3640693465421985
3.8150005e6	0.35387052068897257
3.8250005e6	0.38237442922374426
3.8350005e6	0.31459543166860243
3.8450005e6	0.2661422828176892
3.8550005e6	0.18030838873956714
3.8650005e6	0.25189048239895695
3.8750005e6	0.24917994649296266
3.8850005e6	0.3474320241691843
3.8950005e6	0.42328598590761657
3.9050005e6	0.5550561797752809
3.9150005e6	0.5439743805831789
3.9250005e6	0.5862920391656025
3.9350005e6	0.39966311061201565
3.9450005e6	0.24308300395256915
3.9550005e6	0.17112299465240643
3.9650005e6	0.14628199918732226
3.9750005e6	0.2412196914033799
3.9850005e6	0.24389204545454546
3.9950005e6	0.19786426865252218
4.0050005e6	0.1934357750261078
4.0150005e6	0.1758081334723671
4.0250005e6	0.24346820809248562
4.0350005e6	0.21527320605661626
4.0450005e6	0.3411592505854802
4.0550005e6	0.36279218699967986
4.0650005e6	0.3751059488306389
4.0750005e6	0.21600873203565582
4.0850005e6	0.2627221409157433
4.0950005e6	0.09324978638564516
4.1050005e6	0.10076285240464347
4.1150005e6	0.07798013245033114
4.1250005e6	0.08907148726376338
4.1350005e6	0.11809317443120262
4.1450005e6	0.13729128014842304
4.1550005e6	0.11868898186889819
4.1650005e6	0.11920215292069018
4.1750005e6	0.08832747041893187
4.1850005e6	0.06880894166957739
4.1950005e6	0.07314524555903866
4.2050005e6	0.04925276153346329
4.2150005e6	0.022086779857785524
4.2250005e6	0.023607748184019384
4.2350005e6	0.006344283096010171
4.2450005e6	0.011267267267267293
4.2550005e6	0.07164610425697455
4.2650005e6	0.10465670348711285
4.2750005e6	0.14293410692084546
4.2850005e6	0.1937526382439848
4.2950005e6	0.24316069057104917
4.3050005e6	0.29822512844465204
4.3150005e6	0.36427503736920774
4.3250005e6	0.44712185113416175
4.3350005e6	0.4366117850953207
4.3450005e6	0.45440505440505435
4.3550005e6	0.4581765557163532
4.3650005e6	0.4334559289790743
4.3750005e6	0.3208537640611481
4.3850005e6	0.29387351778656134
4.3950005e6	0.2650938138584433
4.4050005e6	0.22526139690506067
4.4150005e6	0.22694211319130625
4.4250005e6	0.3900823421774931
4.4350005e6	0.4483650471088122
4.4450005e6	0.42587610031556233
4.4550005e6	0.39757324652263987
4.4650005e6	0.3913978494623656
4.4750005e6	0.23819606182511113
4.4850005e6	0.17172643869891577
4.4950005e6	0.14410299003322258
4.5050005e6	0.10389771086822026
4.5150005e6	0.09342153619992652
4.5250005e6	0.06640666548484313
4.5350005e6	0.06382215847974188
4.5450005e6	0.09849435382685072
4.5550005e6	0.24631871955462772
4.5650005e6	0.28203933747412013
4.5750005e6	0.289498217713189
4.5850005e6	0.27309388783868943
4.5950005e6	0.27309110057925223
4.6050005e6	0.2869995872884854
4.6150005e6	0.31904967602591794
4.6250005e6	0.4727071279084083
4.6350005e6	0.6140953241472782
4.6450005e6	0.6289424860853432
4.6550005e6	0.562402088772846
4.6650005e6	0.5596443911697133
4.6750005e6	0.4802592325892398
4.6850005e6	0.39610131901482426
4.6950005e6	0.4397016780609073
4.7050005e6	0.48238419392329407
4.7150005e6	0.5071332436069986
4.7250005e6	0.5837516512549539
4.7350005e6	0.6773737373737374
4.7450005e6	0.7359570661896241
4.7550005e6	0.5405610310841548
4.7650005e6	0.36720379146919435
4.7750005e6	0.32837383177570095
4.7850005e6	0.27979345019703766
4.7950005e6	0.17965268172737056
4.8050005e6	0.186755790455464
4.8150005e6	0.2209203474403992
4.8250005e6	0.18780207134637517
4.8350005e6	0.22127468581687618
4.8450005e6	0.19488471226506493
4.8550005e6	0.37142857142857144
4.8650005e6	0.3490753149289735
4.8750005e6	0.37582862932407
4.8850005e6	0.3755373434359054
4.8950005e6	0.4205372322339341
4.9050005e6	0.2611178126256534
4.9150005e6	0.2797676669893514
4.9250005e6	0.27188625592417065
4.9350005e6	0.2754599097535578
4.9450005e6	0.25706594885598927
4.9550005e6	0.21883954154727797
4.9650005e6	0.14261563747358535
4.9750005e6	0.1229882175983956
4.9850005e6	0.06407167130058698
4.9950005e6	0.012101910828025487
5.0050005e6	0.02163646348160352
5.0150005e6	0.09792138300061742
5.0250005e6	0.12209882504426203
5.0350005e6	0.11664361456892577
5.0450005e6	0.11245002855511134
5.0550005e6	0.10700116686114353
5.0650005e6	0.07945597709377236
5.0750005e6	0.09168480626904658
5.0850005e6	0.1226514486391572
5.0950005e6	0.23735503560528995
5.1050005e6	0.29151360148802613
5.1150005e6	0.3287477240542181
5.1250005e6	0.3286232575902234
5.1350005e6	0.3352447266024985
5.1450005e6	0.26606516290726817
5.1550005e6	0.2445845697329377
5.1650005e6	0.20520287322849934
5.1750005e6	0.10857335354556176
5.1850005e6	0.11441127443552056
5.1950005e6	0.08955350815024811
5.2050005e6	0.05365413533834591
5.2150005e6	0.030857142857142902
5.2250005e6	0.0487573099415205
5.2350005e6	0.03063949402670417
5.2450005e6	0.08780487804878051
5.2550005e6	0.079670434949224
5.2650005e6	0.17960007338103104
5.2750005e6	0.19386418476387451
5.2850005e6	0.19326072157930568
5.2950005e6	0.17629289115087834
5.3050005e6	0.1860207415826112
5.3150005e6	0.13731945954340738
5.3250005e6	0.13480310171810855
5.3350005e6	0.14228919525488942
5.3450005e6	0.19335492045614533
5.3550005e6	0.21676273562860257
5.3650005e6	0.2221738499492091
5.3750005e6	0.2464620847070759
5.3850005e6	0.2538970302165737
5.3950005e6	0.2328058345947434
5.4050005e6	0.23688248754879526
5.4150005e6	0.24377716317661002
5.4250005e6	0.25392805755395687
5.4350005e6	0.3079283887468031
5.4450005e6	0.32872340425531915
5.4550005e6	0.37605752961082917
5.4650005e6	0.4146945088940448
5.4750005e6	0.34133885438233263
5.4850005e6	0.22276758094452465
5.4950005e6	0.1946294681778553
5.5050005e6	0.13784625471234227
5.5150005e6	0.11141171391567135
5.5250005e6	0.09593065961510214
5.5350005e6	0.09934530804096024
5.5450005e6	0.09783814807729102
5.5550005e6	0.11775304716481191
5.5650005e6	0.11465274989963874
5.5750005e6	0.11622176591375771
5.5850005e6	0.1475150952159777
5.5950005e6	0.1444897959183674
5.6050005e6	0.1948550046772685
5.6150005e6	0.23238450769948676
5.6250005e6	0.24387096774193548
5.6350005e6	0.2681433749496577
5.6450005e6	0.3047351351351352
5.6550005e6	0.2704707560627675
5.6650005e6	0.23962352941176476
5.6750005e6	0.225099375354912
5.6850005e6	0.1916376306620209
5.6950005e6	0.24266385520998068
5.7050005e6	0.404916474263208
5.7150005e6	0.4874007411328745
5.7250005e6	0.597383261899391
5.7350005e6	0.644815501958359
5.7450005e6	0.5919041068972293
5.7550005e6	0.4600000000000001
5.7650005e6	0.3985547073791349
5.7750005e6	0.25326449392277084
5.7850005e6	0.17265722097936864
5.7950005e6	0.14503860451815848
5.8050005e6	0.15325029858385947
5.8150005e6	0.27265135699373694
5.8250005e6	0.32898864250946463
5.8350005e6	0.29784630445423405
5.8450005e6	0.3322095123419627
5.8550005e6	0.3683465580098649
5.8650005e6	0.3400044081992506
5.8750005e6	0.3893288212069938
5.8850005e6	0.4257238187493273
5.8950005e6	0.4492901038355584
5.9050005e6	0.44611486486486485
5.9150005e6	0.4521350546176763
5.9250005e6	0.4383699521296183
5.9350005e6	0.4538137822198843
5.9450005e6	0.5113382899628253
5.9550005e6	0.571370050068275
5.9650005e6	0.6034497816593887
5.9750005e6	0.6608067563062563
5.9850005e6	0.7417329093799683
5.9950005e6	0.7361825007219175
6.0050005e6	0.7428300455235205
6.0150005e6	0.7354567995422469
6.0250005e6	0.6976451554916412
6.0350005e6	0.6405311778290994
6.0450005e6	0.6200828892835998
6.0550005e6	0.6040010392309692
6.0650005e6	0.539532753092075
6.0750005e6	0.5145867716135585
6.0850005e6	0.5374894217207336
6.0950005e6	0.4660163394707963
6.1050005e6	0.38988164910911693
6.1150005e6	0.3583068783068783
6.1250005e6	0.29027901190687755
6.1350005e6	0.17333908541846418
6.1450005e6	0.14067611777535444
6.1550005e6	0.14760427438814203
6.1650005e6	0.23567732115677317
6.1750005e6	0.28673816374574934
6.1850005e6	0.3910664671938449
6.1950005e6	0.45069703514627923
6.2050005e6	0.6544279055781085
6.2150005e6	0.7400633016824921
6.2250005e6	0.7568075117370892
6.2350005e6	0.6858899133836267
6.2450005e6	0.6068282512379463
6.2550005e6	0.4183368869936035
6.2650005e6	0.3467179183914843
6.2750005e6	0.2725309992706054
6.2850005e6	0.20194066057100205
6.2950005e6	0.2035844673083306
6.3050005e6	0.2643238155004706
6.3150005e6	0.2438825677763731
6.3250005e6	0.291518839829082
6.3350005e6	0.29562365712993327
6.3450005e6	0.3847495527728086
6.3550005e6	0.4707198648933925
6.3650005e6	0.5741270304445093
6.3750005e6	0.5967813051146386
6.3850005e6	0.5946864528482528
6.3950005e6	0.5001655418311475
6.4050005e6	0.33973979893554107
6.4150005e6	0.13705475810738968
6.4250005e6	0.09688914027149324
6.4350005e6	0.0982587731047415
6.4450005e6	0.08062988093713996
6.4550005e6	0.07718157181571818
6.4650005e6	0.06512187782124587
6.4750005e6	0.06298164212225138
6.4850005e6	0.05890786422095722
6.4950005e6	0.1221987315010571
6.5050005e6	0.1384278279923309
6.5150005e6	0.199264367816092
6.5250005e6	0.16474214094925005
6.5350005e6	0.16461455136306197
6.5450005e6	0.19493670886075953
6.5550005e6	0.24033452807646358
6.5650005e6	0.20093534432362914
6.5750005e6	0.29594190516873137
6.5850005e6	0.36098214285714286
6.5950005e6	0.3825142857142858
6.6050005e6	0.4434180138568129
6.6150005e6	0.5895198696251723
6.6250005e6	0.6105564843563411
6.6350005e6	0.6892741474566585
6.6450005e6	0.6864438731790917
6.6550005e6	0.6345704467353952
6.6650005e6	0.5809994508511807
6.6750005e6	0.5451112989574528
6.6850005e6	0.5217729859239294
6.6950005e6	0.6073211314475874
6.7050005e6	0.6782066747084842
6.7150005e6	0.7627917121046891
6.7250005e6	0.8439201451905626
6.7350005e6	0.8768091712443277
6.7450005e6	0.855206106870229
6.7550005e6	0.8063260340632604
6.7650005e6	0.7472733431184373
6.7750005e6	0.7155349291646311
6.7850005e6	0.6366412213740458
6.7950005e6	0.5752855373606716
6.8050005e6	0.5764359351988219
6.8150005e6	0.51353591160221
6.8250005e6	0.5197221714494608
6.8350005e6	0.5155214509940704
6.8450005e6	0.47115092107486917
6.8550005e6	0.43141641720497875
6.8650005e6	0.4020921155347385
6.8750005e6	0.34315789473684216
6.8850005e6	0.3774099616858238
6.8950005e6	0.4483734087694484
6.9050005e6	0.44556962025316466
6.9150005e6	0.40030010718113623
6.9250005e6	0.3620429744628193
6.9350005e6	0.25681344290445235
6.9450005e6	0.20385284280936455
6.9550005e6	0.19050165120301935
6.9650005e6	0.2614533722538024
6.9750005e6	0.2528967254408061
6.9850005e6	0.2184143222506394
6.9950005e6	0.14883941260066322
7.0050005e6	0.10586778139030813
7.0150005e6	0.0678280628668813
7.0250005e6	0.11610920267582718
7.0350005e6	0.21194141945174613
7.0450005e6	0.25945595854922276
7.0550005e6	0.291527559055118
7.0650005e6	0.24940285464608208
7.0750005e6	0.2298499088231169
7.0850005e6	0.2925766404864455
7.0950005e6	0.363353520959506
7.1050005e6	0.3220971227112476
7.1150005e6	0.346448633129447
7.1250005e6	0.37690175546658455
7.1350005e6	0.28877070975659647
7.1450005e6	0.15707715891670923
7.1550005e6	0.24186295503211996
7.1650005e6	0.3319258940112021
7.1750005e6	0.4724270126806252
7.1850005e6	0.47355623100303956
7.1950005e6	0.5536408864767073
7.2050005e6	0.5935821727019499
7.2150005e6	0.5702141976000898
7.2250005e6	0.48725038402457754
7.2350005e6	0.47886258579632995
7.2450005e6	0.343691241959426
7.2550005e6	0.27835678965386074
7.2650005e6	0.21778984892208458
7.2750005e6	0.15976815547221274
7.2850005e6	0.14474256707759248
7.2950005e6	0.1522697795071336
7.3050005e6	0.14018829610485514
7.3150005e6	0.14510661563696006
7.3250005e6	0.19859375
7.3350005e6	0.18203256597417183
7.3450005e6	0.20790774299835257
7.3550005e6	0.2970750988142292
7.3650005e6	0.2960249415432579
7.3750005e6	0.24408945686900962
7.3850005e6	0.242160052049447
7.3950005e6	0.23445398773006138
7.4050005e6	0.2036895388076491
7.4150005e6	0.2053588516746412
7.4250005e6	0.17761705367339173
7.4350005e6	0.14664505672609401
7.4450005e6	0.22211955760884783
7.4550005e6	0.28187164408079773
7.4650005e6	0.3662726888982693
7.4750005e6	0.4262302483069978
7.4850005e6	0.4650803590064705
7.4950005e6	0.48682204312785887
7.5050005e6	0.5546391752577321
7.5150005e6	0.5813029789295228
7.5250005e6	0.5757160963244614
7.5350005e6	0.6973956874824978
7.5450005e6	0.7884684684684685
7.5550005e6	0.8003538570417551
7.5650005e6	0.7288624255719209
7.5750005e6	0.7518527607361962
7.5850005e6	0.7467509812472743
7.5950005e6	0.6557308722834176
7.6050005e6	0.6263540530716103
7.6150005e6	0.6332138590203107
7.6250005e6	0.6180881747012773
7.6350005e6	0.5998629824160768
7.6450005e6	0.7054605887939221
7.6550005e6	0.8020110282192671
7.6650005e6	0.7889925728432678
7.6750005e6	0.7747111951270742
7.6850005e6	0.7484442316898039
7.6950005e6	0.6089790741915029
7.7050005e6	0.3728188439485512
7.7150005e6	0.24130575307045898
7.7250005e6	0.19436887061056632
7.7350005e6	0.18410672853828305
7.7450005e6	0.18951334379905813
7.7550005e6	0.18608695652173915
7.7650005e6	0.14495551769827753
7.7750005e6	0.194847775175644
7.7850005e6	0.2708033573141487
7.7950005e6	0.32307251361421613
7.8050005e6	0.42053489889106327
7.8150005e6	0.49736713000817656
7.8250005e6	0.548478862109838
7.8350005e6	0.5675870781447394
7.8450005e6	0.5437193237593165
7.8550005e6	0.4276449802535856
7.8650005e6	0.4236588255203927
7.8750005e6	0.5471972039252587
7.8850005e6	0.6190954773869347
7.8950005e6	0.7363543266769074
7.9050005e6	0.70625
7.9150005e6	0.6828503970809187
7.9250005e6	0.707216914006912
7.9350005e6	0.709605488850772
7.9450005e6	0.6979683972911965
7.9550005e6	0.8015129331381162
7.9650005e6	0.8521751216122305
7.9750005e6	0.7302377831866692
7.9850005e6	0.5957754307948862
7.9950005e6	0.42968715331706236
8.0050005e6	0.31060325303685404
8.0150005e6	0.2487072560467056
8.0250005e6	0.2321087554620489
8.0350005e6	0.18782085324836256
8.0450005e6	0.1881207721498103
8.0550005e6	0.13664959765910756
8.0650005e6	0.15391040242976464
8.0750005e6	0.16227180527383375
8.0850005e6	0.21045981045981046
8.0950005e6	0.2555841794211244
8.1050005e6	0.2776327241079199
8.1150005e6	0.4282109058134296
8.1250005e6	0.48393822393822394
8.1350005e6	0.5312605042016808
8.1450005e6	0.5833273099626551
8.1550005e6	0.6353699407063677
8.1650005e6	0.5152198421645998
8.1750005e6	0.4419398074814183
8.1850005e6	0.4305901740653002
8.1950005e6	0.45870111852943735
8.2050005e6	0.49629238221048
8.2150005e6	0.611004176502633
8.2250005e6	0.7194775878748793
8.2350005e6	0.7781234963913395
8.2450005e6	0.8066831485764414
8.2550005e6	0.7910285833507197
8.2650005e6	0.7479504855088579
8.2750005e6	0.676415832970857
8.2850005e6	0.6255820273575505
8.2950005e6	0.5704103255634753
8.3050005e6	0.4090237175951462
8.3150005e6	0.3382291322086228
8.3250005e6	0.3369991775349548
8.3350005e6	0.44415138844215724
8.3450005e6	0.43179022337325984
8.3550005e6	0.476850984067479
8.3650005e6	0.46225663716814164
8.3750005e6	0.4362405255179383
8.3850005e6	0.32108644201510206
8.3950005e6	0.34713324974353127
8.4050005e6	0.44434520718662385
8.4150005e6	0.5531103469834323
8.4250005e6	0.57430441898527
8.4350005e6	0.594224361347649
8.4450005e6	0.5084551811824539
8.4550005e6	0.42243116185359303
8.4650005e6	0.32878028404344195
8.4750005e6	0.2938635247913599
8.4850005e6	0.20993202940768485
8.4950005e6	0.24529945553539026
8.5050005e6	0.3437242999804191
8.5150005e6	0.4588952380952381
8.5250005e6	0.5040625531191569
8.5350005e6	0.5553951062976334
8.5450005e6	0.5858784893267652
8.5550005e6	0.5948254364089777
8.5650005e6	0.5564356435643565
8.5750005e6	0.5286647992530347
8.5850005e6	0.5236652503232957
8.5950005e6	0.5469477658904972
8.6050005e6	0.535185530486668
8.6150005e6	0.5092631578947369
8.6250005e6	0.5021836673646426
8.6350005e6	0.43018050541516245
8.6450005e6	0.36171825647504746
8.6550005e6	0.31154547823820694
8.6650005e6	0.30517884270128437
8.6750005e6	0.26502149339277187
8.6850005e6	0.28695974772769434
8.6950005e6	0.1862775673869459
8.7050005e6	0.24718374884579866
8.7150005e6	0.22823306489815254
8.7250005e6	0.22548818088386433
8.7350005e6	0.22914489964256254
8.7450005e6	0.2928335832083958
8.7550005e6	0.41389076196898184
8.7650005e6	0.5893574297188756
8.7750005e6	0.651067463706234
8.7850005e6	0.5897101070775659
8.7950005e6	0.5951518528838117
8.8050005e6	0.5246225923997918
8.8150005e6	0.43959124087591245
8.8250005e6	0.3449451184286539
8.8350005e6	0.2104998202085581
8.8450005e6	0.18203065715586586
8.8550005e6	0.14132434089515633
8.8650005e6	0.10730711661450539
8.8750005e6	0.12806250827704943
8.8850005e6	0.19926326129666014
8.8950005e6	0.27560890339121313
8.9050005e6	0.30148011100832567
8.9150005e6	0.30487427005124546
8.9250005e6	0.3148628360857104
8.9350005e6	0.26203032300593276
8.9450005e6	0.18934454959691557
8.9550005e6	0.1267657992565056
8.9650005e6	0.19459074733096085
8.9750005e6	0.19550432276657065
8.9850005e6	0.16005089058524175
8.9950005e6	0.06690751445086705
9.0050005e6	0.056020772476468673
9.0150005e6	0.06476825204483491
9.0250005e6	0.011304026597709644
9.0350005e6	0.024919614147909976
9.0450005e6	0.1058227848101266
9.0550005e6	0.24699014958044513
9.0650005e6	0.26836363636363636
9.0750005e6	0.2456018518518519
9.0850005e6	0.3270601493168052
9.0950005e6	0.32919989709287373
9.1050005e6	0.25710760118460024
9.1150005e6	0.18465691788526437
9.1250005e6	0.15582592419279365
9.1350005e6	0.03638221768012266
9.1450005e6	0.006281156530408793
9.1550005e6	0.029984470194719882
9.1650005e6	0.04925077749505233
9.1750005e6	0.07615374384891611
9.1850005e6	0.07797943133696311
9.1950005e6	0.05390997352162403
9.2050005e6	0.031011412829594673
9.2150005e6	0.0411953727506427
9.2250005e6	0.06461638070573003
9.2350005e6	0.047846176777463126
9.2450005e6	0.03418275418275421
9.2550005e6	0.03010016482819832
9.2650005e6	0.08049511400651467
9.2750005e6	0.07010997158037813
9.2850005e6	0.0854538351347832
9.2950005e6	0.13904185022026436
9.3050005e6	0.16043412556669875
9.3150005e6	0.10149760691678249
9.3250005e6	0.09653499653499657
9.3350005e6	0.10835249042145596
9.3450005e6	0.09606681852695523
9.3550005e6	0.10582830892908414
9.3650005e6	0.1193199827114249
9.3750005e6	0.14745616556481753
9.3850005e6	0.15030450669914744
9.3950005e6	0.11521237617044382
9.4050005e6	0.09856431292118376
9.4150005e6	0.09260638297872344
9.4250005e6	0.23016198950490538
9.4350005e6	0.2622384376006009
9.4450005e6	0.28024003429061295
9.4550005e6	0.3238918106686702
9.4650005e6	0.46352713490847525
9.4750005e6	0.45728164237925034
9.4850005e6	0.514318933905733
9.4950005e6	0.623860118798628
9.5050005e6	0.590379746835443
9.5150005e6	0.5432586736934564
9.5250005e6	0.572187973724103
9.5350005e6	0.5867721999349452
9.5450005e6	0.5514582444159908
9.5550005e6	0.7285904846598489
9.5650005e6	0.6070228241785804
9.5750005e6	0.4576
9.5850005e6	0.3611185802635116
9.5950005e6	0.3300610169491526
9.6050005e6	0.19939065673662829
9.6150005e6	0.3434569850039464
9.6250005e6	0.42484160895830264
9.6350005e6	0.454747439680611
9.6450005e6	0.4842513576415827
9.6550005e6	0.4509570711763613
9.6650005e6	0.3575086505190311
9.6750005e6	0.34003241491085906
9.6850005e6	0.26874174684021884
9.6950005e6	0.32379444364473875
9.7050005e6	0.35035038019979126
9.7150005e6	0.4040609137055838
9.7250005e6	0.4275161059413029
9.7350005e6	0.46460615153788454
9.7450005e6	0.379717196290102
9.7550005e6	0.32963409730599125
9.7650005e6	0.27976999477260844
9.7750005e6	0.23401964742295792
9.7850005e6	0.23229012760241777
9.7950005e6	0.21981424148606815
9.8050005e6	0.21289105486558718
9.8150005e6	0.1506111603188663
9.8250005e6	0.10339105339105342
9.8350005e6	0.1985046728971963
9.8450005e6	0.360500260552371
9.8550005e6	0.4457223001402525
9.8650005e6	0.5079444038039502
9.8750005e6	0.48483217674550355
9.8850005e6	0.4396894131700762
9.8950005e6	0.4065711390939355
9.9050005e6	0.38570711297071125
9.9150005e6	0.44065880833198773
9.9250005e6	0.5383919922505652
9.9350005e6	0.5573287671232877
9.9450005e6	0.5426690079016682
9.9550005e6	0.47593582887700536
9.9650005e6	0.3604657316750464
9.9750005e6	0.30431309904153353
9.9850005e6	0.5025948103792416
9.9950005e6	0.5451590106007068
1.00050005e7	0.5506935357236327
1.00150005e7	0.5281275330991624
1.00250005e7	0.43516347933374466
1.00350005e7	0.25676567656765675
1.00450005e7	0.4715287517531558
1.00550005e7	0.5409899888765295
1.00650005e7	0.5190644932671865
1.00750005e7	0.5429564411492122
1.00850005e7	0.5107727132421029
1.00950005e7	0.39559865721745613
1.01050005e7	0.2958166189111748
1.01150005e7	0.273216611199537
1.01250005e7	0.2168868640850418
1.01350005e7	0.2142612272883099
1.01450005e7	0.23450236966824647
1.01550005e7	0.2969901719901719
1.01650005e7	0.3083998722452891
1.01750005e7	0.3172660750428149
1.01850005e7	0.2577093814738088
1.01950005e7	0.17400616106791844
1.02050005e7	0.1074722264495511
1.02150005e7	0.09164015041943885
1.02250005e7	0.1831932773109244
1.02350005e7	0.24727448142788236
1.02450005e7	0.3186561264822135
1.02550005e7	0.3660259275815826
1.02650005e7	0.4785372005044136
1.02750005e7	0.34270131536734044
1.02850005e7	0.2594715058898441
1.02950005e7	0.21534279673814563
1.03050005e7	0.18651211801896742
1.03150005e7	0.0696252465483235
1.03250005e7	0.0772188139059305
1.03350005e7	0.10724224045665359
1.03450005e7	0.2769621607166734
1.03550005e7	0.35503011376310506
1.03650005e7	0.40857747577141584
1.03750005e7	0.40468378775879627
1.03850005e7	0.40590935844614484
1.03950005e7	0.3130837412356131
1.04050005e7	0.3225262611853197
1.04150005e7	0.3051726784343822
1.04250005e7	0.3834471803018269
1.04350005e7	0.4009943425338591
1.04450005e7	0.34637992831541226
1.04550005e7	0.17924484595784113
1.04650005e7	0.16229902051376824
1.04750005e7	0.1079262497624026
1.04850005e7	0.14867164438270533
1.04950005e7	0.22564022970665845
1.05050005e7	0.23146786056923574
1.05150005e7	0.24439826839826842
1.05250005e7	0.2983147131225147
1.05350005e7	0.3283696067201223
1.05450005e7	0.437892196299276
1.05550005e7	0.42934959349593504
1.05650005e7	0.47252539570044894
1.05750005e7	0.4064735945485521
1.05850005e7	0.3124208475401851
1.05950005e7	0.14775293336285147
1.06050005e7	0.13894249324585103
1.06150005e7	0.16056787366406128
1.06250005e7	0.1461903432877477
1.06350005e7	0.1408960367604825
1.06450005e7	0.10029595527786914
1.06550005e7	0.08335987261146499
1.06650005e7	0.03596322428907421
1.06750005e7	0.017634027470093058
1.06850005e7	-0.0023814171383954486
1.06950005e7	0.03018556701030929
1.07050005e7	0.06500178380306816
1.07150005e7	0.06482969766551858
1.07250005e7	0.09992138364779876
1.07350005e7	0.14084397986837013
1.07450005e7	0.11744643637953654
1.07550005e7	0.08659838744824583
1.07650005e7	0.09752341311134238
1.07750005e7	0.09043364567443889
1.07850005e7	0.062355440169931574
1.07950005e7	0.05020673360897816
1.08050005e7	0.11601307189542485
1.08150005e7	0.29502231376587706
1.08250005e7	0.3621414913957936
1.08350005e7	0.4202626641651032
1.08450005e7	0.4484175720358999
1.08550005e7	0.5358111834123747
1.08650005e7	0.5118385160938352
1.08750005e7	0.5166306695464364
1.08850005e7	0.5357401468914866
1.08950005e7	0.6086883171657529
1.09050005e7	0.5081650964558099
1.09150005e7	0.4413320736891829
1.09250005e7	0.3788111097147167
1.09350005e7	0.2943679599499375
1.09450005e7	0.14378605138961723
1.09550005e7	0.13151806371240438
1.09650005e7	0.10842260029405588
1.09750005e7	0.13025242718446606
1.09850005e7	0.13863889921904055
1.09950005e7	0.17357561991292828
1.10050005e7	0.19517819706498954
1.10150005e7	0.1885902720527618
1.10250005e7	0.2299453936938524
1.10350005e7	0.4392801911992127
1.10450005e7	0.532196589769308
1.10550005e7	0.5668799791040878
1.10650005e7	0.5955918007493939
1.10750005e7	0.5957377808663424
1.10850005e7	0.5089662447257385
1.10950005e7	0.46187723644371037
1.11050005e7	0.4572718008443733
1.11150005e7	0.40564841498559073
1.11250005e7	0.39408654787546504
1.11350005e7	0.33374206262316614
1.11450005e7	0.18910272431892033
1.11550005e7	0.19049901939420358
1.11650005e7	0.21898105572926246
1.11750005e7	0.21729395869523258
1.11850005e7	0.20835686053077357
1.11950005e7	0.18675598086124406
1.12050005e7	0.18243188287921927
1.12150005e7	0.11180744777475025
1.12250005e7	0.10491283676703647
1.12350005e7	0.14178277656538532
1.12450005e7	0.10478755236385401
1.12550005e7	0.1160386341994287
1.12650005e7	0.14537960377609363
1.12750005e7	0.17993062438057483
1.12850005e7	0.22422224534387683
1.12950005e7	0.2628255722178374
1.13050005e7	0.26628716002530045
1.13150005e7	0.24740538431525552
1.13250005e7	0.2169484702093398
1.13350005e7	0.15635576011912825
1.13450005e7	0.1454732510288066
1.13550005e7	0.10511658031088085
1.13650005e7	0.0912237330037083
1.13750005e7	0.29304677623261705
1.13850005e7	0.3840598855129899
1.13950005e7	0.5155729941821134
1.14050005e7	0.5290365448504984
1.14150005e7	0.5281134133042531
1.14250005e7	0.5345901292099131
1.14350005e7	0.5188494225321422
1.14450005e7	0.49203214695752023
1.14550005e7	0.48080971659919036
1.14650005e7	0.4771591498185589
1.14750005e7	0.42825445532869116
1.14850005e7	0.386917716102213
1.14950005e7	0.3218852566627281
1.15050005e7	0.3857941376959782
1.15150005e7	0.4090360559234732
1.15250005e7	0.4235734331150608
1.15350005e7	0.5596839123304012
1.15450005e7	0.6511005079267354
1.15550005e7	0.703799971747422
1.15650005e7	0.7494290375203915
1.15750005e7	0.7891298800714469
1.15850005e7	0.7935024223425479
1.15950005e7	0.7694899713467049
1.16050005e7	0.789050589050589
1.16150005e7	0.792258972554539
1.16250005e7	0.8177595628415301
1.16350005e7	0.7642648709315376
1.16450005e7	0.7006441003151981
1.16550005e7	0.5965136186770428
1.16650005e7	0.5189247644059942
1.16750005e7	0.29706425785259705
1.16850005e7	0.2631534747008189
1.16950005e7	0.25705756929637524
1.17050005e7	0.12852529601722285
1.17150005e7	0.09266837169650471
1.17250005e7	0.11328671328671333
1.17350005e7	0.10684265369920114
1.17450005e7	0.11942495293513608
1.17550005e7	0.1292334801762115
1.17650005e7	0.16171066851937627
1.17750005e7	0.13070271969816072
1.17850005e7	0.19595959595959597
1.17950005e7	0.26806677436725906
1.18050005e7	0.31041477993117184
1.18150005e7	0.3110933119743693
1.18250005e7	0.36372529837605166
1.18350005e7	0.4234185733512787
1.18450005e7	0.5120270487844147
1.18550005e7	0.5821785421785421
1.18650005e7	0.66426652337453
1.18750005e7	0.6988666666666667
1.18850005e7	0.7100699726194099
1.18950005e7	0.6824212778966677
1.19050005e7	0.636011396011396
1.19150005e7	0.5701445048389236
1.19250005e7	0.5216711666903509
1.19350005e7	0.4185090847342503
1.19450005e7	0.2907103825136612
1.19550005e7	0.23193354868481778
1.19650005e7	0.22643760439036031
1.19750005e7	0.2699569936514438
1.19850005e7	0.35436219964521853
1.19950005e7	0.5227914270778882
1.20050005e7	0.5046393665718174
1.20150005e7	0.5358435724666403
1.20250005e7	0.5475003368818218
1.20350005e7	0.5558524542550103
1.20450005e7	0.39590995016325836
1.20550005e7	0.424442943956786
1.20650005e7	0.41661129568106314
1.20750005e7	0.39853696498054475
1.20850005e7	0.34797901882135146
1.20950005e7	0.30717433456724835
1.21050005e7	0.26635739469289293
1.21150005e7	0.25245901639344265
1.21250005e7	0.22616179001721173
1.21350005e7	0.20182804912882032
1.21450005e7	0.23028750355821231
1.21550005e7	0.3008437739708515
1.21650005e7	0.46516542525549975
1.21750005e7	0.6425238600212089
1.21850005e7	0.7508046931782786
1.21950005e7	0.8172127713064612
1.22050005e7	0.8331975409228946
1.22150005e7	0.8353900366199128
1.22250005e7	0.8382745975511218
1.22350005e7	0.8493943314124425
1.22450005e7	0.8331385954008701
1.22550005e7	0.822345313778561
1.22650005e7	0.8246017806310945
1.22750005e7	0.8247343602640681
1.22850005e7	0.8164056773505698
1.22950005e7	0.8252005663048608
1.23050005e7	0.854833687190375
1.23150005e7	0.8483713611329662
1.23250005e7	0.8086488564289832
1.23350005e7	0.765635898628226
1.23450005e7	0.796949602122016
1.23550005e7	0.7597399686169021
1.23650005e7	0.6634682658670664
1.23750005e7	0.5517723414877684
1.23850005e7	0.46114505544240775
1.23950005e7	0.29854329332245666
1.24050005e7	0.21215880893300254
1.24150005e7	0.23014827018121908
1.24250005e7	0.30306603773584906
1.24350005e7	0.3129801860088961
1.24450005e7	0.3460370063518366
1.24550005e7	0.5966929133858268
1.24650005e7	0.6374381368267832
1.24750005e7	0.59248478433448
1.24850005e7	0.565008576329331
1.24950005e7	0.5101512876775609
1.25050005e7	0.3683866575901975
1.25150005e7	0.2989271597967251
1.25250005e7	0.32759941089837996
1.25350005e7	0.34078574321587685
1.25450005e7	0.3405131264916468
1.25550005e7	0.35473719450954133
1.25650005e7	0.3108869925006465
1.25750005e7	0.30832322251880606
1.25850005e7	0.272346002621232
1.25950005e7	0.29582326544701415
1.26050005e7	0.28920353982300895
1.26150005e7	0.2892035398230089
1.26250005e7	0.32581486310299873
1.26350005e7	0.44559386973180076
1.26450005e7	0.5266268146883006
1.26550005e7	0.50079275198188
1.26650005e7	0.4694360305783932
1.26750005e7	0.42609258659760446
1.26850005e7	0.40145735105015
1.26950005e7	0.28620071684587817
1.27050005e7	0.31730862993661635
1.27150005e7	0.32868447082096935
1.27250005e7	0.34672327856747287
1.27350005e7	0.31251768033946253
1.27450005e7	0.41585527283424034
1.27550005e7	0.44884984394867644
1.27650005e7	0.4752754608176295
1.27750005e7	0.5074972025363671
1.27850005e7	0.548625989753144
1.27950005e7	0.5014795474325501
1.28050005e7	0.45152758777929786
1.28150005e7	0.3907099035933393
1.28250005e7	0.37992411176267676
1.28350005e7	0.25377472749293506
1.28450005e7	0.17289543223858062
1.28550005e7	0.16390812978490707
1.28650005e7	0.26638655462184874
1.28750005e7	0.317674298945202
1.28850005e7	0.31787324946593876
1.28950005e7	0.3437272981279687
1.29050005e7	0.31806435267291616
1.29150005e7	0.2170769016826589
1.29250005e7	0.1158544108574954
1.29350005e7	0.05720884196634776
1.29450005e7	0.08870654930628082
1.29550005e7	0.23915889151928704
1.29650005e7	0.29731232622798887
1.29750005e7	0.37391908317416217
1.29850005e7	0.46406250000000004
1.29950005e7	0.48923829489867227
1.30050005e7	0.4137609932747026
1.30150005e7	0.36642393229679204
1.30250005e7	0.34544895448954493
1.30350005e7	0.31229193341869405
1.30450005e7	0.28068011335222537
1.30550005e7	0.2546264744429883
1.30650005e7	0.24400126622348844
1.30750005e7	0.22224744608399546
1.30850005e7	0.2531067044381492
1.30950005e7	0.24066801247935404
1.31050005e7	0.25508819538670285
1.31150005e7	0.2277126412278832
1.31250005e7	0.17910714285714285
1.31350005e7	0.12915506035283197
1.31450005e7	0.1346513143601999
1.31550005e7	0.13422957600827304
1.31650005e7	0.21743475846751806
1.31750005e7	0.38389172398491245
1.31850005e7	0.37438611346316686
1.31950005e7	0.3977309562398703
1.32050005e7	0.4142972629633907
1.32150005e7	0.4024891288049182
1.32250005e7	0.1606108478146393
1.32350005e7	0.12395920414646382
1.32450005e7	0.09160401002506269
1.32550005e7	0.10296973158195319
1.32650005e7	0.157247049462936
1.32750005e7	0.1838253812788583
1.32850005e7	0.21267305644302453
1.32950005e7	0.19911565565842207
1.33050005e7	0.17666260657734476
1.33150005e7	0.13578057902756618
1.33250005e7	0.12483297796730639
1.33350005e7	0.08032894736842112
1.33450005e7	0.11835853131749464
1.33550005e7	0.13041516245487367
1.33650005e7	0.16492982118823307
1.33750005e7	0.13997923156801662
1.33850005e7	0.16974191634529817
1.33950005e7	0.16638524483699185
1.34050005e7	0.17241206030150757
1.34150005e7	0.1624395422909048
1.34250005e7	0.16952331336285492
1.34350005e7	0.1772915434654051
1.34450005e7	0.16811449492428027
1.34550005e7	0.16841630320348921
1.34650005e7	0.16306459071990137
1.34750005e7	0.14503029521722313
1.34850005e7	0.16439841021317594
1.34950005e7	0.22237731250692372
1.35050005e7	0.32575074249257513
1.35150005e7	0.4658612789002292
1.35250005e7	0.6378740157480314
1.35350005e7	0.699910984511305
1.35450005e7	0.7261728819384774
1.35550005e7	0.7275272161741836
1.35650005e7	0.7380527817403708
1.35750005e7	0.7236017897091723
1.35850005e7	0.73193260654113
1.35950005e7	0.7053775363122298
1.36050005e7	0.6316817002347707
1.36150005e7	0.4911242603550296
1.36250005e7	0.3422982885085576
1.36350005e7	0.11543985637342909
1.36450005e7	0.056732570239334056
1.36550005e7	0.055573248407643334
1.36650005e7	0.06990612921038102
1.36750005e7	0.08522920203735146
1.36850005e7	0.07566906670289365
1.36950005e7	0.08985927752792688
1.37050005e7	0.10236771015413956
1.37150005e7	0.0905077262693157
1.37250005e7	0.0459290187891441
1.37350005e7	0.17240609892153222
1.37450005e7	0.14696464309539697
1.37550005e7	0.13480729011054682
1.37650005e7	0.12328455746554909
1.37750005e7	0.12883905373991525
1.37850005e7	0.018664109939277748
1.37950005e7	0.08170835460268847
1.38050005e7	0.14470158343483558
1.38150005e7	0.17654202620645573
1.38250005e7	0.29549230559716744
1.38350005e7	0.35258222949843726
1.38450005e7	0.33563445101906636
1.38550005e7	0.35705279747832946
1.38650005e7	0.3394788020225593
1.38750005e7	0.14696583375828665
1.38850005e7	0.11040867012869723
1.38950005e7	0.0989483747609943
1.39050005e7	0.14571549176867876
1.39150005e7	0.1668909276248726
1.39250005e7	0.27474207107374854
1.39350005e7	0.31315844700944384
1.39450005e7	0.3062706270627063
1.39550005e7	0.22533466533466537
1.39650005e7	0.2042838018741633
1.39750005e7	0.1433813892529489
1.39850005e7	0.13306819855648847
1.39950005e7	0.12789412822818969
1.40050005e7	0.12166666666666671
1.40150005e7	0.16851088875809306
1.40250005e7	0.17488533923770366
1.40350005e7	0.19882127596876384
1.40450005e7	0.2057198934529651
1.40550005e7	0.23450512388117786
1.40650005e7	0.2115864288587904
1.40750005e7	0.27476833465713535
1.40850005e7	0.35118942731277536
1.40950005e7	0.4397411003236247
1.41050005e7	0.4006340730852662
1.41150005e7	0.34907081868407835
1.41250005e7	0.2560071620411818
1.41350005e7	0.13164306881791246
1.41450005e7	0.037686120143761805
1.41550005e7	0.02223005108331868
1.41650005e7	0.03748668796592122
1.41750005e7	0.05895415472779371
1.41850005e7	0.15196946035051193
1.41950005e7	0.13504433037797478
1.42050005e7	0.15871798803864443
1.42150005e7	0.14514637904468414
1.42250005e7	0.12399062973680587
1.42350005e7	0.06922961405616458
1.42450005e7	0.06106425394878087
1.42550005e7	0.06157224418093985
1.42650005e7	0.052919105508029425
1.42750005e7	0.0706417699670485
1.42850005e7	0.07790927021696255
1.42950005e7	0.1266839896062363
1.43050005e7	0.12988764044943826
1.43150005e7	0.19702479338842976
1.43250005e7	0.2423346303501946
1.43350005e7	0.25795053003533575
1.43450005e7	NaN
1.43550005e7	NaN
1.43650005e7	0.15915492957746483
1.43750005e7	NaN
1.43850005e7	NaN
1.43950005e7	NaN
1.44050005e7	NaN
1.44150005e7	0.3759825327510918
1.44250005e7	0.3759825327510918
1.44350005e7	0.4849032258064517
1.44450005e7	0.47645631067961164
1.44550005e7	0.5028964162984781
1.44650005e7	0.38203389830508483
1.44750005e7	0.33210762331838567
1.44850005e7	0.19979570990806952
1.44950005e7	0.21696512723845432
1.45050005e7	0.1240379810094953
1.45150005e7	0.1679854479308777
1.45250005e7	0.25766967438211064
1.45350005e7	0.31863894139886584
1.45450005e7	0.366836086404066
1.45550005e7	0.40451745379876797
1.45650005e7	0.38826466916354563
1.45750005e7	0.3907848496680984
1.45850005e7	0.33416980342952746
1.45950005e7	0.275328330206379
1.46050005e7	0.2631499051233397
1.46150005e7	0.3684873171634883
1.46250005e7	0.3087731322823853
1.46350005e7	0.2766801732569512
1.46450005e7	0.24346253229974163
1.46550005e7	0.19979429159166884
1.46650005e7	0.11591877663574832
1.46750005e7	0.06796403497967735
1.46850005e7	0.10022010271460016
1.46950005e7	0.08093570528085167
1.47050005e7	0.0953311617806732
1.47150005e7	0.1318560427471319
1.47250005e7	0.16877243359655425
1.47350005e7	0.0994425463046215
1.47450005e7	0.09687397170121753
1.47550005e7	0.14444925653240942
1.47650005e7	0.15637008572273134
1.47750005e7	0.20328060925600472
1.47850005e7	0.22128181539405092
1.47950005e7	0.21815672442876866
1.48050005e7	0.20033783783783787
1.48150005e7	0.19896120759616948
1.48250005e7	0.1932574031890661
1.48350005e7	0.19687292082501665
1.48450005e7	0.2776951084375495
1.48550005e7	0.3052431919794066
1.48650005e7	0.35230494014036057
1.48750005e7	0.3566448801742919
1.48850005e7	0.3753501400560224
1.48950005e7	0.35464440137170117
1.49050005e7	0.27280448961019266
1.49150005e7	0.22197361830021708
1.49250005e7	0.15943661971830986
1.49350005e7	0.15188911245249276
1.49450005e7	0.14788891397606685
1.49550005e7	0.18612777053455024
1.49650005e7	0.16570713391739678
1.49750005e7	0.18469705290133628
1.49850005e7	0.27169197396963124
1.49950005e7	0.2393128246104675
1.50050005e7	0.24563691073219662
1.50150005e7	0.25062171870682515
1.50250005e7	0.2906666666666667
1.50350005e7	0.2663921128166729
1.50450005e7	0.2939355918025931
1.50550005e7	0.2634894661484966
1.50650005e7	0.2765524951722736
1.50750005e7	0.24332963374028857
1.50850005e7	0.17489454173590693
1.50950005e7	0.10234070221066321
1.51050005e7	0.11353878852284807
1.51150005e7	0.07684134267085246
1.51250005e7	0.06470424881977231
1.51350005e7	0.055102751654475826
1.51450005e7	0.03839285714285718
1.51550005e7	0.09820119920053301
1.51650005e7	0.1309973045822103
1.51750005e7	0.1408975444538527
1.51850005e7	0.16808510638297874
1.51950005e7	0.21142191142191138
1.52050005e7	0.26923076923076933
