# Supplementary material for: Admixture of evolutionary rates across a butterfly hybrid zone
Source: eLife. 2022 Jun 15;11:e78135. doi: 10.7554/eLife.78135 (PMC9246367; doi:10.7554/eLife.78135)
Supplement: Figure 2—source data 1. [file elife-78135-fig2-data1.zip › Fst_50kbWindows_10kbIncreaments/Chromosome19.csv]

Position	Fst_XY_KM
25000.5	0.6559695817490496
35000.5	0.6609375
45000.5	0.7058283292122923
55000.5	0.7078000636739892
65000.5	0.7383557719851046
75000.5	0.8085941381023347
85000.5	0.8437721578822974
95000.5	0.8624565972222222
105000.5	0.8593684210526316
115000.5	0.8318039875090082
125000.5	0.724254293461886
135000.5	0.5958122255994597
145000.5	0.3911458333333333
155000.5	0.30047885075818037
165000.5	0.27448763250883396
175000.5	0.2867850098619329
185000.5	0.35186955299409617
195000.5	0.38601214040643966
205000.5	0.4354112348897843
215000.5	0.4836756756756757
225000.5	0.5198073449729078
235000.5	0.5447587926734888
245000.5	0.5434837197622834
255000.5	0.5731120610175174
265000.5	0.5957665169980758
275000.5	0.6180214411724795
285000.5	0.6733093435910165
295000.5	0.6867901081148254
305000.5	0.6752780153977759
315000.5	0.65929855585028
325000.5	0.6368304710083319
335000.5	0.5636231620983844
345000.5	0.5371346233017704
355000.5	0.48760628703942294
365000.5	0.3938249400479617
375000.5	0.29494344644045245
385000.5	0.2066153149071137
395000.5	0.289853044086774
405000.5	0.3903952620059225
415000.5	0.4708709361748397
425000.5	0.5987542579075427
435000.5	0.6471395456652759
445000.5	0.6625309264180336
455000.5	0.6174392097264438
465000.5	0.5976397382255123
475000.5	0.5078041686863791
485000.5	0.44672897196261685
495000.5	0.4079333141707387
505000.5	0.39595719381688466
515000.5	0.37783483097988874
525000.5	0.3092093574178265
535000.5	0.25699481865284973
545000.5	0.17622692480864482
555000.5	0.1277497477295661
565000.5	0.1887836853605244
575000.5	0.12219512195121954
585000.5	0.11415857605177997
595000.5	0.10132158590308374
605000.5	0.12306311696081366
615000.5	0.11629213483146074
625000.5	0.1450546484954797
635000.5	0.1684109763880026
645000.5	0.22092245989304815
655000.5	0.24202281627788183
665000.5	0.2101470350622072
675000.5	0.22130406714009038
685000.5	0.2111305453967245
695000.5	0.19351867644550574
705000.5	0.1369446135118686
715000.5	0.16031518624641838
725000.5	0.1264240506329114
735000.5	0.10484746397155159
745000.5	0.09425191948537043
755000.5	0.10901188061431472
765000.5	0.06021791124103112
775000.5	0.037617103050684636
785000.5	0.06194968553459122
795000.5	0.0680568720379147
805000.5	0.08977661829447255
815000.5	0.11832037325038886
825000.5	0.16857344632768362
835000.5	0.16386993175431555
845000.5	0.18165656565656566
855000.5	0.1866698633421242
865000.5	0.17064777327935224
875000.5	0.2195945945945946
885000.5	0.20506186726659167
895000.5	0.21734449760765553
905000.5	0.26501969208736126
915000.5	0.35076923076923083
925000.5	0.4251428571428572
935000.5	0.5723594324750394
945000.5	0.5326440177252585
955000.5	0.4492519207440357
965000.5	0.3532270311313592
975000.5	0.22260583641594742
985000.5	0.22659943271352032
995000.5	0.21832012678288437
1.0050005e6	0.2479104968739717
1.0150005e6	0.2589250165892502
1.0250005e6	0.2497361941610975
1.0350005e6	0.2101369863013699
1.0450005e6	0.23437655240933936
1.0550005e6	0.201631820499745
1.0650005e6	0.24662650602409647
1.0750005e6	0.2796519410977243
1.0850005e6	0.284822695035461
1.0950005e6	0.282798459563543
1.1050005e6	0.2910755148741419
1.1150005e6	0.2757396449704142
1.1250005e6	0.313319530710835
1.1350005e6	0.34076607387140906
1.1450005e6	0.3422865412445732
1.1550005e6	0.3311070448307411
1.1650005e6	0.31130643228126254
1.1750005e6	0.2721311475409836
1.1850005e6	0.24420710471325752
1.1950005e6	0.25743589743589745
1.2050005e6	0.3089232795521897
1.2150005e6	0.4484330484330485
1.2250005e6	0.5518547341115434
1.2350005e6	0.6934206219312603
1.2450005e6	0.650212416061395
1.2550005e6	0.590111071300609
1.2650005e6	0.5160291841697988
1.2750005e6	0.4508430609597925
1.2850005e6	0.2997422680412371
1.2950005e6	0.2655086848635236
1.3050005e6	0.22128817659510128
1.3150005e6	0.19604971905329477
1.3250005e6	0.20168590800806305
1.3350005e6	0.18812027301235934
1.3450005e6	0.14797936371453138
1.3550005e6	0.1786223277909739
1.3650005e6	0.1897674418604651
1.3750005e6	0.18803519061583582
1.3850005e6	0.19600591715976334
1.3950005e6	0.21307984790874526
1.4050005e6	0.20120754716981135
1.4150005e6	0.17449541284403672
1.4250005e6	0.21224318658280925
1.4350005e6	0.24408855393311352
1.4450005e6	0.24034278180619645
1.4550005e6	0.28448117539026624
1.4650005e6	0.33027387120651375
1.4750005e6	0.230791788856305
1.4850005e6	0.17155172413793102
1.4950005e6	0.1556390977443609
1.5050005e6	0.1363825363825364
1.5150005e6	0.1517564402810305
1.5250005e6	0.20499265785609397
1.5350005e6	0.20809859154929577
1.5450005e6	0.2008391608391609
1.5550005e6	0.2528301886792453
1.5650005e6	0.20456273764258553
1.5750005e6	0.19232175502742235
1.5850005e6	0.3384439359267734
1.5950005e6	0.38693467336683424
1.6050005e6	0.34625922023182304
1.6150005e6	0.36247582205029016
1.6250005e6	0.3741798941798942
1.6350005e6	0.2328571428571429
1.6450005e6	0.215742397137746
1.6550005e6	0.19999999999999998
1.6650005e6	0.11792065663474693
1.6750005e6	0.10253261703760552
1.6850005e6	0.0841121495327103
1.6950005e6	0.08597560975609757
1.7050005e6	0.06564039408866996
1.7150005e6	0.07332892124420916
1.7250005e6	0.04141791044776122
1.7350005e6	0.059579180509413084
1.7450005e6	0.030289532293986645
1.7550005e6	0.03639398998330552
1.7650005e6	0.01762563729060454
1.7750005e6	0.03993371996686
1.7850005e6	0.06961832061068704
1.7950005e6	0.07181467181467185
1.8050005e6	0.07357664233576645
1.8150005e6	0.15267919276270012
1.8250005e6	0.15765422696115766
1.8350005e6	0.15343573160873086
1.8450005e6	0.18877937831690678
1.8550005e6	0.26436781609195403
1.8650005e6	0.3172496984318456
1.8750005e6	0.3001545595054096
1.8850005e6	0.3232347140039448
1.8950005e6	0.3260120240480962
1.9050005e6	0.29078276980083373
1.9150005e6	0.20279232111692846
1.9250005e6	0.241732283464567
1.9350005e6	0.2435544430538173
1.9450005e6	0.21782416700120433
1.9550005e6	0.21487405037984805
1.9650005e6	0.2304616849119467
1.9750005e6	0.2661693725318123
1.9850005e6	0.3214559386973181
1.9950005e6	0.45550811272416736
2.0050005e6	0.5106416275430361
2.0150005e6	0.5112230215827338
2.0250005e6	0.5412125863392172
2.0350005e6	0.5120168657765284
2.0450005e6	0.46403361344537813
2.0550005e6	0.5280985373364128
2.0650005e6	0.6108998732572878
2.0750005e6	0.6764218009478674
2.0850005e6	0.7114285714285715
2.0950005e6	0.7529943502824858
2.1050005e6	0.7913361805979255
2.1150005e6	0.7699055330634278
2.1250005e6	0.73
2.1350005e6	0.7055011303692539
2.1450005e6	0.6614916286149163
2.1550005e6	0.539054820415879
2.1650005e6	0.4663818880820163
2.1750005e6	0.3873343151693667
2.1850005e6	0.48982674366948026
2.1950005e6	0.5586252919586252
2.2050005e6	0.6715056988602278
2.2150005e6	0.6776799585706887
2.2250005e6	0.6918950437317783
2.2350005e6	0.6139877300613498
2.2450005e6	0.5194553923324973
2.2550005e6	0.37481085892300847
2.2650005e6	0.3625228519195612
2.2750005e6	0.37759643916913943
2.2850005e6	0.4568521031207599
2.2950005e6	0.502377972465582
2.3050005e6	0.5226013649136894
2.3150005e6	0.5301498127340825
2.3250005e6	0.538646288209607
2.3350005e6	0.4433986928104576
2.3450005e6	0.45295404814004375
2.3550005e6	0.4413870246085011
2.3650005e6	0.3782608695652174
2.3750005e6	0.39418558343289534
2.3850005e6	0.3719189838654308
2.3950005e6	0.34738246082027346
2.4050005e6	0.31896316507503414
2.4150005e6	0.35893236275401885
2.4250005e6	0.34048913043478257
2.4350005e6	0.4502442428471738
2.4450005e6	0.49430676490288017
2.4550005e6	0.5325842696629213
2.4650005e6	0.5229477611940299
2.4750005e6	0.5269662921348315
2.4850005e6	0.3974816369359917
2.4950005e6	0.3211895910780669
2.5050005e6	0.3153968253968254
2.5150005e6	0.29781250000000004
2.5250005e6	0.27983967935871745
2.5350005e6	0.30328058664608265
2.5450005e6	0.30720118782479583
2.5550005e6	0.30622473726758287
2.5650005e6	0.30587314017227873
2.5750005e6	0.2924723987955838
2.5850005e6	0.25261700360011086
2.5950005e6	0.22735790131168027
2.6050005e6	0.20352710646636188
2.6150005e6	0.21692402717726988
2.6250005e6	0.22481389578163777
2.6350005e6	0.22802986789201612
2.6450005e6	0.21870824053452115
2.6550005e6	0.20812641083521446
2.6650005e6	0.19290360733293907
2.6750005e6	0.17479768786127167
2.6850005e6	0.148951048951049
2.6950005e6	0.14228996809641972
2.7050005e6	0.13690262306863102
2.7150005e6	0.11128404669260702
2.7250005e6	0.11891262135922333
2.7350005e6	0.24587855676151363
2.7450005e6	0.3141783029001074
2.7550005e6	0.27191989551589035
2.7650005e6	0.272061813745425
2.7750005e6	0.27241681260945716
2.7850005e6	0.15095932463545667
2.7950005e6	0.11886333894185831
2.8050005e6	0.11175008874689388
2.8150005e6	0.13537719600413367
2.8250005e6	0.1444796954314721
2.8350005e6	0.18091002394799863
2.8450005e6	0.14314418604651166
2.8550005e6	0.15106557377049182
2.8650005e6	0.13748886910062333
2.8750005e6	0.14315689079637578
2.8850005e6	0.14810379241516966
2.8950005e6	0.19298928919182085
2.9050005e6	0.2072992700729927
2.9150005e6	0.19746221309945886
2.9250005e6	0.20058554437328457
2.9350005e6	0.18291115311909265
2.9450005e6	0.1590506838294449
2.9550005e6	0.15519928746381653
2.9650005e6	0.14997124784358828
2.9750005e6	0.2910634495084897
2.9850005e6	0.38194304180973543
2.9950005e6	0.4192693545334091
3.0050005e6	0.4175555555555556
3.0150005e6	0.41374953548866594
3.0250005e6	0.32200435729847493
3.0350005e6	0.23895619757688727
3.0450005e6	0.2177962194559705
3.0550005e6	0.21612515042117933
3.0650005e6	0.2150959488272921
3.0750005e6	0.17603252728439978
3.0850005e6	0.16474164133738606
3.0950005e6	0.12620291448996432
3.1050005e6	0.07888537776501008
3.1150005e6	0.0750897950559899
3.1250005e6	0.0959183673469388
3.1350005e6	0.1397260273972603
3.1450005e6	0.19257829894611844
3.1550005e6	0.23445296167247384
3.1650005e6	0.2789530408006159
3.1750005e6	0.26400000000000007
3.1850005e6	0.27199601130131296
3.1950005e6	0.31585964912280706
3.2050005e6	0.3626859977107974
3.2150005e6	0.3939830508474576
3.2250005e6	0.4540064844835572
3.2350005e6	0.4674971687429218
3.2450005e6	0.3665657177468201
3.2550005e6	0.2062146892655367
3.2650005e6	0.20343558282208596
3.2750005e6	0.225541831740853
3.2850005e6	0.18473846153846157
3.2950005e6	0.1535968891769281
3.3050005e6	0.24834910214327097
3.3150005e6	0.22879361914257232
3.3250005e6	0.23094979352314715
3.3350005e6	0.25127778932059003
3.3450005e6	0.33176470588235296
3.3550005e6	0.28925982868438394
3.3650005e6	0.2944940785372949
3.3750005e6	0.294921952183363
3.3850005e6	0.28776406609495925
3.3950005e6	0.23773902080268966
3.4050005e6	0.23811500934191407
3.4150005e6	0.2202935314368545
3.4250005e6	0.19408199643493768
3.4350005e6	0.2117977528089888
3.4450005e6	0.1963789981894991
3.4550005e6	0.2153719008264463
3.4650005e6	0.2561215873909372
3.4750005e6	0.2919290817676635
3.4850005e6	0.30837385197190703
3.4950005e6	0.33629935179728937
3.5050005e6	0.34692597239648687
3.5150005e6	0.38130521516101457
3.5250005e6	0.3763413057530704
3.5350005e6	0.3658858858858859
3.5450005e6	0.38724788549121675
3.5550005e6	0.387043505874881
3.5650005e6	0.3185391028185789
3.5750005e6	0.3051813471502591
3.5850005e6	0.32399132321041213
3.5950005e6	0.28299663299663297
3.6050005e6	0.26048144433299897
3.6150005e6	0.24726415094339627
3.6250005e6	0.2852417302798982
3.6350005e6	0.32083662194159435
3.6450005e6	0.38289522399111453
3.6550005e6	0.3844804318488529
3.6650005e6	0.3703748857055777
3.6750005e6	0.3366816143497758
3.6850005e6	0.2981039755351682
3.6950005e6	0.250781010719755
3.7050005e6	0.2348096885813149
3.7150005e6	0.27367066895368786
3.7250005e6	0.3065934065934066
3.7350005e6	0.33621444201312917
3.7450005e6	0.3876901798063624
3.7550005e6	0.36135995682676736
3.7650005e6	0.3115718418514947
3.7750005e6	0.2999476165531693
3.7850005e6	0.26078244274809165
3.7950005e6	0.258211747100636
3.8050005e6	0.2666151468315302
3.8150005e6	0.3680635838150289
3.8250005e6	0.3461638491547464
3.8350005e6	0.3596026490066225
3.8450005e6	0.34941815360744766
3.8550005e6	0.3199568500539375
3.8650005e6	0.2108183079056866
3.8750005e6	0.22227472156598044
3.8850005e6	0.2582564102564103
3.8950005e6	0.2924724205061649
3.9050005e6	0.36519446275543843
3.9150005e6	0.45049077345897137
3.9250005e6	0.45679012345679015
3.9350005e6	0.40710312366281565
3.9450005e6	0.43194609591755845
3.9550005e6	0.411563367252544
3.9650005e6	0.35659109991603694
3.9750005e6	0.4047275641025641
3.9850005e6	0.4021190522057406
3.9950005e6	0.40892341842397345
4.0050005e6	0.4394125818614805
4.0150005e6	0.48730521504259305
4.0250005e6	0.469648264616818
4.0350005e6	0.4883506343713956
4.0450005e6	0.46513194834362726
4.0550005e6	0.38284862043251305
4.0650005e6	0.29658678286129264
4.0750005e6	0.2979020979020979
4.0850005e6	0.3126564673157163
4.0950005e6	0.3027295285359801
4.1050005e6	0.42885292047853624
4.1150005e6	0.5593175853018373
4.1250005e6	0.517365269461078
4.1350005e6	0.5308703819661867
4.1450005e6	0.44201983769161407
4.1550005e6	0.365390625
4.1650005e6	0.3146496815286625
4.1750005e6	0.3621373168629704
4.1850005e6	0.3336231142930197
4.1950005e6	0.3273381294964029
4.2050005e6	0.30406140070354976
4.2150005e6	0.2661264181523501
4.2250005e6	0.23646237393328162
4.2350005e6	0.2339389253962118
4.2450005e6	0.27927527018436116
4.2550005e6	0.3032323919700579
4.2650005e6	0.2869758576874206
4.2750005e6	0.262754303599374
4.2850005e6	0.2682090831191088
4.2950005e6	0.19580645161290325
4.3050005e6	0.17088422081094287
4.3150005e6	0.2021600392734413
4.3250005e6	0.1898221343873518
4.3350005e6	0.24719101123595505
4.3450005e6	0.3119525847876194
4.3550005e6	0.32506510416666673
4.3650005e6	0.31369150779896016
4.3750005e6	0.3326689504827156
4.3850005e6	0.26523630037692086
4.3950005e6	0.23550607880474592
4.4050005e6	0.29621300245573223
4.4150005e6	0.2880286738351255
4.4250005e6	0.28327496679145037
4.4350005e6	0.32602033509952744
4.4450005e6	0.33406878650227134
4.4550005e6	0.24691552062868374
4.4650005e6	0.23614369501466279
4.4750005e6	0.23217007621339752
4.4850005e6	0.33459209120057
4.4950005e6	0.4799868117375537
4.5050005e6	0.5646701124961997
4.5150005e6	0.6519918580982844
4.5250005e6	0.7089532759070739
4.5350005e6	0.6763406940063091
4.5450005e6	0.6469437652811736
4.5550005e6	0.6802693602693602
4.5650005e6	0.7242930305054555
4.5750005e6	0.7188258127122756
4.5850005e6	0.6930950446791228
4.5950005e6	0.5811689899730985
4.6050005e6	0.4290845597405838
4.6150005e6	0.4686882609694464
4.6250005e6	0.5231269035532996
4.6350005e6	0.5288757396449704
4.6450005e6	0.6447622585438337
4.6550005e6	0.7130275899872099
4.6650005e6	0.6435699491621165
4.6750005e6	0.621652655320894
4.6850005e6	0.649725158562368
4.6950005e6	0.6235745333674252
4.7050005e6	0.6395852394022568
4.7150005e6	0.7114629141014366
4.7250005e6	0.6794701986754967
4.7350005e6	0.642311111111111
4.7450005e6	0.5571467025572004
4.7550005e6	0.569806877060763
4.7650005e6	0.5218071680969208
4.7750005e6	0.5214006179196705
4.7850005e6	0.5289821615949634
4.7950005e6	0.45940876656472995
4.8050005e6	0.37842809364548496
4.8150005e6	0.29391643212816637
4.8250005e6	0.22311365807067815
4.8350005e6	0.19472759226713532
4.8450005e6	0.21427212178877256
4.8550005e6	0.2193
4.8650005e6	0.20656952333909606
4.8750005e6	0.2155784061696658
4.8850005e6	0.2172567688188039
4.8950005e6	0.23959885386819477
4.9050005e6	0.23673596028544833
4.9150005e6	0.28396384332105795
4.9250005e6	0.26281755196304846
4.9350005e6	0.26611861421021726
4.9450005e6	0.2561176470588235
4.9550005e6	0.25218470705064555
4.9650005e6	0.2678607983623337
4.9750005e6	0.28875113005295105
4.9850005e6	0.3122562314348444
4.9950005e6	0.2840875118902025
5.0050005e6	0.2952438109527382
5.0150005e6	0.2711837761358277
5.0250005e6	0.24053733702094035
5.0350005e6	0.1428712382831771
5.0450005e6	0.11818598259276228
5.0550005e6	0.06568946796959828
5.0650005e6	0.07970005356186398
5.0750005e6	0.12013769363166957
5.0850005e6	0.12940737979873282
5.0950005e6	0.10000000000000005
5.1050005e6	0.09134682484298676
5.1150005e6	0.07656935410679172
5.1250005e6	0.04634329478900738
5.1350005e6	0.03462990316756936
5.1450005e6	0.0781995835335576
5.1550005e6	0.09644229163186907
5.1650005e6	0.12310620479634565
5.1750005e6	0.177060387390809
5.1850005e6	0.19352459016393445
5.1950005e6	0.1796437659033079
5.2050005e6	0.18018348623853214
5.2150005e6	0.23982216576691012
5.2250005e6	0.2325519445924347
5.2350005e6	0.2385447394296952
5.2450005e6	0.2575461454940282
5.2550005e6	0.2751991211205713
5.2650005e6	0.23106267029972757
5.2750005e6	0.21305309734513278
5.2850005e6	0.18106761565836305
5.2950005e6	0.18406747891283975
5.3050005e6	0.09749103942652329
5.3150005e6	0.08624078624078622
5.3250005e6	0.043902439024390255
5.3350005e6	0.03472378804960543
5.3450005e6	-0.0015060240963855047
5.3550005e6	-0.04750254841997958
5.3650005e6	-0.1298621745788667
5.3750005e6	-0.1258426966292134
5.3850005e6	-0.12475633528265102
5.3950005e6	-0.13253012048192767
5.4050005e6	0.25870088211708103
5.4150005e6	0.30031036623215396
5.4250005e6	0.26011094301563287
5.4350005e6	0.3266187050359713
5.4450005e6	0.3225774717166749
5.4550005e6	0.22680683311432326
5.4650005e6	0.18041733547351527
5.4750005e6	0.14889267461669511
5.4850005e6	0.09359267734553778
5.4950005e6	0.04570502431118317
5.5050005e6	0.05471159337521419
5.5150005e6	0.0330284063553202
5.5250005e6	0.06540326134861175
5.5350005e6	0.11396564600448096
5.5450005e6	0.2723047127178826
5.5550005e6	0.43763814335333134
5.5650005e6	0.564122533748702
5.5750005e6	0.5961331901181526
5.5850005e6	0.6782306301293645
5.5950005e6	0.7165165165165165
5.6050005e6	0.6187050359712231
5.6150005e6	0.5067607726597326
5.6250005e6	0.4731014904187367
5.6350005e6	0.49216048346483127
5.6450005e6	0.4477348499705825
5.6550005e6	0.5538189533239037
5.6650005e6	0.578228021978022
5.6750005e6	0.5954741379310345
5.6850005e6	0.5061233019853709
5.6950005e6	0.361899462066407
5.7050005e6	0.19674295774647887
5.7150005e6	0.09778247096092929
5.7250005e6	0.057383177570093494
5.7350005e6	0.05455085374907204
5.7450005e6	0.0742149236531259
5.7550005e6	0.07800348229831693
5.7650005e6	0.0966530901363556
5.7750005e6	0.11550232867598137
5.7850005e6	0.10951526032315978
5.7950005e6	0.09139453686588624
5.8050005e6	0.10620938628158848
5.8150005e6	0.1351629502572899
5.8250005e6	0.15395203336809177
5.8350005e6	0.1322463768115942
5.8450005e6	0.12784078750267497
5.8550005e6	0.16810435514411953
5.8650005e6	0.11399647887323948
5.8750005e6	0.11582368474507418
5.8850005e6	0.18374572520619595
5.8950005e6	0.3147843597919114
5.9050005e6	0.36408769704656646
5.9150005e6	0.5142058000883263
5.9250005e6	0.49932572614107884
5.9350005e6	0.49649559122767345
5.9450005e6	0.4557401074743528
5.9550005e6	0.4243829840009923
5.9650005e6	0.3207578481537824
5.9750005e6	0.3895141367005215
5.9850005e6	0.3536692593845114
5.9950005e6	0.33835205992509365
6.0050005e6	0.3680212954747116
6.0150005e6	0.3812860310421286
6.0250005e6	0.35019905899384723
6.0350005e6	0.38062877103842496
6.0450005e6	0.3692852923803899
6.0550005e6	0.3410220994475139
6.0650005e6	0.31804778851042204
6.0750005e6	0.2983382209188661
6.0850005e6	0.36856899488926753
6.0950005e6	0.3795650389823554
6.1050005e6	0.3757352941176471
6.1150005e6	0.4804764671702498
6.1250005e6	0.4959455924666493
6.1350005e6	0.4913552068473609
6.1450005e6	0.5262313294654982
6.1550005e6	0.5487203242617257
6.1650005e6	0.4874535187990636
6.1750005e6	0.43106250923599826
6.1850005e6	0.3660309355759123
6.1950005e6	0.27385393613657916
6.2050005e6	0.20331526936563601
6.2150005e6	0.22372881355932203
6.2250005e6	0.28457374830852505
6.2350005e6	0.30011198208286677
6.2450005e6	0.33684447445419763
6.2550005e6	0.39536204448651213
6.2650005e6	0.3388704318936877
6.2750005e6	0.25878284923928074
6.2850005e6	0.24001234949058353
6.2950005e6	0.21158811167817473
6.3050005e6	0.16595204065427985
6.3150005e6	0.1432794088276413
6.3250005e6	0.13882563072114312
6.3350005e6	0.15748571428571428
6.3450005e6	0.22780826930113432
6.3550005e6	0.2559971860710517
6.3650005e6	0.25783802572123743
6.3750005e6	0.2480775891929339
6.3850005e6	0.22174757281553403
6.3950005e6	0.14701397712833547
6.4050005e6	0.08265895953757228
6.4150005e6	0.04033412887828162
6.4250005e6	0.09720451201569397
6.4350005e6	0.22450049132001312
6.4450005e6	0.32030762835169413
6.4550005e6	0.37637909206004705
6.4650005e6	0.47485564304461947
6.4750005e6	0.5670467083486577
6.4850005e6	0.6009134873723804
6.4950005e6	0.6615755627009646
6.5050005e6	0.6966560898218208
6.5150005e6	0.7145343777197564
6.5250005e6	0.7027417896956916
6.5350005e6	0.7110097398594502
6.5450005e6	0.7248686914820734
6.5550005e6	0.6710526315789475
6.5650005e6	0.5872764319673988
6.5750005e6	0.5785714285714285
6.5850005e6	0.5203405865657521
6.5950005e6	0.38866054511004233
6.6050005e6	0.30943904263275995
6.6150005e6	0.27846339987900787
6.6250005e6	0.1546526054590571
6.6350005e6	0.06339048965882979
6.6450005e6	0.03318090360343884
6.6550005e6	0.02192151556156972
6.6650005e6	0.011746462492731192
6.6750005e6	0.008882783882783922
6.6850005e6	0.0368725422160537
6.6950005e6	0.11692475860812537
6.7050005e6	0.1369665134602758
6.7150005e6	0.19829116003943484
6.7250005e6	0.2139554917444365
6.7350005e6	0.20927743086529885
6.7450005e6	0.17373333333333335
6.7550005e6	0.13427839453458584
6.7650005e6	0.07084846483988116
6.7750005e6	0.028945601074546704
6.7850005e6	0.021062654732431955
6.7950005e6	0.007730823152413414
6.8050005e6	0.04926087861753076
6.8150005e6	0.08839336763865067
6.8250005e6	0.16645373995466725
6.8350005e6	0.17722468462325264
6.8450005e6	0.1948966408268734
6.8550005e6	0.19956372701776257
6.8650005e6	0.220070789090152
6.8750005e6	0.13599341834635953
6.8850005e6	0.12029438822447103
6.8950005e6	0.09954228855721393
6.9050005e6	0.0536808065436561
6.9150005e6	0.052767222864695214
6.9250005e6	0.07054908485856907
6.9350005e6	0.08577376821651632
6.9450005e6	0.13543358233192596
6.9550005e6	0.1830748482805125
6.9650005e6	0.22609212481426455
6.9750005e6	0.23903772553307817
6.9850005e6	0.22402749140893471
6.9950005e6	0.2126782884310618
7.0050005e6	0.19939722724532852
7.0150005e6	0.2102257636122178
7.0250005e6	0.3240249098656179
7.0350005e6	0.3461986240959605
7.0450005e6	0.387886865096994
7.0550005e6	0.43362724232289446
7.0650005e6	0.4387712206952304
7.0750005e6	0.3442583249243189
7.0850005e6	0.5170851425335096
7.0950005e6	0.6084180657365809
7.1050005e6	0.6318486037387492
7.1150005e6	0.68807082945014
7.1250005e6	0.6738217821782181
7.1350005e6	0.47712986756275955
7.1450005e6	0.4836407989022717
7.1550005e6	0.4942548110689704
7.1650005e6	0.5048325466396943
7.1750005e6	0.5133159268929505
7.1850005e6	0.5331181676210307
7.1950005e6	0.4518604651162791
7.2050005e6	0.3919612096465485
7.2150005e6	0.2549577590040018
7.2250005e6	0.20304445597647466
7.2350005e6	0.14572864321608045
7.2450005e6	0.12264705882352944
7.2550005e6	0.11048951048951053
7.2650005e6	0.1078294573643411
7.2750005e6	0.11093969144460031
7.2850005e6	0.086395233366435
7.2950005e6	0.08031651829871418
7.3050005e6	0.11983385254413295
7.3150005e6	0.18014184397163122
7.3250005e6	0.14145569620253165
7.3350005e6	0.17401791867677469
7.3450005e6	0.15328092411358898
7.3550005e6	0.18857142857142856
7.3650005e6	0.15500335795836134
7.3750005e6	0.1996893445169307
7.3850005e6	0.1770875083500334
7.3950005e6	0.22867830423940153
7.4050005e6	0.20420430284118907
7.4150005e6	0.214611320754717
7.4250005e6	0.1742561016382481
7.4350005e6	0.18745898651111925
7.4450005e6	0.18246552788639642
7.4550005e6	0.22198665096191597
7.4650005e6	0.23803096466851928
7.4750005e6	0.32006732747334954
7.4850005e6	0.36794552399933567
7.4950005e6	0.4474519885074852
7.5050005e6	0.48721994319974765
7.5150005e6	0.5916348547717842
7.5250005e6	0.5896329684481648
7.5350005e6	0.5786694825765576
7.5450005e6	0.5022001419446417
7.5550005e6	0.5454574794255284
7.5650005e6	0.6171390194761583
7.5750005e6	0.7355805243445693
7.5850005e6	0.7737127104459979
7.5950005e6	0.8403600286386418
7.6050005e6	0.8517787004825498
7.6150005e6	0.839855399909625
7.6250005e6	0.841127895266868
7.6350005e6	0.8209436133486766
7.6450005e6	0.8593237704918033
7.6550005e6	0.8284233900814211
7.6650005e6	0.7790781301078785
7.6750005e6	0.7032448377581122
7.6850005e6	0.6967918837400604
7.6950005e6	0.5793208004851425
7.7050005e6	0.47741707833450947
7.7150005e6	0.5439385315879341
7.7250005e6	0.6441644562334217
7.7350005e6	0.6781453099233679
7.7450005e6	0.7269748816891155
7.7550005e6	0.7758820235206273
7.7650005e6	0.7965326728900742
7.7750005e6	0.7758980301274623
7.7850005e6	0.776313945339874
7.7950005e6	0.7814833759590792
7.8050005e6	0.7584415584415586
7.8150005e6	0.6986369958275382
7.8250005e6	0.7324601507475597
7.8350005e6	0.7128534989464347
7.8450005e6	0.602955773684791
7.8550005e6	0.5337038507344184
7.8650005e6	0.467579127459367
7.8750005e6	0.3476722348522289
7.8850005e6	0.23740321620011917
7.8950005e6	0.1859753086419753
7.9050005e6	0.19201079622132255
7.9150005e6	0.33509345183636124
7.9250005e6	0.38128982921233767
7.9350005e6	0.39385379887537597
7.9450005e6	0.5228148561854232
7.9550005e6	0.5354328561690525
7.9650005e6	0.45829128240821304
7.9750005e6	0.42506610259122163
7.9850005e6	0.3784320000000001
7.9950005e6	0.27286366601435097
8.0050005e6	0.2140599806514028
8.0150005e6	0.21071214841412328
8.0250005e6	0.24562410329985657
8.0350005e6	0.3717434869739479
8.0450005e6	0.4083856246434685
8.0550005e6	0.43713781809019897
8.0650005e6	0.4407590538554056
8.0750005e6	0.3567496093280443
8.0850005e6	0.27194169703279547
8.0950005e6	0.2117263843648209
8.1050005e6	0.1113508847647821
8.1150005e6	0.09916581892166837
8.1250005e6	0.10461888509670082
8.1350005e6	0.09419619928094505
8.1450005e6	0.1316072300928188
8.1550005e6	0.18188638799571274
8.1650005e6	0.26265520534861514
8.1750005e6	0.3024084778420038
8.1850005e6	0.2837324525185797
8.1950005e6	0.2188140556368961
8.2050005e6	0.21049317943336837
8.2150005e6	0.18460222412318222
8.2250005e6	0.16887459807073957
8.2350005e6	0.1806035379812695
8.2450005e6	0.2628891377379619
8.2550005e6	0.37389142146705345
8.2650005e6	0.4995938769134646
8.2750005e6	0.611561041698028
8.2850005e6	0.7340230799840829
8.2950005e6	0.7815218588261206
8.3050005e6	0.8312119302667508
8.3150005e6	0.8475716654821133
8.3250005e6	0.8437534702942808
8.3350005e6	0.839666919000757
8.3450005e6	0.8104588061174147
8.3550005e6	0.7863117870722435
8.3650005e6	0.6229988726042842
8.3750005e6	0.5767097966728281
8.3850005e6	0.6199485454185633
8.3950005e6	0.6138597367982676
8.4050005e6	0.5654081778031058
8.4150005e6	0.574517078162978
8.4250005e6	0.6642754025541365
8.4350005e6	0.6938214035905805
8.4450005e6	0.6531970649895179
8.4550005e6	0.6282871868632387
8.4650005e6	0.6106747998475028
8.4750005e6	0.4744803875605563
8.4850005e6	0.3516301344630687
8.4950005e6	0.3323769808173478
8.5050005e6	0.3310595725329695
8.5150005e6	0.43263888888888885
8.5250005e6	0.4971366437114897
8.5350005e6	0.47069173710539935
8.5450005e6	0.5814929056138186
8.5550005e6	0.5939909864797196
8.5650005e6	0.5688681010289991
8.5750005e6	0.49482339749579524
8.5850005e6	0.5035603180089873
8.5950005e6	0.45873830365227897
8.6050005e6	0.4409294605809128
8.6150005e6	0.40390890001615254
8.6250005e6	0.42699884125144855
8.6350005e6	0.43730600292825766
8.6450005e6	0.433220755296285
8.6550005e6	0.35789905621665985
8.6650005e6	0.35081024568740193
8.6750005e6	0.29441059602649006
8.6850005e6	0.2669363538295577
8.6950005e6	0.2307159968059622
8.7050005e6	0.24949434860202266
8.7150005e6	0.2086545786987658
8.7250005e6	0.19372693726937268
8.7350005e6	0.19338461538461535
8.7450005e6	0.1728510028653295
8.7550005e6	0.18867657466383583
8.7650005e6	0.20345349893971523
8.7750005e6	0.251287988422576
8.7850005e6	0.29563294637921506
8.7950005e6	0.35354439091534756
8.8050005e6	0.39657469077069457
8.8150005e6	0.5003121748178981
8.8250005e6	0.5104905119942714
8.8350005e6	0.4658461538461538
8.8450005e6	0.4674635568513119
8.8550005e6	0.47185488589818614
8.8650005e6	0.4772431729518855
8.8750005e6	0.4630790190735695
8.8850005e6	0.4596556886227544
8.8950005e6	0.42324135250680145
8.9050005e6	0.34177215189873417
8.9150005e6	0.2865659777424483
8.9250005e6	0.2402239104358257
8.9350005e6	0.2893601462522852
8.9450005e6	0.284946606958319
8.9550005e6	0.25753604193971164
8.9650005e6	0.29544334975369463
8.9750005e6	0.3765897580191334
8.9850005e6	0.400324851109908
8.9950005e6	0.40352476450926766
9.0050005e6	0.4261593682699211
9.0150005e6	0.4449331352154533
9.0250005e6	0.4167277167277168
9.0350005e6	0.4186132511556241
9.0450005e6	0.384248447204969
9.0550005e6	0.35812987012987013
9.0650005e6	0.31134715025906734
9.0750005e6	0.24525090727067952
9.0850005e6	0.15578196637799285
9.0950005e6	0.23674636174636174
9.1050005e6	0.28904292188749664
9.1150005e6	0.27881893606637387
9.1250005e6	0.28344497607655506
9.1350005e6	0.24635403879204518
9.1450005e6	0.1879416851989128
9.1550005e6	0.20471857094708462
9.1650005e6	0.19407225964482552
9.1750005e6	0.20478219696969702
9.1850005e6	0.2602145045965271
9.1950005e6	0.24495086170061242
9.2050005e6	0.17300501595987233
9.2150005e6	0.2867477203647417
9.2250005e6	0.3717590846221551
9.2350005e6	0.41466686105846345
9.2450005e6	0.490125313283208
9.2550005e6	0.5272633744855968
9.2650005e6	0.4334671280276817
9.2750005e6	0.393689041881813
9.2850005e6	0.37389955400426605
9.2950005e6	0.2050597329585383
9.3050005e6	0.2530561330561331
9.3150005e6	0.2722964968691826
9.3250005e6	0.24602602288760003
9.3350005e6	0.24883083373649414
9.3450005e6	0.294957507082153
9.3550005e6	0.30429096853289744
9.3650005e6	0.3525179856115108
9.3750005e6	0.33505376344086024
9.3850005e6	0.32599724896836313
9.3950005e6	0.2581862946245384
9.4050005e6	0.16695182350292664
9.4150005e6	0.14801679888007468
9.4250005e6	0.2560176991150443
9.4350005e6	0.3732974220854175
9.4450005e6	0.5822012752980317
9.4550005e6	0.6756073376301438
9.4650005e6	0.7464329896907216
9.4750005e6	0.7458456680481548
9.4850005e6	0.6920833333333334
9.4950005e6	0.5470058031855785
9.5050005e6	0.43997816891799707
9.5150005e6	0.2629040361748451
9.5250005e6	0.15046636237348682
9.5350005e6	0.21126337525811906
9.5450005e6	0.2563488670371954
9.5550005e6	0.2729157667386609
9.5650005e6	0.22333200159808234
9.5750005e6	0.21294097401479953
9.5850005e6	0.1535760728218466
9.5950005e6	0.1307793058284218
9.6050005e6	0.11752577319587632
9.6150005e6	0.13467117027617725
9.6250005e6	0.12905253704535252
9.6350005e6	0.15339185953711093
9.6450005e6	0.17266046055854975
9.6550005e6	0.17543121581825835
9.6650005e6	0.17978196233894947
9.6750005e6	0.21436781609195404
9.6850005e6	0.24439102564102566
9.6950005e6	0.26543033761293394
9.7050005e6	0.4127152317880795
9.7150005e6	0.43306471306471317
9.7250005e6	0.4449373191899711
9.7350005e6	0.481582456660246
9.7450005e6	0.5080990886920806
9.7550005e6	0.5404626377618991
9.7650005e6	0.5612961499379023
9.7750005e6	0.5889713210054257
9.7850005e6	0.5954413303872544
9.7950005e6	0.6475678150394872
9.8050005e6	0.7128584172295146
9.8150005e6	0.7916726147989532
9.8250005e6	0.7825616921269095
9.8350005e6	0.7976446280991737
9.8450005e6	0.8058394160583942
9.8550005e6	0.7511720301946763
9.8650005e6	0.6713811291267825
9.8750005e6	0.663020347209259
9.8850005e6	0.56348237147922
9.8950005e6	0.49868718877320056
9.9050005e6	0.46096372495939364
9.9150005e6	0.38609661673119
9.9250005e6	0.4038091783058226
9.9350005e6	0.5112723973690181
9.9450005e6	0.6277920741121976
9.9550005e6	0.5900433595631926
9.9650005e6	0.5575494452484323
9.9750005e6	0.4487550665894615
9.9850005e6	0.3765451664025356
9.9950005e6	0.20037019898195282
1.00050005e7	0.2148788096952244
1.00150005e7	0.23466386554621846
1.00250005e7	0.2341837998513748
1.00350005e7	0.2365636902242912
1.00450005e7	0.16460265730759593
1.00550005e7	0.12182916307161347
1.00650005e7	0.1152904604624053
1.00750005e7	0.1140827108762981
1.00850005e7	0.11278651259708285
1.00950005e7	0.10845849802371546
1.01050005e7	0.18070017953321368
1.01150005e7	0.33325005205080166
1.01250005e7	0.355341586428244
1.01350005e7	0.37192982456140355
1.01450005e7	0.36107899807321775
1.01550005e7	0.2957776975821004
1.01650005e7	0.15719936708860763
1.01750005e7	0.14509803921568631
1.01850005e7	0.12522829006266786
1.01950005e7	0.11937694704049846
1.02050005e7	0.18358881875563574
1.02150005e7	0.19753476611883689
1.02250005e7	0.24237021499737807
1.02350005e7	0.2872174434886978
1.02450005e7	0.42617138032925284
1.02550005e7	0.4190992493744788
1.02650005e7	0.3926158680282796
1.02750005e7	0.35632096896290694
1.02850005e7	0.3134446239454317
1.02950005e7	0.20666925164792554
1.03050005e7	0.13520674427940588
1.03150005e7	0.08724058416602617
1.03250005e7	0.08435054773082944
1.03350005e7	0.08992217122330874
1.03450005e7	0.11308393099437879
1.03550005e7	0.14625456106460616
1.03650005e7	0.2227029778569611
1.03750005e7	0.24632407179739374
1.03850005e7	0.2135828135828136
1.03950005e7	0.2249621020717534
1.04050005e7	0.20697518443997318
1.04150005e7	0.26864419042106785
1.04250005e7	0.24691776358660233
1.04350005e7	0.2709223243049756
1.04450005e7	0.26865221926063276
1.04550005e7	0.27642571739920085
1.04650005e7	0.27972953108922544
1.04750005e7	0.30099541791752255
1.04850005e7	0.3035132198478812
1.04950005e7	0.3096074766355141
1.05050005e7	0.3089334907516726
1.05150005e7	0.35542418916759877
1.05250005e7	0.4478740547911244
1.05350005e7	0.4506413545407901
1.05450005e7	0.4527626063762226
1.05550005e7	0.4617171717171718
1.05650005e7	0.4515374932566086
1.05750005e7	0.3374753451676529
1.05850005e7	0.30943193997856383
1.05950005e7	0.3825004937783923
1.06050005e7	0.40245595301655096
1.06150005e7	0.40428285318132795
1.06250005e7	0.39294185710153307
1.06350005e7	0.38343291689299297
1.06450005e7	0.3261930783242259
1.06550005e7	0.2511590727418066
1.06650005e7	0.23904741471787172
1.06750005e7	0.25788477143629973
1.06850005e7	0.277401596476741
1.06950005e7	0.33399610979036093
1.07050005e7	0.39368054042275014
1.07150005e7	0.30012903225806453
1.07250005e7	0.2937033492822967
1.07350005e7	0.3712563571294029
1.07450005e7	0.3908207960388497
1.07550005e7	0.4106976744186047
1.07650005e7	0.5246713334471573
1.07750005e7	0.5754655554108609
1.07850005e7	0.5827131479305392
1.07950005e7	0.6005787423483583
1.08050005e7	0.6332841794817778
1.08150005e7	0.6419959266802445
1.08250005e7	0.6790487904879049
1.08350005e7	0.7034627893629232
1.08450005e7	0.7353347629258995
1.08550005e7	0.7675813008130081
1.08650005e7	0.7823109843081312
1.08750005e7	0.7088789586166699
1.08850005e7	0.5940168878166465
1.08950005e7	0.5086044830079538
1.09050005e7	0.3045627376425856
1.09150005e7	0.21993055555555557
1.09250005e7	0.2079717921201901
1.09350005e7	0.1755317588381986
1.09450005e7	0.19388804000555634
1.09550005e7	0.2352750809061489
1.09650005e7	0.3830769230769231
1.09750005e7	0.4057206537890045
1.09850005e7	0.4294526351465853
1.09950005e7	0.3973619631901841
1.10050005e7	0.34904033379694016
1.10150005e7	0.23896285914505963
1.10250005e7	0.21284061216871972
1.10350005e7	0.1915607985480944
1.10450005e7	0.16149068322981366
1.10550005e7	0.08294062205466543
1.10650005e7	0.07155378486055777
1.10750005e7	0.09607182940516276
1.10850005e7	0.10988429752066117
1.10950005e7	0.14328717639975921
1.11050005e7	0.24394677052904903
1.11150005e7	0.2755396800745458
1.11250005e7	0.25492435055666574
1.11350005e7	0.30201490477504833
1.11450005e7	0.29109730848861287
1.11550005e7	0.3023394185260311
1.11650005e7	0.35017026106696936
1.11750005e7	0.36563223714682724
1.11850005e7	0.3992782152230971
1.11950005e7	0.43225582203684393
1.12050005e7	0.4528188026044148
1.12150005e7	0.5304933391889914
1.12250005e7	0.6697465745119437
1.12350005e7	0.6825472258524414
1.12450005e7	0.7170010559662091
1.12550005e7	0.7360950923855478
1.12650005e7	0.6543041850969717
1.12750005e7	0.5415186208711673
1.12850005e7	0.5747224969776898
1.12950005e7	0.5195690361869072
1.13050005e7	0.512971550319589
1.13150005e7	0.5252623798965262
1.13250005e7	0.5331599081866872
1.13350005e7	0.3710431221392437
1.13450005e7	0.3753234750462108
1.13550005e7	0.4063078216989067
1.13650005e7	0.3808595480726629
1.13750005e7	0.36013071895424836
1.13850005e7	0.3661733615221988
1.13950005e7	0.3435151515151515
1.14050005e7	0.24434931506849314
1.14150005e7	0.36590909090909096
1.14250005e7	0.4930402930402931
1.14350005e7	0.5399014778325124
1.14450005e7	0.5457570715474209
1.14550005e7	0.5377538829151731
1.14650005e7	0.5167725540025412
1.14750005e7	0.6293126991351843
1.14850005e7	0.7058184639255237
1.14950005e7	0.7670431893687709
1.15050005e7	0.7861103172334953
1.15150005e7	0.7951336898395722
1.15250005e7	0.7495865105788851
1.15350005e7	0.7640369826319884
1.15450005e7	0.7219074937253496
1.15550005e7	0.7349645390070922
1.15650005e7	0.7093577981651377
1.15750005e7	0.676605548622444
1.15850005e7	0.5826004051960434
1.15950005e7	0.5802192884314165
1.16050005e7	0.5809756594357878
1.16150005e7	0.5959952671338856
1.16250005e7	0.5790769230769232
1.16350005e7	0.5787896253602306
1.16450005e7	0.6076998625024554
1.16550005e7	0.6210504420176807
1.16650005e7	0.6260436275052595
1.16750005e7	0.68257303946694
1.16850005e7	0.6604378003203417
1.16950005e7	0.6463688848374354
1.17050005e7	0.5553684210526315
1.17150005e7	0.4756080611535789
1.17250005e7	0.4656172328086164
1.17350005e7	0.5535714285714287
1.17450005e7	0.5358139534883724
1.17550005e7	NaN
