# Supplementary material for: Admixture of evolutionary rates across a butterfly hybrid zone
Source: eLife. 2022 Jun 15;11:e78135. doi: 10.7554/eLife.78135 (PMC9246367; doi:10.7554/eLife.78135)
Supplement: Figure 2—source data 1. [file elife-78135-fig2-data1.zip › Fst_50kbWindows_10kbIncreaments/Chromosome25.csv]

Position	Fst_XY_KM
25000.5	0.24771178188899712
35000.5	0.22572168027075457
45000.5	0.16446720504234785
55000.5	0.1786277147799347
65000.5	0.15109556251150805
75000.5	0.1456722276741904
85000.5	0.1417967102488402
95000.5	0.20799680127948825
105000.5	0.23884234577303884
115000.5	0.3552779512804498
125000.5	0.36201780415430274
135000.5	0.3780266666666666
145000.5	0.3831792424694304
155000.5	0.377763739734681
165000.5	0.27121024370095004
175000.5	0.2304878048780488
185000.5	0.1376952300548755
195000.5	0.11819200597683979
205000.5	0.10898739324928833
215000.5	0.20682071713147412
225000.5	0.2628260566327243
235000.5	0.36770201118648105
245000.5	0.4600535618639529
255000.5	0.520654171260566
265000.5	0.5603816447069514
275000.5	0.592971826719176
285000.5	0.5946269330624224
295000.5	0.5078776198506385
305000.5	0.4245523637768903
315000.5	0.4095211811784187
325000.5	0.4431317524905291
335000.5	0.4777855250313764
345000.5	0.5261971830985916
355000.5	0.5187606594656056
365000.5	0.4804274809160306
375000.5	0.39460231329430245
385000.5	0.3223529411764706
395000.5	0.31642538975501117
405000.5	0.2840950639853747
415000.5	0.25898253606681854
425000.5	0.3104768786127167
435000.5	0.34114621601763406
445000.5	0.32243278977523143
455000.5	0.32451361867704276
465000.5	0.3229189585625229
475000.5	0.35518010838380615
485000.5	0.4173337535455404
495000.5	0.4980364656381486
505000.5	0.5481874447391688
515000.5	0.5673469387755101
525000.5	0.5598793363499245
535000.5	0.6125252525252525
545000.5	0.5467914438502673
555000.5	0.4705794947994058
565000.5	0.4939147101102061
575000.5	0.4615621261322851
585000.5	0.44597014925373146
595000.5	0.4370553495398984
605000.5	0.46889479680972274
615000.5	0.43818130471618183
625000.5	0.4545333110702956
635000.5	0.5885697623560288
645000.5	0.7349369723603564
655000.5	0.7653572600941023
665000.5	0.7783740165422635
675000.5	0.7715708154506438
685000.5	0.764546056991385
695000.5	0.7286449399656946
705000.5	0.6663056691347111
715000.5	0.6607492550021287
725000.5	0.6346379647749512
735000.5	0.5645063597819504
745000.5	0.47588989767978096
755000.5	0.42858089087597284
765000.5	0.3531796915612546
775000.5	0.3157382708300644
785000.5	0.2658767772511848
795000.5	0.2759656652360516
805000.5	0.31902439024390256
815000.5	0.28577331759149943
825000.5	0.24693498452012383
835000.5	0.2076251558881169
845000.5	0.17018970189701899
855000.5	0.11136974037600715
865000.5	0.15877960315767015
875000.5	0.21366687004270898
885000.5	0.21059878990194036
895000.5	0.21427155599603567
905000.5	0.18255188316679483
915000.5	0.15680143755615455
925000.5	0.12891823655078655
935000.5	0.16640081452570848
945000.5	0.21234062647568083
955000.5	0.26504588633070364
965000.5	0.26200672447354456
975000.5	0.23586597451628125
985000.5	0.22785534062237178
995000.5	0.19304054054054057
1.0050005e6	0.15558901016183668
1.0150005e6	0.24503660322108348
1.0250005e6	0.30903469598076266
1.0350005e6	0.2878878878878879
1.0450005e6	0.29261083743842364
1.0550005e6	0.3049703032197562
1.0650005e6	0.24111986001749783
1.0750005e6	0.19303172126885076
1.0850005e6	0.2117206982543641
1.0950005e6	0.21197530864197534
1.1050005e6	0.24502994011976056
1.1150005e6	0.3675442382391023
1.1250005e6	0.3731436502428869
1.1350005e6	0.38388601036269426
1.1450005e6	0.5006345957011259
1.1550005e6	0.5333333333333333
1.1650005e6	0.5284613588606117
1.1750005e6	0.6285714285714286
1.1850005e6	0.7064548971696193
1.1950005e6	0.680798319327731
1.2050005e6	0.6849261511728932
1.2150005e6	0.7169506109103426
1.2250005e6	0.6973796033994334
1.2350005e6	0.6766193944039862
1.2450005e6	0.6425515055467511
1.2550005e6	0.6751314508276532
1.2650005e6	0.6690966719492869
1.2750005e6	0.6776166209329676
1.2850005e6	0.7277693474962064
1.2950005e6	0.8102534781780064
1.3050005e6	0.8145152145152146
1.3150005e6	0.8183175033921303
1.3250005e6	0.8094980868782353
1.3350005e6	0.7941202090592335
1.3450005e6	0.8103312485522353
1.3550005e6	0.8460653379905486
1.3650005e6	0.8404700190081217
1.3750005e6	0.8661591924540792
1.3850005e6	0.8773994867408041
1.3950005e6	0.8681379310344829
1.4050005e6	0.8592753623188405
1.4150005e6	0.8737509607993852
1.4250005e6	0.8778489613667251
1.4350005e6	0.8980237154150198
1.4450005e6	0.9041615452151012
1.4550005e6	0.8697502638058389
1.4650005e6	0.8629443447037702
1.4750005e6	0.8351643863589953
1.4850005e6	0.7370273645963438
1.4950005e6	0.6453254604245748
1.5050005e6	0.6531312325488632
1.5150005e6	0.6005932077710218
1.5250005e6	0.5458891252659241
1.5350005e6	0.5495839451786589
1.5450005e6	0.5825971731448762
1.5550005e6	0.5550295857988167
1.5650005e6	0.5942275747508304
1.5750005e6	0.5919676686031826
1.5850005e6	0.6327515400410678
1.5950005e6	0.6420880913539968
1.6050005e6	0.6713347921225381
1.6150005e6	0.637374245472837
1.6250005e6	0.644038373686615
1.6350005e6	0.5810687754612989
1.6450005e6	0.5593723732137854
1.6550005e6	0.47913340935005705
1.6650005e6	0.3084876543209876
1.6750005e6	0.0894573643410853
1.6850005e6	0.08952380952380955
1.6950005e6	0.10814077497333809
1.7050005e6	0.10086135037510423
1.7150005e6	0.156780212627468
1.7250005e6	0.2530874785591766
1.7350005e6	0.3732502226179876
1.7450005e6	0.4092422980849293
1.7550005e6	0.47493721747865403
1.7650005e6	0.4858632676709154
1.7750005e6	0.5336647085404428
1.7850005e6	0.3357340720221607
1.7950005e6	0.3466395112016294
1.8050005e6	0.36312389900176156
1.8150005e6	0.4230492196878751
1.8250005e6	0.43477406679764247
1.8350005e6	0.4262669962917182
1.8450005e6	0.42941862402132264
1.8550005e6	0.4336194563662375
1.8650005e6	0.417201646090535
1.8750005e6	0.4179487179487179
1.8850005e6	0.41807817589576546
1.8950005e6	0.5854820627802689
1.9050005e6	0.6239199414205517
1.9150005e6	0.6793483709273183
1.9250005e6	0.7211301472798317
1.9350005e6	0.6990710218759364
1.9450005e6	0.6015660685154975
1.9550005e6	0.5495253164556962
1.9650005e6	0.44730983302411875
1.9750005e6	0.4617103566824237
1.9850005e6	0.5067012537829658
1.9950005e6	0.4769927080714107
2.0050005e6	0.5230576888730131
2.0150005e6	0.5208506396411364
2.0250005e6	0.49467206477732795
2.0350005e6	0.4544334576106339
2.0450005e6	0.37570543702684106
2.0550005e6	0.21864483856298322
2.0650005e6	0.1858369098712447
2.0750005e6	0.25396039603960396
2.0850005e6	0.3255165289256199
2.0950005e6	0.39893517068587536
2.1050005e6	0.4564854951650551
2.1150005e6	0.4685283440379783
2.1250005e6	0.4126671713348473
2.1350005e6	0.38874895046179686
2.1450005e6	0.3732696897374702
2.1550005e6	0.4004737091425865
2.1650005e6	0.414547652629458
2.1750005e6	0.443574901597592
2.1850005e6	0.41124637681159426
2.1950005e6	0.40754348250928274
2.2050005e6	0.38728962572218034
2.2150005e6	0.31365638766519827
2.2250005e6	0.24938628158844767
2.2350005e6	0.22140608604407133
2.2450005e6	0.2100297758971948
2.2550005e6	0.22325995673749846
2.2650005e6	0.2753921798173731
2.2750005e6	0.30441590214067277
2.2850005e6	0.33654618473895587
2.2950005e6	0.40864109510908325
2.3050005e6	0.567606964502632
2.3150005e6	0.5723609534619751
2.3250005e6	0.5721861471861472
2.3350005e6	0.594165757906216
2.3450005e6	0.6184905660377359
2.3550005e6	0.5777777777777778
2.3650005e6	0.6362345516697343
2.3750005e6	0.6944332998996992
2.3850005e6	0.7107720337053064
2.3950005e6	0.6958062610750148
2.4050005e6	0.6530743040256358
2.4150005e6	0.6026845637583894
2.4250005e6	0.5359102839417801
2.4350005e6	0.5121308274347085
2.4450005e6	0.5221445221445222
2.4550005e6	0.593057536852116
2.4650005e6	0.6474901574803149
2.4750005e6	0.6913072329130723
2.4850005e6	0.7502685498309131
2.4950005e6	0.7624433497536947
2.5050005e6	0.7779694237553902
2.5150005e6	0.8072113794244129
2.5250005e6	0.8411206368646664
2.5350005e6	0.8259554669325357
2.5450005e6	0.8343704186349569
2.5550005e6	0.8165538253215977
2.5650005e6	0.7563097079428626
2.5750005e6	0.6349912979756344
2.5850005e6	0.5650102963559854
2.5950005e6	0.49849426134568803
2.6050005e6	0.5575774595151175
2.6150005e6	0.6143094228286927
2.6250005e6	0.7044754218635364
2.6350005e6	0.7923387096774194
2.6450005e6	0.8091503267973856
2.6550005e6	0.7975295186194369
2.6650005e6	0.7627331711273319
2.6750005e6	0.7472314245149078
2.6850005e6	0.6451440903897422
2.6950005e6	0.5828533154722038
2.7050005e6	0.49767002518891706
2.7150005e6	0.3976434108527132
2.7250005e6	0.32870431893687707
2.7350005e6	0.4034273844555999
2.7450005e6	0.3370585134422773
2.7550005e6	0.3578329571106095
2.7650005e6	0.3701809107922645
2.7750005e6	0.40975874220656
2.7850005e6	0.37979586495681755
2.7950005e6	0.448571055722302
2.8050005e6	0.47441314553990616
2.8150005e6	0.5338886166911644
2.8250005e6	0.5504661726033948
2.8350005e6	0.5957479119210327
2.8450005e6	0.537467248908297
2.8550005e6	0.5877974764414632
2.8650005e6	0.5752427888099726
2.8750005e6	0.5542582582582584
2.8850005e6	0.5401332114405121
2.8950005e6	0.5328062061763389
2.9050005e6	0.426913123844732
2.9150005e6	0.38811650485436894
2.9250005e6	0.36943722943722945
2.9350005e6	0.4057316543638732
2.9450005e6	0.35826831109992446
2.9550005e6	0.34508657521924896
2.9650005e6	0.28421926910299
2.9750005e6	0.189107303877367
2.9850005e6	0.2132197414806111
2.9950005e6	0.23080242751180038
3.0050005e6	0.1946977730646872
3.0150005e6	0.20796706944628873
3.0250005e6	0.25607008760951194
3.0350005e6	0.17426108374384242
3.0450005e6	0.16814357823892317
3.0550005e6	0.19844305297004566
3.0650005e6	0.3875833456808417
3.0750005e6	0.3642626480086114
3.0850005e6	0.4457047285996656
3.0950005e6	0.4637815558990212
3.1050005e6	0.41557671297018883
3.1150005e6	0.20602224123182208
3.1250005e6	0.2150916277398491
3.1350005e6	0.18287461773700311
3.1450005e6	0.2129430894308943
3.1550005e6	0.21973434535104366
3.1650005e6	0.25276917784657726
3.1750005e6	0.2579387186629527
3.1850005e6	0.2591973244147157
3.1950005e6	0.21527272727272728
3.2050005e6	0.22394209354120273
3.2150005e6	0.20173482032218093
3.2250005e6	0.1988895743368292
3.2350005e6	0.20087145969498912
3.2450005e6	0.1805097451274363
3.2550005e6	0.16973552058921995
3.2650005e6	0.2121489971346705
3.2750005e6	0.23734459300961766
3.2850005e6	0.22734761120263594
3.2950005e6	0.20775930324623912
3.3050005e6	0.20060165455001253
3.3150005e6	0.16963323929212618
3.3250005e6	0.1475524475524476
3.3350005e6	0.23531086853345995
3.3450005e6	0.2872903795233893
3.3550005e6	0.27037037037037037
3.3650005e6	0.28343791595360335
3.3750005e6	0.2437073889810209
3.3850005e6	0.1736255572065379
3.3950005e6	0.18791666666666665
3.4050005e6	0.2290524290524291
3.4150005e6	0.22126333059885156
3.4250005e6	0.2502151543498597
3.4350005e6	0.27143185474603543
3.4450005e6	0.2247717739945719
3.4550005e6	0.16940770557791837
3.4650005e6	0.13917995444191347
3.4750005e6	0.14600287218764962
3.4850005e6	0.24611021069692057
3.4950005e6	0.21084313334662155
3.5050005e6	0.17567304573467407
3.5150005e6	0.18564102564102566
3.5250005e6	0.18805882352941178
3.5350005e6	0.11686925585532168
3.5450005e6	0.1513831665685698
3.5550005e6	0.18242443128700533
3.5650005e6	0.1584423049288691
3.5750005e6	0.13180381920593492
3.5850005e6	0.13833400187190806
3.5950005e6	0.1361039664275078
3.6050005e6	0.20315075133301022
3.6150005e6	0.28685486879741334
3.6250005e6	0.32939414567733144
3.6350005e6	0.36271595988884864
3.6450005e6	0.3787504103293578
3.6550005e6	0.39390911253866284
3.6650005e6	0.37534526854219946
3.6750005e6	0.5250323694432456
3.6850005e6	0.6000000000000001
3.6950005e6	0.6767707832772706
3.7050005e6	0.6637463976945245
3.7150005e6	0.6190930787589498
3.7250005e6	0.5569547522145082
3.7350005e6	0.4797804737146159
3.7450005e6	0.3251550654720883
3.7550005e6	0.33330335057342025
3.7650005e6	0.40811147051505353
3.7750005e6	0.4183582379196584
3.7850005e6	0.5716743878226339
3.7950005e6	0.5596592637663524
3.8050005e6	0.5112456196240841
3.8150005e6	0.4652972300031124
3.8250005e6	0.4063326891630741
3.8350005e6	0.2560729716754681
3.8450005e6	0.2327207676044885
3.8550005e6	0.23515870247645623
3.8650005e6	0.23290799194089992
3.8750005e6	0.22022936642225985
3.8850005e6	0.35208234362628654
3.8950005e6	0.4067585834009192
3.9050005e6	0.44968187356166245
3.9150005e6	0.5661504694549445
3.9250005e6	0.5883889018419212
3.9350005e6	0.49671935183955374
3.9450005e6	0.48372900984365963
3.9550005e6	0.4616010093929622
3.9650005e6	0.3634929794191191
3.9750005e6	0.39007194244604315
3.9850005e6	0.408897722060847
3.9950005e6	0.4287068582432233
4.0050005e6	0.5114797966283116
4.0150005e6	0.5054350475262003
4.0250005e6	0.5141630901287554
4.0350005e6	0.5821727019498608
4.0450005e6	0.5488685986502579
4.0550005e6	0.4601742238105874
4.0650005e6	0.5316366087982471
4.0750005e6	0.5340838193408382
4.0850005e6	0.5452601568068426
4.0950005e6	0.5482023751423458
4.1050005e6	0.5675190668461193
4.1150005e6	0.5985286389910668
4.1250005e6	0.6336440494255366
4.1350005e6	0.6352267146832542
4.1450005e6	0.5687927424982555
4.1550005e6	0.5175882352941176
4.1650005e6	0.40695822271901627
4.1750005e6	0.3857554549197201
4.1850005e6	0.31944401062002187
4.1950005e6	0.3187547922097838
4.2050005e6	0.41212195420595077
4.2150005e6	0.45892251323110334
4.2250005e6	0.430989549735518
4.2350005e6	0.407747834456208
4.2450005e6	0.4284862043251305
4.2550005e6	0.3112592072956858
4.2650005e6	0.2618443187031656
4.2750005e6	0.28892057607300725
4.2850005e6	0.3216216216216216
4.2950005e6	0.31416475568883395
4.3050005e6	0.2962025316455697
4.3150005e6	0.4236017393912131
4.3250005e6	0.43613837489943685
4.3350005e6	0.48469514724180834
4.3450005e6	0.49578383414861404
4.3550005e6	0.5589150546677881
4.3650005e6	0.5254169446297532
4.3750005e6	0.5352413498504914
4.3850005e6	0.5364462809917356
4.3950005e6	0.545775261324042
4.4050005e6	0.591845703125
4.4150005e6	0.5503055947343677
4.4250005e6	0.5234920634920635
4.4350005e6	0.45388816644993507
4.4450005e6	0.42573609596510353
4.4550005e6	0.37224558452481077
4.4650005e6	0.43509102322661647
4.4750005e6	0.4616284300494827
4.4850005e6	0.6684869169510806
4.4950005e6	0.7701617110067814
4.5050005e6	0.8267949666913398
4.5150005e6	0.8232066448527562
4.5250005e6	0.7710476569495571
4.5350005e6	0.7574277263619883
4.5450005e6	0.6969815843957721
4.5550005e6	0.5771904814124356
4.5650005e6	0.5160143900577784
4.5750005e6	0.46819391415017936
4.5850005e6	0.3242183359830419
4.5950005e6	0.22990061932882044
4.6050005e6	0.2312842541845653
4.6150005e6	0.2218414821005711
4.6250005e6	0.1761755485893417
4.6350005e6	0.15320269084527643
4.6450005e6	0.13600483895357635
4.6550005e6	0.18099986151502565
4.6650005e6	0.24365207995678012
4.6750005e6	0.37326490713587485
4.6850005e6	0.41843256862485073
4.6950005e6	0.4666855123674912
4.7050005e6	0.49638247591347034
4.7150005e6	0.488011152416357
4.7250005e6	0.3177829099307159
4.7350005e6	0.34556550040683487
4.7450005e6	0.29439217162213027
4.7550005e6	0.3014427701186278
4.7650005e6	0.3256744061199839
4.7750005e6	0.31749545679828195
4.7850005e6	0.24589717398706165
4.7950005e6	0.24878507603072586
4.8050005e6	0.24059889676910953
4.8150005e6	0.20481355932203393
4.8250005e6	0.2107530075746324
4.8350005e6	0.22854014598540145
4.8450005e6	0.26982854598085054
4.8550005e6	0.3106991288809471
4.8650005e6	0.27532522925997016
4.8750005e6	0.2554190751445087
4.8850005e6	0.22223947817984158
4.8950005e6	0.19969460986410142
4.9050005e6	0.2297755021662072
4.9150005e6	0.28947493466381563
4.9250005e6	0.30913478942922645
4.9350005e6	0.37662112340056386
4.9450005e6	0.4238525478857969
4.9550005e6	0.38833775085195005
4.9650005e6	0.35828396322778344
4.9750005e6	0.359075458871516
4.9850005e6	0.3076296782665791
4.9950005e6	0.3123283947261112
5.0050005e6	0.3656611865618298
5.0150005e6	0.4566602049293825
5.0250005e6	0.42796468623240286
5.0350005e6	0.4465864357215161
5.0450005e6	0.3675584852009824
5.0550005e6	0.354559585492228
5.0650005e6	0.27714793061057236
5.0750005e6	0.2734621099554235
5.0850005e6	0.2635590551181103
5.0950005e6	0.38738642437199367
5.1050005e6	0.3551083993249383
5.1150005e6	0.3574764033780427
5.1250005e6	0.36633266533066133
5.1350005e6	0.31173537638331517
5.1450005e6	0.20547339322736702
5.1550005e6	0.1954504639329542
5.1650005e6	0.18819135692690736
5.1750005e6	0.20269680745587945
5.1850005e6	0.2981764829176274
5.1950005e6	0.30609582059123347
5.2050005e6	0.3342378292098963
5.2150005e6	0.31204943357363546
5.2250005e6	0.2833762886597939
5.2350005e6	0.32149445052368303
5.2450005e6	0.36605243445692887
5.2550005e6	0.3800101471334348
5.2650005e6	0.44632501685772086
5.2750005e6	0.5029813318473113
5.2850005e6	0.46578091872791527
5.2950005e6	0.42692978923345415
5.3050005e6	0.40575226309155493
5.3150005e6	0.3999785061794734
5.3250005e6	0.3491319655214278
5.3350005e6	0.3124810510358767
5.3450005e6	0.30683786204837266
5.3550005e6	0.3420378619153675
5.3650005e6	0.3587088915956152
5.3750005e6	0.37049779266250565
5.3850005e6	0.42447812410637703
5.3950005e6	0.47342759629449055
5.4050005e6	0.46001705029838025
5.4150005e6	0.3994828700711054
5.4250005e6	0.3615955743194061
5.4350005e6	0.3176178660049628
5.4450005e6	0.24015972618368517
5.4550005e6	0.2554242749731472
5.4650005e6	0.317671809256662
5.4750005e6	0.34379436964504284
5.4850005e6	0.36878498518274616
5.4950005e6	0.3477599870612971
5.5050005e6	0.37383488681757665
5.5150005e6	0.27665317139001355
5.5250005e6	0.24087272727272732
5.5350005e6	0.22033440297247092
5.5450005e6	0.2138312586445367
5.5550005e6	0.1385852677755438
5.5650005e6	0.14481730052199854
5.5750005e6	0.15214866434378632
5.5850005e6	0.14620116375727352
5.5950005e6	0.14702172389628593
5.6050005e6	0.20175275527818354
5.6150005e6	0.2536801328168235
5.6250005e6	0.3277347531461761
5.6350005e6	0.43951929743471235
5.6450005e6	0.5352712291142137
5.6550005e6	0.5906493506493505
5.6650005e6	0.6290598290598289
5.6750005e6	0.6751405524321682
5.6850005e6	0.731785268414482
5.6950005e6	0.8101184600197434
5.7050005e6	0.7921817737600783
5.7150005e6	0.7636223081170624
5.7250005e6	0.6922435749015977
5.7350005e6	0.6034237555965235
5.7450005e6	0.44810267857142855
5.7550005e6	0.36764536557282673
5.7650005e6	0.29749127762086724
5.7750005e6	0.28186379928315414
5.7850005e6	0.26780006800408024
5.7950005e6	0.23736263736263735
5.8050005e6	0.24425887265135696
5.8150005e6	0.2432857142857143
5.8250005e6	0.19655521783181357
5.8350005e6	0.1642468819955229
5.8450005e6	0.1856239600665558
5.8550005e6	0.16476530005941772
5.8650005e6	0.11132016306052055
5.8750005e6	0.2919279907084786
5.8850005e6	0.42196730714080877
5.8950005e6	0.48220250521920666
5.9050005e6	0.5863586956521739
5.9150005e6	0.6312925170068028
5.9250005e6	0.5407092198581561
5.9350005e6	0.460108378491038
5.9450005e6	0.5610894941634241
5.9550005e6	0.5678006329113925
5.9650005e6	0.7116189427312775
5.9750005e6	0.7589090544470071
5.9850005e6	0.8172766180452442
5.9950005e6	0.7838514173998045
6.0050005e6	0.7426570849456422
6.0150005e6	0.7184323858742464
6.0250005e6	0.7087607110883747
6.0350005e6	0.6346402640264026
6.0450005e6	0.6395308210631396
6.0550005e6	0.6702519379844961
6.0650005e6	0.6898648648648649
6.0750005e6	0.726669195751138
6.0850005e6	0.7443830570902393
6.0950005e6	0.7850588855686412
6.1050005e6	0.7777547853078117
6.1150005e6	0.7251783539237863
6.1250005e6	0.6485537399776719
6.1350005e6	0.6093628739516836
6.1450005e6	0.5187945560596242
6.1550005e6	0.46975361087510625
6.1650005e6	0.4228535353535353
6.1750005e6	0.4204349610176447
6.1850005e6	0.3648854961832061
6.1950005e6	0.36408959537572255
6.2050005e6	0.3359621451104101
6.2150005e6	0.31285362853628534
6.2250005e6	0.30123927550047663
6.2350005e6	0.3079375964340819
6.2450005e6	0.24163568773234204
6.2550005e6	0.3161110141385931
6.2650005e6	0.4429425287356322
6.2750005e6	0.504006475111291
6.2850005e6	0.5894646576013721
6.2950005e6	0.6581879691299293
6.3050005e6	0.6722006625650737
6.3150005e6	0.6813084929589786
6.3250005e6	0.681536419704895
6.3350005e6	0.664883835193374
6.3450005e6	0.6532503359977364
6.3550005e6	0.6849035525433829
6.3650005e6	0.6693724680883589
6.3750005e6	0.6541833975251987
6.3850005e6	0.6517853324780843
6.3950005e6	0.6617363344051447
6.4050005e6	0.5705203793899001
6.4150005e6	0.45488938762423853
6.4250005e6	0.3397486252945797
6.4350005e6	0.3009322560596644
6.4450005e6	0.21988950276243097
6.4550005e6	0.2604987932421561
6.4650005e6	0.2934529147982063
6.4750005e6	0.3301204819277108
6.4850005e6	0.3633454545454546
6.4950005e6	0.4328732747804266
6.5050005e6	0.39505766062602965
6.5150005e6	0.38787750791974657
6.5250005e6	0.5388357949609036
6.5350005e6	0.6603351955307263
6.5450005e6	0.7095992137162828
6.5550005e6	0.7259602393360355
6.5650005e6	0.7230045370525964
6.5750005e6	0.6363456464379948
6.5850005e6	0.5445244956772335
6.5950005e6	0.4372647760402863
6.6050005e6	0.3818251022932725
6.6150005e6	0.31323076923076926
6.6250005e6	0.3330556519726947
6.6350005e6	0.3894407858019869
6.6450005e6	0.45474090407938267
6.6550005e6	0.5545673076923077
6.6650005e6	0.729303339609553
6.6750005e6	0.7877817319098458
6.6850005e6	0.8272300469483568
6.6950005e6	0.8534789915966388
6.7050005e6	0.8810575635876841
6.7150005e6	0.8592809220712198
6.7250005e6	0.7964291845493563
6.7350005e6	0.7459213904799528
6.7450005e6	0.6231751824817519
6.7550005e6	0.46229591836734696
6.7650005e6	0.22060270602706028
6.7750005e6	0.1811357074109721
6.7850005e6	0.17942631058358066
6.7950005e6	0.2111877772301627
6.8050005e6	0.2276244553017298
6.8150005e6	0.21850885624056024
6.8250005e6	0.27314253489355705
6.8350005e6	0.4351821710279204
6.8450005e6	0.5268908680047854
6.8550005e6	0.5738206964682637
6.8650005e6	0.6122380952380954
6.8750005e6	0.5455868396077191
6.8850005e6	0.4263957019387994
6.8950005e6	0.42006184291898574
6.9050005e6	0.47614667495338725
6.9150005e6	0.6444938820912125
6.9250005e6	0.7907348242811502
6.9350005e6	0.88943579440817
6.9450005e6	0.9045626179987413
6.9550005e6	0.8948409286328461
6.9650005e6	0.8765234124438743
6.9750005e6	0.816674326684438
6.9850005e6	0.786594301221167
6.9950005e6	0.7747563109222695
7.0050005e6	0.7626210730228248
7.0150005e6	0.7229231730168644
7.0250005e6	0.7274891365955035
7.0350005e6	0.6729123390112173
7.0450005e6	0.5748599596683845
7.0550005e6	0.4529411764705882
7.0650005e6	0.4383212590557082
7.0750005e6	0.4031440162271805
7.0850005e6	0.37513486388157075
7.0950005e6	0.3465859495987611
7.1050005e6	0.41400767906792013
7.1150005e6	0.5073322932917317
7.1250005e6	0.5593553459119497
7.1350005e6	0.6389064332761889
7.1450005e6	0.70246176494643
7.1550005e6	0.6915840752561735
7.1650005e6	0.6081915200461494
7.1750005e6	0.5313993174061432
7.1850005e6	0.42766036336670377
7.1950005e6	0.2737922908601246
7.2050005e6	0.22744214622158518
7.2150005e6	0.30394713341668156
7.2250005e6	0.3501439736733855
7.2350005e6	0.36840104537894985
7.2450005e6	0.3634768414609264
7.2550005e6	0.29217687074829934
7.2650005e6	0.235036496350365
7.2750005e6	0.27224576271186435
7.2850005e6	0.31548207000214734
7.2950005e6	0.3606234778373113
7.3050005e6	0.37591823698498883
7.3150005e6	0.3808643302515588
7.3250005e6	0.33362698504694566
7.3350005e6	0.25174316866334634
7.3450005e6	0.14509561998766196
7.3550005e6	0.1956369982547993
7.3650005e6	0.2794589493551432
7.3750005e6	0.4543032786885246
7.3850005e6	0.5462374581939801
7.3950005e6	0.6697283950617284
7.4050005e6	0.7647425897035881
7.4150005e6	0.5729388942774006
7.4250005e6	0.3333647502356268
7.4350005e6	0.28904137235116045
7.4450005e6	0.2529030111462319
7.4550005e6	0.17289852778217515
7.4650005e6	0.19774797151846338
7.4750005e6	0.3148692557635773
7.4850005e6	0.47846003898635475
7.4950005e6	0.5212610340479192
7.5050005e6	0.5937885136800591
7.5150005e6	0.640219629375429
7.5250005e6	0.6564814814814814
7.5350005e6	0.5752684447523382
7.5450005e6	0.5640192094569635
7.5550005e6	0.5396095444685467
7.5650005e6	0.48882381649585166
7.5750005e6	0.4422338568935428
7.5850005e6	0.4308213076786032
7.5950005e6	0.4225271218889598
7.6050005e6	0.3602934702861335
7.6150005e6	0.3500615006150061
7.6250005e6	0.3645459209851207
7.6350005e6	0.3190277964280919
7.6450005e6	0.2976243093922652
7.6550005e6	0.2637228453783899
7.6650005e6	0.27464311994113316
7.6750005e6	0.231924882629108
7.6850005e6	0.23087637840975045
7.6950005e6	0.21900347624565467
7.7050005e6	0.25307961942914375
7.7150005e6	0.13754152823920268
7.7250005e6	0.1405578417924097
7.7350005e6	0.17490480507706255
7.7450005e6	0.1831692600825659
7.7550005e6	0.21051428571428576
7.7650005e6	0.19723183391003465
7.7750005e6	0.17812329514457176
7.7850005e6	0.17614101353478126
7.7950005e6	0.17636981243538624
7.8050005e6	0.14806043282972642
7.8150005e6	0.15278054330820653
7.8250005e6	0.17952910398953567
7.8350005e6	0.1658271604938272
7.8450005e6	0.15895559620821556
7.8550005e6	0.14441913439635537
7.8650005e6	0.11114182069442048
7.8750005e6	0.0773014517506405
7.8850005e6	0.07853439336329072
7.8950005e6	0.10040132612109576
7.9050005e6	0.10859400724399082
7.9150005e6	0.11690981432360746
7.9250005e6	0.10786399302528335
7.9350005e6	0.1062305295950156
7.9450005e6	0.11568306823249594
7.9550005e6	0.18906743579178684
7.9650005e6	0.245820788530466
7.9750005e6	0.2967899724854785
7.9850005e6	0.34997445939043087
7.9950005e6	0.39145510835913316
8.0050005e6	0.38471935423315184
8.0150005e6	0.32853965900667165
8.0250005e6	0.28938895620564314
8.0350005e6	0.25848459616985847
8.0450005e6	0.2636767181999081
8.0550005e6	0.28305576776165015
8.0650005e6	0.3326455906821964
8.0750005e6	0.2977546968076981
8.0850005e6	0.3189280296645879
8.0950005e6	0.2607874576875111
8.1050005e6	0.180449591280654
8.1150005e6	0.17013627138300957
8.1250005e6	0.17125567322239035
8.1350005e6	0.16115569823434994
8.1450005e6	0.16704649639816635
8.1550005e6	0.12357334926800122
8.1650005e6	0.09263959390862947
8.1750005e6	0.08965053763440861
8.1850005e6	0.08276191994897147
8.1950005e6	0.06120753597389114
8.2050005e6	0.05746333045729079
8.2150005e6	0.07079268292682929
8.2250005e6	0.09486677705855792
8.2350005e6	0.18944063926940644
8.2450005e6	0.21622268781801857
8.2550005e6	0.25982862903225806
8.2650005e6	0.27248185406850883
8.2750005e6	0.28422276479479125
8.2850005e6	0.23748949957998325
8.2950005e6	0.2638071065989848
8.3050005e6	0.24055707405961219
8.3150005e6	0.24638582309964246
8.3250005e6	0.2119235836627141
8.3350005e6	0.23005143277002205
8.3450005e6	0.23075291622481442
8.3550005e6	0.18646751844520426
8.3650005e6	0.1724160417345941
8.3750005e6	0.1607623710438888
8.3850005e6	0.13264469585177904
8.3950005e6	0.0686507936507937
8.4050005e6	0.07356797791580402
8.4150005e6	0.08134034165571619
8.4250005e6	0.12039106145251396
8.4350005e6	0.14601873536299773
8.4450005e6	0.1725963636363637
8.4550005e6	0.2063692353913174
8.4650005e6	0.24372827804107425
8.4750005e6	0.23059019118869487
8.4850005e6	0.16488516849109253
8.4950005e6	0.23639137898149915
8.5050005e6	0.21678559293238195
8.5150005e6	0.2733998825601879
8.5250005e6	0.27859984089101036
8.5350005e6	0.3168061976758716
8.5450005e6	0.31902823374917927
8.5550005e6	0.2969247083775186
8.5650005e6	0.24752177831180538
8.5750005e6	0.2943113332353374
8.5850005e6	0.2791195891415994
8.5950005e6	0.2782570292948624
8.6050005e6	0.3318632855567806
8.6150005e6	0.26856832382504753
8.6250005e6	0.22302760696061755
8.6350005e6	0.2481005739273026
8.6450005e6	0.25932696302451186
8.6550005e6	0.2387054805659457
8.6650005e6	0.39459281239696664
8.6750005e6	0.4543907156673115
8.6850005e6	0.45804686163844716
8.6950005e6	0.3975092996927059
8.7050005e6	0.36844500632111254
8.7150005e6	0.2958716958716959
8.7250005e6	0.2710761724044457
8.7350005e6	0.22102735156771186
8.7450005e6	0.18909754825247785
8.7550005e6	0.1582558970693352
8.7650005e6	0.1910915320606951
8.7750005e6	0.20371207614515172
8.7850005e6	0.19229353294882814
8.7950005e6	0.21908828331031027
8.8050005e6	0.21997385620915036
8.8150005e6	0.216950538220466
8.8250005e6	0.26260869565217393
8.8350005e6	0.3422806194274988
8.8450005e6	0.47527200791295754
8.8550005e6	0.51679658302189
8.8650005e6	0.5008153691500057
8.8750005e6	0.45195178591175506
8.8850005e6	0.3993805208213835
8.8950005e6	0.35704263356718835
8.9050005e6	0.3731433269388874
8.9150005e6	0.39538168975821786
8.9250005e6	0.40961223375204814
8.9350005e6	0.4196699669966996
8.9450005e6	0.3416593374377016
8.9550005e6	0.20739942528735636
8.9650005e6	0.1768503937007874
8.9750005e6	0.17542304593070104
8.9850005e6	0.10493557978196236
8.9950005e6	0.08491124260355032
9.0050005e6	0.11216305062458913
9.0150005e6	0.12166608330416522
9.0250005e6	0.08381482770623044
9.0350005e6	0.112640877246421
9.0450005e6	0.1116729877791825
9.0550005e6	0.1024840504954527
9.0650005e6	0.10336890061143753
9.0750005e6	0.13359073359073362
9.0850005e6	0.13245835436648162
9.0950005e6	0.17018700390152022
9.1050005e6	0.19486969572929458
9.1150005e6	0.23989587614741745
9.1250005e6	0.29436441748799597
9.1350005e6	0.33375725739563183
9.1450005e6	0.3382007822685789
9.1550005e6	0.3248440748440749
9.1650005e6	0.2942974388000567
9.1750005e6	0.2219378427787935
9.1850005e6	0.2722541603630862
9.1950005e6	0.3330734632683658
9.2050005e6	0.34901830282861906
9.2150005e6	0.3892732930624199
9.2250005e6	0.35704650337238203
9.2350005e6	0.2915353181552831
9.2450005e6	0.1432162239360183
9.2550005e6	0.13988646549148492
9.2650005e6	0.15200377180575203
9.2750005e6	0.15441595441595446
9.2850005e6	0.12611029770619817
9.2950005e6	0.13313330475782256
9.3050005e6	0.12264021887824902
9.3150005e6	0.07028391167192431
9.3250005e6	0.07946752722872129
9.3350005e6	0.10046082949308759
9.3450005e6	0.09998632198057725
9.3550005e6	0.09702266330913942
9.3650005e6	0.09605217988328187
9.3750005e6	0.10673642903858735
9.3850005e6	0.12585045193097782
9.3950005e6	0.12573089416994357
9.4050005e6	0.13519040902679832
9.4150005e6	0.16080545425717463
9.4250005e6	0.13936314363143634
9.4350005e6	0.18113393590797042
9.4450005e6	0.28169873921698746
9.4550005e6	0.30062521314084356
9.4650005e6	0.375259067357513
9.4750005e6	0.4770657325365753
9.4850005e6	0.43857803954564584
9.4950005e6	0.3744434550311666
9.5050005e6	0.37179010048381095
9.5150005e6	0.2949341438703141
9.5250005e6	0.26089703095388506
9.5350005e6	0.3073170731707317
9.5450005e6	0.30525070955534533
9.5550005e6	0.3389284020862968
9.5650005e6	0.44708849654567384
9.5750005e6	0.4725942857142857
9.5850005e6	0.5008226112634465
9.5950005e6	0.554216396008609
9.6050005e6	0.5393145161290321
9.6150005e6	0.4296488333726138
9.6250005e6	0.35428122545168894
9.6350005e6	0.25431759656652364
9.6450005e6	0.07903711133400203
9.6550005e6	0.14565408252853387
9.6650005e6	0.3287645687645688
9.6750005e6	0.5111111111111113
9.6850005e6	0.5092457420924575
9.6950005e6	0.5181357649442757
9.7050005e6	0.5363036303630363
9.7150005e6	0.4368372663193381
9.7250005e6	0.26601680672268907
9.7350005e6	0.3032821341956346
9.7450005e6	0.3071021414265907
9.7550005e6	0.4201590151320851
9.7650005e6	0.5056423899789381
9.7750005e6	0.5900822388609304
9.7850005e6	0.592069091351417
9.7950005e6	0.6196657313651335
9.8050005e6	0.5893404397068622
9.8150005e6	0.5867346938775511
9.8250005e6	0.5816168898043255
9.8350005e6	0.5325605358062855
9.8450005e6	0.5137163500757488
9.8550005e6	0.4261395549794772
9.8650005e6	0.3746699485343478
9.8750005e6	0.3087017873941674
9.8850005e6	0.28968302533349655
9.8950005e6	0.2083380281690141
9.9050005e6	0.1751132588341891
9.9150005e6	0.12557679630850366
9.9250005e6	0.07916207276736496
9.9350005e6	0.0833747847713794
9.9450005e6	0.10000000000000003
9.9550005e6	0.16483041693670342
9.9650005e6	0.20987654320987656
9.9750005e6	0.18847006651884707
9.9850005e6	0.2601362604087812
9.9950005e6	0.3007819831091649
1.00050005e7	0.32199687987519504
1.00150005e7	0.3975110619469026
1.00250005e7	0.46821985233798197
1.00350005e7	0.4747126436781609
1.00450005e7	0.47905579399141623
1.00550005e7	0.4667654138122569
1.00650005e7	0.32773178807947023
1.00750005e7	0.27593582887700535
1.00850005e7	0.2119984715322889
1.00950005e7	0.1800683576182767
1.01050005e7	0.060694918658365155
1.01150005e7	0.04743771521166704
1.01250005e7	0.07930585683297184
1.01350005e7	0.11291844529319257
1.01450005e7	0.13224392188122763
1.01550005e7	0.15839101964452765
1.01650005e7	0.16149980672593742
1.01750005e7	0.13328374860542955
1.01850005e7	0.10905923344947736
1.01950005e7	0.176534052596089
1.02050005e7	0.26324675324675323
1.02150005e7	0.44232320516267815
1.02250005e7	0.5785823336968376
1.02350005e7	0.6844262295081968
1.02450005e7	0.7078730904817861
1.02550005e7	0.7561156928795447
1.02650005e7	0.6895656779661018
1.02750005e7	0.5823609226594301
1.02850005e7	0.3791581528402125
1.02950005e7	0.37809885931558934
1.03050005e7	0.3664144260183546
1.03150005e7	0.3786450202934749
1.03250005e7	0.3783098591549296
1.03350005e7	0.4141602634467619
1.03450005e7	0.36574552080170064
1.03550005e7	0.4264357338195078
1.03650005e7	0.41077457795431976
1.03750005e7	0.40169630642954857
1.03850005e7	0.3570996978851964
1.03950005e7	0.3771682340647858
1.04050005e7	0.34444282592862346
1.04150005e7	0.31878172588832493
1.04250005e7	0.3406669553919445
1.04350005e7	0.3377376425855514
1.04450005e7	0.3661772151898734
1.04550005e7	0.2323841429369068
1.04650005e7	0.26097939286505656
1.04750005e7	0.23360347894840877
1.04850005e7	0.281710748452448
1.04950005e7	0.21635541576567724
1.05050005e7	0.23907956318252732
1.05150005e7	0.2664782762274815
1.05250005e7	0.2927444794952681
1.05350005e7	0.33645266594124046
1.05450005e7	0.33550904576090823
1.05550005e7	0.3634998927728931
1.05650005e7	0.2818825910931174
1.05750005e7	0.26232993197278914
1.05850005e7	0.15920398009950254
1.05950005e7	0.12357827476038342
1.06050005e7	0.10408513559903883
1.06150005e7	0.09625401355690334
1.06250005e7	0.05976913210773837
1.06350005e7	0.05958958168902923
1.06450005e7	0.1980222496909765
1.06550005e7	0.25227184466019426
1.06650005e7	0.28276492082825816
1.06750005e7	0.28701401745569954
1.06850005e7	0.290433337948221
1.06950005e7	0.2042345824231222
1.07050005e7	0.16247939333992753
1.07150005e7	0.15219315895372237
1.07250005e7	0.11218174696435568
1.07350005e7	0.11364228550158198
1.07450005e7	0.12038695807954138
1.07550005e7	0.16960971379011278
1.07650005e7	0.18044244950304583
1.07750005e7	0.226255628680291
1.07850005e7	0.2704240866532036
1.07950005e7	0.269948717948718
1.08050005e7	0.22935714285714287
1.08150005e7	0.18589296698790242
1.08250005e7	0.1400334386030095
1.08350005e7	0.16731747333880234
1.08450005e7	0.22423317564474293
1.08550005e7	0.2659806114839672
1.08650005e7	0.2946526579896503
1.08750005e7	0.3512388090776598
1.08850005e7	0.3268553123331554
1.08950005e7	0.20459418070444105
1.09050005e7	0.10794055201698516
1.09150005e7	0.046831955922865015
1.09250005e7	0.052464788732394366
1.09350005e7	0.032339297548045064
1.09450005e7	0.08920800696257616
1.09550005e7	0.11133122028526152
1.09650005e7	0.16548885077186964
1.09750005e7	0.19275315431899065
1.09850005e7	0.25452082627836103
1.09950005e7	0.27891387356809505
1.10050005e7	0.27927314026121525
1.10150005e7	0.25137943389466144
1.10250005e7	0.20632868322558692
1.10350005e7	0.1664223850766156
1.10450005e7	0.1714617554338809
1.10550005e7	0.12593394694098542
1.10650005e7	0.08870999410956218
1.10750005e7	0.11548409646976585
1.10850005e7	0.14804270462633454
1.10950005e7	0.14582408198121266
1.11050005e7	0.23655060966651978
1.11150005e7	0.23061367785423392
1.11250005e7	0.203207401696222
1.11350005e7	0.1906737967914439
1.11450005e7	0.15771767810026385
1.11550005e7	0.04744588744588747
1.11650005e7	0.13540639073557803
1.11750005e7	0.25308095046314943
1.11850005e7	0.2667369901547117
1.11950005e7	0.28680332034558703
1.12050005e7	0.2825339366515838
1.12150005e7	0.26336894001643385
1.12250005e7	0.22990430622009572
1.12350005e7	0.20764254550925226
1.12450005e7	0.22011322011322013
1.12550005e7	0.23395323144908858
1.12650005e7	0.26918238993710697
1.12750005e7	0.3281446794768286
1.12850005e7	0.4094365806272551
1.12950005e7	0.43575065363974136
1.13050005e7	0.4537601234091786
1.13150005e7	0.5096804622096451
1.13250005e7	0.4687955038957722
1.13350005e7	0.4452310464667268
1.13450005e7	0.4835631219278264
1.13550005e7	0.5535308584143342
1.13650005e7	0.493687707641196
1.13750005e7	0.5106038991916311
1.13850005e7	0.5293380664021716
1.13950005e7	0.44661521499448736
1.14050005e7	0.39422272900038013
1.14150005e7	0.44862100456621007
1.14250005e7	0.471889400921659
1.14350005e7	0.4703658536585367
1.14450005e7	0.4404950352568715
1.14550005e7	0.3221118661787768
1.14650005e7	0.268070297546546
1.14750005e7	0.22182509505703427
1.14850005e7	0.15693348365276213
1.14950005e7	0.123019151333083
1.15050005e7	0.15998670654702563
1.15150005e7	0.12530437643961834
1.15250005e7	0.1270598076118779
1.15350005e7	0.11173126614987083
1.15450005e7	0.08696534725242862
1.15550005e7	0.03848069738480701
1.15650005e7	0.08413666870042713
1.15750005e7	0.07746478873239439
1.15850005e7	0.13475219526715287
1.15950005e7	0.15825404017520014
1.16050005e7	0.21091857077135412
1.16150005e7	0.16921127652834966
1.16250005e7	0.1907046929228912
1.16350005e7	0.17576774626615202
1.16450005e7	0.14753505201266398
1.16550005e7	0.13417880068889937
1.16650005e7	0.12509111298009534
1.16750005e7	0.08377651628323876
1.16850005e7	0.06040544008211448
1.16950005e7	0.057926522395571244
1.17050005e7	0.06510075411052048
1.17150005e7	0.10985762711864408
1.17250005e7	0.17119025552760495
1.17350005e7	0.19883148831488315
1.17450005e7	0.21205758848230358
1.17550005e7	0.20392798690671032
1.17650005e7	0.16765450483991065
1.17750005e7	0.1456521739130435
1.17850005e7	0.1586350148367953
1.17950005e7	0.17170212765957443
1.18050005e7	0.16151990349819062
1.18150005e7	0.20705363703159443
1.18250005e7	0.22697929354445798
1.18350005e7	0.27570168404170015
1.18450005e7	0.42899184728574274
1.18550005e7	0.511455525606469
1.18650005e7	0.6333746385790996
1.18750005e7	0.7063053218227517
1.18850005e7	0.730827563468513
1.18950005e7	0.7349562052098738
1.19050005e7	0.7147111111111112
1.19150005e7	0.6895087322527955
1.19250005e7	0.6251936285255005
1.19350005e7	0.5616075127744787
1.19450005e7	0.5376938323423107
1.19550005e7	0.520269763956538
1.19650005e7	0.513058943089431
1.19750005e7	0.5221962329188723
1.19850005e7	0.6386516853932585
1.19950005e7	0.7103068252974327
1.20050005e7	0.7247426426062735
1.20150005e7	0.7960456114656344
1.20250005e7	0.8684824902723736
1.20350005e7	0.8505913422895854
1.20450005e7	0.8225109147055694
1.20550005e7	0.795575310637438
1.20650005e7	0.7313319144169375
1.20750005e7	0.6609403844065588
1.20850005e7	0.6722748375116063
1.20950005e7	0.6803638860281499
1.21050005e7	0.6497083894122925
1.21150005e7	0.6066005577936163
1.21250005e7	0.6032089174125993
1.21350005e7	0.6468770987239758
1.21450005e7	0.6422151450813871
1.21550005e7	0.752827140549273
1.21650005e7	0.8114489605957184
1.21750005e7	0.8217997097242381
1.21850005e7	0.8330847663978088
1.21950005e7	0.844784327203987
1.22050005e7	0.8132901833872709
1.22150005e7	0.7636023516835917
1.22250005e7	0.7118162586884255
1.22350005e7	0.5677490774907749
1.22450005e7	0.4915844457341846
1.22550005e7	0.47466831224930567
1.22650005e7	0.4612102133613151
1.22750005e7	0.4252823631624674
1.22850005e7	0.36664674237896
1.22950005e7	0.4407608695652174
1.23050005e7	0.4272727272727273
1.23150005e7	0.43999999999999995
1.23250005e7	NaN
1.23350005e7	NaN
1.23450005e7	NaN
