# Supplementary material for: Admixture of evolutionary rates across a butterfly hybrid zone
Source: eLife. 2022 Jun 15;11:e78135. doi: 10.7554/eLife.78135 (PMC9246367; doi:10.7554/eLife.78135)
Supplement: Figure 2—source data 1. [file elife-78135-fig2-data1.zip › Fst_50kbWindows_10kbIncreaments/Chromosome5.csv]

Position	Fst_XY_KM
25000.5	-0.015999999999999993
35000.5	0.04210526315789474
45000.5	NaN
55000.5	0.14407582938388627
65000.5	0.15304347826086964
75000.5	0.1425101214574899
85000.5	0.09142857142857146
95000.5	0.09010989010989015
105000.5	0.10264550264550266
115000.5	0.07936507936507942
125000.5	NaN
135000.5	NaN
145000.5	NaN
155000.5	NaN
165000.5	NaN
175000.5	0.031918008784773085
185000.5	0.03416058394160587
195000.5	0.04868913857677905
205000.5	0.044360333080999265
215000.5	0.0491971740526654
225000.5	0.1938369781312127
235000.5	0.20000000000000004
245000.5	0.19263157894736846
255000.5	0.21664315937940765
265000.5	0.18584176085663298
275000.5	0.18641010222489482
285000.5	0.22032482598607886
295000.5	0.23279546445704322
305000.5	0.23692767706970663
315000.5	0.2379352580927384
325000.5	0.317511729983351
335000.5	0.3799457994579946
345000.5	0.38265025343953657
355000.5	0.39886271324126726
365000.5	0.42653280745787026
375000.5	0.3761923531730391
385000.5	0.2640428380187416
395000.5	0.2363824825084219
405000.5	0.2075986361422309
415000.5	0.21185905224787369
425000.5	0.09177414732014905
435000.5	0.06043089858118763
445000.5	0.0714604236343367
455000.5	0.17178244480344645
465000.5	0.20810210876803553
475000.5	0.21217038539553756
485000.5	0.2406057737813535
495000.5	0.25096339113680155
505000.5	0.21192170818505338
515000.5	0.21503101058008026
525000.5	0.2405851462865716
535000.5	0.2589762611275964
545000.5	0.2924843423799583
555000.5	0.2945848375451263
565000.5	0.30370656370656374
575000.5	0.3155347384855582
585000.5	0.3831146106736658
595000.5	0.36495764600980835
605000.5	0.3578449905482042
615000.5	0.34785608674223756
625000.5	0.34535666218034994
635000.5	0.3112831339432325
645000.5	0.2940315572833296
655000.5	0.30366519365739536
665000.5	0.2892188892188892
675000.5	0.27385308190261753
685000.5	0.15367673179396094
695000.5	0.104932735426009
705000.5	0.12331253545093591
715000.5	0.14245076586433264
725000.5	0.1376168929110106
735000.5	0.17451304060746123
745000.5	0.182713915298185
755000.5	0.16173120728929385
765000.5	0.12151646158962423
775000.5	0.14031710079275203
785000.5	0.11207778915046063
795000.5	0.09567567567567571
805000.5	0.12902155887230515
815000.5	0.13103732728397613
825000.5	0.13700787401574807
835000.5	0.14685974069708707
845000.5	0.16122566968587398
855000.5	0.13391024350976055
865000.5	0.12484942685059261
875000.5	0.11330304996755355
885000.5	0.11060052219321154
895000.5	0.10274240940254652
905000.5	0.09117451891174523
915000.5	0.12674877992098538
925000.5	0.2206851407375082
935000.5	0.26992498295067063
945000.5	0.34100783874580065
955000.5	0.48257993384785003
965000.5	0.4982436882546653
975000.5	0.4616119783370501
985000.5	0.467266272189349
995000.5	0.4174019010480137
1.0050005e6	0.39419210722263587
1.0150005e6	0.3991302123305194
1.0250005e6	0.39534313725490206
1.0350005e6	0.31131131131131135
1.0450005e6	0.35
1.0550005e6	0.3528000000000001
1.0650005e6	0.375875486381323
1.0750005e6	0.4198568872987478
1.0850005e6	0.39001233045622696
1.0950005e6	0.3373399529657696
1.1050005e6	0.3188428459734167
1.1150005e6	0.3126110977660341
1.1250005e6	0.2466950481738741
1.1350005e6	0.22965403624382208
1.1450005e6	0.20675925925925928
1.1550005e6	0.26328124999999997
1.1650005e6	0.24536750626012666
1.1750005e6	0.23023970497848806
1.1850005e6	0.23061636391864618
1.1950005e6	0.25574572127139367
1.2050005e6	0.1918446601941748
1.2150005e6	0.214445034519384
1.2250005e6	0.24689119170984458
1.2350005e6	0.3484256019757152
1.2450005e6	0.4372388737511354
1.2550005e6	0.4991511035653651
1.2650005e6	0.49055404178019973
1.2750005e6	0.392666298138935
1.2850005e6	0.30099482690011936
1.2950005e6	0.18043373493975906
1.3050005e6	0.19885057471264372
1.3150005e6	0.23616438356164385
1.3250005e6	0.3086585681054536
1.3350005e6	0.32973740241305893
1.3450005e6	0.34941440318963374
1.3550005e6	0.32877094972067045
1.3650005e6	0.2615129533678757
1.3750005e6	0.24241823587710612
1.3850005e6	0.21022582019599495
1.3950005e6	0.190260173448966
1.4050005e6	0.17735849056603778
1.4150005e6	0.1899336283185841
1.4250005e6	0.18418329637841835
1.4350005e6	0.18501560874089495
1.4450005e6	NaN
1.4550005e6	NaN
1.4650005e6	NaN
1.4750005e6	NaN
1.4850005e6	NaN
1.4950005e6	0.026552984165651692
1.5050005e6	0.018210862619808355
1.5150005e6	0.12443754848719943
1.5250005e6	0.16657115568290357
1.5350005e6	0.15694732476150977
1.5450005e6	0.20921568627450984
1.5550005e6	0.21713276420370917
1.5650005e6	0.221828527091685
1.5750005e6	0.21217285453438836
1.5850005e6	0.22361382909328115
1.5950005e6	0.23174975562072336
1.6050005e6	0.35090909090909095
1.6150005e6	0.44137606032045246
1.6250005e6	0.4911053367979213
1.6350005e6	0.5060834590246356
1.6450005e6	0.4833964646464647
1.6550005e6	0.39005083514887434
1.6650005e6	0.3780487804878049
1.6750005e6	0.3133748055987558
1.6850005e6	0.24762278978389
1.6950005e6	0.24866691701089003
1.7050005e6	0.29899062725306425
1.7150005e6	0.3527007299270074
1.7250005e6	0.4200193112327004
1.7350005e6	0.41985223257308074
1.7450005e6	0.45502183406113544
1.7550005e6	0.4691485148514851
1.7650005e6	0.5102432339842413
1.7750005e6	0.5510945354305173
1.7850005e6	0.5454073352807531
1.7950005e6	0.5116082224909313
1.8050005e6	0.4769230769230769
1.8150005e6	0.4192708333333335
1.8250005e6	0.32046667984971333
1.8350005e6	0.38950008958967924
1.8450005e6	0.432079927338783
1.8550005e6	0.5042606516290726
1.8650005e6	0.5391089108910891
1.8750005e6	0.5512340036563071
1.8850005e6	0.5508911878349745
1.8950005e6	0.5368956743002544
1.9050005e6	0.5519280951000292
1.9150005e6	0.51193259037782
1.9250005e6	0.48733695652173914
1.9350005e6	0.45788392398561895
1.9450005e6	0.4091493924231594
1.9550005e6	0.32978833247289624
1.9650005e6	0.21858144972720192
1.9750005e6	0.12290249433106577
1.9850005e6	0.07441052370315217
1.9950005e6	0.0814992503748126
2.0050005e6	0.15291155177840732
2.0150005e6	0.21466928618205636
2.0250005e6	0.19802102659245518
2.0350005e6	0.23607990012484395
2.0450005e6	0.28473804100227795
2.0550005e6	0.2600105652403592
2.0650005e6	0.2617960426179604
2.0750005e6	0.2549695740365112
2.0850005e6	0.2304347826086957
2.0950005e6	0.21410748560460652
2.1050005e6	0.20442520442520445
2.1150005e6	0.18919202518363062
2.1250005e6	0.20647408317967633
2.1350005e6	0.20886939571150104
2.1450005e6	0.1963470319634703
2.1550005e6	0.18225039619651348
2.1650005e6	0.19235807860262014
2.1750005e6	0.16352250489236794
2.1850005e6	0.18412017167381978
2.1950005e6	0.17038764208685517
2.2050005e6	0.18284839203675346
2.2150005e6	0.1613279497532526
2.2250005e6	0.1450064850843061
2.2350005e6	0.13057335873895723
2.2450005e6	0.13377428689541138
2.2550005e6	0.10967741935483874
2.2650005e6	0.13490878938640136
2.2750005e6	0.1427176566314077
2.2850005e6	0.14171931839938734
2.2950005e6	0.14172236012984538
2.3050005e6	0.14420289855072466
2.3150005e6	0.13098115031416147
2.3250005e6	0.1171437761338051
2.3350005e6	0.10318367346938778
2.3450005e6	0.14371742906774757
2.3550005e6	0.12181686397680605
2.3650005e6	0.088597972972973
2.3750005e6	0.12001551590380141
2.3850005e6	0.12561318858061923
2.3950005e6	0.08387987573351746
2.4050005e6	0.10354855461312103
2.4150005e6	0.1229440480660909
2.4250005e6	0.11896162528216707
2.4350005e6	0.11786088780146803
2.4450005e6	0.14383202099737538
2.4550005e6	0.12220531033316423
2.4650005e6	0.13181093998937865
2.4750005e6	0.11537180069665308
2.4850005e6	0.11313641086537035
2.4950005e6	0.1045354170205538
2.5050005e6	0.11400843881856543
2.5150005e6	0.13054797396598786
2.5250005e6	0.16551539491298528
2.5350005e6	0.20572996037793354
2.5450005e6	0.23856525057237346
2.5550005e6	0.3002869123813728
2.5650005e6	0.2785657998423956
2.5750005e6	0.2537083413600462
2.5850005e6	0.26733548716204736
2.5950005e6	0.2507152655300804
2.6050005e6	0.13595332074824099
2.6150005e6	0.08966776195691861
2.6250005e6	0.10192345055372064
2.6350005e6	0.02167033847386344
2.6450005e6	0.032040472175379454
2.6550005e6	0.07171894604767881
2.6650005e6	0.10909516015898997
2.6750005e6	0.0746936142764997
2.6850005e6	0.0950429610046266
2.6950005e6	0.10734312416555408
2.7050005e6	0.09503599848427435
2.7150005e6	0.09216396568160154
2.7250005e6	0.12951578947368422
2.7350005e6	0.19453207150368035
2.7450005e6	0.18467265163126778
2.7550005e6	0.23182374541003675
2.7650005e6	0.25007923930269416
2.7750005e6	0.2087373979836774
2.7850005e6	0.13711151736745888
2.7950005e6	0.12846325167037861
2.8050005e6	0.102945301542777
2.8150005e6	0.10172808661253388
2.8250005e6	0.1478923766816144
2.8350005e6	0.20299292214357942
2.8450005e6	0.24167025398192
2.8550005e6	0.28379182156133825
2.8650005e6	0.330494623655914
2.8750005e6	0.34709129511677284
2.8850005e6	0.3853236098450319
2.8950005e6	0.38156221616712077
2.9050005e6	0.3534342769365811
2.9150005e6	0.39013698630136984
2.9250005e6	0.3732558139534884
2.9350005e6	0.34540612516644476
2.9450005e6	0.3232659660468876
2.9550005e6	0.29212163096060817
2.9650005e6	0.2295528689311073
2.9750005e6	0.17608933654477776
2.9850005e6	0.14188601036269433
2.9950005e6	0.1254826254826255
3.0050005e6	0.14116693679092385
3.0150005e6	0.09346092503987245
3.0250005e6	0.08510250569476085
3.0350005e6	0.10037950664136627
3.0450005e6	0.14909424443934882
3.0550005e6	0.14660850599781902
3.0650005e6	0.0837318698549589
3.0750005e6	0.10955389622822134
3.0850005e6	0.13355638653808305
3.0950005e6	0.14055253075216778
3.1050005e6	0.2267775797187562
3.1150005e6	0.2969185310257492
3.1250005e6	0.28200000000000003
3.1350005e6	0.27220241127525896
3.1450005e6	0.23186711780990468
3.1550005e6	0.16069478908188586
3.1650005e6	0.1606143896523848
3.1750005e6	0.15269724125812692
3.1850005e6	0.14932862190812726
3.1950005e6	0.14925925925925926
3.2050005e6	0.1634920634920635
3.2150005e6	0.1574526207956292
3.2250005e6	0.12772073921971253
3.2350005e6	0.0997272917977764
3.2450005e6	0.09293061939155178
3.2550005e6	0.09038428099460966
3.2650005e6	0.11584072335246047
3.2750005e6	0.12741031390134536
3.2850005e6	0.12816442239546422
3.2950005e6	0.17331382589612293
3.3050005e6	0.19855072463768117
3.3150005e6	0.20453961456102787
3.3250005e6	0.4360683760683761
3.3350005e6	0.5288767621646203
3.3450005e6	0.5316360913515538
3.3550005e6	0.5287995693522342
3.3650005e6	0.4401611820013433
3.3750005e6	0.33456276026174897
3.3850005e6	0.28945686900958467
3.3950005e6	0.20968836778771988
3.4050005e6	0.19389863867475812
3.4150005e6	0.24281732020070626
3.4250005e6	0.24605641911341394
3.4350005e6	0.26341568206229865
3.4450005e6	0.3017228079197737
3.4550005e6	0.29548931680295437
3.4650005e6	0.22446955084045198
3.4750005e6	0.22826193993106847
3.4850005e6	0.20971193415637862
3.4950005e6	0.22583826429980278
3.5050005e6	0.2590248813461815
3.5150005e6	0.291270285394516
3.5250005e6	0.3015602001766265
3.5350005e6	0.32810003473428273
3.5450005e6	0.3192228193468376
3.5550005e6	0.27511146079202725
3.5650005e6	0.24361799816345273
3.5750005e6	0.2041871921182266
3.5850005e6	0.19799846035411858
3.5950005e6	0.21193067311567917
3.6050005e6	0.2668244575936884
3.6150005e6	0.22006159260888697
3.6250005e6	0.19981965734896306
3.6350005e6	0.20239774330042312
3.6450005e6	0.17244395844723898
3.6550005e6	0.13476661951909477
3.6650005e6	0.15297060662914322
3.6750005e6	0.15972644376899695
3.6850005e6	0.1312727272727273
3.6950005e6	0.19211045364891519
3.7050005e6	0.18540772532188843
3.7150005e6	0.139297124600639
3.7250005e6	0.18645066273932254
3.7350005e6	0.18781575037147108
3.7450005e6	0.18288770053475942
3.7550005e6	0.41007556675062967
3.7650005e6	0.3486222222222223
3.7750005e6	0.3166846071044134
3.7850005e6	0.270668485675307
3.7950005e6	0.25312500000000004
3.8050005e6	0.1855654761904762
3.8150005e6	0.1764844903988183
3.8250005e6	0.1685131195335277
3.8350005e6	0.15751738897806314
3.8450005e6	0.1281853281853282
3.8550005e6	0.09065920081445662
3.8650005e6	0.04868035190615836
3.8750005e6	0.0436055822466255
3.8850005e6	0.06117448246725815
3.8950005e6	0.08336464203715302
3.9050005e6	0.08674256334924718
3.9150005e6	0.0922625595892923
3.9250005e6	0.09268292682926832
3.9350005e6	0.08172434729811782
3.9450005e6	0.05274625510667277
3.9550005e6	0.10344467640918585
3.9650005e6	0.1716942148760331
3.9750005e6	0.2607233356369501
3.9850005e6	0.28544
3.9950005e6	0.3171741778319123
4.0050005e6	0.3112535612535613
4.0150005e6	0.30301886792452837
4.0250005e6	0.24765625000000002
4.0350005e6	0.25270798436627584
4.0450005e6	0.21490893689114782
4.0550005e6	0.18607649333906318
4.0650005e6	0.1750819672131148
4.0750005e6	0.09923329682365829
4.0850005e6	0.06792452830188682
4.0950005e6	0.06480965645311051
4.1050005e6	0.1010452961672474
4.1150005e6	0.10907749077490778
4.1250005e6	0.09547294810452708
4.1350005e6	0.09987669543773121
4.1450005e6	0.1619555555555556
4.1550005e6	0.23053011379406055
4.1650005e6	0.2964946657957762
4.1750005e6	0.47051684452814396
4.1850005e6	0.483667095351828
4.1950005e6	0.5580148317170565
4.2050005e6	0.5456053067993366
4.2150005e6	0.5867712529149883
4.2250005e6	0.5732954545454546
4.2350005e6	0.6008510638297871
4.2450005e6	0.512749130022145
4.2550005e6	0.47835598276433544
4.2650005e6	0.42991162474507133
4.2750005e6	0.3877397260273972
4.2850005e6	0.3570680628272252
4.2950005e6	0.39790116390001906
4.3050005e6	0.5112196710633448
4.3150005e6	0.580209146246293
4.3250005e6	0.6092691622103387
4.3350005e6	0.5780851063829789
4.3450005e6	0.6323123768583199
4.3550005e6	0.6037212834630721
4.3650005e6	0.5761660160262996
4.3750005e6	0.5513106906770003
4.3850005e6	0.5499600319744204
4.3950005e6	0.5100301334481275
4.4050005e6	0.49017994858611835
4.4150005e6	0.5390934844192635
4.4250005e6	0.5635103926096997
4.4350005e6	0.6274364406779662
4.4450005e6	0.586344537815126
4.4550005e6	0.5855421686746989
4.4650005e6	0.5532687651331719
4.4750005e6	0.5440067767894959
4.4850005e6	0.5621365787694389
4.4950005e6	0.6006119716963091
4.5050005e6	0.5981113515640372
4.5150005e6	0.5910881241296996
4.5250005e6	0.5748663967611336
4.5350005e6	0.5637988087359366
4.5450005e6	0.5266372036962635
4.5550005e6	0.5742027946972412
4.5650005e6	0.48835489833641405
4.5750005e6	0.42038834951456305
4.5850005e6	0.4735762292182526
4.5950005e6	0.557537289749286
4.6050005e6	0.5747620509671477
4.6150005e6	0.694022869022869
4.6250005e6	0.6370395712167866
4.6350005e6	0.5983611035236275
4.6450005e6	0.49992815059635004
4.6550005e6	0.3836465863453816
4.6650005e6	0.18034878774989369
4.6750005e6	0.17341593917206427
4.6850005e6	0.19735735735735738
4.6950005e6	0.23532875368007852
4.7050005e6	0.3575587905935051
4.7150005e6	0.37471910112359563
4.7250005e6	0.38568306010928965
4.7350005e6	0.42089402310396784
4.7450005e6	0.39916133303906426
4.7550005e6	0.3441441441441442
4.7650005e6	0.2873967492672529
4.7750005e6	0.27934871099050207
4.7850005e6	0.2635058249796803
4.7950005e6	0.27608200455580867
4.8050005e6	0.23787439613526573
4.8150005e6	0.31160572337042924
4.8250005e6	0.3137724550898203
4.8350005e6	0.142512077294686
4.8450005e6	0.12825806451612906
4.8550005e6	0.18121019108280256
4.8650005e6	0.16866242038216567
4.8750005e6	0.15953352769679305
4.8850005e6	0.1998813760379597
4.8950005e6	0.22435331230283917
4.9050005e6	0.3366351056081573
4.9150005e6	0.5030698889614631
4.9250005e6	0.5293906810035843
4.9350005e6	0.523318667504714
4.9450005e6	0.5106581246359931
4.9550005e6	0.42085816448152574
4.9650005e6	0.26884639111659464
4.9750005e6	0.2293152235427278
4.9850005e6	0.20360616844602614
4.9950005e6	0.21154316458791883
5.0050005e6	0.222251423565484
5.0150005e6	0.23577492596248767
5.0250005e6	0.22694019740661894
5.0350005e6	0.2402493321460374
5.0450005e6	0.21288032454361058
5.0550005e6	0.18715839745290533
5.0650005e6	0.1638477186864284
5.0750005e6	0.1631799163179917
5.0850005e6	0.15285081240768097
5.0950005e6	0.16229223517737534
5.1050005e6	0.2196210744874124
5.1150005e6	0.40788029925187036
5.1250005e6	0.5208866155157715
5.1350005e6	0.5413035094485152
5.1450005e6	0.5607202680067002
5.1550005e6	0.5542461005199307
5.1650005e6	0.4550661983247771
5.1750005e6	0.2775891929338413
5.1850005e6	0.20583704904742606
5.1950005e6	0.21361450240473548
5.2050005e6	0.1519566059666796
5.2150005e6	0.17556675062972296
5.2250005e6	0.22954031650339113
5.2350005e6	0.19763739085772986
5.2450005e6	0.2377601585728444
5.2550005e6	0.26725146198830413
5.2650005e6	0.263037843442198
5.2750005e6	0.26762543943752004
5.2850005e6	0.31658154579502895
5.2950005e6	0.30482872472141975
5.3050005e6	0.3157943492357572
5.3150005e6	0.30802315963606286
5.3250005e6	0.23701399688958014
5.3350005e6	0.2071080139372822
5.3450005e6	0.19383202099737534
5.3550005e6	0.16791979949874689
5.3650005e6	0.182740841248304
5.3750005e6	0.20280603297088745
5.3850005e6	0.2767885532591416
5.3950005e6	0.34218154080854307
5.4050005e6	0.49882747068676725
5.4150005e6	0.4496138996138996
5.4250005e6	0.334261407579273
5.4350005e6	0.21913999353378597
5.4450005e6	0.22140426848128678
5.4550005e6	0.23079934747145192
5.4650005e6	0.38993342210386156
5.4750005e6	0.5017402269861286
5.4850005e6	0.6709511568123393
5.4950005e6	0.6912459471977768
5.5050005e6	0.6419412288512911
5.5150005e6	0.49789764281163734
5.5250005e6	0.4276297968397291
5.5350005e6	0.27207702888583224
5.5450005e6	0.32552188552188555
5.5550005e6	0.3342293906810036
5.5650005e6	0.624112676056338
5.5750005e6	0.8435192458758837
5.5850005e6	0.7399635511585524
5.5950005e6	0.6696847594216639
5.6050005e6	0.6509830508474577
5.6150005e6	0.6281794931411299
5.6250005e6	0.5936447711643349
5.6350005e6	0.5737649063032367
5.6450005e6	0.5921515561569689
5.6550005e6	0.5693039857227842
5.6650005e6	0.5489576753000633
5.6750005e6	0.45830769230769236
5.6850005e6	0.4664206642066421
5.6950005e6	0.38908848968729215
5.7050005e6	0.34901960784313724
5.7150005e6	0.26629123089300083
5.7250005e6	0.15220417633410674
5.7350005e6	0.13890717577353526
5.7450005e6	0.13013048635824437
5.7550005e6	0.14021426704990858
5.7650005e6	0.13371732388125834
5.7750005e6	0.13712465878070976
5.7850005e6	0.1586691658856608
5.7950005e6	0.1776091081593928
5.8050005e6	0.24508312200619894
5.8150005e6	0.2886983154670751
5.8250005e6	0.3137391304347826
5.8350005e6	0.3398138572905895
5.8450005e6	0.3004464285714286
5.8550005e6	0.23988300983780914
5.8650005e6	0.22431326709526597
5.8750005e6	0.18140062375956909
5.8850005e6	0.07556125721616423
5.8950005e6	0.046933333333333355
5.9050005e6	0.054265836689857225
5.9150005e6	0.10703503275420109
5.9250005e6	0.10560952679410843
5.9350005e6	0.15633333333333335
5.9450005e6	0.11641537481418562
5.9550005e6	0.09855537720706263
5.9650005e6	0.0828350407693916
5.9750005e6	0.09780240779667497
5.9850005e6	0.05402434236356501
5.9950005e6	0.10022146164686935
6.0050005e6	0.13520280420630948
6.0150005e6	0.14874551971326166
6.0250005e6	0.1715717539863326
6.0350005e6	0.20326359832635982
6.0450005e6	0.2355608591885442
6.0550005e6	0.2483917825274953
6.0650005e6	0.23307638402242467
6.0750005e6	0.22551834130781503
6.0850005e6	0.4756022777047744
6.0950005e6	0.5439339666718581
6.1050005e6	0.6225040813763657
6.1150005e6	0.6763464421635336
6.1250005e6	0.7616224648985959
6.1350005e6	0.7610951760104303
6.1450005e6	0.7038126090206828
6.1550005e6	0.6095417789757412
6.1650005e6	0.5610726122326002
6.1750005e6	0.4544973544973545
6.1850005e6	0.3407775020678246
6.1950005e6	0.3246938775510204
6.2050005e6	0.40979591836734686
6.2150005e6	0.40221366698748795
6.2250005e6	0.41770091556459815
6.2350005e6	0.4448229493500673
6.2450005e6	0.5083478868319944
6.2550005e6	0.5465949313322951
6.2650005e6	0.5527098976109216
6.2750005e6	0.5491237677984665
6.2850005e6	0.5309422492401217
6.2950005e6	0.5272491068528744
6.3050005e6	0.45659259259259266
6.3150005e6	0.572359124590729
6.3250005e6	0.612781821409551
6.3350005e6	0.6328747543326783
6.3450005e6	0.5948332369385001
6.3550005e6	0.6155805243445692
6.3650005e6	0.5465551397754788
6.3750005e6	0.6476505139500734
6.3850005e6	0.6335775335775335
6.3950005e6	0.6291234001448925
6.4050005e6	0.5767505470459519
6.4150005e6	0.5541927742967606
6.4250005e6	0.42533788801425815
6.4350005e6	0.37421861800979905
6.4450005e6	0.2478533094812165
6.4550005e6	0.18311371400683263
6.4650005e6	0.18974106041923552
6.4750005e6	0.2371020305841063
6.4850005e6	0.2894228706286205
6.4950005e6	0.2936302433972035
6.5050005e6	0.34215522054718034
6.5150005e6	0.32451213707758214
6.5250005e6	0.31792452830188683
6.5350005e6	0.27818343722172756
6.5450005e6	0.36408450704225354
6.5550005e6	0.40183615819209045
6.5650005e6	0.5023581899298917
6.5750005e6	0.500880626223092
6.5850005e6	0.500730488273741
6.5950005e6	0.484433962264151
6.6050005e6	0.4456603101051506
6.6150005e6	0.3738987912313051
6.6250005e6	0.3344413012729845
6.6350005e6	0.2926919140225179
6.6450005e6	0.22828359627447253
6.6550005e6	0.33849144634525663
6.6650005e6	0.45734223300970883
6.6750005e6	0.4824940919832758
6.6850005e6	0.475219298245614
6.6950005e6	0.556773127753304
6.7050005e6	0.5059786028949025
6.7150005e6	0.4462348178137652
6.7250005e6	0.5165143464399575
6.7350005e6	0.5606659267480578
6.7450005e6	0.5763934426229508
6.7550005e6	0.5753115727002966
6.7650005e6	0.6418726985796949
6.7750005e6	0.615359246171967
6.7850005e6	0.558902413864246
6.7950005e6	0.49137851544490546
6.8050005e6	0.44712691194708565
6.8150005e6	0.3291722000885348
6.8250005e6	0.319170049616599
6.8350005e6	0.3440836132885405
6.8450005e6	0.39684866251374135
6.8550005e6	0.4369946917109025
6.8650005e6	0.4631714654061024
6.8750005e6	0.3894548704200178
6.8850005e6	0.3322207958921696
6.8950005e6	0.22110273700912336
6.9050005e6	0.16391825229034535
6.9150005e6	0.19790087463556857
6.9250005e6	0.1550760176557136
6.9350005e6	0.15851288550908324
6.9450005e6	0.194574694826584
6.9550005e6	0.17679389312977103
6.9650005e6	0.12770270270270273
6.9750005e6	0.1431058176820889
6.9850005e6	0.14698337292161523
6.9950005e6	0.08604171441668579
7.0050005e6	0.0776106574989257
7.0150005e6	0.07149122807017548
7.0250005e6	0.06757301107754284
7.0350005e6	0.03795771015987626
7.0450005e6	0.04162485065710874
7.0550005e6	0.043975729557931255
7.0650005e6	0.10182743465186214
7.0750005e6	0.09665218502427808
7.0850005e6	0.20039206076941926
7.0950005e6	0.2503318290416777
7.1050005e6	0.2649175760390063
7.1150005e6	0.30226663417011945
7.1250005e6	0.3391844338646243
7.1350005e6	0.255147645650439
7.1450005e6	0.2545339251743818
7.1550005e6	0.2100079428117554
7.1650005e6	0.19992122883024815
7.1750005e6	0.1474097331240189
7.1850005e6	0.16677462373785487
7.1950005e6	0.22456140350877193
7.2050005e6	0.26427679686106653
7.2150005e6	0.28301886792452835
7.2250005e6	0.31805993690851736
7.2350005e6	0.34529804174736384
7.2450005e6	0.27675473712303184
7.2550005e6	0.28682903759754086
7.2650005e6	0.2053807350468412
7.2750005e6	0.18742956220199397
7.2850005e6	0.1601134627972944
7.2950005e6	0.15813552006905485
7.3050005e6	0.10992205603539082
7.3150005e6	0.09932756964457255
7.3250005e6	0.08247882300490418
7.3350005e6	0.08291507729371612
7.3450005e6	0.08793375394321769
7.3550005e6	0.09323671497584543
7.3650005e6	0.11087040618955514
7.3750005e6	0.21126659490491567
7.3850005e6	0.23844747002641745
7.3950005e6	0.23602299340004262
7.4050005e6	0.19970182631382782
7.4150005e6	0.2213895688194314
7.4250005e6	0.102401372212693
7.4350005e6	0.25501165501165507
7.4450005e6	0.41687192118226607
7.4550005e6	0.5212917761922644
7.4650005e6	0.5089181096211431
7.4750005e6	0.49891551071878953
7.4850005e6	0.4018877551020409
7.4950005e6	0.3182505399568035
7.5050005e6	0.20604170087013632
7.5150005e6	0.24370930846383956
7.5250005e6	0.26510964521305047
7.5350005e6	0.27099964676792654
7.5450005e6	0.22866155926092838
7.5550005e6	0.21465400271370425
7.5650005e6	0.2261979018996314
7.5750005e6	0.35953328029700343
7.5850005e6	0.4943236074270558
7.5950005e6	0.5124943617501128
7.6050005e6	0.48534704370179954
7.6150005e6	0.5263490154817376
7.6250005e6	0.48956682959716835
7.6350005e6	0.44045339065858913
7.6450005e6	0.3696432015429123
7.6550005e6	0.3562841530054645
7.6650005e6	0.12630501535312183
7.6750005e6	0.10646840148698886
7.6850005e6	0.1026666666666667
7.6950005e6	0.13826274228284283
7.7050005e6	0.14857042624101038
7.7150005e6	0.22615354408010999
7.7250005e6	0.28348443042964133
7.7350005e6	0.2625489195167603
7.7450005e6	0.2487904045537711
7.7550005e6	0.25476892822025565
7.7650005e6	0.29640354974311073
7.7750005e6	0.32
7.7850005e6	0.40266036062666266
7.7950005e6	0.420891161431702
7.8050005e6	0.4278167560874948
7.8150005e6	0.4350932374747248
7.8250005e6	0.494762018655824
7.8350005e6	0.5413209733487835
7.8450005e6	0.4942857142857142
7.8550005e6	0.4631020581370677
7.8650005e6	0.43941657773034515
7.8750005e6	0.3828743870237646
7.8850005e6	0.316078431372549
7.8950005e6	0.3155589411540659
7.9050005e6	0.2843232716650438
7.9150005e6	0.19439252336448598
7.9250005e6	0.15614457831325304
7.9350005e6	0.055321821036106764
7.9450005e6	0.09858012170385395
7.9550005e6	0.19578224619911727
7.9650005e6	0.20825325042396836
7.9750005e6	0.26259946949602125
7.9850005e6	0.3592809691285659
7.9950005e6	0.3045981045981046
8.0050005e6	0.2515867656988522
8.0150005e6	0.25811403508771935
8.0250005e6	0.2731153496821072
8.0350005e6	0.2946419098143236
8.0450005e6	0.31148604802076574
8.0550005e6	0.3147973609802074
8.0650005e6	0.27413587604290834
8.0750005e6	0.17665867306155078
8.0850005e6	0.15269181856718952
8.0950005e6	0.15859473023839402
8.1050005e6	0.12966601178781928
8.1150005e6	0.13720472440944886
8.1250005e6	0.14004586199708152
8.1350005e6	0.16804520935011563
8.1450005e6	0.18336864406779665
8.1550005e6	0.23889618922470435
8.1650005e6	0.23536653609401226
8.1750005e6	0.2939858490566038
8.1850005e6	0.26518987341772154
8.1950005e6	0.21211041852181656
8.2050005e6	0.19161784587652095
8.2150005e6	0.17057471264367818
8.2250005e6	0.15956714215445156
8.2350005e6	0.16734693877551024
8.2450005e6	0.19361760660247593
8.2550005e6	0.16602854159415245
8.2650005e6	0.1795870666147254
8.2750005e6	0.13225806451612906
8.2850005e6	0.11944229279628195
8.2950005e6	0.14071428571428574
8.3050005e6	0.1378418996092576
8.3150005e6	0.1116830683825385
8.3250005e6	0.1659953161592506
8.3350005e6	0.15038508309687879
8.3450005e6	0.1738090570476377
8.3550005e6	0.16997808619430244
8.3650005e6	0.18852390852390855
8.3750005e6	0.11342335186656079
8.3850005e6	0.10479542454905415
8.3950005e6	0.05872936468234123
8.4050005e6	0.06173988943846382
8.4150005e6	0.19166847472336732
8.4250005e6	0.2316645271715875
8.4350005e6	0.29540229885057473
8.4450005e6	0.297523290161327
8.4550005e6	0.30881999519346315
8.4650005e6	0.22173218280600834
8.4750005e6	0.24209795067731857
8.4850005e6	0.22838778789501876
8.4950005e6	0.2653333333333333
8.5050005e6	0.27729885057471265
8.5150005e6	0.320943809292143
8.5250005e6	0.2928449744463373
8.5350005e6	0.28979422157555607
8.5450005e6	0.24826745603343206
8.5550005e6	0.22971935007385522
8.5650005e6	0.21616891234893734
8.5750005e6	0.23662019150008404
8.5850005e6	0.22669362992922143
8.5950005e6	0.24631481050918388
8.6050005e6	0.2951076320939334
8.6150005e6	0.2560628089560919
8.6250005e6	0.2832895230942546
8.6350005e6	0.25847533632287
8.6450005e6	0.25210409745293466
8.6550005e6	0.23580901856763928
8.6650005e6	0.2672652130540117
8.6750005e6	0.20950679056468904
8.6850005e6	0.1827557755775578
8.6950005e6	0.14677069787602948
8.7050005e6	0.21810596579057154
8.7150005e6	0.19855218178162076
8.7250005e6	0.2192077893339235
8.7350005e6	0.32307692307692304
8.7450005e6	0.47800496846932927
8.7550005e6	0.43205821981713016
8.7650005e6	0.4223217922606925
8.7750005e6	0.29659073055773766
8.7850005e6	0.2386967819308415
8.7950005e6	0.08087408949011449
8.8050005e6	0.03915486626208138
8.8150005e6	0.08865323435843055
8.8250005e6	0.19788090697181604
8.8350005e6	0.2352142718634865
8.8450005e6	0.30737958462218296
8.8550005e6	0.39949206349206356
8.8650005e6	0.44655417767839
8.8750005e6	0.41890949146319084
8.8850005e6	0.41200985035044524
8.8950005e6	0.36266159695817496
8.9050005e6	0.2086655112651647
8.9150005e6	0.26789579158316634
8.9250005e6	0.2476896748431261
8.9350005e6	0.2270840917364398
8.9450005e6	0.23393298059964732
8.9550005e6	0.21953823568664094
8.9650005e6	0.19724016441573694
8.9750005e6	0.21433323253704264
8.9850005e6	0.22466760961810464
8.9950005e6	0.2130271649407174
9.0050005e6	0.22680888888888892
9.0150005e6	0.21482656095143707
9.0250005e6	0.2873563218390805
9.0350005e6	0.2516627333190302
9.0450005e6	0.22629513343799063
9.0550005e6	0.29581254068127577
9.0650005e6	0.35131118881118883
9.0750005e6	0.2647748303516348
9.0850005e6	0.4112973308504035
9.0950005e6	0.5096622152395915
9.1050005e6	0.49739478957915834
9.1150005e6	0.4905333705668809
9.1250005e6	0.3668576465403262
9.1350005e6	0.21896862603678333
9.1450005e6	0.2100579091740323
9.1550005e6	0.13051754907792987
9.1650005e6	0.1003322259136213
9.1750005e6	0.12748566548737347
9.1850005e6	0.15926387159263874
9.1950005e6	0.19293344289235828
9.2050005e6	0.21933295647258336
9.2150005e6	0.17560754716981136
9.2250005e6	0.17130801687763714
9.2350005e6	0.18002248273647023
9.2450005e6	0.14921348314606742
9.2550005e6	0.13754212536508656
9.2650005e6	0.1601046815934865
9.2750005e6	0.19021459227467813
9.2850005e6	0.10971887550200807
9.2950005e6	0.13910447761194034
9.3050005e6	0.11160572337042927
9.3150005e6	0.030020562028786883
9.3250005e6	0.0286699507389163
9.3350005e6	0.11203349717822687
9.3450005e6	0.11546247818499132
9.3550005e6	0.1208734270910437
9.3650005e6	0.16181040306237335
9.3750005e6	0.20485464295794528
9.3850005e6	0.1373256767842494
9.3950005e6	0.09808165272995575
9.4050005e6	0.16654640865857662
9.4150005e6	0.20420032310177708
9.4250005e6	0.21686143572621036
9.4350005e6	0.24881170018281543
9.4450005e6	0.354171562867215
9.4550005e6	0.4040841206949102
9.4650005e6	0.39248057130854863
9.4750005e6	0.39258057976890326
9.4850005e6	0.41102852203975804
9.4950005e6	0.3651859877211989
9.5050005e6	0.3522517429809686
9.5150005e6	0.356696108856529
9.5250005e6	0.3809290953545232
9.5350005e6	0.34316436251920124
9.5450005e6	0.3743102668475803
9.5550005e6	0.35413065326633164
9.5650005e6	0.3947975748093096
9.5750005e6	0.3696176650991618
9.5850005e6	0.3359051495310565
9.5950005e6	0.29481097108969606
9.6050005e6	0.28263976460697776
9.6150005e6	0.22120923135609388
9.6250005e6	0.19403620873269437
9.6350005e6	0.33360978643997513
9.6450005e6	0.36351059230436666
9.6550005e6	0.37390090718771807
9.6650005e6	0.3971238938053098
9.6750005e6	0.35270018621973936
9.6850005e6	0.1866847826086957
9.6950005e6	0.22327790973871733
9.7050005e6	0.24953308972797406
9.7150005e6	0.2763369963369964
9.7250005e6	0.30144980730409243
9.7350005e6	0.3508038029386344
9.7450005e6	0.38708350473056363
9.7550005e6	0.43972789115646266
9.7650005e6	0.5580461946232488
9.7750005e6	0.5247007616974972
9.7850005e6	0.4549222797927461
9.7950005e6	0.4162428842504744
9.8050005e6	0.3498953244940684
9.8150005e6	0.15733438485804416
9.8250005e6	0.15305845038513824
9.8350005e6	0.1526036131774708
9.8450005e6	0.18375733855185913
9.8550005e6	0.16720400222345747
9.8650005e6	0.13057409879839788
9.8750005e6	0.14355584930601453
9.8850005e6	0.13490364025695933
9.8950005e6	0.2777084777084778
9.9050005e6	0.3014507253626814
9.9150005e6	0.43699953980671885
9.9250005e6	0.5483008781977855
9.9350005e6	0.6065227238411595
9.9450005e6	0.6420399457048672
9.9550005e6	0.6783528522856064
9.9650005e6	0.6767241379310345
9.9750005e6	0.6260204081632654
9.9850005e6	0.5958041958041959
9.9950005e6	0.6179412980570486
1.00050005e7	0.5986324786324787
1.00150005e7	0.5811452282157676
1.00250005e7	0.5677409310291142
1.00350005e7	0.5232869379014989
1.00450005e7	0.4647162673392182
1.00550005e7	0.38770527539601807
1.00650005e7	0.35947368421052633
1.00750005e7	0.3352096659559347
1.00850005e7	0.3552330966347639
1.00950005e7	0.34963979416809615
1.01050005e7	0.3813908688114044
1.01150005e7	0.41940433212996386
1.01250005e7	0.4638356164383562
1.01350005e7	0.5462633451957296
1.01450005e7	0.6029725963771482
1.01550005e7	0.6241303666562207
1.01650005e7	0.6622174953469822
1.01750005e7	0.6596506178099701
1.01850005e7	0.6489737126395391
1.01950005e7	0.6320620028553947
1.02050005e7	0.6276074972436605
1.02150005e7	0.5746434231378765
1.02250005e7	0.5759662227996104
1.02350005e7	0.6489035087719298
1.02450005e7	0.7200934579439251
1.02550005e7	0.6976581614819993
1.02650005e7	0.7087697551905797
1.02750005e7	0.7127968337730871
1.02850005e7	0.6627179993418888
1.02950005e7	0.6391276864728193
1.03050005e7	0.6477675407512402
1.03150005e7	0.6356740518212544
1.03250005e7	0.6263612113604269
1.03350005e7	0.6919163179916318
1.03450005e7	0.708277242132072
1.03550005e7	0.6885876534163767
1.03650005e7	0.6593190253348395
1.03750005e7	0.6840899326936847
1.03850005e7	0.6166216390068185
1.03950005e7	0.5876837725381416
1.04050005e7	0.5739439119630814
1.04150005e7	0.5651639344262296
1.04250005e7	0.43446244477172313
1.04350005e7	0.20839160839160836
1.04450005e7	0.4711229946524064
1.04550005e7	0.5161332462442848
1.04650005e7	0.6652502700756211
1.04750005e7	0.6559893758300134
1.04850005e7	0.636448817053174
1.04950005e7	0.6731732596303335
1.05050005e7	0.6965182648401826
1.05150005e7	0.6456276218134883
1.05250005e7	0.5565497264242035
1.05350005e7	0.5249361702127661
1.05450005e7	0.39287360397092713
1.05550005e7	0.24210526315789477
1.05650005e7	0.20228088701161565
1.05750005e7	0.23745197168857432
1.05850005e7	0.18267680258005067
1.05950005e7	0.16518424396442186
1.06050005e7	0.1057437407952872
1.06150005e7	0.10467479674796748
1.06250005e7	0.06043478260869568
1.06350005e7	0.04118649846573477
1.06450005e7	0.05668230973270763
1.06550005e7	0.0672506082725061
1.06650005e7	0.06996758031240792
1.06750005e7	0.15183186594717413
1.06850005e7	0.24747739865850102
1.06950005e7	0.21931763575204233
1.07050005e7	0.3039306591413022
1.07150005e7	0.3289902280130293
1.07250005e7	0.2936283185840708
1.07350005e7	0.25183898059658266
1.07450005e7	0.24739281575898034
1.07550005e7	0.18056778503112195
1.07650005e7	0.11275914377212204
1.07750005e7	0.12187826086956524
1.07850005e7	0.16665248830284987
1.07950005e7	0.17252492148026766
1.08050005e7	0.20380673499267943
1.08150005e7	0.21791748526522597
1.08250005e7	0.21893629456458216
1.08350005e7	0.22004239737907114
1.08450005e7	0.2907922912205567
1.08550005e7	0.28635212888377437
1.08650005e7	0.27478708655179246
1.08750005e7	0.29547244094488195
1.08850005e7	0.3253954043569084
1.08950005e7	0.28209995550941713
1.09050005e7	0.259138729134521
1.09150005e7	0.2626360338573156
1.09250005e7	0.23785437487252709
1.09350005e7	0.1564385577630611
1.09450005e7	0.13348257115446113
1.09550005e7	0.13125367863449092
1.09650005e7	0.0897470039946738
1.09750005e7	0.08974700399467381
1.09850005e7	NaN
1.09950005e7	0.1477203647416414
1.10050005e7	0.1633714880332987
1.10150005e7	0.26134006167647883
1.10250005e7	0.215514751392614
1.10350005e7	0.1995448634590377
1.10450005e7	0.19007832898172325
1.10550005e7	0.17485607592967173
1.10650005e7	0.09793868006235927
1.10750005e7	0.11789013942549975
1.10850005e7	0.08929415737926379
1.10950005e7	0.09039440203562342
1.11050005e7	0.06956212175151301
1.11150005e7	0.0837748917748918
1.11250005e7	0.0686392998541363
1.11350005e7	0.09393855521727099
1.11450005e7	0.09285008237232294
1.11550005e7	0.10554123711340209
1.11650005e7	0.07265725288831837
1.11750005e7	0.11532163742690062
1.11850005e7	0.10263074484944536
1.11950005e7	0.111947056774643
1.12050005e7	0.11909130624726957
1.12150005e7	0.09069493521790344
1.12250005e7	0.03624894869638355
1.12350005e7	0.016336716020628875
1.12450005e7	0.014176949330532972
1.12550005e7	0.021902874132804777
1.12650005e7	0.023276466464127156
1.12750005e7	0.02387947269303204
1.12850005e7	0.03244630555180336
1.12950005e7	0.031045542014111645
1.13050005e7	0.010547067520946309
1.13150005e7	0.018559169826381988
1.13250005e7	0.02128088754412509
1.13350005e7	0.07395833333333335
1.13450005e7	0.0970588235294118
1.13550005e7	0.1711753731343284
1.13650005e7	0.1925050027287612
1.13750005e7	0.17395261258434025
1.13850005e7	0.15681950087057464
1.13950005e7	0.18369166229680128
1.14050005e7	0.188983973860277
1.14150005e7	0.18411371237458196
1.14250005e7	0.19100047869794165
1.14350005e7	0.20043513734022306
1.14450005e7	0.12395477254798846
1.14550005e7	0.09452784503631964
1.14650005e7	0.08932838895756079
1.14750005e7	0.09275247524752478
1.14850005e7	0.126152573909448
1.14950005e7	0.13428394296342222
1.15050005e7	0.13980676328502414
1.15150005e7	0.15704607046070462
1.15250005e7	0.19200779727095518
1.15350005e7	0.11736526946107785
