# Supplementary material for: Admixture of evolutionary rates across a butterfly hybrid zone
Source: eLife. 2022 Jun 15;11:e78135. doi: 10.7554/eLife.78135 (PMC9246367; doi:10.7554/eLife.78135)
Supplement: Figure 2—source data 1. [file elife-78135-fig2-data1.zip › Fst_50kbWindows_10kbIncreaments/Chromosome1.csv]

Position	Fst_XY_KM
25000.5	NaN
35000.5	NaN
45000.5	NaN
55000.5	NaN
65000.5	NaN
75000.5	NaN
85000.5	NaN
95000.5	NaN
105000.5	NaN
115000.5	NaN
125000.5	NaN
135000.5	NaN
145000.5	NaN
155000.5	NaN
165000.5	NaN
175000.5	NaN
185000.5	NaN
195000.5	NaN
205000.5	NaN
215000.5	NaN
225000.5	NaN
235000.5	0.26921119592875326
245000.5	0.4191972076788831
255000.5	0.4191972076788831
265000.5	0.4191972076788831
275000.5	0.4191972076788831
285000.5	NaN
295000.5	NaN
305000.5	NaN
315000.5	NaN
325000.5	NaN
335000.5	NaN
345000.5	NaN
355000.5	NaN
365000.5	NaN
375000.5	NaN
385000.5	NaN
395000.5	NaN
405000.5	NaN
415000.5	NaN
425000.5	NaN
435000.5	NaN
445000.5	NaN
455000.5	NaN
465000.5	NaN
475000.5	NaN
485000.5	NaN
495000.5	NaN
505000.5	NaN
515000.5	NaN
525000.5	NaN
535000.5	NaN
545000.5	NaN
555000.5	NaN
565000.5	NaN
575000.5	0.4525714285714287
585000.5	0.44444444444444453
595000.5	0.44444444444444453
605000.5	NaN
615000.5	NaN
625000.5	NaN
635000.5	NaN
645000.5	NaN
655000.5	NaN
665000.5	NaN
675000.5	NaN
685000.5	NaN
695000.5	NaN
705000.5	NaN
715000.5	NaN
725000.5	0.13451327433628318
735000.5	0.10607028753993611
745000.5	0.08198757763975156
755000.5	0.07524752475247526
765000.5	0.09655172413793103
775000.5	0.03809523809523809
785000.5	NaN
795000.5	NaN
805000.5	NaN
815000.5	0.1050909090909091
825000.5	0.1366873940079141
835000.5	0.2133834073062479
845000.5	0.17982915403692482
855000.5	0.18170302603800145
865000.5	0.22387465804526235
875000.5	0.25028089887640453
885000.5	0.1973986559722524
895000.5	0.1737931034482759
905000.5	0.14346266710140204
915000.5	0.10516446845701574
925000.5	0.0829353017802866
935000.5	0.08136973902549406
945000.5	0.09668703763267934
955000.5	0.12350318471337583
965000.5	0.11711327649208284
975000.5	0.10525079684616674
985000.5	0.1060954371299199
995000.5	0.1092037595318319
1.0050005e6	0.09483992467043315
1.0150005e6	0.12759714512291834
1.0250005e6	0.15345844504021453
1.0350005e6	0.13643992144259953
1.0450005e6	0.14203108059269967
1.0550005e6	0.14900335504243142
1.0650005e6	0.1265822784810127
1.0750005e6	0.09051467460655042
1.0850005e6	0.11083998122946975
1.0950005e6	0.13512014787430687
1.1050005e6	0.10604418507711551
1.1150005e6	0.12005444646098007
1.1250005e6	0.14538975501113588
1.1350005e6	0.12445652173913047
1.1450005e6	0.0748809857182862
1.1550005e6	0.103905325443787
1.1650005e6	0.10558159352364725
1.1750005e6	0.08148148148148152
1.1850005e6	0.1462050599201066
1.1950005e6	0.16177506456914773
1.2050005e6	0.14887387387387388
1.2150005e6	0.12291390728476823
1.2250005e6	0.120014194464159
1.2350005e6	0.08868050904219696
1.2450005e6	0.08903673705525024
1.2550005e6	0.10433628318584075
1.2650005e6	0.1252498913515863
1.2750005e6	0.1292650918635171
1.2850005e6	0.12810810810810816
1.2950005e6	0.15489159175039666
1.3050005e6	0.16617419445617002
1.3150005e6	0.1506857062067016
1.3250005e6	0.14900318311274924
1.3350005e6	0.13247938234778037
1.3450005e6	0.09123084215515881
1.3550005e6	0.06926988000813507
1.3650005e6	0.0927944478464993
1.3750005e6	0.12562265438416925
1.3850005e6	0.12985190958690568
1.3950005e6	0.21778431012309393
1.4050005e6	0.2180640644144933
1.4150005e6	0.24021202705172737
1.4250005e6	0.19897785349233393
1.4350005e6	0.21451194932335166
1.4450005e6	0.044623506529591586
1.4550005e6	0.06698523023457868
1.4650005e6	0.0336862367661213
1.4750005e6	0.0882152006831768
1.4850005e6	0.09991047448522831
1.4950005e6	0.1155018392012612
1.5050005e6	0.10535168195718655
1.5150005e6	0.13410572049239683
1.5250005e6	0.0894248608534323
1.5350005e6	0.11395948434622472
1.5450005e6	0.12764555108019043
1.5550005e6	0.10710455764075069
1.5650005e6	0.12559912854030503
1.5750005e6	0.15965583173996176
1.5850005e6	0.165371214151702
1.5950005e6	0.20280662363177102
1.6050005e6	0.23984547461368655
1.6150005e6	0.27999999999999997
1.6250005e6	0.3214285714285714
1.6350005e6	0.2596306068601583
1.6450005e6	0.22350626997787068
1.6550005e6	0.15110066253472967
1.6650005e6	0.11309878751739218
1.6750005e6	0.06170212765957449
1.6850005e6	0.10172922817376638
1.6950005e6	0.1251695253290786
1.7050005e6	0.20096385542168677
1.7150005e6	0.20754262788365097
1.7250005e6	0.23722084367245655
1.7350005e6	0.29437125748502996
1.7450005e6	0.3360855141909324
1.7550005e6	0.37903747384439795
1.7650005e6	0.46362999299229163
1.7750005e6	0.4465840707964603
1.7850005e6	0.3556515478761699
1.7950005e6	0.2704908783148392
1.8050005e6	0.20327466230045033
1.8150005e6	0.06753126447429368
1.8250005e6	0.07099311701081616
1.8350005e6	0.08290863890615294
1.8450005e6	0.11953818827708707
1.8550005e6	0.12367567567567568
1.8650005e6	0.15909840571742717
1.8750005e6	0.1652350355089618
1.8850005e6	0.15419847328244274
1.8950005e6	0.18307873090481788
1.9050005e6	0.25946263973328104
1.9150005e6	0.2947194719471947
1.9250005e6	0.3468026872356308
1.9350005e6	0.33874206105306287
1.9450005e6	0.3278874517812571
1.9550005e6	0.23971861471861475
1.9650005e6	0.21332665330661327
1.9750005e6	0.2235059760956176
1.9850005e6	0.28883495145631066
1.9950005e6	0.30527353376047317
2.0050005e6	0.32778315585672807
2.0150005e6	0.3344583560152423
2.0250005e6	0.34437127626215114
2.0350005e6	0.23262782401902496
2.0450005e6	0.248481904299247
2.0550005e6	0.24858807709547287
2.0650005e6	0.25002119542178897
2.0750005e6	0.228921819110884
2.0850005e6	0.23042596348884387
2.0950005e6	0.2358905937291528
2.1050005e6	0.20070921985815604
2.1150005e6	0.18885172798216282
2.1250005e6	0.19756800000000005
2.1350005e6	0.16827930174563596
2.1450005e6	0.10936799641416409
2.1550005e6	0.13226761397276496
2.1650005e6	0.1460136674259681
2.1750005e6	0.1182948490230906
2.1850005e6	0.1918717801946194
2.1950005e6	0.2673125956144824
2.2050005e6	0.24789103690685413
2.2150005e6	0.22165792235047221
2.2250005e6	0.21654950793331995
2.2350005e6	0.20372131486458547
2.2450005e6	0.1793074324324325
2.2550005e6	0.16303980699638124
2.2650005e6	0.18219867549668872
2.2750005e6	0.32354175409148134
2.2850005e6	0.4420686993438827
2.2950005e6	0.46070545944731517
2.3050005e6	0.3989101917255297
2.3150005e6	0.3812529439472445
2.3250005e6	0.2897945321786381
2.3350005e6	0.16986547085201795
2.3450005e6	0.23461966015562966
2.3550005e6	0.3020008762961881
2.3650005e6	0.3297584136293814
2.3750005e6	0.4203078584931137
2.3850005e6	0.5159871837366038
2.3950005e6	0.5266805115313149
2.4050005e6	0.5806803863922722
2.4150005e6	0.6012443061882015
2.4250005e6	0.5581763460037901
2.4350005e6	0.5432561558250643
2.4450005e6	0.5887005649717515
2.4550005e6	0.5544341009309164
2.4650005e6	0.5584507936507936
2.4750005e6	0.5385549791218526
2.4850005e6	0.4907878017789073
2.4950005e6	0.34406717780211754
2.5050005e6	0.3545089757127771
2.5150005e6	0.37185346391004714
2.5250005e6	0.4173480270174192
2.5350005e6	0.4599944243100084
2.5450005e6	0.5183152899302981
2.5550005e6	0.5016781292984871
2.5650005e6	0.42557064001193495
2.5750005e6	0.3808539325842697
2.5850005e6	0.34530566144289143
2.5950005e6	0.2667571971754481
2.6050005e6	0.22822909809084924
2.6150005e6	0.2630696416497634
2.6250005e6	0.27063765941485374
2.6350005e6	0.21381193913382757
2.6450005e6	0.2732924693520141
2.6550005e6	0.30861592564682244
2.6650005e6	0.43910178179155485
2.6750005e6	0.4761224959705273
2.6850005e6	0.4617691806129102
2.6950005e6	0.42202231018351927
2.7050005e6	0.40799217093459467
2.7150005e6	0.2527241858311468
2.7250005e6	0.19263995010135665
2.7350005e6	0.21287313432835825
2.7450005e6	0.2677755324110058
2.7550005e6	0.2871138845553823
2.7650005e6	0.4109686389618416
2.7750005e6	0.48552431084637765
2.7850005e6	0.5337825810553083
2.7950005e6	0.5771627222890762
2.8050005e6	0.6024901881174719
2.8150005e6	0.5688636048286387
2.8250005e6	0.49425575207387706
2.8350005e6	0.3951572926596759
2.8450005e6	0.21958213846784116
2.8550005e6	0.10330812854442348
2.8650005e6	-0.04310095458490015
2.8750005e6	0.006903765690376606
2.8850005e6	0.05217391304347828
2.8950005e6	0.13150085137436152
2.9050005e6	0.15390716118497785
2.9150005e6	0.2523065746458409
2.9250005e6	0.2778910369068541
2.9350005e6	0.27079521463757916
2.9450005e6	0.2564387365498091
2.9550005e6	0.2224373956594324
2.9650005e6	0.13702394974479784
2.9750005e6	0.10924755887421025
2.9850005e6	0.12328958880139984
2.9950005e6	0.10744195276840643
3.0050005e6	0.14356456776947707
3.0150005e6	0.1634276342763428
3.0250005e6	0.13870169426994103
3.0350005e6	0.11269470404984423
3.0450005e6	0.1142710647752521
3.0550005e6	0.11266546821376044
3.0650005e6	0.1184299065420561
3.0750005e6	0.16955658504301785
3.0850005e6	0.1565718994643593
3.0950005e6	0.17825739408473226
3.1050005e6	0.21340937543469193
3.1150005e6	0.21212437940945916
3.1250005e6	0.20430217669654296
3.1350005e6	0.22016175621028308
3.1450005e6	0.2558015267175573
3.1550005e6	0.22898919262555628
3.1650005e6	0.22332439678284186
3.1750005e6	0.22113852729745487
3.1850005e6	0.24990574121679524
3.1950005e6	0.2245750708215298
3.2050005e6	0.2738347946469774
3.2150005e6	0.31592893706714853
3.2250005e6	0.335806916426513
3.2350005e6	0.38184955141476884
3.2450005e6	0.4324741517402068
3.2550005e6	0.45002349256068913
3.2650005e6	0.45313502478856815
3.2750005e6	0.49001962066710275
3.2850005e6	0.46871823052617134
3.2950005e6	0.403352967829633
3.3050005e6	0.36757728253055355
3.3150005e6	0.24533522525718343
3.3250005e6	0.09526928675400294
3.3350005e6	0.028159340659340698
3.3450005e6	0.027121559633027564
3.3550005e6	0.03006217896728851
3.3650005e6	0.06991006929087427
3.3750005e6	0.11542747970068465
3.3850005e6	0.13555344116714246
3.3950005e6	0.12830188679245288
3.4050005e6	0.14833301581253572
3.4150005e6	0.11001185837709644
3.4250005e6	0.08536238749407868
3.4350005e6	0.11726644856415855
3.4450005e6	0.24396180490544842
3.4550005e6	0.2821545872564047
3.4650005e6	0.4014781634938411
3.4750005e6	0.43298538622129445
3.4850005e6	0.35308472246090394
3.4950005e6	0.2901761719916393
3.5050005e6	0.3357487922705314
3.5150005e6	0.3207856317613696
3.5250005e6	0.3281800613845629
3.5350005e6	0.35875564475664834
3.5450005e6	0.33379117385221924
3.5550005e6	0.2340550029256875
3.5650005e6	0.19260381933919377
3.5750005e6	0.1865387453874539
3.5850005e6	0.18042114070561988
3.5950005e6	0.23255813953488366
3.6050005e6	0.2490045051591338
3.6150005e6	0.27296962182269063
3.6250005e6	0.2969914683430624
3.6350005e6	0.2621851158773571
3.6450005e6	0.19293060987976243
3.6550005e6	0.17614852108244183
3.6650005e6	0.17158503194402192
3.6750005e6	0.19532505478451426
3.6850005e6	0.2507701786814541
3.6950005e6	0.29047954866008463
3.7050005e6	0.3244344904815229
3.7150005e6	0.33827301225420353
3.7250005e6	0.2635958395245171
3.7350005e6	0.20210084033613443
3.7450005e6	0.22323651452282164
3.7550005e6	0.22323651452282164
3.7650005e6	NaN
3.7750005e6	NaN
3.7850005e6	NaN
3.7950005e6	0.18586789554531494
3.8050005e6	0.21772406847935552
3.8150005e6	0.222507403751234
3.8250005e6	0.29290169290169293
3.8350005e6	0.2826033765598238
3.8450005e6	0.2582658022690438
3.8550005e6	0.20617188705446696
3.8650005e6	0.1985705407085146
3.8750005e6	0.14058842138563749
3.8850005e6	0.13023397143725313
3.8950005e6	0.1374187558031569
3.9050005e6	0.18523652746491076
3.9150005e6	0.20105800113357267
3.9250005e6	0.24111384111384115
3.9350005e6	0.2595553559398159
3.9450005e6	0.26238532110091745
3.9550005e6	0.23785185185185184
3.9650005e6	0.21240875912408763
3.9750005e6	0.16477397153136245
3.9850005e6	0.17202056395077117
3.9950005e6	0.13613028854664544
4.0050005e6	0.12494109727364529
4.0150005e6	0.1321109258978633
4.0250005e6	0.15995934959349595
4.0350005e6	0.14849958088851636
4.0450005e6	0.152900671372009
4.0550005e6	0.15514080986502252
4.0650005e6	0.13940236275191106
4.0750005e6	0.13125707814269535
4.0850005e6	0.19202772963604856
4.0950005e6	0.19617779064716956
4.1050005e6	0.19723694779116466
4.1150005e6	0.1790773452238038
4.1250005e6	0.18013388037141004
4.1350005e6	0.0620256007186167
4.1450005e6	0.033542774287095255
4.1550005e6	0.012619502868068878
4.1650005e6	0.024192976232706664
4.1750005e6	0.06301710730948681
4.1850005e6	0.08993892639022825
4.1950005e6	0.11075569772091165
4.2050005e6	0.08972582103043089
4.2150005e6	0.09754219721646437
4.2250005e6	0.08371559633027527
4.2350005e6	0.06503800217155269
4.2450005e6	0.056063829787234065
4.2550005e6	0.06321974148061106
4.2650005e6	0.07557058326289096
4.2750005e6	0.06521087561549989
4.2850005e6	0.0738805970149254
4.2950005e6	0.06612853151195283
4.3050005e6	0.05410412008942831
4.3150005e6	0.040441292356186
4.3250005e6	0.05640224045851246
4.3350005e6	0.05292231812577067
4.3450005e6	0.05860465116279072
4.3550005e6	0.07858307395879652
4.3650005e6	0.129272464149454
4.3750005e6	0.13275552898983858
4.3850005e6	0.14454558185128139
4.3950005e6	0.15814120176800867
4.4050005e6	0.1490522422561258
4.4150005e6	0.11044323778254835
4.4250005e6	0.10786516853932589
4.4350005e6	0.07707399103139018
4.4450005e6	0.040799870988550264
4.4550005e6	0.030758563306060218
4.4650005e6	0.03411483925312372
4.4750005e6	0.031163585521205548
4.4850005e6	0.053269874845760644
4.4950005e6	0.06683526011560695
4.5050005e6	0.09817744842779894
4.5150005e6	0.1391627446123359
4.5250005e6	0.19043460178831356
4.5350005e6	0.21923076923076926
4.5450005e6	0.20527728085867622
4.5550005e6	0.32364508393285374
4.5650005e6	0.3174005985463873
4.5750005e6	0.3098432601880877
4.5850005e6	0.31935280521117887
4.5950005e6	0.3336430834213305
4.6050005e6	0.29257045260461145
4.6150005e6	0.22514935988620202
4.6250005e6	0.1375404530744337
4.6350005e6	0.18574338085539713
4.6450005e6	0.2074306177260519
4.6550005e6	0.21195695496213632
4.6650005e6	0.24641080312722108
4.6750005e6	0.23585926928281462
4.6850005e6	0.15658034764100745
4.6950005e6	0.12034419176398284
4.7050005e6	0.11677895412255378
4.7150005e6	0.18232291001914488
4.7250005e6	0.2408391608391609
4.7350005e6	0.32098109670364
4.7450005e6	0.33997481460752765
4.7550005e6	0.2936493327197423
4.7650005e6	0.26937082277022356
4.7750005e6	0.2845387170968566
4.7850005e6	0.28082769191467627
4.7950005e6	0.32769516728624537
4.8050005e6	0.42617407639323734
4.8150005e6	0.39254536537518386
4.8250005e6	0.3685728015377223
4.8350005e6	0.3137351778656126
4.8450005e6	0.24727883001678258
4.8550005e6	0.19268817204301075
4.8650005e6	0.1740445859872612
4.8750005e6	0.1309627781243502
4.8850005e6	0.11063618290258452
4.8950005e6	0.05881858314063488
4.9050005e6	0.02920946851272893
4.9150005e6	0.009752361501148867
4.9250005e6	-0.012840909090909064
4.9350005e6	-0.039833376724811215
4.9450005e6	-0.024695908588278633
4.9550005e6	0.026539196940726612
4.9650005e6	0.029597069597069637
4.9750005e6	0.03168724279835395
4.9850005e6	0.048467030659386845
4.9950005e6	0.0397896581945662
5.0050005e6	0.02375565610859733
5.0150005e6	-0.011626541397533713
5.0250005e6	0.10760510155880969
5.0350005e6	0.23394466894622326
5.0450005e6	0.37367583541714033
5.0550005e6	0.36552230585643475
5.0650005e6	0.4574734506260898
5.0750005e6	0.4838975007908891
5.0850005e6	0.47995372665675096
5.0950005e6	0.40490233626962857
5.1050005e6	0.37613814756671904
5.1150005e6	0.28903486609398693
5.1250005e6	0.19798687089715536
5.1350005e6	0.13945429197371043
5.1450005e6	0.1400821281913944
5.1550005e6	0.13188597319237305
5.1650005e6	0.10568675609295297
5.1750005e6	0.0844260409477801
5.1850005e6	0.09796557120500783
5.1950005e6	0.05852417302798985
5.2050005e6	0.06334355828220863
5.2150005e6	0.08734375000000003
5.2250005e6	0.14154838709677417
5.2350005e6	0.10018761726078801
5.2450005e6	0.15789473684210528
5.2550005e6	0.1887801005557026
5.2650005e6	0.21988622310165723
5.2750005e6	0.264797507788162
5.2850005e6	0.2762206386909475
5.2950005e6	0.2961064563824544
5.3050005e6	0.30869457517958887
5.3150005e6	0.2539126141693409
5.3250005e6	0.21363102232667452
5.3350005e6	0.222834984920293
5.3450005e6	0.343223736968725
5.3550005e6	0.3582578531508962
5.3650005e6	0.37452863749555326
5.3750005e6	0.396600790513834
5.3850005e6	0.3980106571936056
5.3950005e6	0.34196977246304605
5.4050005e6	0.351718009478673
5.4150005e6	0.30353614889047964
5.4250005e6	0.28102929099370383
5.4350005e6	0.2716253443526171
5.4450005e6	0.18653637350705754
5.4550005e6	0.08339250493096649
5.4650005e6	0.11508078994614006
5.4750005e6	0.13657823271359937
5.4850005e6	0.1339724594735925
5.4950005e6	0.12695520121488232
5.5050005e6	0.16722835560720511
5.5150005e6	0.16701710987425275
5.5250005e6	0.16606683804627248
5.5350005e6	0.1564377121963959
5.5450005e6	0.11940000000000002
5.5550005e6	0.07666573738500142
5.5650005e6	0.07099675243567324
5.5750005e6	0.07412712623097584
5.5850005e6	0.05434103685196755
5.5950005e6	0.03981422841460843
5.6050005e6	0.027538940809968875
5.6150005e6	0.057791577721715545
5.6250005e6	0.05182421227197349
5.6350005e6	0.06192840344917694
5.6450005e6	0.07728313406257951
5.6550005e6	0.09031296572280183
5.6650005e6	0.07596899224806204
5.6750005e6	0.05211384360320533
5.6850005e6	0.04420766266152802
5.6950005e6	0.052560342882923564
5.7050005e6	0.09060560667665316
5.7150005e6	0.07918142463597012
5.7250005e6	0.07157270029673593
5.7350005e6	0.07762295081967215
5.7450005e6	0.05623257666268421
5.7550005e6	0.02356927710843376
5.7650005e6	0.021819474058280056
5.7750005e6	0.05323234102518939
5.7850005e6	0.03381542699724521
5.7950005e6	0.017488494411571357
5.8050005e6	-0.012106368089573109
5.8150005e6	-0.0005667729365922531
5.8250005e6	0.004058167061210694
5.8350005e6	0.03459029435163087
5.8450005e6	0.07674458283569356
5.8550005e6	0.10800821355236141
5.8650005e6	0.10867240176703093
5.8750005e6	0.09264291207382724
5.8850005e6	0.08246656760772661
5.8950005e6	0.07049180327868854
5.9050005e6	0.03732251521298177
5.9150005e6	0.06480764265427319
5.9250005e6	0.07403645055273383
5.9350005e6	0.07301765200336233
5.9450005e6	0.04789594491201227
5.9550005e6	0.049897149573905404
5.9650005e6	0.03258278145695366
5.9750005e6	0.0815494393476045
5.9850005e6	0.11280244303500121
5.9950005e6	0.14264669776577465
6.0050005e6	0.21324016182420008
6.0150005e6	0.2220725776281332
6.0250005e6	0.20425951488858213
6.0350005e6	0.19849823321554771
6.0450005e6	0.1687039617758312
6.0550005e6	0.06497943688706109
6.0650005e6	0.04434330299089729
6.0750005e6	0.0589545313949892
6.0850005e6	0.08825995807127884
6.0950005e6	0.11337002266105538
6.1050005e6	0.1878116343490305
6.1150005e6	0.17814496585150918
6.1250005e6	0.19447436197611806
6.1350005e6	0.1893639207507821
6.1450005e6	0.23827569872098536
6.1550005e6	0.23616133518776078
6.1650005e6	0.26423841059602654
6.1750005e6	0.33362336855189556
6.1850005e6	0.3898783454987835
6.1950005e6	0.3649172576832151
6.2050005e6	0.3925429409300377
6.2150005e6	0.33605134012835036
6.2250005e6	0.23785900783289823
6.2350005e6	0.14168207024029578
6.2450005e6	0.06816901408450708
6.2550005e6	-0.0004601932811780637
6.2650005e6	0.04429347826086959
6.2750005e6	0.07782013904462885
6.2850005e6	0.07391638881764555
6.2950005e6	0.09175686927560368
6.3050005e6	0.06811751904243747
6.3150005e6	0.025691456668715463
6.3250005e6	0.03569892473118283
6.3350005e6	0.059869725290286065
6.3450005e6	0.09046321525885563
6.3550005e6	0.10482315112540197
6.3650005e6	0.1841164791528789
6.3750005e6	0.3021477213200629
6.3850005e6	0.32416000000000006
6.3950005e6	0.34305989213738286
6.4050005e6	0.38183023872679045
6.4150005e6	0.29989350372736956
6.4250005e6	0.20610687022900764
6.4350005e6	0.18064139941690965
6.4450005e6	0.1706073752711497
6.4550005e6	0.1807557117750439
6.4650005e6	0.28884585592563905
6.4750005e6	0.33875486381322967
6.4850005e6	0.4460101867572157
6.4950005e6	0.4369793694044376
6.5050005e6	0.41431578947368425
6.5150005e6	0.3389138423846468
6.5250005e6	0.26564315352697093
6.5350005e6	0.14711616571892772
6.5450005e6	0.11666269368295593
6.5550005e6	0.10735158412796064
6.5650005e6	0.12624113475177307
6.5750005e6	0.17874713020662514
6.5850005e6	0.37128682170542643
6.5950005e6	0.4379260681709074
6.6050005e6	0.44985044865403795
6.6150005e6	0.4658593386120168
6.6250005e6	0.4308453237410072
6.6350005e6	0.3509371554575524
6.6450005e6	0.23781388478581983
6.6550005e6	0.21023842917251054
6.6650005e6	0.17421451787648976
6.6750005e6	0.2836170212765957
6.6850005e6	0.25168724279835397
6.6950005e6	0.2389919689836611
6.7050005e6	0.27568381430363864
6.7150005e6	0.21213346814964612
6.7250005e6	0.1485658536585366
6.7350005e6	0.15550652693509837
6.7450005e6	0.1952040387042491
6.7550005e6	0.13480825958702067
6.7650005e6	0.17030136986301375
6.7750005e6	0.15421920465567412
6.7850005e6	0.10101343389111477
6.7950005e6	0.018836176676793662
6.8050005e6	0.03909272848565711
6.8150005e6	0.03221238938053099
6.8250005e6	0.07233785822021117
6.8350005e6	0.11337480559875585
6.8450005e6	0.16080178173719376
6.8550005e6	0.15432098765432103
6.8650005e6	0.14235104669887283
6.8750005e6	0.0893772893772894
6.8850005e6	0.1579349904397706
6.8950005e6	0.14879725085910656
6.9050005e6	0.12198739340007418
6.9150005e6	0.11975466394071049
6.9250005e6	0.12796965462168103
6.9350005e6	0.11455865494841425
6.9450005e6	0.11445805154450743
6.9550005e6	0.11860914359304572
6.9650005e6	0.10671414038657172
6.9750005e6	0.08006795016987543
6.9850005e6	0.08225756158403495
6.9950005e6	0.054656488549618354
7.0050005e6	0.03587081891580164
7.0150005e6	0.050621032293679306
7.0250005e6	0.0396305256212888
7.0350005e6	0.06210727304287453
7.0450005e6	0.06372783900335413
7.0550005e6	0.06473947180585299
7.0650005e6	0.09762796504369539
7.0750005e6	0.15063469675599442
7.0850005e6	0.13633708802670005
7.0950005e6	0.1433050293925539
7.1050005e6	0.16039273031125972
7.1150005e6	0.11250632911392408
7.1250005e6	0.05211384360320535
7.1350005e6	0.08469493278179942
7.1450005e6	0.09569544662851458
7.1550005e6	0.07439923101570012
7.1650005e6	0.09605568445475642
7.1750005e6	0.11521409049498942
7.1850005e6	0.1096817420435511
7.1950005e6	0.13277498604131768
7.2050005e6	0.14113636363636367
7.2150005e6	0.1470827679782904
7.2250005e6	0.1365135453474676
7.2350005e6	0.16744186046511622
7.2450005e6	0.1564945226917058
7.2550005e6	0.29322865554465166
7.2650005e6	0.4310630630630631
7.2750005e6	0.5516725476358505
7.2850005e6	0.5556447119135184
7.2950005e6	0.5924884437596303
7.3050005e6	0.6102491961414791
7.3150005e6	0.5652193325147897
7.3250005e6	0.5110229526778124
7.3350005e6	0.4819377393041452
7.3450005e6	0.40037002775208136
7.3550005e6	0.38344051446945343
7.3650005e6	0.40617100371747206
7.3750005e6	0.3728319263238681
7.3850005e6	0.3757058437294813
7.3950005e6	0.46274606299212595
7.4050005e6	0.5286032138442521
7.4150005e6	0.5236245954692558
7.4250005e6	0.543407681140293
7.4350005e6	0.4793993068925683
7.4450005e6	0.34724121481952624
7.4550005e6	0.16025854108956608
7.4650005e6	0.16772314545143055
7.4750005e6	0.1247800586510264
7.4850005e6	0.24855023600809176
7.4950005e6	0.2767829092051524
7.5050005e6	0.28514996342355525
7.5150005e6	0.2626745268383494
7.5250005e6	0.26761904761904765
7.5350005e6	0.17847004608294934
7.5450005e6	0.14141694780710462
7.5550005e6	0.10612597066436584
7.5650005e6	0.09760696156635247
7.5750005e6	0.08833117723156533
7.5850005e6	0.09516883116883117
7.5950005e6	0.11588972431077696
7.6050005e6	0.1190642110502738
7.6150005e6	0.13126260588947158
7.6250005e6	0.11675815305134
7.6350005e6	0.10630003480682214
7.6450005e6	0.09316493313521547
7.6550005e6	0.08009284056418497
7.6650005e6	0.057557100297914617
7.6750005e6	0.09689041389663308
7.6850005e6	0.10776826859776172
7.6950005e6	0.13722407015421834
7.7050005e6	0.20691116544417282
7.7150005e6	0.20567124501550732
7.7250005e6	0.16600223249880405
7.7350005e6	0.17993947254647646
7.7450005e6	0.14248297537978002
7.7550005e6	0.03159090909090912
7.7650005e6	-0.032782239017477524
7.7750005e6	-0.03890317052270775
7.7850005e6	0.07801418439716315
7.7950005e6	0.12019099590723058
7.8050005e6	0.1462984723854289
7.8150005e6	0.16483516483516483
7.8250005e6	0.1933798967506833
7.8350005e6	0.1997601918465228
7.8450005e6	0.21572943229096767
7.8550005e6	0.2671540081774254
7.8650005e6	0.3077168445589498
7.8750005e6	0.2809304841763592
7.8850005e6	0.2448717948717949
7.8950005e6	0.1930248910139221
7.9050005e6	0.12025886325267308
7.9150005e6	0.17392862064213865
7.9250005e6	0.2255807883059254
7.9350005e6	0.25341880341880346
7.9450005e6	0.2914733353419705
7.9550005e6	0.27907118851206847
7.9650005e6	0.1549876025176426
7.9750005e6	0.22707669229326838
7.9850005e6	0.32140305293926597
7.9950005e6	0.39771446966038954
8.0050005e6	0.5181691125087352
8.0150005e6	0.5183573398712842
8.0250005e6	0.46904290429042905
8.0350005e6	0.46239019407558735
8.0450005e6	0.4070935491549631
8.0550005e6	0.4663636363636364
8.0650005e6	0.5410809877395959
8.0750005e6	0.5833172427109482
8.0850005e6	0.5355016755371577
8.0950005e6	0.5437741214706481
8.1050005e6	0.496888260254597
8.1150005e6	0.24065335753176045
8.1250005e6	0.032258064516129066
8.1350005e6	NaN
8.1450005e6	0.25838150289017353
8.1550005e6	0.22144522144522152
8.1650005e6	0.24725050916496943
8.1750005e6	0.19829351535836176
8.1850005e6	0.06261089987325733
8.1950005e6	0.05490196078431375
8.2050005e6	0.08229755178907727
8.2150005e6	0.06526664824537169
8.2250005e6	0.07320165813216292
8.2350005e6	0.08718957462503078
8.2450005e6	0.11017310884515064
8.2550005e6	0.09701126898579134
8.2650005e6	0.17446161641753236
8.2750005e6	0.21877794336810732
8.2850005e6	0.21807909604519773
8.2950005e6	0.17814297452752673
8.3050005e6	0.1905882352941177
8.3150005e6	0.14842903575297942
8.3250005e6	0.0820982514571191
8.3350005e6	0.06472838561591432
8.3450005e6	0.09395484340859434
8.3550005e6	0.06605063759009427
8.3650005e6	0.06291293734743698
8.3750005e6	0.09121767241379312
8.3850005e6	0.08675019994668091
8.3950005e6	0.04715025906735754
8.4050005e6	0.06957590657652125
8.4150005e6	0.12058573131278738
8.4250005e6	0.12453924207910544
8.4350005e6	0.1538420632810423
8.4450005e6	0.1575877409787445
8.4550005e6	0.1513410999729071
8.4650005e6	0.06992331723942065
8.4750005e6	0.05527809307604998
8.4850005e6	0.04468784227820374
8.4950005e6	0.12506887052341598
8.5050005e6	0.13525476067936185
8.5150005e6	0.13471113198684834
8.5250005e6	0.12823886639676113
8.5350005e6	0.15619417475728156
8.5450005e6	0.127331486611265
8.5550005e6	0.12923215087561743
8.5650005e6	0.1619956616052061
8.5750005e6	0.1716312056737589
8.5850005e6	0.1724079199489036
8.5950005e6	0.16103286384976526
8.6050005e6	0.15262862488306833
8.6150005e6	0.10232306861156133
8.6250005e6	0.09450766947055916
8.6350005e6	0.08091603053435116
8.6450005e6	0.09282336006580302
8.6550005e6	0.07710638297872344
8.6650005e6	0.14056517775752053
8.6750005e6	0.1762131303520457
8.6850005e6	0.2280193236714976
8.6950005e6	0.21841726618705035
8.7050005e6	0.25656435802667527
8.7150005e6	0.2635609444798979
8.7250005e6	0.27870311506675144
8.7350005e6	0.22960547766547115
8.7450005e6	0.23729468599033818
8.7550005e6	0.2008659570629623
8.7650005e6	0.15921594465491684
8.7750005e6	0.22084555651423643
8.7850005e6	0.23230622009569382
8.7950005e6	0.2436594562413177
8.8050005e6	0.2476840745525005
8.8150005e6	0.2678578440997448
8.8250005e6	0.13131734445603063
8.8350005e6	0.14287544028178034
8.8450005e6	0.1348558828161916
8.8550005e6	0.12352843641187201
8.8650005e6	0.10534912209064928
8.8750005e6	0.11515489813005864
8.8850005e6	0.08869565217391305
8.8950005e6	0.04750103263114417
8.9050005e6	0.08019200000000003
8.9150005e6	0.11730390224674812
8.9250005e6	0.1108122842086135
8.9350005e6	0.10384295458326405
8.9450005e6	0.12106835354067828
8.9550005e6	0.15516717325227966
8.9650005e6	0.1782343644163468
8.9750005e6	0.1816153502900491
8.9850005e6	0.1994020926756353
8.9950005e6	0.18942372881355934
9.0050005e6	0.13559490319377793
9.0150005e6	0.12310652440090959
9.0250005e6	0.12770833333333337
9.0350005e6	0.1342520338701644
9.0450005e6	0.12542127196955974
9.0550005e6	0.15706255666364463
9.0650005e6	0.16867541766109787
9.0750005e6	0.17481568858743737
9.0850005e6	0.19640610961365682
9.0950005e6	0.21424596549805233
9.1050005e6	0.23351691581431944
9.1150005e6	0.20686146242186365
9.1250005e6	0.20452476203614295
9.1350005e6	0.1819464784982026
9.1450005e6	0.17274586939417783
9.1550005e6	0.16671792243294037
9.1650005e6	0.19249862107004964
9.1750005e6	0.20056315366049882
9.1850005e6	0.20456802383316788
9.1950005e6	0.15238795003673772
9.2050005e6	0.14492806410489895
9.2150005e6	0.12619957537154994
9.2250005e6	0.12450076804915518
9.2350005e6	0.13154121863799284
9.2450005e6	0.18197654941373537
9.2550005e6	0.1509817671809257
9.2650005e6	0.14350433044636912
9.2750005e6	0.11654203902972826
9.2850005e6	0.08660620122337064
9.2950005e6	0.07093235831809874
9.3050005e6	0.14901291737752867
9.3150005e6	0.16964939822082678
9.3250005e6	0.24182677165354335
9.3350005e6	0.3041769041769042
9.3450005e6	0.2992380952380952
9.3550005e6	0.2246228123114062
9.3650005e6	0.2513357778941855
9.3750005e6	0.231897341888176
9.3850005e6	0.2196813495782568
9.3950005e6	0.21601455868971794
9.4050005e6	0.2
9.4150005e6	0.1861126920887877
9.4250005e6	0.17231833910034602
9.4350005e6	0.14755555555555555
9.4450005e6	0.2093406593406594
9.4550005e6	0.2503759398496241
9.4650005e6	0.26113537117903934
9.4750005e6	0.26113537117903934
9.4850005e6	NaN
