# Supplementary material for: Admixture of evolutionary rates across a butterfly hybrid zone
Source: eLife. 2022 Jun 15;11:e78135. doi: 10.7554/eLife.78135 (PMC9246367; doi:10.7554/eLife.78135)
Supplement: Figure 2—source data 1. [file elife-78135-fig2-data1.zip › Fst_50kbWindows_10kbIncreaments/Chromosome21.csv]

Position	Fst_XY_KM
25000.5	0.5126169732171668
35000.5	0.5773142112125164
45000.5	0.595050618672666
55000.5	0.6011691884456671
65000.5	0.5788720395297325
75000.5	0.5838568753900562
85000.5	0.5279483037156705
95000.5	0.5246472248353716
105000.5	0.5384549722577892
115000.5	0.594471259324265
125000.5	0.6115023474178404
135000.5	0.5998084596967279
145000.5	0.5958122035007362
155000.5	0.6013094550356249
165000.5	0.5911878264819442
175000.5	0.6890385019987378
185000.5	0.7413963328631875
195000.5	0.802737603305785
205000.5	0.7888548951048951
215000.5	0.7662822994697417
225000.5	0.7564224548049475
235000.5	0.7714168377823409
245000.5	0.7751419721218378
255000.5	0.7928425878757005
265000.5	0.8167375886524824
275000.5	0.8297994681233378
285000.5	0.8366575625599764
295000.5	0.8505986867516416
305000.5	0.8010824184320395
315000.5	0.7273089700996678
325000.5	0.6570605187319885
335000.5	0.5445496586654922
345000.5	0.40926243567753
355000.5	0.42811149202563725
365000.5	0.6100012137395314
375000.5	0.7240313073726931
385000.5	0.8003242658980365
395000.5	0.8155291790306627
405000.5	0.8422391068382695
415000.5	0.8332132328856862
425000.5	0.7840892728581714
435000.5	0.7912964641885766
445000.5	0.7508223024468512
455000.5	0.7160268922142702
465000.5	0.7107329842931938
475000.5	0.7345798603289029
485000.5	0.6979320908858822
495000.5	0.7273166447079492
505000.5	0.7509098603470166
515000.5	0.7189455328751667
525000.5	0.7353703889838175
535000.5	0.7492598454520065
545000.5	0.7410974244120941
555000.5	0.7434964749157046
565000.5	0.7987311807593978
575000.5	0.7764231454562507
585000.5	0.7175419862149306
595000.5	0.6902755111836422
605000.5	0.6500156429241841
615000.5	0.5712810425374969
625000.5	0.5356029729081755
635000.5	0.5893841911764707
645000.5	0.5864910503208376
655000.5	0.6214622641509434
665000.5	0.6119035809939491
675000.5	0.6349218452154023
685000.5	0.6478150036416607
695000.5	0.7153542631669241
705000.5	0.683601525439494
715000.5	0.6927723045760058
725000.5	0.7128757799205899
735000.5	0.6643090638930164
745000.5	0.5536875140103117
755000.5	0.5050672182006205
765000.5	0.458184539719876
775000.5	0.48258236682746597
785000.5	0.4899666295884316
795000.5	0.512214675425899
805000.5	0.5562697709730483
815000.5	0.5730694100794375
825000.5	0.44182555171896115
835000.5	0.401664834301869
845000.5	0.34086781029263363
855000.5	0.32530282637954244
865000.5	0.30094722598105555
875000.5	0.3399075500770416
885000.5	0.3153467703539121
895000.5	0.3166312346688472
905000.5	0.3058139534883721
915000.5	0.32568981921979073
925000.5	0.22025991336221265
935000.5	0.16255385820603213
945000.5	0.17256928135274777
955000.5	0.15739484396200817
965000.5	0.19155597722960152
975000.5	0.16918980600988975
985000.5	0.12908790603780512
995000.5	0.12362993517972895
1.0050005e6	0.12017738359201778
1.0150005e6	0.08759593958900719
1.0250005e6	0.149031059198301
1.0350005e6	0.2032128514056225
1.0450005e6	0.205658852061439
1.0550005e6	0.3703269506317572
1.0650005e6	0.4715233385598842
1.0750005e6	0.4662207357859532
1.0850005e6	0.4736535662299855
1.0950005e6	0.5150631681243926
1.1050005e6	0.43716687533536036
1.1150005e6	0.30721256843608663
1.1250005e6	0.36998932764140874
1.1350005e6	0.5099691006667751
1.1450005e6	0.5664543524416136
1.1550005e6	0.6128430415446361
1.1650005e6	0.6395941683007929
1.1750005e6	0.6598096510268827
1.1850005e6	0.6395500725689404
1.1950005e6	0.5936435868331441
1.2050005e6	0.5385508648844805
1.2150005e6	0.45928411633109617
1.2250005e6	0.3279164248403946
1.2350005e6	0.20512627214474183
1.2450005e6	0.21989958922866273
1.2550005e6	0.24551422319474836
1.2650005e6	0.25301837270341204
1.2750005e6	0.2999767927593409
1.2850005e6	0.28473937617751727
1.2950005e6	0.2773856209150327
1.3050005e6	0.2854639728231719
1.3150005e6	0.45119494964677587
1.3250005e6	0.5459753652248639
1.3350005e6	0.5804133721736718
1.3450005e6	0.6180211502245401
1.3550005e6	0.613447326474424
1.3650005e6	0.4808510638297872
1.3750005e6	0.34501236603462493
1.3850005e6	0.2988716201830956
1.3950005e6	0.25139052095573833
1.4050005e6	0.21247021445591743
1.4150005e6	0.19928057553956838
1.4250005e6	0.15593592275619925
1.4350005e6	0.10056441717791413
1.4450005e6	0.10863606700021758
1.4550005e6	0.11880674448767838
1.4650005e6	0.10484275516110364
1.4750005e6	0.10255466993664421
1.4850005e6	0.09292018042753483
1.4950005e6	0.03660789252728802
1.5050005e6	0.020072551390568346
1.5150005e6	0.013710946280062952
1.5250005e6	0.010040340654415083
1.5350005e6	0.04660576750850799
1.5450005e6	0.1550095172175117
1.5550005e6	0.18368945868945874
1.5650005e6	0.22407023144453317
1.5750005e6	0.20742824985931346
1.5850005e6	0.24339894383101301
1.5950005e6	0.18973391205887907
1.6050005e6	0.21663394610030348
1.6150005e6	0.187593893869639
1.6250005e6	0.24344517468004154
1.6350005e6	0.2703891708967851
1.6450005e6	0.3167066346922462
1.6550005e6	NaN
1.6650005e6	NaN
1.6750005e6	NaN
1.6850005e6	NaN
1.6950005e6	NaN
1.7050005e6	NaN
1.7150005e6	NaN
1.7250005e6	NaN
1.7350005e6	NaN
1.7450005e6	NaN
1.7550005e6	NaN
1.7650005e6	NaN
1.7750005e6	NaN
1.7850005e6	NaN
1.7950005e6	NaN
1.8050005e6	NaN
1.8150005e6	NaN
1.8250005e6	NaN
1.8350005e6	NaN
1.8450005e6	NaN
1.8550005e6	NaN
1.8650005e6	NaN
1.8750005e6	NaN
1.8850005e6	NaN
1.8950005e6	NaN
1.9050005e6	NaN
1.9150005e6	NaN
1.9250005e6	0.6015424164524422
1.9350005e6	0.4480823199251638
1.9450005e6	0.4699441340782123
1.9550005e6	0.4378976486860304
1.9650005e6	0.44156206415620647
1.9750005e6	0.15853131749460048
1.9850005e6	0.3104000000000001
1.9950005e6	0.22222222222222227
2.0050005e6	0.2638888888888889
2.0150005e6	0.2638888888888889
2.0250005e6	0.3054545454545454
2.0350005e6	NaN
2.0450005e6	NaN
2.0550005e6	NaN
2.0650005e6	NaN
2.0750005e6	NaN
2.0850005e6	NaN
2.0950005e6	NaN
2.1050005e6	NaN
2.1150005e6	NaN
2.1250005e6	NaN
2.1350005e6	NaN
2.1450005e6	0.18160919540229886
2.1550005e6	0.06362869198312238
2.1650005e6	0.09316897791474066
2.1750005e6	0.14982948086396367
2.1850005e6	0.34121037463976944
2.1950005e6	0.3988808290155441
2.2050005e6	0.46550218340611355
2.2150005e6	0.5486582605884256
2.2250005e6	0.6832038254632398
2.2350005e6	0.6847410358565736
2.2450005e6	0.7061749408983451
2.2550005e6	0.7094248429192845
2.2650005e6	0.714769556432214
2.2750005e6	0.6346489215236347
2.2850005e6	0.6172815533980582
2.2950005e6	0.6379162545334652
2.3050005e6	0.701877729257642
2.3150005e6	0.6575726495726495
2.3250005e6	0.6606374932468936
2.3350005e6	0.6425948060415083
2.3450005e6	0.5868940153794717
2.3550005e6	0.4375126536514823
2.3650005e6	0.45573324259952364
2.3750005e6	0.4062925170068027
2.3850005e6	0.383227730152814
2.3950005e6	0.363111954459203
2.4050005e6	0.43998416468725254
2.4150005e6	0.48794880910060434
2.4250005e6	0.5184218512898331
2.4350005e6	0.5502544529262087
2.4450005e6	0.5328754852194686
2.4550005e6	0.4745130773511408
2.4650005e6	0.3649551345962113
2.4750005e6	0.31706191513908477
2.4850005e6	0.32094117647058823
2.4950005e6	0.3803317281968968
2.5050005e6	0.4348939497605317
2.5150005e6	0.5247254378153755
2.5250005e6	0.5435064935064936
2.5350005e6	0.5901467223044824
2.5450005e6	0.5134114955676294
2.5550005e6	0.37468267581475134
2.5650005e6	0.3109355509355509
2.5750005e6	0.3996001332889038
2.5850005e6	0.43840830449827
2.5950005e6	0.49873357228195947
2.6050005e6	0.5490700344431689
2.6150005e6	0.543765524093393
2.6250005e6	0.4741718555417186
2.6350005e6	0.3864138126238325
2.6450005e6	0.25258517034068134
2.6550005e6	0.08943304654754029
2.6650005e6	0.05855022585502262
2.6750005e6	0.12956381260096936
2.6850005e6	0.37008327994875084
2.6950005e6	0.3946233548025764
2.7050005e6	0.4509740695955932
2.7150005e6	0.47685724474028296
2.7250005e6	0.4836932241250932
2.7350005e6	0.42834134303156257
2.7450005e6	0.4664628709718508
2.7550005e6	0.5337363344051447
2.7650005e6	0.5680199528890121
2.7750005e6	0.6420494206338125
2.7850005e6	0.5742247510668562
2.7950005e6	0.5154185022026432
2.8050005e6	0.4197097442985487
2.8150005e6	0.4247325434257449
2.8250005e6	0.3917475160724723
2.8350005e6	0.40596877869605147
2.8450005e6	0.43686816350028784
2.8550005e6	0.4924809464224775
2.8650005e6	0.41939242613399913
2.8750005e6	0.31221476510067114
2.8850005e6	0.28245451742213995
2.8950005e6	0.23629715805218554
2.9050005e6	0.12120141342756185
2.9150005e6	0.3489997182304874
2.9250005e6	0.5349413298565842
2.9350005e6	0.6620865139949109
2.9450005e6	0.7063886572143452
2.9550005e6	0.7902941176470588
2.9650005e6	0.8048708684597886
2.9750005e6	0.8086834340311929
2.9850005e6	0.794800290486565
2.9950005e6	0.7866973797869277
3.0050005e6	0.7442085910078556
3.0150005e6	0.6360364220674881
3.0250005e6	0.5071345029239767
3.0350005e6	0.29572912658714895
3.0450005e6	0.16609656425003785
3.0550005e6	0.13782971619365614
3.0650005e6	0.20139130434782615
3.0750005e6	0.19926764314247672
3.0850005e6	0.2670353982300885
3.0950005e6	0.24301700334253742
3.1050005e6	0.3166108423272547
3.1150005e6	0.2814577184652894
3.1250005e6	0.29878715814506546
3.1350005e6	0.3122171945701357
3.1450005e6	0.4385444098635385
3.1550005e6	0.4756170703575548
3.1650005e6	0.5349730616069338
3.1750005e6	0.567691698561436
3.1850005e6	0.5593533487297923
3.1950005e6	0.5397268321339403
3.2050005e6	0.45864600326264277
3.2150005e6	0.4302188552188552
3.2250005e6	0.4422089041095891
3.2350005e6	0.39949085859754696
3.2450005e6	0.3338284942606347
3.2550005e6	0.31925465838509315
3.2650005e6	0.1754325259515571
3.2750005e6	0.06650124069478909
3.2850005e6	-0.019217081850533797
3.2950005e6	0.012885154061624644
3.3050005e6	0.0651898734177215
3.3150005e6	0.34088669950738915
3.3250005e6	0.2632218844984802
3.3350005e6	0.21513067400275102
3.3450005e6	0.3841918294849022
3.3550005e6	0.4454229432213209
3.3650005e6	0.5379426644182124
3.3750005e6	0.6027698863636364
3.3850005e6	0.7216946261017914
3.3950005e6	0.7355862474287395
3.4050005e6	0.7553120849933598
3.4150005e6	0.7216397319668899
3.4250005e6	0.6834011090573013
3.4350005e6	0.591002044989775
3.4450005e6	0.5812007277137659
3.4550005e6	0.5916133617626155
3.4650005e6	0.6208474576271187
3.4750005e6	0.5597765363128493
3.4850005e6	0.6450832072617246
3.4950005e6	0.7291497975708502
3.5050005e6	0.7847722637661455
3.5150005e6	0.7784332688588007
3.5250005e6	0.7761709868121873
3.5350005e6	0.6822230981474183
3.5450005e6	0.6077355836849507
3.5550005e6	0.5545066666666667
3.5650005e6	0.4650929317595983
3.5750005e6	0.4407929851315287
3.5850005e6	0.4165994377215499
3.5950005e6	0.40169108014767174
3.6050005e6	0.3128584096955365
3.6150005e6	0.31079177233023386
3.6250005e6	0.27456037514654164
3.6350005e6	0.23940578577013294
3.6450005e6	0.14569801446821615
3.6550005e6	0.1677684853312094
3.6650005e6	0.17216096233710437
3.6750005e6	0.15385892116182576
3.6850005e6	0.15654952076677323
3.6950005e6	0.20682574114244395
3.7050005e6	0.16194225721784777
3.7150005e6	0.1540264880499315
3.7250005e6	0.17177747625508824
3.7350005e6	0.15672484599589323
3.7450005e6	0.14796263706511442
3.7550005e6	0.1543699984308803
3.7650005e6	0.15352612886859462
3.7750005e6	0.16949891067538128
3.7850005e6	0.25986322987901106
3.7950005e6	0.29776855215360665
3.8050005e6	0.265695587924847
3.8150005e6	0.21866125760649094
3.8250005e6	0.1727997286755978
3.8350005e6	0.1255118390599965
3.8450005e6	0.06669421487603308
3.8550005e6	0.045124716553288
3.8650005e6	0.03565147881694646
3.8750005e6	0.072580023139221
3.8850005e6	0.09915520954116286
3.8950005e6	0.09572593800978797
3.9050005e6	0.10210612244897964
3.9150005e6	0.11601817104483511
3.9250005e6	0.11447459986082119
3.9350005e6	0.07229755908562577
3.9450005e6	0.07160161507402425
3.9550005e6	0.06292296616270701
3.9650005e6	0.1832112676056338
3.9750005e6	0.13890909090909087
3.9850005e6	0.15856992639327025
3.9950005e6	0.11223123017271769
4.0050005e6	0.10035518243461417
4.0150005e6	0.024791086350974958
4.0250005e6	0.045251857968621
4.0350005e6	0.08317388857625214
4.0450005e6	0.14370444835385776
4.0550005e6	0.1707896971412398
4.0650005e6	0.18517053880375686
4.0750005e6	0.2122554067971164
4.0850005e6	0.21441281138790036
4.0950005e6	0.1441311958724894
4.1050005e6	0.15146198830409358
4.1150005e6	0.14424766018718507
4.1250005e6	0.12333421821077785
4.1350005e6	0.1084074605451937
4.1450005e6	0.13916302311055595
4.1550005e6	0.11966873706004144
4.1650005e6	0.1280826339573919
4.1750005e6	0.12902448815736656
4.1850005e6	0.11495227995758221
4.1950005e6	0.11245238792850869
4.2050005e6	0.12534872534872538
4.2150005e6	0.12587939698492465
4.2250005e6	0.09780219780219783
4.2350005e6	0.06746310611384401
4.2450005e6	0.01636788776305536
4.2550005e6	0.016940889701401615
4.2650005e6	0.02227692307692311
4.2750005e6	0.019592711682743867
4.2850005e6	0.012454212454212488
4.2950005e6	0.04175824175824178
4.3050005e6	0.06121381886087771
4.3150005e6	0.05216925549009109
4.3250005e6	0.07695238095238097
4.3350005e6	0.11413969335604773
4.3450005e6	0.11364852809991083
4.3550005e6	0.0868079289131921
4.3650005e6	0.07254454088624944
4.3750005e6	0.019337606837606876
4.3850005e6	0.02108592514496577
4.3950005e6	0.03675126903553303
4.4050005e6	0.04347826086956524
4.4150005e6	0.09459644322845419
4.4250005e6	0.1036834486086537
4.4350005e6	0.09808389435525636
4.4450005e6	0.11617720258835244
4.4550005e6	0.13415850729724738
4.4650005e6	0.106258565555048
4.4750005e6	0.13277545327754536
4.4850005e6	0.14897731498698405
4.4950005e6	0.10519220258699222
4.5050005e6	0.1340320855614974
4.5150005e6	0.14602207841644466
4.5250005e6	0.11732296772012847
4.5350005e6	0.0718357231368384
4.5450005e6	0.08042039704165047
4.5550005e6	0.06976213130352048
4.5650005e6	0.045210384959713544
4.5750005e6	0.04343675417661102
4.5850005e6	0.07404789948959563
4.5950005e6	0.0750082754054949
4.6050005e6	0.09008620689655174
4.6150005e6	0.07444269308714256
4.6250005e6	0.08457711442786073
4.6350005e6	0.13912350597609563
4.6450005e6	0.2621414573311955
4.6550005e6	0.2359021519220158
4.6650005e6	0.23111461205198902
4.6750005e6	0.1660180351210252
4.6850005e6	0.13438857852265673
4.6950005e6	0.031971995332555465
4.7050005e6	0.03945051074321947
4.7150005e6	0.09669211195928755
4.7250005e6	0.15160302883840826
4.7350005e6	0.16153414405986904
4.7450005e6	0.289250508527617
4.7550005e6	0.3413557213930349
4.7650005e6	0.3302807486631016
4.7750005e6	0.35059597205096593
4.7850005e6	0.2851915774939593
4.7950005e6	0.11972972972972976
4.8050005e6	0.10332648870636556
4.8150005e6	0.1397175639894087
4.8250005e6	0.13813525410164068
4.8350005e6	0.18965659908978075
4.8450005e6	0.2608584785380366
4.8550005e6	0.27465181058495824
4.8650005e6	0.29096232676166317
4.8750005e6	0.3488702147525677
4.8850005e6	0.37771598808341617
4.8950005e6	0.3903664438810786
4.9050005e6	0.4171779141104294
4.9150005e6	0.4196397941680961
4.9250005e6	0.4188098210570121
4.9350005e6	0.3979109062980031
4.9450005e6	0.39132530120481934
4.9550005e6	0.3261625556004853
4.9650005e6	0.2675141544706762
4.9750005e6	0.24309656823623305
4.9850005e6	0.18672114402451487
4.9950005e6	0.11778373547810549
5.0050005e6	0.10353781239857192
5.0150005e6	0.09994974032501261
5.0250005e6	0.07673319327731093
5.0350005e6	0.06940603187146059
5.0450005e6	0.0691066829334418
5.0550005e6	0.06551064643631267
5.0650005e6	0.06210203809777543
5.0750005e6	0.05217127239599152
5.0850005e6	0.06747129820429792
5.0950005e6	0.09284968684759917
5.1050005e6	0.19952637810814366
5.1150005e6	0.3038051750380518
5.1250005e6	0.34971936389148733
5.1350005e6	0.39166349930318006
5.1450005e6	0.42037933289731855
5.1550005e6	0.40238547031715916
5.1650005e6	0.360996968676322
5.1750005e6	0.4239904634182685
5.1850005e6	0.4711806543385491
5.1950005e6	0.49483065953654193
5.2050005e6	0.5839620152993933
5.2150005e6	0.5308084877786732
5.2250005e6	0.4400342906129447
5.2350005e6	0.3237541528239203
5.2450005e6	0.2764705882352942
5.2550005e6	0.04314151284835326
5.2650005e6	0.04500646114085291
5.2750005e6	0.09291920872619712
5.2850005e6	0.19303326810176125
5.2950005e6	0.199649675950254
5.3050005e6	0.1745814581458146
5.3150005e6	0.14490295835688718
5.3250005e6	0.09608960503045787
5.3350005e6	-0.017147341573474556
5.3450005e6	-0.01504286827747463
5.3550005e6	0.0674586033117351
5.3650005e6	0.10117983553807657
5.3750005e6	0.11192076406084192
5.3850005e6	0.15324220119172802
5.3950005e6	0.1441584158415842
5.4050005e6	0.10030448020878646
5.4150005e6	0.12071486596263205
5.4250005e6	0.11810111925897337
5.4350005e6	0.11675675675675677
5.4450005e6	0.1012066140324743
5.4550005e6	0.08867951877083638
5.4650005e6	0.08930428671820101
5.4750005e6	0.09878102511381998
5.4850005e6	0.07619740864754697
5.4950005e6	0.10043110330512536
5.5050005e6	0.13902642559109876
5.5150005e6	0.11797752808988766
5.5250005e6	0.09671699681396317
5.5350005e6	0.19194458696767575
5.5450005e6	0.21712280701754388
5.5550005e6	0.2987842804636698
5.5650005e6	0.4029760520809114
5.5750005e6	0.4948072102184555
5.5850005e6	0.5272845106934544
5.5950005e6	0.5068683049779459
5.6050005e6	0.4864546525323911
5.6150005e6	0.3443744374437444
5.6250005e6	0.26036406341749857
5.6350005e6	0.27892423066976985
5.6450005e6	0.2959287531806616
5.6550005e6	0.30429418742586006
5.6650005e6	0.3250872817955113
5.6750005e6	0.39899173220407347
5.6850005e6	0.4073565076798707
5.6950005e6	0.42400000000000004
5.7050005e6	0.44325123152709356
5.7150005e6	0.43266375545851526
5.7250005e6	0.3285907859078591
5.7350005e6	0.3814910025706941
5.7450005e6	0.47460770328102714
5.7550005e6	0.43236293778631607
5.7650005e6	0.3929750317393145
5.7750005e6	0.3573283858998146
5.7850005e6	0.3227881212494231
5.7950005e6	0.16371763829390953
5.8050005e6	0.09550511793502449
5.8150005e6	0.1268472906403941
5.8250005e6	0.13479795998430757
5.8350005e6	0.09021932424422052
5.8450005e6	0.09032408486826768
5.8550005e6	0.08746143057503507
5.8650005e6	0.08288013922123125
5.8750005e6	0.07550744248985118
5.8850005e6	0.06796610169491528
5.8950005e6	0.10202667590507535
5.9050005e6	0.11912209889001008
5.9150005e6	0.12411328017596923
5.9250005e6	0.2085965328900499
5.9350005e6	0.34008819608245316
5.9450005e6	0.37322499516347457
5.9550005e6	0.42662130554964917
5.9650005e6	0.4788288288288289
5.9750005e6	0.48183137617099886
5.9850005e6	0.32950717404865887
5.9950005e6	0.24375521093880279
6.0050005e6	0.25887563884156733
6.0150005e6	0.2401249024199844
6.0250005e6	0.2238167938931298
6.0350005e6	0.23612726650701335
6.0450005e6	0.31005656819610306
6.0550005e6	0.21909156452775774
6.0650005e6	0.20857868020304565
6.0750005e6	0.17820051413881752
6.0850005e6	0.16395348837209306
6.0950005e6	0.07905869910100477
6.1050005e6	0.08535931102640126
6.1150005e6	0.05959230880439498
6.1250005e6	0.0879660503182783
6.1350005e6	0.10864371047083628
6.1450005e6	0.14291247095274984
6.1550005e6	0.18976640711902115
6.1650005e6	0.19752231736199674
6.1750005e6	0.2089904200442152
6.1850005e6	0.22076936346386067
6.1950005e6	0.3593664331404203
6.2050005e6	0.3679288771814291
6.2150005e6	0.4374037403740374
6.2250005e6	0.44037842951750233
6.2350005e6	0.4232404692082111
6.2450005e6	0.2567028985507247
6.2550005e6	0.21946169772256732
6.2650005e6	0.18546591131080295
6.2750005e6	0.2058511493329047
6.2850005e6	0.23235970968312974
6.2950005e6	0.27500464597658425
6.3050005e6	0.270264723989329
6.3150005e6	0.2897226102574336
6.3250005e6	0.22527167045741728
6.3350005e6	0.12513716724243043
6.3450005e6	0.09991823385118562
6.3550005e6	0.08889214108005271
6.3650005e6	0.05119134629440144
6.3750005e6	0.03296583639580784
6.3850005e6	0.21388028256289504
6.3950005e6	0.4127867036011081
6.4050005e6	0.5664104310596477
6.4150005e6	0.6734006734006733
6.4250005e6	0.7037303370786516
6.4350005e6	0.6625189681335356
6.4450005e6	0.5479244594471308
6.4550005e6	0.4852581160191591
6.4650005e6	0.3968212947409226
6.4750005e6	0.41247268448478736
6.4850005e6	0.5108777194298574
6.4950005e6	0.6221907905076223
6.5050005e6	0.6283482459877858
6.5150005e6	0.5831098859792008
6.5250005e6	0.6104760894921006
6.5350005e6	0.5806065607592327
6.5450005e6	0.5833284982110049
6.5550005e6	0.5502141128281512
6.5650005e6	0.5237870681055591
6.5750005e6	0.3630894771799982
6.5850005e6	0.2659318228209839
6.5950005e6	0.1822919810846162
6.6050005e6	0.06752688172043014
6.6150005e6	-0.022796886768767233
6.6250005e6	0.03272311212814647
6.6350005e6	0.037342100709465344
6.6450005e6	0.020403628957600475
6.6550005e6	0.05917700849118226
6.6650005e6	0.10910623946037104
6.6750005e6	0.11711172826319165
6.6850005e6	0.16015264109258898
6.6950005e6	0.2104999034935341
6.7050005e6	0.1863955119214586
6.7150005e6	0.16176109454481674
6.7250005e6	0.15002570694087408
6.7350005e6	0.25319994115050765
6.7450005e6	0.39899555172908596
6.7550005e6	0.5753616200578593
6.7650005e6	0.6525569402664375
6.7750005e6	0.6577077310454165
6.7850005e6	0.6366877217270919
6.7950005e6	0.6040866771030732
6.8050005e6	0.5150955590434864
6.8150005e6	0.4326551270371496
6.8250005e6	0.37841177131304055
6.8350005e6	0.2815805927222709
6.8450005e6	0.18885584598528724
6.8550005e6	0.29565346387776303
6.8650005e6	0.32119270576638737
6.8750005e6	0.39188909579971043
6.8850005e6	0.4633224001543508
6.8950005e6	0.4614590747330961
6.9050005e6	0.42868736767819343
6.9150005e6	0.4437735849056603
6.9250005e6	0.38278307654683297
6.9350005e6	0.30330022428708747
6.9450005e6	0.232923832923833
6.9550005e6	0.1730654125694741
6.9650005e6	0.32582030578938326
6.9750005e6	0.42574471926340507
6.9850005e6	0.5632401433691757
6.9950005e6	0.6704748132080018
7.0050005e6	0.7186924493554329
7.0150005e6	0.7104527382326536
7.0250005e6	0.7006441834028041
7.0350005e6	0.7113735503776998
7.0450005e6	0.7001143902997027
7.0550005e6	0.7051428571428572
7.0650005e6	0.7495540907328421
7.0750005e6	0.7800860719874806
7.0850005e6	0.7307692307692307
7.0950005e6	0.7401752897936105
7.1050005e6	0.6662341492185194
7.1150005e6	0.5432330827067668
7.1250005e6	0.43316942333482344
7.1350005e6	0.44708461201227534
7.1450005e6	0.2730916030534351
7.1550005e6	0.25209890741805635
7.1650005e6	0.2934237995824635
7.1750005e6	0.2672053231939164
7.1850005e6	0.16201535868140104
7.1950005e6	0.1980191015210471
7.2050005e6	0.21131105398457586
7.2150005e6	0.1918778529828428
7.2250005e6	0.24327307851524768
7.2350005e6	0.30227420402859
7.2450005e6	0.3038162782843634
7.2550005e6	0.42104647763811753
7.2650005e6	0.44732461355529124
7.2750005e6	0.4656680357574294
7.2850005e6	0.4968152866242038
7.2950005e6	0.45166186862077995
7.3050005e6	0.1322592194772646
7.3150005e6	0.09608862762830661
7.3250005e6	0.13463160008030517
7.3350005e6	0.14800290486564996
7.3450005e6	0.1731556711082223
7.3550005e6	0.19734111543450067
7.3650005e6	0.2664598414339883
7.3750005e6	0.3208888888888889
7.3850005e6	0.4362343711694042
7.3950005e6	0.486829776158251
7.4050005e6	0.5250723638869746
7.4150005e6	0.5466585662211422
7.4250005e6	0.513166779203241
7.4350005e6	0.4044350580781415
7.4450005e6	0.4379994563740147
7.4550005e6	0.44832844574780056
7.4650005e6	0.502489134729356
7.4750005e6	0.6282527881040892
7.4850005e6	0.7168891714346258
7.4950005e6	0.753623188405797
7.5050005e6	0.7863501483679525
7.5150005e6	0.7811302211302212
7.5250005e6	0.7716605166051661
7.5350005e6	0.655223880597015
7.5450005e6	0.2688118811881188
7.5550005e6	0.28417298261257246
7.5650005e6	0.23684050015248553
7.5750005e6	0.24164298630844747
7.5850005e6	0.17372850347603366
7.5950005e6	0.18983548766157463
7.6050005e6	0.20451430874647322
7.6150005e6	0.2181118674163954
7.6250005e6	0.2301268171976492
7.6350005e6	0.2635066426111202
7.6450005e6	0.2353303167420815
7.6550005e6	0.11725021349274126
7.6650005e6	0.128951778067399
7.6750005e6	0.16184654978285354
7.6850005e6	0.2958691667841534
7.6950005e6	0.4041060503059144
7.7050005e6	0.5282993502128613
7.7150005e6	0.5589239965841162
7.7250005e6	0.550457117979974
7.7350005e6	0.48632175761871016
7.7450005e6	0.39700963000506834
7.7550005e6	0.1952696856071532
7.7650005e6	0.09279506588169333
7.7750005e6	0.061164919729335306
7.7850005e6	0.0017727212594258815
7.7950005e6	0.016723218613669447
7.8050005e6	0.07080591084068052
7.8150005e6	0.08284178410576785
7.8250005e6	0.08743351063829788
7.8350005e6	0.13190805336762576
7.8450005e6	0.235692495424039
7.8550005e6	0.24640663900414936
7.8650005e6	0.23181436958344986
7.8750005e6	0.2311652493679614
7.8850005e6	0.24102067964687396
7.8950005e6	0.1596869421941508
7.9050005e6	0.16810479851915136
7.9150005e6	0.1682521155529618
7.9250005e6	0.141712204007286
7.9350005e6	0.13005464480874318
7.9450005e6	0.14347747421747784
7.9550005e6	0.09726663228468285
7.9650005e6	0.09978092013543119
7.9750005e6	0.15117835321501313
7.9850005e6	0.1574207893274042
7.9950005e6	0.15295062224006423
8.0050005e6	0.12666580411437448
8.0150005e6	0.11726002703920686
8.0250005e6	0.055315830517286224
8.0350005e6	0.034792481392708484
8.0450005e6	0.04349340631998012
8.0550005e6	0.06026077097505671
8.0650005e6	0.04474942174248267
8.0750005e6	0.08449106889707969
8.0850005e6	0.1309292234026635
8.0950005e6	0.1594901246673204
8.1050005e6	0.16468100982464867
8.1150005e6	0.1581292850146915
8.1250005e6	0.15791495198902608
8.1350005e6	0.18307851477181292
8.1450005e6	0.1568662194658904
8.1550005e6	0.15116416499231772
8.1650005e6	0.24917115177610338
8.1750005e6	0.3053921076413294
8.1850005e6	0.30728046034525897
8.1950005e6	0.34408672086720865
8.2050005e6	0.36324161151747364
8.2150005e6	0.3116756614453074
8.2250005e6	0.2190677406575994
8.2350005e6	0.26766367563974747
8.2450005e6	0.211739621221623
8.2550005e6	0.1924939774312159
8.2650005e6	0.16896551724137934
8.2750005e6	0.1812897868807086
8.2850005e6	0.08763891263463844
8.2950005e6	0.11119570860010385
8.3050005e6	0.1219744533448799
8.3150005e6	0.0942311640320263
8.3250005e6	0.11237209302325586
8.3350005e6	0.12334587298074796
8.3450005e6	0.13372735938989516
8.3550005e6	0.1287451886066205
8.3650005e6	0.13196389666977903
8.3750005e6	0.1468758915834522
8.3850005e6	0.15052693208430917
8.3950005e6	0.17112457030610576
8.4050005e6	0.2607020702070207
8.4150005e6	0.3613178767541184
8.4250005e6	0.43465469957616554
8.4350005e6	0.5257766582703611
8.4450005e6	0.6106800166875261
8.4550005e6	0.5778745363651026
8.4650005e6	0.5698356972335346
8.4750005e6	0.5447740112994351
8.4850005e6	0.4697178683385581
8.4950005e6	0.43159671972986013
8.5050005e6	0.4105156978943387
8.5150005e6	0.3451891174518912
8.5250005e6	0.3329898235218343
8.5350005e6	0.4147619665326242
8.5450005e6	0.38416347381864624
8.5550005e6	0.3483153210425938
8.5650005e6	0.354398894518655
8.5750005e6	0.2886482449589246
8.5850005e6	0.16169061003539456
8.5950005e6	0.11402269321344467
8.6050005e6	0.11447784810126584
8.6150005e6	0.1097685366810514
8.6250005e6	0.08275982532751094
8.6350005e6	0.10442248501538962
8.6450005e6	0.12960300093779306
8.6550005e6	0.13513680630700264
8.6650005e6	0.13095684803001878
8.6750005e6	0.18407960199004977
8.6850005e6	0.19003697217357468
8.6950005e6	0.15699172917868823
8.7050005e6	0.13944817300522
8.7150005e6	0.10664731494920178
8.7250005e6	0.04749751878633209
8.7350005e6	0.04436647173489281
8.7450005e6	0.03396128361699366
8.7550005e6	0.006029373872713251
8.7650005e6	-0.018770633548184226
8.7750005e6	0.02663242846661778
8.7850005e6	0.02658284687920971
8.7950005e6	0.03372814438804287
8.8050005e6	0.10802624936900557
8.8150005e6	0.15829787234042555
8.8250005e6	0.2032156862745098
8.8350005e6	0.21362973760932946
8.8450005e6	0.2008925914906278
8.8550005e6	0.23084544253632763
8.8650005e6	0.2834284124112981
8.8750005e6	0.3405766023350012
8.8850005e6	0.3695986151682355
8.8950005e6	0.3948673896703533
8.9050005e6	0.3556225944034121
8.9150005e6	0.31126385809312634
8.9250005e6	0.17670692943420213
8.9350005e6	0.10117205813408346
8.9450005e6	0.04289207125392945
8.9550005e6	0.07711480362537765
8.9650005e6	0.15311986863711005
8.9750005e6	0.2478639930252833
8.9850005e6	0.24983504754511937
8.9950005e6	0.2817883511074651
9.0050005e6	0.4168027210884354
9.0150005e6	0.4231718173725042
9.0250005e6	0.44497210328273
9.0350005e6	0.42831003811944096
9.0450005e6	0.4191964285714286
9.0550005e6	0.36541928434853865
9.0650005e6	0.3270243516135418
9.0750005e6	0.38554267650158064
9.0850005e6	0.4876820149547422
9.0950005e6	0.5693886276186404
9.1050005e6	0.5270165871392866
9.1150005e6	0.4817901965427422
9.1250005e6	0.43270400000000003
9.1350005e6	0.30196078431372547
9.1450005e6	0.1877068557919622
9.1550005e6	0.08312500000000003
9.1650005e6	-0.015740740740740708
9.1750005e6	0.026896551724137963
9.1850005e6	0.2598949211908932
9.1950005e6	0.2350230414746544
9.2050005e6	0.22934175370415352
9.2150005e6	0.32806131336004185
9.2250005e6	0.33460257020466444
9.2350005e6	0.3072349200893625
9.2450005e6	0.26611519607843137
9.2550005e6	0.2710756483044346
9.2650005e6	0.15453827940015785
9.2750005e6	0.12161572052401748
9.2850005e6	0.16763925729442974
9.2950005e6	0.20315507177788297
9.3050005e6	0.20246222719641857
9.3150005e6	0.23226386806596705
9.3250005e6	0.2459867034214367
9.3350005e6	0.2194057004244997
9.3450005e6	0.19416595865193997
9.3550005e6	0.18271604938271607
9.3650005e6	0.14511472420604776
9.3750005e6	0.15502454991816697
9.3850005e6	0.11027725661872005
9.3950005e6	0.2383830455259027
9.4050005e6	0.28944701476096063
9.4150005e6	0.42322968906720165
9.4250005e6	0.5412784717119765
9.4350005e6	0.5817925591882753
9.4450005e6	0.5658722324072768
9.4550005e6	0.5392835159423859
9.4650005e6	0.5095562210726926
9.4750005e6	0.41289334920904913
9.4850005e6	0.3854207883122813
9.4950005e6	0.4095663835493965
9.5050005e6	0.44766899766899765
9.5150005e6	0.4646974476627474
9.5250005e6	0.4553948832035596
9.5350005e6	0.46357762017336485
9.5450005e6	0.41525234835217323
9.5550005e6	0.3633007600434311
9.5650005e6	0.37154568744662686
9.5750005e6	0.45219399538106253
9.5850005e6	0.45684210526315794
9.5950005e6	0.5124612202688728
9.6050005e6	0.5327102803738318
9.6150005e6	0.5677718095943695
9.6250005e6	0.5303954357662798
9.6350005e6	0.5027494108405343
9.6450005e6	0.44155599707204857
9.6550005e6	0.39406623735050605
9.6650005e6	0.26310944915863654
9.6750005e6	0.22857142857142856
9.6850005e6	0.18436398590195452
9.6950005e6	0.18993036957686132
9.7050005e6	0.17039244908097367
9.7150005e6	0.14685603615235637
9.7250005e6	0.16772438803263828
9.7350005e6	0.1723305244623318
9.7450005e6	0.22474982381959124
9.7550005e6	0.23507728894173602
9.7650005e6	0.2232902033271719
9.7750005e6	0.24760423148724325
9.7850005e6	0.2746727376209448
9.7950005e6	0.34709312599399195
9.8050005e6	0.49929824561403513
9.8150005e6	0.6576666666666667
9.8250005e6	0.7042860129625759
9.8350005e6	0.6563555210556958
9.8450005e6	0.6149468237999426
9.8550005e6	0.5730080975707289
9.8650005e6	0.4823505281509589
9.8750005e6	0.420400216333153
9.8850005e6	0.5382312052186932
9.8950005e6	0.5806775956284153
9.9050005e6	0.5933247200689061
9.9150005e6	0.6005126014523708
9.9250005e6	0.5878223495702006
9.9350005e6	0.5995381062355659
9.9450005e6	0.6073708050236772
9.9550005e6	0.6154593201863047
9.9650005e6	0.6850435441120789
9.9750005e6	0.6873541012637849
9.9850005e6	0.6440212020483336
9.9950005e6	0.5781085328649349
1.00050005e7	0.6242756460454191
1.00150005e7	0.5947653614149884
1.00250005e7	0.6066538707613564
1.00350005e7	0.5954828213226145
1.00450005e7	0.6076651730384214
1.00550005e7	0.48760073793572195
1.00650005e7	0.41346492774057103
1.00750005e7	0.33774612484289906
1.00850005e7	0.20032797638570027
1.00950005e7	0.15490643541761756
1.01050005e7	0.14578683486980432
1.01150005e7	0.1495071193866375
1.01250005e7	0.12111908888338703
1.01350005e7	0.11582119537920645
1.01450005e7	0.12286133724809824
1.01550005e7	0.11930444233120502
1.01650005e7	0.1276233692569484
1.01750005e7	0.1802231097644953
1.01850005e7	0.21260863160995727
1.01950005e7	0.1925805401887406
1.02050005e7	0.1897193101115996
1.02150005e7	0.1558716794890405
1.02250005e7	0.07083206339530634
1.02350005e7	0.05233672416334958
1.02450005e7	0.062059509118332676
1.02550005e7	0.06465884861407252
1.02650005e7	0.035666429080541726
1.02750005e7	0.04613962089690248
1.02850005e7	0.07610781178620378
1.02950005e7	0.1288809735826655
1.03050005e7	0.12712618121178434
1.03150005e7	0.14842372628118936
1.03250005e7	0.14195475885616732
1.03350005e7	0.11892655367231639
1.03450005e7	0.04113834883065654
1.03550005e7	0.10039204297952667
1.03650005e7	0.0987109905020353
1.03750005e7	0.12428015564202338
1.03850005e7	0.15139937805419815
1.03950005e7	0.24137618832050703
1.04050005e7	0.17162193698949826
1.04150005e7	0.18001654259718777
1.04250005e7	0.15457831325301208
1.04350005e7	0.1543178973717147
1.04450005e7	0.15788253477588876
1.04550005e7	0.16563202878992359
1.04650005e7	0.2282498593134496
1.04750005e7	0.3492970946579194
1.04850005e7	0.28100130767793763
1.04950005e7	0.2450229256027215
1.05050005e7	0.24097284776734015
1.05150005e7	0.24597586764522952
1.05250005e7	0.22159709618874776
1.05350005e7	0.27541037970485827
1.05450005e7	0.4569825625473845
1.05550005e7	0.5460630467990557
1.05650005e7	0.5552315377345755
1.05750005e7	0.600252021421821
1.05850005e7	0.5701882743147011
1.05950005e7	0.48166160081053705
1.06050005e7	0.4390904692791486
1.06150005e7	0.4073389787015653
1.06250005e7	0.22379294687452703
1.06350005e7	0.21132133517920323
1.06450005e7	0.22089462623836686
1.06550005e7	0.19709574950839512
1.06650005e7	0.1659534298300818
1.06750005e7	0.1414125938409683
1.06850005e7	0.1041594179977859
1.06950005e7	0.08284728755095644
1.07050005e7	0.027196921103271345
1.07150005e7	0.026170553676339706
1.07250005e7	0.09086980010804972
1.07350005e7	0.09392310872261268
1.07450005e7	0.10201405152224827
1.07550005e7	0.13673302427052086
1.07650005e7	0.13953171175267107
1.07750005e7	0.08551313295423776
1.07850005e7	0.10646968925114625
1.07950005e7	0.11972866026003397
1.08050005e7	0.13915151515151514
1.08150005e7	0.18324768756423435
1.08250005e7	0.17281893906181503
1.08350005e7	0.20301348136399683
1.08450005e7	0.20486632622409132
1.08550005e7	0.21029927204098137
1.08650005e7	0.17450175849941388
1.08750005e7	0.1815415150512736
1.08850005e7	0.15773353751914246
1.08950005e7	0.11783671346853876
1.09050005e7	0.08485576923076922
1.09150005e7	0.21207670338637297
1.09250005e7	0.27735263702171675
1.09350005e7	0.2859791425260719
1.09450005e7	0.36894036894036897
1.09550005e7	0.5050689905591866
1.09650005e7	0.40688921399122224
1.09750005e7	0.37180858753795
1.09850005e7	0.4080774620970825
1.09950005e7	0.32046682515668906
1.10050005e7	0.15735986019626294
1.10150005e7	0.17834903400926075
1.10250005e7	0.19290596711620178
1.10350005e7	0.07482499351827847
1.10450005e7	0.12708441222164688
1.10550005e7	0.3291204099060633
1.10650005e7	0.35640074211502787
1.10750005e7	0.4256276491685687
1.10850005e7	0.4482137834036568
1.10950005e7	0.3629771724534817
1.11050005e7	0.31335664335664337
1.11150005e7	0.2970323342684187
1.11250005e7	0.26510076441973596
1.11350005e7	0.2879355103156169
1.11450005e7	0.32853531598513014
1.11550005e7	0.35065123010130245
1.11650005e7	0.33904448105436574
1.11750005e7	0.45796119494918386
1.11850005e7	0.55186656076251
1.11950005e7	0.5594796008589112
1.12050005e7	0.5610589952053366
1.12150005e7	0.590299625468165
1.12250005e7	0.5751704193348482
1.12350005e7	0.5086926762491445
1.12450005e7	0.4663739311301133
1.12550005e7	0.38918108734159973
1.12650005e7	0.3197302438180875
1.12750005e7	0.19602750190985485
1.12850005e7	0.08194038573933374
1.12950005e7	0.05373775973250539
1.13050005e7	0.09190535491905356
1.13150005e7	0.08729053879865946
1.13250005e7	0.10638655462184875
1.13350005e7	0.18223725946288857
1.13450005e7	0.17942486836776025
1.13550005e7	0.1771382893685052
1.13650005e7	0.16565760218915684
1.13750005e7	0.15961096374889477
1.13850005e7	0.1198443579766537
1.13950005e7	0.13007587253414266
1.14050005e7	0.12860028860028863
1.14150005e7	0.12256301245065294
1.14250005e7	0.09021526418786695
1.14350005e7	0.09105806911293199
1.14450005e7	0.09194151649098947
1.14550005e7	0.08722437300117827
1.14650005e7	0.084726867335563
1.14750005e7	0.139918441323063
1.14850005e7	0.14182012276487857
1.14950005e7	0.1321588946459413
1.15050005e7	0.1006002400960384
1.15150005e7	0.09653660675142481
1.15250005e7	0.08782643631980716
1.15350005e7	0.0629115430384768
1.15450005e7	0.07554449284380838
1.15550005e7	0.0876023037284026
1.15650005e7	0.07359094265321194
1.15750005e7	0.10633855331841911
1.15850005e7	0.13335579514824802
1.15950005e7	0.10677935623089375
1.16050005e7	0.10713627143647433
1.16150005e7	0.12259150189314265
1.16250005e7	0.2112205567451821
1.16350005e7	0.24040684234858994
1.16450005e7	0.24473161033797222
1.16550005e7	0.28309239472030173
1.16650005e7	0.30725585043796577
1.16750005e7	0.28914659530181386
1.16850005e7	0.2390324354040682
1.16950005e7	0.25746239876590826
1.17050005e7	0.18300678952473326
1.17150005e7	0.10788950276243095
1.17250005e7	0.07510624021471708
1.17350005e7	0.08523395909218272
1.17450005e7	0.1173339104090024
1.17550005e7	0.12384599021484793
1.17650005e7	0.10751773049645394
1.17750005e7	0.08947702731314845
1.17850005e7	0.09457114026236127
1.17950005e7	0.0663473053892216
1.18050005e7	0.05715064015254701
1.18150005e7	0.06192468619246865
1.18250005e7	0.09760765550239237
1.18350005e7	0.10383111806098518
1.18450005e7	0.15111489361702132
1.18550005e7	0.1755089058524173
1.18650005e7	0.1995058678196418
1.18750005e7	0.1436271757439641
1.18850005e7	0.12542806849095858
1.18950005e7	0.07764483627204036
1.19050005e7	0.05544170589864308
1.19150005e7	0.0636052090472927
1.19250005e7	0.09227742252828336
1.19350005e7	0.09754052543320296
1.19450005e7	0.10839650145772597
1.19550005e7	0.11146767343086364
1.19650005e7	0.14864351131847245
1.19750005e7	0.18675924430808974
1.19850005e7	0.21390656526462828
1.19950005e7	0.2314432275058922
1.20050005e7	0.23832587523032384
1.20150005e7	0.23472430932840138
1.20250005e7	0.21768888888888893
1.20350005e7	0.24030309236125338
1.20450005e7	0.21859440405375635
1.20550005e7	0.2727559765448805
1.20650005e7	0.27177153259756515
1.20750005e7	0.28275198460428197
1.20850005e7	0.2565092402464066
1.20950005e7	0.2748678382626089
1.21050005e7	0.19044884388695785
1.21150005e7	0.1330956239870341
1.21250005e7	0.06256118743091746
1.21350005e7	0.06348406226834695
1.21450005e7	0.09182252559726967
1.21550005e7	0.14377880184331798
1.21650005e7	0.15573474211038507
1.21750005e7	0.20202898550724638
1.21850005e7	0.18255918489661374
1.21950005e7	0.1608029197080292
1.22050005e7	0.11302938196555218
1.22150005e7	0.10067174205105243
1.22250005e7	0.06475336322869958
1.22350005e7	0.05756736338453793
1.22450005e7	0.04846818538884529
1.22550005e7	0.05564997288013023
1.22650005e7	0.03624825878347011
1.22750005e7	0.019746991669237927
1.22850005e7	0.029037159828705666
1.22950005e7	0.04933186605879582
1.23050005e7	0.04316399590862601
1.23150005e7	0.06599884415334235
1.23250005e7	0.1289211935730681
1.23350005e7	0.25803978828253327
1.23450005e7	0.3315682281059063
1.23550005e7	0.43652339111849914
1.23650005e7	0.5051082251082251
1.23750005e7	0.5981258912202079
1.23850005e7	0.6742421424586201
1.23950005e7	0.7050664451827243
1.24050005e7	0.6568087697929353
1.24150005e7	0.6648373069425701
1.24250005e7	0.5528429838288993
1.24350005e7	0.44136460554371015
1.24450005e7	0.39145580019717385
1.24550005e7	0.44530038122781657
1.24650005e7	0.4698693041328153
1.24750005e7	0.47985974139820303
1.24850005e7	0.42648044692737436
1.24950005e7	0.3305662079855629
1.25050005e7	0.3144854181730538
1.25150005e7	0.35514714714714724
1.25250005e7	0.40610445399050416
1.25350005e7	0.4426768642447419
1.25450005e7	0.5513003975014197
1.25550005e7	0.6070857636638582
1.25650005e7	0.5950672147539163
1.25750005e7	0.5387825338782534
1.25850005e7	0.5250719134737085
1.25950005e7	0.51892797319933
1.26050005e7	0.455201443174985
1.26150005e7	0.48167121562040727
1.26250005e7	0.5640668215510565
1.26350005e7	0.5662097545425566
1.26450005e7	0.5880751782242385
1.26550005e7	0.556502571638501
1.26650005e7	0.42914238134887595
1.26750005e7	0.278797778503757
1.26850005e7	0.1261538461538462
1.26950005e7	0.14315229300359994
1.27050005e7	0.10762091736569697
1.27150005e7	0.10337290371207843
1.27250005e7	0.07299521531100481
1.27350005e7	0.29412096433103063
1.27450005e7	0.384992784992785
1.27550005e7	0.46556445362955307
1.27650005e7	0.524380338888111
1.27750005e7	0.5909329221279878
1.27850005e7	0.5623834196891192
1.27950005e7	0.5757760814249364
1.28050005e7	0.4405867970660148
