# Supplementary material for: Admixture of evolutionary rates across a butterfly hybrid zone
Source: eLife. 2022 Jun 15;11:e78135. doi: 10.7554/eLife.78135 (PMC9246367; doi:10.7554/eLife.78135)
Supplement: Figure 2—source data 1. [file elife-78135-fig2-data1.zip › Fst_50kbWindows_10kbIncreaments/Chromosome20.csv]

Position	Fst_XY_KM
25000.5	0.15328349161446758
35000.5	0.12376599634369288
45000.5	0.08091517857142858
55000.5	0.06093394077448749
65000.5	0.06567784040344112
75000.5	0.11336472292647594
85000.5	0.14205933682373476
95000.5	0.16127167630057807
105000.5	0.2275960170697013
115000.5	0.24184195565662314
125000.5	0.16682199440820134
135000.5	0.13318098720292504
145000.5	0.14549600912200686
155000.5	0.17247650803273723
165000.5	0.15667520637631657
175000.5	0.1485037037037037
185000.5	0.16105039034776442
195000.5	0.16544288248942268
205000.5	0.12577745025792192
215000.5	0.10046511627906982
225000.5	0.10272550292018173
235000.5	0.0858946537778655
245000.5	0.04463220675944337
255000.5	0.06649937264742788
265000.5	0.029403830590774234
275000.5	-0.001108471892319844
285000.5	0.012824811399832386
295000.5	-0.005990697674418578
305000.5	-0.03134046570169915
315000.5	-0.014180697178088664
325000.5	0.0048197416618469486
335000.5	-0.010963597430406829
345000.5	0.0013507809202195286
355000.5	0.014932042450195523
365000.5	0.12546697038724375
375000.5	0.17129331565991293
385000.5	0.186674238122279
395000.5	0.2423288450597383
405000.5	0.23792292382847838
415000.5	0.17093054438187183
425000.5	0.14424597364568084
435000.5	0.16264176117411608
445000.5	0.05498891352549891
455000.5	-0.010612855007473821
465000.5	0.019060585432266876
475000.5	0.22013303769401327
485000.5	0.25478036175710594
495000.5	0.309010101010101
505000.5	0.38395285584768823
515000.5	0.38145326147556224
525000.5	0.2895678391959799
535000.5	0.23014285714285715
545000.5	0.19961618423156888
555000.5	0.19557747916312299
565000.5	0.17936348408710218
575000.5	0.2146868250539957
585000.5	0.2338655774229484
595000.5	0.2507784431137725
605000.5	0.21950812838682784
615000.5	0.12682000422029968
625000.5	0.1253218884120172
635000.5	0.10634734550326581
645000.5	0.12124133775233509
655000.5	0.18677871148459385
665000.5	0.23406685704686714
675000.5	0.17679846716599898
685000.5	0.17797189517660467
695000.5	0.14974379995900802
705000.5	0.06971333610303285
715000.5	0.0680434395584832
725000.5	0.04062558182833739
735000.5	0.035097276264591463
745000.5	0.06002601746887199
755000.5	0.0212590299277606
765000.5	0.011578112609040465
775000.5	0.06385964912280703
785000.5	0.09626911314984711
795000.5	0.05153168275283259
805000.5	0.12867486108772525
815000.5	0.18159896123168245
825000.5	0.16750519270713135
835000.5	0.1679564032697548
845000.5	0.20252844500632117
855000.5	0.23089005235602097
865000.5	0.20337633381111644
875000.5	0.20852768636428676
885000.5	0.20895577170122961
895000.5	0.22129971745272767
905000.5	0.16505501833944647
915000.5	0.26504381694255114
925000.5	0.4224083769633508
935000.5	0.37119341563786
945000.5	0.38921032056293975
955000.5	0.49073520621637784
965000.5	0.5288944723618091
975000.5	0.5956866197183099
985000.5	0.6263327128109664
995000.5	0.612886430198503
1.0050005e6	0.5814280689412592
1.0150005e6	0.5292871690427698
1.0250005e6	0.4887445887445888
1.0350005e6	0.5160986422831809
1.0450005e6	0.5222551928783383
1.0550005e6	0.5551020408163266
1.0650005e6	0.5848552338530066
1.0750005e6	0.5159420289855072
1.0850005e6	0.35617323852617966
1.0950005e6	0.31291053227633076
1.1050005e6	0.16482758620689655
1.1150005e6	0.13397075365579297
1.1250005e6	0.1396145610278373
1.1350005e6	0.14936847885777044
1.1450005e6	0.220175034546292
1.1550005e6	0.2708082277166009
1.1650005e6	0.3431132075471699
1.1750005e6	0.40644521566683195
1.1850005e6	0.45064281721632204
1.1950005e6	0.3301662707838481
1.2050005e6	0.19275924489268173
1.2150005e6	0.19603078169299315
1.2250005e6	0.1378206231709417
1.2350005e6	0.1297001153402538
1.2450005e6	0.17046632124352334
1.2550005e6	0.20239625949737003
1.2650005e6	0.1558502340093604
1.2750005e6	0.18388278388278392
1.2850005e6	0.24428663653970312
1.2950005e6	0.24300000000000013
1.3050005e6	0.15656565656565666
1.3150005e6	0.15508196721311487
1.3250005e6	0.1461638491547465
1.3350005e6	0.15138004246284506
1.3450005e6	0.15681444991789825
1.3550005e6	0.16163480553724463
1.3650005e6	0.15219512195121954
1.3750005e6	0.20041296716911008
1.3850005e6	0.21545171339563868
1.3950005e6	0.2419039339274072
1.4050005e6	0.3411891503502785
1.4150005e6	0.3982834008097166
1.4250005e6	0.437766410912191
1.4350005e6	0.4493556701030928
1.4450005e6	0.4774683544303799
1.4550005e6	0.5114868491680086
1.4650005e6	0.5349087645827101
1.4750005e6	0.5736536430834215
1.4850005e6	0.6366258111031
1.4950005e6	0.6681551116333726
1.5050005e6	0.6531666666666667
1.5150005e6	0.6828096118299446
1.5250005e6	0.6466100094428707
1.5350005e6	0.570007745933385
1.5450005e6	0.5555946104276508
1.5550005e6	0.5601946041574524
1.5650005e6	0.49520842604954757
1.5750005e6	0.43969368219527755
1.5850005e6	0.3649186256781194
1.5950005e6	0.3
1.6050005e6	0.3599684168969602
1.6150005e6	0.3626525630593979
1.6250005e6	0.44948755490483167
1.6350005e6	0.42410958904109597
1.6450005e6	0.36624917600527357
1.6550005e6	0.2987662901824501
1.6650005e6	0.25626468992948837
1.6750005e6	0.16187437686939182
1.6850005e6	0.17512734937642724
1.6950005e6	0.14792495736213757
1.7050005e6	0.17103890894504611
1.7150005e6	0.1486763450042699
1.7250005e6	0.15671957671957673
1.7350005e6	0.16567425569176883
1.7450005e6	0.23006211180124223
1.7550005e6	0.05268292682926832
1.7650005e6	0.06155707946752726
1.7750005e6	0.07150423728813562
1.7850005e6	0.06784715750232995
1.7950005e6	0.07593717277486914
1.8050005e6	0.09120135363790188
1.8150005e6	0.1051812488138167
1.8250005e6	0.21920640213404471
1.8350005e6	0.23852971088188296
1.8450005e6	0.2506724734212886
1.8550005e6	0.24452906829144452
1.8650005e6	0.24906666666666666
1.8750005e6	0.14277027027027028
1.8850005e6	0.07533286615276807
1.8950005e6	-0.006082578046324248
1.9050005e6	0.001790281329923297
1.9150005e6	0.011048213937146225
1.9250005e6	0.02704349297681504
1.9350005e6	0.026637332882044354
1.9450005e6	0.025632320488881366
1.9550005e6	0.020956646936490186
1.9650005e6	0.03882987985373501
1.9750005e6	0.04287222808870118
1.9850005e6	0.10119073392509205
1.9950005e6	0.12488479262672815
2.0050005e6	0.1392169873921699
2.0150005e6	0.0992734225621415
2.0250005e6	0.09364834788563604
2.0350005e6	0.0531400966183575
2.0450005e6	0.03869506116900772
2.0550005e6	0.023416618245206286
2.0650005e6	0.0327998732372049
2.0750005e6	0.046364242828552386
2.0850005e6	0.05234200743494426
2.0950005e6	0.11063022019741839
2.1050005e6	0.16829457364341088
2.1150005e6	0.3404416403785489
2.1250005e6	0.35066407998806143
2.1350005e6	0.3768917082011781
2.1450005e6	0.3470473912393482
2.1550005e6	0.3328462304882099
2.1650005e6	0.14135273972602738
2.1750005e6	0.05130023640661941
2.1850005e6	0.06361341507392719
2.1950005e6	0.08734723220704532
2.2050005e6	0.1067316368886483
2.2150005e6	0.1269173430511844
2.2250005e6	0.1751002615518745
2.2350005e6	0.14949098053223792
2.2450005e6	0.18805657412257729
2.2550005e6	0.2675738274464389
2.2650005e6	0.2739419674451522
2.2750005e6	0.358158044343377
2.2850005e6	0.410867885655421
2.2950005e6	0.39254054054054055
2.3050005e6	0.3352602952602953
2.3150005e6	0.32053973013493253
2.3250005e6	0.254289071680376
2.3350005e6	0.1633666191155492
2.3450005e6	0.19314285714285717
2.3550005e6	0.1822626492325185
2.3650005e6	0.26363354998452493
2.3750005e6	0.3173859432799014
2.3850005e6	0.3822505307855627
2.3950005e6	0.34096561814191667
2.4050005e6	0.3780508474576271
2.4150005e6	0.324115494103294
2.4250005e6	0.2733616218764734
2.4350005e6	0.19846994535519127
2.4450005e6	0.20143655227454113
2.4550005e6	0.2815523657628921
2.4650005e6	0.24949026876737726
2.4750005e6	0.19578281497100683
2.4850005e6	0.19101604278074868
2.4950005e6	0.24283002151626373
2.5050005e6	0.29283812904043605
2.5150005e6	0.3671662763466043
2.5250005e6	0.3981793241052501
2.5350005e6	0.36469759248385203
2.5450005e6	0.3136170212765957
2.5550005e6	0.20423728813559328
2.5650005e6	0.09913214344195187
2.5750005e6	0.12051114023591089
2.5850005e6	0.135186156266387
2.5950005e6	0.1641383790807211
2.6050005e6	0.19136892251646348
2.6150005e6	0.19405583908736118
2.6250005e6	0.154126679462572
2.6350005e6	0.17469586374695864
2.6450005e6	0.1570310053241466
2.6550005e6	0.13860646418710412
2.6650005e6	0.19638249767256294
2.6750005e6	0.22792650918635177
2.6850005e6	0.19640406907972566
2.6950005e6	0.2694017877607151
2.7050005e6	0.3228054091221637
2.7150005e6	0.3715304871251811
2.7250005e6	0.38640867233943343
2.7350005e6	0.44763114441762986
2.7450005e6	0.40243934426229505
2.7550005e6	0.37073775573465595
2.7650005e6	0.25907928388746804
2.7750005e6	0.18321616871704752
2.7850005e6	0.15653701380175664
2.7950005e6	0.11743027888446222
2.8050005e6	0.10522456461961505
2.8150005e6	0.106454939162714
2.8250005e6	0.12339125453503917
2.8350005e6	0.11918861442826767
2.8450005e6	0.11390013495276655
2.8550005e6	0.13084683583002144
2.8650005e6	0.17072628801555342
2.8750005e6	0.17248806755599072
2.8850005e6	0.15374338992485392
2.8950005e6	0.14470266575529733
2.9050005e6	0.1411120471777591
2.9150005e6	0.07099368179207355
2.9250005e6	0.06138279932546377
2.9350005e6	0.1146373056994819
2.9450005e6	0.14241417497231454
2.9550005e6	0.1426252983293556
2.9650005e6	0.131177033492823
2.9750005e6	0.1341968040370059
2.9850005e6	0.14139306535747162
2.9950005e6	0.18676076904356295
3.0050005e6	0.24237703093701315
3.0150005e6	0.35026129726406396
3.0250005e6	0.4096212042157988
3.0350005e6	0.4664910179640719
3.0450005e6	0.5560398170567663
3.0550005e6	0.575101929872248
3.0650005e6	0.5635287152161041
3.0750005e6	0.5851399163718237
3.0850005e6	0.6444564337739412
3.0950005e6	0.6423497997329773
3.1050005e6	0.6238082696865946
3.1150005e6	0.5811777216535957
3.1250005e6	0.5691094493541808
3.1350005e6	0.4959829666430093
3.1450005e6	0.4295258984309094
3.1550005e6	0.4528083150109934
3.1650005e6	0.5144706426259824
3.1750005e6	0.5177094379639449
3.1850005e6	0.3672891907187324
3.1950005e6	0.29255178492728073
3.2050005e6	0.21442205726405095
3.2150005e6	0.17434679334916864
3.2250005e6	0.15868922911630406
3.2350005e6	0.1668711656441718
3.2450005e6	0.2148657584975533
3.2550005e6	0.21996888700325273
3.2650005e6	0.17699063231850118
3.2750005e6	0.16503362151777137
3.2850005e6	0.16334598769472447
3.2950005e6	0.11991008349389855
3.3050005e6	0.08840377767456266
3.3150005e6	0.11473650994004418
3.3250005e6	0.12569910951413843
3.3350005e6	0.14992376757580894
3.3450005e6	0.1558751429972218
3.3550005e6	0.18882329791420704
3.3650005e6	0.2636504253673627
3.3750005e6	0.2827179890023567
3.3850005e6	0.30382073190391745
3.3950005e6	0.342074776197999
3.4050005e6	0.35355450236966823
3.4150005e6	0.35586803677663603
3.4250005e6	0.40547604231487244
3.4350005e6	0.489779901040778
3.4450005e6	0.5937581274382315
3.4550005e6	0.7022719789265723
3.4650005e6	0.7845322245322246
3.4750005e6	0.7835479256080115
3.4850005e6	0.7627255985267036
3.4950005e6	0.740210249671485
3.5050005e6	0.6512166172106825
3.5150005e6	0.6382695507487521
3.5250005e6	0.5601242586839876
3.5350005e6	0.5589115646258505
3.5450005e6	0.49384269662921343
3.5550005e6	0.31668942911772735
3.5650005e6	0.3604103520634181
3.5750005e6	0.4447611902975744
3.5850005e6	0.4347642505277974
3.5950005e6	0.3757463219540066
3.6050005e6	0.34940577249575555
3.6150005e6	0.30234936870704815
3.6250005e6	0.2592059838895282
3.6350005e6	0.21509803921568632
3.6450005e6	0.2794254937163375
3.6550005e6	0.2884580865194759
3.6650005e6	0.2428014118521271
3.6750005e6	0.2562639322336157
3.6850005e6	0.26096012192024387
3.6950005e6	0.21062534587714446
3.7050005e6	0.251448275862069
3.7150005e6	0.297644539614561
3.7250005e6	0.2521153846153847
3.7350005e6	0.1934987168520103
3.7450005e6	0.1058898847631242
3.7550005e6	0.10481809242871193
3.7650005e6	0.10035928143712579
3.7750005e6	0.12439024390243905
3.7850005e6	0.13545899451282814
3.7950005e6	0.15036101083032494
3.8050005e6	0.1520485584218513
3.8150005e6	0.14807920121848034
3.8250005e6	0.11179608772969771
3.8350005e6	0.11137675185490523
3.8450005e6	0.11321357285429143
3.8550005e6	0.11160680529300569
3.8650005e6	0.1314511352418559
3.8750005e6	0.14350445890576044
3.8850005e6	0.17860004713646008
3.8950005e6	0.13099533752280562
3.9050005e6	0.12387152777777781
3.9150005e6	0.11561421319796955
3.9250005e6	0.11412470459916382
3.9350005e6	0.07143769968051122
3.9450005e6	0.10447180816591059
3.9550005e6	0.14002954209748894
3.9650005e6	0.18787073926516157
3.9750005e6	0.152516327314637
3.9850005e6	0.1362728212194282
3.9950005e6	0.10991596638655463
4.0050005e6	0.12942515651679
4.0150005e6	0.19938254280101042
4.0250005e6	0.24971329510601417
4.0350005e6	0.28136614766449025
4.0450005e6	0.3412818745692626
4.0550005e6	0.35871513944223105
4.0650005e6	0.28301494476933076
4.0750005e6	0.25923898165891046
4.0850005e6	0.20057803468208094
4.0950005e6	0.19034737165693208
4.1050005e6	0.16002274665908447
4.1150005e6	0.14219863532979535
4.1250005e6	0.10944607974310945
4.1350005e6	0.12190786550140723
4.1450005e6	0.0628321350422007
4.1550005e6	0.024254005585771003
4.1650005e6	0.10076514070807936
4.1750005e6	0.11019900497512441
4.1850005e6	0.12630024610336343
4.1950005e6	0.1444076770350761
4.2050005e6	0.1822771403353928
4.2150005e6	0.11833037999606222
4.2250005e6	0.1796643311064038
4.2350005e6	0.21018066728207835
4.2450005e6	0.20903628935352084
4.2550005e6	0.21421102661596958
4.2650005e6	0.18761861726163584
4.2750005e6	0.15470358537451193
4.2850005e6	0.0816299265197061
4.2950005e6	0.048275862068965544
4.3050005e6	0.06789246413149465
4.3150005e6	0.10541595130326208
4.3250005e6	0.1899342843404392
4.3350005e6	0.3564581640942324
4.3450005e6	0.4405439156375747
4.3550005e6	0.5072180680604305
4.3650005e6	0.4635419440745672
4.3750005e6	0.404554981137348
4.3850005e6	0.3703391063891719
4.3950005e6	0.36344317417619365
4.4050005e6	0.40702368451755927
4.4150005e6	0.47377349839523164
4.4250005e6	0.5379458195283571
4.4350005e6	0.5827396098388464
4.4450005e6	0.6489795918367348
4.4550005e6	0.6718986384266263
4.4650005e6	0.6364289767353887
4.4750005e6	0.6190193164933134
4.4850005e6	0.5640769779044904
4.4950005e6	0.4704717530576587
4.5050005e6	0.36095198560951985
4.5150005e6	0.32620224719101126
4.5250005e6	0.31532270790594924
4.5350005e6	0.3272957389959219
4.5450005e6	0.3285502520011859
4.5550005e6	0.2837144059475382
4.5650005e6	0.28938924852237546
4.5750005e6	0.2294369973190349
4.5850005e6	0.2862583025830258
4.5950005e6	0.28667432510051705
4.6050005e6	0.33865156973751936
4.6150005e6	0.3628713536765694
4.6250005e6	0.40339462517680347
4.6350005e6	0.2816580310880829
4.6450005e6	0.28625273922571226
4.6550005e6	0.3044569993722536
4.6650005e6	0.3414300276685598
4.6750005e6	0.35389708095094796
4.6850005e6	0.3924516908212561
4.6950005e6	0.4280066815144766
4.7050005e6	0.38299435028248585
4.7150005e6	0.3119849600501332
4.7250005e6	0.27253052164261937
4.7350005e6	0.21014307975633947
4.7450005e6	0.14080349822355837
4.7550005e6	0.10716188685159068
4.7650005e6	0.11808806678670815
4.7750005e6	0.1290484462458985
4.7850005e6	0.1327025155781214
4.7950005e6	0.0711048158640227
4.8050005e6	0.06961325966850833
4.8150005e6	0.05697120364615708
4.8250005e6	0.05148434322895489
4.8350005e6	0.09963661533137225
4.8450005e6	0.1573826947912183
4.8550005e6	0.19983903420523144
4.8650005e6	0.216927182615326
4.8750005e6	0.2681252951361561
4.8850005e6	0.34896282890157326
4.8950005e6	0.42077731605964314
4.9050005e6	0.44535845588235295
4.9150005e6	0.45592503713861277
4.9250005e6	0.4396245059288537
4.9350005e6	0.3714895888948212
4.9450005e6	0.30833333333333335
4.9550005e6	0.30006993006993016
4.9650005e6	0.3197785606441872
4.9750005e6	0.40513500082822596
4.9850005e6	0.4769031840956846
4.9950005e6	0.41229421537532096
5.0050005e6	0.350667901071287
5.0150005e6	0.3111354309165527
5.0250005e6	0.23294469357249628
5.0350005e6	0.12035218421943786
5.0450005e6	0.16035215543412265
5.0550005e6	0.2056666666666667
5.0650005e6	0.2426005404546177
5.0750005e6	0.28295535586934817
5.0850005e6	0.29430938476164603
5.0950005e6	0.2643750990020593
5.1050005e6	0.2150664200437195
5.1150005e6	0.2863872018960154
5.1250005e6	0.23610013175230563
5.1350005e6	0.23048764544384887
5.1450005e6	0.21354210749047825
5.1550005e6	0.20244867206630254
5.1650005e6	0.11572010079472769
5.1750005e6	0.09878231147190773
5.1850005e6	0.12567705151700267
5.1950005e6	0.13632535194320783
5.2050005e6	0.1620063492063492
5.2150005e6	0.17506276150627617
5.2250005e6	0.21343966531572758
5.2350005e6	0.19504240052185262
5.2450005e6	0.2187355903409781
5.2550005e6	0.20506970849176173
5.2650005e6	0.2121178738639494
5.2750005e6	0.16813464235624123
5.2850005e6	0.16299590820138765
5.2950005e6	0.11406478578892373
5.3050005e6	0.14252051335998317
5.3150005e6	0.20132036136205703
5.3250005e6	0.21768145854833162
5.3350005e6	0.21310139476571072
5.3450005e6	0.21130575592521714
5.3550005e6	0.21951082372786063
5.3650005e6	0.22064986334649253
5.3750005e6	0.33255599877262965
5.3850005e6	0.4638118811881188
5.3950005e6	0.4863068332890189
5.4050005e6	0.4196779964221824
5.4150005e6	0.39272212935579265
5.4250005e6	0.310896387691393
5.4350005e6	0.08370140536594271
5.4450005e6	0.14099021301093842
5.4550005e6	0.16808715155398915
5.4650005e6	0.16880069025021574
5.4750005e6	0.18800666296501944
5.4850005e6	0.22358435493286632
5.4950005e6	0.1788778877887789
5.5050005e6	0.1743199129488575
5.5150005e6	0.1539908952959029
5.5250005e6	0.12562377956172707
5.5350005e6	0.08904109589041098
5.5450005e6	0.08214916931778016
5.5550005e6	0.06379400945874937
5.5650005e6	0.07149039293751083
5.5750005e6	0.11089980630392676
5.5850005e6	0.12099982397465237
5.5950005e6	0.1403124438857964
5.6050005e6	0.15877273562373692
5.6150005e6	0.15897883482435088
5.6250005e6	0.1562940016896649
5.6350005e6	0.2039167686658507
5.6450005e6	0.30911786508524836
5.6550005e6	0.36402453987730066
5.6650005e6	0.3801916932907348
5.6750005e6	0.35607059323835843
5.6850005e6	0.3348097443124623
5.6950005e6	0.2673096655037965
5.7050005e6	0.19957752429235323
5.7150005e6	0.15343866171003723
5.7250005e6	0.20966037735849058
5.7350005e6	0.20548628428927682
5.7450005e6	0.1478987898789879
5.7550005e6	0.15767824497257768
5.7650005e6	0.15766041030117853
5.7750005e6	0.09948612538540598
5.7850005e6	0.10309136707121597
5.7950005e6	0.13889932885906045
5.8050005e6	0.13235685752330228
5.8150005e6	0.10659400544959133
5.8250005e6	0.07788435187722667
5.8350005e6	0.07287405812701835
5.8450005e6	0.04341265235055139
5.8550005e6	0.06725768321513005
5.8650005e6	0.12787598585803645
5.8750005e6	0.12148514851485151
5.8850005e6	0.11059340659340659
5.8950005e6	0.1230398069963812
5.9050005e6	0.08669776419494936
5.9150005e6	0.08522708640760783
5.9250005e6	0.11988654270406555
5.9350005e6	0.12400780741704624
5.9450005e6	0.13841928593225514
5.9550005e6	0.16823785351704135
5.9650005e6	0.1785467128027682
5.9750005e6	0.17194660290894606
5.9850005e6	0.21643097643097645
5.9950005e6	0.19576413959085442
6.0050005e6	0.1928220255653884
6.0150005e6	0.12963671128107077
6.0250005e6	0.12147937411095307
6.0350005e6	0.08985244040862657
6.0450005e6	0.0787462823152597
6.0550005e6	0.08965517241379312
6.0650005e6	0.10595031773541307
6.0750005e6	0.12059606173496544
6.0850005e6	0.10283796155019838
6.0950005e6	0.11156930126002292
6.1050005e6	0.11268115942028986
6.1150005e6	0.05703592814371259
6.1250005e6	-0.019408740359897148
6.1350005e6	-0.022564102564102538
6.1450005e6	0.026677358994921165
6.1550005e6	0.050086755349913276
6.1650005e6	0.09636559913638003
6.1750005e6	0.13001009081735623
6.1850005e6	0.23424954189571884
6.1950005e6	0.29036697247706417
6.2050005e6	0.3517979452054794
6.2150005e6	0.30465614650301964
6.2250005e6	0.2721068726863029
6.2350005e6	0.17934660157716859
6.2450005e6	0.12792911060059076
6.2550005e6	0.15342305441778822
6.2650005e6	0.20858156028368793
6.2750005e6	0.20776551199086415
6.2850005e6	0.2186794258373206
6.2950005e6	0.1929203539823009
6.3050005e6	0.14676296105236009
6.3150005e6	0.07664760009947778
6.3250005e6	0.07436823104693142
6.3350005e6	0.13698565718316486
6.3450005e6	0.21819560272934044
6.3550005e6	0.20133099824868655
6.3650005e6	0.20044628626075875
6.3750005e6	0.2031703304919994
6.3850005e6	0.19030813800368718
6.3950005e6	0.14924369747899163
6.4050005e6	0.15433198380566804
6.4150005e6	0.16033566433566435
6.4250005e6	0.158382257012394
6.4350005e6	0.10652761684047897
6.4450005e6	0.05911139729555701
6.4550005e6	0.0401161584733458
6.4650005e6	-8.136696501217766e-5
6.4750005e6	0.011212723658051716
6.4850005e6	-0.00016785564414600922
6.4950005e6	0.03820312500000004
6.5050005e6	0.08882154882154887
6.5150005e6	0.1191481934019899
6.5250005e6	0.12087170042971151
6.5350005e6	0.12990567291085428
6.5450005e6	0.13168574401664931
6.5550005e6	0.11895512391158745
6.5650005e6	0.12163151472895242
6.5750005e6	0.11525477204606406
6.5850005e6	0.12925170068027214
6.5950005e6	0.10640069384215092
6.6050005e6	0.11630370806356684
6.6150005e6	0.14708370721702346
6.6250005e6	0.15235368956743003
6.6350005e6	0.13856740694401
6.6450005e6	0.12797802952282872
6.6550005e6	0.10801264175497305
6.6650005e6	0.072969881814716
6.6750005e6	0.06914399469143998
6.6850005e6	0.08999098286744818
6.6950005e6	0.08784134248665144
6.7050005e6	0.06620490620490622
6.7150005e6	0.036168831168831204
6.7250005e6	0.03640568219359103
6.7350005e6	0.007673354452657541
6.7450005e6	0.018685739830129666
6.7550005e6	0.0641899835410299
6.7650005e6	0.055364607524384594
6.7750005e6	0.08900949796472185
6.7850005e6	0.11465537520583394
6.7950005e6	0.08605380425812845
6.8050005e6	0.07857256145915943
6.8150005e6	0.11069147459039157
6.8250005e6	0.09340569877883313
6.8350005e6	0.09812087353986797
6.8450005e6	0.09192492361414231
6.8550005e6	0.06962168266516094
6.8650005e6	0.06412952762477052
6.8750005e6	0.054696232197584314
6.8850005e6	0.017314629258517057
6.8950005e6	0.01714285714285719
6.9050005e6	0.06477141759508262
6.9150005e6	0.034260289210233615
6.9250005e6	0.04829967201795274
6.9350005e6	0.09109947643979062
6.9450005e6	0.10688089416695777
6.9550005e6	0.09928113464153877
6.9650005e6	0.1134681419305609
6.9750005e6	0.11692509281502515
6.9850005e6	0.05735537190082648
6.9950005e6	0.14445018069179147
7.0050005e6	0.16741636741636745
7.0150005e6	0.19539007092198585
7.0250005e6	0.20553760959852338
7.0350005e6	0.24000903138405966
7.0450005e6	0.14797350993377487
7.0550005e6	0.13448456305599166
7.0650005e6	0.10930232558139537
7.0750005e6	0.1402001668056714
7.0850005e6	0.20060271220492218
7.0950005e6	0.22132993414064162
7.1050005e6	0.1996064541519087
7.1150005e6	0.1473792394655704
7.1250005e6	0.09216323582520768
7.1350005e6	0.056264775413711623
7.1450005e6	0.013352023830383777
7.1550005e6	0.03460757156048019
7.1650005e6	0.14587846521020748
7.1750005e6	0.17054194506310325
7.1850005e6	0.16887591240875915
7.1950005e6	0.23375645138792023
7.2050005e6	0.23942272110521773
7.2150005e6	0.28978036754818465
7.2250005e6	0.3259486087072294
7.2350005e6	0.37550047664442326
7.2450005e6	0.3492483618142105
7.2550005e6	0.35692263362627874
7.2650005e6	0.2697586963334378
7.2750005e6	0.23243549759001983
7.2850005e6	0.17072150575113285
7.2950005e6	0.1938295964125561
7.3050005e6	0.2717630640409366
7.3150005e6	0.3453906935908692
7.3250005e6	0.4546303501945525
7.3350005e6	0.5013566251626093
7.3450005e6	0.535069033530572
7.3550005e6	0.4728437654016758
7.3650005e6	0.4832910808942153
7.3750005e6	0.5127799140465958
7.3850005e6	0.4218156871712784
7.3950005e6	0.3539306846999155
7.4050005e6	0.28805912096460523
7.4150005e6	0.1691657866948258
7.4250005e6	0.09662720571811484
7.4350005e6	0.12838609237156207
7.4450005e6	0.1487146529562982
7.4550005e6	0.25418641390205376
7.4650005e6	0.28697962798937116
7.4750005e6	0.1344176968119714
7.4850005e6	0.0984778292521509
7.4950005e6	0.11095707811250335
7.5050005e6	0.09562345169281586
7.5150005e6	0.06017116524028969
7.5250005e6	0.08600883652430047
7.5350005e6	0.03745943439962915
7.5450005e6	0.0074261603375527846
7.5550005e6	0.034292691435548604
7.5650005e6	0.06735273243435062
7.5750005e6	0.08567983117274647
7.5850005e6	0.10918887432648904
7.5950005e6	0.13341455985379228
7.6050005e6	0.14954584404455873
7.6150005e6	0.12733971997052324
7.6250005e6	0.15384264538198406
7.6350005e6	0.17954743255004352
7.6450005e6	0.1769974554707379
7.6550005e6	0.10030653147842494
7.6650005e6	0.11201561193197662
7.6750005e6	0.0009132420091324546
7.6850005e6	-0.05191082802547766
7.6950005e6	-0.014547304170905362
7.7050005e6	0.0545366561819502
7.7150005e6	0.14075247524752477
7.7250005e6	0.22062914615878457
7.7350005e6	0.2723880597014926
7.7450005e6	0.2368624089155594
7.7550005e6	0.25006610841780524
7.7650005e6	0.21083555894696684
7.7750005e6	0.23367731367731373
7.7850005e6	0.2167060212514758
7.7950005e6	0.2188962207558488
7.8050005e6	0.19802834257547755
7.8150005e6	0.22404999155548047
7.8250005e6	0.22253521126760561
7.8350005e6	0.26557993730407525
7.8450005e6	0.2781888132583605
7.8550005e6	0.3224500665778962
7.8650005e6	0.3207074428887251
7.8750005e6	0.4159792599575773
7.8850005e6	0.46781519185591225
7.8950005e6	0.5354525724498916
7.9050005e6	0.5225077357729047
7.9150005e6	0.5333790267306375
7.9250005e6	0.5570273392375817
7.9350005e6	0.4837014925373134
7.9450005e6	0.38072203026331464
7.9550005e6	0.3669004552725484
7.9650005e6	0.29967914438502674
7.9750005e6	0.07960396039603963
7.9850005e6	0.07969866718176552
7.9950005e6	0.22247946228528756
8.0050005e6	0.29858784893267654
8.0150005e6	0.4291366398191324
8.0250005e6	0.49307535641547856
8.0350005e6	0.5208715596330276
8.0450005e6	0.47561728395061736
8.0550005e6	0.4548733957682969
8.0650005e6	0.32867791290702236
8.0750005e6	0.19122368890474495
8.0850005e6	0.16990718124084025
8.0950005e6	0.17960638462730516
8.1050005e6	0.15129958960328319
8.1150005e6	0.1537777777777778
8.1250005e6	0.15695181490129487
8.1350005e6	0.15494186046511632
8.1450005e6	0.10957910014513789
8.1550005e6	0.13704725133296564
8.1650005e6	0.1357592722183345
8.1750005e6	0.16764320069960645
8.1850005e6	0.17592997811816197
8.1950005e6	0.2062546910182637
8.2050005e6	0.21291019581363946
8.2150005e6	0.18196068354105102
8.2250005e6	0.15002995805871783
8.2350005e6	0.12359048075387322
8.2450005e6	0.08526863084922012
8.2550005e6	0.09637936558795263
8.2650005e6	0.2893250232064713
8.2750005e6	0.34704960835509147
8.2850005e6	0.45457608085345313
8.2950005e6	0.5372093023255814
8.3050005e6	0.5394661700806952
8.3150005e6	0.4681951975213013
8.3250005e6	0.4016302238323198
8.3350005e6	0.3562303664921466
8.3450005e6	0.270784015000586
8.3550005e6	0.22030734206033017
8.3650005e6	0.20922371121574312
8.3750005e6	0.18297638660076881
8.3850005e6	0.131647419967841
8.3950005e6	0.19412628487518355
8.4050005e6	0.2036785768129052
8.4150005e6	0.20107947645391985
8.4250005e6	0.2338354577056779
8.4350005e6	0.29516747634875995
8.4450005e6	0.2774725274725275
8.4550005e6	0.3320514556533514
8.4650005e6	0.42366626554352177
8.4750005e6	0.45895034004876173
8.4850005e6	0.4706311232627022
8.4950005e6	0.44609733700642795
8.5050005e6	0.4209323703217334
8.5150005e6	0.35486428789265023
8.5250005e6	0.25994130594277337
8.5350005e6	0.08585201253314055
8.5450005e6	0.18033794162826422
8.5550005e6	0.18824203092193167
8.5650005e6	0.18177490649438968
8.5750005e6	0.27383191089252135
8.5850005e6	0.3325315694527962
8.5950005e6	0.3709385421629348
8.6050005e6	0.39420867167151835
8.6150005e6	0.4702155359467671
8.6250005e6	0.39224565756823837
8.6350005e6	0.30176574455562105
8.6450005e6	0.21841547803982495
8.6550005e6	0.19720442632498547
8.6650005e6	0.11610532761788123
8.6750005e6	0.1451102142191866
8.6850005e6	0.17021764032073314
8.6950005e6	0.1918959266368096
8.7050005e6	0.19490521327014218
8.7150005e6	0.20242085661080075
8.7250005e6	0.1107936507936508
8.7350005e6	0.24325699745547077
8.7450005e6	0.24223918575063613
8.7550005e6	0.2374100719424461
8.7650005e6	0.24109985528219968
8.7750005e6	0.25395095367847415
8.7850005e6	0.28096655576956747
8.7950005e6	0.3175683890577507
8.8050005e6	0.31204588910133846
8.8150005e6	0.31150090728419594
8.8250005e6	0.303980933886486
8.8350005e6	0.2875369666244191
8.8450005e6	0.18216313529981998
8.8550005e6	0.1530932594644506
8.8650005e6	0.11891566265060245
8.8750005e6	0.08281879194630877
8.8850005e6	0.020793534166054426
8.8950005e6	-0.008415629025332723
8.9050005e6	0.012982126058325539
8.9150005e6	-0.02250803858520896
8.9250005e6	0.008011869436201824
8.9350005e6	0.06286135150064445
8.9450005e6	0.08927662668120685
8.9550005e6	0.12206429040017497
8.9650005e6	0.20014422210203717
8.9750005e6	0.18693877551020407
8.9850005e6	0.16528241420750436
8.9950005e6	0.21289662231320367
9.0050005e6	0.23551775887943976
9.0150005e6	0.260837936144416
9.0250005e6	0.2949400409476455
9.0350005e6	0.2948012232415903
9.0450005e6	0.20536785601515636
9.0550005e6	0.17800787516406597
9.0650005e6	0.14884682678543026
9.0750005e6	0.1273719698185905
9.0850005e6	0.15271945776161355
9.0950005e6	0.2119079837618403
9.1050005e6	0.23573908276996158
9.1150005e6	0.2570062742754706
9.1250005e6	0.24974918855119502
9.1350005e6	0.2960068945705257
9.1450005e6	0.27916788748901267
9.1550005e6	0.3636546473207872
9.1650005e6	0.37285633162975584
9.1750005e6	0.3848968922451351
9.1850005e6	0.3599434628975266
9.1950005e6	0.3590496156533893
9.2050005e6	0.2563587043242381
9.2150005e6	0.1705187262167034
9.2250005e6	0.18716577540106952
9.2350005e6	0.14385856079404472
9.2450005e6	0.14519112207151666
9.2550005e6	0.14167406092871934
9.2650005e6	0.14697986577181213
9.2750005e6	0.10488779588072551
9.2850005e6	0.14660529344073653
9.2950005e6	0.14702769996887646
9.3050005e6	0.14102806685588146
9.3150005e6	0.14511210762331844
9.3250005e6	0.14907323002127015
9.3350005e6	0.07905920519059209
9.3450005e6	0.13944622234590237
9.3550005e6	0.13544206141027626
9.3650005e6	0.17319189971070398
9.3750005e6	0.18292383292383294
9.3850005e6	0.23616663553147768
9.3950005e6	0.1867797347249402
9.4050005e6	0.2142581888246628
9.4150005e6	0.1976343026121242
9.4250005e6	0.26437125748502993
9.4350005e6	0.3603713657463964
9.4450005e6	0.38521988030184756
9.4550005e6	0.44530717885846616
9.4650005e6	0.47771797631862223
9.4750005e6	0.5370010235414535
9.4850005e6	0.4806064434617814
9.4950005e6	0.4732865262454029
9.5050005e6	0.4994354838709679
9.5150005e6	0.5774238227146815
9.5250005e6	0.5500465983224605
9.5350005e6	0.6503071073413279
9.5450005e6	0.627814569536424
9.5550005e6	0.6093985772795862
9.5650005e6	0.535210720528258
9.5750005e6	0.40616915422885574
9.5850005e6	0.2793737484070636
9.5950005e6	0.1707856879380302
9.6050005e6	0.15918081568352876
9.6150005e6	0.16688946015424166
9.6250005e6	0.2360260586319218
9.6350005e6	0.2939446096072602
9.6450005e6	0.3305813953488372
9.6550005e6	0.35215068878268196
9.6650005e6	0.4198811881188119
9.6750005e6	0.4131590672805585
9.6850005e6	0.3778217821782178
9.6950005e6	0.40883616984700016
9.7050005e6	0.34561344537815125
9.7150005e6	0.24891165172855315
9.7250005e6	0.24040261345576555
9.7350005e6	0.2390947851754674
9.7450005e6	0.22371843917368023
9.7550005e6	0.2614969656102495
9.7650005e6	0.28195564516129035
9.7750005e6	0.36362872742545155
9.7850005e6	0.38836265223274696
9.7950005e6	0.29083423618634885
9.8050005e6	0.2983549023908752
9.8150005e6	0.2632126598742684
9.8250005e6	0.21155505533670982
9.8350005e6	0.18794520547945204
9.8450005e6	0.20314114486464147
9.8550005e6	0.1747933884297521
9.8650005e6	0.16786382978723408
9.8750005e6	0.11055956678700363
9.8850005e6	0.13565591397849464
9.8950005e6	0.15768374164810695
9.9050005e6	0.1384540828689121
9.9150005e6	0.16331828442437926
9.9250005e6	0.14427302477793363
9.9350005e6	0.11160827353313638
9.9450005e6	0.10553004591734884
9.9550005e6	0.12810724835264717
9.9650005e6	0.11955259195525922
9.9750005e6	0.08820308611249382
9.9850005e6	0.15932672354161867
9.9950005e6	0.20112721417069246
1.00050005e7	0.19719142645971924
1.00150005e7	0.19280000000000003
1.00250005e7	0.20483471676132228
1.00350005e7	0.17399743636696577
1.00450005e7	0.12119797744068458
1.00550005e7	0.15527864312911044
1.00650005e7	0.2187711274607278
1.00750005e7	0.27361864577054446
1.00850005e7	0.2439972241498959
1.00950005e7	0.2571718195641156
1.01050005e7	0.22886597938144332
1.01150005e7	0.22192082111436953
1.01250005e7	0.19002808988764047
1.01350005e7	0.20397930760047753
1.01450005e7	0.20250812819321873
1.01550005e7	0.24172695449241544
1.01650005e7	0.15811047238190454
1.01750005e7	0.13139869281045755
1.01850005e7	0.14762275915822295
1.01950005e7	0.14693422519509475
1.02050005e7	0.13702664796633945
1.02150005e7	0.12764857881136954
1.02250005e7	0.12091749400890107
1.02350005e7	0.09282374466354953
1.02450005e7	0.1140171297263422
1.02550005e7	0.09433497536945816
1.02650005e7	0.11110007449714428
1.02750005e7	0.10109452736318406
1.02850005e7	0.12952290977798778
1.02950005e7	0.13512825948696205
1.03050005e7	0.13171985435853503
1.03150005e7	0.11536275809812466
1.03250005e7	0.13009865109724184
1.03350005e7	0.12833052276559864
1.03450005e7	0.09997737044580225
1.03550005e7	0.0741561453233703
1.03650005e7	0.10591597599314093
1.03750005e7	0.14440814274943453
1.03850005e7	0.1305149884704074
1.03950005e7	0.12800645682001616
1.04050005e7	0.1456242118537201
1.04150005e7	0.11742451800654785
1.04250005e7	0.15007600067556157
1.04350005e7	0.13768308921438085
1.04450005e7	0.12296969696969698
1.04550005e7	0.141608293639675
1.04650005e7	0.16038751345532837
1.04750005e7	0.10809473312124429
1.04850005e7	0.10558510638297876
1.04950005e7	0.0851296043656208
1.05050005e7	0.03229522952295232
1.05150005e7	0.03588865096359746
1.05250005e7	0.02527767139027196
1.05350005e7	0.048131539611360276
1.05450005e7	0.07360454115421006
1.05550005e7	0.10740740740740744
1.05650005e7	0.0823649684784461
1.05750005e7	0.13546243308104122
1.05850005e7	0.12963342207659231
1.05950005e7	0.1481797056545314
1.06050005e7	0.14848604011010622
1.06150005e7	0.17740969866294157
1.06250005e7	0.12148914167528439
1.06350005e7	0.11787308364059775
1.06450005e7	0.12698058469091722
1.06550005e7	0.11184181293045992
1.06650005e7	0.10661194710442316
1.06750005e7	0.1797216699801193
1.06850005e7	0.203769801483858
1.06950005e7	0.18571916638196104
1.07050005e7	0.18087039693926354
1.07150005e7	0.16709154113557362
1.07250005e7	0.1216752387950037
1.07350005e7	0.12199918066366244
1.07450005e7	0.1115161557580779
1.07550005e7	0.12353896103896106
1.07650005e7	0.11104761904761908
1.07750005e7	0.14001629991850043
1.07850005e7	0.17907949790794983
1.07950005e7	0.18028616852146268
1.08050005e7	0.17902745616936822
1.08150005e7	0.1840956485471987
1.08250005e7	0.17310727857351657
1.08350005e7	0.16194174757281557
1.08450005e7	0.1825236387349201
1.08550005e7	0.18934571779811504
1.08650005e7	0.19372526022577338
1.08750005e7	0.2099105632100556
1.08850005e7	0.21117785322538518
1.08950005e7	0.18317783838093876
1.09050005e7	0.1699844479004666
1.09150005e7	0.18084291187739468
1.09250005e7	0.1681210592686003
1.09350005e7	0.13692242475625266
1.09450005e7	0.16342024539877306
1.09550005e7	0.2202090592334495
1.09650005e7	0.2174094707520892
1.09750005e7	0.2369590643274854
1.09850005e7	0.25746073298429323
1.09950005e7	0.2712886209495102
1.10050005e7	0.2156473829201102
1.10150005e7	0.17778597785977865
1.10250005e7	0.19880179730404396
1.10350005e7	0.211357586512866
1.10450005e7	0.2023387538826969
1.10550005e7	0.16832298136645965
1.10650005e7	0.22255639097744365
1.10750005e7	0.16676923076923078
1.10850005e7	0.11378708551483423
1.10950005e7	0.1490317583268784
1.11050005e7	0.1720542231491137
1.11150005e7	0.1561815336463224
1.11250005e7	0.22674351585014416
1.11350005e7	0.2558268079226163
1.11450005e7	0.259265584970111
1.11550005e7	0.2932762153101136
1.11650005e7	0.2878195488721805
1.11750005e7	0.2604138672399893
1.11850005e7	0.23348017621145375
1.11950005e7	0.2124352331606218
1.12050005e7	0.1918495297805643
1.12150005e7	NaN
1.12250005e7	NaN
1.12350005e7	NaN
1.12450005e7	NaN
1.12550005e7	0.1432258064516129
1.12650005e7	0.06031746031746034
1.12750005e7	0.00666370501999114
1.12850005e7	0.06979757085020245
1.12950005e7	0.05503695881731786
1.13050005e7	0.053859348198970855
1.13150005e7	0.09082263433190682
1.13250005e7	0.1362145110410095
1.13350005e7	0.1248326875660444
1.13450005e7	0.13332101275180192
1.13550005e7	0.127699886320576
1.13650005e7	0.06622900173778726
1.13750005e7	0.06393906420021765
1.13850005e7	0.06495622072897579
1.13950005e7	0.07839643652561247
1.14050005e7	0.08348290080038809
1.14150005e7	0.08991130820399115
1.14250005e7	0.06269612552033306
1.14350005e7	0.022240000000000017
1.14450005e7	0.04451916610625421
1.14550005e7	0.03535431056536201
1.14650005e7	0.04584311883513388
1.14750005e7	0.023812739140220585
1.14850005e7	0.058921475875118284
1.14950005e7	0.05643167972149698
1.15050005e7	0.0733001658374793
1.15150005e7	0.09524322383773112
1.15250005e7	0.1057827926657264
1.15350005e7	0.12410222147987307
1.15450005e7	0.16319862424763545
1.15550005e7	0.17551690187069252
1.15650005e7	0.18333333333333338
1.15750005e7	0.17645687645687647
1.15850005e7	0.1736953455571227
1.15950005e7	0.11459979388526283
1.16050005e7	0.07654744056543161
1.16150005e7	-0.006252831898504731
1.16250005e7	-0.02911795961742822
1.16350005e7	-0.03425462459194773
1.16450005e7	-0.03124165554072093
1.16550005e7	-0.006451612903225793
1.16650005e7	0.13356475300400533
1.16750005e7	0.173630343166767
1.16850005e7	0.16404494382022472
1.16950005e7	0.13634681469733018
1.17050005e7	0.1306059943119668
1.17150005e7	0.07397260273972604
1.17250005e7	0.0870575520129695
1.17350005e7	0.08620384047267356
1.17450005e7	0.10309119010819169
1.17550005e7	0.08444444444444447
1.17650005e7	0.07745865970409052
1.17750005e7	0.04197162061239732
1.17850005e7	0.06263800116211508
1.17950005e7	0.0671571203363111
1.18050005e7	0.0791349375571124
1.18150005e7	0.06945315221177292
1.18250005e7	0.12368098159509207
1.18350005e7	0.09403669724770647
1.18450005e7	0.045871559633027546
1.18550005e7	0.03271832718327185
1.18650005e7	0.037551020408163285
1.18750005e7	0.016184971098265905
1.18850005e7	0.005109489051094906
1.18950005e7	0.036158192090395495
1.19050005e7	NaN
1.19150005e7	NaN
1.19250005e7	NaN
1.19350005e7	NaN
1.19450005e7	NaN
1.19550005e7	NaN
