# Supplementary material for: Admixture of evolutionary rates across a butterfly hybrid zone
Source: eLife. 2022 Jun 15;11:e78135. doi: 10.7554/eLife.78135 (PMC9246367; doi:10.7554/eLife.78135)
Supplement: Figure 2—source data 1. [file elife-78135-fig2-data1.zip › Fst_50kbWindows_10kbIncreaments/Chromosome2.csv]

Position	Fst_XY_KM
25000.5	0.3303904923599322
35000.5	0.3622350674373796
45000.5	0.38524970963995353
55000.5	0.412479769825571
65000.5	0.4286821705426357
75000.5	0.43854243091220346
85000.5	0.4839941872534773
95000.5	0.5737292975442604
105000.5	0.6278056305437717
115000.5	0.695005984114895
125000.5	0.7369924681845729
135000.5	0.7869681539656512
145000.5	0.7722439955783337
155000.5	0.7994050148746282
165000.5	0.8284247278701992
175000.5	0.8444308445532437
185000.5	0.7741562644475265
195000.5	0.6957560774618872
205000.5	0.5609905344679224
215000.5	0.43871098500202693
225000.5	0.20464377367713554
235000.5	0.15841985917173887
245000.5	0.10537519957424166
255000.5	0.056020440753752815
265000.5	0.037483266398929065
275000.5	0.06421394342247644
285000.5	0.10813766484400131
295000.5	0.19955292990579596
305000.5	0.32645712541959104
315000.5	0.4121204289959943
325000.5	0.4922214234363768
335000.5	0.4555638313719649
345000.5	0.34393040727560303
355000.5	0.26925884780193626
365000.5	0.15106612104242947
375000.5	0.09061728395061731
385000.5	0.07767969735182853
395000.5	0.06450999048525217
405000.5	0.07449664429530203
415000.5	0.0557612798849542
425000.5	0.08396682791983417
435000.5	0.11815005822658463
445000.5	0.1465706570657066
455000.5	0.11896122376378514
465000.5	0.14506785497265548
475000.5	0.11594281089830054
485000.5	0.09346949744692289
495000.5	0.052720496894409954
505000.5	0.09812795721045055
515000.5	0.10366685093053253
525000.5	0.1360684302233487
535000.5	0.11694259631749963
545000.5	0.1271755470185402
555000.5	0.11627430910951896
565000.5	0.06992824527071104
575000.5	0.019397993311036817
585000.5	0.02391857506361325
595000.5	0.04553014553014554
605000.5	0.05052143684820395
615000.5	0.13756694720734508
625000.5	0.13573323228495643
635000.5	0.19553360532531674
645000.5	0.21839188870549403
655000.5	0.27969174977334543
665000.5	0.26229797237731417
675000.5	0.2898929845422117
685000.5	0.2639566395663957
695000.5	0.2633017077798862
705000.5	0.3258036490008688
715000.5	0.3738095238095238
725000.5	0.4434545454545455
735000.5	0.4188556181440854
745000.5	0.4243919388464211
755000.5	0.32956120092378755
765000.5	0.25770363101079485
775000.5	0.10830884317392471
785000.5	0.1309319611206404
795000.5	0.14686144715818308
805000.5	0.13116852334676465
815000.5	0.22208793498645552
825000.5	0.23679046951646812
835000.5	0.20876562232494436
845000.5	0.18684030157642226
855000.5	0.19746237828267926
865000.5	0.17031484257871068
875000.5	0.17468533947881582
885000.5	0.2197729257641921
895000.5	0.2685795758331848
905000.5	0.31464497041420125
915000.5	0.3944654088050315
925000.5	0.3576703357949005
935000.5	0.35575221238938054
945000.5	0.32932647950441546
955000.5	0.3136796301332609
965000.5	0.21113149847094803
975000.5	0.23639792550683641
985000.5	0.22540871934604909
995000.5	0.24815409309791336
1.0050005e6	0.27373996241243803
1.0150005e6	0.2734782608695652
1.0250005e6	0.26673889490790903
1.0350005e6	0.28416588124410935
1.0450005e6	0.2605128205128206
1.0550005e6	0.23021304067140094
1.0650005e6	0.2456340500219395
1.0750005e6	0.2303862660944206
1.0850005e6	0.1943067033976125
1.0950005e6	0.2730739893211289
1.1050005e6	0.2262867647058824
1.1150005e6	0.18223728813559323
1.1250005e6	0.1579978998949948
1.1350005e6	0.1301468291159013
1.1450005e6	0.004981235073353837
1.1550005e6	0.01438965238480196
1.1650005e6	0.006945906125026327
1.1750005e6	0.020546984572230028
1.1850005e6	0.023564530289727856
1.1950005e6	0.05038961038961041
1.2050005e6	0.049372384937238514
1.2150005e6	0.056167065477485345
1.2250005e6	0.0912160620579512
1.2350005e6	0.09350982066609738
1.2450005e6	0.0872986748216106
1.2550005e6	0.08675660269808097
1.2650005e6	0.09096033823233342
1.2750005e6	0.0563362868328869
1.2850005e6	0.028526460751524717
1.2950005e6	0.013326895219700664
1.3050005e6	0.02212454212454216
1.3150005e6	-0.005737704918032749
1.3250005e6	-0.0013390139987826837
1.3350005e6	0.01291632818846469
1.3450005e6	0.005029864822382925
1.3550005e6	0.0025034770514603924
1.3650005e6	0.04927255092143552
1.3750005e6	0.08455678670360112
1.3850005e6	0.13507334730424844
1.3950005e6	0.15757461986108504
1.4050005e6	0.23138780804150455
1.4150005e6	0.242183945401365
1.4250005e6	0.39168961201501873
1.4350005e6	0.5034800746514436
1.4450005e6	0.6313250148544267
1.4550005e6	0.6494019760790432
1.4650005e6	0.6313415484770983
1.4750005e6	0.5580667497576514
1.4850005e6	0.4312420785804816
1.4950005e6	0.32221361029297785
1.5050005e6	0.2950781893004115
1.5150005e6	0.2607785684386773
1.5250005e6	0.15448629461644647
1.5350005e6	0.08294085924860688
1.5450005e6	0.08866909595696688
1.5550005e6	0.09821882951653944
1.5650005e6	0.09831876260928046
1.5750005e6	0.1059763077332624
1.5850005e6	0.11564939219449778
1.5950005e6	0.09761612859283479
1.6050005e6	0.08302031429666541
1.6150005e6	0.06986724859065288
1.6250005e6	0.07292501431024616
1.6350005e6	0.057349848095349404
1.6450005e6	0.08136996612721116
1.6550005e6	0.08525121555915724
1.6650005e6	0.08373799126637559
1.6750005e6	0.11651254953764861
1.6850005e6	0.1508527131782946
1.6950005e6	0.20863063447981203
1.7050005e6	0.19659376814399077
1.7150005e6	0.19600678093802978
1.7250005e6	0.16207026822818285
1.7350005e6	0.14926578560939793
1.7450005e6	0.14919206381673147
1.7550005e6	0.21559010291219619
1.7650005e6	0.2543004165645674
1.7750005e6	0.2730294396961063
1.7850005e6	0.29538294405214555
1.7950005e6	0.2033913431503793
1.8050005e6	0.12795678897373816
1.8150005e6	0.11108023619312263
1.8250005e6	0.10463745019920319
1.8350005e6	0.09400682593856657
1.8450005e6	0.08364354201917655
1.8550005e6	0.10665417057169636
1.8650005e6	0.11722731906218146
1.8750005e6	0.10530418573123201
1.8850005e6	0.11768437747819194
1.8950005e6	0.11366303436714167
1.9050005e6	0.08459163626157735
1.9150005e6	0.10692380651280432
1.9250005e6	0.1939817302525524
1.9350005e6	0.1888975356679637
1.9450005e6	0.24286160574820367
1.9550005e6	0.21501994836892752
1.9650005e6	0.21684120538576623
1.9750005e6	0.12204541391024497
1.9850005e6	0.10509936835618551
1.9950005e6	0.11332792646661263
2.0050005e6	0.10760992108229989
2.0150005e6	0.07423789599521818
2.0250005e6	0.09987590852685697
2.0350005e6	0.11133603238866398
2.0450005e6	0.11126338329764458
2.0550005e6	0.1187102633969119
2.0650005e6	0.1610683567224989
2.0750005e6	0.1996732026143791
2.0850005e6	0.22117694970474444
2.0950005e6	0.22979053529868113
2.1050005e6	0.23942335981170937
2.1150005e6	0.18777040669166425
2.1250005e6	0.12678227360308286
2.1350005e6	0.12954894139306536
2.1450005e6	0.24761293084992506
2.1550005e6	0.30114135206321335
2.1650005e6	0.33860845839017745
2.1750005e6	0.2956487025948104
2.1850005e6	0.2801005446166737
2.1950005e6	0.23735763097949886
2.2050005e6	0.12974582092970005
2.2150005e6	0.11833730244641702
2.2250005e6	0.18601890525390197
2.2350005e6	0.20266120777891508
2.2450005e6	0.1336145360155743
2.2550005e6	0.1300785250938887
2.2650005e6	0.1170572916666667
2.2750005e6	0.0919178842241539
2.2850005e6	0.04119022316684381
2.2950005e6	0.035741088180112596
2.3050005e6	0.07202712521191576
2.3150005e6	0.06479696172947708
2.3250005e6	0.10023068050749713
2.3350005e6	0.21380680407251057
2.3450005e6	0.3363681345868382
2.3550005e6	0.3438449680687074
2.3650005e6	0.36389254179973707
2.3750005e6	0.3601405769512374
2.3850005e6	0.3676984763432237
2.3950005e6	0.2806707855251544
2.4050005e6	0.29458236181593744
2.4150005e6	0.2763418447107869
2.4250005e6	0.26278953507748704
2.4350005e6	0.2642195540308748
2.4450005e6	0.456961819658814
2.4550005e6	0.5498505363108844
2.4650005e6	0.6635370295426954
2.4750005e6	0.6979323671497585
2.4850005e6	0.6058513352610988
2.4950005e6	0.486087570621469
2.5050005e6	0.41981238273921206
2.5150005e6	0.42504485109436674
2.5250005e6	0.39379699248120303
2.5350005e6	0.33705087668870376
2.5450005e6	0.29588144063415484
2.5550005e6	0.27098454592811255
2.5650005e6	0.24348232362560357
2.5750005e6	0.19194863786222457
2.5850005e6	0.2544245524296675
2.5950005e6	0.2714141414141415
2.6050005e6	0.18453608247422681
2.6150005e6	0.08689505165851008
2.6250005e6	0.16659528907922916
2.6350005e6	0.37964109893600134
2.6450005e6	0.48241229075900033
2.6550005e6	0.5164523494772264
2.6650005e6	0.5149368284331091
2.6750005e6	0.46465715600552243
2.6850005e6	0.3182004649254752
2.6950005e6	0.10769730431958431
2.7050005e6	0.10185156371557495
2.7150005e6	0.0739549839228296
2.7250005e6	0.12575972735018465
2.7350005e6	0.20747938751472322
2.7450005e6	0.2702643969576241
2.7550005e6	0.3953518821603928
2.7650005e6	0.4961655921275874
2.7750005e6	0.544993894993895
2.7850005e6	0.6051728985099804
2.7950005e6	0.6045508274231679
2.8050005e6	0.5907551164431898
2.8150005e6	0.5472937000887312
2.8250005e6	0.517612596118638
2.8350005e6	0.4230155396892063
2.8450005e6	0.4105418356063399
2.8550005e6	0.36717241379310345
2.8650005e6	0.2661780104712042
2.8750005e6	0.21094994892747707
2.8850005e6	0.10042751651768367
2.8950005e6	0.05198430004361102
2.9050005e6	0.0022883295194508382
2.9150005e6	0.024449438202247216
2.9250005e6	0.02630146925448942
2.9350005e6	0.04491938507686541
2.9450005e6	0.040878701050620844
2.9550005e6	0.0670161642638707
2.9650005e6	0.06960352422907491
2.9750005e6	0.08695652173913045
2.9850005e6	0.1327102803738318
2.9950005e6	0.16667850799289521
3.0050005e6	0.1778907659504675
3.0150005e6	0.1807061790668348
3.0250005e6	0.19736389684813754
3.0350005e6	0.19043264157580025
3.0450005e6	0.19894057275285548
3.0550005e6	0.20340452866548897
3.0650005e6	0.24537256763170384
3.0750005e6	0.24005852706876937
3.0850005e6	0.22615493958777544
3.0950005e6	0.24299651567944258
3.1050005e6	0.2690309464648747
3.1150005e6	0.16297548605240916
3.1250005e6	0.19169042769857433
3.1350005e6	0.20355958820450182
3.1450005e6	0.16427184466019423
3.1550005e6	0.13649068322981367
3.1650005e6	0.15009499683343888
3.1750005e6	0.0808589240360194
3.1850005e6	0.03836477987421387
3.1950005e6	0.02426440951229346
3.2050005e6	0.016031350195938765
3.2150005e6	0.04433662372427642
3.2250005e6	0.03989126741420323
3.2350005e6	0.06674212412752313
3.2450005e6	0.08941592920353986
3.2550005e6	0.1384672619047619
3.2650005e6	0.18143525741029642
3.2750005e6	0.18559968694971632
3.2850005e6	0.1608591885441528
3.2950005e6	0.15983838383838384
3.3050005e6	0.11735015772870666
3.3150005e6	0.05500925735445385
3.3250005e6	0.057375421878102066
3.3350005e6	0.03587278106508879
3.3450005e6	0.03698996655518397
3.3550005e6	0.03087505999040157
3.3650005e6	0.020362965241464182
3.3750005e6	0.023021582733812974
3.3850005e6	0.03146250203351232
3.3950005e6	0.023341729638958884
3.4050005e6	0.0661978905072828
3.4150005e6	0.09505973522763968
3.4250005e6	0.08816219751471552
3.4350005e6	0.1004252535165195
3.4450005e6	0.12882065596650386
3.4550005e6	0.09315393747526714
3.4650005e6	0.07382983629236803
3.4750005e6	0.08068435407884952
3.4850005e6	0.07861740166865318
3.4950005e6	0.045939473111256277
3.5050005e6	0.03816225165562916
3.5150005e6	0.027202206516117943
3.5250005e6	0.02672008360912736
3.5350005e6	0.01364080515927304
3.5450005e6	0.004448105436573341
3.5550005e6	0.002424920723745599
3.5650005e6	0.01663235899547142
3.5750005e6	0.07526227763417974
3.5850005e6	0.2209528560738339
3.5950005e6	0.2857075913776946
3.6050005e6	0.3841777359821324
3.6150005e6	0.41190177041690473
3.6250005e6	0.39213191990577156
3.6350005e6	0.2741350482315113
3.6450005e6	0.2218956208758249
3.6550005e6	0.12164343360234776
3.6650005e6	0.059172154280338674
3.6750005e6	0.0360730593607306
3.6850005e6	-0.016597125637459426
3.6950005e6	0.05266694666106677
3.7050005e6	0.06830689543541602
3.7150005e6	0.05724153810729913
3.7250005e6	0.06497184231697506
3.7350005e6	0.07719928186714545
3.7450005e6	0.04820277817556927
3.7550005e6	0.04146304901813824
3.7650005e6	0.05604818470804756
3.7750005e6	0.06914089347079042
3.7850005e6	0.07685610640870619
3.7950005e6	0.07977815699658707
3.8050005e6	0.06075160403299728
3.8150005e6	0.0666436344791847
3.8250005e6	0.07290717763467884
3.8350005e6	0.07551867219917016
3.8450005e6	0.05896387184730745
3.8550005e6	0.08239382239382242
3.8650005e6	0.06833948339483396
3.8750005e6	0.023824209714726315
3.8850005e6	0.011212516297262085
3.8950005e6	0.018019549511262247
3.9050005e6	0.03174027021576934
3.9150005e6	0.07299509001636664
3.9250005e6	0.17839145333602102
3.9350005e6	0.21151756609923944
3.9450005e6	0.2643150123051682
3.9550005e6	0.25589519650655024
3.9650005e6	0.19435028248587574
3.9750005e6	0.14370664023785928
3.9850005e6	0.06894556928740471
3.9950005e6	0.07701492537313437
4.0050005e6	0.0596087456846951
4.0150005e6	0.06324586977648206
4.0250005e6	0.08449733792671474
4.0350005e6	0.09805853375833093
4.0450005e6	0.07937257547647161
4.0550005e6	0.10209658421672559
4.0650005e6	0.06663358967998018
4.0750005e6	0.038090909090909106
4.0850005e6	0.07272365012950789
4.0950005e6	0.08987032512685589
4.1050005e6	0.12384972562262557
4.1150005e6	0.14689645100043813
4.1250005e6	0.18167986337525233
4.1350005e6	0.17931034482758623
4.1450005e6	0.16480959097320172
4.1550005e6	0.130552336809579
4.1650005e6	0.14203470031545742
4.1750005e6	0.13009036723706985
4.1850005e6	0.11133207611863537
4.1950005e6	0.09720007417022071
4.2050005e6	0.092530399536769
4.2150005e6	0.08724096591882173
4.2250005e6	0.0682066869300912
4.2350005e6	0.09935676888556473
4.2450005e6	0.083923782639379
4.2550005e6	0.09825145711906746
4.2650005e6	0.09541984732824428
4.2750005e6	0.10384615384615387
4.2850005e6	0.08565776458951535
4.2950005e6	0.14536626556892548
4.3050005e6	0.16418545299872395
4.3150005e6	0.18978912319644836
4.3250005e6	0.19713971397139715
4.3350005e6	0.20504818724185409
4.3450005e6	0.18615553121577222
4.3550005e6	0.16273584905660382
4.3650005e6	0.16000000000000003
4.3750005e6	0.1661093368401278
4.3850005e6	0.16095082562148436
4.3950005e6	0.2219409282700422
4.4050005e6	0.24426981008513424
4.4150005e6	0.26364359586316627
4.4250005e6	0.2949174917491749
4.4350005e6	0.3412979351032448
4.4450005e6	0.44546287809349217
4.4550005e6	0.39952793076317855
4.4650005e6	0.40026648900732836
4.4750005e6	0.388551518168243
4.4850005e6	0.44954128440366975
4.4950005e6	0.39537223340040245
4.5050005e6	0.4711945665201759
4.5150005e6	0.47577092511013214
4.5250005e6	0.49129698611581446
4.5350005e6	0.4596992481203007
4.5450005e6	0.4750786163522013
4.5550005e6	0.3927949140569814
4.5650005e6	0.2811702458761282
4.5750005e6	0.2520132988548209
4.5850005e6	0.23877068557919623
4.5950005e6	0.25288888888888894
4.6050005e6	0.16792307692307695
4.6150005e6	0.14786418400876236
4.6250005e6	0.16453595574677327
4.6350005e6	0.16351045412172063
4.6450005e6	0.12082449227038504
4.6550005e6	0.24974005901362933
4.6650005e6	0.28597092928303125
4.6750005e6	0.3007401784019738
4.6850005e6	0.33140857392825895
4.6950005e6	0.38841567291311757
4.7050005e6	0.40392609699769044
4.7150005e6	0.37096040054619944
4.7250005e6	0.3494751100575686
4.7350005e6	0.338062015503876
4.7450005e6	0.3247961131355197
4.7550005e6	0.2548662907040204
4.7650005e6	0.24746345657781602
4.7750005e6	0.2392470431450941
4.7850005e6	0.25187772925764196
4.7950005e6	0.26505759736697754
4.8050005e6	0.2723574730354391
4.8150005e6	0.28336180389477283
4.8250005e6	0.2673665791776028
4.8350005e6	0.2846783625730994
4.8450005e6	0.251872399445215
4.8550005e6	0.2980708838043966
4.8650005e6	0.2864104967197751
4.8750005e6	0.3160848147354894
4.8850005e6	0.3367637102234259
4.8950005e6	0.3713972001097996
4.9050005e6	0.35755924816126405
4.9150005e6	0.38998201900847684
4.9250005e6	0.3900126422250317
4.9350005e6	0.3195140470766895
4.9450005e6	0.32582400000000006
4.9550005e6	0.3001786352268667
4.9650005e6	0.27703820401732965
4.9750005e6	0.46989323843416375
4.9850005e6	0.5569643180583227
4.9950005e6	0.6109976950938426
5.0050005e6	0.6562114537444933
5.0150005e6	0.706670022652907
5.0250005e6	0.7198738170347003
5.0350005e6	0.6869809553543554
5.0450005e6	0.6215436810856658
5.0550005e6	0.645540796963947
5.0650005e6	0.5785679254536538
5.0750005e6	0.5618806176538373
5.0850005e6	0.615504858470638
5.0950005e6	0.5947606142728095
5.1050005e6	0.5086309163539522
5.1150005e6	0.48957280661460734
5.1250005e6	0.3869838572642311
5.1350005e6	0.2700489715964741
5.1450005e6	0.3228133094241881
5.1550005e6	0.34217459254297833
5.1650005e6	0.3300061362241768
5.1750005e6	0.3795787362086259
5.1850005e6	0.4148459383753501
5.1950005e6	0.46265432098765435
5.2050005e6	0.4915555555555556
5.2150005e6	0.5572866984631691
5.2250005e6	0.5412180945160476
5.2350005e6	0.5651953323186201
5.2450005e6	0.5473671168380623
5.2550005e6	0.5107267267267268
5.2650005e6	0.5684045755568934
5.2750005e6	0.6262665127613184
5.2850005e6	0.5708917835671343
5.2950005e6	0.5289917518158316
5.3050005e6	0.528133704735376
5.3150005e6	0.3820478366030637
5.3250005e6	0.3117662682602922
5.3350005e6	0.22880299251870326
5.3450005e6	0.2257852326919915
5.3550005e6	0.1309119621002764
5.3650005e6	0.0808473843493299
5.3750005e6	0.0798620094868478
5.3850005e6	0.14148314606741574
5.3950005e6	0.08477400541553848
5.4050005e6	0.06369453044375648
5.4150005e6	0.04378088077336201
5.4250005e6	0.05741410488245933
5.4350005e6	0.01823721436343854
5.4450005e6	0.12476923076923074
5.4550005e6	0.14823529411764705
5.4650005e6	0.17151162790697677
5.4750005e6	0.1678550324995076
5.4850005e6	0.18301956441491324
5.4950005e6	0.10368589743589747
5.5050005e6	0.19035319744826518
5.5150005e6	0.18214384127858915
5.5250005e6	0.193368700265252
5.5350005e6	0.22023637936004617
5.5450005e6	0.2990328820116055
5.5550005e6	0.3070137382501808
5.5650005e6	0.31573964497041423
5.5750005e6	0.28839654524971836
5.5850005e6	0.28111318513490585
5.5950005e6	0.20528052805280528
5.6050005e6	0.1359744408945687
5.6150005e6	0.12747913188647747
5.6250005e6	0.09854539374686509
5.6350005e6	0.019731955433554042
5.6450005e6	-0.0030665440049064455
5.6550005e6	0.0009023525620367682
5.6650005e6	0.02193094629156013
5.6750005e6	0.03261694058154238
5.6850005e6	0.07386559448592764
5.6950005e6	0.0838992332968237
5.7050005e6	0.07085201793721975
5.7150005e6	0.09213315975450997
5.7250005e6	0.08933756048723512
5.7350005e6	0.07977300364815569
5.7450005e6	0.10545294635004401
5.7550005e6	0.12913347815592569
5.7650005e6	0.10090281465746152
5.7750005e6	0.15472703062583223
5.7850005e6	0.1424306344312835
5.7950005e6	0.10802670392796151
5.8050005e6	0.09977440216573923
5.8150005e6	0.08367740977276106
5.8250005e6	0.08148376173618595
5.8350005e6	0.09516410337719997
5.8450005e6	0.17426289034132175
5.8550005e6	0.15037346499556908
5.8650005e6	0.14374781900663022
5.8750005e6	0.15172324770879053
5.8850005e6	0.16739896935177653
5.8950005e6	0.1359550561797753
5.9050005e6	0.1795954265611258
5.9150005e6	0.2614449696151249
5.9250005e6	0.25475687103594086
5.9350005e6	0.15244755244755248
5.9450005e6	0.13606694560669458
5.9550005e6	0.16896551724137931
5.9650005e6	0.1788053949903661
5.9750005e6	0.1943518203470568
5.9850005e6	0.20040093551620447
5.9950005e6	0.17968892955169263
6.0050005e6	0.15171761739678544
6.0150005e6	0.13654188948306595
6.0250005e6	0.09224887035106014
6.0350005e6	0.0718248175182482
6.0450005e6	0.07883543258310965
6.0550005e6	0.08749154834347535
6.0650005e6	0.08844621513944226
6.0750005e6	0.11354150799695359
6.0850005e6	0.11765555074346762
6.0950005e6	0.16574879227053144
6.1050005e6	0.16748339821387684
6.1150005e6	0.17421519290678172
6.1250005e6	0.17633136094674556
6.1350005e6	0.1667284637251267
6.1450005e6	0.10727810650887576
6.1550005e6	0.09381342062193128
6.1650005e6	0.08603580562659849
6.1750005e6	0.11044776119402985
6.1850005e6	0.14945408985144087
6.1950005e6	0.1603166226912929
6.2050005e6	0.20628398791540783
6.2150005e6	0.2408813379346961
6.2250005e6	0.3022326384605897
6.2350005e6	0.2672100033493358
6.2450005e6	0.25301580235922555
6.2550005e6	0.22657857959598524
6.2650005e6	0.18775323686214776
6.2750005e6	0.04823386114494522
6.2850005e6	0.03610832497492479
6.2950005e6	0.041812471960520424
6.3050005e6	0.04268445185493956
6.3150005e6	0.06115760111576013
6.3250005e6	0.05840771153159589
6.3350005e6	0.07388713634770419
6.3450005e6	0.07417799210872429
6.3550005e6	0.06527021365731046
6.3650005e6	0.026981450252951133
6.3750005e6	0.0397255326832792
6.3850005e6	0.011155698234349951
6.3950005e6	-0.009630146545708266
6.4050005e6	0.0368817556501802
6.4150005e6	0.0878025628856194
6.4250005e6	0.19015918958031844
6.4350005e6	0.2556864630920895
6.4450005e6	0.32216264521894544
6.4550005e6	0.3348149746466717
6.4650005e6	0.3360431169997754
6.4750005e6	0.3305672142942798
6.4850005e6	0.26305442339966434
6.4950005e6	0.24211309523809527
6.5050005e6	0.34267343485617596
6.5150005e6	0.4251074616995481
6.5250005e6	0.39637007525453744
6.5350005e6	0.4249702734839477
6.5450005e6	0.4487716576157228
6.5550005e6	0.3339744652628089
6.5650005e6	0.24729840696337663
6.5750005e6	0.22613369163587507
6.5850005e6	0.2556459485844451
6.5950005e6	0.22821729150726858
6.6050005e6	0.2706035718941468
6.6150005e6	0.20674829931972794
6.6250005e6	0.19176256814052092
6.6350005e6	0.1274961597542243
6.6450005e6	0.1135890878090367
6.6550005e6	0.0612305965962222
6.6650005e6	0.13885350318471334
6.6750005e6	0.1807740774077408
6.6850005e6	0.2170878022177786
6.6950005e6	0.20615935541629365
6.7050005e6	0.12885598448792526
6.7150005e6	0.09674045668467843
6.7250005e6	0.07602970965563811
6.7350005e6	0.040857142857142884
6.7450005e6	0.05963025210084035
6.7550005e6	0.07057949479940567
6.7650005e6	0.06208869814020031
6.7750005e6	0.0452873563218391
6.7850005e6	0.04583014537107882
6.7950005e6	0.042197986577181226
6.8050005e6	0.06334112756560147
6.8150005e6	0.04901691815272064
6.8250005e6	0.044732441471571946
6.8350005e6	0.07912892657544811
6.8450005e6	0.058564437194127274
6.8550005e6	0.05963649451142707
6.8650005e6	0.07739843600991801
6.8750005e6	0.11638907395069954
6.8850005e6	0.10684157416750759
6.8950005e6	0.10609037328094305
6.9050005e6	0.10474033327940466
6.9150005e6	0.09699165222869746
6.9250005e6	0.052450621799561115
6.9350005e6	0.04487157679877533
6.9450005e6	0.033352305065452496
6.9550005e6	0.02655647382920112
6.9650005e6	0.040626707961377316
6.9750005e6	0.1394615262067867
6.9850005e6	0.14191027043926843
6.9950005e6	0.142768945824973
7.0050005e6	0.13905334335086403
7.0150005e6	0.18515625000000002
7.0250005e6	0.1975386462554405
7.0350005e6	0.26184302244528096
7.0450005e6	0.36949329165038436
7.0550005e6	0.4695200395843641
7.0650005e6	0.5417976861465441
7.0750005e6	0.5453146853146854
7.0850005e6	0.5348281016442452
7.0950005e6	0.434953897736798
7.1050005e6	0.3416953824948311
7.1150005e6	0.3120296113510179
7.1250005e6	0.3024676850763807
7.1350005e6	0.27041787339677287
7.1450005e6	0.31834130781499204
7.1550005e6	0.33775293890923114
7.1650005e6	0.31575201348567156
7.1750005e6	0.3584078259402935
7.1850005e6	0.3558139534883722
7.1950005e6	0.3379265936896329
7.2050005e6	0.27792688570106433
7.2150005e6	0.23778708652318356
7.2250005e6	0.19283560915055864
7.2350005e6	0.1827343601445142
7.2450005e6	0.17932858596134288
7.2550005e6	0.21173356859285403
7.2650005e6	0.22064896755162244
7.2750005e6	0.2150208623087622
7.2850005e6	0.24195329087048834
7.2950005e6	0.2310489981478364
7.3050005e6	0.177788385043755
7.3150005e6	0.16672556748674736
7.3250005e6	0.1525834154582571
7.3350005e6	0.09490281364686697
7.3450005e6	0.03821249430004562
7.3550005e6	0.034333565945568766
7.3650005e6	0.001939120631341627
7.3750005e6	-0.020595161635624033
7.3850005e6	-0.0336856941508104
7.3950005e6	-0.04751079790861555
7.4050005e6	-0.04266108397301695
7.4150005e6	0.025504710632570697
7.4250005e6	0.048034378481617096
7.4350005e6	0.07036656389174378
7.4450005e6	0.06925837320574164
7.4550005e6	0.056574307304785916
7.4650005e6	0.05539407490218003
7.4750005e6	0.06936462970457306
7.4850005e6	0.07331749802058593
7.4950005e6	0.09220183486238535
7.5050005e6	0.13544027032399128
7.5150005e6	0.1156777616980222
7.5250005e6	0.117363344051447
7.5350005e6	0.1075757575757576
7.5450005e6	0.0876380090497738
7.5550005e6	0.15892232330300912
7.5650005e6	0.2379781010949453
7.5750005e6	0.25573914314958335
7.5850005e6	0.26002876778008627
7.5950005e6	0.3373210308622336
7.6050005e6	0.3284498480243162
7.6150005e6	0.24219409282700424
7.6250005e6	0.2172440821445368
7.6350005e6	0.2525445292620865
7.6450005e6	0.2060770482908302
7.6550005e6	0.11591643334051263
7.6650005e6	0.12987457240592928
7.6750005e6	0.131304347826087
7.6850005e6	0.07528641571194765
7.6950005e6	0.10238726790450929
7.7050005e6	0.14507772020725387
7.7150005e6	NaN
7.7250005e6	NaN
7.7350005e6	0.19096045197740114
7.7450005e6	0.16150943396226414
7.7550005e6	0.16150943396226414
7.7650005e6	0.1457364341085271
7.7750005e6	0.15478260869565214
7.7850005e6	NaN
7.7950005e6	NaN
7.8050005e6	NaN
7.8150005e6	NaN
7.8250005e6	NaN
7.8350005e6	NaN
7.8450005e6	NaN
7.8550005e6	NaN
7.8650005e6	NaN
7.8750005e6	NaN
7.8850005e6	NaN
7.8950005e6	NaN
7.9050005e6	NaN
7.9150005e6	NaN
7.9250005e6	NaN
7.9350005e6	NaN
7.9450005e6	0.07822120866590654
7.9550005e6	0.06754675467546757
7.9650005e6	0.0648339060710195
7.9750005e6	0.0648339060710195
7.9850005e6	0.07813822284908323
7.9950005e6	NaN
8.0050005e6	NaN
8.0150005e6	NaN
8.0250005e6	NaN
8.0350005e6	NaN
8.0450005e6	0.0426666666666667
8.0550005e6	0.20206718346253236
8.0650005e6	0.13157135992311392
8.0750005e6	0.15574412532637077
8.0850005e6	0.23646723646723647
8.0950005e6	0.27359512525389307
8.1050005e6	0.24206128133704738
8.1150005e6	0.2745533942040493
8.1250005e6	0.2869269949066215
8.1350005e6	0.21874527588813303
8.1450005e6	0.023472356935014576
8.1550005e6	0.0877777777777778
8.1650005e6	NaN
8.1750005e6	NaN
8.1850005e6	NaN
8.1950005e6	NaN
8.2050005e6	NaN
8.2150005e6	NaN
8.2250005e6	NaN
8.2350005e6	NaN
8.2450005e6	NaN
8.2550005e6	NaN
8.2650005e6	NaN
8.2750005e6	NaN
8.2850005e6	NaN
8.2950005e6	NaN
8.3050005e6	NaN
8.3150005e6	NaN
8.3250005e6	NaN
8.3350005e6	NaN
8.3450005e6	NaN
8.3550005e6	NaN
8.3650005e6	0.7418457648546146
8.3750005e6	0.70412147505423
8.3850005e6	0.7367955801104973
8.3950005e6	0.7312760633861553
8.4050005e6	0.5907363041047755
8.4150005e6	0.4576555425121584
8.4250005e6	0.42511224647778295
8.4350005e6	0.28207563167712396
8.4450005e6	0.1747511120525313
8.4550005e6	0.18390272148233935
8.4650005e6	0.21817198485667932
8.4750005e6	0.23461187214611873
8.4850005e6	0.2510228640192539
8.4950005e6	0.35968483256730144
8.5050005e6	0.5039290628344291
8.5150005e6	0.5513433238828136
8.5250005e6	0.6172471775162143
8.5350005e6	0.5862068965517241
8.5450005e6	0.5370516972532086
8.5550005e6	0.3816447538025264
8.5650005e6	0.3008900190718373
8.5750005e6	0.1256569847856155
8.5850005e6	0.09784522003034905
8.5950005e6	0.09814886731391588
8.6050005e6	0.10627329192546586
8.6150005e6	0.09799687455604493
8.6250005e6	0.09425287356321842
8.6350005e6	0.11556016597510377
8.6450005e6	0.11952822240943557
8.6550005e6	0.10216487455197133
8.6650005e6	0.1073139158576052
8.6750005e6	0.09194719471947198
8.6850005e6	0.09744835965978131
8.6950005e6	0.19793686816587586
8.7050005e6	0.243145848551254
8.7150005e6	0.25958351041223976
8.7250005e6	0.24129921974233356
8.7350005e6	0.22609006433166554
8.7450005e6	0.15767725778682115
8.7550005e6	0.16111349036402575
8.7650005e6	0.14892966360856275
8.7750005e6	0.17660691653087093
8.7850005e6	0.19915403595347206
8.7950005e6	0.16905144694533764
8.8050005e6	0.14248010867455854
8.8150005e6	0.20681248956420106
8.8250005e6	0.19574947673482535
8.8350005e6	0.19625422167638934
8.8450005e6	0.2860333387279495
8.8550005e6	0.3521044992743106
8.8650005e6	0.3365428702430079
8.8750005e6	0.37203127841425715
8.8850005e6	0.40581711655157987
8.8950005e6	0.29400778210116735
8.9050005e6	0.2570548604427334
8.9150005e6	0.21805242145460868
8.9250005e6	0.12352156514006228
8.9350005e6	0.09143527571372706
8.9450005e6	0.062404204072695445
8.9550005e6	0.038077461502566516
8.9650005e6	0.027134767836919618
8.9750005e6	0.031683546722721216
8.9850005e6	0.00841532342474358
8.9950005e6	0.028505428505428525
9.0050005e6	0.03677539995844589
9.0150005e6	0.12892307692307692
9.0250005e6	0.2073732718894009
9.0350005e6	0.22770642201834865
9.0450005e6	0.2524517087667162
9.0550005e6	0.2163568773234201
9.0650005e6	0.2025084745762712
9.0750005e6	0.13864345541139766
9.0850005e6	0.12483912483912488
9.0950005e6	0.06377663482733287
9.1050005e6	0.09777954004758131
9.1150005e6	0.030917874396135286
9.1250005e6	0.04167289021657955
9.1350005e6	0.05679567956795682
9.1450005e6	0.07605321507760535
9.1550005e6	0.06566828903032575
9.1650005e6	0.04418118466898957
9.1750005e6	0.057626094835397206
9.1850005e6	0.06264402668283811
9.1950005e6	0.049820905242592035
9.2050005e6	0.17670731707317078
9.2150005e6	0.2745408391817231
9.2250005e6	0.3127719298245614
9.2350005e6	0.3610588912334549
9.2450005e6	0.3867179980750723
9.2550005e6	0.249313911758497
9.2650005e6	0.14977307110438734
9.2750005e6	0.13456677047078222
9.2850005e6	0.06777308388654199
9.2950005e6	0.047062621045836056
9.3050005e6	0.07703703703703706
9.3150005e6	0.07817866708681272
9.3250005e6	0.08454912989980667
9.3350005e6	0.14215167548500887
9.3450005e6	0.15186198190616454
9.3550005e6	0.12377315256826431
9.3650005e6	0.10040883074407198
9.3750005e6	0.1075276243093923
9.3850005e6	0.10588986432561856
9.3950005e6	0.10248726400958946
9.4050005e6	0.1102265372168285
9.4150005e6	0.14794433902593299
9.4250005e6	0.16156016597510378
9.4350005e6	0.18672046955245783
9.4450005e6	0.19431839144069363
9.4550005e6	0.18834163438479987
9.4650005e6	0.1646842878120411
9.4750005e6	0.1377300613496933
9.4850005e6	0.1224530831099196
9.4950005e6	0.13199281867145424
9.5050005e6	0.11651630811936155
9.5150005e6	0.19082696316886727
9.5250005e6	0.2517304189435337
9.5350005e6	0.27182853832786247
9.5450005e6	0.261011282908483
9.5550005e6	0.284181568088033
9.5650005e6	0.17123615033673692
9.5750005e6	0.07999039154455924
9.5850005e6	0.07145744441949249
9.5950005e6	0.06975589573851884
9.6050005e6	0.06820950060901343
9.6150005e6	0.07268667824361202
9.6250005e6	0.05695364238410599
9.6350005e6	0.05930757651781238
9.6450005e6	0.06798645480593908
9.6550005e6	0.03435643564356439
9.6650005e6	0.014111405835543791
9.6750005e6	0.053051300753707786
9.6850005e6	0.1157105030891439
9.6950005e6	0.14510779436152574
9.7050005e6	0.20446276982779527
9.7150005e6	0.26352120433266024
9.7250005e6	0.3129967031060212
9.7350005e6	0.30492187500000006
9.7450005e6	0.24636058230683092
9.7550005e6	0.3598561350117583
9.7650005e6	0.3589905362776026
9.7750005e6	0.39190261974067225
9.7850005e6	0.4108594956253217
9.7950005e6	0.4778173190984579
9.8050005e6	0.3675317294942224
9.8150005e6	0.3194486983154671
9.8250005e6	0.1839065541855938
9.8350005e6	0.08754956383822367
9.8450005e6	0.14551607445008463
9.8550005e6	0.17883110906580768
9.8650005e6	0.2209205020920502
9.8750005e6	0.2647385103011094
9.8850005e6	0.2988150807899461
9.8950005e6	0.3974585397372388
9.9050005e6	0.373997028231798
9.9150005e6	0.3369007803790413
9.9250005e6	0.35108695652173916
9.9350005e6	0.4047024673439768
9.9450005e6	0.46581547347621216
9.9550005e6	0.5562247521116416
9.9650005e6	0.5918978018183911
9.9750005e6	0.6270495102643232
9.9850005e6	0.5798577207420841
9.9950005e6	0.5071284360925611
1.00050005e7	0.33501496365968364
1.00150005e7	0.25356608478802994
1.00250005e7	0.178317334839074
1.00350005e7	0.10934065934065937
1.00450005e7	0.20524781341107873
1.00550005e7	0.21566380133715377
1.00650005e7	0.154775828460039
1.00750005e7	0.13024132730015087
1.00850005e7	0.1492781896215373
1.00950005e7	0.06553191489361705
1.01050005e7	0.02001299545159196
1.01150005e7	0.10120481927710846
1.01250005e7	0.1546478873239437
1.01350005e7	0.12223037417461485
1.01450005e7	0.11805929919137469
1.01550005e7	0.09890948745910581
1.01650005e7	0.050430504305043075
1.01750005e7	0.04353859496964444
1.01850005e7	0.13973387922210853
1.01950005e7	0.15924798567591764
1.02050005e7	0.16014042668106943
1.02150005e7	0.20538272319490664
1.02250005e7	0.2252850339154279
1.02350005e7	0.32372161172161174
1.02450005e7	0.34515235457063714
1.02550005e7	0.4018984179850125
1.02650005e7	0.397619458340521
1.02750005e7	0.35615815785487054
1.02850005e7	0.2467685076380729
1.02950005e7	0.24935245787494775
1.03050005e7	0.27899061032863853
1.03150005e7	0.3415160642570281
1.03250005e7	0.3821701199563795
1.03350005e7	0.38617050819216875
1.03450005e7	0.37877323964280485
1.03550005e7	0.3836833602584814
1.03650005e7	0.27068731323010053
1.03750005e7	0.2216491924057807
1.03850005e7	0.2346467165419784
1.03950005e7	0.22853475151292868
1.04050005e7	0.2196542311191993
1.04150005e7	0.3507142857142857
1.04250005e7	0.45087179487179485
1.04350005e7	0.5312244897959183
1.04450005e7	0.5545816733067731
1.04550005e7	0.5616766467065869
1.04650005e7	0.6219037871033778
1.04750005e7	0.6753346080305928
1.04850005e7	NaN
1.04950005e7	NaN
1.05050005e7	NaN
1.05150005e7	0.3493805309734514
1.05250005e7	0.28766564729867483
1.05350005e7	0.278102766798419
1.05450005e7	0.3509016870273415
1.05550005e7	0.43718550106609805
1.05650005e7	0.41598897312198485
1.05750005e7	0.39555709822978136
1.05850005e7	0.3879770992366412
1.05950005e7	0.37288214702450406
1.06050005e7	0.21129287598944596
1.06150005e7	0.10798845043310877
1.06250005e7	0.10016068559185863
1.06350005e7	0.11863625892651468
1.06450005e7	0.16148566814695198
1.06550005e7	0.2539651458782064
1.06650005e7	0.3640552995391705
1.06750005e7	0.4050757575757576
1.06850005e7	0.47749253731343294
1.06950005e7	0.5334338484734263
1.07050005e7	0.5505687693898657
1.07150005e7	0.548421226649033
1.07250005e7	0.5862485326178098
1.07350005e7	0.501878382680675
1.07450005e7	0.4802271920482783
1.07550005e7	0.4470588235294118
1.07650005e7	0.38550266640331815
1.07750005e7	0.4332531903088589
1.07850005e7	0.570241418952209
1.07950005e7	0.5205971659919029
1.08050005e7	0.48257718120805376
1.08150005e7	0.4761983471074381
1.08250005e7	0.39461483081353493
1.08350005e7	0.22429312364062243
1.08450005e7	0.10925110132158591
1.08550005e7	0.3232524129862533
1.08650005e7	0.36297052443537076
1.08750005e7	0.38717460317460317
1.08850005e7	0.4357241000274801
1.08950005e7	0.4299086125726945
1.09050005e7	0.21580026085336318
1.09150005e7	0.11430186546071229
1.09250005e7	0.07907318867230605
1.09350005e7	0.04668094218415422
1.09450005e7	0.04744421585693945
1.09550005e7	0.0552151036830703
1.09650005e7	0.05358490566037741
1.09750005e7	0.10410428042980453
1.09850005e7	0.1309294871794872
1.09950005e7	0.14026758739749678
1.10050005e7	0.28169014084507044
1.10150005e7	0.3642155201626567
1.10250005e7	0.3755969905135754
1.10350005e7	0.39865142187041924
1.10450005e7	0.4458558272467451
1.10550005e7	0.3536190133237307
1.10650005e7	0.28380751668422904
1.10750005e7	0.25102473498233213
1.10850005e7	0.2309557774607703
1.10950005e7	0.2663176265270506
1.11050005e7	0.36703448275862066
1.11150005e7	0.475246742992499
1.11250005e7	0.6293507491356126
1.11350005e7	0.7248291571753986
1.11450005e7	0.7406714832129198
1.11550005e7	0.7507960965588085
1.11650005e7	0.7592302209550963
1.11750005e7	0.6931982633863966
1.11850005e7	NaN
