# Supplementary material for: Admixture of evolutionary rates across a butterfly hybrid zone
Source: eLife. 2022 Jun 15;11:e78135. doi: 10.7554/eLife.78135 (PMC9246367; doi:10.7554/eLife.78135)
Supplement: Figure 2—source data 1. [file elife-78135-fig2-data1.zip › Fst_50kbWindows_10kbIncreaments/Chromosome22.csv]

Position	Fst_XY_KM
25000.5	0.184055678582727
35000.5	0.16207874015748036
45000.5	0.17337159253945486
55000.5	0.23031229526097405
65000.5	0.3137347500983865
75000.5	0.35637653934460456
85000.5	0.312902005297011
95000.5	0.29196165191740414
105000.5	0.2572625698324023
115000.5	0.11823691460055098
125000.5	0.07486756915832843
135000.5	0.13955877908733758
145000.5	0.2467656415694592
155000.5	0.3811952501459996
165000.5	0.3934344403916299
175000.5	0.40725227845646705
185000.5	0.3772529953116861
195000.5	0.3285179640718563
205000.5	0.24202197802197808
215000.5	0.3007862223886185
225000.5	0.3709977542508823
235000.5	0.39799612152553326
245000.5	0.49732819353981134
255000.5	0.5280545899317627
265000.5	0.527567285079697
275000.5	0.4878676470588236
285000.5	0.4943843739100105
295000.5	0.3623943340187343
305000.5	0.2841677255400254
315000.5	0.3480607847584487
325000.5	0.336394635144351
335000.5	0.32704312604241126
345000.5	0.32654800701930314
355000.5	0.3032022910700338
365000.5	0.07974636329727718
375000.5	0.08636092912447887
385000.5	0.08530465949820791
395000.5	0.0678043230944255
405000.5	0.023016619629978072
415000.5	0.02122710090142485
425000.5	0.0940277777777778
435000.5	0.11598864711447496
445000.5	0.16638655462184876
455000.5	0.20361351139041636
465000.5	0.26880076445293843
475000.5	0.21695278969957085
485000.5	0.19605381165919286
495000.5	0.10650710545998505
505000.5	0.08073059360730594
515000.5	0.09042224510813597
525000.5	0.12785793562708106
535000.5	0.2100656455142232
545000.5	0.4773098680075425
555000.5	0.48124459809853065
565000.5	0.48320545609548166
575000.5	0.4541801219949767
585000.5	0.4803927779537535
595000.5	0.48384214445271784
605000.5	0.6213740458015268
615000.5	0.6611358905738923
625000.5	0.6498136645962732
635000.5	0.6347957639939485
645000.5	0.5998617829993089
655000.5	0.3613032294941412
665000.5	0.2772307692307693
675000.5	0.2747016147905452
685000.5	0.2767643417251341
695000.5	0.2630935251798561
705000.5	0.21840277777777775
715000.5	0.2877538203893657
725000.5	0.28771633600675395
735000.5	0.2884494815529298
745000.5	0.27413316968395224
755000.5	0.3265281173594133
765000.5	0.2141484044598232
775000.5	0.20330578512396702
785000.5	0.21011122345803845
795000.5	0.20948348856900934
805000.5	0.15280898876404497
815000.5	0.12460732984293195
825000.5	0.10685194058457118
835000.5	0.08954859699064663
845000.5	0.06415861718352822
855000.5	0.14402730375426623
865000.5	0.1745257452574526
875000.5	0.134103156274057
885000.5	0.1772194304857622
895000.5	0.1878787878787879
905000.5	0.11923433158382223
915000.5	0.13695983731570924
925000.5	0.1590102474381405
935000.5	0.15186358099878203
945000.5	0.20308916452141354
955000.5	0.2152039800995025
965000.5	0.3389044943820225
975000.5	0.3977019379180244
985000.5	0.48016634676903397
995000.5	0.49083390764989665
1.0050005e6	0.5354489164086688
1.0150005e6	0.46571428571428575
1.0250005e6	0.37654653039268426
1.0350005e6	0.20613810741687988
1.0450005e6	0.31611842105263155
1.0550005e6	0.39914346895074954
1.0650005e6	0.41801922646993067
1.0750005e6	0.44777041942604856
1.0850005e6	0.48122529644268763
1.0950005e6	0.3905590062111801
1.1050005e6	0.32470091484869806
1.1150005e6	0.24780134505949303
1.1250005e6	0.17527173913043478
1.1350005e6	0.18404726735598229
1.1450005e6	0.14895287958115186
1.1550005e6	0.07296233839235527
1.1650005e6	0.17494949494949497
1.1750005e6	0.33685655456417296
1.1850005e6	0.3889400921658986
1.1950005e6	0.3604783908670835
1.2050005e6	0.3680340969632392
1.2150005e6	0.40570285142571283
1.2250005e6	0.37595220313666916
1.2350005e6	0.3203867171080286
1.2450005e6	0.33838743455497383
1.2550005e6	0.3456508698260348
1.2650005e6	0.35099534883720934
1.2750005e6	0.3076691729323308
1.2850005e6	0.2852028098799003
1.2950005e6	0.34437086092715236
1.3050005e6	0.42497875955819886
1.3150005e6	0.3687826086956522
1.3250005e6	0.3471235194585448
1.3350005e6	0.3895958727429063
1.3450005e6	0.3808638148377764
1.3550005e6	0.2568613652357495
1.3650005e6	0.17317140491305555
1.3750005e6	0.12406779661016953
1.3850005e6	0.1023768684146043
1.3950005e6	0.021743295019157106
1.4050005e6	0.023767108407560307
1.4150005e6	0.024534986713906144
1.4250005e6	0.03441330998248691
1.4350005e6	0.007945612916932271
1.4450005e6	0.04379562043795625
1.4550005e6	0.12382317801672646
1.4650005e6	0.2164337145277425
1.4750005e6	0.24953693732500543
1.4850005e6	0.30511085180863473
1.4950005e6	0.3064177362893815
1.5050005e6	0.2932694731535165
1.5150005e6	0.2763235689330825
1.5250005e6	0.3187293183322304
1.5350005e6	0.30657942566339513
1.5450005e6	0.3555739972337483
1.5550005e6	0.3364009860312243
1.5650005e6	0.3273969137364027
1.5750005e6	0.37969762419006486
1.5850005e6	0.409221516872703
1.5950005e6	0.5319422150882823
1.6050005e6	0.5186015239802779
1.6150005e6	0.5403442986193967
1.6250005e6	0.5433472803347281
1.6350005e6	0.5460369417816228
1.6450005e6	0.45961136023916294
1.6550005e6	0.523358585858586
1.6650005e6	0.5359173126614988
1.6750005e6	0.5611026033690658
1.6850005e6	0.5743190661478599
1.6950005e6	0.3681747269890796
1.7050005e6	0.15930735930735934
1.7150005e6	0.1448698315467075
1.7250005e6	0.14838709677419357
1.7350005e6	0.23067552602436325
1.7450005e6	0.2759130434782609
1.7550005e6	0.3056933148184883
1.7650005e6	0.3251054384017758
1.7750005e6	0.4184397163120568
1.7850005e6	0.501750718578521
1.7950005e6	0.48848623853211015
1.8050005e6	0.44228028503562955
1.8150005e6	0.4268178048106166
1.8250005e6	0.39547922218931997
1.8350005e6	0.30558578567462524
1.8450005e6	0.28642111050027486
1.8550005e6	0.33544128933231004
1.8650005e6	0.35880767401300145
1.8750005e6	0.3590710070435941
1.8850005e6	0.3087271179225202
1.8950005e6	0.2611202938475666
1.9050005e6	0.19652844744455156
1.9150005e6	0.17467323035138346
1.9250005e6	0.2280820948336872
1.9350005e6	0.3169061094180815
1.9450005e6	0.3792156264306425
1.9550005e6	0.4072435720210119
1.9650005e6	0.42264781881744945
1.9750005e6	0.41655245123879814
1.9850005e6	0.38856319077366647
1.9950005e6	0.35102533172496986
2.0050005e6	0.29914869466515326
2.0150005e6	0.25411334552102377
2.0250005e6	0.2165102071226345
2.0350005e6	0.1695762838748316
2.0450005e6	0.1462273863803501
2.0550005e6	0.1102509827638343
2.0650005e6	0.1381000725163162
2.0750005e6	0.1318107255520505
2.0850005e6	0.1229783633506588
2.0950005e6	0.11780172924316004
2.1050005e6	0.1870517928286853
2.1150005e6	0.20708973723351518
2.1250005e6	0.22197296519988494
2.1350005e6	0.16987140232700557
2.1450005e6	0.1564495530012771
2.1550005e6	0.09297052154195012
2.1650005e6	0.06106163163519775
2.1750005e6	0.0983275261324042
2.1850005e6	0.20298023971493356
2.1950005e6	0.3737307400858803
2.2050005e6	0.4276205569390989
2.2150005e6	0.44912498448554067
2.2250005e6	0.42104633065964325
2.2350005e6	0.4062456627342123
2.2450005e6	0.20358102059086838
2.2550005e6	0.09463151818356748
2.2650005e6	0.09119638826185104
2.2750005e6	0.06664467172550315
2.2850005e6	0.036380539200495825
2.2950005e6	0.02705735660847881
2.3050005e6	0.01892479350818723
2.3150005e6	0.0009448818897637808
2.3250005e6	0.012932418625018248
2.3350005e6	0.051503587238589534
2.3450005e6	0.07743648084945015
2.3550005e6	0.05042285714285715
2.3650005e6	0.1354251012145749
2.3750005e6	0.1491916859122402
2.3850005e6	0.15440783615316117
2.3950005e6	0.1603108808290156
2.4050005e6	0.17010869565217393
2.4150005e6	0.12883732173072276
2.4250005e6	0.10351906158357775
2.4350005e6	0.12032040472175383
2.4450005e6	0.16042761369813377
2.4550005e6	0.2015127919911012
2.4650005e6	0.33927188226181254
2.4750005e6	0.4691943127962085
2.4850005e6	0.5455140798952194
2.4950005e6	0.5710222519658692
2.5050005e6	0.5882831570382425
2.5150005e6	0.6105472072582933
2.5250005e6	0.5955068645125502
2.5350005e6	0.6119324796274737
2.5450005e6	0.6768681062606805
2.5550005e6	0.7063737534325769
2.5650005e6	0.7530595594234429
2.5750005e6	0.7527312654405709
2.5850005e6	0.7409671761463293
2.5950005e6	0.7276040384141838
2.6050005e6	0.7457873620862587
2.6150005e6	0.6588164251207729
2.6250005e6	0.6052860596293314
2.6350005e6	0.5377400295420975
2.6450005e6	0.48175594039468383
2.6550005e6	0.3828401107089631
2.6650005e6	0.3685004965243297
2.6750005e6	0.3646118241110877
2.6850005e6	0.41927541329581436
2.6950005e6	0.4417302798982189
2.7050005e6	0.43627011780321884
2.7150005e6	0.368595600676819
2.7250005e6	0.35577170122958346
2.7350005e6	0.25468418821534555
2.7450005e6	0.2446643717728056
2.7550005e6	0.3120305052430887
2.7650005e6	0.37362637362637363
2.7750005e6	0.43319458896982316
2.7850005e6	0.5425038639876353
2.7950005e6	0.5962071480671044
2.8050005e6	0.6027792624265099
2.8150005e6	0.5349956255468068
2.8250005e6	0.5140603962300443
2.8350005e6	0.4435279187817259
2.8450005e6	0.402536402066698
2.8550005e6	0.37041702127659576
2.8650005e6	0.43129208079512676
2.8750005e6	0.41773383044253537
2.8850005e6	0.4298868214080184
2.8950005e6	0.4213501518336837
2.9050005e6	0.47270185249912633
2.9150005e6	0.42068965517241375
2.9250005e6	0.389059262329051
2.9350005e6	0.371969696969697
2.9450005e6	0.36913232659329404
2.9550005e6	0.1577889447236181
2.9650005e6	0.10158501440922194
2.9750005e6	0.07036011080332413
2.9850005e6	0.09211908931698778
2.9950005e6	0.15394517282479145
3.0050005e6	0.20953359358948023
3.0150005e6	0.23458401305057103
3.0250005e6	0.3322248614410135
3.0350005e6	0.30874635568513115
3.0450005e6	0.27665265571264813
3.0550005e6	0.24934086629001886
3.0650005e6	0.24377795317021836
3.0750005e6	0.14743625665452512
3.0850005e6	0.16700313261399238
3.0950005e6	0.16325203252032525
3.1050005e6	0.22203791469194314
3.1150005e6	0.23116691285081242
3.1250005e6	0.2270836913559031
3.1350005e6	0.23569436698271054
3.1450005e6	0.2415683288922726
3.1550005e6	0.18005888125613348
3.1650005e6	0.16346230554447552
3.1750005e6	0.11508421247455121
3.1850005e6	0.13403404885270173
3.1950005e6	0.1486739717325711
3.2050005e6	0.14485245901639351
3.2150005e6	0.14573142593447166
3.2250005e6	0.17744827586206902
3.2350005e6	0.1656236962870255
3.2450005e6	0.14845679012345683
3.2550005e6	0.24713178294573646
3.2650005e6	0.2702751959176235
3.2750005e6	0.2824567855829349
3.2850005e6	0.2669299820466786
3.2950005e6	0.2867998433215824
3.3050005e6	0.27556029882604055
3.3150005e6	0.2417824074074074
3.3250005e6	0.18984395662523146
3.3350005e6	0.21816671282193303
3.3450005e6	0.1851649850013635
3.3550005e6	0.10234741784037561
3.3650005e6	0.13145998778252904
3.3750005e6	0.21710358869941465
3.3850005e6	0.22430813124108417
3.3950005e6	0.2569069545887584
3.4050005e6	0.2722620904836194
3.4150005e6	0.2822078684674104
3.4250005e6	0.20335238095238098
3.4350005e6	0.20565231679263885
3.4450005e6	0.19111933395004627
3.4550005e6	0.18127502309824456
3.4650005e6	0.12304490038655962
3.4750005e6	0.07498726439123794
3.4850005e6	0.045397676496872236
3.4950005e6	0.04604838709677422
3.5050005e6	0.04010025062656645
3.5150005e6	0.03706004140786753
3.5250005e6	0.08398340248962659
3.5350005e6	0.10744047619047621
3.5450005e6	0.13721682847896444
3.5550005e6	0.10729713952130769
3.5650005e6	0.1739716790289953
3.5750005e6	0.22693350010423183
3.5850005e6	0.2080613518815766
3.5950005e6	0.20354963948973936
3.6050005e6	0.20860610518573008
3.6150005e6	0.16302587398775434
3.6250005e6	0.0685016878732797
3.6350005e6	0.058585858585858616
3.6450005e6	0.03394911118856748
3.6550005e6	0.04339681548548239
3.6650005e6	0.06901124243297782
3.6750005e6	0.1163442668909448
3.6850005e6	0.1651554711606931
3.6950005e6	0.17144026186579378
3.7050005e6	0.17762711864406783
3.7150005e6	0.19345182413470532
3.7250005e6	0.17222923504165616
3.7350005e6	0.0990878290330988
3.7450005e6	0.08062330623306234
3.7550005e6	0.025798816568047372
3.7650005e6	0.02278481012658231
3.7750005e6	-0.005008944543828228
3.7850005e6	NaN
3.7950005e6	0.2980694980694981
3.8050005e6	0.45177865612648227
3.8150005e6	0.3578171091445428
3.8250005e6	0.3117886178861789
3.8350005e6	0.28765151515151516
3.8450005e6	0.2525601898948797
3.8550005e6	0.21415688276331465
3.8650005e6	0.18749218261413383
3.8750005e6	0.16956453387832107
3.8850005e6	0.16187563710499492
3.8950005e6	0.15689223057644117
3.9050005e6	0.08610634648370499
3.9150005e6	0.10517616354936933
3.9250005e6	0.09221136989732032
3.9350005e6	0.06704331450094164
3.9450005e6	0.22906162464985994
3.9550005e6	0.273109243697479
3.9650005e6	0.27683763475988243
3.9750005e6	0.2709311244055837
3.9850005e6	0.2834551063484332
3.9950005e6	0.18471393859067817
4.0050005e6	0.3204615022368731
4.0150005e6	0.5319827723719891
4.0250005e6	0.6212637913741225
4.0350005e6	0.6876588897827837
4.0450005e6	0.7180470556235551
4.0550005e6	0.6883666274970623
4.0650005e6	0.6474976686353747
4.0750005e6	0.6465953156506903
4.0850005e6	0.6450240219629377
4.0950005e6	0.6418008544199801
4.1050005e6	0.6465639165911153
4.1150005e6	0.6270805617147082
4.1250005e6	0.6250908074881252
4.1350005e6	0.5460786902561394
4.1450005e6	0.46959870791402664
4.1550005e6	0.38298772746508675
4.1650005e6	0.30891378470530934
4.1750005e6	0.14077623382846194
4.1850005e6	0.14833570412517785
4.1950005e6	0.21072625698324024
4.2050005e6	0.22230897936419408
4.2150005e6	0.20407918416316745
4.2250005e6	0.2485912916209294
4.2350005e6	0.23068920676202864
4.2450005e6	0.19962201748169148
4.2550005e6	0.1775919732441472
4.2650005e6	0.16523793452581845
4.2750005e6	0.12567219152854514
4.2850005e6	0.14542930795161613
4.2950005e6	0.27992370052455895
4.3050005e6	0.3283868278449354
4.3150005e6	0.40858936240502153
4.3250005e6	0.43843416370106764
4.3350005e6	0.47218414586835644
4.3450005e6	0.5607261724659608
4.3550005e6	0.5109078309078309
4.3650005e6	0.5416014283752232
4.3750005e6	0.5572184029613961
4.3850005e6	0.4904860088365242
4.3950005e6	0.3370091360795
4.4050005e6	0.375554747180793
4.4150005e6	0.21812095514394103
4.4250005e6	0.17171891891891894
4.4350005e6	0.20443111008539117
4.4450005e6	0.22256169212690952
4.4550005e6	0.21972663465090514
4.4650005e6	0.22179373783831596
4.4750005e6	0.163202846975089
4.4850005e6	0.11872970046914474
4.4950005e6	0.11159960745829248
4.5050005e6	0.07100161550888533
4.5150005e6	0.08980803483079362
4.5250005e6	0.14775760227521334
4.5350005e6	0.16750000000000004
4.5450005e6	0.2144380140115748
4.5550005e6	0.3019009216589862
4.5650005e6	0.3026453605478716
4.5750005e6	0.29383313180169285
4.5850005e6	0.319611537904044
4.5950005e6	0.37872635779975705
4.6050005e6	0.3519601472817847
4.6150005e6	0.3451008303677343
4.6250005e6	0.2766471587691146
4.6350005e6	0.26468696803480235
4.6450005e6	0.1913987473903967
4.6550005e6	0.17124735729386895
4.6650005e6	0.14784313725490195
4.6750005e6	0.15508412582297004
4.6850005e6	0.1754952758305395
4.6950005e6	0.2989325696433221
4.7050005e6	0.41604618753732836
4.7150005e6	0.45464766111222643
4.7250005e6	0.48708099293350243
4.7350005e6	0.5512882624972474
4.7450005e6	0.46927395934172317
4.7550005e6	0.37452006980802793
4.7650005e6	0.3667452402538532
4.7750005e6	0.3586331526203384
4.7850005e6	0.4166585246702493
4.7950005e6	0.42952193844138836
4.8050005e6	0.4535237649262468
4.8150005e6	0.530454913763167
4.8250005e6	0.5676009118948638
4.8350005e6	0.5824224519940917
4.8450005e6	0.5876481149012567
4.8550005e6	0.5709537000395727
4.8650005e6	0.37742005655862526
4.8750005e6	0.3583192138258218
4.8850005e6	0.3162066940692895
4.8950005e6	0.27057105301591944
4.9050005e6	0.24519276160503548
4.9150005e6	0.2818508406380227
4.9250005e6	0.2520114032309155
4.9350005e6	0.28411214953271036
4.9450005e6	0.2899268037643778
4.9550005e6	0.274054500412882
4.9650005e6	0.24014745308310995
4.9750005e6	0.2132464712269273
4.9850005e6	0.14935521688159437
4.9950005e6	0.1425807869861508
5.0050005e6	0.10897218863361549
5.0150005e6	0.06261360075211536
5.0250005e6	0.0765817091454273
5.0350005e6	0.0355995900239153
5.0450005e6	0.05384842229430847
5.0550005e6	0.1400798934753662
5.0650005e6	0.2948643969994231
5.0750005e6	0.34617814276689834
5.0850005e6	0.36977401129943505
5.0950005e6	0.37774343122102005
5.1050005e6	0.2558485463150778
5.1150005e6	0.10023904382470121
5.1250005e6	0.07670068027210888
5.1350005e6	0.05264270613107826
5.1450005e6	0.06065873741994514
5.1550005e6	0.07914852443154334
5.1650005e6	0.08793969849246235
5.1750005e6	0.07227572225038018
5.1850005e6	0.10808709175738727
5.1950005e6	0.05211155378486056
5.2050005e6	0.04783281733746132
5.2150005e6	0.022252937111264724
5.2250005e6	0.00898748577929469
5.2350005e6	0.05950871632329639
5.2450005e6	0.05928535480624059
5.2550005e6	0.05921151251686407
5.2650005e6	0.06816459122902006
5.2750005e6	0.08068093887026055
5.2850005e6	0.0831990450611758
5.2950005e6	0.09084825163125314
5.3050005e6	0.1138417574566887
5.3150005e6	0.13089864587607716
5.3250005e6	0.1505217391304348
5.3350005e6	0.12049956933677866
5.3450005e6	0.16881073577047667
5.3550005e6	0.15991041433370665
5.3650005e6	0.15407225964482552
5.3750005e6	0.08618346545866365
5.3850005e6	0.07871443624868284
5.3950005e6	0.06641221374045803
5.4050005e6	0.08043126684636119
5.4150005e6	0.17820689655172417
5.4250005e6	0.23993694167104573
5.4350005e6	0.3268261964735516
5.4450005e6	0.2931841302136317
5.4550005e6	0.2710127495790234
5.4650005e6	0.20429389312977103
5.4750005e6	0.2943373249441851
5.4850005e6	0.30511608793918227
5.4950005e6	0.31951275568834747
5.5050005e6	0.35530955309553097
5.5150005e6	0.3479794597008261
5.5250005e6	0.2729672650475185
5.5350005e6	0.2327455919395466
5.5450005e6	0.24849174729652823
5.5550005e6	0.20329670329670332
5.5650005e6	0.25684148842660426
5.5750005e6	0.26468646864686474
5.5850005e6	0.26756059824651884
5.5950005e6	0.248537170263789
5.6050005e6	0.21962085308056875
5.6150005e6	0.150109409190372
5.6250005e6	0.09185185185185187
5.6350005e6	0.07529706066291435
5.6450005e6	0.07278241091736168
5.6550005e6	0.1752823920265781
5.6650005e6	0.22286831175177138
5.6750005e6	0.2953295504146661
5.6850005e6	0.27608651708105925
5.6950005e6	0.31275889328063244
5.7050005e6	0.3370136543826164
5.7150005e6	0.39896467722289897
5.7250005e6	0.4283092128485705
5.7350005e6	0.4501019714479946
5.7450005e6	0.40963855421686746
5.7550005e6	0.3583160800552105
5.7650005e6	0.2680195941217635
5.7750005e6	0.2676056338028169
5.7850005e6	0.23655737704918037
5.7950005e6	0.22747053490480512
5.8050005e6	0.2601461230261608
5.8150005e6	0.28510214250124566
5.8250005e6	0.26733509234828495
5.8350005e6	0.3049024775962046
5.8450005e6	0.3719512195121952
5.8550005e6	0.41789312977099236
5.8650005e6	0.5413552881570615
5.8750005e6	0.5362921348314608
5.8850005e6	0.58486718540381
5.8950005e6	0.5826458906202262
5.9050005e6	0.52110030191211
5.9150005e6	0.43196561156701835
5.9250005e6	0.4679298245614036
5.9350005e6	0.5413902509374098
5.9450005e6	0.5591504218795462
5.9550005e6	0.5689353290031064
5.9650005e6	0.5843775427176566
5.9750005e6	0.6387482742751955
5.9850005e6	0.5146232606983461
5.9950005e6	0.4633643943109368
6.0050005e6	0.3983739837398374
6.0150005e6	0.375154130702836
6.0250005e6	0.2672711111111111
6.0350005e6	0.2441258741258742
6.0450005e6	0.22679553407765377
6.0550005e6	0.20558139534883724
6.0650005e6	0.1382926829268293
6.0750005e6	0.13582844426461663
6.0850005e6	0.13609037724430104
6.0950005e6	0.12434120632441932
6.1050005e6	0.10241994622341728
6.1150005e6	0.09813242784380306
6.1250005e6	0.064969801553063
6.1350005e6	0.04861265260821312
6.1450005e6	0.041907867916836546
6.1550005e6	0.05317891751359019
6.1650005e6	0.05275333165702794
6.1750005e6	0.05638225255972699
6.1850005e6	0.11843210452636495
6.1950005e6	0.06825508058864754
6.2050005e6	0.058972879399884603
6.2150005e6	0.059800995024875646
6.2250005e6	0.06916393126086118
6.2350005e6	0.03712959657265266
6.2450005e6	0.050970356152697835
6.2550005e6	0.0738960313024036
6.2650005e6	0.07264573991031392
6.2750005e6	0.050773355330996126
6.2850005e6	0.07711356161733411
6.2950005e6	0.08311181995392523
6.3050005e6	0.06710018288965659
6.3150005e6	0.09237033103204109
6.3250005e6	0.10440941283984467
6.3350005e6	0.11108396946564891
6.3450005e6	0.12845982142857146
6.3550005e6	0.13667997718197378
6.3650005e6	0.14947368421052631
6.3750005e6	0.21189284662937888
6.3850005e6	0.22988440936002252
6.3950005e6	0.2803432137285492
6.4050005e6	0.31276978417266194
6.4150005e6	0.30875675675675673
6.4250005e6	0.23905723905723908
6.4350005e6	0.2432717678100264
6.4450005e6	0.19935897435897434
6.4550005e6	0.22419928825622779
6.4650005e6	NaN
6.4750005e6	0.2560175054704596
6.4850005e6	0.34965986394557824
6.4950005e6	0.3458177278401997
6.5050005e6	0.3496522948539639
6.5150005e6	0.2699476439790576
6.5250005e6	0.2584950307619499
6.5350005e6	0.29441108545034644
6.5450005e6	0.31640791476407926
6.5550005e6	0.29585635359116025
6.5650005e6	0.29271186440677965
6.5750005e6	0.26114111293730924
6.5850005e6	0.2772958664223173
6.5950005e6	0.2492947976878613
6.6050005e6	0.24577504196978178
6.6150005e6	0.2666333666333667
6.6250005e6	0.29860086491986765
6.6350005e6	0.2173171531649721
6.6450005e6	0.2008985879332478
6.6550005e6	0.18388903707655377
6.6650005e6	0.1439830251591392
6.6750005e6	0.17677553136340077
6.6850005e6	0.18811369509043935
6.6950005e6	0.2377215788229733
6.7050005e6	0.30087517273146014
6.7150005e6	0.2989082086534574
6.7250005e6	0.25764685129652504
6.7350005e6	0.22233902759526938
6.7450005e6	0.26152730787820205
6.7550005e6	0.274526600541028
6.7650005e6	0.25857076132648293
6.7750005e6	0.2651721180938381
6.7850005e6	0.2763083268883733
6.7950005e6	0.20514486867045764
6.8050005e6	0.12305305615885825
6.8150005e6	0.17655064119340488
6.8250005e6	0.19645221074927194
6.8350005e6	0.22526441233427683
6.8450005e6	0.2582466567607727
6.8550005e6	0.2715213486251209
6.8650005e6	0.2806149116064566
6.8750005e6	0.37931761296271915
6.8850005e6	0.48594704684317724
6.8950005e6	0.4597608219639548
6.9050005e6	0.47187083888149134
6.9150005e6	0.4662199312714777
6.9250005e6	0.36879955744053117
6.9350005e6	0.22167266187050363
6.9450005e6	0.22916555585177287
6.9550005e6	0.21646677471636952
6.9650005e6	0.18685023883113236
6.9750005e6	0.22068737607402517
6.9850005e6	0.2331728989263236
6.9950005e6	0.20996247014670763
7.0050005e6	0.21396303901437372
7.0150005e6	0.24195751138088012
7.0250005e6	0.2693281402142162
7.0350005e6	0.2802671118530885
7.0450005e6	0.22642976124375347
7.0550005e6	0.17773984294981227
7.0650005e6	0.17541941564561736
7.0750005e6	0.10177311725452813
7.0850005e6	0.08410630536737886
7.0950005e6	0.09632058287795996
7.1050005e6	0.13274887979738945
7.1150005e6	0.16294573643410856
7.1250005e6	0.19877974374618673
7.1350005e6	0.22961050139875194
7.1450005e6	0.21000694927032665
7.1550005e6	0.20701387071447264
7.1650005e6	0.1667774086378738
7.1750005e6	0.16276664511958633
7.1850005e6	0.091869918699187
7.1950005e6	0.055031446540880526
7.2050005e6	0.036914062500000025
7.2150005e6	-0.0011586452762923046
7.2250005e6	0.011198825041307172
7.2350005e6	0.022152041506880247
7.2450005e6	0.10992334783509429
7.2550005e6	0.1475
7.2650005e6	0.18884950048340315
7.2750005e6	0.1668703763267932
7.2850005e6	0.15032866533295228
7.2950005e6	0.08862418106015485
7.3050005e6	0.04671459622136768
7.3150005e6	0.027763304800893215
7.3250005e6	0.07038327526132407
7.3350005e6	0.08588075354437755
7.3450005e6	0.13867573255625712
7.3550005e6	0.17200601302822782
7.3650005e6	0.15804925786984178
7.3750005e6	0.13517307385547936
7.3850005e6	0.13752096924510718
7.3950005e6	0.12352092352092352
7.4050005e6	0.08351983723296035
7.4150005e6	0.05924453280318093
7.4250005e6	0.053922703077991234
7.4350005e6	0.047502619629759026
7.4450005e6	0.01307166637462769
7.4550005e6	-0.002836618161724034
7.4650005e6	0.017027417027417068
7.4750005e6	0.07301193613393277
7.4850005e6	0.12649338805289562
7.4950005e6	0.16063960639606398
7.5050005e6	0.21091697487565358
7.5150005e6	0.2277299249791609
7.5250005e6	0.25079141751670775
7.5350005e6	0.23970906231570674
7.5450005e6	0.24287628405538192
7.5550005e6	0.1446881720430108
7.5650005e6	0.13636910732196594
7.5750005e6	0.12142310635042083
7.5850005e6	0.11994510521500461
7.5950005e6	0.13855799373040756
7.6050005e6	0.19842364532019705
7.6150005e6	0.20539058931018733
7.6250005e6	0.18541839270919633
7.6350005e6	0.17632435631843743
7.6450005e6	0.16613724902607135
7.6550005e6	0.16295036338333072
7.6650005e6	0.30829113008247727
7.6750005e6	0.42444538646319063
7.6850005e6	0.5694070289518501
7.6950005e6	0.6071292914536158
7.7050005e6	0.6658487342755087
7.7150005e6	0.5985546522131888
7.7250005e6	0.5458149779735683
7.7350005e6	0.42168766704849175
7.7450005e6	0.26941917424772577
7.7550005e6	0.20221736939358306
7.7650005e6	0.2064434794789186
7.7750005e6	0.12256160543013138
7.7850005e6	0.09630773984242243
7.7950005e6	0.1540763153471172
7.8050005e6	0.27388460979508794
7.8150005e6	0.3020390455531454
7.8250005e6	0.3221324717285945
7.8350005e6	0.32299433343274686
7.8450005e6	0.31942700788668926
7.8550005e6	0.21053698074974675
7.8650005e6	0.10486147412441192
7.8750005e6	0.10443021766965432
7.8850005e6	0.10665188470066521
7.8950005e6	0.08385744234800842
7.9050005e6	0.07239516336506305
7.9150005e6	0.058928571428571455
7.9250005e6	0.03128384835935014
7.9350005e6	0.07034728406055211
7.9450005e6	0.09719222462203025
7.9550005e6	0.08450800136193397
7.9650005e6	0.09059626223672504
7.9750005e6	0.09689358889623266
7.9850005e6	0.05881410256410259
7.9950005e6	0.05782278481012663
8.0050005e6	0.06839229220592469
8.0150005e6	0.053480410802586566
8.0250005e6	0.05093877551020409
8.0350005e6	0.05761349939734837
8.0450005e6	0.04919786096256686
8.0550005e6	0.08101851851851853
8.0650005e6	0.0952638700947226
8.0750005e6	0.1124016938898972
8.0850005e6	0.19829175095527088
8.0950005e6	0.1980997624703088
8.1050005e6	0.1781012917777322
8.1150005e6	0.17474109623642337
8.1250005e6	0.19344262295081965
8.1350005e6	0.12025099828864805
8.1450005e6	0.15829333333333337
8.1550005e6	0.2779615071835186
8.1650005e6	0.3809287215746226
8.1750005e6	0.40785357737104827
8.1850005e6	0.3962687799240549
8.1950005e6	0.38908698001080505
8.2050005e6	0.342484401588202
8.2150005e6	0.2516913319238901
8.2250005e6	0.11222444889779562
8.2350005e6	0.10892018779342727
8.2450005e6	0.11297324583543668
8.2550005e6	0.06450497189796804
8.2650005e6	0.09852774631936582
8.2750005e6	0.16633974107493135
8.2850005e6	0.20525235945835046
8.2950005e6	0.18185645933014358
8.3050005e6	0.2428485456369108
8.3150005e6	0.2252206809583859
8.3250005e6	0.18131868131868134
8.3350005e6	0.16846660395108184
8.3450005e6	0.1883615352868345
8.3550005e6	0.1418122714343763
8.3650005e6	0.09821360699353862
8.3750005e6	0.03497390007457125
8.3850005e6	-0.006563039723661449
8.3950005e6	-0.015138734739178651
8.4050005e6	0.04508538899430744
8.4150005e6	0.08788899900891975
8.4250005e6	0.12178401817055544
8.4350005e6	0.12238377311075213
8.4450005e6	0.13583735354927637
8.4550005e6	0.13578420709158148
8.4650005e6	0.11958470976875889
8.4750005e6	0.11020036429872498
8.4850005e6	0.16914893617021282
8.4950005e6	0.205239717055279
8.5050005e6	0.21231056190254138
8.5150005e6	0.24493221433182702
8.5250005e6	0.24817629179331308
8.5350005e6	0.22598932449843548
8.5450005e6	0.267007019783025
8.5550005e6	0.2531187122736419
8.5650005e6	0.2634462001504891
8.5750005e6	0.3257209437809496
8.5850005e6	0.3080592105263158
8.5950005e6	0.24383645865355066
8.6050005e6	0.23620906801007557
8.6150005e6	0.22392237951328145
8.6250005e6	0.27331000184195986
8.6350005e6	0.3135054617676266
8.6450005e6	0.3902328222600796
8.6550005e6	0.41984320086509874
8.6650005e6	0.39146373396177014
8.6750005e6	0.230974358974359
8.6850005e6	0.1815303430079156
8.6950005e6	0.19220380601596074
8.7050005e6	0.16857553956834537
8.7150005e6	0.16261794218960615
8.7250005e6	0.18383587193036993
8.7350005e6	0.291528384279476
8.7450005e6	0.29399752475247526
8.7550005e6	0.330186499422347
8.7650005e6	0.343279340721796
8.7750005e6	0.3703531838102604
8.7850005e6	0.3276984580239863
8.7950005e6	0.33590333716916
8.8050005e6	0.3206941811287735
8.8150005e6	0.35145631067961164
8.8250005e6	0.3231300345224396
8.8350005e6	0.3318902780369472
8.8450005e6	0.30118203309692676
8.8550005e6	0.29504168494953925
8.8650005e6	0.2314636283961437
8.8750005e6	0.16757775683317624
8.8850005e6	0.09520383693045567
8.8950005e6	0.10292056074766356
8.9050005e6	0.10063608972212924
8.9150005e6	0.08474576271186442
8.9250005e6	0.04315220845249447
8.9350005e6	0.07347629796839732
8.9450005e6	0.06680783483324512
8.9550005e6	0.06905273204485805
8.9650005e6	0.07764915405164738
8.9750005e6	0.10633848834676542
8.9850005e6	0.0892754899801806
8.9950005e6	0.08069839751255682
9.0050005e6	0.07959073774905764
9.0150005e6	0.0852953859422165
9.0250005e6	0.042696629213483175
9.0350005e6	0.08685766257389727
9.0450005e6	0.15090128755364807
9.0550005e6	0.24237012987012987
9.0650005e6	0.22969866418142282
9.0750005e6	0.2261164794985636
9.0850005e6	0.2546532305868406
9.0950005e6	0.24625492772667543
9.1050005e6	0.2357909153161379
9.1150005e6	0.2631268436578171
9.1250005e6	0.27160589604344454
9.1350005e6	0.2946394272743147
9.1450005e6	0.27563407381493793
9.1550005e6	0.24391217564870263
9.1650005e6	0.21678048780487807
9.1750005e6	0.146531027466938
9.1850005e6	0.07177700348432062
9.1950005e6	0.07582153352925465
9.2050005e6	0.04866764275256227
9.2150005e6	0.032216563923881024
9.2250005e6	0.07146780592004885
9.2350005e6	0.0537931034482759
9.2450005e6	0.054257223216568694
9.2550005e6	0.09019815059445181
9.2650005e6	0.11900556100752373
9.2750005e6	0.16828329484218632
9.2850005e6	0.19228729814413115
9.2950005e6	0.1967900133749443
9.3050005e6	0.18157894736842112
9.3150005e6	0.13435964624959063
9.3250005e6	0.08942446043165472
9.3350005e6	0.09792060491493387
9.3450005e6	0.11550925925925927
9.3550005e6	0.210164533820841
9.3650005e6	0.2681118649677313
9.3750005e6	0.304370706037129
9.3850005e6	0.2929819535949585
9.3950005e6	0.2792990142387733
9.4050005e6	0.18438987245383595
9.4150005e6	0.1658160237388724
9.4250005e6	0.11773636991028297
9.4350005e6	0.12628783855549658
9.4450005e6	0.10990645238666347
9.4550005e6	0.12721843003412972
9.4650005e6	0.09015648662291773
9.4750005e6	0.1247570569180935
9.4850005e6	0.15035778175313064
9.4950005e6	0.16327608982826952
9.5050005e6	0.19276707113966218
9.5150005e6	0.21830233055377377
9.5250005e6	0.20977845683728039
9.5350005e6	0.20651909511067867
9.5450005e6	0.1944799386659852
9.5550005e6	0.18093372510610514
9.5650005e6	0.1323901712583768
9.5750005e6	0.0870558375634518
9.5850005e6	0.012088752869166058
9.5950005e6	0.017377423033067302
9.6050005e6	0.012115493489337636
9.6150005e6	0.025382105443929274
9.6250005e6	0.03574442435201931
9.6350005e6	0.05613660618996801
9.6450005e6	0.06081851148333624
9.6550005e6	0.08613488531324891
9.6650005e6	0.07764060356652953
9.6750005e6	0.1060236442109214
9.6850005e6	0.10007283321194467
9.6950005e6	0.12460121321051455
9.7050005e6	0.11055390927741056
9.7150005e6	0.11516936671575849
9.7250005e6	0.07569863626201656
9.7350005e6	0.07523291925465841
9.7450005e6	0.03926145270858738
9.7550005e6	0.03208516886930985
9.7650005e6	0.042466001813236655
9.7750005e6	0.023809523809523826
9.7850005e6	0.019934853420195464
9.7950005e6	0.11441293648933679
9.8050005e6	0.16084698361965644
9.8150005e6	0.1695522388059702
9.8250005e6	0.22427843803056027
9.8350005e6	0.2652875882946519
9.8450005e6	0.19256594724220624
9.8550005e6	0.1488569009314141
9.8650005e6	0.17947686116700204
9.8750005e6	0.10218716385801364
9.8850005e6	0.05911353401279927
9.8950005e6	0.06610237807335755
9.9050005e6	0.06183222484445399
9.9150005e6	0.052976913730255176
9.9250005e6	0.09081387737289985
9.9350005e6	0.14151390985551002
9.9450005e6	0.13682960617454978
9.9550005e6	0.13827160493827162
9.9650005e6	0.10734580734580738
9.9750005e6	0.09153691999383386
9.9850005e6	0.11681308694335053
9.9950005e6	0.1328612324845563
1.00050005e7	0.11899357308901956
1.00150005e7	0.12943722943722946
1.00250005e7	0.11900955963015204
1.00350005e7	0.10010084033613449
1.00450005e7	0.11446584938704031
1.00550005e7	0.12555723869292365
1.00650005e7	0.1235501765002522
1.00750005e7	0.08426733084267335
1.00850005e7	0.05189873417721523
1.00950005e7	0.02899543378995437
1.01050005e7	0.04161958568738232
1.01150005e7	0.10672684289705567
1.01250005e7	0.1841926197330542
1.01350005e7	0.17938525537323782
1.01450005e7	0.17250132205182447
1.01550005e7	0.18836317135549874
1.01650005e7	0.10034299968818212
1.01750005e7	0.2045977011494253
1.01850005e7	0.24550625711035268
1.01950005e7	0.23634755693124035
1.02050005e7	0.274858812074002
1.02150005e7	0.34512249443207127
1.02250005e7	0.2775974812303222
1.02350005e7	0.2690617730679762
1.02450005e7	0.34724567752312024
1.02550005e7	0.33056956115779645
1.02650005e7	0.26935611453883884
1.02750005e7	0.2894166957736641
1.02850005e7	0.353752287980476
1.02950005e7	0.35509931564012687
1.03050005e7	0.3708624708624709
1.03150005e7	0.46300738007380077
1.03250005e7	0.4181818181818182
1.03350005e7	0.3188315075639019
1.03450005e7	0.33760092272202996
1.03550005e7	0.38964695689841894
1.03650005e7	0.4047452032184856
1.03750005e7	0.44029574861367843
1.03850005e7	0.4831673138612191
1.03950005e7	0.3545549738219896
1.04050005e7	0.3065537555228277
1.04150005e7	0.30109664153529814
1.04250005e7	0.3636814159292036
1.04350005e7	0.3590104792990896
1.04450005e7	0.4709446137300591
1.04550005e7	0.47025139664804466
1.04650005e7	0.44972762645914405
1.04750005e7	0.37222748815165885
1.04850005e7	0.2964601769911505
1.04950005e7	0.18274021352313174
1.05050005e7	0.12439699485962834
1.05150005e7	0.11423948220064725
1.05250005e7	0.05310015898251194
1.05350005e7	0.12454361054766738
1.05450005e7	0.14308638673442098
1.05550005e7	0.18129375525063007
1.05650005e7	0.1708992318120199
1.05750005e7	0.1839563862928349
1.05850005e7	0.15296404275996114
1.05950005e7	0.14777042884574354
1.06050005e7	0.1251834978486459
1.06150005e7	0.12565234845443599
1.06250005e7	0.11994281629735525
1.06350005e7	NaN
