# Supplementary material for: Admixture of evolutionary rates across a butterfly hybrid zone
Source: eLife. 2022 Jun 15;11:e78135. doi: 10.7554/eLife.78135 (PMC9246367; doi:10.7554/eLife.78135)
Supplement: Figure 2—source data 1. [file elife-78135-fig2-data1.zip › Fst_50kbWindows_10kbIncreaments/Chromosome23.csv]

Position	Fst_XY_KM
25000.5	NaN
35000.5	NaN
45000.5	NaN
55000.5	NaN
65000.5	NaN
75000.5	NaN
85000.5	NaN
95000.5	NaN
105000.5	0.26133682830930544
115000.5	0.17816377171215886
125000.5	0.18572046733016012
135000.5	0.168991069732092
145000.5	0.14420846513029073
155000.5	0.09573190009484671
165000.5	0.0929276315789474
175000.5	0.050828098229583125
185000.5	0.0569064748201439
195000.5	0.07745750184774576
205000.5	0.11913549459684124
215000.5	0.10716049382716052
225000.5	0.12394366197183102
235000.5	0.16523845571536716
245000.5	0.22963820549927647
255000.5	0.27050482826060385
265000.5	0.2951881014873141
275000.5	0.3062800039188792
285000.5	0.28119838678701753
295000.5	0.2320047008128489
305000.5	0.22673559822747416
315000.5	0.3371006745577193
325000.5	0.359989373007439
335000.5	0.36931407942238276
345000.5	0.4171363506974097
355000.5	0.35958179268137186
365000.5	0.22634228187919458
375000.5	0.1941072858286629
385000.5	0.20328407224958953
395000.5	0.22204052612868824
405000.5	0.2446682875998611
415000.5	0.258894855361164
425000.5	0.2905609492988134
435000.5	0.2683035714285714
445000.5	0.22667295004712543
455000.5	0.2475527719786593
465000.5	0.2566870014077898
475000.5	0.19126187245590232
485000.5	0.18978423601937475
495000.5	0.20596711307001184
505000.5	0.14159190685245276
515000.5	0.12853667014250958
525000.5	0.16807861741782446
535000.5	0.1745696267257542
545000.5	0.17948891521408022
555000.5	0.14347136563876656
565000.5	0.13414544112218532
575000.5	0.16912442396313365
585000.5	0.16555839727195226
595000.5	0.1664052970900854
605000.5	0.2776843467011643
615000.5	0.2853862212943633
625000.5	0.23268344558667142
635000.5	0.24280555027561307
645000.5	0.2501368363437329
655000.5	0.1563579887400505
665000.5	0.15457560975609763
675000.5	0.16072874493927128
685000.5	0.14623902252768234
695000.5	0.14775251189846642
705000.5	0.15206580669283978
715000.5	0.15224120603015076
725000.5	0.14777448071216623
735000.5	0.2145985401459854
745000.5	0.2919375479907858
755000.5	0.30092411089330723
765000.5	0.2995863495346433
775000.5	0.26143286143286143
785000.5	0.2490895485158394
795000.5	0.19288451012588947
805000.5	0.2411881188118812
815000.5	0.28612736660929433
825000.5	0.27119060143783974
835000.5	0.26254116831339924
845000.5	0.2090101940151267
855000.5	0.19420519944433423
865000.5	0.18622448979591838
875000.5	0.18872053872053873
885000.5	0.19859883236030026
895000.5	0.2225155848918225
905000.5	0.15266607617360498
915000.5	0.15181180041737813
925000.5	0.1788177339901478
935000.5	0.14114809454896288
945000.5	0.1478299379982285
955000.5	0.15140579101972304
965000.5	0.07255248185206985
975000.5	0.054837504669406074
985000.5	0.05740940078937928
995000.5	0.04340836012861739
1.0050005e6	0.14366091522880722
1.0150005e6	0.15084255319148937
1.0250005e6	0.1704268292682927
1.0350005e6	0.19005613472333605
1.0450005e6	0.21164065795023204
1.0550005e6	0.2098099867432612
1.0650005e6	0.20690938081318103
1.0750005e6	0.16401599289204802
1.0850005e6	0.1335300794551646
1.0950005e6	0.11910491872493138
1.1050005e6	-0.022695305075080767
1.1150005e6	-0.03897373243738544
1.1250005e6	-0.02829101770855555
1.1350005e6	-0.02347024308466049
1.1450005e6	-0.03251345119139121
1.1550005e6	0.009858585858585877
1.1650005e6	0.06278428669882842
1.1750005e6	0.04467902995720402
1.1850005e6	0.1314917127071823
1.1950005e6	0.30218755944455017
1.2050005e6	0.356298818345684
1.2150005e6	0.3612827532264373
1.2250005e6	0.4861143984220907
1.2350005e6	0.5820666804721475
1.2450005e6	0.5671370485529778
1.2550005e6	0.6302567366857629
1.2650005e6	0.6939227707862752
1.2750005e6	0.7242376762685309
1.2850005e6	0.6363267891070297
1.2950005e6	0.5211086872834596
1.3050005e6	0.4846026700572156
1.3150005e6	0.5279660043643046
1.3250005e6	0.5055002619172342
1.3350005e6	0.5236895570906136
1.3450005e6	0.5827558092132082
1.3550005e6	0.5695028577590856
1.3650005e6	0.5013422048870024
1.3750005e6	0.504894445099658
1.3850005e6	0.43142958495920547
1.3950005e6	0.3769082015697873
1.4050005e6	0.30739149119037384
1.4150005e6	0.2570959418250059
1.4250005e6	0.16721555032809213
1.4350005e6	0.15195836757052864
1.4450005e6	0.13842962962962965
1.4550005e6	0.13713360906311817
1.4650005e6	0.12639602907285943
1.4750005e6	0.12938564026646926
1.4850005e6	0.14238578680203048
1.4950005e6	0.1623923667675122
1.5050005e6	0.14192672998643147
1.5150005e6	0.1801247771836007
1.5250005e6	0.21518867924528298
1.5350005e6	0.23183498735162483
1.5450005e6	0.24786605384110313
1.5550005e6	0.28591208030460363
1.5650005e6	0.32155617308455736
1.5750005e6	0.36231884057971014
1.5850005e6	0.3888363292336802
1.5950005e6	0.39634966378482234
1.6050005e6	0.460910944935418
1.6150005e6	0.43557338682714813
1.6250005e6	0.35661448477550317
1.6350005e6	0.35256846250223745
1.6450005e6	0.38303979125896936
1.6550005e6	0.2784313725490196
1.6650005e6	0.268237675292757
1.6750005e6	0.26125654450261776
1.6850005e6	0.20572057205720576
1.6950005e6	0.10817461655149167
1.7050005e6	0.030100103555402172
1.7150005e6	0.05003244646333553
1.7250005e6	0.07333673643015146
1.7350005e6	0.09806754560231175
1.7450005e6	0.08710691823899373
1.7550005e6	0.1522880069399263
1.7650005e6	0.11190253045923153
1.7750005e6	0.08733186107207391
1.7850005e6	0.08874269005847958
1.7950005e6	0.08819917012448135
1.8050005e6	0.08134875386870828
1.8150005e6	0.12219847328244277
1.8250005e6	0.15685534591194972
1.8350005e6	0.18764680295780772
1.8450005e6	0.21466702615260178
1.8550005e6	0.2844469399213925
1.8650005e6	0.2430196483971045
1.8750005e6	0.21941129673826576
1.8850005e6	0.20331426316827778
1.8950005e6	0.15081509082440622
1.9050005e6	0.013580805794477176
1.9150005e6	0.004371872530945525
1.9250005e6	-0.0022601586919932365
1.9350005e6	-0.008720514653323772
1.9450005e6	0.006240713224368518
1.9550005e6	0.012187500000000023
1.9650005e6	0.016818378846987454
1.9750005e6	0.11268094962362481
1.9850005e6	0.12256900595345485
1.9950005e6	0.07468277945619341
2.0050005e6	0.0699358974358975
2.0150005e6	0.11347565043362245
2.0250005e6	0.06429507582849658
2.0350005e6	0.041542092840283276
2.0450005e6	0.0950408512255368
2.0550005e6	0.11396977515665319
2.0650005e6	0.11269439421338158
2.0750005e6	0.09588550983899821
2.0850005e6	0.10688989053444947
2.0950005e6	0.14529540481400438
2.1050005e6	0.11637339695794811
2.1150005e6	0.10006112469437654
2.1250005e6	0.11675242995997714
2.1350005e6	0.11580506591616062
2.1450005e6	0.08040646915700589
2.1550005e6	0.06308811641067101
2.1650005e6	0.06094497607655506
2.1750005e6	0.08066704352741663
2.1850005e6	0.08025889967637544
2.1950005e6	0.07593004769475359
2.2050005e6	0.10524039261354189
2.2150005e6	0.10441122858184473
2.2250005e6	0.11076003415883863
2.2350005e6	0.1637562923103628
2.2450005e6	0.17497833997574078
2.2550005e6	0.21680999513224083
2.2650005e6	0.24586622351474863
2.2750005e6	0.18605955401255175
2.2850005e6	0.14310344827586208
2.2950005e6	0.1477776229622405
2.3050005e6	0.10063321967851928
2.3150005e6	0.04479934479934483
2.3250005e6	0.08842105263157898
2.3350005e6	0.1016248153618907
2.3450005e6	0.09832292009207498
2.3550005e6	0.06209048361934479
2.3650005e6	0.04744376278118612
2.3750005e6	0.03294336118848656
2.3850005e6	0.0071257153405944506
2.3950005e6	-0.010005087332541941
2.4050005e6	-0.008104978772674621
2.4150005e6	0.01894489115512848
2.4250005e6	0.038107987505577895
2.4350005e6	0.07709299757013477
2.4450005e6	0.08516701705209066
2.4550005e6	0.08329961789166107
2.4650005e6	0.03581553204232384
2.4750005e6	0.058815232722143895
2.4850005e6	0.05271224037104257
2.4950005e6	0.10559192070319807
2.5050005e6	0.1389906208128629
2.5150005e6	0.21229314420803785
2.5250005e6	0.162954796030871
2.5350005e6	0.14797546012269938
2.5450005e6	0.05944919278252614
2.5550005e6	0.026571113561190768
2.5650005e6	0.009172661870503628
2.5750005e6	0.010937886661717432
2.5850005e6	-0.0010983524712930165
2.5950005e6	0.007550117156990404
2.6050005e6	0.007739524953296007
2.6150005e6	0.02972237343494831
2.6250005e6	-0.008580183861082722
2.6350005e6	-0.03984674329501914
2.6450005e6	-0.07036442814577124
2.6550005e6	-0.08046437149719775
2.6650005e6	-0.09035339063992356
2.6750005e6	-0.05212121212121209
2.6850005e6	0.011371494429504428
2.6950005e6	0.09345298796655108
2.7050005e6	0.26470214119143526
2.7150005e6	0.2648369865536932
2.7250005e6	0.2553120972196649
2.7350005e6	0.24158255954784022
2.7450005e6	0.2704099207716156
2.7550005e6	0.26244695898161247
2.7650005e6	0.3746305891383612
2.7750005e6	0.3290739167374683
2.7850005e6	0.34659609417776976
2.7950005e6	0.23951925035648805
2.8050005e6	0.12317173377156947
2.8150005e6	0.0482338611449452
2.8250005e6	0.08708581138487684
2.8350005e6	0.1371720116618076
2.8450005e6	0.2021368948247078
2.8550005e6	0.2024507368769664
2.8650005e6	0.21778611632270173
2.8750005e6	0.417641094964515
2.8850005e6	0.5944562899786779
2.8950005e6	0.6926074853077638
2.9050005e6	0.8123676118893063
2.9150005e6	0.8646573376390384
2.9250005e6	0.8182825484764544
2.9350005e6	0.6658273381294966
2.9450005e6	0.6603363006923838
2.9550005e6	0.5847777422449633
2.9650005e6	0.48048113723346103
2.9750005e6	0.341576990804148
2.9850005e6	0.278654970760234
2.9950005e6	0.2438510718315157
3.0050005e6	0.11901094446696395
3.0150005e6	0.133013648100332
3.0250005e6	0.20380047505938242
3.0350005e6	0.365551959726717
3.0450005e6	0.3863874345549739
3.0550005e6	0.5096615047279706
3.0650005e6	0.5979166666666667
3.0750005e6	0.5262296918767507
3.0850005e6	0.45024335454885817
3.0950005e6	0.41153432835820897
3.1050005e6	0.32466047176554685
3.1150005e6	0.17968079629311826
3.1250005e6	0.11475142624286881
3.1350005e6	0.14726485635576547
3.1450005e6	0.1714080459770115
3.1550005e6	0.11276280722534801
3.1650005e6	0.2692952193198621
3.1750005e6	0.42998061598104675
3.1850005e6	0.4945077720207255
3.1950005e6	0.5472861925535153
3.2050005e6	0.631920199501247
3.2150005e6	0.6179732765756178
3.2250005e6	0.5327051754745323
3.2350005e6	0.43511218151857023
3.2450005e6	0.33651718112987766
3.2550005e6	0.3591202749140893
3.2650005e6	0.28044173205463524
3.2750005e6	0.2747474747474748
3.2850005e6	0.27173308619091757
3.2950005e6	0.3055573401863154
3.3050005e6	0.27827586206896554
3.3150005e6	0.3645478681867875
3.3250005e6	0.37885747938751474
3.3350005e6	0.40985101854667066
3.3450005e6	0.3841544223566696
3.3550005e6	0.3432218191589413
3.3650005e6	0.26095509622238067
3.3750005e6	0.20782870525259287
3.3850005e6	0.1330771693884086
3.3950005e6	0.11800136892539358
3.4050005e6	0.06861752016507223
3.4150005e6	0.06588081204977081
3.4250005e6	0.050528497409326446
3.4350005e6	0.0798179059180577
3.4450005e6	0.11534252571678706
3.4550005e6	0.12855879752431476
3.4650005e6	0.06564566655064395
3.4750005e6	0.05062075815262376
3.4850005e6	0.028373702422145368
3.4950005e6	-0.0027076472740577787
3.5050005e6	0.0178025034770515
3.5150005e6	0.055228305989325994
3.5250005e6	0.047186495176848905
3.5350005e6	0.030795728556665566
3.5450005e6	0.02065491183879097
3.5550005e6	0.012628902387342872
3.5650005e6	0.04493521790341581
3.5750005e6	0.12291390728476825
3.5850005e6	0.200066401062417
3.5950005e6	0.2345517366793963
3.6050005e6	0.31040556199304753
3.6150005e6	0.2462472674277387
3.6250005e6	0.18975741239892185
3.6350005e6	0.13657770800627944
3.6450005e6	0.14166491043203377
3.6550005e6	0.17588184187662903
3.6650005e6	0.17821870804117557
3.6750005e6	0.15893794380981788
3.6850005e6	0.1637987958826957
3.6950005e6	0.17405048360462375
3.7050005e6	0.1325637583892618
3.7150005e6	0.1261384008605235
3.7250005e6	0.15151063036180532
3.7350005e6	0.1794397606744629
3.7450005e6	0.16886041545331007
3.7550005e6	0.19758801789535113
3.7650005e6	0.16509400496630017
3.7750005e6	0.1531265386509109
3.7850005e6	0.14933051444679354
3.7950005e6	0.1733819507748405
3.8050005e6	0.2832087015635622
3.8150005e6	0.3855981416957027
3.8250005e6	0.5485015073594609
3.8350005e6	0.5881382560879811
3.8450005e6	0.5871145881270133
3.8550005e6	0.5533029970186726
3.8650005e6	0.5937097385373247
3.8750005e6	0.48180549092601216
3.8850005e6	0.4172546012269939
3.8950005e6	0.3580381471389646
3.9050005e6	0.3422489356373654
3.9150005e6	0.32710176991150447
3.9250005e6	0.34111328124999996
3.9350005e6	0.3596471885336273
3.9450005e6	0.2617083091226031
3.9550005e6	0.3343964562569214
3.9650005e6	0.31571594877764847
3.9750005e6	0.35165359699965915
3.9850005e6	0.36604016064257033
3.9950005e6	0.3635297948550961
4.0050005e6	0.29070346942687375
4.0150005e6	0.39347009534816535
4.0250005e6	0.3836886005560705
4.0350005e6	0.4115087317492127
4.0450005e6	0.5160749900279219
4.0550005e6	0.5429220861219852
4.0650005e6	0.5452554744525548
4.0750005e6	0.5647718773373223
4.0850005e6	0.606785009861933
4.0950005e6	0.6019171516603902
4.1050005e6	0.6401846153846155
4.1150005e6	0.6215332407835877
4.1250005e6	0.5228272827282728
4.1350005e6	0.4534178239180262
4.1450005e6	0.3042345276872964
4.1550005e6	0.17854212685389717
4.1650005e6	0.16224521793665728
4.1750005e6	0.16839080459770117
4.1850005e6	0.1481857764876633
4.1950005e6	0.1663343683608433
4.2050005e6	0.08845598845598847
4.2150005e6	0.058876961189099956
4.2250005e6	0.02848310885405172
4.2350005e6	0.04485097636176776
4.2450005e6	0.04255867939128195
4.2550005e6	0.1724102564102564
4.2650005e6	0.19654178674351588
4.2750005e6	0.24197692140213367
4.2850005e6	0.26394956090970506
4.2950005e6	0.2695489425416433
4.3050005e6	0.20615507593924862
4.3150005e6	0.13240774570697844
4.3250005e6	0.1396794242721623
4.3350005e6	0.06632243258749286
4.3450005e6	0.014496644295302051
4.3550005e6	0.014309935571380165
4.3650005e6	0.04210104250200486
4.3750005e6	0.018224081822408228
4.3850005e6	0.09156939040207526
4.3950005e6	0.25005257623554156
4.4050005e6	0.3530078230374967
4.4150005e6	0.4372913237714555
4.4250005e6	0.5445820433436532
4.4350005e6	0.5827964359150103
4.4450005e6	0.5917504332755633
4.4550005e6	0.5937007874015748
4.4650005e6	0.5400606323083585
4.4750005e6	0.4039473684210527
4.4850005e6	0.26419001218026805
4.4950005e6	0.06250415144470278
4.5050005e6	0.1350309023485785
4.5150005e6	0.12177662785683485
4.5250005e6	0.10219653179190753
4.5350005e6	0.10015337423312887
4.5450005e6	0.0889922480620155
4.5550005e6	0.014385569334836552
4.5650005e6	0.0068593826555610245
4.5750005e6	0.009398587776966184
4.5850005e6	0.032843912355997325
4.5950005e6	0.03925754060324829
4.6050005e6	0.0205003320788134
4.6150005e6	0.029213483146067445
4.6250005e6	-0.006651147322913176
4.6350005e6	-0.004502446982055432
4.6450005e6	-0.0025573770491802914
4.6550005e6	0.05173745173745177
4.6650005e6	0.08730423192269247
4.6750005e6	0.18012820512820513
4.6850005e6	0.14788174337092352
4.6950005e6	0.13219580419580423
4.7050005e6	0.11316642120765831
4.7150005e6	0.18509350195076013
4.7250005e6	0.1487542545949626
4.7350005e6	0.19162964024652435
4.7450005e6	0.2307739463601533
4.7550005e6	0.23132530120481928
4.7650005e6	0.16693221103261688
4.7750005e6	0.1871342903870616
4.7850005e6	0.15761143818334739
4.7950005e6	0.12771253286590714
4.8050005e6	0.08461370102867151
4.8150005e6	0.04620811287477957
4.8250005e6	0.06764705882352945
4.8350005e6	0.08777686628383922
4.8450005e6	0.14421725239616615
4.8550005e6	0.17717767622212993
4.8650005e6	0.16716491056113697
4.8750005e6	0.20118024374599103
4.8850005e6	0.1752020202020202
4.8950005e6	0.16940770557791837
4.9050005e6	0.1318599115946957
4.9150005e6	0.13941381430621033
4.9250005e6	0.08437121395686942
4.9350005e6	0.11833333333333336
4.9450005e6	0.1218274111675127
4.9550005e6	0.15599343185550082
4.9650005e6	0.15734126984126987
4.9750005e6	0.19075800567490883
4.9850005e6	0.2041216879293425
4.9950005e6	0.19867549668874177
5.0050005e6	0.18494484101232966
5.0150005e6	0.20298563164769545
5.0250005e6	0.14918897791674815
5.0350005e6	0.09837962962962966
5.0450005e6	0.11326110178544183
5.0550005e6	0.14100930916217547
5.0650005e6	0.17605677260104904
5.0750005e6	0.19811257162116616
5.0850005e6	0.3057442081878768
5.0950005e6	0.445764767018881
5.1050005e6	0.4910844873191224
5.1150005e6	0.5370786516853933
5.1250005e6	0.5361900721255833
5.1350005e6	0.47440042260961446
5.1450005e6	0.4295712677785737
5.1550005e6	0.357464133385033
5.1650005e6	0.24183147033533964
5.1750005e6	0.16120021822149486
5.1850005e6	0.13320850313911226
5.1950005e6	0.12483025174971277
5.2050005e6	0.13296435687403146
5.2150005e6	0.1793882840850182
5.2250005e6	0.2756004036326943
5.2350005e6	0.30817690104995227
5.2450005e6	0.299906846762925
5.2550005e6	0.2659088245634595
5.2650005e6	0.23646563814866764
5.2750005e6	0.19027370478983385
5.2850005e6	0.20285680276157608
5.2950005e6	0.19036442248301425
5.3050005e6	0.2029540481400438
5.3150005e6	0.21275808936825885
5.3250005e6	0.1497201894102454
5.3350005e6	0.29888074102663065
5.3450005e6	0.43067133312122186
5.3550005e6	0.529884918231375
5.3650005e6	0.5973247129639953
5.3750005e6	0.6530876229290336
5.3850005e6	0.6989608446254886
5.3950005e6	0.7265432098765433
5.4050005e6	0.7369577359895736
5.4150005e6	0.7064499949844518
5.4250005e6	0.6806875895298867
5.4350005e6	0.5467347916334027
5.4450005e6	0.42338278931750745
5.4550005e6	0.23411552346570402
5.4650005e6	0.16515484515484513
5.4750005e6	0.12784363985901956
5.4850005e6	0.08250180766449748
5.4950005e6	0.06722689075630253
5.5050005e6	0.058967240421987796
5.5150005e6	0.04687208216619984
5.5250005e6	0.0261884183232498
5.5350005e6	0.036994977069229114
5.5450005e6	0.04492527325451709
5.5550005e6	0.07996051332675225
5.5650005e6	0.09469668065623812
5.5750005e6	0.13357156291141625
5.5850005e6	0.12924311926605508
5.5950005e6	0.13960004789845532
5.6050005e6	0.15643906655142617
5.6150005e6	0.16871717053811136
5.6250005e6	0.16579696394686913
5.6350005e6	0.16610169491525426
5.6450005e6	0.13833470733718056
5.6550005e6	0.10376146788990825
5.6650005e6	0.12016885553470921
5.6750005e6	0.08846625766871166
5.6850005e6	0.10044977511244377
5.6950005e6	0.1683923705722071
5.7050005e6	0.20833333333333334
5.7150005e6	NaN
5.7250005e6	NaN
5.7350005e6	NaN
5.7450005e6	NaN
5.7550005e6	NaN
5.7650005e6	NaN
5.7750005e6	NaN
5.7850005e6	NaN
5.7950005e6	NaN
5.8050005e6	0.05691056910569107
5.8150005e6	0.004275534441805251
5.8250005e6	0.005011655011655039
5.8350005e6	-0.005054151624548711
5.8450005e6	0.033711262282690876
5.8550005e6	0.037050980392156874
5.8650005e6	0.05360655737704921
5.8750005e6	0.10260380014074598
5.8850005e6	0.17986408255726152
5.8950005e6	0.26184873949579834
5.9050005e6	0.21566181566181566
5.9150005e6	0.1982937233394272
5.9250005e6	0.17472021066491117
5.9350005e6	0.14302134646962236
5.9450005e6	0.09382940108892926
5.9550005e6	0.165607476635514
5.9650005e6	0.17350505979760808
5.9750005e6	0.15210526315789472
5.9850005e6	0.11825000000000004
5.9950005e6	0.10386130811662728
6.0050005e6	0.07181319990469383
6.0150005e6	0.07268131440793314
6.0250005e6	0.1267245317496574
6.0350005e6	0.13765791341376868
6.0450005e6	0.18115922356454456
6.0550005e6	0.17471045101512472
6.0650005e6	0.21273127183335494
6.0750005e6	0.16164964858772046
6.0850005e6	0.14332364743323653
6.0950005e6	0.11704515792221354
6.1050005e6	0.13305060785976816
6.1150005e6	0.10457557589144842
6.1250005e6	0.14411036434382743
6.1350005e6	0.18115047123821904
6.1450005e6	0.20803633822501746
6.1550005e6	0.212819376753803
6.1650005e6	0.19608923161663455
6.1750005e6	0.17383654937570941
6.1850005e6	0.13904879175003845
6.1950005e6	0.11008349389852282
6.2050005e6	0.09753108037121345
6.2150005e6	0.10725059058695258
6.2250005e6	0.14851553114810367
6.2350005e6	0.16538131962296487
6.2450005e6	0.14189008042895443
6.2550005e6	0.12682926829268293
6.2650005e6	0.1333448573898012
6.2750005e6	0.16171973376506563
6.2850005e6	0.15910738127026514
6.2950005e6	0.16183769282360833
6.3050005e6	0.19994146055905168
6.3150005e6	0.18079906336894483
6.3250005e6	0.1831552162849873
6.3350005e6	0.26335642802155507
6.3450005e6	0.3195048371996255
6.3550005e6	0.3187514344732614
6.3650005e6	0.3396174233694399
6.3750005e6	0.3271143003587904
6.3850005e6	0.3192373275461169
6.3950005e6	0.34331520981458247
6.4050005e6	0.3413941018766756
6.4150005e6	0.4000912616929045
6.4250005e6	0.4280402788536019
6.4350005e6	0.3842538190364277
6.4450005e6	0.42852849092047596
6.4550005e6	0.4287932080048515
6.4650005e6	0.36887510572314636
6.4750005e6	0.3379310344827586
6.4850005e6	0.3613464886825305
6.4950005e6	0.26415866519754444
6.5050005e6	0.21912624699002411
6.5150005e6	0.216651777738074
6.5250005e6	0.19196341065011435
6.5350005e6	0.16466876971608832
6.5450005e6	0.1356509884117246
6.5550005e6	0.17195342820181111
6.5650005e6	0.16340425531914893
6.5750005e6	0.1939933825400866
6.5850005e6	0.18142414860681116
6.5950005e6	0.19514691943127968
6.6050005e6	0.16692487840028825
6.6150005e6	0.132807570977918
6.6250005e6	0.119255094869993
6.6350005e6	0.11099793092471753
6.6450005e6	0.0797357614711659
6.6550005e6	0.12069841269841271
6.6650005e6	0.1502058290795324
6.6750005e6	0.14866960620343628
6.6850005e6	0.12784422809457585
6.6950005e6	0.13146401985111664
6.7050005e6	0.11903271078484295
6.7150005e6	0.1303361344537815
6.7250005e6	0.1504919730709477
6.7350005e6	0.1582485423573797
6.7450005e6	0.15018077546440595
6.7550005e6	0.13728666473821233
6.7650005e6	0.11913953145719763
6.7750005e6	0.06898514068921913
6.7850005e6	0.08198614318706701
6.7950005e6	0.09031567683253079
6.8050005e6	0.09538547330266278
6.8150005e6	0.09257688229056205
6.8250005e6	0.11191997777160326
6.8350005e6	0.14579015544041454
6.8450005e6	0.16940532081377152
6.8550005e6	0.15559921414538316
6.8650005e6	0.14204028589993506
6.8750005e6	0.16037177862272922
6.8850005e6	0.11827676240208879
6.8950005e6	0.12458021444466925
6.9050005e6	0.19968031968031966
6.9150005e6	0.20879581151832466
6.9250005e6	0.18079401371856163
6.9350005e6	0.1718790576887405
6.9450005e6	0.17200474495848164
6.9550005e6	0.1213812347401465
6.9650005e6	0.13227351082168168
6.9750005e6	0.11668009669621272
6.9850005e6	0.11740614334470992
6.9950005e6	0.14673968851617325
7.0050005e6	0.16029298380878954
7.0150005e6	0.14823616784255478
7.0250005e6	0.1700377099760028
7.0350005e6	0.17671772428884028
7.0450005e6	0.08707653701380179
7.0550005e6	0.08423981785985332
7.0650005e6	0.06985726280436612
7.0750005e6	0.018213507625272372
7.0850005e6	0.031055900621118057
7.0950005e6	0.04867570385818563
7.1050005e6	0.054456415279138116
7.1150005e6	0.06648464163822528
7.1250005e6	0.0819540036931341
7.1350005e6	0.0710306845003934
7.1450005e6	0.08192246261071585
7.1550005e6	0.06601451562006945
7.1650005e6	0.057151645647493116
7.1750005e6	0.07364632749877313
7.1850005e6	0.11639370844819204
7.1950005e6	0.10166638034701943
7.2050005e6	0.10289789106357156
7.2150005e6	0.12251491777033913
7.2250005e6	0.10334204373538719
7.2350005e6	0.061572659071964464
7.2450005e6	0.056699029126213614
7.2550005e6	0.07126934984520127
7.2650005e6	0.0519685039370079
7.2750005e6	0.0925499231950845
7.2850005e6	0.10282030620467367
7.2950005e6	0.15196150999259808
7.3050005e6	0.17085183689947517
7.3150005e6	0.168989280245023
7.3250005e6	0.1522525991528687
7.3350005e6	0.14980124929017605
7.3450005e6	0.08700944386149002
7.3550005e6	0.06501389185723448
7.3650005e6	0.10258776328986963
7.3750005e6	0.08860938883968116
7.3850005e6	0.07229120598741284
7.3950005e6	0.13169261677548974
7.4050005e6	0.23525819726536573
7.4150005e6	0.22962553544286313
7.4250005e6	0.2326058678999856
7.4350005e6	0.2858263305322129
7.4450005e6	0.26379220779220774
7.4550005e6	0.2051311288483466
7.4650005e6	0.21706161137440758
7.4750005e6	0.23592190889370937
7.4850005e6	0.20211500330469268
7.4950005e6	0.161886354851179
7.5050005e6	0.08931174089068829
7.5150005e6	0.05409617943356779
7.5250005e6	0.06533356317876234
7.5350005e6	0.07457087241196252
7.5450005e6	0.11345402910898121
7.5550005e6	0.12798182506626282
7.5650005e6	0.16023582028867658
7.5750005e6	0.1938663745892662
7.5850005e6	0.20483442107807592
7.5950005e6	0.14528262239966383
7.6050005e6	0.1534755677907777
7.6150005e6	0.14882533197139944
7.6250005e6	0.0925977653631285
7.6350005e6	0.07471804511278198
7.6450005e6	0.09963677004749931
7.6550005e6	0.09912082391358958
7.6650005e6	0.09677754677754681
7.6750005e6	0.09551944854751357
7.6850005e6	0.08221680876979297
7.6950005e6	0.07954051536789822
7.7050005e6	0.1431965442764579
7.7150005e6	0.16223776223776226
7.7250005e6	0.15203252032520329
7.7350005e6	0.17356552801964728
7.7450005e6	0.16611872146118722
7.7550005e6	0.10503681885125188
7.7650005e6	0.054373785059705665
7.7750005e6	0.05715229600264291
7.7850005e6	0.10006706908115362
7.7950005e6	0.18902305159165755
7.8050005e6	0.20474806201550388
7.8150005e6	0.21881838074398255
7.8250005e6	0.22681623931623937
7.8350005e6	0.24429604897050636
7.8450005e6	0.23691176470588238
7.8550005e6	0.2676982591876209
7.8650005e6	0.2625114573785518
7.8750005e6	0.2620118343195266
7.8850005e6	0.20572057205720576
7.8950005e6	0.17823529411764708
7.9050005e6	0.16364756623536666
7.9150005e6	0.3012773722627738
7.9250005e6	0.29081204727411364
7.9350005e6	0.32892619797131867
7.9450005e6	0.32930121305313514
7.9550005e6	0.3029482071713148
7.9650005e6	0.1612644564379337
7.9750005e6	0.12430159206969064
7.9850005e6	0.05056835637480801
7.9950005e6	0.002659484935196116
8.0050005e6	-0.006718506998444767
8.0150005e6	-0.010425957250499737
8.0250005e6	-0.011669770328988171
8.0350005e6	-0.013183380193689436
8.0450005e6	-0.002169713181750598
8.0550005e6	0.024208069356452186
8.0650005e6	0.054223081882656385
8.0750005e6	0.0720841300191205
8.0850005e6	0.09141239383453921
8.0950005e6	0.11453349282296654
8.1050005e6	0.09668465690053973
8.1150005e6	0.10828516377649328
8.1250005e6	0.10669333743652873
8.1350005e6	0.09799444615859305
8.1450005e6	0.07826382978723406
8.1550005e6	0.1395749569213096
8.1650005e6	0.13618590925857618
8.1750005e6	0.11849192100538601
8.1850005e6	0.13003478933127177
8.1950005e6	0.13295959791223663
8.2050005e6	0.058090542357687146
8.2150005e6	0.05732789637802831
8.2250005e6	0.10731833462632533
8.2350005e6	0.09585695595290014
8.2450005e6	0.08409048420265473
8.2550005e6	0.06703714536414158
8.2650005e6	0.08618273172021686
8.2750005e6	0.06879618593563769
8.2850005e6	0.056841033473335904
8.2950005e6	0.06689905591866377
8.3050005e6	0.09237210995812856
8.3150005e6	0.06461937716262979
8.3250005e6	0.06361118106270462
8.3350005e6	0.06546489563567366
8.3450005e6	0.035765765765765796
8.3550005e6	0.0132333480370534
8.3650005e6	-0.014279918864097327
8.3750005e6	-0.015225486139842745
8.3850005e6	0.03852739726027401
8.3950005e6	0.143883456395929
8.4050005e6	0.19452495974235104
8.4150005e6	0.28284171167428335
8.4250005e6	0.28710954685437745
8.4350005e6	0.20750791497060153
8.4450005e6	0.07898235159294066
8.4550005e6	0.06663699087469399
8.4650005e6	-0.003689364609428351
8.4750005e6	0.008372509514215387
8.4850005e6	0.06836017237468817
8.4950005e6	0.116969696969697
8.5050005e6	0.09238578680203051
8.5150005e6	0.11377737226277373
8.5250005e6	0.16099585062240665
8.5350005e6	0.14954113131987318
8.5450005e6	0.17317224287484514
8.5550005e6	0.18209886168719788
8.5650005e6	0.17917557251908398
8.5750005e6	0.15882850854917896
8.5850005e6	0.14276958437081022
8.5950005e6	0.09115700822137558
8.6050005e6	0.12076352067868507
8.6150005e6	0.11318136769078299
8.6250005e6	0.18937991266375545
8.6350005e6	0.2683054736152081
8.6450005e6	0.302215457466599
8.6550005e6	0.2842746026378086
8.6650005e6	0.3181193086786844
8.6750005e6	0.2262672811059908
8.6850005e6	0.10973679366832322
8.6950005e6	0.11680477295326486
8.7050005e6	0.10218039215686277
8.7150005e6	0.09095147894506778
8.7250005e6	0.06835913312693502
8.7350005e6	0.08616902753461725
8.7450005e6	0.052441822353326804
8.7550005e6	0.027893175074184002
8.7650005e6	-0.005543071161048666
8.7750005e6	0.013833075734157676
8.7850005e6	0.0373457414525592
8.7950005e6	0.05455269974098428
8.8050005e6	0.1152892561983471
8.8150005e6	0.14598332316453128
8.8250005e6	0.15623919806429312
8.8350005e6	0.15211527803436173
8.8450005e6	0.14984939759036148
8.8550005e6	0.10500927643784791
8.8650005e6	0.08294302046837548
8.8750005e6	0.05565591397849465
8.8850005e6	0.055966767371601236
8.8950005e6	0.07894039735099338
8.9050005e6	0.17137664697864607
8.9150005e6	0.23554390563564875
8.9250005e6	0.2849397590361446
8.9350005e6	0.3303299492385788
8.9450005e6	0.25324788814448007
8.9550005e6	0.118132699373244
8.9650005e6	0.08725983958216753
8.9750005e6	0.09848034934497818
8.9850005e6	0.0728397125188033
8.9950005e6	0.056678757293802264
9.0050005e6	0.060390047074646985
9.0150005e6	0.06620338197822564
9.0250005e6	0.03423180592991917
9.0350005e6	0.023845193508114884
9.0450005e6	0.12093023255813956
9.0550005e6	0.13090586145648314
9.0650005e6	0.14500484966052377
9.0750005e6	0.13804679552390642
9.0850005e6	0.15551934826883912
9.0950005e6	0.12268020304568529
9.1050005e6	0.10790799561883901
9.1150005e6	0.11495994804070148
9.1250005e6	0.15849972009703303
9.1350005e6	0.16125602259511548
9.1450005e6	0.15929051145169626
9.1550005e6	0.16073185126893572
9.1650005e6	0.12677345537757437
9.1750005e6	0.07877636329089875
9.1850005e6	0.02104381802958417
9.1950005e6	0.04529019980970508
9.2050005e6	0.04433318161128816
9.2150005e6	0.051494696239151434
9.2250005e6	0.05271360979682719
9.2350005e6	0.06850856996674344
9.2450005e6	0.04731244610520268
9.2550005e6	0.05050394987741763
9.2650005e6	0.07150316020884862
9.2750005e6	0.08028691565669062
9.2850005e6	0.06154211150652434
9.2950005e6	0.06187183033656067
9.3050005e6	0.08475949367088613
9.3150005e6	0.09903536977491967
9.3250005e6	0.08747795414462084
9.3350005e6	0.1160714285714286
9.3450005e6	0.11680672268907566
9.3550005e6	0.0841882153454854
9.3650005e6	0.05225058004640374
9.3750005e6	0.07154873824839192
9.3850005e6	0.01964497041420122
9.3950005e6	0.016388161868331027
9.4050005e6	0.021295774647887362
9.4150005e6	0.012502404308520915
9.4250005e6	0.004005240501590901
9.4350005e6	0.010126105778279727
9.4450005e6	0.040411931818181854
9.4550005e6	0.03255636224684757
9.4650005e6	0.034343434343434384
9.4750005e6	0.07709568841160444
9.4850005e6	0.09520605550883096
9.4950005e6	0.07364798426745332
9.5050005e6	0.10668397144711228
9.5150005e6	0.08878681437449339
9.5250005e6	-0.0009414929388029405
9.5350005e6	0.00311260299054015
9.5450005e6	0.010377588306942772
9.5550005e6	0.034471478225311825
9.5650005e6	0.053415581448480715
9.5750005e6	0.08154789995280795
9.5850005e6	0.08745564600292216
9.5950005e6	0.13797657082002132
9.6050005e6	0.11607753705815282
9.6150005e6	0.13638688677051852
9.6250005e6	0.14468995010691377
9.6350005e6	0.16886632825719122
9.6450005e6	0.1260688216892597
9.6550005e6	0.17025199754148745
9.6650005e6	0.18991672293495387
9.6750005e6	0.23965517241379314
9.6850005e6	0.2939271255060729
9.6950005e6	0.36210131332082546
9.7050005e6	0.381552452094836
9.7150005e6	0.3931822509998096
9.7250005e6	0.3148262208534976
9.7350005e6	0.21801432958034808
9.7450005e6	0.02925851703406818
9.7550005e6	0.029211684673869594
9.7650005e6	0.012299741602067244
9.7750005e6	0.08880455407969642
9.7850005e6	0.1493796526054591
9.7950005e6	NaN
9.8050005e6	0.1557312252964427
9.8150005e6	0.09852755574253262
9.8250005e6	0.0644649933949802
9.8350005e6	0.10259801606046291
9.8450005e6	0.16313823163138233
9.8550005e6	0.19044437019712665
9.8650005e6	0.25067075507857417
9.8750005e6	0.30367633474967676
9.8850005e6	0.3327231121281465
9.8950005e6	0.3007327001356852
9.9050005e6	0.2161399548532731
9.9150005e6	0.1459866962305987
9.9250005e6	0.1681771580889892
9.9350005e6	0.31009564293305003
9.9450005e6	0.3361008154188288
9.9550005e6	0.3640306453707311
9.9650005e6	0.4577980344680246
9.9750005e6	0.4580399619410086
9.9850005e6	0.42969858156028373
9.9950005e6	0.44161383285302597
1.00050005e7	0.4591687041564792
1.00150005e7	0.411795391972178
1.00250005e7	0.40718794280561627
1.00350005e7	0.319915412364722
1.00450005e7	0.2753965785381027
1.00550005e7	0.24243183954873085
1.00650005e7	0.2451879958606417
1.00750005e7	0.19587458745874592
1.00850005e7	0.19718442045987802
1.00950005e7	0.18402678144428508
1.01050005e7	0.11794871794871797
1.01150005e7	0.027398989898989916
1.01250005e7	0.04876282438141222
1.01350005e7	0.12244395171224441
1.01450005e7	0.11503680336487912
1.01550005e7	0.1593103448275862
1.01650005e7	0.17738825591586327
1.01750005e7	0.2142559399749896
1.01850005e7	0.31690492398457
1.01950005e7	0.4233877901977644
1.02050005e7	0.44923846328711065
1.02150005e7	0.5221168247628558
1.02250005e7	0.54985754985755
1.02350005e7	0.551728320194057
1.02450005e7	0.503014753046825
1.02550005e7	0.5203411086029596
1.02650005e7	0.3580462276493677
1.02750005e7	0.33138807836598577
1.02850005e7	0.16890829694323148
1.02950005e7	0.280824088748019
1.03050005e7	0.3787276341948311
1.03150005e7	0.3171152660776659
1.03250005e7	0.28500574807029067
1.03350005e7	0.39671289162814594
1.03450005e7	0.4002172732210756
1.03550005e7	0.372280701754386
1.03650005e7	0.4489802686121705
1.03750005e7	0.5296538081107814
1.03850005e7	0.39914359120753645
1.03950005e7	0.2911723493694535
1.04050005e7	0.28685426291474175
1.04150005e7	0.202264539372105
1.04250005e7	0.18632664134563215
1.04350005e7	0.29705955028416114
1.04450005e7	0.3730608453320947
1.04550005e7	0.3198476512907321
1.04650005e7	0.3087719298245614
1.04750005e7	0.276734987414599
1.04850005e7	0.17625963779809933
1.04950005e7	0.08267326732673269
1.05050005e7	0.07715216379711495
1.05150005e7	0.08464808691544641
1.05250005e7	0.10121867095884111
1.05350005e7	0.11392130257801898
1.05450005e7	0.27126903553299486
1.05550005e7	0.47162139643392764
1.05650005e7	0.5669628550619084
1.05750005e7	0.6223805283466904
1.05850005e7	0.6339880444064903
1.05950005e7	0.5050983540746689
1.06050005e7	0.34175365344467645
1.06150005e7	0.1563912782556512
1.06250005e7	0.07066092492042692
1.06350005e7	0.019139894611592753
1.06450005e7	0.03448004717908396
1.06550005e7	0.06881761245018032
1.06650005e7	0.11415196254951389
1.06750005e7	0.16175938943562967
1.06850005e7	0.2078058543907931
1.06950005e7	0.2091645711092484
1.07050005e7	0.23870003735524845
1.07150005e7	0.25029655990510086
1.07250005e7	0.2676460539801845
1.07350005e7	0.31605905393190714
1.07450005e7	0.3915362913567581
1.07550005e7	0.4111166750125188
1.07650005e7	0.43583106267029975
1.07750005e7	0.4446255924170616
1.07850005e7	0.41579898177040564
1.07950005e7	0.41104294478527603
1.08050005e7	0.36805219012115564
1.08150005e7	0.381218993621545
1.08250005e7	0.3803630974434976
1.08350005e7	0.37082201925450503
1.08450005e7	0.22263404991351626
1.08550005e7	0.1796280400572246
1.08650005e7	0.07196998123827396
1.08750005e7	0.036765127616862674
1.08850005e7	0.039130434782608726
1.08950005e7	0.09003558718861211
1.09050005e7	0.12373813093453277
1.09150005e7	0.11360064477130769
1.09250005e7	0.1252803046329596
1.09350005e7	0.13616398243045394
1.09450005e7	0.1249174498348997
1.09550005e7	0.10199733688415448
1.09650005e7	0.09231444883618799
1.09750005e7	0.1612317011610298
1.09850005e7	0.15693827160493828
1.09950005e7	0.13690773067331669
1.10050005e7	0.14011133899794898
1.10150005e7	0.13632214765100673
1.10250005e7	0.20611884683271234
1.10350005e7	0.2609443566789538
1.10450005e7	0.3375153751537515
1.10550005e7	0.347730711043873
1.10650005e7	0.3682396389002872
1.10750005e7	0.35030826140567195
1.10850005e7	0.2735976065818998
1.10950005e7	0.20168855534709187
1.11050005e7	0.12270114942528737
1.11150005e7	0.11315068493150686
1.11250005e7	0.1428252372975991
1.11350005e7	0.17027139874739045
1.11450005e7	0.25725829725829724
1.11550005e7	0.3384805945499587
1.11650005e7	0.36080702409863624
1.11750005e7	0.2851374980130345
1.11850005e7	0.24775674467133707
1.11950005e7	0.17673647732409228
1.12050005e7	0.1513956310679612
1.12150005e7	0.15006850357740908
1.12250005e7	0.27572204746925943
1.12350005e7	0.43265306122448977
1.12450005e7	0.5191086065573771
1.12550005e7	0.5569346733668342
1.12650005e7	0.6157758173326413
1.12750005e7	0.6951554949820345
1.12850005e7	0.7072491467576791
1.12950005e7	0.7130251510467893
1.13050005e7	0.7054645600811712
1.13150005e7	0.668325601012231
1.13250005e7	0.5987355110642781
1.13350005e7	0.5249625187406297
1.13450005e7	0.4937579617834395
1.13550005e7	0.4754216867469879
1.13650005e7	0.4286384976525822
1.13750005e7	0.38421052631578956
1.13850005e7	0.35259593679458245
1.13950005e7	0.4357466063348417
1.14050005e7	0.45314960629921264
1.14150005e7	0.4199616122840691
1.14250005e7	0.39704301075268816
1.14350005e7	0.36078606520768197
1.14450005e7	0.2870854467420991
1.14550005e7	0.24514546091833156
1.14650005e7	0.22604817127564678
1.14750005e7	0.12815180660254746
1.14850005e7	0.12214912280701756
1.14950005e7	0.1147909065394331
1.15050005e7	0.11914893617021279
1.15150005e7	0.10558139534883723
1.15250005e7	0.17237915881983681
1.15350005e7	0.22703757930697904
1.15450005e7	0.19403207758299146
1.15550005e7	0.22639175257731958
1.15650005e7	0.26671987230646454
1.15750005e7	0.2799611838913149
1.15850005e7	0.2752013147082991
1.15950005e7	0.31440014563990537
1.16050005e7	0.2694989106753813
1.16150005e7	0.2361557699178278
1.16250005e7	0.22192691029900335
1.16350005e7	0.1406888018148072
1.16450005e7	0.10338787739110397
1.16550005e7	0.11222953904045158
1.16650005e7	0.07835873388042207
1.16750005e7	0.08742187500000004
1.16850005e7	0.0910531803962461
1.16950005e7	0.08983694438239892
1.17050005e7	0.07413612565445027
1.17150005e7	0.06555491661874642
1.17250005e7	0.046838966202783314
1.17350005e7	0.014573213046495528
1.17450005e7	0.009090909090909111
1.17550005e7	-0.02418300653594768
