# Supplementary material for: Admixture of evolutionary rates across a butterfly hybrid zone
Source: eLife. 2022 Jun 15;11:e78135. doi: 10.7554/eLife.78135 (PMC9246367; doi:10.7554/eLife.78135)
Supplement: Figure 2—source data 1. [file elife-78135-fig2-data1.zip › Fst_50kbWindows_10kbIncreaments/Chromosome3.csv]

Position	Fst_XY_KM
25000.5	0.04002722940776042
35000.5	0.061975162625665325
45000.5	0.19855515420950268
55000.5	0.24814100798678052
65000.5	0.25581395348837216
75000.5	0.31431244153414417
85000.5	0.31618327028163096
95000.5	0.2857080323922084
105000.5	0.2910615521855487
115000.5	0.32948162413737764
125000.5	0.4330112940536127
135000.5	0.4527665505226481
145000.5	0.45014561821551496
155000.5	0.4893561447041922
165000.5	0.5207283282754981
175000.5	0.481207173057297
185000.5	0.513952508079247
195000.5	0.5395720217183009
205000.5	0.5591748099891422
215000.5	0.5547060713138451
225000.5	0.5247858017135862
235000.5	0.5008330762110461
245000.5	0.503855896425556
255000.5	0.40037005887300253
265000.5	0.3039527812555894
275000.5	0.19373420919656395
285000.5	0.13938083006624305
295000.5	0.11029771877819307
305000.5	0.13231265108783238
315000.5	0.12307288935500788
325000.5	0.14159636599610642
335000.5	0.1713772992373262
345000.5	0.12704402515723276
355000.5	0.15821299638989172
365000.5	0.246743648960739
375000.5	0.24372311302307392
385000.5	0.2175862826994944
395000.5	0.20501076531610885
405000.5	0.19036423202929273
415000.5	0.1723819517313746
425000.5	0.16476043276661514
435000.5	0.1566469719350074
445000.5	0.2015553199010251
455000.5	0.228486646884273
465000.5	0.2414495706592927
475000.5	0.2930470638418883
485000.5	0.33058665472458576
495000.5	0.3480007108583615
505000.5	0.48782315473960286
515000.5	0.5530858126383084
525000.5	0.5533900252815446
535000.5	0.5779444557064667
545000.5	0.5731644567583615
555000.5	0.5124458874458874
565000.5	0.6291998483124762
575000.5	0.677038342882327
585000.5	0.7603102189781021
595000.5	0.7637119113573408
605000.5	0.7613759806879904
615000.5	0.7041086701324836
625000.5	0.7265322912381738
635000.5	0.71353530100117
645000.5	0.7210545859636094
655000.5	0.6953921191117957
665000.5	0.7390404929577463
675000.5	0.7222737568762808
685000.5	0.7315050315160899
695000.5	0.6916492002206287
705000.5	0.6651946184656464
715000.5	0.5590236864253939
725000.5	0.5717047866069325
735000.5	0.5469499999999999
745000.5	0.5961557916034396
755000.5	0.629606068020553
765000.5	0.7190843260920344
775000.5	0.6763723150357995
785000.5	0.687314745038935
795000.5	0.6602002503128911
805000.5	0.6891585760517801
815000.5	0.6509940357852884
825000.5	0.6816305469556244
835000.5	0.6059986366734834
845000.5	0.5368634064080945
855000.5	0.4890028490028489
865000.5	0.41443661971830986
875000.5	0.28616780045351475
885000.5	0.27804024496937885
895000.5	0.2740801984291029
905000.5	0.20947136563876653
915000.5	0.2409703504043127
925000.5	0.26635944700460834
935000.5	0.2632447296058662
945000.5	0.29787090233186886
955000.5	0.3586113371304584
965000.5	0.32786387116378
975000.5	0.32581174155460807
985000.5	0.2761756300337751
995000.5	0.1914097679251819
1.0050005e6	0.06780664255179221
1.0150005e6	0.08792846497764535
1.0250005e6	0.10549738219895291
1.0350005e6	0.10900178253119433
1.0450005e6	0.1291589171316388
1.0550005e6	0.16376689189189192
1.0650005e6	0.30153631284916205
1.0750005e6	0.46869372693726946
1.0850005e6	0.477893228233608
1.0950005e6	0.503166685999304
1.1050005e6	0.5191642327566839
1.1150005e6	0.4975920149719276
1.1250005e6	0.44103910460135426
1.1350005e6	0.5106361323155216
1.1450005e6	0.5651033787191124
1.1550005e6	0.6476349471341124
1.1650005e6	0.712
1.1750005e6	0.7921377761138151
1.1850005e6	0.821970477171301
1.1950005e6	0.8420047732696898
1.2050005e6	0.808324941255455
1.2150005e6	0.7562025316455695
1.2250005e6	0.7060415978870913
1.2350005e6	0.6082800403904409
1.2450005e6	0.513570052298376
1.2550005e6	0.4333015570384493
1.2650005e6	0.40789096126255375
1.2750005e6	0.4232232232232233
1.2850005e6	0.5240677966101696
1.2950005e6	0.6514579759862779
1.3050005e6	0.6534874556679365
1.3150005e6	0.6459368077416346
1.3250005e6	0.6563453577764637
1.3350005e6	0.6265721877767937
1.3450005e6	0.6421110050456839
1.3550005e6	0.6801592161665647
1.3650005e6	0.7663690476190476
1.3750005e6	0.794246176256373
1.3850005e6	0.7664095371669004
1.3950005e6	0.7544477028347996
1.4050005e6	0.7783140958377055
1.4150005e6	0.7007667731629391
1.4250005e6	0.6831448856166186
1.4350005e6	0.6610161443494776
1.4450005e6	0.6826106594399277
1.4550005e6	0.6573609059576564
1.4650005e6	0.6319251488517154
1.4750005e6	0.6991020408163267
1.4850005e6	0.7721833721833722
1.4950005e6	0.7206573957016434
1.5050005e6	0.7327958264168841
1.5150005e6	0.7510985783104218
1.5250005e6	0.6898712781172799
1.5350005e6	0.6037361689897973
1.5450005e6	0.5185602617705871
1.5550005e6	0.4182660745317629
1.5650005e6	0.2577996715927751
1.5750005e6	0.19287637191965215
1.5850005e6	0.06171039844509236
1.5950005e6	0.08012100259291274
1.6050005e6	0.05375426621160412
1.6150005e6	0.04967254408060456
1.6250005e6	0.18570855078281823
1.6350005e6	0.3681944217908988
1.6450005e6	0.44012286427337305
1.6550005e6	0.5264041798843068
1.6650005e6	0.5842898256306077
1.6750005e6	0.6673534072900158
1.6850005e6	0.7347211895910782
1.6950005e6	0.7555253315198912
1.7050005e6	0.8210877544210877
1.7150005e6	0.8651376146788989
1.7250005e6	0.886509841574652
1.7350005e6	0.8458218040951856
1.7450005e6	0.850575973669775
1.7550005e6	0.824697486813528
1.7650005e6	0.7261324041811847
1.7750005e6	0.5508176100628931
1.7850005e6	0.4585106382978724
1.7950005e6	0.16926994906621395
1.8050005e6	0.13304940374787055
1.8150005e6	0.10451045104510456
1.8250005e6	0.1555051078320091
1.8350005e6	0.2633333333333334
1.8450005e6	0.4465465465465465
1.8550005e6	0.47446504992867333
1.8650005e6	0.42052704576976424
1.8750005e6	0.3962209302325582
1.8850005e6	0.4657068062827225
1.8950005e6	0.5845916795069338
1.9050005e6	0.653929539295393
1.9150005e6	0.6639311714096624
1.9250005e6	0.6105814562598219
1.9350005e6	0.5797441364605543
1.9450005e6	0.525764192139738
1.9550005e6	0.47121866897147796
1.9650005e6	0.5357555178268252
1.9750005e6	0.5416841223292835
1.9850005e6	0.403006967363403
1.9950005e6	0.35938104448742747
2.0050005e6	0.3501225490196078
2.0150005e6	0.2649167733674776
2.0250005e6	0.26263656227239623
2.0350005e6	0.3751188589540413
2.0450005e6	0.42467474203678773
2.0550005e6	0.4925312605610003
2.0650005e6	0.5106651802303976
2.0750005e6	0.49007314524555906
2.0850005e6	0.40395574924572575
2.0950005e6	0.39584462511291785
2.1050005e6	0.36200185356811865
2.1150005e6	0.4109048723897912
2.1250005e6	0.5185473411154344
2.1350005e6	0.6217270194986073
2.1450005e6	0.6554225352112676
2.1550005e6	0.6657223796033995
2.1650005e6	0.5933224027425847
2.1750005e6	0.5325492592026884
2.1850005e6	0.5307773905137141
2.1950005e6	0.5598903756246977
2.2050005e6	0.5677198050189565
2.2150005e6	0.6625910931174088
2.2250005e6	0.7374143444495205
2.2350005e6	0.7218749999999999
2.2450005e6	0.6383628165105792
2.2550005e6	0.5998231132075473
2.2650005e6	0.5603719140750242
2.2750005e6	0.47787391841779975
2.2850005e6	0.37376139516448675
2.2950005e6	0.31217741935483867
2.3050005e6	0.2630522088353414
2.3150005e6	0.2864605543710022
2.3250005e6	0.360361216730038
2.3350005e6	0.4337204945672537
2.3450005e6	0.5424157303370788
2.3550005e6	0.49275682499605505
2.3650005e6	0.4579125570440159
2.3750005e6	0.4524135733630716
2.3850005e6	0.4464071342822843
2.3950005e6	0.35425531914893615
2.4050005e6	0.4380234505862647
2.4150005e6	0.5164787718877428
2.4250005e6	0.5499616662407362
2.4350005e6	0.5407201516108656
2.4450005e6	0.582152080344333
2.4550005e6	0.6228571428571429
2.4650005e6	0.4758620689655173
2.4750005e6	0.3822784810126582
2.4850005e6	0.2983993260320135
2.4950005e6	0.19290519877675844
2.5050005e6	0.11855708441799927
2.5150005e6	0.18565961732124872
2.5250005e6	0.24496889079596657
2.5350005e6	0.29332732191163213
2.5450005e6	0.37929834734705714
2.5550005e6	0.4977890540050744
2.5650005e6	0.4358520900321544
2.5750005e6	0.4368129841386942
2.5850005e6	0.5661121064755567
2.5950005e6	0.5810736261404625
2.6050005e6	0.623865842894969
2.6150005e6	0.630013032954757
2.6250005e6	0.6042500442712946
2.6350005e6	0.5081165778752743
2.6450005e6	0.3982763744427935
2.6550005e6	0.304321176831137
2.6650005e6	0.24553759662684474
2.6750005e6	0.24345664570843703
2.6850005e6	0.17967135354904293
2.6950005e6	0.3858086272305748
2.7050005e6	0.4045336984634109
2.7150005e6	0.4832126398946675
2.7250005e6	0.5048966267682263
2.7350005e6	0.563529411764706
2.7450005e6	0.3871794871794872
2.7550005e6	0.40551839464882944
2.7650005e6	0.47643179451579315
2.7750005e6	0.4824188652813449
2.7850005e6	0.4461933590166942
2.7950005e6	0.4502796768178995
2.8050005e6	0.5120324040981654
2.8150005e6	0.46460187218305793
2.8250005e6	0.3980530542711122
2.8350005e6	0.391385661660527
2.8450005e6	0.36546784991437026
2.8550005e6	0.20417536534446762
2.8650005e6	0.1581479254359591
2.8750005e6	0.15310015898251195
2.8850005e6	0.2027566195139645
2.8950005e6	0.20057616132517112
2.9050005e6	0.1721054642720673
2.9150005e6	0.19615247595297472
2.9250005e6	0.255929203539823
2.9350005e6	0.27313784967981125
2.9450005e6	0.3134007973014413
2.9550005e6	0.3834547043402272
2.9650005e6	0.3910698753261816
2.9750005e6	0.36353529738743745
2.9850005e6	0.34468992838640866
2.9950005e6	0.3538880381146844
3.0050005e6	0.3367027677496992
3.0150005e6	0.34167657550535074
3.0250005e6	0.35757164659996604
3.0350005e6	0.39676903958814136
3.0450005e6	0.3472156720478868
3.0550005e6	0.29362101313320826
3.0650005e6	0.3175169022741241
3.0750005e6	0.44115148655025965
3.0850005e6	0.41016166281755195
3.0950005e6	0.549944382647386
3.1050005e6	0.6596998332406893
3.1150005e6	0.6081429540827868
3.1250005e6	0.41907925961082115
3.1350005e6	0.3494339622641509
3.1450005e6	0.259409594095941
3.1550005e6	0.28804684808818465
3.1650005e6	0.300371387049895
3.1750005e6	0.3666775777414076
3.1850005e6	0.4526393776625302
3.1950005e6	0.4397525135344162
3.2050005e6	0.3406419463579071
3.2150005e6	0.34802668148971655
3.2250005e6	0.3273361976369495
3.2350005e6	0.30389449185415046
3.2450005e6	0.30735149970594
3.2550005e6	0.35836734693877553
3.2650005e6	0.25217391304347825
3.2750005e6	0.32934973637961334
3.2850005e6	0.40804020100502514
3.2950005e6	0.49911991199119915
3.3050005e6	0.5836399217221135
3.3150005e6	0.6428425008541169
3.3250005e6	0.6296317200507974
3.3350005e6	0.6029360736687575
3.3450005e6	0.5395980445410103
3.3550005e6	0.4695410292072322
3.3650005e6	0.40653521126760556
3.3750005e6	0.3689240924092409
3.3850005e6	0.3341522639622911
3.3950005e6	0.3084904190683907
3.4050005e6	0.21183874808640932
3.4150005e6	0.20086335713099782
3.4250005e6	0.09978401727861773
3.4350005e6	0.1134462151394423
3.4450005e6	0.12828606658446365
3.4550005e6	0.14084312370421562
3.4650005e6	0.1609709204518145
3.4750005e6	0.14157122764717706
3.4850005e6	0.13312982582151198
3.4950005e6	0.11008610086100863
3.5050005e6	0.11749919432806964
3.5150005e6	0.04745554874310241
3.5250005e6	0.037194223401119976
3.5350005e6	0.044354274520777975
3.5450005e6	0.04801370930051413
3.5550005e6	0.10499150054087468
3.5650005e6	0.25482327519678966
3.5750005e6	0.30474890001517224
3.5850005e6	0.30675526024363237
3.5950005e6	0.29660377358490564
3.6050005e6	0.28109000825763836
3.6150005e6	0.0960364464692483
3.6250005e6	0.048170398689240876
3.6350005e6	0.04060446780551909
3.6450005e6	0.08179322964318392
3.6550005e6	0.07873303167420817
3.6650005e6	0.15656435388186743
3.6750005e6	0.28881368678322994
3.6850005e6	0.324515393386545
3.6950005e6	0.36266666666666664
3.7050005e6	0.41341977309562394
3.7150005e6	0.48955052963068996
3.7250005e6	0.4366688610928242
3.7350005e6	0.3958606416005519
3.7450005e6	0.3134604904632152
3.7550005e6	0.24645161290322584
3.7650005e6	0.10831024930747923
3.7750005e6	0.10336065573770496
3.7850005e6	0.09003576903423612
3.7950005e6	0.14148845166809246
3.8050005e6	0.24595569294178263
3.8150005e6	0.35611650485436896
3.8250005e6	0.38351389543099385
3.8350005e6	0.47685418415897013
3.8450005e6	0.45957730812013353
3.8550005e6	0.4554340237374913
3.8650005e6	0.38900243309002436
3.8750005e6	0.4231068263100607
3.8850005e6	0.3707701637355974
3.8950005e6	0.3687348128948648
3.9050005e6	0.3646588486140726
3.9150005e6	0.37105413105413104
3.9250005e6	0.3512306521187516
3.9350005e6	0.34135403191030617
3.9450005e6	0.3584538771638606
3.9550005e6	0.38254858484413723
3.9650005e6	0.40697934115019535
3.9750005e6	0.32500788394828134
3.9850005e6	0.3032913165266107
3.9950005e6	0.20484891075193257
4.0050005e6	0.13915618060695784
4.0150005e6	0.05866195801451839
4.0250005e6	0.1345005968961401
4.0350005e6	0.1304269662921349
4.0450005e6	0.1213709677419355
4.0550005e6	0.12094446873633584
4.0650005e6	0.13881127160786175
4.0750005e6	0.05636505055742808
4.0850005e6	0.044315813845797664
4.0950005e6	0.040589765828274095
4.1050005e6	0.024875621890547286
4.1150005e6	0.07476882430647296
4.1250005e6	0.18070789576040452
4.1350005e6	0.3008540925266904
4.1450005e6	0.3804690503652442
4.1550005e6	0.434570596797671
4.1650005e6	0.476546233925291
4.1750005e6	0.4945583997287677
4.1850005e6	0.44157084733769686
4.1950005e6	0.39593231926166467
4.2050005e6	0.34542916957431963
4.2150005e6	0.24204933586337765
4.2250005e6	0.19337382661512975
4.2350005e6	0.12954256670902164
4.2450005e6	0.10518211430263551
4.2550005e6	0.11401311866428147
4.2650005e6	0.07535731113554267
4.2750005e6	0.034059990165546665
4.2850005e6	0.015209125475285188
4.2950005e6	0.025474483340362727
4.3050005e6	0.0373737373737374
4.3150005e6	0.08118137069291938
4.3250005e6	0.17952831702230068
4.3350005e6	0.207450030284676
4.3450005e6	0.18976138828633404
4.3550005e6	0.2018294482148126
4.3650005e6	0.2005690799873538
4.3750005e6	0.21826215022091314
4.3850005e6	0.30293811210668886
4.3950005e6	0.3587075314801616
4.4050005e6	0.3468873863371415
4.4150005e6	0.3858156028368795
4.4250005e6	0.35664702030124434
4.4350005e6	0.4002792516056968
4.4450005e6	0.46961004034065446
4.4550005e6	0.5235955056179775
4.4650005e6	0.5523696898026018
4.4750005e6	0.5936234208943253
4.4850005e6	0.5946282767511819
4.4950005e6	0.6059930658741952
4.5050005e6	0.625199524537273
4.5150005e6	0.5767096522078936
4.5250005e6	0.43259511641113
4.5350005e6	0.37714385110453996
4.5450005e6	0.3843334860284013
4.5550005e6	0.337825773938085
4.5650005e6	0.42481751824817515
4.5750005e6	0.4669322709163347
4.5850005e6	0.4526687251874724
4.5950005e6	0.41379397301727405
4.6050005e6	0.40391332895600784
4.6150005e6	0.30063100137174215
4.6250005e6	0.30714172101161125
4.6350005e6	0.31778921458939363
4.6450005e6	0.40709281961471094
4.6550005e6	0.47562097516099344
4.6650005e6	0.618356108504997
4.6750005e6	0.5640967498110355
4.6850005e6	0.521769177608846
4.6950005e6	0.43679312813171084
4.7050005e6	0.417445097432725
4.7150005e6	0.35719161384690395
4.7250005e6	0.3559343635494663
4.7350005e6	0.35985509632800927
4.7450005e6	0.401750291715286
4.7550005e6	0.34759741153793194
4.7650005e6	0.3463128491620112
4.7750005e6	0.36197140249467596
4.7850005e6	0.34624212057540016
4.7950005e6	0.29833333333333334
4.8050005e6	0.3498509440211991
4.8150005e6	0.27675507020280815
4.8250005e6	0.1932853717026379
4.8350005e6	0.2343815513626835
4.8450005e6	0.282233502538071
4.8550005e6	0.3140684410646389
4.8650005e6	NaN
4.8750005e6	NaN
4.8850005e6	NaN
4.8950005e6	-0.017441860465116227
4.9050005e6	-0.057837181044957414
4.9150005e6	-0.04657142857142853
4.9250005e6	-0.026617954070981175
4.9350005e6	-0.0006092254134029175
4.9450005e6	0.015565345080763618
4.9550005e6	0.03086063486674592
4.9650005e6	0.035980676328502444
4.9750005e6	0.033476746568326186
4.9850005e6	0.05119670312252339
4.9950005e6	0.07952971492994042
5.0050005e6	0.23621553884711782
5.0150005e6	0.27065376722368806
5.0250005e6	0.440388349514563
5.0350005e6	0.5932975185469429
5.0450005e6	0.5724957555178268
5.0550005e6	0.5573027259684362
5.0650005e6	0.4787387151642027
5.0750005e6	0.2990470335075316
5.0850005e6	0.16140350877192985
5.0950005e6	0.1415829787234043
5.1050005e6	0.2173887328108828
5.1150005e6	0.3178107854944467
5.1250005e6	0.385634190204168
5.1350005e6	0.442689870018262
5.1450005e6	0.4578505544616023
5.1550005e6	0.44283495145631074
5.1650005e6	0.40935707817687905
5.1750005e6	0.3818975419251092
5.1850005e6	0.3426850867871059
5.1950005e6	0.3227096916786386
5.2050005e6	0.24676823638042478
5.2150005e6	0.2405338606030648
5.2250005e6	0.2111565009156219
5.2350005e6	0.19000567859170925
5.2450005e6	0.15236778430694783
5.2550005e6	0.18108566581849023
5.2650005e6	0.17414596273291927
5.2750005e6	0.17776173285198557
5.2850005e6	0.20462654381493825
5.2950005e6	0.23119649990488872
5.3050005e6	0.1958607095926413
5.3150005e6	0.1954169797145004
5.3250005e6	0.20033677120606186
5.3350005e6	0.13663278833406986
5.3450005e6	0.11954459203036057
5.3550005e6	0.21023830538393645
5.3650005e6	0.2565931487564524
5.3750005e6	0.328014928854677
5.3850005e6	0.45906653426017874
5.3950005e6	0.40325121501592087
5.4050005e6	0.40193714172761413
5.4150005e6	0.35763060468942814
5.4250005e6	0.298147148767764
5.4350005e6	0.22770467836257313
5.4450005e6	0.29827044025157234
5.4550005e6	0.35583941605839414
5.4650005e6	0.3320238885202389
5.4750005e6	0.34562889563688676
5.4850005e6	0.30321896002829857
5.4950005e6	0.2483637076229669
5.5050005e6	0.15798828519491012
5.5150005e6	0.1663203463203463
5.5250005e6	0.1826026443980515
5.5350005e6	0.23582500861178088
5.5450005e6	0.24318287575616573
5.5550005e6	0.23989256938227396
5.5650005e6	0.297112366603892
5.5750005e6	0.3108165109972883
5.5850005e6	0.30483130904183536
5.5950005e6	0.3185942827170208
5.6050005e6	0.3058701836048616
5.6150005e6	0.26251973476476165
5.6250005e6	0.22716433385173668
5.6350005e6	0.20453280318091457
5.6450005e6	0.14699239456095878
5.6550005e6	0.08168631006346332
5.6650005e6	0.06040110106173814
5.6750005e6	0.11671636554990356
5.6850005e6	0.10411082668272854
5.6950005e6	0.09931719428926138
5.7050005e6	0.13661509610876704
5.7150005e6	0.16931718448306127
5.7250005e6	0.10956441576400094
5.7350005e6	0.09372086646558822
5.7450005e6	0.18069937652480353
5.7550005e6	0.3392961100820324
5.7650005e6	0.4284231018818949
5.7750005e6	0.38484950963814685
5.7850005e6	0.42161635832521904
5.7950005e6	0.3653976886471788
5.8050005e6	0.25242203052422035
5.8150005e6	0.1604761904761905
5.8250005e6	0.22446560846560848
5.8350005e6	0.26516385679105897
5.8450005e6	0.31645569620253167
5.8550005e6	0.3992509363295881
5.8650005e6	0.3470946502057613
5.8750005e6	0.2708101422387137
5.8850005e6	0.23131195335276966
5.8950005e6	0.2028117359413203
5.9050005e6	0.16220867694514166
5.9150005e6	0.2712920908379014
5.9250005e6	0.2755677907777013
5.9350005e6	0.2518134715025907
5.9450005e6	0.21771545827633385
5.9550005e6	0.1784333672431333
5.9650005e6	0.03964037597057625
5.9750005e6	0.031832139201637695
5.9850005e6	0.027766323024055
5.9950005e6	0.024795081967213136
6.0050005e6	0.020470053070507976
6.0150005e6	0.021024258760107817
6.0250005e6	0.021024258760107817
6.0350005e6	NaN
6.0450005e6	NaN
6.0550005e6	NaN
6.0650005e6	NaN
6.0750005e6	NaN
6.0850005e6	NaN
6.0950005e6	NaN
6.1050005e6	NaN
6.1150005e6	NaN
6.1250005e6	NaN
6.1350005e6	NaN
6.1450005e6	NaN
6.1550005e6	0.2627986348122867
6.1650005e6	0.21354292623941964
6.1750005e6	0.17428323197219814
6.1850005e6	0.23404722679846238
6.1950005e6	0.2624430641821946
6.2050005e6	0.3811632713315619
6.2150005e6	0.3553191489361702
6.2250005e6	0.36824800375763267
6.2350005e6	0.37024143739472204
6.2450005e6	0.35732516590096985
6.2550005e6	0.23202959830866807
6.2650005e6	0.24216634429400388
6.2750005e6	0.2463753723932473
6.2850005e6	0.27919404292597466
6.2950005e6	0.2554347826086957
6.3050005e6	0.268299711815562
6.3150005e6	0.24896823556689088
6.3250005e6	0.3375708302537571
6.3350005e6	0.33417513038704355
6.3450005e6	0.3477642276422765
6.3550005e6	0.36011904761904767
6.3650005e6	0.3460300712213137
6.3750005e6	0.2161538461538462
6.3850005e6	0.14083843617522376
6.3950005e6	0.09465311533362793
6.4050005e6	0.08650179346800077
6.4150005e6	0.14502034318061205
6.4250005e6	0.14577412116679134
6.4350005e6	0.17351222679073794
6.4450005e6	0.21987041036717067
6.4550005e6	0.26592683929305383
6.4650005e6	0.32076974120769736
6.4750005e6	0.6657934815717332
6.4850005e6	0.5948202723822282
6.4950005e6	0.558336
6.5050005e6	0.5606240174144396
6.5150005e6	0.5365759198086343
6.5250005e6	0.40166084968106874
6.5350005e6	0.37297297297297305
6.5450005e6	0.295554272517321
6.5550005e6	0.1836467702371219
6.5650005e6	0.12210854863880702
6.5750005e6	0.07560664112388253
6.5850005e6	0.0830635419183378
6.5950005e6	0.07825265643447465
6.6050005e6	0.043006060606060624
6.6150005e6	0.03787773933102655
6.6250005e6	0.032888506241928565
6.6350005e6	0.04107891379624568
6.6450005e6	0.03801363874803289
6.6550005e6	0.029795988342191004
6.6650005e6	0.027337628417203573
6.6750005e6	0.06348122866894199
6.6850005e6	0.04915982805783511
6.6950005e6	0.1268936170212766
6.7050005e6	0.14329428639732253
6.7150005e6	0.15947265625
6.7250005e6	0.14576463899943148
6.7350005e6	0.14506437768240343
6.7450005e6	0.10763466042154567
6.7550005e6	0.10230677764565994
6.7650005e6	0.10609905853458866
6.7750005e6	0.12721552176192974
6.7850005e6	0.18607061872367997
6.7950005e6	0.15847577230672732
6.8050005e6	0.20923203736777032
6.8150005e6	0.2773765047737651
6.8250005e6	0.277792732166891
6.8350005e6	0.24968372627947094
6.8450005e6	0.25334528076463564
6.8550005e6	0.18725770097670927
6.8650005e6	0.08858262004932545
6.8750005e6	0.03843337048240728
6.8850005e6	0.023588773257647456
6.8950005e6	0.06607060274394946
6.9050005e6	0.24724909747292423
6.9150005e6	0.39288495100013426
6.9250005e6	0.3891777584276652
6.9350005e6	0.42837577573293384
6.9450005e6	0.43296331536103183
6.9550005e6	0.3210471204188482
6.9650005e6	0.3339250262758379
6.9750005e6	0.4001240848740539
6.9850005e6	0.5185945053649333
6.9950005e6	0.5448857994041709
7.0050005e6	0.623468251021166
7.0150005e6	0.5585315712187959
7.0250005e6	0.48490990990991
7.0350005e6	0.27936400541271994
7.0450005e6	0.21899301200501706
7.0550005e6	0.10159156279961651
7.0650005e6	0.08176627331556911
7.0750005e6	0.06312803889789305
7.0850005e6	0.054537266381445654
7.0950005e6	0.07763308201964819
7.1050005e6	0.11188779029661995
7.1150005e6	0.11742914528007145
7.1250005e6	0.11670324311143626
7.1350005e6	0.06209560598744571
7.1450005e6	0.05945366898768079
7.1550005e6	0.20464675201517307
7.1650005e6	0.25542916235780766
7.1750005e6	0.33743358557398173
7.1850005e6	0.4256641778086474
7.1950005e6	0.4777760945311317
7.2050005e6	0.44361829707041284
7.2150005e6	0.48050548995235143
7.2250005e6	0.4776263736263737
7.2350005e6	0.40331918178309534
7.2450005e6	0.29834926151172897
7.2550005e6	0.29252468265162207
7.2650005e6	0.30034682080924857
7.2750005e6	0.3305841924398625
7.2850005e6	0.3272151898734177
7.2950005e6	0.3384788551214022
7.3050005e6	0.4016647531572905
7.3150005e6	0.41428571428571426
7.3250005e6	0.4100604808968875
7.3350005e6	0.5934567164179104
7.3450005e6	0.626924343911277
7.3550005e6	0.60159720489144
7.3650005e6	0.6093307839388146
7.3750005e6	0.6083953960731211
7.3850005e6	0.46978825959717685
7.3950005e6	0.5096944549226707
7.4050005e6	0.6620125954709903
7.4150005e6	0.6532009406846093
7.4250005e6	0.6812598425196851
7.4350005e6	0.7368551587301587
7.4450005e6	0.7587270501835985
7.4550005e6	0.7665116279069767
7.4650005e6	0.7709465381244522
7.4750005e6	0.7971514889943895
7.4850005e6	0.7546409807355517
7.4950005e6	0.6977566011514791
7.5050005e6	0.6495816820783796
7.5150005e6	0.6534482758620689
7.5250005e6	0.6120242424242424
7.5350005e6	0.5883684146489842
7.5450005e6	0.580196279478541
7.5550005e6	0.5072385252069225
7.5650005e6	0.49545149604186245
7.5750005e6	0.47809857101195685
7.5850005e6	0.5080501434828576
7.5950005e6	0.5835155170247519
7.6050005e6	0.6027120520271205
7.6150005e6	0.6583010133867134
7.6250005e6	0.7101000476417341
7.6350005e6	0.7514152104356387
7.6450005e6	0.7860989643268125
7.6550005e6	0.8436104513064134
7.6650005e6	0.8604050632911393
7.6750005e6	0.8791731495887977
7.6850005e6	0.870260299241648
7.6950005e6	0.8448761534725595
7.7050005e6	0.7553519553072626
7.7150005e6	0.7672843195855747
7.7250005e6	0.7150921921238335
7.7350005e6	0.6785283474065139
7.7450005e6	0.709894259818731
7.7550005e6	0.757497477295661
7.7650005e6	0.7575028376844495
7.7750005e6	0.7954120645709432
7.7850005e6	0.8595682855956829
7.7950005e6	0.8546001719690457
7.8050005e6	0.837072489779639
7.8150005e6	0.7848194826115797
7.8250005e6	0.694036471168063
7.8350005e6	0.5455852882235058
7.8450005e6	0.443705405732253
7.8550005e6	0.35424976576094236
7.8650005e6	0.2498907274430222
7.8750005e6	0.22756052141527
7.8850005e6	0.22517482517482523
7.8950005e6	0.31627758234729775
7.9050005e6	0.32263939926505836
7.9150005e6	0.3224439288476412
7.9250005e6	0.35349428208386285
7.9350005e6	0.39768011762783867
7.9450005e6	0.406251012145749
7.9550005e6	0.415342745364858
7.9650005e6	0.4628998753635231
7.9750005e6	0.4588078291814948
7.9850005e6	0.5239094785175468
7.9950005e6	0.5485351857444881
8.0050005e6	0.5466004184100419
8.0150005e6	0.5089918256130791
8.0250005e6	0.4613439522150324
8.0350005e6	0.3615786419036564
8.0450005e6	0.21504646703053548
8.0550005e6	0.12996186370419502
8.0650005e6	0.12763181096808324
8.0750005e6	0.13399014778325127
8.0850005e6	0.12574626865671645
8.0950005e6	0.130355515041021
8.1050005e6	0.21748807631160577
8.1150005e6	NaN
8.1250005e6	NaN
8.1350005e6	NaN
8.1450005e6	0.1855769230769231
8.1550005e6	0.05088062622309201
8.1650005e6	0.03721682847896443
8.1750005e6	0.046031746031746056
8.1850005e6	0.0674725274725275
8.1950005e6	0.09716520039100686
8.2050005e6	0.10503597122302159
8.2150005e6	0.07440933674921721
8.2250005e6	0.06864249801534801
8.2350005e6	0.20112228197334583
8.2450005e6	0.207760438633488
8.2550005e6	0.24115874855156433
8.2650005e6	0.24632558139534885
8.2750005e6	0.19312602291325695
8.2850005e6	0.08254419833367206
8.2950005e6	0.029675572519084023
8.3050005e6	0.02811644687733272
8.3150005e6	0.08772075628506133
8.3250005e6	0.13739913679864899
8.3350005e6	0.07670053383847084
8.3450005e6	0.062464346833998895
8.3550005e6	0.05967001612703141
8.3650005e6	0.030891950688905045
8.3750005e6	0.009845749917952113
8.3850005e6	0.058235633288487444
8.3950005e6	0.08208149239077075
8.4050005e6	0.09542920847268675
8.4150005e6	0.09578216764548854
8.4250005e6	0.11501416430594905
8.4350005e6	0.11739047980276884
8.4450005e6	0.17941258741258748
8.4550005e6	0.22996316004911996
8.4650005e6	0.2072365906484903
8.4750005e6	0.19896471870317398
8.4850005e6	0.21519429486246544
8.4950005e6	0.15721722669190727
8.5050005e6	0.13483460164621835
8.5150005e6	0.16940147948890383
8.5250005e6	0.18529365944851223
8.5350005e6	0.1653833916640153
8.5450005e6	0.17838975618312577
8.5550005e6	0.14262330389834163
8.5650005e6	0.12019002375296914
8.5750005e6	0.09041759128505149
8.5850005e6	0.0944727557820463
8.5950005e6	0.13688823959094235
8.6050005e6	0.09322405971022979
8.6150005e6	0.0738599105812221
8.6250005e6	0.0528176795580111
8.6350005e6	0.032499208108964256
8.6450005e6	-0.015554473128754638
8.6550005e6	-0.01088506346722306
8.6650005e6	0.0034524530587523032
8.6750005e6	0.03364377182770666
8.6850005e6	0.033474750239496406
8.6950005e6	0.021284755512943468
8.7050005e6	0.03355552403914341
8.7150005e6	0.03689720267719241
8.7250005e6	0.0314474650991918
8.7350005e6	0.059083333333333356
8.7450005e6	0.04587319243604008
8.7550005e6	0.0917102966841187
8.7650005e6	0.2534039334341907
8.7750005e6	0.4302627203192551
8.7850005e6	0.5379396202925615
8.7950005e6	0.6477758521086078
8.8050005e6	0.7347747747747747
8.8150005e6	0.7503509058266689
8.8250005e6	0.7137146029983343
8.8350005e6	0.6062215477996965
8.8450005e6	0.5076786899756582
8.8550005e6	0.3693442296192945
8.8650005e6	0.45885540128682695
8.8750005e6	0.4427197802197802
8.8850005e6	0.5509794988610479
8.8950005e6	0.6371043214973852
8.9050005e6	0.7461239149955105
8.9150005e6	0.6708125000000001
8.9250005e6	0.643190779496512
8.9350005e6	0.6021505376344086
8.9450005e6	0.5109691160809372
8.9550005e6	0.4590497737556562
8.9650005e6	0.4515046296296296
8.9750005e6	0.5296557811120919
8.9850005e6	0.6122436295835922
8.9950005e6	0.6145582624009394
9.0050005e6	0.5398963730569949
9.0150005e6	0.5067765823669136
9.0250005e6	0.3889748549323018
9.0350005e6	0.16795401472965693
9.0450005e6	0.1343810134701732
9.0550005e6	0.20501803355809947
9.0650005e6	0.23029051356188907
9.0750005e6	0.2851368636479918
9.0850005e6	0.3021380243572396
9.0950005e6	0.2875858123569794
9.1050005e6	0.2256173331209177
9.1150005e6	0.17307778025406734
9.1250005e6	0.0692737430167598
9.1350005e6	0.07807427785419535
9.1450005e6	0.09601905410003406
9.1550005e6	0.09971401334604388
9.1650005e6	0.10770459081836328
9.1750005e6	0.09331060928845336
9.1850005e6	0.06784380305602722
9.1950005e6	0.05780124819971199
9.2050005e6	0.07152496626180842
9.2150005e6	0.05475742760436258
9.2250005e6	0.07838222728567364
9.2350005e6	0.086502699460108
9.2450005e6	0.10587412587412588
9.2550005e6	0.08461907043603259
9.2650005e6	0.099985646619779
9.2750005e6	0.06894550145114482
9.2850005e6	0.10413368513632369
9.2950005e6	0.11065042757190986
9.3050005e6	0.14735756638308845
9.3150005e6	0.2159808612440192
9.3250005e6	0.21464802085802326
9.3350005e6	0.2573967125721902
9.3450005e6	0.2954578831427672
9.3550005e6	0.2986203028603478
9.3650005e6	0.25622874417432934
9.3750005e6	0.33892443839346503
9.3850005e6	0.301053917824958
9.3950005e6	0.23442622950819678
9.4050005e6	0.20339276441059376
9.4150005e6	0.265518362040949
9.4250005e6	0.24195635816403313
9.4350005e6	0.21228501228501234
9.4450005e6	0.2528755364806867
9.4550005e6	0.264702842377261
9.4650005e6	0.2181072459365031
9.4750005e6	0.21323553382233093
9.4850005e6	0.31052171378606824
9.4950005e6	0.33469387755102037
9.5050005e6	0.3629708505257554
9.5150005e6	0.3527025324429885
9.5250005e6	0.333367062990134
9.5350005e6	0.2872
9.5450005e6	0.24433055733504166
9.5550005e6	0.17673649393605292
9.5650005e6	0.1784424961320268
9.5750005e6	0.19894235854045483
9.5850005e6	0.18036421219319082
9.5950005e6	0.25503778337531485
9.6050005e6	0.405916857944402
9.6150005e6	0.5449752883031301
9.6250005e6	0.6121881546372119
9.6350005e6	0.7225188227241616
9.6450005e6	0.7660009586195878
9.6550005e6	0.7783862605314325
9.6650005e6	0.7456870098874873
9.6750005e6	0.7139588859416446
9.6850005e6	0.7081781914893617
9.6950005e6	0.6970456580125336
9.7050005e6	0.6203252853823619
9.7150005e6	0.5898142740334072
9.7250005e6	0.5665450755601876
9.7350005e6	0.43647716069668097
9.7450005e6	0.35474660956459675
9.7550005e6	0.4130896033948099
9.7650005e6	0.46324786324786327
9.7750005e6	0.48481860700290735
9.7850005e6	0.5021408374848525
9.7950005e6	0.5067541489772289
9.8050005e6	0.49706501547987614
9.8150005e6	0.43749015489629833
9.8250005e6	0.3633227176220807
9.8350005e6	0.3100991033506371
9.8450005e6	0.2931351351351351
9.8550005e6	0.331948051948052
9.8650005e6	0.33433075073470475
9.8750005e6	0.35208559466583966
9.8850005e6	0.37236219270117576
9.8950005e6	0.3282651072124757
9.9050005e6	0.23908315208298483
9.9150005e6	0.27276910435497126
9.9250005e6	0.26346185397867106
9.9350005e6	0.24805929393407455
9.9450005e6	0.20699662095010934
9.9550005e6	0.17821089455272365
9.9650005e6	0.10927624872579005
9.9750005e6	0.08651832460732986
9.9850005e6	0.07165281625115423
9.9950005e6	0.09633013552611545
1.00050005e7	0.0943722943722944
1.00150005e7	0.13182724252491695
1.00250005e7	0.14323597921519446
1.00350005e7	0.18226530245916353
1.00450005e7	0.21729684562356386
1.00550005e7	0.3632972108722687
1.00650005e7	0.49702584105314485
1.00750005e7	0.4760407569141193
1.00850005e7	0.47451910408432146
1.00950005e7	0.42439470077661035
1.01050005e7	0.3402020202020202
1.01150005e7	0.19038489054228078
1.01250005e7	0.1525476874836687
1.01350005e7	0.08774495466510676
1.01450005e7	0.08820023837902263
1.01550005e7	0.13635027916544226
1.01650005e7	0.15417702999268473
1.01750005e7	0.19273235499650596
1.01850005e7	0.2021929824561404
1.01950005e7	0.16202118989405057
1.02050005e7	0.06779794790844518
1.02150005e7	0.02873717090584562
1.02250005e7	-0.016366537497150658
1.02350005e7	0.10076024476172821
1.02450005e7	0.1422432629278952
1.02550005e7	0.17846037163443307
1.02650005e7	0.2145768566493955
1.02750005e7	0.28973578863090477
1.02850005e7	0.24615075376884424
1.02950005e7	0.19598028062191886
1.03050005e7	0.19556942277691108
1.03150005e7	0.1747936507936508
1.03250005e7	0.09035639412997905
1.03350005e7	0.10448926480156152
1.03450005e7	0.14253037884203001
1.03550005e7	0.14031217481789804
1.03650005e7	0.3008532708716748
1.03750005e7	0.35970260223048334
1.03850005e7	0.39360058845163676
1.03950005e7	0.40045777617154565
1.04050005e7	0.41715773281268487
1.04150005e7	0.3556207674943566
1.04250005e7	0.34122101277804073
1.04350005e7	0.30228528752800593
1.04450005e7	0.265036733710707
1.04550005e7	0.3799719736983939
1.04650005e7	0.47236351305527297
1.04750005e7	0.48728169708929453
1.04850005e7	0.510380304978872
1.04950005e7	0.6038831218762014
1.05050005e7	0.5188193471937952
1.05150005e7	0.4077081899518239
1.05250005e7	0.348498437287675
1.05350005e7	0.27889330228735787
1.05450005e7	0.13963213331237231
1.05550005e7	0.11442974165091371
1.05650005e7	0.1623971119133574
1.05750005e7	0.23736209855356707
1.05850005e7	0.27137282724370343
1.05950005e7	0.2848131103378606
1.06050005e7	0.30807812876778395
1.06150005e7	0.27933440687063876
1.06250005e7	0.22221898235894447
1.06350005e7	0.1949032562529495
1.06450005e7	0.22301369863013706
1.06550005e7	0.3601560594976835
1.06650005e7	0.45924471647996307
1.06750005e7	0.5355099974689952
1.06850005e7	0.5993289456704092
1.06950005e7	0.6708628595248021
1.07050005e7	0.6188652681965366
1.07150005e7	0.5096319277957976
1.07250005e7	0.4406771096513391
1.07350005e7	0.358628030751035
1.07450005e7	0.2780366573470022
1.07550005e7	0.20144890038809835
1.07650005e7	0.17872340425531918
1.07750005e7	0.14932767162066526
1.07850005e7	0.19097146984470925
1.07950005e7	0.28845588235294123
1.08050005e7	0.33453333333333335
1.08150005e7	0.32240597102297675
1.08250005e7	0.30190285428142216
1.08350005e7	0.24337016574585638
1.08450005e7	0.16755147606053095
1.08550005e7	0.11863543788187376
1.08650005e7	0.09583793738489872
1.08750005e7	0.06946654493282903
1.08850005e7	0.07575888361386852
1.08950005e7	0.08996425625515538
1.09050005e7	0.09290142983677087
1.09150005e7	0.059056275898944
1.09250005e7	0.0235311269864412
1.09350005e7	-0.026987270155586926
1.09450005e7	-0.014857744994731253
1.09550005e7	-0.04525164113785552
1.09650005e7	0.012399631433460614
1.09750005e7	0.028778778778778824
1.09850005e7	0.07754893181527443
1.09950005e7	0.07335970536079665
1.10050005e7	0.0917744691237491
1.10150005e7	0.10233884768967487
1.10250005e7	0.11963519313304724
1.10350005e7	0.11183809259772667
1.10450005e7	0.12279373817306043
1.10550005e7	0.12559470577714185
1.10650005e7	0.09702970297029705
1.10750005e7	0.12100418410041842
1.10850005e7	0.14224343675417664
1.10950005e7	0.17027239804755162
1.11050005e7	0.15652450668364104
1.11150005e7	0.1923893805309735
1.11250005e7	0.3248817407757806
1.11350005e7	0.32460239113743566
1.11450005e7	0.2882737903658406
1.11550005e7	0.3230660543977394
1.11650005e7	0.271885336273429
1.11750005e7	0.13456773677900627
1.11850005e7	0.15172110736780434
1.11950005e7	0.196952380952381
1.12050005e7	0.17847008922041832
1.12150005e7	0.19185239852398522
1.12250005e7	0.14032674118658642
1.12350005e7	0.09188854489164092
1.12450005e7	0.050350367458554125
1.12550005e7	0.0748290459133833
1.12650005e7	0.0756510416666667
1.12750005e7	0.10430717863105177
1.12850005e7	0.08732747804266
1.12950005e7	0.1229347362434239
1.13050005e7	0.09524848107181806
1.13150005e7	0.10457863304578635
1.13250005e7	0.1359281437125749
1.13350005e7	0.15456790123456793
1.13450005e7	0.1276378240233662
1.13550005e7	0.138501515807709
1.13650005e7	0.12956431535269713
1.13750005e7	0.09484679665738162
1.13850005e7	0.08904276985743381
1.13950005e7	0.06836974789915967
1.14050005e7	0.16757212044640976
1.14150005e7	0.22969556702866298
1.14250005e7	0.24336882865440465
1.14350005e7	0.31254823275196786
1.14450005e7	0.2758884326773326
1.14550005e7	0.21409455842997321
1.14650005e7	0.1503997674080535
1.14750005e7	0.13954619124797407
1.14850005e7	0.06508051646598
1.14950005e7	0.07203606311044328
1.15050005e7	0.0952702702702703
1.15150005e7	0.09833599270572146
1.15250005e7	0.07252747252747255
1.15350005e7	0.07410182940268902
1.15450005e7	0.06471195539954576
1.15550005e7	0.0485904112048842
1.15650005e7	0.04985271426567543
1.15750005e7	0.0802186438174029
1.15850005e7	0.07619177707963397
1.15950005e7	0.08105631905146866
1.16050005e7	0.07357543548863306
1.16150005e7	0.08615897720956091
1.16250005e7	0.05342789598108751
1.16350005e7	0.07702545333555152
1.16450005e7	0.12986661511695344
1.16550005e7	0.19281697805187742
1.16650005e7	0.27810082688716997
1.16750005e7	0.2349785891368042
1.16850005e7	0.24044943820224723
1.16950005e7	0.3324791800128123
1.17050005e7	0.29817600000000005
1.17150005e7	0.24324167872648333
1.17250005e7	0.23386036099062546
1.17350005e7	0.2001344989912576
1.17450005e7	0.07255875537901359
1.17550005e7	0.04302218962039244
1.17650005e7	0.05661450924608819
1.17750005e7	0.16401006711409394
1.17850005e7	0.23448415101958411
1.17950005e7	0.26519337016574585
1.18050005e7	0.2587042020285656
1.18150005e7	0.25150539670516947
1.18250005e7	0.20465386852821413
1.18350005e7	0.1693420599379952
1.18450005e7	0.15095626389918465
1.18550005e7	0.29659696596965973
1.18650005e7	0.3482238327194962
1.18750005e7	0.34269914107542065
1.18850005e7	0.3348250416567485
1.18950005e7	0.37925035179736477
1.19050005e7	0.20656326112036924
1.19150005e7	0.12612122080527297
1.19250005e7	0.11285085722955548
1.19350005e7	0.11117250906579176
1.19450005e7	0.07140740740740742
1.19550005e7	0.10824949698189137
1.19650005e7	0.08232907283424633
1.19750005e7	0.07874481941977503
1.19850005e7	0.06385900663767455
1.19950005e7	0.045110675259176274
1.20050005e7	0.04737494832575447
1.20150005e7	0.07626841243862523
1.20250005e7	0.03140495867768599
1.20350005e7	0.05210466439135383
1.20450005e7	0.09550254204145486
1.20550005e7	0.1174938974776241
1.20650005e7	0.12133398724865131
1.20750005e7	0.18611070754031675
1.20850005e7	0.23497102544721593
1.20950005e7	0.21885005636978583
1.21050005e7	0.252757910049703
1.21150005e7	0.25321328081035455
1.21250005e7	0.2173330141249701
1.21350005e7	0.19107806691449816
1.21450005e7	0.178541289933695
1.21550005e7	0.11771183848271645
1.21650005e7	0.07918797458546416
1.21750005e7	0.06893106893106896
1.21850005e7	0.067102720380556
1.21950005e7	0.10936449963476992
1.22050005e7	0.17058538945331403
1.22150005e7	0.2922536448269805
1.22250005e7	0.42471125436475954
1.22350005e7	0.4500595947556615
1.22450005e7	0.45043892277934844
1.22550005e7	0.4137857900318133
1.22650005e7	0.42274549098196396
1.22750005e7	0.3731170627436188
1.22850005e7	0.37728866852098203
1.22950005e7	0.41320032478830765
1.23050005e7	0.43084168578674076
1.23150005e7	0.38959537572254327
1.23250005e7	0.3312696890836872
1.23350005e7	0.3103504043126685
1.23450005e7	0.26737015211730847
1.23550005e7	0.2592266409797716
1.23650005e7	0.2700965480756514
1.23750005e7	0.3093151984817334
1.23850005e7	0.3472946944493084
1.23950005e7	0.4474643566143295
1.24050005e7	0.5712435233160621
1.24150005e7	0.5698651863600317
1.24250005e7	0.5417123090227732
1.24350005e7	0.5046640316205534
1.24450005e7	0.3769339320076973
1.24550005e7	0.2499318285108317
1.24650005e7	0.2630009937065253
1.24750005e7	0.29046143812163705
1.24850005e7	0.32788225674570737
1.24950005e7	0.3775186264982184
1.25050005e7	0.354327128037516
1.25150005e7	0.32305600870038065
1.25250005e7	0.2383539094650206
1.25350005e7	0.23155358275206087
1.25450005e7	0.24478277989237432
1.25550005e7	0.2592312539382483
1.25650005e7	0.23999363158732684
1.25750005e7	0.31462024341395783
1.25850005e7	0.2990765888104291
1.25950005e7	0.2719092175990444
1.26050005e7	0.2370885837878503
1.26150005e7	0.20411420464621394
1.26250005e7	0.19892028072701104
1.26350005e7	0.386461199779857
1.26450005e7	0.4133574941755114
1.26550005e7	0.5302893309222424
1.26650005e7	0.6306454939162714
1.26750005e7	0.6256534954407295
1.26850005e7	0.571411915588201
1.26950005e7	0.5044033925874288
1.27050005e7	0.3933552391383717
1.27150005e7	0.2638388423889914
1.27250005e7	0.23121585765568908
1.27350005e7	0.16739034116083298
1.27450005e7	0.22407741512219123
1.27550005e7	0.15542836701842253
1.27650005e7	0.13547675914018006
1.27750005e7	0.07265510758303746
1.27850005e7	0.2206228956228956
1.27950005e7	0.3246474555487431
1.28050005e7	0.4004987531172071
1.28150005e7	0.4767940354147251
1.28250005e7	0.49834761321909427
1.28350005e7	0.4747177557304139
1.28450005e7	0.4552988047808765
1.28550005e7	0.39796303281780465
1.28650005e7	0.3183859530643256
1.28750005e7	0.2996459607338269
1.28850005e7	0.2778662971943194
1.28950005e7	0.2044584647739222
1.29050005e7	0.24361805152043392
1.29150005e7	0.35644573925710127
1.29250005e7	0.3678147939017505
1.29350005e7	0.3586664508820197
1.29450005e7	0.33426200355660934
1.29550005e7	0.3197777051323963
1.29650005e7	0.2334797891036907
1.29750005e7	0.1881323697223279
1.29850005e7	0.2286251174444096
1.29950005e7	0.29503628447024677
1.30050005e7	0.3061981184283342
1.30150005e7	0.3249445949273578
1.30250005e7	0.3482253660958054
1.30350005e7	0.32219906201146425
1.30450005e7	0.2746610424826755
1.30550005e7	0.25522216756845384
1.30650005e7	0.20607333225650137
1.30750005e7	0.19303090072320844
1.30850005e7	0.19055279822009244
1.30950005e7	0.19877241156517528
1.31050005e7	0.20719322990126943
1.31150005e7	0.20023809523809522
1.31250005e7	0.26513022297170696
1.31350005e7	0.39272797977833956
1.31450005e7	0.4684661681561189
1.31550005e7	0.4852962272270837
1.31650005e7	0.494443771940443
1.31750005e7	0.5718688448615457
1.31850005e7	0.5289776427176036
1.31950005e7	0.4960942614008293
1.32050005e7	0.488540624652662
1.32150005e7	0.4970839617898442
1.32250005e7	0.4110359187922958
1.32350005e7	0.3937838608497291
1.32450005e7	0.43765848394928514
1.32550005e7	0.4528045180336286
1.32650005e7	0.46927647675637885
1.32750005e7	0.43995171997586
1.32850005e7	0.37866896297207536
1.32950005e7	0.320777948789702
1.33050005e7	0.23742577435403625
1.33150005e7	0.14119414194517466
1.33250005e7	0.1566464995678479
1.33350005e7	0.19359020525747211
1.33450005e7	0.20285367334547666
1.33550005e7	0.19158612848209214
1.33650005e7	0.2088877916306629
1.33750005e7	0.150196656833825
1.33850005e7	0.14834489074970564
1.33950005e7	0.1161486193436461
1.34050005e7	0.12231553689262151
1.34150005e7	0.10446414182111205
1.34250005e7	0.19015187849720225
1.34350005e7	0.2017250973845298
1.34450005e7	0.23335709194583035
1.34550005e7	0.2373677419354839
1.34650005e7	0.2405450500556174
1.34750005e7	0.16766534765404184
1.34850005e7	0.1325946750454771
1.34950005e7	0.0647721705046546
1.35050005e7	0.03563145688382882
1.35150005e7	0.006598879435567571
1.35250005e7	0.02808430026047836
1.35350005e7	0.06630176975004562
1.35450005e7	0.06585755349728523
1.35550005e7	0.10734177215189875
1.35650005e7	0.1258382642998028
1.35750005e7	0.1012198581560284
1.35850005e7	0.06102477304200651
1.35950005e7	0.07647398843930636
1.36050005e7	0.0610705596107056
1.36150005e7	0.030859489586388993
1.36250005e7	0.04732069249793902
1.36350005e7	0.12373564075786964
1.36450005e7	0.13878215564962557
1.36550005e7	0.1479435604923447
1.36650005e7	0.1782647320106604
1.36750005e7	0.20893816040187083
1.36850005e7	0.17671159029649597
1.36950005e7	0.1527758257203092
1.37050005e7	0.15106685633001427
1.37150005e7	0.2253521126760564
