# Supplementary material for: Admixture of evolutionary rates across a butterfly hybrid zone
Source: eLife. 2022 Jun 15;11:e78135. doi: 10.7554/eLife.78135 (PMC9246367; doi:10.7554/eLife.78135)
Supplement: Figure 2—source data 1. [file elife-78135-fig2-data1.zip › Fst_50kbWindows_10kbIncreaments/Chromosome12.csv]

Position	Fst_XY_KM
25000.5	0.2328042328042328
35000.5	0.2355783308931186
45000.5	0.26414108425865446
55000.5	0.23703703703703705
65000.5	0.3169337979094077
75000.5	0.3905008635578584
85000.5	0.38458458458458455
95000.5	0.3351724137931035
105000.5	0.24830827067669176
115000.5	0.10125252525252527
125000.5	0.08117839607201312
135000.5	0.07246621621621621
145000.5	0.13097345132743365
155000.5	0.18714932126696832
165000.5	0.3128701374104897
175000.5	0.3447530864197531
185000.5	0.37027027027027026
195000.5	0.43939393939393945
205000.5	0.6244498777506111
215000.5	0.6705138774388569
225000.5	0.6356095093576125
235000.5	0.6134629404617254
245000.5	0.6080445844439061
255000.5	0.42184300341296926
265000.5	0.32888957149439413
275000.5	0.32356263577118033
285000.5	0.3138231250954637
295000.5	0.37409629738036004
305000.5	0.42563700509604074
315000.5	0.46032091378841455
325000.5	0.46712637581222655
335000.5	0.5191779240272486
345000.5	0.45522628642281476
355000.5	0.41443504230960676
365000.5	0.40156732367608655
375000.5	0.3936667074214452
385000.5	0.3044010105039224
395000.5	0.330644039504799
405000.5	0.42074956564904437
415000.5	0.4356010230179029
425000.5	0.38293956727182293
435000.5	0.3866499372647428
445000.5	0.3501126972201352
455000.5	0.2053175775480059
465000.5	0.21282374352512948
475000.5	0.21684904811872285
485000.5	0.20040538584045173
495000.5	0.21023917259211378
505000.5	0.23691838291380626
515000.5	0.19667277597631472
525000.5	0.22699792960662526
535000.5	0.2790349671705604
545000.5	0.2616456536164566
555000.5	0.19870573431601654
565000.5	0.17009955932756657
575000.5	0.1334151903174882
585000.5	0.09433191489361706
595000.5	0.060333041191936936
605000.5	0.0634742404227213
615000.5	0.07900200327809144
625000.5	0.0863359156090325
635000.5	0.05713409021172142
645000.5	0.04732974032337093
655000.5	0.058966327329678964
665000.5	0.07967123287671236
675000.5	0.10074271567320514
685000.5	0.1177777777777778
695000.5	0.12566083773891826
705000.5	0.21386198547215504
715000.5	0.3707781895182635
725000.5	0.4012155696366223
735000.5	0.42743421931347664
745000.5	0.46465642215134834
755000.5	0.43269935438841395
765000.5	0.23768943553700855
775000.5	0.22235967926689573
785000.5	0.21832474925454057
795000.5	0.17123152709359607
805000.5	0.17203758881503556
815000.5	0.2224954462659381
825000.5	0.19824291675818145
835000.5	0.14027801613180027
845000.5	0.15033161385408988
855000.5	0.11362697866483142
865000.5	0.041585728444003975
875000.5	-0.044997062854905
885000.5	-0.03701019252548129
895000.5	0.017289543223858086
905000.5	0.061722912966252264
915000.5	0.07466467958271239
925000.5	0.2679711637487127
935000.5	0.3586662834147744
945000.5	0.43502222222222225
955000.5	0.3972902696044888
965000.5	0.41526218559045047
975000.5	0.3138626796341995
985000.5	0.21502927781392325
995000.5	0.11916324243556221
1.0050005e6	0.15767433165077585
1.0150005e6	0.1655090631882094
1.0250005e6	0.2129716245712504
1.0350005e6	0.21654665236709056
1.0450005e6	0.21616052060737526
1.0550005e6	0.1734723893568659
1.0650005e6	0.1742236878263259
1.0750005e6	0.22627906976744191
1.0850005e6	0.25946848899012914
1.0950005e6	0.3117975875257428
1.1050005e6	0.37384412153236457
1.1150005e6	0.5034787123572171
1.1250005e6	0.4404778836580857
1.1350005e6	0.3521744548286605
1.1450005e6	0.2651711924439198
1.1550005e6	0.22813706563706565
1.1650005e6	0.06493434692467176
1.1750005e6	0.059237033861980315
1.1850005e6	0.06613710930754621
1.1950005e6	0.08072364316905804
1.2050005e6	0.1282893277124473
1.2150005e6	0.2928035982008996
1.2250005e6	0.42283464566929135
1.2350005e6	0.49468154957321087
1.2450005e6	0.5276154571159285
1.2550005e6	0.5297502230151651
1.2650005e6	0.46777046949421636
1.2750005e6	0.405284443246158
1.2850005e6	0.3633033219497051
1.2950005e6	0.33534551231135823
1.3050005e6	0.30708955223880596
1.3150005e6	0.3091698841698841
1.3250005e6	0.28734232274902133
1.3350005e6	0.23861740166865314
1.3450005e6	0.2278059377262853
1.3550005e6	0.21179378531073448
1.3650005e6	0.20747948864720475
1.3750005e6	0.19241045498547923
1.3850005e6	0.23234686854783207
1.3950005e6	0.2361819434872502
1.4050005e6	0.23309568480300188
1.4150005e6	0.191743306764766
1.4250005e6	0.16696963836782058
1.4350005e6	0.08560059686645115
1.4450005e6	0.027611596870685706
1.4550005e6	0.002594429607020249
1.4650005e6	-0.007599164926931075
1.4750005e6	-0.015460674157303343
1.4850005e6	0.0067395670609239275
1.4950005e6	0.06897918731417248
1.5050005e6	0.11955617198335648
1.5150005e6	0.08884520884520887
1.5250005e6	0.09993972272453287
1.5350005e6	0.0955527318932656
1.5450005e6	0.054612819562801056
1.5550005e6	0.07312775330396482
1.5650005e6	0.10308668076109939
1.5750005e6	0.07491856677524432
1.5850005e6	0.04704717914879579
1.5950005e6	0.035936582501468015
1.6050005e6	0.0044299674267101186
1.6150005e6	0.010853739245532783
1.6250005e6	0.09024016351558511
1.6350005e6	0.1526075462629176
1.6450005e6	0.18719039279459598
1.6550005e6	0.16704842274462528
1.6650005e6	0.16080606396746167
1.6750005e6	0.13066666666666668
1.6850005e6	0.08285312719606468
1.6950005e6	0.07161971830985918
1.7050005e6	0.09864750633981403
1.7150005e6	0.1173632055148643
1.7250005e6	0.14065764023210833
1.7350005e6	0.16811076373380976
1.7450005e6	0.17226309921962096
1.7550005e6	0.18079783637592967
1.7650005e6	0.17144805637644922
1.7750005e6	0.13420005306447336
1.7850005e6	0.11891433418150975
1.7950005e6	0.2096696212731668
1.8050005e6	0.19565916398713826
1.8150005e6	0.23544411389715258
1.8250005e6	0.25805219605346913
1.8350005e6	0.29787899084617103
1.8450005e6	0.3529643158190502
1.8550005e6	0.31464781866926644
1.8650005e6	0.2678277511961723
1.8750005e6	0.30428396572827415
1.8850005e6	0.27532051282051284
1.8950005e6	0.20449301760777172
1.9050005e6	0.23773468759618352
1.9150005e6	0.25171232876712335
1.9250005e6	0.20979046912664565
1.9350005e6	0.3050334928229665
1.9450005e6	0.3925151578507212
1.9550005e6	0.4497773026901835
1.9650005e6	0.42928348909657327
1.9750005e6	0.44450600184672207
1.9850005e6	0.3709727626459144
1.9950005e6	0.34916223947691055
2.0050005e6	0.2838004750593825
2.0150005e6	0.30192660550458716
2.0250005e6	0.2851031894934334
2.0350005e6	0.28790513833992093
2.0450005e6	0.289721706864564
2.0550005e6	0.2351243989128162
2.0650005e6	0.22418254528346274
2.0750005e6	0.21025285763768617
2.0850005e6	0.1779421654337592
2.0950005e6	0.09012738853503185
2.1050005e6	0.14596896866443568
2.1150005e6	0.26862044317369554
2.1250005e6	0.3114292206316746
2.1350005e6	0.36699463327370296
2.1450005e6	0.3821219715956558
2.1550005e6	0.3716123105190629
2.1650005e6	0.212579185520362
2.1750005e6	0.1699123661148978
2.1850005e6	0.12569491525423734
2.1950005e6	0.06250312265800652
2.2050005e6	0.08175006043026352
2.2150005e6	0.10488123205429395
2.2250005e6	0.06545233758348513
2.2350005e6	0.1314043209876543
2.2450005e6	0.15873977582550744
2.2550005e6	0.22559228259327563
2.2650005e6	0.2748691801958943
2.2750005e6	0.3197548063527445
2.2850005e6	0.3122580645161291
2.2950005e6	0.36711543970209115
2.3050005e6	0.330620218134462
2.3150005e6	0.283621665319321
2.3250005e6	0.2555661794836771
2.3350005e6	0.2790773325447287
2.3450005e6	0.27814512666380425
2.3550005e6	0.29704142011834317
2.3650005e6	0.30025062656641605
2.3750005e6	0.32324362111149946
2.3850005e6	0.25366255144032923
2.3950005e6	0.17414448669201524
2.4050005e6	0.09561247780877508
2.4150005e6	0.10391786003782766
2.4250005e6	0.11565686862627478
2.4350005e6	0.08711985688729874
2.4450005e6	0.16316232127838515
2.4550005e6	0.19254259080681455
2.4650005e6	0.2286607904464032
2.4750005e6	0.22886106141920098
2.4850005e6	0.22802975761939046
2.4950005e6	0.1990262374898567
2.5050005e6	0.17474167623421355
2.5150005e6	0.2837630031659883
2.5250005e6	0.28966340415373604
2.5350005e6	0.3178728923476005
2.5450005e6	0.4016936671575848
2.5550005e6	0.5172825469016489
2.5650005e6	0.5890629996802046
2.5750005e6	0.629486986610501
2.5850005e6	0.6956613756613756
2.5950005e6	0.7873965626989179
2.6050005e6	0.8461821527138914
2.6150005e6	0.8194515683566779
2.6250005e6	0.8169858773457147
2.6350005e6	0.7961395431202407
2.6450005e6	0.7863257795855124
2.6550005e6	0.7390033222591362
2.6650005e6	0.7450677789363922
2.6750005e6	0.7514613552717039
2.6850005e6	0.7485450878709305
2.6950005e6	0.7259426361585561
2.7050005e6	0.7589700996677741
2.7150005e6	0.7502702702702703
2.7250005e6	0.8249275362318841
2.7350005e6	0.82534435261708
2.7450005e6	0.8466898954703832
2.7550005e6	0.843979057591623
2.7650005e6	0.8112232030264818
2.7750005e6	0.789251101321586
2.7850005e6	0.7692307692307694
2.7950005e6	0.7831688311688312
2.8050005e6	0.813591465823785
2.8150005e6	0.8322443934310436
2.8250005e6	0.8490307021612095
2.8350005e6	0.8700909577314071
2.8450005e6	0.7954356379988757
2.8550005e6	0.7120046450863695
2.8650005e6	0.5213577253691868
2.8750005e6	0.3217983651226159
2.8850005e6	0.2513312963771279
2.8950005e6	0.24737967914438505
2.9050005e6	0.24893842887473464
2.9150005e6	0.2216904276985743
2.9250005e6	0.19090909090909092
2.9350005e6	0.18851674641148328
2.9450005e6	0.16898358365351035
2.9550005e6	0.1515115937775169
2.9650005e6	0.17179487179487182
2.9750005e6	0.19939354559237601
2.9850005e6	0.19020749365576958
2.9950005e6	0.20467160617857594
3.0050005e6	0.20648597467155877
3.0150005e6	0.21200759373516856
3.0250005e6	0.22387122104436594
3.0350005e6	0.3284356828818608
3.0450005e6	0.3291772151898735
3.0550005e6	0.38355065195586757
3.0650005e6	0.35213028458628065
3.0750005e6	0.3126887247028591
3.0850005e6	0.20578151260504204
3.0950005e6	0.2235869034044633
3.1050005e6	0.1781580465295136
3.1150005e6	0.17881873727087574
3.1250005e6	0.18731988472622482
3.1350005e6	0.13606659729448495
3.1450005e6	0.07660818713450294
3.1550005e6	0.07071341357055645
3.1650005e6	0.0671689583725749
3.1750005e6	0.23061224489795926
3.1850005e6	0.3810969196093164
3.1950005e6	0.41930845600821637
3.2050005e6	0.38964096527369046
3.2150005e6	0.40758814200317184
3.2250005e6	0.46415510024234413
3.2350005e6	0.4607160372731732
3.2450005e6	0.4713077679449362
3.2550005e6	0.5129939792008757
3.2650005e6	0.48634904961737846
3.2750005e6	0.28861309339125046
3.2850005e6	0.06768713832368865
3.2950005e6	0.1084345047923323
3.3050005e6	0.10559707689752534
3.3150005e6	0.1307034845496384
3.3250005e6	0.16070742022299117
3.3350005e6	0.23985628742514972
3.3450005e6	0.2200589970501475
3.3550005e6	0.16098044070314438
3.3650005e6	0.19953325554259044
3.3750005e6	0.21134703584168507
3.3850005e6	0.1959408937155065
3.3950005e6	0.1882678833306176
3.4050005e6	0.24977093641194797
3.4150005e6	0.2668693009118541
3.4250005e6	0.24458936213572452
3.4350005e6	0.2890127111265889
3.4450005e6	0.35074891286841686
3.4550005e6	0.3366870069950886
3.4650005e6	0.3065754702316182
3.4750005e6	0.32601737540009146
3.4850005e6	0.31251262808486074
3.4950005e6	0.2235366040042794
3.5050005e6	0.19043846469061607
3.5150005e6	0.17385695857818545
3.5250005e6	0.15237039090657056
3.5350005e6	0.13669605434311316
3.5450005e6	0.1700014394702749
3.5550005e6	0.21686294589520397
3.5650005e6	0.21580112378682106
3.5750005e6	0.3477402928071292
3.5850005e6	0.40246472584390064
3.5950005e6	0.5752473941153187
3.6050005e6	0.6887182382834556
3.6150005e6	0.7956136257582829
3.6250005e6	0.8320803175344386
3.6350005e6	0.7901697547986243
3.6450005e6	0.7996424314660309
3.6550005e6	0.7582256374432412
3.6650005e6	0.6876712328767123
3.6750005e6	0.5365589064873074
3.6850005e6	0.5270633397312859
3.6950005e6	0.49691876750700287
3.7050005e6	0.3003042155584528
3.7150005e6	0.24347474747474748
3.7250005e6	0.20931966449207834
3.7350005e6	0.260461416070008
3.7450005e6	0.39457446808510654
3.7550005e6	0.4826923076923077
3.7650005e6	0.585323886639676
3.7750005e6	0.7114155251141553
3.7850005e6	0.7395555555555556
3.7950005e6	0.5939337377508167
3.8050005e6	0.4781853281853283
3.8150005e6	0.3898367952522256
3.8250005e6	0.2650069156293224
3.8350005e6	0.19052208835341372
3.8450005e6	0.2373705347706616
3.8550005e6	0.38182426778242684
3.8650005e6	0.43996805749650636
3.8750005e6	0.5661107916427065
3.8850005e6	0.5591836734693877
3.8950005e6	0.559005376344086
3.9050005e6	0.49400884599919576
3.9150005e6	0.48584038249356376
3.9250005e6	0.4227777777777778
3.9350005e6	0.4181613402787555
3.9450005e6	0.3652656158785757
3.9550005e6	0.35432180851063827
3.9650005e6	0.3153823953823954
3.9750005e6	0.2784727272727273
3.9850005e6	0.25660778889125346
3.9950005e6	0.3003362474781439
4.0050005e6	0.3170326409495549
4.0150005e6	0.3223726310607925
4.0250005e6	0.29191294387170674
4.0350005e6	0.26672907695188164
4.0450005e6	0.2620895522388059
4.0550005e6	0.2247429305912596
4.0650005e6	0.1825430383569919
4.0750005e6	0.12994955863808325
4.0850005e6	0.10760700051984062
4.0950005e6	0.08778709442216555
4.1050005e6	0.08160169342035635
4.1150005e6	0.0789940828402367
4.1250005e6	0.08207360506529485
4.1350005e6	0.06302445991787184
4.1450005e6	0.025467712733856396
4.1550005e6	0.030328559393428836
4.1650005e6	0.008459065050704954
4.1750005e6	0.04851485148514855
4.1850005e6	0.10627268014515297
4.1950005e6	0.11732081911262802
4.2050005e6	0.11321428571428573
4.2150005e6	0.13617094606238156
4.2250005e6	0.11157391601229093
4.2350005e6	0.10820312500000002
4.2450005e6	0.11570349193383707
4.2550005e6	0.12575136612021862
4.2650005e6	0.1083778309703554
4.2750005e6	0.1297240362334106
4.2850005e6	0.16484160410181287
4.2950005e6	0.2496796182685753
4.3050005e6	0.34972409564684237
4.3150005e6	0.47554243542435426
4.3250005e6	0.4743671288640123
4.3350005e6	0.537776525292377
4.3450005e6	0.570928813559322
4.3550005e6	0.5504010519395136
4.3650005e6	0.5210564930300807
4.3750005e6	0.5388790560471977
4.3850005e6	0.6016990056955306
4.3950005e6	0.6095744680851064
4.4050005e6	0.6288206295032234
4.4150005e6	0.6508556384379114
4.4250005e6	0.6712311153969784
4.4350005e6	0.6056952761144377
4.4450005e6	0.5557662808534375
4.4550005e6	0.5400668507484376
4.4650005e6	0.565575304022451
4.4750005e6	0.6033873124350021
4.4850005e6	0.5825245191695325
4.4950005e6	0.6637580565195836
4.5050005e6	0.6499351827845474
4.5150005e6	0.6123649041255085
4.5250005e6	0.5995907230559345
4.5350005e6	0.6835190894000475
4.5450005e6	0.6824589785070486
4.5550005e6	0.652456839309429
4.5650005e6	0.7046840833237428
4.5750005e6	0.7353838582677166
4.5850005e6	0.7278124999999999
4.5950005e6	0.7360655737704918
4.6050005e6	0.7599635618310179
4.6150005e6	0.6900221729490023
4.6250005e6	0.5689238352306067
4.6350005e6	0.45350863297956606
4.6450005e6	0.29810126582278484
4.6550005e6	0.23359783239790985
4.6650005e6	0.20024078254326566
4.6750005e6	0.21173579109062982
4.6850005e6	0.23440608543007607
4.6950005e6	0.26302372241236877
4.7050005e6	0.25011163483006704
4.7150005e6	0.34027488546438983
4.7250005e6	0.3817489287414697
4.7350005e6	0.41608007749434944
4.7450005e6	0.5480209111277072
4.7550005e6	0.6255924170616114
4.7650005e6	0.6667489857117657
4.7750005e6	0.6834137864452597
4.7850005e6	0.6651882845188286
4.7950005e6	0.6072887907233572
4.8050005e6	0.5322467986030267
4.8150005e6	0.4414784394250515
4.8250005e6	0.48904839083121093
4.8350005e6	0.40314136125654454
4.8450005e6	0.39613835254896507
4.8550005e6	0.40952991452991455
4.8650005e6	0.34396994859628316
4.8750005e6	0.2637984413366073
4.8850005e6	0.24922097122711248
4.8950005e6	0.22609092986063514
4.9050005e6	0.18638648962227666
4.9150005e6	0.24592657598361856
4.9250005e6	0.2765674372193581
4.9350005e6	0.3097684515195369
4.9450005e6	0.34861139683192754
4.9550005e6	0.33743419229703525
4.9650005e6	0.28223504403279687
4.9750005e6	0.29517120280948206
4.9850005e6	0.3314024390243903
4.9950005e6	0.2990865593736407
5.0050005e6	0.2525444620531784
5.0150005e6	0.2422088909398554
5.0250005e6	0.23218867435531945
5.0350005e6	0.24270668773038445
5.0450005e6	0.21476974139123226
5.0550005e6	0.21347584900554734
5.0650005e6	0.20631700956244572
5.0750005e6	0.2214957456336767
5.0850005e6	0.20111464968152867
5.0950005e6	0.22240415854450943
5.1050005e6	0.2003073770491803
5.1150005e6	0.1707732798596315
5.1250005e6	0.11632031033527293
5.1350005e6	0.0567098200189454
5.1450005e6	0.027045300878972306
5.1550005e6	0.078372591006424
5.1650005e6	0.11763332035811602
5.1750005e6	0.1996251874062969
5.1850005e6	0.2706675657451113
5.1950005e6	0.2796917643281425
5.2050005e6	0.26163542876098855
5.2150005e6	0.25207447588330156
5.2250005e6	0.26611295681063124
5.2350005e6	0.21734508322842358
5.2450005e6	0.22341615714843246
5.2550005e6	0.25434863755132514
5.2650005e6	0.2500687070580887
5.2750005e6	0.23788868565455973
5.2850005e6	0.3467507399305109
5.2950005e6	0.3929872998343457
5.3050005e6	0.41864951768488756
5.3150005e6	0.46545759865659114
5.3250005e6	0.47563352826510724
5.3350005e6	0.3554784333168071
5.3450005e6	0.29588999236058056
5.3550005e6	0.29450493795897703
5.3650005e6	0.3226197845734803
5.3750005e6	0.2825803081744581
5.3850005e6	0.27908228296275317
5.3950005e6	0.30074289876183546
5.4050005e6	0.27290916366546625
5.4150005e6	0.2270793036750484
5.4250005e6	0.22698268003646307
5.4350005e6	0.31298730229449767
5.4450005e6	0.3967951494153314
5.4550005e6	0.4035839160839162
5.4650005e6	0.38097292115983716
5.4750005e6	0.3116747741487145
5.4850005e6	0.23993071957172105
5.4950005e6	0.16618133686300468
5.5050005e6	0.20189291508923748
5.5150005e6	0.2645577792123951
5.5250005e6	0.2878292862398823
5.5350005e6	0.28373503107473097
5.5450005e6	0.2814281760309991
5.5550005e6	0.22663969950881255
5.5650005e6	0.1639333551127083
5.5750005e6	0.17990295820942245
5.5850005e6	0.23656446391163588
5.5950005e6	0.26876790830945557
5.6050005e6	0.3368317222331821
5.6150005e6	0.3885972245443906
5.6250005e6	0.36986734049273523
5.6350005e6	0.3206726587416643
5.6450005e6	0.2810042946812025
5.6550005e6	0.3359620968974477
5.6650005e6	0.2783653846153846
5.6750005e6	0.2861510791366907
5.6850005e6	0.2930960854092527
5.6950005e6	0.33479496548924076
5.7050005e6	0.19185246352876412
5.7150005e6	0.19857142857142862
5.7250005e6	0.3112945060127329
5.7350005e6	0.3396984924623116
5.7450005e6	0.31104936952340245
5.7550005e6	0.3257953568357696
5.7650005e6	0.27335694608421884
5.7750005e6	0.1965078210258276
5.7850005e6	0.1967666606790013
5.7950005e6	0.17918450101374184
5.8050005e6	0.16918181818181824
5.8150005e6	0.2051594746716698
5.8250005e6	0.21032258064516138
5.8350005e6	0.2702275449101797
5.8450005e6	0.5453538461538463
5.8550005e6	0.6449273592967891
5.8650005e6	0.6496983758700696
5.8750005e6	0.6037189189189189
5.8850005e6	0.5607802013422819
5.8950005e6	0.41163389830508484
5.9050005e6	0.22529440232295536
5.9150005e6	0.1837474605407095
5.9250005e6	0.1840107041311256
5.9350005e6	0.16489707475622972
5.9450005e6	0.14708195689790785
5.9550005e6	0.16185115697310823
5.9650005e6	0.2639204545454546
5.9750005e6	0.29565967231963214
5.9850005e6	0.3295580524344569
5.9950005e6	0.4142725880551301
6.0050005e6	0.4891168242973225
6.0150005e6	0.5315923928470053
6.0250005e6	0.6283652193836636
6.0350005e6	0.6985502026114364
6.0450005e6	0.7345663584103973
6.0550005e6	0.7232483815455215
6.0650005e6	0.6684967726883894
6.0750005e6	0.5838840188806473
6.0850005e6	0.47185382878259086
6.0950005e6	0.38000743218134525
6.1050005e6	0.361078445432382
6.1150005e6	0.3618642168944656
6.1250005e6	0.37327935222672065
6.1350005e6	0.37945164206086174
6.1450005e6	0.2856686201385189
6.1550005e6	0.12337164750957855
6.1650005e6	0.09747452370403192
6.1750005e6	0.02750410509031201
6.1850005e6	0.015050847457627149
6.1950005e6	-0.010514220051709246
6.2050005e6	-0.036905721192586574
6.2150005e6	0.001295896328293778
6.2250005e6	0.1288643533123029
6.2350005e6	0.1465209890741806
6.2450005e6	0.16645502645502647
6.2550005e6	0.21615074024226114
6.2650005e6	0.24321993291806424
6.2750005e6	0.19980573093734827
6.2850005e6	0.26219423589246793
6.2950005e6	0.2601008760286701
6.3050005e6	0.21214917339484815
6.3150005e6	0.22146439317953862
6.3250005e6	0.42942271880819377
6.3350005e6	NaN
6.3450005e6	NaN
6.3550005e6	NaN
6.3650005e6	NaN
6.3750005e6	NaN
6.3850005e6	0.23413333333333336
6.3950005e6	0.21187618445988632
6.4050005e6	0.2501736781165574
6.4150005e6	0.2035436473638721
6.4250005e6	0.19151032783778665
6.4350005e6	0.18261413383364605
6.4450005e6	0.17039538483185593
6.4550005e6	0.14967519554553893
6.4650005e6	0.1960231488351388
6.4750005e6	0.35241617357001975
6.4850005e6	0.4777328819482363
6.4950005e6	0.5782397352363222
6.5050005e6	0.6474835671539293
6.5150005e6	0.6559700160628233
6.5250005e6	0.6488455618265778
6.5350005e6	0.635984916502065
6.5450005e6	0.5599629629629631
6.5550005e6	0.4926315789473684
6.5650005e6	0.47546025557721466
6.5750005e6	0.37572011661807586
6.5850005e6	0.3967282570318936
6.5950005e6	0.4978124323153562
6.6050005e6	0.5688744789254285
6.6150005e6	0.5814202334630352
6.6250005e6	0.5885507993811243
6.6350005e6	0.5421898695784046
6.6450005e6	0.48604878048780487
6.6550005e6	0.4780296574058293
6.6650005e6	0.48142503333968384
6.6750005e6	0.5599844297391982
6.6850005e6	0.5423429541595925
6.6950005e6	0.6077341003515501
6.7050005e6	0.6053918495297806
6.7150005e6	0.6126356094447991
6.7250005e6	0.5523737754333081
6.7350005e6	0.5299115044247789
6.7450005e6	0.416166844268534
6.7550005e6	0.38311894273127756
6.7650005e6	0.37332270916334664
6.7750005e6	0.3567650440781908
6.7850005e6	0.39057369814651366
6.7950005e6	0.3822375075864859
6.8050005e6	0.3461787234042554
6.8150005e6	0.2952836201402167
6.8250005e6	0.2886133032694476
6.8350005e6	0.29181794264667194
6.8450005e6	0.3054236440889778
6.8550005e6	0.3067813267813268
6.8650005e6	0.4021441605839416
6.8750005e6	0.48151278259032326
6.8850005e6	0.4952841280209015
6.8950005e6	0.5411541861346129
6.9050005e6	0.6617797137523335
6.9150005e6	0.6822360248447206
6.9250005e6	0.6699173553719009
6.9350005e6	0.6723156317629433
6.9450005e6	0.6902967121090617
6.9550005e6	0.6174207188160677
6.9650005e6	0.578358208955224
6.9750005e6	0.5941700960219478
6.9850005e6	0.6053855569155446
6.9950005e6	0.6621516164994427
7.0050005e6	0.625411635565313
7.0150005e6	0.6540931989924434
7.0250005e6	0.6260419660822075
7.0350005e6	0.6029258098223615
7.0450005e6	0.49096605744125327
7.0550005e6	0.43572659391154517
7.0650005e6	0.46710044733631556
7.0750005e6	0.549433304272014
7.0850005e6	0.5631559633027523
7.0950005e6	0.5212152597963059
7.1050005e6	0.5109626093874304
7.1150005e6	0.3963518150623082
7.1250005e6	0.24584103512014793
7.1350005e6	0.18298179195961783
7.1450005e6	0.1910119421747329
7.1550005e6	0.19306358381502897
7.1650005e6	0.3032805614493227
7.1750005e6	0.3433112582781457
7.1850005e6	0.4202715268737215
7.1950005e6	0.5104715519149878
7.2050005e6	0.4920353982300885
7.2150005e6	0.2974796917308895
7.2250005e6	0.26233433091064556
7.2350005e6	0.18260454002389492
7.2450005e6	0.12282958199356916
7.2550005e6	0.026580526072911902
7.2650005e6	0.06383581033262566
7.2750005e6	0.050992105824621346
7.2850005e6	0.012593039629853182
7.2950005e6	0.02233303650934999
7.3050005e6	0.05396012438265963
7.3150005e6	0.054385597655432306
7.3250005e6	0.10955596480458359
7.3350005e6	0.1936076414401176
7.3450005e6	0.2733429164670181
7.3550005e6	0.32506367041198503
7.3650005e6	0.29964243146603103
7.3750005e6	0.29772203736882524
7.3850005e6	0.275534234627126
7.3950005e6	0.23180026281208935
7.4050005e6	0.20283747131233046
7.4150005e6	0.24103383959499064
7.4250005e6	0.20741206030150755
7.4350005e6	0.2105361305361305
7.4450005e6	0.18318098720292503
7.4550005e6	0.17114384748700176
7.4650005e6	0.14605839416058397
7.4750005e6	0.134510326449034
7.4850005e6	0.11260683760683762
7.4950005e6	0.07719644619940773
7.5050005e6	0.07059848925043583
7.5150005e6	0.10918425556189393
7.5250005e6	0.1539482595151023
7.5350005e6	0.1576083876452253
7.5450005e6	0.20302600472813237
7.5550005e6	0.23216384085949304
7.5650005e6	0.2171761795370207
7.5750005e6	0.15677407868969204
7.5850005e6	0.14557926829268295
7.5950005e6	0.1928179551122195
7.6050005e6	0.22566399999999998
7.6150005e6	0.2376681614349776
7.6250005e6	0.2508979747802828
7.6350005e6	0.2553678897301495
7.6450005e6	0.19923972440009505
7.6550005e6	0.1309139784946237
7.6650005e6	0.08609941027801182
7.6750005e6	0.09076160432627313
7.6850005e6	0.15003990422984836
7.6950005e6	0.14449838187702269
7.7050005e6	0.18661441061199882
7.7150005e6	0.2705204690392924
7.7250005e6	0.28971277245874927
7.7350005e6	0.3235752482811306
7.7450005e6	0.3391714735186157
7.7550005e6	0.3768162261831592
7.7650005e6	0.37171464330413023
7.7750005e6	0.37698689431285315
7.7850005e6	0.3741070082893745
7.7950005e6	0.3847864248098304
7.8050005e6	0.3018237082066869
7.8150005e6	0.27747009667376704
7.8250005e6	0.41618527192297694
7.8350005e6	0.4180064308681673
7.8450005e6	0.40920174833218315
7.8550005e6	0.41638758651484714
7.8650005e6	0.38729475710565053
7.8750005e6	0.2407673860911271
7.8850005e6	0.18278046962355574
7.8950005e6	0.12558741107997415
7.9050005e6	0.11855779427359495
7.9150005e6	0.2067458796473745
7.9250005e6	0.3178852643419573
7.9350005e6	0.41777608723215426
7.9450005e6	0.42721347093970663
7.9550005e6	0.42992082233643547
7.9650005e6	0.3721707972529114
7.9750005e6	0.2935799023028612
7.9850005e6	0.10283993115318418
7.9950005e6	0.08926681783824646
8.0050005e6	0.0769157769869514
8.0150005e6	0.11259740259740263
8.0250005e6	0.11862348178137656
8.0350005e6	0.1038759689922481
8.0450005e6	0.10862500000000003
8.0550005e6	0.11476888387824129
8.0650005e6	0.10673724735322426
8.0750005e6	0.09424989191526159
8.0850005e6	0.09537901206464833
8.0950005e6	0.09298813376483284
8.1050005e6	0.08702791461412154
8.1150005e6	0.17954999334309685
8.1250005e6	0.18193815500064695
8.1350005e6	0.18324324324324326
8.1450005e6	0.23580855461917638
8.1550005e6	0.38183990442054955
8.1650005e6	0.4621403912543153
8.1750005e6	0.5881955555555555
8.1850005e6	0.6298651252408477
8.1950005e6	0.5531172069825436
8.2050005e6	0.4638312351139842
8.2150005e6	0.399716814159292
8.2250005e6	0.33303463725659144
8.2350005e6	0.2865397242284964
8.2450005e6	0.36749106504646173
8.2550005e6	0.3867527437056166
8.2650005e6	0.36831928606841846
8.2750005e6	0.3153555959200782
8.2850005e6	0.2826546970182751
8.2950005e6	0.17841248754566588
8.3050005e6	0.1723544973544974
8.3150005e6	0.2060530532312623
8.3250005e6	0.2346531057028696
8.3350005e6	0.25750089509488006
8.3450005e6	0.28633372048006195
8.3550005e6	0.24497568881685577
8.3650005e6	0.2420274551214361
8.3750005e6	0.19988449321397636
8.3850005e6	0.18116249469664827
8.3950005e6	0.17405320403616828
8.4050005e6	0.20509100165457558
8.4150005e6	0.22292460951912438
8.4250005e6	0.29603063178047223
8.4350005e6	0.3245225362872422
8.4450005e6	0.3599779188517804
8.4550005e6	0.32392857142857145
8.4650005e6	0.2953063418129703
8.4750005e6	0.29146656815663097
8.4850005e6	0.2832059772457124
8.4950005e6	0.30008962179602083
8.5050005e6	0.31468198930057467
8.5150005e6	0.27969404480058274
8.5250005e6	0.15847427132061895
8.5350005e6	0.10472398190045251
8.5450005e6	0.07912271890172445
8.5550005e6	0.08167712116209974
8.5650005e6	0.08339282678905324
8.5750005e6	0.14054362288538305
8.5850005e6	0.15562983079172762
8.5950005e6	0.1799363653378252
8.6050005e6	0.2259592610137376
8.6150005e6	0.2101600985221675
8.6250005e6	0.24914632200414874
8.6350005e6	0.2602180308011767
8.6450005e6	0.25821727019498614
8.6550005e6	0.14552360282148674
8.6650005e6	0.155464759959142
8.6750005e6	0.04585319351763586
8.6850005e6	0.02897785003048164
8.6950005e6	0.050957481337228196
8.7050005e6	0.0802651708312086
8.7150005e6	0.07084233261339096
8.7250005e6	0.15916862219242373
8.7350005e6	0.1880283863005245
8.7450005e6	0.21139896373057
8.7550005e6	0.21440058479532167
8.7650005e6	0.26634877384196187
8.7750005e6	0.25131974607417307
8.7850005e6	0.3000178475816527
8.7950005e6	0.36159397552557265
8.8050005e6	0.34981069210964716
8.8150005e6	0.3602757715036113
8.8250005e6	0.34689678061732493
8.8350005e6	0.32453092425295343
8.8450005e6	0.23498164543295189
8.8550005e6	0.22006159260888694
8.8650005e6	0.165673520772136
8.8750005e6	0.14413121476166071
8.8850005e6	0.3257536606373816
8.8950005e6	0.3631107491856677
8.9050005e6	0.34064332118523216
8.9150005e6	0.32380489385836986
8.9250005e6	0.3197600799733422
8.9350005e6	0.18770764119601333
8.9450005e6	0.12384535005224662
8.9550005e6	0.14685688809629963
8.9650005e6	0.24852300242130757
8.9750005e6	0.26337752662464686
8.9850005e6	0.25683102709023586
8.9950005e6	0.2802771162589306
9.0050005e6	0.3206838430050566
9.0150005e6	0.25872466633712315
9.0250005e6	0.19466546112115735
9.0350005e6	0.12080307560871426
9.0450005e6	0.1863349684653119
9.0550005e6	0.12230595327807088
9.0650005e6	0.1647889875022641
9.0750005e6	0.2185817060637205
9.0850005e6	0.274482086278333
9.0950005e6	0.22485875706214695
9.1050005e6	0.39961953075459744
9.1150005e6	0.44536693847294295
9.1250005e6	0.4692160611854685
9.1350005e6	0.647334200260078
9.1450005e6	0.8368330464716007
9.1550005e6	NaN
9.1650005e6	0.566839378238342
9.1750005e6	0.4293577981651376
9.1850005e6	0.38960050729232715
9.1950005e6	0.3497658079625294
9.2050005e6	0.3442012578616352
9.2150005e6	0.2817655172413793
9.2250005e6	0.231236442516269
9.2350005e6	0.20284697508896796
9.2450005e6	0.18043956043956047
9.2550005e6	0.13756353500573867
9.2650005e6	0.10633236901317908
9.2750005e6	0.10229112833764001
9.2850005e6	0.27930379746835443
9.2950005e6	0.386323820288217
9.3050005e6	0.4350733137829913
9.3150005e6	0.43456046115550906
9.3250005e6	0.44970745357415415
9.3350005e6	0.2998097309051373
9.3450005e6	0.2139512961508248
9.3550005e6	0.20479732807044182
9.3650005e6	0.18148438725874788
9.3750005e6	0.15126510878323937
9.3850005e6	0.15600000000000003
9.3950005e6	0.12539377641183252
9.4050005e6	0.08579476861167004
9.4150005e6	0.10349712262062861
9.4250005e6	0.1288035450516987
9.4350005e6	0.15626620570440797
9.4450005e6	0.16888111888111887
9.4550005e6	0.1959309202744263
9.4650005e6	0.18783053738982092
9.4750005e6	0.14667511082963902
9.4850005e6	0.14010946051602813
9.4950005e6	0.2354048964218456
9.5050005e6	0.4206079747335176
9.5150005e6	0.3851278442411447
9.5250005e6	0.3677694770544291
9.5350005e6	0.35797359971459153
9.5450005e6	0.3149488054607508
9.5550005e6	0.1919945261717414
9.5650005e6	0.15892725936811172
9.5750005e6	0.10517729315798238
9.5850005e6	0.21570452232077944
9.5950005e6	0.26263006142660156
9.6050005e6	0.2899544602196625
9.6150005e6	0.31867150432598385
9.6250005e6	0.4267966297703618
9.6350005e6	0.37958423828731
9.6450005e6	0.40196742460893403
9.6550005e6	0.40205032618825726
9.6650005e6	0.35596548646236237
9.6750005e6	0.32110682110682115
9.6850005e6	0.23886318572372772
9.6950005e6	0.11386352316121535
9.7050005e6	0.0981087866108787
9.7150005e6	0.07610619469026551
9.7250005e6	0.11514078271648666
9.7350005e6	0.12555331991951713
9.7450005e6	0.1845384265575262
9.7550005e6	0.19470666078517868
9.7650005e6	0.23680555555555552
9.7750005e6	0.21572273879966183
9.7850005e6	0.20605464910556318
9.7950005e6	0.19132548139839223
9.8050005e6	0.26321323643111183
9.8150005e6	0.23593552908199023
9.8250005e6	0.23188447653429606
9.8350005e6	0.2395009770028559
9.8450005e6	0.2361193051458538
9.8550005e6	0.18421271292064814
9.8650005e6	0.2094208494208495
9.8750005e6	0.20647149460708783
9.8850005e6	0.20494766888677451
9.8950005e6	0.23567461613851687
9.9050005e6	0.20722154222766218
9.9150005e6	0.1969142447075709
9.9250005e6	0.16706392199349948
9.9350005e6	0.1623807706982068
9.9450005e6	0.1205549845837616
9.9550005e6	0.07946428571428575
9.9650005e6	0.02255555555555559
9.9750005e6	0.03990554899645811
9.9850005e6	0.07103004291845495
9.9950005e6	0.09107505070993915
1.00050005e7	0.0883952855847688
1.00150005e7	0.12846003898635477
1.00250005e7	0.07306368330464716
1.00350005e7	0.11585781528972572
1.00450005e7	0.10965174129353236
1.00550005e7	0.11805448668616288
1.00650005e7	0.12156277960035794
1.00750005e7	0.17398648648648649
1.00850005e7	0.1398638426626324
1.00950005e7	0.12815153494448075
1.01050005e7	0.15807127882599584
1.01150005e7	0.13737931034482762
1.01250005e7	0.08269419862340219
1.01350005e7	0.0596636481241915
1.01450005e7	0.07507755946225442
1.01550005e7	0.04018311291963381
1.01650005e7	0.03087834151663942
1.01750005e7	0.06588158325155385
1.01850005e7	0.04820826952526801
1.01950005e7	0.060033613445378185
1.02050005e7	0.08899188876013908
1.02150005e7	0.11859410430839006
1.02250005e7	0.11601494396014946
1.02350005e7	0.13127212650460235
1.02450005e7	0.12197941123352
1.02550005e7	0.12513703993735323
1.02650005e7	0.08573438874230432
1.02750005e7	0.06045089797478033
1.02850005e7	0.08022638839759465
1.02950005e7	0.13765738267836705
1.03050005e7	0.23628653642283817
1.03150005e7	0.4022156174007025
1.03250005e7	0.44692528377198454
1.03350005e7	0.48037896471234387
1.03450005e7	0.49920182440136823
1.03550005e7	0.45916187345932624
1.03650005e7	0.23791737408036223
1.03750005e7	0.09736477115117895
1.03850005e7	0.11471676629661261
1.03950005e7	0.1066791219056516
1.04050005e7	0.13206924979389942
1.04150005e7	0.1874120696038504
1.04250005e7	0.3049944151906814
1.04350005e7	0.337990637378466
1.04450005e7	0.30881892503044006
1.04550005e7	0.3557612763442979
1.04650005e7	0.3939138755980862
1.04750005e7	0.41154752553024354
1.04850005e7	0.36840026333113896
1.04950005e7	0.4457839844440517
1.05050005e7	0.45534607778510233
1.05150005e7	0.4642488351592999
1.05250005e7	0.47340703018258595
1.05350005e7	0.5367873078829946
1.05450005e7	0.5137612586934214
1.05550005e7	0.5139922635720955
1.05650005e7	0.4951846381093057
1.05750005e7	0.44616813748258244
1.05850005e7	0.43013400941687796
1.05950005e7	0.5739049394221809
1.06050005e7	0.6464658169177288
1.06150005e7	0.695338920746949
1.06250005e7	0.6554864253393666
1.06350005e7	0.619100193210047
1.06450005e7	0.5066440677966102
1.06550005e7	0.3868306227687426
1.06650005e7	0.35355582736327107
1.06750005e7	0.3677083333333333
1.06850005e7	0.4802383316782523
1.06950005e7	0.5860724233983288
1.07050005e7	0.5978297377599793
1.07150005e7	0.6270584634220998
1.07250005e7	0.6667370644139388
1.07350005e7	0.6517545318476634
1.07450005e7	0.5555466076102274
1.07550005e7	0.5237387563551037
1.07650005e7	0.5456153965544003
1.07750005e7	0.5507221750212404
1.07850005e7	0.47007058116834366
1.07950005e7	0.4630791366906475
1.08050005e7	0.47084352078239605
1.08150005e7	0.39289433384379785
1.08250005e7	0.44913627639155473
1.08350005e7	0.45930827818703956
1.08450005e7	0.43281907433380085
1.08550005e7	0.44294370386691645
1.08650005e7	0.48072093965168083
1.08750005e7	0.4579803166452717
1.08850005e7	0.4826219141432568
1.08950005e7	0.5168087873970226
1.09050005e7	0.5060984570168995
1.09150005e7	0.4732142857142857
1.09250005e7	0.37596566523605157
1.09350005e7	0.19566395663956646
1.09450005e7	0.25135566188197767
1.09550005e7	0.38455522971652
1.09650005e7	0.4423963133640554
1.09750005e7	0.45817711700064634
1.09850005e7	0.46817525276841593
1.09950005e7	0.4702631578947369
1.10050005e7	0.4719891131775913
1.10150005e7	0.4993382639159206
1.10250005e7	0.3921189077082613
1.10350005e7	0.28233070866141735
1.10450005e7	0.23150252525252527
1.10550005e7	0.19322033898305085
1.10650005e7	0.10460872254871637
1.10750005e7	0.10030330062444248
1.10850005e7	0.12514298787462824
1.10950005e7	0.12405745062836626
1.11050005e7	0.09563492063492066
1.11150005e7	0.08770679562229576
1.11250005e7	0.09764595103578155
1.11350005e7	0.09705698184095181
1.11450005e7	0.12792523364485983
1.11550005e7	0.11523002823451256
1.11650005e7	0.11125948406676786
1.11750005e7	0.1517619872905835
1.11850005e7	0.20042872454448019
1.11950005e7	0.2557222980142489
1.12050005e7	0.3160185515519087
1.12150005e7	0.38485394879192214
1.12250005e7	0.28405045792293077
1.12350005e7	0.21868661679135498
1.12450005e7	0.23458475540386803
1.12550005e7	0.2789221000464613
1.12650005e7	0.2795146096120071
1.12750005e7	0.41566752482530345
1.12850005e7	0.5184339314845026
1.12950005e7	0.599943961894088
1.13050005e7	0.6246743671663799
1.13150005e7	0.6321310024341669
1.13250005e7	0.6192866578599737
1.13350005e7	0.6010866997401371
1.13450005e7	0.5462033462033462
1.13550005e7	0.527013251783894
1.13650005e7	0.46958744067177804
1.13750005e7	0.41719734377660483
1.13850005e7	0.39926341072858296
1.13950005e7	0.3977700884275278
1.14050005e7	0.35457751077445476
1.14150005e7	0.3646398503274088
1.14250005e7	0.3210539650367368
1.14350005e7	0.2933867249120253
1.14450005e7	0.24402810304449646
1.14550005e7	0.13176645225136072
1.14650005e7	0.17102279508294546
1.14750005e7	0.1988520865718044
1.14850005e7	0.25158793397837226
1.14950005e7	0.34607721046077217
1.15050005e7	0.4723803565842979
1.15150005e7	0.49658614493910963
1.15250005e7	0.5296260414648324
1.15350005e7	0.5516632130003272
1.15450005e7	0.5181449797388564
1.15550005e7	0.5500819480215406
1.15650005e7	0.5571539456662353
1.15750005e7	0.5388140501070123
1.15850005e7	0.5367656269572842
1.15950005e7	0.5052364864864864
1.16050005e7	0.4828930817610064
1.16150005e7	0.43384364155950195
1.16250005e7	0.4839092979502921
1.16350005e7	0.47484331308456273
1.16450005e7	0.4464376296979479
1.16550005e7	0.5090719933416564
1.16650005e7	0.6072469181920062
1.16750005e7	0.6493059216306449
1.16850005e7	0.6788076233914317
1.16950005e7	0.7553491773308957
1.17050005e7	0.7693579148124604
1.17150005e7	0.7433366677781483
1.17250005e7	0.7214710523121739
1.17350005e7	0.6551972131700191
1.17450005e7	0.6489045059942126
1.17550005e7	0.6589282403115149
1.17650005e7	0.6691655679035602
1.17750005e7	0.6680438756855575
1.17850005e7	0.735194817045351
1.17950005e7	0.6970731129280721
1.18050005e7	0.723699880905121
1.18150005e7	0.7321272138640259
1.18250005e7	0.7686593843098312
1.18350005e7	0.7727876880027982
1.18450005e7	0.7993369155138905
1.18550005e7	0.7788356579745299
1.18650005e7	0.7535243553008598
1.18750005e7	0.6370300157977884
1.18850005e7	0.5835564655851316
1.18950005e7	0.554733768942027
1.19050005e7	0.5991119991119992
1.19150005e7	0.6226679401464502
1.19250005e7	0.6858299595141699
1.19350005e7	0.7067311737484225
1.19450005e7	0.7202294942626435
1.19550005e7	0.7146695557963164
1.19650005e7	0.7039811542991756
1.19750005e7	0.7055650684931508
1.19850005e7	0.7224840343536666
1.19950005e7	0.7471963677639047
1.20050005e7	0.7495171673819743
1.20150005e7	0.7279980300418616
1.20250005e7	0.6972089514709581
1.20350005e7	0.6854246575342466
1.20450005e7	0.610199203187251
1.20550005e7	0.6036601307189543
1.20650005e7	0.6520991401112798
1.20750005e7	0.6643660130718955
1.20850005e7	0.6872944693572497
1.20950005e7	0.7541127922971115
1.21050005e7	0.7497096399535425
1.21150005e7	0.681151832460733
1.21250005e7	0.6218622255866767
1.21350005e7	0.5359321480998206
1.21450005e7	0.4499268173686779
1.21550005e7	0.42344976983482263
1.21650005e7	0.5095296341599022
1.21750005e7	0.589159109645507
1.21850005e7	0.6198950917946797
1.21950005e7	0.6569927106289202
1.22050005e7	0.7053838911238552
1.22150005e7	0.6838541666666667
1.22250005e7	0.6401103033341691
1.22350005e7	0.6299494097807756
1.22450005e7	0.620520999468368
1.22550005e7	0.5369894982497084
1.22650005e7	0.33858921161825734
1.22750005e7	NaN
