# Supplementary material for: Admixture of evolutionary rates across a butterfly hybrid zone
Source: eLife. 2022 Jun 15;11:e78135. doi: 10.7554/eLife.78135 (PMC9246367; doi:10.7554/eLife.78135)
Supplement: Figure 2—source data 1. [file elife-78135-fig2-data1.zip › Fst_50kbWindows_10kbIncreaments/Chromosome13.csv]

Position	Fst_XY_KM
25000.5	0.473049645390071
35000.5	0.4758517966859058
45000.5	0.45238095238095244
55000.5	0.4203829925348913
65000.5	0.4467922307239553
75000.5	0.48720770288858317
85000.5	0.49852675109847516
95000.5	0.5536237703272435
105000.5	0.506439979392066
115000.5	0.5452003727865797
125000.5	0.5028961801212354
135000.5	0.4925500414544594
145000.5	0.4832607342874923
155000.5	0.6104539202200826
165000.5	0.5769148251448187
175000.5	0.6310119924258363
185000.5	0.6390335268776925
195000.5	0.6710237336167199
205000.5	0.655076923076923
215000.5	0.6397597146611602
225000.5	0.6313658721150208
235000.5	0.6176607558660219
245000.5	0.5531171137489486
255000.5	0.5281643998808698
265000.5	0.5123243492282884
275000.5	0.44113879003558726
285000.5	0.38202433628318583
295000.5	0.33185141854343386
305000.5	0.2870706506562413
315000.5	0.4046374677953626
325000.5	0.4331205211726384
335000.5	0.4129075903125422
345000.5	0.380952380952381
355000.5	0.34334334334334343
365000.5	0.1431886549204985
375000.5	0.20251290105452097
385000.5	0.2737180862475864
395000.5	0.3202876443669645
405000.5	0.44928555726533304
415000.5	0.4710682796801313
425000.5	0.4714078974571015
435000.5	0.5012952210808397
445000.5	0.5607888186865787
455000.5	0.5338563669281835
465000.5	0.6220785678766781
475000.5	0.7401389766266583
485000.5	0.7138438513344973
495000.5	0.6757235274089206
505000.5	0.694901564866229
515000.5	0.662918636226491
525000.5	0.6114742534681403
535000.5	0.6657672849915683
545000.5	0.7117800289435601
555000.5	0.7179730222384252
565000.5	0.7720910261914986
575000.5	0.6897335261309647
585000.5	0.6143155937717871
595000.5	0.6207591014717273
605000.5	0.6419957310565636
615000.5	0.659375340080531
625000.5	0.6644303797468356
635000.5	0.6384938998737906
645000.5	0.6170952050034747
655000.5	0.560832654959879
665000.5	0.49388471177944865
675000.5	0.45957167257916176
685000.5	0.49717500305735607
695000.5	0.5154572730303366
705000.5	0.5640377830886537
715000.5	0.5770375620127568
725000.5	0.5946322760543745
735000.5	0.5895805739514348
745000.5	0.5953778888194879
755000.5	0.4822329575952764
765000.5	0.4489423475736208
775000.5	0.40481971371625297
785000.5	0.36763786008230454
795000.5	0.33152804642166345
805000.5	0.34381720430107526
815000.5	0.35940153659522855
825000.5	0.444743935309973
835000.5	0.4502107570392851
845000.5	0.43337612323491653
855000.5	0.3762320996838386
865000.5	0.3146790697674418
875000.5	0.18893249607535328
885000.5	0.14063839923773228
895000.5	0.19774557165861517
905000.5	0.34263351749539595
915000.5	0.4480478589420656
925000.5	0.555583796664019
935000.5	0.5827789776817854
945000.5	0.5493779062460727
955000.5	0.5152866242038217
965000.5	0.48774844259863553
975000.5	0.4414651002073255
985000.5	0.354753431621759
995000.5	0.30590933145175514
1.0050005e6	0.2618381010346926
1.0150005e6	0.22084246408570732
1.0250005e6	0.2484526967285588
1.0350005e6	0.2689071182852607
1.0450005e6	0.26412997007268063
1.0550005e6	0.22730299667036627
1.0650005e6	0.13893129770992368
1.0750005e6	0.026009764758100337
1.0850005e6	-0.002629656683710719
1.0950005e6	-0.0015990862364363074
1.1050005e6	0.024343675417661127
1.1150005e6	0.02923454586029907
1.1250005e6	0.16768472906403947
1.1350005e6	0.2557707203718048
1.1450005e6	0.33183327185540396
1.1550005e6	0.4310598783221261
1.1650005e6	0.5680156657963447
1.1750005e6	0.5093534624220544
1.1850005e6	0.5050464807436919
1.1950005e6	0.4828098615332658
1.2050005e6	0.40931127356675645
1.2150005e6	0.3546822366943633
1.2250005e6	0.3588219544846051
1.2350005e6	0.349046793760832
1.2450005e6	0.3548923309406876
1.2550005e6	0.3573170731707317
1.2650005e6	0.28212967843964165
1.2750005e6	0.29734251968503933
1.2850005e6	0.3394871794871795
1.2950005e6	0.37719517270079067
1.3050005e6	0.4320877486521658
1.3150005e6	0.49301989150090414
1.3250005e6	0.549685534591195
1.3350005e6	0.5097999999999999
1.3450005e6	0.49083438685208614
1.3550005e6	0.40241554349728687
1.3650005e6	0.39511085844229676
1.3750005e6	0.31089790897908975
1.3850005e6	0.3587301587301587
1.3950005e6	0.3695060844667144
1.4050005e6	0.42530699412706885
1.4150005e6	0.4839929119905494
1.4250005e6	0.5309560723514212
1.4350005e6	0.5656123276561233
1.4450005e6	0.6335329341317365
1.4550005e6	0.5759256009826285
1.4650005e6	0.5136969696969697
1.4750005e6	0.43769821808075865
1.4850005e6	0.3533834586466166
1.4950005e6	0.18180532641998592
1.5050005e6	0.21970963484381875
1.5150005e6	0.2069710700592541
1.5250005e6	0.287146266621207
1.5350005e6	0.36560063643595864
1.5450005e6	0.3806055287406757
1.5550005e6	0.38640963855421684
1.5650005e6	0.40563429571303583
1.5750005e6	0.34301139772045586
1.5850005e6	0.24486557955046281
1.5950005e6	0.17790636507101523
1.6050005e6	0.07617672538261626
1.6150005e6	0.03733800350262699
1.6250005e6	0.02671211651688878
1.6350005e6	0.06256288842852917
1.6450005e6	0.06578647848850447
1.6550005e6	0.11347432024169185
1.6650005e6	0.1367351087619435
1.6750005e6	0.18018636586562045
1.6850005e6	0.17891067538126362
1.6950005e6	0.19011801730920538
1.7050005e6	0.19024569123579024
1.7150005e6	0.17345482156416098
1.7250005e6	0.1801980198019802
1.7350005e6	0.19171117282631914
1.7450005e6	0.21400131262305847
1.7550005e6	0.21255938855608345
1.7650005e6	0.2215204678362573
1.7750005e6	0.18944006812859276
1.7850005e6	0.17752284658759482
1.7950005e6	0.1456946645536186
1.8050005e6	0.13653878371586534
1.8150005e6	0.11304051753489958
1.8250005e6	0.09817295980511574
1.8350005e6	0.08292896174863391
1.8450005e6	0.11848433325236825
1.8550005e6	0.1558545301660711
1.8650005e6	0.22934806629834253
1.8750005e6	0.2226786027733895
1.8850005e6	0.2440133566544761
1.8950005e6	0.23269666558756885
1.9050005e6	0.23399681528662422
1.9150005e6	0.2336697618086395
1.9250005e6	0.25091076781185156
1.9350005e6	0.2482549317147193
1.9450005e6	0.258981798997626
1.9550005e6	0.2391099700470689
1.9650005e6	0.23152585119798233
1.9750005e6	0.3375952425199777
1.9850005e6	0.37799761214395367
1.9950005e6	0.3574189797994478
2.0050005e6	0.3732588892153981
2.0150005e6	0.3626812585499316
2.0250005e6	0.3080990348300462
2.0350005e6	0.2856013908645487
2.0450005e6	0.3122557726465365
2.0550005e6	0.35792815371762743
2.0650005e6	0.38783941362652
2.0750005e6	0.3502982107355865
2.0850005e6	0.30148124803025533
2.0950005e6	0.2590221596904678
2.1050005e6	0.20441736481340442
2.1150005e6	0.14647377938517184
2.1250005e6	0.16482465462274176
2.1350005e6	0.24234470691163604
2.1450005e6	0.3062282643060386
2.1550005e6	0.3180547792062606
2.1650005e6	0.4748902546093065
2.1750005e6	0.5765345765345765
2.1850005e6	0.6340965941889553
2.1950005e6	0.6557473946181366
2.2050005e6	0.6976459798226842
2.2150005e6	0.6792212951926898
2.2250005e6	0.5890459363957598
2.2350005e6	0.48714040769670414
2.2450005e6	0.36201278614147253
2.2550005e6	0.27838026530137305
2.2650005e6	0.2921548333678327
2.2750005e6	0.28617853560682044
2.2850005e6	0.31970227670753065
2.2950005e6	0.31085814360770586
2.3050005e6	0.280567497850387
2.3150005e6	0.24179343474779827
2.3250005e6	0.18089379410168263
2.3350005e6	0.10559197840339378
2.3450005e6	0.1332118118847977
2.3550005e6	0.15510204081632656
2.3650005e6	0.1191562932226833
2.3750005e6	0.09844916714531884
2.3850005e6	0.10581352833638032
2.3950005e6	0.1549709864603482
2.4050005e6	0.19394051357842235
2.4150005e6	0.26516192345436707
2.4250005e6	0.28999101527403415
2.4350005e6	0.28868261335237416
2.4450005e6	0.2675571177504394
2.4550005e6	0.24537421100090173
2.4650005e6	0.26785469499657305
2.4750005e6	0.2579392420920764
2.4850005e6	0.271115091804747
2.4950005e6	0.2116193227411331
2.5050005e6	0.1855540897097626
2.5150005e6	0.11991207180802348
2.5250005e6	0.17241379310344832
2.5350005e6	0.16754009845958392
2.5450005e6	0.18414904628123613
2.5550005e6	0.19605993340732522
2.5650005e6	0.17260037415455468
2.5750005e6	0.1871556930328473
2.5850005e6	0.17651048088779286
2.5950005e6	0.1688469905728789
2.6050005e6	0.19403626595030227
2.6150005e6	0.22083562396921388
2.6250005e6	0.20290033940141933
2.6350005e6	0.21638733705772814
2.6450005e6	0.23063909774436092
2.6550005e6	0.1928781443972558
2.6650005e6	0.20346662612133198
2.6750005e6	0.22309786502364234
2.6850005e6	0.2448087431693989
2.6950005e6	0.27344493392070485
2.7050005e6	0.34098895127694256
2.7150005e6	0.349789283564118
2.7250005e6	0.3310673575129534
2.7350005e6	0.33686125351413926
2.7450005e6	0.29192802056555267
2.7550005e6	0.1878807106598985
2.7650005e6	0.15556168159889738
2.7750005e6	0.15420738672420364
2.7850005e6	0.08444683425191561
2.7950005e6	0.08259968296549203
2.8050005e6	0.10157776108189334
2.8150005e6	0.09083016820401522
2.8250005e6	0.039327641408751356
2.8350005e6	0.02128935532233886
2.8450005e6	0.02501712563364848
2.8550005e6	0.027561395276083252
2.8650005e6	0.038461538461538505
2.8750005e6	0.06922448979591839
2.8850005e6	0.07021604938271608
2.8950005e6	0.08842021488261045
2.9050005e6	0.09097680717792452
2.9150005e6	0.07667200000000003
2.9250005e6	0.07221287658663406
2.9350005e6	0.09471661863592702
2.9450005e6	0.08472049689440997
2.9550005e6	0.13456743483188516
2.9650005e6	0.1564778058462649
2.9750005e6	0.17846318416830095
2.9850005e6	0.2832419256550884
2.9950005e6	0.29793598564163926
3.0050005e6	0.25727824670516813
3.0150005e6	0.2441367373431415
3.0250005e6	0.24546245288489424
3.0350005e6	0.17449372384937242
3.0450005e6	0.22497972424979726
3.0550005e6	0.3239650413983441
3.0650005e6	0.3284751474304971
3.0750005e6	0.33511348464619484
3.0850005e6	0.3255422753430721
3.0950005e6	0.3497988540777765
3.1050005e6	0.30168055359412516
3.1150005e6	0.41481481481481486
3.1250005e6	0.44953929539295395
3.1350005e6	0.48151382823871913
3.1450005e6	0.41911936339522543
3.1550005e6	0.3952682031409341
3.1650005e6	0.3335854765506808
3.1750005e6	0.31682774303581585
3.1850005e6	0.2807980049875311
3.1950005e6	0.31129389433723514
3.2050005e6	0.3285978542360341
3.2150005e6	0.36659476117103235
3.2250005e6	0.2424729520865533
3.2350005e6	0.17514466795260408
3.2450005e6	0.15441741357234318
3.2550005e6	0.11973077402467908
3.2650005e6	0.04641328317550916
3.2750005e6	0.06091399375532219
3.2850005e6	0.07612950429851842
3.2950005e6	0.0597896845267902
3.3050005e6	0.040891364902506985
3.3150005e6	0.002791301525478755
3.3250005e6	0.0014460861364350983
3.3350005e6	-0.02522123893805308
3.3450005e6	-0.016236972024136025
3.3550005e6	0.006773431346810217
3.3650005e6	0.016817906836055684
3.3750005e6	0.01627504328468961
3.3850005e6	0.05229960578186598
3.3950005e6	0.07259439707673569
3.4050005e6	0.06549826778072143
3.4150005e6	0.073871779972884
3.4250005e6	0.1050909928587883
3.4350005e6	0.09897579143389199
3.4450005e6	0.08815853069115517
3.4550005e6	0.0812991094814039
3.4650005e6	0.08337718249222675
3.4750005e6	0.10555670316050406
3.4850005e6	0.12241224122412242
3.4950005e6	0.07630331753554505
3.5050005e6	0.05125000000000003
3.5150005e6	0.06190323614226213
3.5250005e6	0.05900455330507146
3.5350005e6	0.04968963870762378
3.5450005e6	0.07741210467169694
3.5550005e6	0.14444630591388846
3.5650005e6	0.1430463576158941
3.5750005e6	0.1421150278293136
3.5850005e6	0.1372825024437928
3.5950005e6	0.11548198636806235
3.6050005e6	0.06216216216216219
3.6150005e6	0.014089422028353369
3.6250005e6	0.02359991733829307
3.6350005e6	0.03746613877891231
3.6450005e6	0.04950935012034811
3.6550005e6	0.10214424951267058
3.6650005e6	0.1177106518282989
3.6750005e6	0.11472982975573652
3.6850005e6	0.10102762578406514
3.6950005e6	0.14524796150247293
3.7050005e6	0.13926061717079133
3.7150005e6	0.17271309034179552
3.7250005e6	0.16525457704129365
3.7350005e6	0.21453435114503816
3.7450005e6	0.20135458167330678
3.7550005e6	0.20461593941579517
3.7650005e6	0.20253118785029836
3.7750005e6	0.2525244768669611
3.7850005e6	0.31024390243902444
3.7950005e6	0.4189902467010901
3.8050005e6	0.5877986781901372
3.8150005e6	0.6572086066045334
3.8250005e6	0.7068921989396616
3.8350005e6	0.7079061929504283
3.8450005e6	0.641917767552323
3.8550005e6	0.5053367433930094
3.8650005e6	0.4004114285714286
3.8750005e6	0.40350877192982454
3.8850005e6	0.42185172046825115
3.8950005e6	0.4129718456725756
3.9050005e6	0.3881013378878452
3.9150005e6	0.40151837230488924
3.9250005e6	0.3765164952110678
3.9350005e6	0.3234364261168385
3.9450005e6	0.32461752433936025
3.9550005e6	0.30905550146056476
3.9650005e6	0.2999246420497363
3.9750005e6	0.3018273471959673
3.9850005e6	0.28642779587405
3.9950005e6	0.3348433136829041
4.0050005e6	0.36336513909420776
4.0150005e6	0.3714885796797059
4.0250005e6	0.3716252766166708
4.0350005e6	0.3547678221059517
4.0450005e6	0.2870054730258014
4.0550005e6	0.2684319119669877
4.0650005e6	0.16851820775297868
4.0750005e6	0.15764928312588627
4.0850005e6	0.17775340748864174
4.0950005e6	0.1994298384542287
4.1050005e6	0.1146875
4.1150005e6	0.1364608485684719
4.1250005e6	0.08071519795657729
4.1350005e6	0.02418041344748384
4.1450005e6	0.03206531179433735
4.1550005e6	0.20691068814055635
4.1650005e6	0.20186046511627914
4.1750005e6	0.21167630057803472
4.1850005e6	0.21998052038402674
4.1950005e6	0.20931753167143446
4.2050005e6	0.11073298429319373
4.2150005e6	0.2217241379310345
4.2250005e6	0.2322084073416223
4.2350005e6	0.34870346598202817
4.2450005e6	0.4057045757980338
4.2550005e6	0.3876765997862994
4.2650005e6	0.33921475875118257
4.2750005e6	0.4256308100929615
4.2850005e6	0.3654672663668166
4.2950005e6	0.33752512202124607
4.3050005e6	0.33884738527214514
4.3150005e6	0.3081272980854571
4.3250005e6	0.24518913429804515
4.3350005e6	0.2475928473177442
4.3450005e6	0.2651042341059174
4.3550005e6	0.2410167533217793
4.3650005e6	0.2236879839403499
4.3750005e6	0.13847156591168328
4.3850005e6	0.12093560496679183
4.3950005e6	0.21051792828685262
4.4050005e6	0.22180518319928508
4.4150005e6	0.29056503903665476
4.4250005e6	0.30101896040242493
4.4350005e6	0.32803658188053736
4.4450005e6	0.2101094159346587
4.4550005e6	0.20610116731517517
4.4650005e6	0.19540792897596815
4.4750005e6	0.17668001780151316
4.4850005e6	0.17823758519961053
4.4950005e6	0.2088638589618022
4.5050005e6	0.2394554042789664
4.5150005e6	0.2811123348017621
4.5250005e6	0.41981110343238887
4.5350005e6	0.5077110266159697
4.5450005e6	0.5791020408163265
4.5550005e6	0.5561717696899673
4.5650005e6	0.5106602598327105
4.5750005e6	0.4194301728164409
4.5850005e6	0.46482504604051567
4.5950005e6	0.49222699093943734
4.6050005e6	0.5099135739705135
4.6150005e6	0.5244700340225072
4.6250005e6	0.5292090837901332
4.6350005e6	0.4433654910643682
4.6450005e6	0.3559792027729637
4.6550005e6	0.2598644309668213
4.6650005e6	0.16912187569121875
4.6750005e6	0.17355795641823846
4.6850005e6	0.1836215464122441
4.6950005e6	0.18329054842473752
4.7050005e6	0.20779389478242047
4.7150005e6	0.20385166973980742
4.7250005e6	0.2007457469121417
4.7350005e6	0.1812851643470536
4.7450005e6	0.187907249779865
4.7550005e6	0.14993197278911566
4.7650005e6	0.15661797255422755
4.7750005e6	0.14676168518130372
4.7850005e6	0.12176677262840892
4.7950005e6	0.10369225485145116
4.8050005e6	0.07857285230217263
4.8150005e6	0.05473939393939395
4.8250005e6	0.07273994887287939
4.8350005e6	0.22227282136203688
4.8450005e6	0.30460901087519426
4.8550005e6	0.303984698756774
4.8650005e6	0.3174937965260546
4.8750005e6	0.3093853940708605
4.8850005e6	0.21855239929385334
4.8950005e6	0.18156007610127328
4.9050005e6	0.16486893642663455
4.9150005e6	0.16891793754538853
4.9250005e6	0.142435877745354
4.9350005e6	0.21174168297455973
4.9450005e6	0.2590690208667737
4.9550005e6	0.3354319931565441
4.9650005e6	0.4362472160356347
4.9750005e6	0.5291215823152996
4.9850005e6	0.5193877551020408
4.9950005e6	0.4976976542137272
5.0050005e6	0.4939930767664427
5.0150005e6	0.46978591922312957
5.0250005e6	0.4376385485940964
5.0350005e6	0.37604541980565565
5.0450005e6	0.3340926514072938
5.0550005e6	0.2770757180156658
5.0650005e6	0.24150448724412626
5.0750005e6	0.2043029446919483
5.0850005e6	0.21345997286295798
5.0950005e6	0.23043977055449336
5.1050005e6	0.2644363227438853
5.1150005e6	0.3215297882066129
5.1250005e6	0.31584030907920163
5.1350005e6	0.37364784369787946
5.1450005e6	0.34431259738703107
5.1550005e6	0.30149788759441815
5.1650005e6	0.26380772855796425
5.1750005e6	0.2930896870405377
5.1850005e6	0.31456779750026265
5.1950005e6	0.39387933547070825
5.2050005e6	0.41749475157452764
5.2150005e6	0.39695782858183815
5.2250005e6	0.38218879873342565
5.2350005e6	0.3392051557465092
5.2450005e6	0.2935204877357153
5.2550005e6	0.4008368200836821
5.2650005e6	0.5778944604883173
5.2750005e6	0.6717761557177616
5.2850005e6	0.7005277933745087
5.2950005e6	0.749290588107874
5.3050005e6	0.7287227566053817
5.3150005e6	0.650038232145588
5.3250005e6	0.4992210904733374
5.3350005e6	0.3952380952380953
5.3450005e6	0.2688755020080321
5.3550005e6	0.20019743336623885
5.3650005e6	0.230690537084399
5.3750005e6	0.27109231853417903
5.3850005e6	0.4207748455923639
5.3950005e6	0.514348688560723
5.4050005e6	0.5569844789356986
5.4150005e6	0.6259662848095372
5.4250005e6	0.6729984155093671
5.4350005e6	0.625130499627144
5.4450005e6	0.6246206373292867
5.4550005e6	0.6312966864585329
5.4650005e6	0.637183459771343
5.4750005e6	0.600456794822992
5.4850005e6	0.5821297429620563
5.4950005e6	0.49457306908686793
5.5050005e6	0.45407682775712516
5.5150005e6	0.22688981868898186
5.5250005e6	0.25456898783329024
5.5350005e6	0.3805913295846182
5.5450005e6	0.5050008592541674
5.5550005e6	0.4526315789473685
5.5650005e6	0.4610930484595139
5.5750005e6	0.42096869462492614
5.5850005e6	0.3274732850741123
5.5950005e6	0.16193724420190997
5.6050005e6	0.17936726272352133
5.6150005e6	0.17360980207351553
5.6250005e6	0.19650213758258844
5.6350005e6	0.17243414120126452
5.6450005e6	0.1867208672086721
5.6550005e6	0.21475374267737035
5.6650005e6	0.22284615384615386
5.6750005e6	0.19872255489021956
5.6850005e6	0.17564757042919268
5.6950005e6	0.17074751214996534
5.7050005e6	0.12778429073856978
5.7150005e6	0.09916943521594686
5.7250005e6	0.09285714285714286
5.7350005e6	0.3458471760797342
5.7450005e6	0.3127186009538951
5.7550005e6	0.3065968586387434
5.7650005e6	0.3237322515212982
5.7750005e6	0.39935674082015543
5.7850005e6	0.38254423720707803
5.7950005e6	0.39187246831307987
5.8050005e6	0.41049442225588767
5.8150005e6	0.5295977999312479
5.8250005e6	0.5113150585678059
5.8350005e6	0.505120256547301
5.8450005e6	0.5299338999055713
5.8550005e6	0.515089641434263
5.8650005e6	0.4021984379519815
5.8750005e6	0.4215756783262504
5.8850005e6	0.4708233413269385
5.8950005e6	0.5001730103806229
5.9050005e6	0.5585545722713865
5.9150005e6	0.559225181598063
5.9250005e6	0.5777777777777778
5.9350005e6	0.5516116653875672
5.9450005e6	0.4827672955974843
5.9550005e6	0.45294909776461084
5.9650005e6	0.47090497358047473
5.9750005e6	0.40790913784202376
5.9850005e6	0.38008086826984455
5.9950005e6	0.34361325276099186
6.0050005e6	0.26046312178387654
6.0150005e6	0.15893978144617535
6.0250005e6	0.14317007646207897
6.0350005e6	0.11317278881367218
6.0450005e6	0.11532221031685291
6.0550005e6	0.16835262406849535
6.0650005e6	0.2532740639425543
6.0750005e6	0.3960466294982261
6.0850005e6	0.524579860636699
6.0950005e6	0.575101614214377
6.1050005e6	0.6390083421454589
6.1150005e6	0.6652392652392652
6.1250005e6	0.6006673817185079
6.1350005e6	0.5406844106463878
6.1450005e6	0.5583626867484515
6.1550005e6	0.6053260328521654
6.1650005e6	0.608045197740113
6.1750005e6	0.6881889763779527
6.1850005e6	0.7461651196873474
6.1950005e6	0.6328190743338008
6.2050005e6	0.5062972292191437
6.2150005e6	0.40240770465489567
6.2250005e6	0.25062362435803376
6.2350005e6	0.1945780832378771
6.2450005e6	0.0840041279669763
6.2550005e6	0.165302032636702
6.2650005e6	0.1929125138427464
6.2750005e6	0.2651198174210727
6.2850005e6	0.3221902017291067
6.2950005e6	0.4193150262264733
6.3050005e6	0.5060380479735319
6.3150005e6	0.4148497854077254
6.3250005e6	0.38373776074925503
6.3350005e6	0.3701552328492739
6.3450005e6	0.3167738164815897
6.3550005e6	0.17958489282068732
6.3650005e6	0.20372786579683136
6.3750005e6	0.1899141630901288
6.3850005e6	0.14654088050314465
6.3950005e6	0.12522639068564037
6.4050005e6	0.19483944954128446
6.4150005e6	0.2814948764315853
6.4250005e6	0.3856503458565035
6.4350005e6	0.4423724423724424
6.4450005e6	0.48033067274800456
6.4550005e6	0.4876937101185051
6.4650005e6	0.5120449344705638
6.4750005e6	0.44379806084921436
6.4850005e6	0.33615160349854234
6.4950005e6	0.4792730844793714
6.5050005e6	0.6026563838903171
6.5150005e6	0.6447496947496948
6.5250005e6	0.5935835004296763
6.5350005e6	0.5867107636800962
6.5450005e6	0.4644671725503135
6.5550005e6	0.28465571478504015
6.5650005e6	0.0225311942959002
6.5750005e6	-0.0012324546388223021
6.5850005e6	0.03729092404716207
6.5950005e6	0.044838709677419375
6.6050005e6	0.15987937004356084
6.6150005e6	0.26688480198578357
6.6250005e6	0.30259823920979173
6.6350005e6	0.3355033152501507
6.6450005e6	0.367974329779526
6.6550005e6	0.3448785135778942
6.6650005e6	0.30040927694406544
6.6750005e6	0.28075865860362836
6.6850005e6	0.2815547703180212
6.6950005e6	0.3194521876136226
6.7050005e6	0.30967093695051495
6.7150005e6	0.3071111644082025
6.7250005e6	0.2571239815018719
6.7350005e6	0.2439918533604888
6.7450005e6	0.14618892508143325
6.7550005e6	0.1623253717890942
6.7650005e6	0.16573545300200648
6.7750005e6	0.19611064543168483
6.7850005e6	0.20444525414465298
6.7950005e6	0.17439573262210367
6.8050005e6	0.11941544885177455
6.8150005e6	0.10172039418740607
6.8250005e6	0.09836754485210927
6.8350005e6	0.10017031311410979
6.8450005e6	0.10530133928571432
6.8550005e6	0.10435050910212897
6.8650005e6	0.05577812018489987
6.8750005e6	0.11272994849153792
6.8850005e6	0.17340909090909093
6.8950005e6	0.278788844621514
6.9050005e6	0.36355850255560157
6.9150005e6	0.4033458929917107
6.9250005e6	0.3591482207901373
6.9350005e6	0.332876304023845
6.9450005e6	0.25176738882554167
6.9550005e6	0.11137632338787298
6.9650005e6	0.09353036583168142
6.9750005e6	0.04932486100079429
6.9850005e6	0.04754125142950501
6.9950005e6	0.1260551635663887
7.0050005e6	0.1489991774060872
7.0150005e6	0.25364402578086265
7.0250005e6	0.4058621049337645
7.0350005e6	0.4787831360657341
7.0450005e6	0.48826157595450853
7.0550005e6	0.49383400896095586
7.0650005e6	0.4448045757864633
7.0750005e6	0.3052329749103943
7.0850005e6	0.2
7.0950005e6	0.20890759249517804
7.1050005e6	0.3241751649670066
7.1150005e6	0.45197524988100923
7.1250005e6	0.48418651336800805
7.1350005e6	0.4919739696312364
7.1450005e6	0.47527710843373494
7.1550005e6	0.41169950738916267
7.1650005e6	0.3070576024909185
7.1750005e6	0.24159943879340587
7.1850005e6	0.3713266973703759
7.1950005e6	0.41524052788420607
7.2050005e6	0.3899483835914154
7.2150005e6	0.37391081496668377
7.2250005e6	0.3222690790368658
7.2350005e6	0.15700264838759934
7.2450005e6	0.11690363349131122
7.2550005e6	0.14735152487961478
7.2650005e6	0.14120326946268258
7.2750005e6	0.15497569710923512
7.2850005e6	0.20642742367434389
7.2950005e6	0.18142377024136877
7.3050005e6	0.1470981357720718
7.3150005e6	0.13987843065021183
7.3250005e6	0.09591049382716052
7.3350005e6	0.06621078037007241
7.3450005e6	0.08005464480874319
7.3550005e6	0.11280991735537191
7.3650005e6	0.19466521502449652
7.3750005e6	0.2823986194995686
7.3850005e6	0.2775166297117517
7.3950005e6	0.24308019872249825
7.4050005e6	0.2036472346786248
7.4150005e6	0.15005462775089745
7.4250005e6	0.10945875842988072
7.4350005e6	0.08981811363210204
7.4450005e6	0.06939377188133408
7.4550005e6	0.09832102081934187
7.4650005e6	0.11474630918038353
7.4750005e6	0.11380094455133813
7.4850005e6	0.1675221371754465
7.4950005e6	0.22560744943983704
7.5050005e6	0.24250816866345104
7.5150005e6	0.3156168582375479
7.5250005e6	0.35146666666666665
7.5350005e6	0.39966424174594295
7.5450005e6	0.4657959918937176
7.5550005e6	0.60699935191186
7.5650005e6	0.6357286230429549
7.5750005e6	0.6838386811892845
7.5850005e6	0.6398491879350348
7.5950005e6	0.6446014127144299
7.6050005e6	0.6534370226357451
7.6150005e6	0.6992301566233077
7.6250005e6	0.6887963663890992
7.6350005e6	0.7548175182481752
7.6450005e6	0.749135075450865
7.6550005e6	0.7680959520239882
7.6650005e6	0.8129546057870988
7.6750005e6	0.7945101989423321
7.6850005e6	0.7278955206781992
7.6950005e6	0.6703431095006228
7.7050005e6	0.6666890907052361
7.7150005e6	0.6154934644441781
7.7250005e6	0.6635371834651187
7.7350005e6	0.7253333333333333
7.7450005e6	0.7845176470588235
7.7550005e6	0.7664794561040497
7.7650005e6	0.7560903369122547
7.7750005e6	0.6004749653671085
7.7850005e6	0.5080054274084126
7.7950005e6	0.43125734430082263
7.8050005e6	0.4186440677966103
7.8150005e6	0.394803403081168
7.8250005e6	0.43671279905589533
7.8350005e6	0.4116560056858565
7.8450005e6	0.40106356039503666
7.8550005e6	0.3441915043417038
7.8650005e6	0.296260162601626
7.8750005e6	0.19682218691318795
7.8850005e6	0.18292236156122305
7.8950005e6	0.1986127167630058
7.9050005e6	0.19473994111874388
7.9150005e6	0.10927138331573388
7.9250005e6	0.09920310144303254
7.9350005e6	0.17315997213837944
7.9450005e6	0.27513056005762654
7.9550005e6	0.288565421316513
7.9650005e6	0.2608536413579378
7.9750005e6	0.22841694957877534
7.9850005e6	0.15535714285714292
7.9950005e6	0.07332365747460089
8.0050005e6	0.06101488909146159
8.0150005e6	0.15127478753541077
8.0250005e6	0.2057821373257615
8.0350005e6	0.26613447958243786
8.0450005e6	0.3058913153885221
8.0550005e6	0.34562826352627485
8.0650005e6	0.3716000923574233
8.0750005e6	0.4292381285730954
8.0850005e6	0.4934351521123292
8.0950005e6	0.538828581653346
8.1050005e6	0.5945571619487305
8.1150005e6	0.5840649581324537
8.1250005e6	0.5013484358144553
8.1350005e6	0.46036758995599286
8.1450005e6	0.38858377044122183
8.1550005e6	0.28510780544877157
8.1650005e6	0.27523437500000003
8.1750005e6	0.3291603053435115
8.1850005e6	0.30229723394280356
8.1950005e6	0.2469557964970809
8.2050005e6	0.17713155291790308
8.2150005e6	0.1561682079916245
8.2250005e6	0.1533808844507846
8.2350005e6	0.15334023821853962
8.2450005e6	0.17817883511074653
8.2550005e6	0.22900886381950045
8.2650005e6	0.303945267958951
8.2750005e6	0.37925449565320946
8.2850005e6	0.4135145531478394
8.2950005e6	0.4278280831526591
8.3050005e6	0.485820895522388
8.3150005e6	0.4759504862953139
8.3250005e6	0.4080103359173126
8.3350005e6	0.3658823529411765
8.3450005e6	0.32173058013765976
8.3550005e6	0.2713004484304932
8.3650005e6	0.6921179624664879
8.3750005e6	0.785812883435583
8.3850005e6	0.7557853910795088
8.3950005e6	0.7016684045881127
8.4050005e6	0.7189684045997543
8.4150005e6	0.6675792835957106
8.4250005e6	0.5957300122317358
8.4350005e6	0.6124472366741925
8.4450005e6	0.6480030214332926
8.4550005e6	0.6122968980797636
8.4650005e6	0.5609233305853257
8.4750005e6	0.5778639983663468
8.4850005e6	0.5767498077134381
8.4950005e6	0.5770663692136085
8.5050005e6	0.5889461563767958
8.5150005e6	0.5944540727902947
8.5250005e6	0.5635052149332295
8.5350005e6	0.5770579813886901
8.5450005e6	0.5695548278608726
8.5550005e6	0.5784462378739709
8.5650005e6	0.6123525329632199
8.5750005e6	0.6371929287518178
8.5850005e6	0.6082392683529703
8.5950005e6	0.6043010752688173
8.6050005e6	0.600213162803091
8.6150005e6	0.6317565469413106
8.6250005e6	0.6676187700378898
8.6350005e6	0.6879542519830291
8.6450005e6	0.6687557793075106
8.6550005e6	0.6384336952945048
8.6650005e6	0.5411727416798733
8.6750005e6	0.4529691474068341
8.6850005e6	0.3506224066390041
8.6950005e6	0.38286350974930367
8.7050005e6	0.4145911949685535
8.7150005e6	0.43460057747834463
8.7250005e6	0.4233572758712424
8.7350005e6	0.443485342019544
8.7450005e6	0.39205526770293614
8.7550005e6	0.24558613659531092
8.7650005e6	0.172890365448505
8.7750005e6	0.3115898166280933
8.7850005e6	0.37049573161599525
8.7950005e6	0.35730398899587357
8.8050005e6	0.3791713961407492
8.8150005e6	0.3440792435839712
8.8250005e6	0.23979473597086579
8.8350005e6	0.14947520810712994
8.8450005e6	0.16026600166251043
8.8550005e6	0.1467734757454384
8.8650005e6	0.14820912124582875
8.8750005e6	0.15058611361587015
8.8850005e6	0.11991657977059442
8.8950005e6	0.08859259259259261
8.9050005e6	0.12677595628415303
8.9150005e6	NaN
8.9250005e6	NaN
8.9350005e6	NaN
8.9450005e6	NaN
8.9550005e6	NaN
8.9650005e6	NaN
8.9750005e6	NaN
8.9850005e6	NaN
8.9950005e6	NaN
9.0050005e6	NaN
9.0150005e6	NaN
9.0250005e6	NaN
9.0350005e6	NaN
9.0450005e6	NaN
9.0550005e6	NaN
9.0650005e6	NaN
9.0750005e6	NaN
9.0850005e6	NaN
9.0950005e6	NaN
9.1050005e6	NaN
9.1150005e6	NaN
9.1250005e6	NaN
9.1350005e6	NaN
9.1450005e6	NaN
9.1550005e6	NaN
9.1650005e6	NaN
9.1750005e6	NaN
9.1850005e6	NaN
9.1950005e6	NaN
9.2050005e6	NaN
9.2150005e6	NaN
9.2250005e6	NaN
9.2350005e6	0.20944206008583702
9.2450005e6	0.42603978300180834
9.2550005e6	0.5009079118028535
9.2650005e6	0.4979469632164244
9.2750005e6	0.5093507835371104
9.2850005e6	0.5266415588668742
9.2950005e6	0.5222010728499742
9.3050005e6	0.49002911208151384
9.3150005e6	0.5524629080118694
9.3250005e6	0.6124031007751938
9.3350005e6	0.6211160431198477
9.3450005e6	0.6559840954274355
9.3550005e6	0.778
9.3650005e6	0.8160402202537708
9.3750005e6	0.8016894087069525
9.3850005e6	0.7476307189542485
9.3950005e6	0.6377271225635943
9.4050005e6	0.47418524871355067
9.4150005e6	0.47028973645441163
9.4250005e6	0.5518744953281809
9.4350005e6	0.4761308281141266
9.4450005e6	0.4995265042152673
9.4550005e6	0.4639757820383451
9.4650005e6	0.4087108013937283
9.4750005e6	0.25673115410273517
9.4850005e6	0.3051369863013698
9.4950005e6	0.2984566258648217
9.5050005e6	0.24920702957565372
9.5150005e6	0.28393338620142744
9.5250005e6	0.285659509202454
9.5350005e6	0.13974193548387093
9.5450005e6	0.08029556650246307
9.5550005e6	0.13277197709666555
9.5650005e6	0.10332850940665704
9.5750005e6	0.09264494980536776
9.5850005e6	0.10659443302820851
9.5950005e6	0.07394555788214183
9.6050005e6	0.09892202155956885
9.6150005e6	0.11207941214387009
9.6250005e6	0.11227821149751599
9.6350005e6	0.10546590317542952
9.6450005e6	0.17436762225969646
9.6550005e6	0.20141955835962144
9.6650005e6	0.2575576212912263
9.6750005e6	0.24793767186067828
9.6850005e6	0.226955419882502
9.6950005e6	0.19488579940417083
9.7050005e6	0.1617803184973459
9.7150005e6	0.05723491505565322
9.7250005e6	0.04540973505853361
9.7350005e6	0.06964227108631442
9.7450005e6	0.11154482302348664
9.7550005e6	0.10477087256748276
9.7650005e6	0.13163972286374134
9.7750005e6	0.18660256410256412
9.7850005e6	0.2016979129819597
9.7950005e6	0.19056681836988007
9.8050005e6	0.2769175882982519
9.8150005e6	0.3342330840780595
9.8250005e6	0.3909869646182496
9.8350005e6	0.39402250351617435
9.8450005e6	0.37431048069345946
9.8550005e6	0.33918606717611516
9.8650005e6	0.38648737290915053
9.8750005e6	0.4100136239782016
9.8850005e6	0.39523514851485153
9.8950005e6	0.4377955687953827
9.9050005e6	0.4389951690821256
9.9150005e6	0.3708374384236453
9.9250005e6	0.2341367437284801
9.9350005e6	0.30504032258064523
9.9450005e6	0.42972756410256413
9.9550005e6	0.4945782025362985
9.9650005e6	0.4726737133945591
9.9750005e6	0.5479017177647315
9.9850005e6	0.4737497008853793
9.9950005e6	0.43063965399499216
1.00050005e7	0.3976377952755905
1.00150005e7	0.5312527472527474
1.00250005e7	0.5534069013837801
1.00350005e7	0.6559653679653681
1.00450005e7	0.7124128837822568
1.00550005e7	0.773211657344716
1.00650005e7	0.7659825695811077
1.00750005e7	0.7395164968830773
1.00850005e7	0.6487754308669174
1.00950005e7	0.6008512544802868
1.01050005e7	0.4724760892667375
1.01150005e7	0.409158993247391
1.01250005e7	0.42596568898727166
1.01350005e7	0.42117087352980054
1.01450005e7	0.3835306781485469
1.01550005e7	0.4285107673642706
1.01650005e7	0.48511579879038214
1.01750005e7	0.5159244498353838
1.01850005e7	0.5423847143119603
1.01950005e7	0.6165185572399372
1.02050005e7	0.6328951391011923
1.02150005e7	0.6297921100016369
1.02250005e7	0.628642263380487
1.02350005e7	0.6319695528068507
1.02450005e7	0.6443903181610595
1.02550005e7	0.7006601697579379
1.02650005e7	0.7366635249764375
1.02750005e7	0.7433816425120774
1.02850005e7	0.7570175438596491
1.02950005e7	0.7317843446875707
1.03050005e7	0.6982392542723979
1.03150005e7	0.6262626262626263
1.03250005e7	0.575163217113488
1.03350005e7	0.45362229102167184
1.03450005e7	0.17796067672610885
1.03550005e7	0.21708906589427954
1.03650005e7	0.19421072944808956
1.03750005e7	0.16461509504987767
1.03850005e7	0.1199574995572871
1.03950005e7	0.151362538806485
1.04050005e7	0.07567567567567568
1.04150005e7	0.065179584120983
1.04250005e7	0.08255600440690418
1.04350005e7	0.13218761188686004
1.04450005e7	0.17487591990415885
1.04550005e7	0.2154822727976467
1.04650005e7	0.21404081632653066
1.04750005e7	0.21495270980333284
1.04850005e7	0.1915866180854588
1.04950005e7	0.176873516446253
1.05050005e7	0.14422145328719724
1.05150005e7	0.11427216690374588
1.05250005e7	0.13461538461538466
1.05350005e7	0.14480176961034544
1.05450005e7	0.1286839577329491
1.05550005e7	0.10778761061946904
1.05650005e7	0.12956977964323188
1.05750005e7	0.05377730039384177
1.05850005e7	0.09074919668526975
1.05950005e7	0.07380952380952382
1.06050005e7	0.08651570489408329
1.06150005e7	0.11559202813599066
1.06250005e7	0.1497206703910615
1.06350005e7	0.1413871166906771
1.06450005e7	0.15359157578036858
1.06550005e7	0.16790411186948562
1.06650005e7	0.1804582210242588
1.06750005e7	0.20142348754448403
1.06850005e7	0.18855239248940037
1.06950005e7	0.209235315847802
1.07050005e7	0.156015037593985
1.07150005e7	0.12331472735079436
1.07250005e7	0.09474171878619414
1.07350005e7	0.07396107311941086
1.07450005e7	0.053744493392070505
1.07550005e7	0.04926004228329812
1.07650005e7	0.0859822824387702
1.07750005e7	0.04738955823293176
1.07850005e7	0.020359281437125794
1.07950005e7	0.0138059701492538
1.08050005e7	0.017541692402717798
1.08150005e7	-0.021574705517668876
1.08250005e7	0.007213533354612253
1.08350005e7	0.04518013631937688
1.08450005e7	0.09362880886426597
1.08550005e7	0.11275415896487988
1.08650005e7	0.07179169249845015
1.08750005e7	0.00800561797752812
1.08850005e7	-0.010891330891330847
1.08950005e7	-0.00365448504983385
1.09050005e7	0.007435083130954646
1.09150005e7	0.01269841269841274
1.09250005e7	0.011980216156805317
1.09350005e7	0.028885400313971778
1.09450005e7	0.08611359971331306
1.09550005e7	0.08303220738413201
1.09650005e7	0.11937794147738905
1.09750005e7	0.14769495906936667
1.09850005e7	0.1672921009960621
1.09950005e7	0.12350161651330516
1.10050005e7	0.11774824081313527
1.10150005e7	0.07264926707186273
1.10250005e7	0.06483285577841454
1.10350005e7	0.029922811627525078
1.10450005e7	0.0020275884992521456
1.10550005e7	-0.0035199999999999845
1.10650005e7	-0.006077159440081921
1.10750005e7	0.11518915866741955
1.10850005e7	0.20031893687707641
1.10950005e7	0.23987507807620234
1.11050005e7	0.2673469387755102
1.11150005e7	0.2734231805929919
1.11250005e7	0.2070385126162019
1.11350005e7	0.1785798352295018
1.11450005e7	0.18941441441441442
1.11550005e7	0.2291538877863973
1.11650005e7	0.2542884677160296
1.11750005e7	0.2231391585760518
1.11850005e7	0.23378732975134328
1.11950005e7	0.2518171160609613
1.12050005e7	0.24773336440974253
1.12150005e7	0.2651990022774103
1.12250005e7	0.32660727702050013
1.12350005e7	0.41688941688941683
1.12450005e7	0.4759110368591418
1.12550005e7	0.5407331558468156
1.12650005e7	0.6052497265767408
1.12750005e7	0.6452933901332968
1.12850005e7	0.5006093030167931
1.12950005e7	0.40564155486756104
1.13050005e7	0.28574184835037625
1.13150005e7	0.27692025664527953
1.13250005e7	0.23287568177543733
1.13350005e7	0.2325886990801577
1.13450005e7	0.23902019767941557
1.13550005e7	0.2236710130391174
1.13650005e7	0.17192288680177953
1.13750005e7	0.1340130505709625
1.13850005e7	0.19271916790490343
1.13950005e7	0.24282399734835927
1.14050005e7	0.2378253325621747
1.14150005e7	0.28781179138322
1.14250005e7	0.3314194577352472
1.14350005e7	0.313869625520111
1.14450005e7	0.2780124223602485
1.14550005e7	0.24840201005025128
1.14650005e7	0.13171111543702554
1.14750005e7	0.1398104265402844
1.14850005e7	0.12746010638297875
1.14950005e7	0.11193355675360632
1.15050005e7	0.08394595379921549
1.15150005e7	0.0755806654111739
1.15250005e7	0.04467023831516721
1.15350005e7	0.028582061778935648
1.15450005e7	0.03396081444487133
1.15550005e7	0.07374539817864756
1.15650005e7	0.11287352001503478
1.15750005e7	0.1123185960175498
1.15850005e7	0.13950864422202003
1.15950005e7	0.19557688295430842
1.16050005e7	0.26296219789299735
1.16150005e7	0.3111074434725203
1.16250005e7	0.41428959521869063
1.16350005e7	0.45968493454626136
1.16450005e7	0.44244833068362477
1.16550005e7	0.47143156570949485
1.16650005e7	0.5114838421111483
1.16750005e7	0.5624338001647641
1.16850005e7	0.5603716940671908
1.16950005e7	0.6326305546545573
1.17050005e7	0.6582294264339152
1.17150005e7	0.7187010078387459
1.17250005e7	0.7100498930862438
1.17350005e7	0.7473326537546722
1.17450005e7	0.7404645076872751
1.17550005e7	0.6839982961806048
1.17650005e7	0.6326704114164264
1.17750005e7	0.668058398144358
1.17850005e7	0.683271170051112
1.17950005e7	0.6698612501788014
1.18050005e7	0.7154714850367024
1.18150005e7	0.7392028554431884
1.18250005e7	0.7297921478060048
1.18350005e7	0.6981028457314028
1.18450005e7	0.7179474216380183
1.18550005e7	0.6800950997226258
1.18650005e7	0.668647568287808
1.18750005e7	0.5972534696859023
1.18850005e7	0.5114988658174838
1.18950005e7	0.5302570653041673
1.19050005e7	0.5063876651982379
1.19150005e7	0.4400452062535318
1.19250005e7	0.45404837013669824
1.19350005e7	0.4518969364982755
1.19450005e7	0.3573444643212085
1.19550005e7	0.31704319537321524
1.19650005e7	0.255406552368019
1.19750005e7	0.2579725878680961
1.19850005e7	0.22872550309088518
1.19950005e7	0.19552050473186125
1.20050005e7	0.16455854727614283
1.20150005e7	0.18646934460887948
1.20250005e7	0.15119277885235333
1.20350005e7	0.23080233630494934
1.20450005e7	0.283186054957027
1.20550005e7	0.3454636591478697
1.20650005e7	0.4114788243462161
1.20750005e7	0.4242990654205608
1.20850005e7	0.3845660024073827
1.20950005e7	0.3280529874430798
1.21050005e7	0.2761991777067154
1.21150005e7	0.1298841698841699
1.21250005e7	0.10302756439222775
1.21350005e7	0.13036020583190397
1.21450005e7	0.12557213930348263
1.21550005e7	0.13813798409848682
1.21650005e7	0.16889140271493214
1.21750005e7	0.20311138767890477
1.21850005e7	0.2276406712734452
1.21950005e7	0.2644571428571429
1.22050005e7	0.42601465056424465
1.22150005e7	0.47806718160589184
1.22250005e7	0.5329930394431555
1.22350005e7	0.5756207674943568
1.22450005e7	0.6000583600817042
1.22550005e7	0.6235143223599829
1.22650005e7	0.5372469635627531
1.22750005e7	0.45684777727885056
1.22850005e7	0.40862230552952206
1.22950005e7	0.3370703331570598
1.23050005e7	0.3012418687167357
1.23150005e7	0.31221221221221224
1.23250005e7	0.2649290103835559
1.23350005e7	0.22394127611518916
1.23450005e7	0.18517198360363576
1.23550005e7	0.16618765849535083
1.23650005e7	0.1047066696408655
1.23750005e7	0.06867440138237473
1.23850005e7	0.07005649717514124
1.23950005e7	0.03619469026548674
1.24050005e7	0.09654718842486024
1.24150005e7	0.1728323699421965
1.24250005e7	0.2543889845094664
1.24350005e7	0.24937759336099585
1.24450005e7	0.28444055944055946
1.24550005e7	0.2997482919813017
1.24650005e7	0.18808618504435998
1.24750005e7	0.09539606262594949
1.24850005e7	0.1734012280964505
1.24950005e7	0.19831544627088712
1.25050005e7	0.18776890813151131
1.25150005e7	0.22400375058602903
1.25250005e7	0.2698105263157895
1.25350005e7	0.16900232018561487
1.25450005e7	0.09815919108115118
1.25550005e7	0.049978714346530465
1.25650005e7	0.054447439353099765
1.25750005e7	0.07191802753762411
1.25850005e7	0.10279607670912021
1.25950005e7	0.14815450643776826
1.26050005e7	0.19075207398340813
1.26150005e7	0.18312236286919834
1.26250005e7	0.1885620377978636
1.26350005e7	0.18384819064430719
1.26450005e7	0.2467076382791923
1.26550005e7	0.46722319859402467
1.26650005e7	0.48927335640138414
1.26750005e7	0.45604778496764564
1.26850005e7	0.3911868072452014
1.26950005e7	0.3546115798661624
1.27050005e7	0.19637119637119638
1.27150005e7	0.16751625944805767
1.27250005e7	0.24438529362834802
1.27350005e7	0.331416989128432
1.27450005e7	0.36042126719891293
1.27550005e7	0.4610760293003284
1.27650005e7	0.5400228050171038
1.27750005e7	0.5403213917145807
1.27850005e7	0.5234895191122071
1.27950005e7	0.4967398536260812
1.28050005e7	0.35193564605329314
1.28150005e7	0.207426803142109
1.28250005e7	0.1587287376902417
1.28350005e7	0.1416977225672878
1.28450005e7	0.14510454696315966
1.28550005e7	0.1958974358974359
1.28650005e7	0.27928716585899643
1.28750005e7	0.24104211277658819
1.28850005e7	0.20519125683060113
1.28950005e7	0.2132583366813982
1.29050005e7	0.15003406768112656
1.29150005e7	0.0801703738760057
1.29250005e7	0.16184880532706622
1.29350005e7	0.19582366589327146
1.29450005e7	0.2510474860335196
1.29550005e7	0.27071724955542387
1.29650005e7	0.284089121887287
1.29750005e7	0.2999539806718822
1.29850005e7	0.3091514143094842
1.29950005e7	0.32485036577255605
1.30050005e7	0.33523047977422393
1.30150005e7	0.3374363944754059
1.30250005e7	0.2965537642360598
1.30350005e7	0.2929115407147042
1.30450005e7	0.26549579216977687
1.30550005e7	0.2610153702841174
1.30650005e7	0.22987442167878389
1.30750005e7	0.2983920034767492
1.30850005e7	0.512022367194781
1.30950005e7	0.49540106951871665
1.31050005e7	0.376057605760576
1.31150005e7	0.333127481252757
1.31250005e7	0.3159738341422242
1.31350005e7	0.2805910006715917
1.31450005e7	0.3212492345376608
1.31550005e7	0.3924592973436162
1.31650005e7	0.4511043741879602
1.31750005e7	0.5231989201957146
1.31850005e7	0.5252734082397004
1.31950005e7	0.591765135826532
1.32050005e7	0.6050018571251703
1.32150005e7	0.5923906150919467
1.32250005e7	0.5776939478432015
1.32350005e7	0.5670637701471619
1.32450005e7	0.4826565143824027
1.32550005e7	0.47780821917808214
1.32650005e7	0.514649947753396
1.32750005e7	0.5331119359249854
1.32850005e7	0.524294205052006
1.32950005e7	0.45997629395495854
1.33050005e7	0.44341736694677875
1.33150005e7	0.4359180393732422
1.33250005e7	0.39150204994409243
1.33350005e7	0.3829805996472663
1.33450005e7	0.37889447236180906
1.33550005e7	0.35915390226112326
1.33650005e7	0.3708072244747513
1.33750005e7	0.5044875682231656
1.33850005e7	0.4500132450331127
1.33950005e7	0.4692109334708613
1.34050005e7	0.45639170284611674
1.34150005e7	0.41541501976284595
1.34250005e7	0.29882550335570474
1.34350005e7	0.3007057546145494
1.34450005e7	0.2683733502941645
1.34550005e7	0.27309280201041103
1.34650005e7	0.3580628541988666
1.34750005e7	0.4799506646567083
1.34850005e7	0.545451688923802
1.34950005e7	0.5871100445663353
1.35050005e7	0.6341928647121159
1.35150005e7	0.7198336532309662
1.35250005e7	0.7789135096497498
1.35350005e7	0.814730878186969
1.35450005e7	0.8045027659848193
1.35550005e7	0.8290973747515951
1.35650005e7	0.7884230730376808
1.35750005e7	0.7692429200045133
1.35850005e7	0.7543653329924581
1.35950005e7	0.7805743243243243
1.36050005e7	0.7593582887700535
1.36150005e7	0.822052586938083
1.36250005e7	0.8608937137086592
1.36350005e7	0.9019626847589048
1.36450005e7	0.8853069537387256
1.36550005e7	0.8469308035714287
1.36650005e7	0.7664296903241354
1.36750005e7	0.7283803206191266
1.36850005e7	0.7001121774897172
1.36950005e7	0.7096820191073719
1.37050005e7	0.7668253763994339
1.37150005e7	0.8421136484333508
1.37250005e7	0.8568542568542569
1.37350005e7	0.8013294336612603
1.37450005e7	0.7706489675516224
1.37550005e7	0.687022526934378
1.37650005e7	0.6037292464878672
1.37750005e7	0.5518552591229683
1.37850005e7	0.544424264438794
1.37950005e7	0.5605686494575384
1.38050005e7	0.5926565874730021
1.38150005e7	0.6573712255772647
1.38250005e7	0.7235721703011423
1.38350005e7	0.8325985303941217
1.38450005e7	0.8858214553638409
1.38550005e7	0.8602739726027396
1.38650005e7	0.8707656612529002
1.38750005e7	0.8380555555555556
1.38850005e7	0.7870927318295738
1.38950005e7	0.6525621511922882
1.39050005e7	0.6171201814058958
1.39150005e7	0.46094968107725015
1.39250005e7	0.3116392443631932
1.39350005e7	0.3780510879848628
1.39450005e7	0.5975492016338656
1.39550005e7	0.6112359550561799
1.39650005e7	0.6726475104189515
1.39750005e7	0.74233531705315
1.39850005e7	0.7660767639623075
1.39950005e7	0.7254237288135595
1.40050005e7	0.7749216300940439
1.40150005e7	0.7530249110320285
