# Supplementary material for: Admixture of evolutionary rates across a butterfly hybrid zone
Source: eLife. 2022 Jun 15;11:e78135. doi: 10.7554/eLife.78135 (PMC9246367; doi:10.7554/eLife.78135)
Supplement: Figure 2—source data 1. [file elife-78135-fig2-data1.zip › Fst_50kbWindows_10kbIncreaments/Chromosome11.csv]

Position	Fst_XY_KM
25000.5	0.16708456804194216
35000.5	0.13335782512858196
45000.5	0.11314757481940149
55000.5	0.08434065934065939
65000.5	0.08894747515716897
75000.5	0.11767554479418892
85000.5	0.13086206896551728
95000.5	0.12940603700097372
105000.5	0.18207387961747612
115000.5	0.24657210401891255
125000.5	0.3166469893742621
135000.5	0.3183979974968711
145000.5	0.33519776268477824
155000.5	0.28367928367928363
165000.5	0.3036414565826331
175000.5	0.35000000000000003
185000.5	0.3883445945945946
195000.5	0.3943904470980284
205000.5	0.44793829724117484
215000.5	0.4781278127812782
225000.5	0.56736131493983
235000.5	0.6156268221574346
245000.5	0.6632319678311134
255000.5	0.7051923076923077
265000.5	0.6638895735765343
275000.5	0.5360943643512451
285000.5	0.4604373757455269
295000.5	0.3524876441515651
305000.5	0.2576163161249203
315000.5	0.2672871423647019
325000.5	0.30810996563573884
335000.5	0.27512853470437015
345000.5	0.2669565217391304
355000.5	0.2456129236617042
365000.5	0.2257622473449812
375000.5	0.1619165634035523
385000.5	0.14429244225162596
395000.5	0.11631935047361301
405000.5	0.10515463917525777
415000.5	0.24546615581098344
425000.5	0.25647854576199536
435000.5	0.30653120464441225
445000.5	0.28202676864244747
455000.5	0.23737024221453287
465000.5	0.0941922889214251
475000.5	0.054712643678160935
485000.5	0.16205035971223022
495000.5	0.25302540415704394
505000.5	0.34087982832618036
515000.5	0.3758688895168128
525000.5	0.3382143797735055
535000.5	0.24565389696169088
545000.5	0.295949309798597
555000.5	0.410913549969344
565000.5	0.41178728070175447
575000.5	0.3617877679038161
585000.5	0.3653560626890295
595000.5	0.2702207306053957
605000.5	0.19264609323703222
615000.5	0.2472222222222223
625000.5	0.34821837201699907
635000.5	0.2852411388727484
645000.5	0.33178122690317813
655000.5	0.2511580241852839
665000.5	0.1412981455064194
675000.5	0.156837815810921
685000.5	0.18887484197218715
695000.5	0.18646487721302116
705000.5	0.16162817287903045
715000.5	0.1719365689572321
725000.5	0.1377356360763066
735000.5	0.1646509654148101
745000.5	0.17289256198347108
755000.5	0.1927463503649635
765000.5	0.19869357284497846
775000.5	0.2108447937131631
785000.5	0.20779438135086672
795000.5	0.19614987968374017
805000.5	0.19223809523809524
815000.5	0.15732734418865807
825000.5	0.14353842878433046
835000.5	0.11489773689943122
845000.5	0.08427037271004426
855000.5	0.0657354379103227
865000.5	0.07357447480650768
875000.5	0.05840142095914744
885000.5	0.037140303842716736
895000.5	0.05880230880230883
905000.5	0.11416856492027337
915000.5	0.10365613943126724
925000.5	0.11320992318347818
935000.5	0.14534764826175872
945000.5	0.17007327419976861
955000.5	0.22885514018691594
965000.5	0.4274140367404617
975000.5	0.5571525423728814
985000.5	0.5801028339112758
995000.5	0.559679851525345
1.0050005e6	0.5062813790025661
1.0150005e6	0.39565914679781894
1.0250005e6	0.29455731126160023
1.0350005e6	0.35618115055079563
1.0450005e6	0.44706026158171386
1.0550005e6	0.4259038259038259
1.0650005e6	0.41780753968253975
1.0750005e6	0.4649585864163447
1.0850005e6	0.4088247893759818
1.0950005e6	0.27239432321074325
1.1050005e6	0.1897574123989219
1.1150005e6	0.2019859064702115
1.1250005e6	0.1813067150635209
1.1350005e6	0.22996665078608863
1.1450005e6	0.3282754223780683
1.1550005e6	0.4926328034121752
1.1650005e6	0.5291485624479985
1.1750005e6	0.5203171053968899
1.1850005e6	0.4900403621686484
1.1950005e6	0.45255189255189254
1.2050005e6	0.2974634896233666
1.2150005e6	0.22286279031461043
1.2250005e6	0.18358974358974361
1.2350005e6	0.19690313287720562
1.2450005e6	0.16274582560296846
1.2550005e6	0.16794798240581374
1.2650005e6	0.13527551190278012
1.2750005e6	0.16803680981595095
1.2850005e6	0.1382957224654766
1.2950005e6	0.1243130434782609
1.3050005e6	0.1164987613542527
1.3150005e6	0.1304202383441355
1.3250005e6	0.13389714285714288
1.3350005e6	0.15215403128760532
1.3450005e6	0.18312155358427235
1.3550005e6	0.24007674269878493
1.3650005e6	0.24315495379325167
1.3750005e6	0.2116953960288021
1.3850005e6	0.22980361956103199
1.3950005e6	0.2418711154726856
1.4050005e6	0.22864123285096788
1.4150005e6	0.2466655743077175
1.4250005e6	0.21657117672983692
1.4350005e6	0.18459538511537207
1.4450005e6	0.1678794560823227
1.4550005e6	0.1625862695241555
1.4650005e6	0.10438850523501897
1.4750005e6	0.08783011162537438
1.4850005e6	0.06705454545454546
1.4950005e6	0.23121790922160607
1.5050005e6	0.2517082917082917
1.5150005e6	0.3339508144362824
1.5250005e6	0.401531728665208
1.5350005e6	0.46427981272376756
1.5450005e6	0.4066953316953317
1.5550005e6	0.37262154967073
1.5650005e6	0.31283012970776686
1.5750005e6	0.23740366501113205
1.5850005e6	0.17988312378253943
1.5950005e6	0.2488578088578089
1.6050005e6	0.36264112213479305
1.6150005e6	0.5300578034682081
1.6250005e6	0.640126291618829
1.6350005e6	0.7452946768060837
1.6450005e6	0.7534769947582993
1.6550005e6	0.7035862232216831
1.6650005e6	0.623113708820404
1.6750005e6	0.5128230131643101
1.6850005e6	0.3876430205949657
1.6950005e6	0.3159119496855346
1.7050005e6	0.288130081300813
1.7150005e6	0.26985843804676324
1.7250005e6	0.26422375641706497
1.7350005e6	0.29477351916376304
1.7450005e6	0.2832340732719726
1.7550005e6	0.2789551020408163
1.7650005e6	0.22059066160699553
1.7750005e6	0.21853068280034574
1.7850005e6	0.17053662517853502
1.7950005e6	0.14321999180663667
1.8050005e6	0.13952483801295898
1.8150005e6	0.19472883933096807
1.8250005e6	0.17532026143790852
1.8350005e6	0.20669229030070088
1.8450005e6	0.25564007824386004
1.8550005e6	0.25485215320500104
1.8650005e6	0.25817761510306303
1.8750005e6	0.25890196078431377
1.8850005e6	0.22966549295774652
1.8950005e6	0.33489716131225566
1.9050005e6	0.3318049615055603
1.9150005e6	0.2896683673469388
1.9250005e6	0.29931079750574335
1.9350005e6	0.2902275769745649
1.9450005e6	0.1709232264334305
1.9550005e6	0.23129829984544054
1.9650005e6	0.2700062357098317
1.9750005e6	0.26346490375267356
1.9850005e6	0.33910138633706366
1.9950005e6	0.38647983336489306
2.0050005e6	0.41620758483033937
2.0150005e6	0.43964539007092196
2.0250005e6	0.44435199999999997
2.0350005e6	0.3588824979457683
2.0450005e6	0.37861152950842125
2.0550005e6	0.35328938139991584
2.0650005e6	0.33204101699676924
2.0750005e6	0.39439859288323637
2.0850005e6	0.3968829841594277
2.0950005e6	0.4546783625730995
2.1050005e6	0.5055243135957659
2.1150005e6	0.5392807892224463
2.1250005e6	0.5338221814848763
2.1350005e6	0.5673927998165558
2.1450005e6	0.4897931593889414
2.1550005e6	0.4068754774637127
2.1650005e6	0.3727307643067469
2.1750005e6	0.34912075029308326
2.1850005e6	0.3334868724090281
2.1950005e6	0.2994511079487701
2.2050005e6	0.2643726235741445
2.2150005e6	0.19847876611028947
2.2250005e6	0.1573947609825706
2.2350005e6	0.13477317350418516
2.2450005e6	0.3072189349112426
2.2550005e6	0.4549880074620237
2.2650005e6	0.5690792366546478
2.2750005e6	0.698446876103071
2.2850005e6	0.7578299345902271
2.2950005e6	0.7468159157181826
2.3050005e6	0.7410182516810759
2.3150005e6	0.726119865988336
2.3250005e6	0.6582795143373804
2.3350005e6	0.6391772771792361
2.3450005e6	0.5832147418354315
2.3550005e6	0.6021218551076084
2.3650005e6	0.6048501362397821
2.3750005e6	0.6121720229777986
2.3850005e6	0.6464707868963191
2.3950005e6	0.6336398053001625
2.4050005e6	0.5980471237529187
2.4150005e6	0.6673478725026689
2.4250005e6	0.6917518926816311
2.4350005e6	0.7190309806662009
2.4450005e6	0.7358018754508294
2.4550005e6	0.7016607354685647
2.4650005e6	0.6497554157931518
2.4750005e6	0.6133333333333334
2.4850005e6	0.600900532132624
2.4950005e6	0.590132908027645
2.5050005e6	0.5939042089985488
2.5150005e6	0.5813469706162782
2.5250005e6	0.574452491056627
2.5350005e6	0.5663664802350935
2.5450005e6	0.57493778883754
2.5550005e6	0.6047245657568239
2.5650005e6	0.6651612903225806
2.5750005e6	0.718481699051062
2.5850005e6	0.7303596320044606
2.5950005e6	0.7323579448792106
2.6050005e6	0.7340459647247459
2.6150005e6	0.6391681109185443
2.6250005e6	0.4089418777943368
2.6350005e6	0.5129207383279044
2.6450005e6	0.6129400570884871
2.6550005e6	0.6349546578730421
2.6650005e6	0.5355324074074075
2.6750005e6	0.4490437739056523
2.6850005e6	0.33914460285132375
2.6950005e6	0.2735334872979215
2.7050005e6	0.23992273019961366
2.7150005e6	0.4238988741852656
2.7250005e6	0.6940281957864725
2.7350005e6	0.7868566904196359
2.7450005e6	0.6629019607843137
2.7550005e6	0.6473088149445417
2.7650005e6	0.5824316034842351
2.7750005e6	0.3906202723146747
2.7850005e6	0.300155628566488
2.7950005e6	0.34807692307692306
2.8050005e6	0.23440860215053766
2.8150005e6	0.11818181818181821
2.8250005e6	0.12175955584027336
2.8350005e6	0.09732047159699894
2.8450005e6	0.07603053435114507
2.8550005e6	0.06703659664420666
2.8650005e6	0.09224605232147066
2.8750005e6	0.08715070164734595
2.8850005e6	0.18484199924461794
2.8950005e6	0.26908402504732776
2.9050005e6	0.3165973031463293
2.9150005e6	0.4473400673400675
2.9250005e6	0.4784247728037699
2.9350005e6	0.410478038454754
2.9450005e6	0.36062500000000003
2.9550005e6	0.3705000902690016
2.9650005e6	0.24945978391356546
2.9750005e6	0.1804967801287949
2.9850005e6	0.10712678169542389
2.9950005e6	0.12733289212442098
3.0050005e6	0.1280933062880325
3.0150005e6	0.1804541768045418
3.0250005e6	0.28755008161448287
3.0350005e6	0.36752831832704036
3.0450005e6	0.42690773730390863
3.0550005e6	0.47269490922036317
3.0650005e6	0.46311730314715754
3.0750005e6	0.3650618982118295
3.0850005e6	0.2974128233970754
3.0950005e6	0.22611894543225017
3.1050005e6	0.1267749124482649
3.1150005e6	0.09459635416666667
3.1250005e6	0.11612593894837782
3.1350005e6	0.09733464955577494
3.1450005e6	0.08594442207007652
3.1550005e6	0.11474435196195008
3.1650005e6	0.14575357239148018
3.1750005e6	0.1691337636991443
3.1850005e6	0.20544073485249956
3.1950005e6	0.19649751243781094
3.2050005e6	0.14722753346080306
3.2150005e6	0.18427350427350428
3.2250005e6	0.15730493169715212
3.2350005e6	0.1450073575783057
3.2450005e6	0.16755266784800163
3.2550005e6	0.17520176082171682
3.2650005e6	0.18458904109589042
3.2750005e6	0.1673157162726008
3.2850005e6	0.18271132376395535
3.2950005e6	0.24909896602658796
3.3050005e6	0.23940497874924105
3.3150005e6	0.1848252911813644
3.3250005e6	0.18604651162790697
3.3350005e6	0.24407510003077873
3.3450005e6	0.2255716908696378
3.3550005e6	0.23936046511627912
3.3650005e6	0.2616434461188513
3.3750005e6	0.3746912024199647
3.3850005e6	0.4542599861463865
3.3950005e6	0.44744613365416164
3.4050005e6	0.4782760338814151
3.4150005e6	0.48907944514501905
3.4250005e6	0.4654495912806539
3.4350005e6	0.33041376368548275
3.4450005e6	0.29467384799521246
3.4550005e6	0.31158605174353204
3.4650005e6	0.3161436887689905
3.4750005e6	0.2570640514863623
3.4850005e6	0.3061072953406349
3.4950005e6	0.3398638426626324
3.5050005e6	0.3687792428753722
3.5150005e6	0.4517964693665628
3.5250005e6	0.5038025889967638
3.5350005e6	0.4491623931623932
3.5450005e6	0.4346005154639175
3.5550005e6	0.3907538003447735
3.5650005e6	0.3018447934136302
3.5750005e6	0.295211529521153
3.5850005e6	0.30079688330086773
3.5950005e6	0.29707414829659323
3.6050005e6	0.31928835652633436
3.6150005e6	0.32899200623903296
3.6250005e6	0.2805129379436685
3.6350005e6	0.25875416559856446
3.6450005e6	0.21435294117647063
3.6550005e6	0.12151690024732074
3.6650005e6	0.12252252252252255
3.6750005e6	0.1296494355317885
3.6850005e6	0.16723884256988725
3.6950005e6	0.14670871107607408
3.7050005e6	0.1395509499136442
3.7150005e6	0.1816717019133937
3.7250005e6	0.21672259507829977
3.7350005e6	0.20560391730141456
3.7450005e6	0.27107296137339054
3.7550005e6	0.3084263959390864
3.7650005e6	0.27701352145796587
3.7750005e6	0.25909729814149624
3.7850005e6	0.3075943469482839
3.7950005e6	0.3196728368489023
3.8050005e6	0.4034156594850237
3.8150005e6	0.4639533143797696
3.8250005e6	0.535576323987539
3.8350005e6	0.598202116862404
3.8450005e6	0.673766565543669
3.8550005e6	0.6920922288642187
3.8650005e6	0.6780030340642669
3.8750005e6	0.6742840271626809
3.8850005e6	0.6524922965379736
3.8950005e6	0.6228596075048523
3.9050005e6	0.5667192784667417
3.9150005e6	0.5042375502629138
3.9250005e6	0.45177664974619286
3.9350005e6	0.30969325153374233
3.9450005e6	0.283762084220875
3.9550005e6	0.23944105491045073
3.9650005e6	0.23753822629969418
3.9750005e6	0.17593643586833144
3.9850005e6	0.2237362637362638
3.9950005e6	0.31524873096446704
4.0050005e6	0.38306306306306304
4.0150005e6	0.5017218543046358
4.0250005e6	0.6242305540011192
4.0350005e6	0.7041108132260947
4.0450005e6	0.7214666382434449
4.0550005e6	0.7382581491573319
4.0650005e6	0.7060470905507726
4.0750005e6	0.7185499343633243
4.0850005e6	0.7062584048825904
4.0950005e6	0.6532642953624495
4.1050005e6	0.5777750877617722
4.1150005e6	0.5283374402087259
4.1250005e6	0.39141895681435784
4.1350005e6	0.20965639810426542
4.1450005e6	0.26145878290893393
4.1550005e6	0.2363636363636364
4.1650005e6	0.29415113135050525
4.1750005e6	0.30696485623003195
4.1850005e6	0.2826800670016751
4.1950005e6	0.18559514783927222
4.2050005e6	0.1687598611549385
4.2150005e6	0.1031738800303721
4.2250005e6	0.08407960199004978
4.2350005e6	0.08935801041064204
4.2450005e6	0.11973650874081584
4.2550005e6	0.13441541973116916
4.2650005e6	0.13322834645669296
4.2750005e6	0.14989420228523065
4.2850005e6	0.16172484599589326
4.2950005e6	0.17597650513950075
4.3050005e6	0.28513959771840297
4.3150005e6	0.42926254950230125
4.3250005e6	0.42979649581020785
4.3350005e6	0.426831201177403
4.3450005e6	0.4296277791656259
4.3550005e6	0.4100229636633797
4.3650005e6	0.34570883661792756
4.3750005e6	0.4680754313227231
4.3850005e6	0.5277654281782578
4.3950005e6	0.5179208425343979
4.4050005e6	0.4587516641867022
4.4150005e6	0.3822022160664821
4.4250005e6	0.2840020212228399
4.4350005e6	0.18854748603351956
4.4450005e6	0.10354215863314349
4.4550005e6	0.10004537891393131
4.4650005e6	0.14575457545754575
4.4750005e6	0.21530054644808744
4.4850005e6	0.2252655431242034
4.4950005e6	0.2164367816091954
4.5050005e6	0.20623471882640593
4.5150005e6	0.19316664078273027
4.5250005e6	0.1332615715823466
4.5350005e6	0.10047709923664123
4.5450005e6	0.10896239751201586
4.5550005e6	0.17513488153882245
4.5650005e6	0.3426756649464072
4.5750005e6	0.3800638524299397
4.5850005e6	0.41315396113602393
4.5950005e6	0.42599210080872674
4.6050005e6	0.4641619907294462
4.6150005e6	0.255080058224163
4.6250005e6	0.11525114155251144
4.6350005e6	0.17728301886792455
4.6450005e6	0.22022405660377362
4.6550005e6	0.20660941972417385
4.6650005e6	0.20091258405379445
4.6750005e6	0.20589916542814682
4.6850005e6	0.18734751160531143
4.6950005e6	0.14586051179126944
4.7050005e6	0.12585627938213567
4.7150005e6	0.12250695563039982
4.7250005e6	0.09111544600106407
4.7350005e6	0.010600706713780947
4.7450005e6	-0.0063931081387440195
4.7550005e6	0.0033944954128440714
4.7650005e6	0.01104592352822176
4.7750005e6	0.04773611964761322
4.7850005e6	0.04546979865771814
4.7950005e6	0.05542691751085387
4.8050005e6	0.1580556404769184
4.8150005e6	0.20723891748298193
4.8250005e6	0.22771394271994516
4.8350005e6	0.23628851781718027
4.8450005e6	0.26323644933228596
4.8550005e6	0.19708792234459588
4.8650005e6	0.16219746446407993
4.8750005e6	0.2527191298784389
4.8850005e6	0.29968730456535336
4.8950005e6	0.3455266418835192
4.9050005e6	0.3768606410785527
4.9150005e6	0.4018740239458616
4.9250005e6	0.41131799926980644
4.9350005e6	0.3836442567171184
4.9450005e6	0.3517751479289941
4.9550005e6	0.34377431906614786
4.9650005e6	0.3475896168108777
4.9750005e6	0.18985019871598902
4.9850005e6	0.11573849878934628
4.9950005e6	0.11315593136035812
5.0050005e6	0.10498564343513447
5.0150005e6	0.11161825726141082
5.0250005e6	0.1343639411436022
5.0350005e6	0.14098746081504704
5.0450005e6	0.14666666666666672
5.0550005e6	0.15732673267326738
5.0650005e6	0.167479674796748
5.0750005e6	0.16960680127523914
5.0850005e6	0.2038790644609241
5.0950005e6	0.18499227543588617
5.1050005e6	0.2070299903257014
5.1150005e6	0.27813898001789444
5.1250005e6	0.3176095617529881
5.1350005e6	0.35677543186180427
5.1450005e6	0.43721904230071196
5.1550005e6	0.5252741581731389
5.1650005e6	0.5191122071516645
5.1750005e6	0.5434078643022359
5.1850005e6	0.5286627824356971
5.1950005e6	0.5466633954857704
5.2050005e6	0.5090938149272812
5.2150005e6	0.505797576154602
5.2250005e6	0.440665783998487
5.2350005e6	0.3864210369930174
5.2450005e6	0.22447149263292768
5.2550005e6	0.30391557900583177
5.2650005e6	0.30612130550497274
5.2750005e6	0.29984163722743334
5.2850005e6	0.3196490806393463
5.2950005e6	0.35320170757737457
5.3050005e6	0.24477044281445262
5.3150005e6	0.1886750348675035
5.3250005e6	0.1627724986025713
5.3350005e6	0.11007709251101326
5.3450005e6	0.09424796476711601
5.3550005e6	0.08059535401307559
5.3650005e6	0.05207900207900214
5.3750005e6	0.05273934698395135
5.3850005e6	0.041076177068668895
5.3950005e6	0.06187427240977886
5.4050005e6	0.0830463962649548
5.4150005e6	0.079290780141844
5.4250005e6	0.073252406864797
5.4350005e6	0.10608491488945414
5.4450005e6	0.12449212508559691
5.4550005e6	0.1754563448427535
5.4650005e6	0.18855232922498436
5.4750005e6	0.20870806566738043
5.4850005e6	0.31810877626699635
5.4950005e6	0.37265936254980087
5.5050005e6	0.33730755019091024
5.5150005e6	0.3234680905161454
5.5250005e6	0.30420798713481645
5.5350005e6	0.19973226238286482
5.5450005e6	0.08246515040352168
5.5550005e6	0.08560930802204533
5.5650005e6	0.11737377615665198
5.5750005e6	0.1344986200551978
5.5850005e6	0.13844746072899192
5.5950005e6	0.11121579996376159
5.6050005e6	0.11617569236196862
5.6150005e6	0.16681252103668803
5.6250005e6	0.21376720901126411
5.6350005e6	0.31713080168776375
5.6450005e6	0.39997066158134087
5.6550005e6	0.4717995091073506
5.6650005e6	0.48286113581501716
5.6750005e6	0.531799870045484
5.6850005e6	0.5625626740947075
5.6950005e6	0.5659871869539896
5.7050005e6	0.5890559230306674
5.7150005e6	0.6451259583789705
5.7250005e6	0.5764873192699691
5.7350005e6	0.5593910717959267
5.7450005e6	0.5476532302595251
5.7550005e6	0.514177263237806
5.7650005e6	0.4339503117885776
5.7750005e6	0.4691026082959899
5.7850005e6	0.4574349442379182
5.7950005e6	0.4303835208022767
5.8050005e6	0.406405693950178
5.8150005e6	0.35842049594546954
5.8250005e6	0.3072869689057679
5.8350005e6	0.2127215849843587
5.8450005e6	0.17710718002081166
5.8550005e6	0.17123117000792845
5.8650005e6	0.16649010315026488
5.8750005e6	0.14781431858167549
5.8850005e6	0.16671473896740704
5.8950005e6	0.16307692307692312
5.9050005e6	0.12420278004905971
5.9150005e6	0.1878193909695485
5.9250005e6	0.3039126478616925
5.9350005e6	0.29772850189291505
5.9450005e6	0.2878784252722269
5.9550005e6	0.2754887935145446
5.9650005e6	0.24817357868717393
5.9750005e6	0.14446826051112946
5.9850005e6	0.0956041934890565
5.9950005e6	0.05711410746629103
6.0050005e6	0.04774750472079853
6.0150005e6	0.07142022209234368
6.0250005e6	0.11019922688076125
6.0350005e6	0.1331676332504833
6.0450005e6	0.27555263733858615
6.0550005e6	0.275820170109356
6.0650005e6	0.37854426941879415
6.0750005e6	0.5264009471191793
6.0850005e6	0.6033357771260998
6.0950005e6	0.6107606327555177
6.1050005e6	0.6143708184401064
6.1150005e6	0.5634276970160672
6.1250005e6	0.4673559172899252
6.1350005e6	0.3998425728100753
6.1450005e6	0.4000647458724507
6.1550005e6	0.3869755792110207
6.1650005e6	0.4147025927808846
6.1750005e6	0.36697047028800583
6.1850005e6	0.3454865919677703
6.1950005e6	0.31601513240857504
6.2050005e6	0.3616144018583043
6.2150005e6	0.36938527084601336
6.2250005e6	0.3682151589242054
6.2350005e6	0.3671359280728735
6.2450005e6	0.44059557696518503
6.2550005e6	0.48172942817294284
6.2650005e6	0.5119379844961239
6.2750005e6	0.5218230045816251
6.2850005e6	0.5274671626176914
6.2950005e6	0.5210426739541729
6.3050005e6	0.5266550184430208
6.3150005e6	0.5581520762178681
6.3250005e6	0.6406054362469292
6.3350005e6	0.651132787916929
6.3450005e6	0.60715496778569
6.3550005e6	0.5495286195286196
6.3650005e6	0.479760792375257
6.3750005e6	0.3727311643835617
6.3850005e6	0.3788838943098345
6.3950005e6	0.4148974824811835
6.4050005e6	0.4580252042653372
6.4150005e6	0.4427355717159214
6.4250005e6	0.5525215611752669
6.4350005e6	0.5567567567567567
6.4450005e6	0.525749350955865
6.4550005e6	0.4818369077911063
6.4650005e6	0.5217998448409621
6.4750005e6	0.45816183600905075
6.4850005e6	0.42581060768735235
6.4950005e6	0.36849573218046777
6.5050005e6	0.3353630489541124
6.5150005e6	0.3098209441128595
6.5250005e6	0.3280742459396752
6.5350005e6	0.297128181181415
6.5450005e6	0.3122095897182403
6.5550005e6	0.37110545660163985
6.5650005e6	0.33302791696492484
6.5750005e6	0.29504950495049515
6.5850005e6	0.43096791372653437
6.5950005e6	0.5681655960028552
6.6050005e6	0.5298888162197515
6.6150005e6	0.5340427966586566
6.6250005e6	0.49731989181214664
6.6350005e6	0.4226670591698557
6.6450005e6	0.22506658311138966
6.6550005e6	0.22153896209533105
6.6650005e6	0.24386252045826515
6.6750005e6	0.2795745841287156
6.6850005e6	0.3222721149528514
6.6950005e6	0.42725999353517935
6.7050005e6	0.44740952590474103
6.7150005e6	0.44693285746152134
6.7250005e6	0.46900248398483474
6.7350005e6	0.43240401465668316
6.7450005e6	0.2507864316846693
6.7550005e6	0.20803646800607803
6.7650005e6	0.19750819672131148
6.7750005e6	0.1918627599817823
6.7850005e6	0.20868217054263566
6.7950005e6	0.22392044680561235
6.8050005e6	0.24347947112038976
6.8150005e6	0.23101682516459401
6.8250005e6	0.3137600210277303
6.8350005e6	0.3303822068667675
6.8450005e6	0.37607598693974476
6.8550005e6	0.3546707212772023
6.8650005e6	0.35227834687389614
6.8750005e6	0.2534590009425071
6.8850005e6	0.18388150729688524
6.8950005e6	0.154526031710334
6.9050005e6	0.15314099581200563
6.9150005e6	0.12385478547854786
6.9250005e6	0.16448758207250927
6.9350005e6	0.19711657966691526
6.9450005e6	0.15212736755421358
6.9550005e6	0.14504001207911824
6.9650005e6	0.14326367274344154
6.9750005e6	0.15265765162672382
6.9850005e6	0.2632622972791851
6.9950005e6	0.42844982078853044
7.0050005e6	0.5201005997291547
7.0150005e6	0.5363096378616593
7.0250005e6	0.5320944062441926
7.0350005e6	0.49154494959884804
7.0450005e6	0.32724060770227303
7.0550005e6	0.20152031454783753
7.0650005e6	0.18933252057299607
7.0750005e6	0.23581765557163537
7.0850005e6	0.34283832729667435
7.0950005e6	0.4952244962716167
7.1050005e6	0.5420282140005325
7.1150005e6	0.5418504205501251
7.1250005e6	0.5380979694849145
7.1350005e6	0.583408071748879
7.1450005e6	0.5660471567267685
7.1550005e6	0.585854145854146
7.1650005e6	0.6383164005805515
7.1750005e6	0.660579551667578
7.1850005e6	0.6933047670058919
7.1950005e6	0.6782005465629599
7.2050005e6	0.6169384835479256
7.2150005e6	0.5781133828996283
7.2250005e6	0.5233912155260471
7.2350005e6	0.44448825954472126
7.2450005e6	0.4072740367302845
7.2550005e6	0.36000800640512415
7.2650005e6	0.3624815361890694
7.2750005e6	0.38556701030927837
7.2850005e6	0.43173023770038704
7.2950005e6	0.5047838616714698
7.3050005e6	0.6371991247264771
7.3150005e6	0.6318664643399089
7.3250005e6	0.6903269144648455
7.3350005e6	0.6785678366690133
7.3450005e6	0.6955569631707539
7.3550005e6	0.7077627090440138
7.3650005e6	0.7427729579309216
7.3750005e6	0.7420448332422089
7.3850005e6	0.7276323923346384
7.3950005e6	0.7089042853477033
7.4050005e6	0.6445331695331694
7.4150005e6	0.635765032056836
7.4250005e6	0.6298647430117224
7.4350005e6	0.7121227978370837
7.4450005e6	0.6982778415614237
7.4550005e6	0.7078676071622356
7.4650005e6	0.6029721362229102
7.4750005e6	0.3736526946107785
7.4850005e6	0.17486568558747959
7.4950005e6	0.17197508896797153
7.5050005e6	0.1738363038587991
7.5150005e6	0.15664396464280542
7.5250005e6	0.12557431918454287
7.5350005e6	0.11838046272493576
7.5450005e6	0.0866798679867987
7.5550005e6	0.06549314004659594
7.5650005e6	0.08143833881995442
7.5750005e6	0.16912880812399791
7.5850005e6	0.17032628334573283
7.5950005e6	0.20883793144631557
7.6050005e6	0.22963348063426045
7.6150005e6	0.23695355191256828
7.6250005e6	0.1446092977250247
7.6350005e6	0.13350582147477363
7.6450005e6	0.11894106523794519
7.6550005e6	0.12869440459110476
7.6650005e6	0.101716465352829
7.6750005e6	0.10386221294363258
7.6850005e6	0.14079295154185023
7.6950005e6	0.13795641098216813
7.7050005e6	0.10639642011055543
7.7150005e6	0.11865158571745399
7.7250005e6	0.14132334581772787
7.7350005e6	0.1448275862068966
7.7450005e6	0.3648145389542678
7.7550005e6	0.4192112745704043
7.7650005e6	0.5035312819348245
7.7750005e6	0.5762472986939773
7.7850005e6	0.6153228176741454
7.7950005e6	0.5791170128248779
7.8050005e6	0.6483224354164434
7.8150005e6	0.6508126801152737
7.8250005e6	0.5500278241513634
7.8350005e6	0.5540085448605178
7.8450005e6	0.5077172653534182
7.8550005e6	0.37900142653352353
7.8650005e6	0.3130434782608696
7.8750005e6	0.3063508410573292
7.8850005e6	0.18756557217796774
7.8950005e6	0.16605644546147982
7.9050005e6	0.20588647512263492
7.9150005e6	0.347706163805235
7.9250005e6	0.3804007514088916
7.9350005e6	0.43291976840363944
7.9450005e6	0.4555280819498411
7.9550005e6	0.3877333333333334
7.9650005e6	0.2149495617661651
7.9750005e6	0.2393724836873525
7.9850005e6	0.2273586236073897
7.9950005e6	0.20213459828046254
8.0050005e6	0.3473238584820078
8.0150005e6	0.4402842137781897
8.0250005e6	0.40256639809012235
8.0350005e6	0.40680963961972144
8.0450005e6	0.42857743665229736
8.0550005e6	0.4342334941985831
8.0650005e6	0.41673436230706745
8.0750005e6	0.43333333333333335
8.0850005e6	0.44397163120567373
8.0950005e6	0.4271986271986272
8.1050005e6	0.33907013396375096
8.1150005e6	0.39141847551741554
8.1250005e6	0.5683546252116363
8.1350005e6	0.6830685963054477
8.1450005e6	0.7767594780643172
8.1550005e6	0.8279074234130415
8.1650005e6	0.8318522390660394
8.1750005e6	0.7488581190433374
8.1850005e6	0.6550447518307568
8.1950005e6	0.6426628489620617
8.2050005e6	0.5975039619651348
8.2150005e6	0.6067559959464024
8.2250005e6	0.6875843599357258
8.2350005e6	0.756537063553255
8.2450005e6	0.7262446379825818
8.2550005e6	0.7734121122599705
8.2650005e6	0.7241830065359477
8.2750005e6	0.7125639253628197
8.2850005e6	0.6810084954782133
8.2950005e6	0.5825688073394495
8.3050005e6	0.6132360497379509
8.3150005e6	0.6106521957592203
8.3250005e6	0.5987672768023907
8.3350005e6	0.6350299914310198
8.3450005e6	0.6962778331671653
8.3550005e6	0.654993715556415
8.3650005e6	0.6162109753732792
8.3750005e6	0.6128898128898129
8.3850005e6	0.5469491135160028
8.3950005e6	0.5095599393019726
8.4050005e6	0.5576127205401873
8.4150005e6	0.6523028720626631
8.4250005e6	0.6652799239272557
8.4350005e6	0.7010288065843622
8.4450005e6	0.7299305260172976
8.4550005e6	0.6883219547251167
8.4650005e6	0.4169117647058824
8.4750005e6	0.3278748850045998
8.4850005e6	0.24635562244678566
8.4950005e6	0.16535020728780278
8.5050005e6	0.14782608695652175
8.5150005e6	0.15651189127972825
8.5250005e6	0.15293492695883135
8.5350005e6	0.0999117906498089
8.5450005e6	0.11445150594086764
8.5550005e6	0.11879866518353728
8.5650005e6	0.14592145015105742
8.5750005e6	0.17171006333567912
8.5850005e6	0.18731818924660895
8.5950005e6	0.1726463700234192
8.6050005e6	0.17742789466350847
8.6150005e6	0.16194415718717683
8.6250005e6	0.16544196771714073
8.6350005e6	0.17693509444681155
8.6450005e6	0.2609588078166737
8.6550005e6	0.3456459330143541
8.6650005e6	0.41606526513962977
8.6750005e6	0.5148050231328487
8.6850005e6	0.6012269938650308
8.6950005e6	0.5730947647448641
8.7050005e6	0.5441674975074775
8.7150005e6	0.5752313167259787
8.7250005e6	0.5713548387096775
8.7350005e6	0.6003188521323237
8.7450005e6	0.6046979865771813
8.7550005e6	0.6569939475453935
8.7650005e6	0.6234330192544041
8.7750005e6	0.5663547186830533
8.7850005e6	0.5521701063164478
8.7950005e6	0.6276598213249798
8.8050005e6	0.5661531279178338
8.8150005e6	0.5604785302285837
8.8250005e6	0.6059822002018534
8.8350005e6	0.6168319691863264
8.8450005e6	0.6035704002303484
8.8550005e6	0.6521799669306414
8.8650005e6	0.6900270011323056
8.8750005e6	0.6695179631679582
8.8850005e6	0.6361275881365418
8.8950005e6	0.5595016393442622
8.9050005e6	0.4233142857142857
8.9150005e6	0.4027004909983633
8.9250005e6	0.47303556658395374
8.9350005e6	0.5229766803840878
8.9450005e6	0.5688791484032562
8.9550005e6	0.548627549735583
8.9650005e6	0.48723838693210814
8.9750005e6	0.4258503401360544
8.9850005e6	0.36965653570546086
8.9950005e6	0.32484045164457537
9.0050005e6	0.2614414908194026
9.0150005e6	0.2749556849835401
9.0250005e6	0.3616884719822266
9.0350005e6	0.35277575757575763
9.0450005e6	0.30419133317546776
9.0550005e6	0.2995517810804435
9.0650005e6	0.27880046136101505
9.0750005e6	0.21072991020032242
9.0850005e6	0.1997668182348141
9.0950005e6	0.26090180600406654
9.1050005e6	0.29293124246079616
9.1150005e6	0.39126946672958945
9.1250005e6	0.4405993912432686
9.1350005e6	0.46262993762993776
9.1450005e6	0.44176540284360194
9.1550005e6	0.4031402831402831
9.1650005e6	0.41219161989296443
9.1750005e6	0.41021999767198236
9.1850005e6	0.510331534309946
9.1950005e6	0.5338099389712293
9.2050005e6	0.5578280890253262
9.2150005e6	0.4744803812227517
9.2250005e6	0.45271870329922975
9.2350005e6	0.33142636258214153
9.2450005e6	0.25921720944129073
9.2550005e6	0.24168470118195443
9.2650005e6	0.2248968609865471
9.2750005e6	0.15131599936193973
9.2850005e6	0.08346983118836705
9.2950005e6	0.0783441669517619
9.3050005e6	0.07079945799457997
9.3150005e6	0.15105853051058538
9.3250005e6	0.14925099357994495
9.3350005e6	0.17325850115549687
9.3450005e6	0.1954551602867578
9.3550005e6	0.19947753396029258
9.3650005e6	0.2353313968840771
9.3750005e6	0.28902800658978584
9.3850005e6	0.35010104150474125
9.3950005e6	0.4252032520325204
9.4050005e6	0.4903170522707798
9.4150005e6	0.5127947186419365
9.4250005e6	0.508825012607161
9.4350005e6	0.4512877041787754
9.4450005e6	0.41935483870967744
9.4550005e6	0.38733651650404816
9.4650005e6	0.36434583014537103
9.4750005e6	0.36466138754284366
9.4850005e6	0.38194701170671597
9.4950005e6	0.389278781543975
9.5050005e6	0.35954370606181196
9.5150005e6	0.2942594718714122
9.5250005e6	0.26020236087689713
9.5350005e6	0.34529435322386864
9.5450005e6	0.45677834744247053
9.5550005e6	0.4708471367723617
9.5650005e6	0.41594984050159506
9.5750005e6	0.3953585036369935
9.5850005e6	0.2684228377614472
9.5950005e6	0.13625889967637542
9.6050005e6	0.09852287394234908
9.6150005e6	0.11679377897412892
9.6250005e6	0.16598321177927622
9.6350005e6	0.2954293421249813
9.6450005e6	0.40657110237219335
9.6550005e6	0.5116034218030271
9.6650005e6	0.58344629287328
9.6750005e6	0.6161211129296235
9.6850005e6	0.6140656893672296
9.6950005e6	0.5667763157894736
9.7050005e6	0.5239329608938547
9.7150005e6	0.5710665745219995
9.7250005e6	0.6062878958005838
9.7350005e6	0.5506788337413755
9.7450005e6	0.5842234680830137
9.7550005e6	0.6346328363737382
9.7650005e6	0.6445454545454545
9.7750005e6	0.6687194062845412
9.7850005e6	0.7428196721311475
9.7950005e6	0.7490189298988678
9.8050005e6	0.7074394299287412
9.8150005e6	0.6189471463234519
9.8250005e6	0.49816138917262515
9.8350005e6	0.3406568516421291
9.8450005e6	0.22394151690526962
9.8550005e6	0.16182094081942336
9.8650005e6	0.08968434754311752
9.8750005e6	0.07934632801732625
9.8850005e6	0.08508914100486224
9.8950005e6	0.12231857599269742
9.9050005e6	0.165635103926097
9.9150005e6	0.22053494391717
9.9250005e6	0.2755111177436203
9.9350005e6	0.31938064516129033
9.9450005e6	0.3553139560683382
9.9550005e6	0.3761889143981633
9.9650005e6	0.39449929478138224
9.9750005e6	0.3596002104155708
9.9850005e6	0.3101730103806229
9.9950005e6	0.2629386316295465
1.00050005e7	0.25567465321563676
1.00150005e7	0.2719428926132837
1.00250005e7	0.3037902621722846
1.00350005e7	0.3492488569562377
1.00450005e7	0.38464742636120197
1.00550005e7	0.411495712924738
1.00650005e7	0.3868075471698113
1.00750005e7	0.3909817523752074
1.00850005e7	0.3464740380489201
1.00950005e7	0.29792557403008707
1.01050005e7	0.2675953285493175
1.01150005e7	0.25662580268534735
1.01250005e7	0.2090869375273045
1.01350005e7	0.28304479978855557
1.01450005e7	0.3133235004916421
1.01550005e7	0.3536514632217242
1.01650005e7	0.3968349249658937
1.01750005e7	0.47470758013063963
1.01850005e7	0.4795077163508498
1.01950005e7	0.5871359223300971
1.02050005e7	0.551967978652435
1.02150005e7	0.45884985455359145
1.02250005e7	0.4056239832674877
1.02350005e7	0.3160401935243766
1.02450005e7	0.15687086092715233
1.02550005e7	0.15155802593902645
1.02650005e7	0.18782259310771135
1.02750005e7	0.26865782624860574
1.02850005e7	0.27557747209966266
1.02950005e7	0.26074600355239796
1.03050005e7	0.25275687508551103
1.03150005e7	0.23258124024407545
1.03250005e7	0.10789565217391309
1.03350005e7	0.12380601143278631
1.03450005e7	0.16983556983556986
1.03550005e7	0.17070993914807298
1.03650005e7	0.13873417721518988
1.03750005e7	0.14149687310873513
1.03850005e7	0.08145128414186709
1.03950005e7	0.0287351616864511
1.04050005e7	0.03232150491663104
1.04150005e7	0.010962019558790096
1.04250005e7	0.022799048237075497
1.04350005e7	0.04213596589634285
1.04450005e7	0.08040265581494965
1.04550005e7	0.11244729605866177
1.04650005e7	0.13366301660190746
1.04750005e7	0.23315754779169418
1.04850005e7	0.3104635361618602
1.04950005e7	0.2878899896495638
1.05050005e7	0.27533421477890413
1.05150005e7	0.29188558085230587
1.05250005e7	0.2202481389578164
1.05350005e7	0.12636556334583404
1.05450005e7	0.1217472465932425
1.05550005e7	0.09474551823614262
1.05650005e7	0.0914133738601824
1.05750005e7	0.12005610098176721
1.05850005e7	0.15645628257093225
1.05950005e7	0.22174891774891775
1.06050005e7	0.2939356653190368
1.06150005e7	0.24803125939284645
1.06250005e7	0.2724277537344688
1.06350005e7	0.2656117329216519
1.06450005e7	0.20832035595105675
1.06550005e7	0.17769357815991452
1.06650005e7	0.2358004158004158
1.06750005e7	0.2333372079507149
1.06850005e7	0.23003570194633197
1.06950005e7	0.25544290288153676
1.07050005e7	0.2984054669703873
1.07150005e7	0.2662632375189108
1.07250005e7	0.2072317723770006
1.07350005e7	0.19399167162403336
1.07450005e7	0.19158305462653288
1.07550005e7	0.15092762828012704
1.07650005e7	0.13466537342386037
1.07750005e7	0.18390092879256972
1.07850005e7	0.20785773366418533
1.07950005e7	0.17817189631650754
1.08050005e7	0.1740550629958003
1.08150005e7	0.15736650225176924
1.08250005e7	0.11939064200217629
1.08350005e7	0.1289727643148188
1.08450005e7	0.16195292744602222
1.08550005e7	0.17722419928825625
1.08650005e7	0.18858108108108107
1.08750005e7	0.18609260763606825
1.08850005e7	0.15961178273454796
1.08950005e7	0.19407018202289358
1.09050005e7	0.18140454995054403
1.09150005e7	0.23640766902119076
1.09250005e7	0.2503413746017297
1.09350005e7	0.23467422096317284
1.09450005e7	0.2603223070398643
1.09550005e7	0.2624942334307243
1.09650005e7	0.22811688311688313
1.09750005e7	0.2623904881101376
1.09850005e7	0.3395755710351531
1.09950005e7	0.2831419044090404
1.10050005e7	0.2767078189300412
1.10150005e7	0.2591163026917217
1.10250005e7	0.19694364851957977
1.10350005e7	0.11053022426852818
1.10450005e7	0.11164564388383692
1.10550005e7	0.10040246847330296
1.10650005e7	0.0694409937888199
1.10750005e7	0.1056812204103104
1.10850005e7	0.09560211098672643
1.10950005e7	0.12058243591688157
1.11050005e7	0.14705118961788033
1.11150005e7	0.13279060456426
1.11250005e7	0.15699428738831114
1.11350005e7	0.18145356279334376
1.11450005e7	0.1665574704458055
1.11550005e7	0.135965848452508
1.11650005e7	0.22216332197399977
1.11750005e7	0.2423606723113863
1.11850005e7	0.2818686925955324
1.11950005e7	0.32970102735772827
1.12050005e7	0.3855415487522511
1.12150005e7	0.33293672255273127
1.12250005e7	0.34248402333981665
1.12350005e7	0.3678401522359658
1.12450005e7	0.39751750477402936
1.12550005e7	0.4358876117496807
1.12650005e7	0.5421802465183287
1.12750005e7	0.5390464121653732
1.12850005e7	0.5402761023991421
1.12950005e7	0.4634346543542389
1.13050005e7	0.5166572302117541
1.13150005e7	0.5397308239413502
1.13250005e7	0.5860630085541415
1.13350005e7	0.5743481324876675
1.13450005e7	0.6409460278956943
1.13550005e7	0.56762278978389
1.13650005e7	0.4842520756771472
1.13750005e7	0.406634758210926
1.13850005e7	0.3817620975515712
1.13950005e7	0.2916437818752452
1.14050005e7	0.28807743070831504
1.14150005e7	0.26998563906175205
1.14250005e7	0.3399273314493339
1.14350005e7	0.3173518243354796
1.14450005e7	0.3483229394909827
1.14550005e7	0.3587157352718462
1.14650005e7	0.4014254545454546
1.14750005e7	0.33826337323836947
1.14850005e7	0.347639225181598
1.14950005e7	0.3155123785647133
1.15050005e7	0.2536156351791531
1.15150005e7	0.1480098626276858
1.15250005e7	0.13713897383622153
1.15350005e7	0.10813361011511607
1.15450005e7	0.12941176470588237
1.15550005e7	0.13698532044396705
1.15650005e7	0.146360153256705
1.15750005e7	0.16567436208991498
1.15850005e7	0.17731870636842853
1.15950005e7	0.16407796101949024
1.16050005e7	0.17312480051069262
1.16150005e7	0.17626794258373207
1.16250005e7	0.1394584997780737
1.16350005e7	0.10643877312104896
1.16450005e7	0.14681461641476948
1.16550005e7	0.14534211051266707
1.16650005e7	0.2090461426226519
1.16750005e7	0.24368711457319053
1.16850005e7	0.26816550160589453
1.16950005e7	0.25663885578069134
1.17050005e7	0.24209199747952115
1.17150005e7	0.1819535303406271
1.17250005e7	0.11535498073747938
1.17350005e7	0.09154078549848944
1.17450005e7	0.07828715365239297
1.17550005e7	0.030341632889403603
1.17650005e7	0.023084994753410304
1.17750005e7	0.08359464627151052
1.17850005e7	0.1988074957410562
1.17950005e7	0.2300709219858156
1.18050005e7	0.26090727933419294
1.18150005e7	0.27801812688821753
1.18250005e7	0.2836969779102859
1.18350005e7	0.20637770897832822
1.18450005e7	0.2025406203840473
1.18550005e7	0.18758278145695367
1.18650005e7	0.17862674238513168
1.18750005e7	0.18869916175100906
1.18850005e7	0.2098410041841004
1.18950005e7	0.16024515487825083
1.19050005e7	0.19407632428327323
1.19150005e7	0.22373145979703363
1.19250005e7	0.2315683646112601
1.19350005e7	0.2474555297757154
1.19450005e7	0.3066987083208171
1.19550005e7	0.2852450041062141
1.19650005e7	0.2721753794266442
1.19750005e7	0.2503168270359071
1.19850005e7	0.22950819672131148
1.19950005e7	0.2273424657534247
1.20050005e7	0.2562731604023293
1.20150005e7	0.23988846973921601
1.20250005e7	0.2549062443109412
1.20350005e7	0.24500605850787607
1.20450005e7	0.1648237733241189
1.20550005e7	0.19137670196671716
1.20650005e7	0.23217054263565898
1.20750005e7	0.35814196242171187
1.20850005e7	0.4413729857199006
1.20950005e7	0.4726640278277558
1.21050005e7	0.4062801364224392
1.21150005e7	0.4174535050071531
1.21250005e7	0.3297625940938042
1.21350005e7	0.26205342774380436
1.21450005e7	0.18645598194130927
1.21550005e7	0.16466903320108586
1.21650005e7	0.1812807881773399
1.21750005e7	0.2166101694915255
1.21850005e7	0.22180942552459584
1.21950005e7	0.34450699694386366
1.22050005e7	0.37476087627275534
1.22150005e7	0.3385229540918164
1.22250005e7	0.3157648630594523
1.22350005e7	0.3132351208014143
1.22450005e7	0.3012723845428841
1.22550005e7	0.28079063955469724
1.22650005e7	0.2774818401937046
1.22750005e7	0.2672942605526875
1.22850005e7	0.26272175804051734
1.22950005e7	0.18063052846450448
1.23050005e7	0.14609516890664734
1.23150005e7	0.17401935812531844
1.23250005e7	0.20074448285030586
1.23350005e7	0.17888563049853376
1.23450005e7	0.19732142857142862
1.23550005e7	0.21517094017094018
1.23650005e7	0.15751166407465012
1.23750005e7	0.13004516711833786
1.23850005e7	0.10715063520871143
1.23950005e7	0.11093750000000004
1.24050005e7	0.11063829787234043
1.24150005e7	0.09577531272126506
1.24250005e7	0.1439667128987518
1.24350005e7	0.17000380662352493
1.24450005e7	0.19853330617233655
1.24550005e7	0.21672922252010723
1.24650005e7	0.24902609334803383
1.24750005e7	0.2243320610687023
1.24850005e7	0.21626617375231053
1.24950005e7	0.2070422535211268
1.25050005e7	0.15863309352517987
1.25150005e7	0.12405826217980914
1.25250005e7	0.21511442256519428
1.25350005e7	0.3267601197038904
1.25450005e7	0.4180636425186189
1.25550005e7	0.41020340113371134
1.25650005e7	0.4499640620186877
1.25750005e7	0.4153205000992261
1.25850005e7	0.2988510007412899
1.25950005e7	0.21989235737351995
1.26050005e7	0.18010622887493963
1.26150005e7	0.09843555309428217
1.26250005e7	0.05592857142857146
1.26350005e7	0.07744533947065596
1.26450005e7	0.09229661627069838
1.26550005e7	0.2426365795724466
1.26650005e7	0.254601226993865
1.26750005e7	0.17226779571315168
1.26850005e7	0.12469437652811736
1.26950005e7	0.12073042957641075
1.27050005e7	0.033927007299270104
1.27150005e7	0.04778867924528305
1.27250005e7	0.08355899419729208
1.27350005e7	0.15107438016528932
1.27450005e7	0.1875571820677036
1.27550005e7	0.3013953488372093
1.27650005e7	0.3009353564747455
1.27750005e7	0.274140625
1.27850005e7	0.261448968799577
1.27950005e7	0.2543854669315924
1.28050005e7	0.40214196762141974
1.28150005e7	0.4363544303797467
1.28250005e7	0.5191308956014838
1.28350005e7	0.5404801324503311
1.28450005e7	0.4945313814571765
1.28550005e7	0.33388621661967155
1.28650005e7	0.30938047459786594
1.28750005e7	0.25449840158319376
1.28850005e7	0.22379928315412187
1.28950005e7	0.19489559164733183
1.29050005e7	0.1935689045936396
1.29150005e7	0.2134660033167496
1.29250005e7	0.28361543669600536
1.29350005e7	0.27141308276111314
1.29450005e7	0.28830997526793073
1.29550005e7	0.3549543978976658
1.29650005e7	0.39327558361474096
1.29750005e7	0.3328058608058608
1.29850005e7	0.2660571760267015
1.29950005e7	0.23826561552456035
1.30050005e7	0.15018537243006402
1.30150005e7	0.07866123605454226
1.30250005e7	0.07613732453915105
1.30350005e7	0.1208681135225376
1.30450005e7	0.12448357602438201
1.30550005e7	0.10382886374205554
1.30650005e7	0.07393333333333336
1.30750005e7	0.09661801352794593
1.30850005e7	0.07099193699606228
1.30950005e7	0.05571887143098499
1.31050005e7	0.07626852659110725
1.31150005e7	0.07290069197680943
1.31250005e7	0.08793264733395698
1.31350005e7	0.10702455739577388
1.31450005e7	0.10212108442196939
1.31550005e7	0.10539956803455726
1.31650005e7	0.1199292452830189
1.31750005e7	0.1513643178410795
1.31850005e7	0.17344004742848676
1.31950005e7	0.20342416892566703
1.32050005e7	0.2245461518793148
1.32150005e7	0.22526213118751529
1.32250005e7	0.19656937335731084
1.32350005e7	0.2465527401296405
1.32450005e7	0.24330124664667824
1.32550005e7	0.1896382587369712
1.32650005e7	0.17855319148936177
1.32750005e7	0.2021024075957952
1.32850005e7	0.1443806952413095
1.32950005e7	0.13956386292834894
1.33050005e7	0.1535211267605634
1.33150005e7	0.15340159271899886
1.33250005e7	0.23032145960034756
1.33350005e7	0.39789898989898986
1.33450005e7	0.4237030788696753
1.33550005e7	0.5195261079420799
1.33650005e7	0.618806268756252
1.33750005e7	0.6964229186451408
1.33850005e7	0.6929770992366411
1.33950005e7	0.7693264248704665
1.34050005e7	0.7453388901074797
1.34150005e7	0.6748842337375965
1.34250005e7	0.6248667850799289
1.34350005e7	0.5977428634653684
1.34450005e7	0.539989837398374
1.34550005e7	0.5459026888604354
1.34650005e7	0.6083184134416747
1.34750005e7	0.6334680294746852
1.34850005e7	0.6323940886699508
1.34950005e7	0.5579972725501656
1.35050005e7	0.5252419955323901
1.35150005e7	0.44586799178999675
1.35250005e7	0.32052023121387285
1.35350005e7	0.17809877562250656
1.35450005e7	0.11936987622568718
1.35550005e7	0.09191295875284185
1.35650005e7	0.15597686375321335
1.35750005e7	0.1628814092481913
1.35850005e7	0.25003348961821836
1.35950005e7	0.3517241379310345
1.36050005e7	0.39353836595215913
1.36150005e7	0.4065416214540382
1.36250005e7	0.4734751773049646
1.36350005e7	0.41752409191994067
1.36450005e7	0.31165391406709836
1.36550005e7	0.2729508196721311
1.36650005e7	0.23662748512552603
1.36750005e7	0.23027599665458603
1.36850005e7	0.2432029795158287
1.36950005e7	0.2932778746813364
1.37050005e7	0.3004673521164374
1.37150005e7	0.2807406283199272
1.37250005e7	0.22127730531932635
1.37350005e7	0.2586722280152937
1.37450005e7	0.2612722646310433
1.37550005e7	0.26849970113568444
1.37650005e7	0.2924600152322925
1.37750005e7	0.3358086397715102
1.37850005e7	0.3035530775117525
1.37950005e7	0.26414414414414417
1.38050005e7	0.3268951813214108
1.38150005e7	0.4368114643976712
1.38250005e7	0.4143540669856459
1.38350005e7	0.4538452722063038
1.38450005e7	0.5095698924731182
1.38550005e7	0.5431567328918322
1.38650005e7	0.5735441370223979
1.38750005e7	0.5987121699935609
1.38850005e7	0.6121143375680581
1.38950005e7	0.6187094448449891
1.39050005e7	0.62947208507406
1.39150005e7	0.5494598403006107
1.39250005e7	0.5262498716764193
1.39350005e7	0.4919494622533154
1.39450005e7	0.47864550793452465
1.39550005e7	0.42618145059388435
1.39650005e7	0.34914582817529094
1.39750005e7	0.35914096916299565
1.39850005e7	0.36976217440543596
1.39950005e7	0.29081830790568663
1.40050005e7	0.2206406647902426
1.40150005e7	0.2466686765149231
1.40250005e7	0.17890884896872924
1.40350005e7	0.13264501595644831
1.40450005e7	0.2110889509373754
1.40550005e7	0.3666066606660667
1.40650005e7	0.3971603743142949
1.40750005e7	0.4103092783505155
1.40850005e7	0.3651257552339469
1.40950005e7	0.41552907186710014
1.41050005e7	0.4616939559328887
1.41150005e7	0.501866201025865
1.41250005e7	0.5600128438403085
1.41350005e7	0.5532623306793507
1.41450005e7	0.46439035136028206
1.41550005e7	0.3537354731599336
1.41650005e7	0.32173913043478264
1.41750005e7	0.27405483405483405
1.41850005e7	0.31590341382181514
1.41950005e7	0.3889384478144513
1.42050005e7	0.41533591276820264
1.42150005e7	0.33643898256644755
1.42250005e7	0.26508092202059835
1.42350005e7	0.30986655458652934
1.42450005e7	0.34266603862458783
1.42550005e7	0.3429255501083115
1.42650005e7	0.43473982406441036
1.42750005e7	0.5826813050873666
1.42850005e7	0.5846017385133937
1.42950005e7	0.5617163821981177
1.43050005e7	0.5944021061382846
1.43150005e7	0.5781497340080446
1.43250005e7	0.6282300775957631
1.43350005e7	0.6697543500511772
1.43450005e7	0.6959902050811142
1.43550005e7	0.6789455428373222
1.43650005e7	0.7358870967741935
1.43750005e7	0.5834949610192053
1.43850005e7	0.5028059701492538
1.43950005e7	0.4975533108866443
1.44050005e7	0.47489254108723145
1.44150005e7	0.2617090069284065
1.44250005e7	0.2047120418848168
1.44350005e7	NaN
