# Supplementary material for: Admixture of evolutionary rates across a butterfly hybrid zone
Source: eLife. 2022 Jun 15;11:e78135. doi: 10.7554/eLife.78135 (PMC9246367; doi:10.7554/eLife.78135)
Supplement: Figure 2—source data 1. [file elife-78135-fig2-data1.zip › Fst_50kbWindows_10kbIncreaments/Chromosome10.csv]

Position	Fst_XY_KM
25000.5	0.3424532900081234
35000.5	0.2798575244879786
45000.5	0.1511590727418066
55000.5	0.23879459646692072
65000.5	0.3351862145636465
75000.5	0.3414707081690907
85000.5	0.340584197065554
95000.5	0.34153235804611953
105000.5	0.23608798309929163
115000.5	0.12076041038020524
125000.5	0.10348308934881376
135000.5	0.09485879797248374
145000.5	0.07812370278123705
155000.5	0.06918827029324269
165000.5	0.07806745670009119
175000.5	0.11944487278334619
185000.5	0.1498910675381264
195000.5	0.16132596685082876
205000.5	0.25084875558391834
215000.5	0.3025641025641026
225000.5	0.32774951076320946
235000.5	0.37803875513799184
245000.5	0.4876909254267745
255000.5	NaN
265000.5	NaN
275000.5	NaN
285000.5	NaN
295000.5	NaN
305000.5	0.6074829931972789
315000.5	0.6074829931972789
325000.5	0.6300395256916996
335000.5	0.6300395256916996
345000.5	NaN
355000.5	NaN
365000.5	NaN
375000.5	NaN
385000.5	NaN
395000.5	0.08105436573311373
405000.5	0.08696219035202088
415000.5	0.11492132392837767
425000.5	0.1834965034965035
435000.5	0.1671025203714232
445000.5	0.18325331284808916
455000.5	0.22351711523386472
465000.5	0.20725459079573794
475000.5	0.10919201831861307
485000.5	0.13866917765222853
495000.5	0.16592639593908634
505000.5	0.17810026385224276
515000.5	0.15673400673400678
525000.5	0.21636549607909994
535000.5	0.26009481772110515
545000.5	0.2790193305044791
555000.5	0.28779253636938645
565000.5	0.33019969278033795
575000.5	0.34484712900820286
585000.5	0.33220577871740664
595000.5	0.28460017969451934
605000.5	0.331284677763551
615000.5	0.37119211822660103
625000.5	0.42154097690578374
635000.5	0.45097176384305093
645000.5	0.5510418184467434
655000.5	0.5951274083281541
665000.5	0.5858863198458574
675000.5	0.5000878348704436
685000.5	0.4780255466551202
695000.5	0.37807953443258985
705000.5	0.2675142007032729
715000.5	0.23549571603427177
725000.5	0.27103020914020143
735000.5	0.23426870748299322
745000.5	0.2683673469387755
755000.5	0.2979000724112961
765000.5	0.2838430965958182
775000.5	0.31942108890420406
785000.5	0.3393187457703587
795000.5	0.3251703771013175
805000.5	0.3061120543293718
815000.5	0.2735109946119121
825000.5	0.1733755942947702
835000.5	0.10437124507975969
845000.5	0.14360629286002422
855000.5	0.12919931856899491
865000.5	0.13965785381026438
875000.5	0.16820528868721638
885000.5	0.14882544271774487
895000.5	0.11583421891604676
905000.5	0.13135281119567885
915000.5	0.14620253164556962
925000.5	0.11702602230483272
935000.5	0.1219492710205712
945000.5	0.16043399638336348
955000.5	0.21752878501460737
965000.5	0.2881764555014107
975000.5	0.35501071173530113
985000.5	0.3681695568400771
995000.5	0.3285301870214635
1.0050005e6	0.3101823926468476
1.0150005e6	0.21593318342434947
1.0250005e6	0.11831190880426876
1.0350005e6	0.06840791242558097
1.0450005e6	0.1507208387942333
1.0550005e6	0.183608914450036
1.0650005e6	0.19544142227624983
1.0750005e6	0.16110000000000002
1.0850005e6	0.17455712093736922
1.0950005e6	0.2063832321067048
1.1050005e6	0.29729229345059016
1.1150005e6	0.3487676056338028
1.1250005e6	0.43018364625012817
1.1350005e6	0.4771857521342361
1.1450005e6	0.5271943066637912
1.1550005e6	0.5438214721882979
1.1650005e6	0.5355390501913121
1.1750005e6	0.512874109263658
1.1850005e6	0.4775068997240111
1.1950005e6	0.3986032300305543
1.2050005e6	0.33693251533742336
1.2150005e6	0.3351363636363636
1.2250005e6	0.35348416289592755
1.2350005e6	0.4875226860254083
1.2450005e6	0.5438571083755732
1.2550005e6	0.5632653061224491
1.2650005e6	0.6547945205479452
1.2750005e6	0.7271004942339375
1.2850005e6	0.6925393883225209
1.2950005e6	0.6968731701604404
1.3050005e6	0.7163553183377812
1.3150005e6	0.634451552504291
1.3250005e6	0.5490045662100457
1.3350005e6	0.5965212175738492
1.3450005e6	0.6907857811038355
1.3550005e6	0.7102545800618605
1.3650005e6	0.7107941239088782
1.3750005e6	0.6613688371125441
1.3850005e6	0.609184514003295
1.3950005e6	0.5479674796747968
1.4050005e6	0.5501609787508049
1.4150005e6	0.64638196915777
1.4250005e6	0.7285095633345363
1.4350005e6	0.8123577235772359
1.4450005e6	0.8571484914218103
1.4550005e6	0.8816381465102864
1.4650005e6	0.8464476699770818
1.4750005e6	0.863724520087077
1.4850005e6	0.8388439872642666
1.4950005e6	0.7957721959711516
1.5050005e6	0.7891944512046727
1.5150005e6	0.7113219895287957
1.5250005e6	0.5705044410926764
1.5350005e6	0.5398915569326104
1.5450005e6	0.502004612382473
1.5550005e6	0.31770312127710265
1.5650005e6	0.3140290620871863
1.5750005e6	0.16387755102040819
1.5850005e6	0.1285405145467661
1.5950005e6	0.10077780113516925
1.6050005e6	0.08875255623721885
1.6150005e6	0.061090259159964286
1.6250005e6	0.08863819500402904
1.6350005e6	0.09571984435797667
1.6450005e6	0.11652343116588293
1.6550005e6	0.11121850189851573
1.6650005e6	0.1375
1.6750005e6	0.1415915203290619
1.6850005e6	0.11748419073662625
1.6950005e6	0.1490811638591118
1.7050005e6	0.17959721437982307
1.7150005e6	0.18858654572940284
1.7250005e6	0.19023589743589744
1.7350005e6	0.23469994058229351
1.7450005e6	0.19157967988865696
1.7550005e6	0.19117123531505875
1.7650005e6	0.1836815135987387
1.7750005e6	0.18641314380653498
1.7850005e6	0.13577306951497115
1.7950005e6	0.12604784688995221
1.8050005e6	0.2079289131920711
1.8150005e6	0.22197941409342836
1.8250005e6	0.22111330198695592
1.8350005e6	0.27149943991038566
1.8450005e6	0.3070035875838403
1.8550005e6	0.22950706652878325
1.8650005e6	0.19343007494817413
1.8750005e6	0.16660857441617288
1.8850005e6	0.09615133724722769
1.8950005e6	0.0369074689522477
1.9050005e6	0.04559497538618233
1.9150005e6	0.04125560538116593
1.9250005e6	0.06325971892681148
1.9350005e6	0.0997427416391033
1.9450005e6	0.09331481159923599
1.9550005e6	0.07687637038286389
1.9650005e6	0.12534836386409895
1.9750005e6	0.13060082304526752
1.9850005e6	0.16706544686840255
1.9950005e6	0.2580101180438449
2.0050005e6	0.3244583987441131
2.0150005e6	0.28499146360391125
2.0250005e6	0.2569777043765483
2.0350005e6	0.28565445026178016
2.0450005e6	0.27830537389820864
2.0550005e6	0.2444237050863276
2.0650005e6	0.2569489224503648
2.0750005e6	0.2987941429801895
2.0850005e6	0.24134780125642494
2.0950005e6	0.18012147984538932
2.1050005e6	0.17287784679089027
2.1150005e6	0.19832246039142595
2.1250005e6	0.20596667958155757
2.1350005e6	0.2104291497975709
2.1450005e6	0.1857322100734899
2.1550005e6	0.1823620823620824
2.1650005e6	0.18340631481908273
2.1750005e6	0.19621513944223112
2.1850005e6	0.28681318681318685
2.1950005e6	0.3233009708737864
2.2050005e6	0.2887488748874888
2.2150005e6	0.2010610079575597
2.2250005e6	0.15768056968463887
2.2350005e6	0.09858395144976402
2.2450005e6	0.08243933588761179
2.2550005e6	0.10608039471774781
2.2650005e6	0.13215656178050653
2.2750005e6	0.1549672813801309
2.2850005e6	0.09708860759493676
2.2950005e6	0.09714864180867222
2.3050005e6	0.09755593803786577
2.3150005e6	0.10276803118908387
2.3250005e6	0.08160430203898725
2.3350005e6	0.15395189003436427
2.3450005e6	0.15702956020187456
2.3550005e6	0.18793922127255466
2.3650005e6	0.1697199091597275
2.3750005e6	0.17746949690790578
2.3850005e6	0.3148848116981653
2.3950005e6	0.3335610589239966
2.4050005e6	0.3325100926145809
2.4150005e6	0.379112730928742
2.4250005e6	0.42872969910613123
2.4350005e6	0.3383106267029972
2.4450005e6	0.40626086956521745
2.4550005e6	0.5367581930912312
2.4650005e6	0.5093000141984949
2.4750005e6	0.49250362727712405
2.4850005e6	0.4486291249384337
2.4950005e6	0.3069283018867925
2.5050005e6	0.14159796132513863
2.5150005e6	0.12596515679442508
2.5250005e6	0.12832929782082328
2.5350005e6	0.13524703284570797
2.5450005e6	0.1617365269461078
2.5550005e6	0.18353046863302894
2.5650005e6	0.1344028520499109
2.5750005e6	0.10835380835380838
2.5850005e6	0.09662004662004664
2.5950005e6	0.06526774764954356
2.6050005e6	0.03641489835287137
2.6150005e6	0.08454906254276721
2.6250005e6	0.08807392434305517
2.6350005e6	0.09446234084982363
2.6450005e6	0.12505066250974284
2.6550005e6	0.1221722587340021
2.6650005e6	0.0901057401812689
2.6750005e6	0.0886625933469111
2.6850005e6	0.08348676639815883
2.6950005e6	0.07353736654804272
2.7050005e6	0.11785545583372699
2.7150005e6	0.18307846857908253
2.7250005e6	0.20481325916676127
2.7350005e6	0.24256816182937554
2.7450005e6	0.27332270685407917
2.7550005e6	0.28337715454279877
2.7650005e6	0.22556591211717708
2.7750005e6	0.25958702064896755
2.7850005e6	0.25891330891330894
2.7950005e6	0.27353745215965003
2.8050005e6	0.2448471121177803
2.8150005e6	0.26613296206056386
2.8250005e6	0.23766947599853427
2.8350005e6	0.23138240574506286
2.8450005e6	0.17209302325581396
2.8550005e6	0.17506575486586007
2.8650005e6	0.17305287094940308
2.8750005e6	0.1674858223062382
2.8850005e6	0.1441819772528434
2.8950005e6	0.2237482117310444
2.9050005e6	0.18466165413533836
2.9150005e6	0.17091454272863574
2.9250005e6	0.07531914893617024
2.9350005e6	0.019727891156462618
2.9450005e6	0.05146871008939976
2.9550005e6	0.06512583461736007
2.9650005e6	0.10513524108192868
2.9750005e6	0.10258472142446874
2.9850005e6	0.1342428986803847
2.9950005e6	0.14292463973541225
3.0050005e6	0.2056169429097606
3.0150005e6	0.3077343039126479
3.0250005e6	0.3943332672874975
3.0350005e6	0.4378825964808517
3.0450005e6	0.47725136542613994
3.0550005e6	0.46999763201515515
3.0650005e6	0.4329061784897026
3.0750005e6	0.4093614856270669
3.0850005e6	0.4073352435530086
3.0950005e6	0.34116472545757076
3.1050005e6	0.3187238890998861
3.1150005e6	0.35757774140752874
3.1250005e6	0.4221127801034229
3.1350005e6	0.4363408521303259
3.1450005e6	0.4774704520531255
3.1550005e6	0.47842680940190824
3.1650005e6	0.48140122788010115
3.1750005e6	0.46269881990764494
3.1850005e6	0.4988195615514335
3.1950005e6	0.588725439769571
3.2050005e6	0.6418308009754268
3.2150005e6	0.6434047350620068
3.2250005e6	0.5925291545189504
3.2350005e6	0.5582725947521865
3.2450005e6	0.450257978215173
3.2550005e6	0.393062926459439
3.2650005e6	0.3896020911995353
3.2750005e6	0.4096680952855577
3.2850005e6	0.3736621303591527
3.2950005e6	0.3413108015528659
3.3050005e6	0.27621385706492085
3.3150005e6	0.22370413511939433
3.3250005e6	0.19018725504427347
3.3350005e6	0.1863562212664986
3.3450005e6	0.17577845501523787
3.3550005e6	0.17758049556115016
3.3650005e6	0.150403346280251
3.3750005e6	0.12745886654478977
3.3850005e6	0.07572463768115945
3.3950005e6	0.02798264642082432
3.4050005e6	0.02547705002578652
3.4150005e6	0.03361132170836494
3.4250005e6	0.00014637716516226277
3.4350005e6	-0.00867399875492838
3.4450005e6	0.050550381033022895
3.4550005e6	0.06963350785340315
3.4650005e6	0.06405888538380655
3.4750005e6	0.09421987155270119
3.4850005e6	0.152829373650108
3.4950005e6	0.26471691038620176
3.5050005e6	0.3979083812048903
3.5150005e6	0.4570431313886811
3.5250005e6	0.4901377544800684
3.5350005e6	0.4695973792666175
3.5450005e6	0.4094650643411678
3.5550005e6	0.3376
3.5650005e6	0.32850657108721626
3.5750005e6	0.34569090033702454
3.5850005e6	0.3911420751430705
3.5950005e6	0.5212198763062487
3.6050005e6	0.5718775462693517
3.6150005e6	0.5997274275979557
3.6250005e6	0.5961913944799326
3.6350005e6	0.5761650949842833
3.6450005e6	0.43085537748600117
3.6550005e6	0.3598912832459717
3.6650005e6	0.25793158631726343
3.6750005e6	0.2505000943574259
3.6850005e6	0.2564147938417979
3.6950005e6	0.3398016781083143
3.7050005e6	0.4051915945611867
3.7150005e6	0.4502169511136824
3.7250005e6	0.47282543491301743
3.7350005e6	0.5006264236902052
3.7450005e6	0.6300491457992043
3.7550005e6	0.7041968162083938
3.7650005e6	0.7523535457348407
3.7750005e6	0.7883391576236897
3.7850005e6	0.8087426160337553
3.7950005e6	0.7908489999141558
3.8050005e6	0.765725606736008
3.8150005e6	0.7589874990294279
3.8250005e6	0.7694816256996837
3.8350005e6	0.8097393799314578
3.8450005e6	0.8443882107770171
3.8550005e6	0.8893489005085597
3.8650005e6	0.903113258185722
3.8750005e6	0.9043926317145433
3.8850005e6	0.8974534899063201
3.8950005e6	0.8916038045260741
3.9050005e6	0.8663815544812198
3.9150005e6	0.8334034104181265
3.9250005e6	0.803095238095238
3.9350005e6	0.7162654996353026
3.9450005e6	0.7087960074859639
3.9550005e6	0.6701588664662946
3.9650005e6	0.6478873239436621
3.9750005e6	0.6472451790633609
3.9850005e6	0.7272727272727274
3.9950005e6	NaN
4.0050005e6	NaN
4.0150005e6	0.018450184501845032
4.0250005e6	0.07508896797153025
4.0350005e6	0.0677672307057367
4.0450005e6	0.08065099457504522
4.0550005e6	0.09370330843116328
4.0650005e6	0.0889262371615313
4.0750005e6	0.083603415229134
4.0850005e6	0.07910475832236225
4.0950005e6	0.06299148763680584
4.1050005e6	0.043665768194070094
4.1150005e6	0.06229217468410554
4.1250005e6	0.16348832226269558
4.1350005e6	0.34229965156794423
4.1450005e6	0.422304244661218
4.1550005e6	0.39605104743558883
4.1650005e6	0.44312418145017274
4.1750005e6	0.41099482737880433
4.1850005e6	0.35397159389794847
4.1950005e6	0.3329300151244328
4.2050005e6	0.41483713588750176
4.2150005e6	0.45113072255929393
4.2250005e6	0.5062355658198616
4.2350005e6	0.5355769230769232
4.2450005e6	0.517675235510139
4.2550005e6	0.5365925925925925
4.2650005e6	0.49328180737217603
4.2750005e6	0.5038855909336212
4.2850005e6	0.4759652067755227
4.2950005e6	0.49218723971347667
4.3050005e6	0.4938002839564599
4.3150005e6	0.4018091194388038
4.3250005e6	0.33266406395240744
4.3350005e6	0.3549575478486114
4.3450005e6	0.3618022032429756
4.3550005e6	0.3321050666002739
4.3650005e6	0.38656403079076285
4.3750005e6	0.3840716305372291
4.3850005e6	0.31955509570615626
4.3950005e6	0.24694835680751176
4.4050005e6	0.21278478937879045
4.4150005e6	0.13030358785648577
4.4250005e6	0.07911528674887457
4.4350005e6	0.12713365539452498
4.4450005e6	0.1299137539718566
4.4550005e6	0.11689895470383278
4.4650005e6	0.08978747413955242
4.4750005e6	0.06507708119218915
4.4850005e6	0.026322810137839065
4.4950005e6	0.08025477707006372
4.5050005e6	0.0931984652947332
4.5150005e6	0.1398629228388238
4.5250005e6	0.2758837682768832
4.5350005e6	0.34680316785783283
4.5450005e6	0.43787152444870575
4.5550005e6	0.5322795341098171
4.5650005e6	0.4846821321055428
4.5750005e6	0.3502668875391129
4.5850005e6	0.2855276727397731
4.5950005e6	0.25929993136582025
4.6050005e6	0.15910766246362756
4.6150005e6	0.1374220792278303
4.6250005e6	0.1771788313987803
4.6350005e6	0.19781332253492606
4.6450005e6	0.19281687199832956
4.6550005e6	0.18967325534489718
4.6650005e6	0.18643769264641127
4.6750005e6	0.16645381013197105
4.6850005e6	0.16715994323940805
4.6950005e6	0.20276816608996545
4.7050005e6	0.2624594852240229
4.7150005e6	0.24517143755898085
4.7250005e6	0.24463840399002493
4.7350005e6	0.21180852531383645
4.7450005e6	0.1722709998689556
4.7550005e6	0.12692904499929472
4.7650005e6	0.11162580839223948
4.7750005e6	0.109538561878363
4.7850005e6	0.12285031847133762
4.7950005e6	0.1354728284124947
4.8050005e6	0.12611515032422874
4.8150005e6	0.13099297893681044
4.8250005e6	0.12572744400251204
4.8350005e6	0.1489127946898604
4.8450005e6	0.27801087801087804
4.8550005e6	0.3376629114203667
4.8650005e6	0.3986000933271116
4.8750005e6	0.38169271361883506
4.8850005e6	0.32352840812148104
4.8950005e6	0.3078005115089514
4.9050005e6	0.25381381381381385
4.9150005e6	0.18150414796681627
4.9250005e6	0.1684500827357971
4.9350005e6	0.14978943078386092
4.9450005e6	0.15782728993738168
4.9550005e6	0.2604708123554225
4.9650005e6	0.3539112050739958
4.9750005e6	0.4634184068058778
4.9850005e6	0.5735612535612535
4.9950005e6	0.6047023618681201
5.0050005e6	0.6227148629463797
5.0150005e6	0.6072838796243051
5.0250005e6	0.5946637265711135
5.0350005e6	0.5425839499146272
5.0450005e6	0.4484743504330447
5.0550005e6	0.3622065426555484
5.0650005e6	0.34721712538226296
5.0750005e6	0.46894124018413214
5.0850005e6	0.6483198001249219
5.0950005e6	0.7196990001030822
5.1050005e6	0.7775234805138727
5.1150005e6	0.724959310674964
5.1250005e6	0.6818671454219032
5.1350005e6	0.5576475231892638
5.1450005e6	0.5045914069081718
5.1550005e6	0.5302343449865542
5.1650005e6	0.5815463633862241
5.1750005e6	0.5839804914650161
5.1850005e6	0.6172452636968767
5.1950005e6	0.5716814159292036
5.2050005e6	0.5380015389688909
5.2150005e6	0.5315716911764706
5.2250005e6	0.5636363636363637
5.2350005e6	0.5408638651527566
5.2450005e6	0.6070701420740575
5.2550005e6	0.6608612895550798
5.2650005e6	0.6577648398936843
5.2750005e6	0.5401705115346038
5.2850005e6	0.4973794549266247
5.2950005e6	0.4833622878524656
5.3050005e6	0.40608823923829956
5.3150005e6	0.3524559301728564
5.3250005e6	0.3838250050170581
5.3350005e6	0.437829376467519
5.3450005e6	0.22646868947708199
5.3550005e6	0.2133848133848134
5.3650005e6	0.26522157996146434
5.3750005e6	0.2899535216303182
5.3850005e6	0.34821864951768483
5.3950005e6	0.37932559425096735
5.4050005e6	0.4221281891723709
5.4150005e6	0.39491235007249237
5.4250005e6	0.38026398491514773
5.4350005e6	0.30681768677847965
5.4450005e6	0.24120848189153687
5.4550005e6	0.1421816673579428
5.4650005e6	0.15984223736106135
5.4750005e6	0.15954459203036056
5.4850005e6	0.1738960531457601
5.4950005e6	0.1846497099509148
5.5050005e6	0.19093198992443325
5.5150005e6	0.25434530706836617
5.5250005e6	0.309873417721519
5.5350005e6	0.3606100795755969
5.5450005e6	0.4743410435718127
5.5550005e6	0.5100296442687747
5.5650005e6	0.4758421559191531
5.5750005e6	0.4995907928388748
5.5850005e6	0.4549329501915709
5.5950005e6	0.44021715526601524
5.6050005e6	0.4141792729735832
5.6150005e6	0.40745260405317063
5.6250005e6	0.3574027170158877
5.6350005e6	0.3412896515860634
5.6450005e6	0.1924139078356347
5.6550005e6	0.22751322751322753
5.6650005e6	0.22115249472944487
5.6750005e6	0.24209679581713373
5.6850005e6	0.3291261049569207
5.6950005e6	0.44097540641934135
5.7050005e6	0.5121551081282625
5.7150005e6	0.5767656535748498
5.7250005e6	0.7142706224139449
5.7350005e6	0.7338323353293414
5.7450005e6	0.7413283140629201
5.7550005e6	0.7574169396350023
5.7650005e6	0.7716512750995509
5.7750005e6	0.7438838856343447
5.7850005e6	0.7219943304985827
5.7950005e6	0.7224588326579878
5.8050005e6	0.7500273373428105
5.8150005e6	0.6733964065619303
5.8250005e6	0.6290867007425982
5.8350005e6	0.6560952481298072
5.8450005e6	0.6287563884156729
5.8550005e6	0.49891832575638817
5.8650005e6	0.539288256227758
5.8750005e6	0.5587769672512805
5.8850005e6	0.503337169159954
5.8950005e6	0.39080721130420665
5.9050005e6	0.2979499596448749
5.9150005e6	0.23781031190324636
5.9250005e6	0.25559345156889496
5.9350005e6	0.3596005154639175
5.9450005e6	0.3842088707140611
5.9550005e6	0.4364762560220235
5.9650005e6	0.5333528894103842
5.9750005e6	0.5540669856459333
5.9850005e6	0.5320507339318797
5.9950005e6	0.5284320861843064
6.0050005e6	0.5190339550454328
6.0150005e6	0.45604537251869043
6.0250005e6	0.41038607939097344
6.0350005e6	0.32369124351517065
6.0450005e6	0.3070263488080302
6.0550005e6	0.27701149425287364
6.0650005e6	0.3068554396423249
6.0750005e6	0.24100693177672391
6.0850005e6	0.20709876543209876
6.0950005e6	0.34115421002838225
6.1050005e6	0.41759244689221087
6.1150005e6	0.45591430757459833
6.1250005e6	0.6067979915025106
6.1350005e6	0.6935040959963078
6.1450005e6	0.6717348927875244
6.1550005e6	0.7132684426229509
6.1650005e6	0.7444871091607241
6.1750005e6	0.7148698884758363
6.1850005e6	0.6410316075237542
6.1950005e6	0.6724082198106673
6.2050005e6	0.6637641096521539
6.2150005e6	0.6500589205750648
6.2250005e6	0.5841543513957308
6.2350005e6	0.521077111383109
6.2450005e6	0.431231732776618
6.2550005e6	0.3927321668909825
6.2650005e6	0.38057409879839793
6.2750005e6	0.4375799157960394
6.2850005e6	0.46576158151720853
6.2950005e6	0.4633503007866728
6.3050005e6	0.4004370327774584
6.3150005e6	0.3990108337258596
6.3250005e6	0.3737961926091826
6.3350005e6	0.44131310003096935
6.3450005e6	0.5217888365837257
6.3550005e6	0.6496221662468513
6.3650005e6	0.6302304147465437
6.3750005e6	0.5734042553191488
6.3850005e6	0.45442739079102723
6.3950005e6	0.2855294117647059
6.4050005e6	0.2663479923518165
6.4150005e6	0.31739325842696625
6.4250005e6	0.33870824053452114
6.4350005e6	0.32952167414050815
6.4450005e6	0.3437649219467401
6.4550005e6	0.41417842095621915
6.4650005e6	0.3998090995863825
6.4750005e6	0.37982338774417984
6.4850005e6	0.3829158316633267
6.4950005e6	0.3799228759795995
6.5050005e6	0.3408739010628527
6.5150005e6	0.35281218852342305
6.5250005e6	0.3913745853166018
6.5350005e6	0.3479175673728203
6.5450005e6	0.30875444839857646
6.5550005e6	0.2544064618491274
6.5650005e6	0.20388164174355716
6.5750005e6	0.1232386961093586
6.5850005e6	0.1977737881508079
6.5950005e6	0.32391389432485324
6.6050005e6	0.36219249028916706
6.6150005e6	0.3971585701191568
6.6250005e6	0.3807996169499641
6.6350005e6	0.3185443959243086
6.6450005e6	0.14808418780356183
6.6550005e6	0.11777067153951577
6.6650005e6	0.08126159554730986
6.6750005e6	0.05438184663536779
6.6850005e6	0.055230849040290526
6.6950005e6	0.08640337654507087
6.7050005e6	0.2308648111332008
6.7150005e6	0.3312093900649759
6.7250005e6	0.4301409025934245
6.7350005e6	0.5529781111014215
6.7450005e6	0.6140916659363772
6.7550005e6	0.6094817195660909
6.7650005e6	0.5598175453484672
6.7750005e6	0.5115276476101218
6.7850005e6	0.3962172385841665
6.7950005e6	0.33900504686373467
6.8050005e6	0.32665080309339684
6.8150005e6	0.3413950654888821
6.8250005e6	0.3640420784188716
6.8350005e6	0.39710144927536234
6.8450005e6	0.4603963011889036
6.8550005e6	0.581941309255079
6.8650005e6	0.6526315789473683
6.8750005e6	0.6505540281596268
6.8850005e6	0.6704935892064025
6.8950005e6	0.6635691657866948
6.9050005e6	0.6192357393391177
6.9150005e6	0.5949187838400668
6.9250005e6	0.6101064511991792
6.9350005e6	0.6078987623418161
6.9450005e6	0.5863109954456733
6.9550005e6	0.5165716147955027
6.9650005e6	0.39034974093264246
6.9750005e6	0.4460898934788256
6.9850005e6	0.3686295220491153
6.9950005e6	0.3279741030482871
7.0050005e6	0.4103331927456769
7.0150005e6	0.4022324865280986
7.0250005e6	0.40093403385872745
7.0350005e6	0.4210582010582011
7.0450005e6	0.5295081967213116
7.0550005e6	0.5263689974726201
7.0650005e6	0.6329253265423479
7.0750005e6	0.6183451041939141
7.0850005e6	0.6518835105854288
7.0950005e6	0.5460362267701718
7.1050005e6	0.4764177428411005
7.1150005e6	0.33
7.1250005e6	0.2558139534883721
7.1350005e6	0.3292544570502431
7.1450005e6	0.4523065192527641
7.1550005e6	0.5491701244813278
7.1650005e6	0.6468794326241135
7.1750005e6	0.6507026729126482
7.1850005e6	0.6301727351808128
7.1950005e6	0.5711489829576691
7.2050005e6	0.5218888545210847
7.2150005e6	0.4810692375109553
7.2250005e6	0.4025950375597542
7.2350005e6	0.34692731396479104
7.2450005e6	0.31642314436002333
7.2550005e6	0.29281450364802125
7.2650005e6	0.28777809334469373
7.2750005e6	0.27381685802296274
7.2850005e6	0.23664214451274823
7.2950005e6	0.2195441071246039
7.3050005e6	0.2827930174563591
7.3150005e6	0.303973063973064
7.3250005e6	0.34532311695821893
7.3350005e6	0.3887733887733889
7.3450005e6	0.457712924359738
7.3550005e6	0.3357439044617681
7.3650005e6	0.27686746987951816
7.3750005e6	0.25105601469237837
7.3850005e6	0.3218639934976971
7.3950005e6	0.30295524908528004
7.4050005e6	0.3935437417496699
7.4150005e6	0.40221147201105734
7.4250005e6	0.40829582775818035
7.4350005e6	0.39037285005194516
7.4450005e6	0.34328568080618704
7.4550005e6	0.26547711404189295
7.4650005e6	0.2540409155357504
7.4750005e6	0.2613852421910367
7.4850005e6	0.10530191458026508
7.4950005e6	0.043969849246231166
7.5050005e6	0.07066666666666666
7.5150005e6	0.07241379310344827
7.5250005e6	0.13606965174129354
7.5350005e6	0.1921161825726141
7.5450005e6	0.19240710823909532
7.5550005e6	0.1790583804143126
7.5650005e6	0.1401989092075714
7.5750005e6	0.09529875644525328
7.5850005e6	0.029925037481259385
7.5950005e6	0.06484966471987892
7.6050005e6	0.09782416416062274
7.6150005e6	0.13874099592859387
7.6250005e6	0.16619718309859158
7.6350005e6	0.20418230563002687
7.6450005e6	0.22037513791835237
7.6550005e6	0.23975111111111108
7.6650005e6	0.24127105666156204
7.6750005e6	0.28700118530225205
7.6850005e6	0.47538035961272473
7.6950005e6	0.49567481556487775
7.7050005e6	0.514777618364419
7.7150005e6	0.5441761740514726
7.7250005e6	0.5966965549787637
7.7350005e6	0.6256369244830343
7.7450005e6	0.6298191266113721
7.7550005e6	0.641272365805169
7.7650005e6	0.6363670482266842
7.7750005e6	0.585994123408423
7.7850005e6	0.5236021087200761
7.7950005e6	0.5362119205298014
7.8050005e6	0.5685352946452596
7.8150005e6	0.5958748828091707
7.8250005e6	0.6187169811320756
7.8350005e6	0.674466596712137
7.8450005e6	0.7022301973852859
7.8550005e6	0.7340348277139683
7.8650005e6	0.7399831791421363
7.8750005e6	0.7474908310224527
7.8850005e6	0.7069073942590526
7.8950005e6	0.6332411304870714
7.9050005e6	0.44458852867830423
7.9150005e6	0.4455498154981551
7.9250005e6	0.45757259865971706
7.9350005e6	0.409165687426557
7.9450005e6	0.426837450442208
7.9550005e6	0.4610270270270271
7.9650005e6	0.43769810740113857
7.9750005e6	0.3568866328257191
7.9850005e6	0.41779859484777526
7.9950005e6	0.5536920222634508
8.0050005e6	0.66661151164165
8.0150005e6	0.7358255451713395
8.0250005e6	0.8005050505050506
8.0350005e6	0.8301479142429782
8.0450005e6	0.7861567745284651
8.0550005e6	0.7861852433281005
8.0650005e6	0.7957371225577267
8.0750005e6	0.8040050973966866
8.0850005e6	0.7960042432814708
8.0950005e6	0.8161809954751131
8.1050005e6	0.7967454068241469
8.1150005e6	0.7610551558752998
8.1250005e6	0.728862973760933
8.1350005e6	0.7389782065023223
8.1450005e6	0.7287771714822435
8.1550005e6	0.7218405466970389
8.1650005e6	0.7001695422359631
8.1750005e6	0.6621850374550055
8.1850005e6	0.5924428104575165
8.1950005e6	0.5175452054794522
8.2050005e6	0.4100332667997339
8.2150005e6	0.32722422720853606
8.2250005e6	0.2536672629695885
8.2350005e6	0.1333591631150717
8.2450005e6	0.12301407172038134
8.2550005e6	0.1386260146505643
8.2650005e6	0.21552425665101724
8.2750005e6	0.24587315377932234
8.2850005e6	0.4343434343434343
8.2950005e6	0.5566938821160946
8.3050005e6	0.660888799517394
8.3150005e6	0.7803559900396569
8.3250005e6	0.794301007556675
8.3350005e6	0.7688143933569124
8.3450005e6	0.7541592055998697
8.3550005e6	0.755103442355567
8.3650005e6	0.7176447688564477
8.3750005e6	0.7172981114586955
8.3850005e6	0.7837782076079949
8.3950005e6	0.7785554728220402
8.4050005e6	0.7482610502979078
8.4150005e6	0.696793151910055
8.4250005e6	0.7105578317050112
8.4350005e6	0.6804684808818464
8.4450005e6	0.7098295587205231
8.4550005e6	0.7325290023201856
8.4650005e6	0.7531519274376416
8.4750005e6	0.6975584279932107
8.4850005e6	0.6809022937523761
8.4950005e6	0.633165711612677
8.5050005e6	0.6699854439592431
8.5150005e6	0.7032381316267076
8.5250005e6	0.742936170212766
8.5350005e6	0.7652670199755403
8.5450005e6	0.789666510098638
8.5550005e6	0.7162235485621271
8.5650005e6	0.6237546534302428
8.5750005e6	0.5043439584877688
8.5850005e6	0.3798563350145194
8.5950005e6	0.2780986762936221
8.6050005e6	0.20678069639584604
8.6150005e6	0.20897226753670478
8.6250005e6	0.21592920353982298
8.6350005e6	0.2873427471116816
8.6450005e6	0.2954574212324434
8.6550005e6	0.3180963747575713
8.6650005e6	0.28639756283320644
8.6750005e6	0.30372847349941484
8.6850005e6	0.19402418781124026
8.6950005e6	0.1629092507141288
8.7050005e6	0.19992664588300016
8.7150005e6	0.26665595372007067
8.7250005e6	0.2886915498820591
8.7350005e6	0.28856760374832663
8.7450005e6	0.3180786026200874
8.7550005e6	0.31188778492109875
8.7650005e6	0.2649118188997105
8.7750005e6	0.21631694790902425
8.7850005e6	0.20855813953488375
8.7950005e6	0.22892574331391005
8.8050005e6	0.22386685552407934
8.8150005e6	0.379554719347758
8.8250005e6	0.39977362761743074
8.8350005e6	0.4225678949381615
8.8450005e6	0.44966631541974017
8.8550005e6	0.4341909419519456
8.8650005e6	0.3528400090518218
8.8750005e6	0.3072401756558946
8.8850005e6	0.2823132530120482
8.8950005e6	0.2886366440468846
8.9050005e6	0.39327731092436974
8.9150005e6	0.44979107103584787
8.9250005e6	0.5095702259636686
8.9350005e6	0.5292061800745871
8.9450005e6	0.5010662855886556
8.9550005e6	0.47792649245804114
8.9650005e6	0.40304398026661065
8.9750005e6	0.37076128452728496
8.9850005e6	0.32999775633834416
8.9950005e6	0.29557816068092174
9.0050005e6	0.1937141643661075
9.0150005e6	0.2493423096841015
9.0250005e6	0.3353142445524942
9.0350005e6	0.368423181956104
9.0450005e6	0.41888212506917544
9.0550005e6	0.5026284733397705
9.0650005e6	0.5333543837490791
9.0750005e6	0.48355808486947927
9.0850005e6	0.4671334989835104
9.0950005e6	0.44757430293126343
9.1050005e6	0.41699736208280774
9.1150005e6	0.3905336808890108
9.1250005e6	0.3796319018404909
9.1350005e6	0.35278074232183093
9.1450005e6	0.2884153005464481
9.1550005e6	0.20356245718200508
9.1650005e6	0.1657668968403432
9.1750005e6	0.11633237822349574
9.1850005e6	0.07836570663094444
9.1950005e6	0.09318813201466833
9.2050005e6	0.11224173553719011
9.2150005e6	0.10697551987365102
9.2250005e6	0.15004099480732447
9.2350005e6	0.21628175519630488
9.2450005e6	0.23734150759370207
9.2550005e6	0.23857677902621724
9.2650005e6	0.26325263811297334
9.2750005e6	0.24353462981917434
9.2850005e6	0.1919901633585105
9.2950005e6	0.15482765187583322
9.3050005e6	0.1757164659996609
9.3150005e6	0.15997717329275252
9.3250005e6	0.2490279577855953
9.3350005e6	0.30034741268970566
9.3450005e6	0.42993320093879767
9.3550005e6	0.518426435877262
9.3650005e6	0.5730199284619316
9.3750005e6	0.5763323201621073
9.3850005e6	0.6027965284474446
9.3950005e6	0.5661664392905866
9.4050005e6	0.5797468354430381
9.4150005e6	NaN
9.4250005e6	0.5833075734157651
9.4350005e6	0.49140832595217016
9.4450005e6	0.38128249566724437
9.4550005e6	0.3126677852348994
9.4650005e6	0.35503875968992255
9.4750005e6	0.39545514251937486
9.4850005e6	0.43148757069577803
9.4950005e6	0.5221594475831765
9.5050005e6	0.5864044560645675
9.5150005e6	0.5834510595358225
9.5250005e6	0.6541981695185038
9.5350005e6	0.652020942408377
9.5450005e6	0.6159487362050551
9.5550005e6	0.6494440433212998
9.5650005e6	0.6988551699073232
9.5750005e6	0.5102921348314606
9.5850005e6	0.4661818181818182
9.5950005e6	0.5370370370370371
9.6050005e6	0.4429872495446266
9.6150005e6	0.5005628517823639
9.6250005e6	0.6232804232804232
9.6350005e6	0.6787759905845431
9.6450005e6	0.4874536791953415
9.6550005e6	0.4061417322834647
9.6650005e6	0.3157947517967574
9.6750005e6	0.2960341151385928
9.6850005e6	0.23973644196654836
9.6950005e6	0.29011295849727126
9.7050005e6	0.3114285714285714
9.7150005e6	0.3694756554307116
9.7250005e6	0.36288825214899717
9.7350005e6	0.3416149068322981
9.7450005e6	0.35772217428817943
9.7550005e6	0.3697818181818181
9.7650005e6	0.39730876907793733
9.7750005e6	0.39602184891270736
9.7850005e6	0.42751063555498264
9.7950005e6	0.32763271162123386
9.8050005e6	0.24360789037795513
9.8150005e6	0.08307791579286983
9.8250005e6	0.10504124656278647
9.8350005e6	0.09880307420939906
9.8450005e6	0.13973333333333338
9.8550005e6	0.14582449132442896
9.8650005e6	0.24907464150018385
9.8750005e6	0.236613665663945
9.8850005e6	0.2832955832389582
9.8950005e6	0.35006913504378545
9.9050005e6	0.40009280742459397
9.9150005e6	0.5398492262928184
9.9250005e6	0.5831319592513622
9.9350005e6	0.5947279486312944
9.9450005e6	0.5483041454223011
9.9550005e6	0.5686033264980634
9.9650005e6	0.429925110805441
9.9750005e6	0.36490184414039273
9.9850005e6	0.3070963743414937
9.9950005e6	0.315818893236445
1.00050005e7	0.25383349786113857
1.00150005e7	0.2794950986974621
1.00250005e7	0.3339337877312561
1.00350005e7	0.2858037111558238
1.00450005e7	0.2618039215686275
1.00550005e7	0.2451685623527001
1.00650005e7	0.20476613005450625
1.00750005e7	0.05260466602748485
1.00850005e7	0.03988983245352309
1.00950005e7	0.04753654574986467
1.01050005e7	0.17478591817316844
1.01150005e7	0.2000739234891887
1.01250005e7	0.17742561448900393
1.01350005e7	0.22083556507766475
1.01450005e7	0.2908573380393943
1.01550005e7	0.3053461184815448
1.01650005e7	0.37140680548501787
1.01750005e7	0.4796617457359897
1.01850005e7	0.45732851985559575
1.01950005e7	0.407896051974013
1.02050005e7	0.3439128514647431
1.02150005e7	0.23427995294908416
1.02250005e7	0.16071055381400212
1.02350005e7	0.1129155467534305
1.02450005e7	0.08405618150949222
1.02550005e7	0.0640141184020536
1.02650005e7	0.11462641509433963
1.02750005e7	0.11626029931057677
1.02850005e7	0.13568352209283782
1.02950005e7	0.12255688543995791
1.03050005e7	0.13970570642421348
1.03150005e7	0.1309107426754486
1.03250005e7	0.16248019914007697
1.03350005e7	0.26203834073432253
1.03450005e7	0.3277672921061397
1.03550005e7	0.4531128199726115
1.03650005e7	0.5190266414936019
1.03750005e7	0.5287057411482295
1.03850005e7	0.4871602209944752
1.03950005e7	0.4323598379876359
1.04050005e7	0.3519185591229444
1.04150005e7	0.3254200929567394
1.04250005e7	0.369783114814361
1.04350005e7	0.43337341349365405
1.04450005e7	0.44735659727422494
1.04550005e7	0.44569796501249553
1.04650005e7	0.43552123552123556
1.04750005e7	0.33367609254498726
1.04850005e7	0.24136572554169408
1.04950005e7	0.3751438434982739
1.05050005e7	0.41111111111111115
1.05150005e7	NaN
1.05250005e7	NaN
1.05350005e7	NaN
1.05450005e7	0.3552511415525114
1.05550005e7	0.30750988142292485
1.05650005e7	0.32456747404844294
1.05750005e7	0.33240418118466913
1.05850005e7	0.3822429906542057
1.05950005e7	0.1947483588621444
1.06050005e7	0.2287917737789203
1.06150005e7	0.2243767313019391
1.06250005e7	0.24094488188976382
1.06350005e7	0.23487738419618534
1.06450005e7	0.6028011204481792
1.06550005e7	0.6171318575553417
1.06650005e7	0.6313402061855671
1.06750005e7	0.6388461538461538
1.06850005e7	0.665368991198375
1.06950005e7	0.6940137389597645
1.07050005e7	0.7124831309041836
1.07150005e7	0.7450103364029318
1.07250005e7	0.7782315880947207
1.07350005e7	0.7017204056055599
1.07450005e7	0.6363155998558905
1.07550005e7	0.647516412733804
1.07650005e7	0.5965441713312242
1.07750005e7	0.5432645034414947
1.07850005e7	0.634873006497342
1.07950005e7	0.6661799145887862
1.08050005e7	0.6372626481457883
1.08150005e7	0.6471123891684639
1.08250005e7	0.714084790034157
1.08350005e7	0.7190326386158081
1.08450005e7	0.738339483394834
1.08550005e7	0.7517162905366965
1.08650005e7	0.7966442953020134
1.08750005e7	0.8006722024515619
1.08850005e7	0.7476032692732493
1.08950005e7	0.6682263547290543
1.09050005e7	0.6364083091355819
1.09150005e7	0.569929718875502
1.09250005e7	0.5757108433734939
1.09350005e7	0.6316637301787063
1.09450005e7	0.7151130302260605
1.09550005e7	0.6757984084880637
1.09650005e7	0.6499660863667195
1.09750005e7	0.6354441416893732
1.09850005e7	0.6161029842012873
1.09950005e7	0.5881625227410553
1.10050005e7	0.575028441410694
1.10150005e7	0.4900873422986275
1.10250005e7	0.3272727272727273
1.10350005e7	0.2751601035563429
1.10450005e7	0.16881518208240723
1.10550005e7	0.2858739990935187
1.10650005e7	0.42412076441304003
1.10750005e7	0.5683895538628945
1.10850005e7	0.6121336234480994
1.10950005e7	0.5608905642596301
1.11050005e7	0.46814886418559687
1.11150005e7	0.37424749163879606
1.11250005e7	0.23288263926446734
1.11350005e7	0.13889782195585446
1.11450005e7	0.1390481491789591
1.11550005e7	0.1805211448099103
1.11650005e7	0.19472622090676717
1.11750005e7	0.2159730033745782
1.11850005e7	0.233258020786263
1.11950005e7	0.23247232472324728
1.12050005e7	0.16872119815668205
1.12150005e7	0.19861711322385484
1.12250005e7	0.16456324056213836
1.12350005e7	0.16512107161257086
1.12450005e7	0.14408434205388523
1.12550005e7	0.2569179113117981
1.12650005e7	0.30601511997370445
1.12750005e7	0.4084843734691879
1.12850005e7	0.457123519458545
1.12950005e7	0.5152675349129138
1.13050005e7	0.4903854445115116
1.13150005e7	0.47622847134377744
1.13250005e7	0.4531972926558238
1.13350005e7	0.4627555988315482
1.13450005e7	0.5150732127476314
1.13550005e7	0.5786151368760064
1.13650005e7	0.5858740811760945
1.13750005e7	0.5621149042464614
1.13850005e7	0.4656294200848657
1.13950005e7	0.251960396039604
1.14050005e7	0.1800759301442673
1.14150005e7	0.11036754050849695
1.14250005e7	0.0852791878172589
1.14350005e7	0.10709204569950423
1.14450005e7	0.12246043326972728
1.14550005e7	0.21221166892808685
1.14650005e7	0.274081100308276
1.14750005e7	0.30030080616051025
1.14850005e7	0.2939409368635438
1.14950005e7	0.2812725090036014
1.15050005e7	0.17162889287461278
1.15150005e7	0.12085414155329775
1.15250005e7	0.08725637181409296
1.15350005e7	0.10100193355598525
1.15450005e7	0.1414144312150337
1.15550005e7	0.17766561514195586
1.15650005e7	0.2338830584707646
1.15750005e7	0.32295699623229823
1.15850005e7	0.3565078520095822
1.15950005e7	0.35734328742437893
1.16050005e7	0.34527553671543826
1.16150005e7	0.3058922558922559
1.16250005e7	0.19948036951501158
1.16350005e7	0.1675726044416835
1.16450005e7	0.10524450744153084
1.16550005e7	0.1214418538120441
1.16650005e7	0.1152048391531482
1.16750005e7	0.11464076560491361
1.16850005e7	0.09611597374179434
1.16950005e7	0.135249621785174
1.17050005e7	0.1459233084674781
1.17150005e7	0.18588916677635914
1.17250005e7	0.31621843805049915
1.17350005e7	0.3638203356367226
1.17450005e7	0.36653716653716656
1.17550005e7	0.3916919345057611
1.17650005e7	0.3644739078701343
1.17750005e7	0.24976648608257054
1.17850005e7	0.2577704918032787
1.17950005e7	0.2589731512011305
1.18050005e7	0.2471152564956696
1.18150005e7	0.2651755651755652
1.18250005e7	0.2289690721649485
1.18350005e7	0.19225766491173746
1.18450005e7	0.12802339583691733
1.18550005e7	0.11632685824369889
1.18650005e7	0.14657217686026808
1.18750005e7	0.138362662586075
1.18850005e7	0.15980561216491618
1.18950005e7	0.21546115575966324
1.19050005e7	0.19755545495699411
1.19150005e7	0.07669877636032282
1.19250005e7	0.10207509881422927
1.19350005e7	0.09082332761578046
1.19450005e7	0.08909395973154362
1.19550005e7	0.10893118594436312
1.19650005e7	0.16122247781794283
1.19750005e7	0.1901234567901235
1.19850005e7	0.16716981132075476
1.19950005e7	0.15308916019237886
1.20050005e7	0.08274383708467313
1.20150005e7	0.10927835051546393
1.20250005e7	0.13383624655013804
1.20350005e7	0.1421206795547745
1.20450005e7	0.13697017268445846
1.20550005e7	0.1708742097231306
1.20650005e7	0.13675923901158976
1.20750005e7	0.09248097412480975
1.20850005e7	0.125893587994543
1.20950005e7	0.12625298329355614
1.21050005e7	0.1466116980159753
1.21150005e7	0.22038088874039427
1.21250005e7	0.2629639664047683
1.21350005e7	0.28681605002605526
1.21450005e7	0.29658421672555957
1.21550005e7	0.3092788137497192
1.21650005e7	0.3685556524266202
1.21750005e7	0.4213797389683034
1.21850005e7	0.4702913787924302
1.21950005e7	0.6261360580801291
1.22050005e7	0.6967702245462934
1.22150005e7	0.7227699530516432
1.22250005e7	0.7265260196905767
1.22350005e7	0.7327398047099367
1.22450005e7	0.7010923109873634
1.22550005e7	0.6899154464838111
1.22650005e7	0.5883760683760684
1.22750005e7	0.5314445610353271
1.22850005e7	0.35032279986408427
1.22950005e7	0.324639423076923
1.23050005e7	0.2662475822050291
1.23150005e7	0.2826002166847237
1.23250005e7	0.26362166531932096
1.23350005e7	0.2413877054169203
1.23450005e7	0.20842645173108632
1.23550005e7	0.21909035284519682
1.23650005e7	0.27540677015148685
1.23750005e7	0.28007123775601067
1.23850005e7	0.3086690299709958
1.23950005e7	0.3633182112767337
1.24050005e7	0.39574076911291567
1.24150005e7	0.31135690917588416
1.24250005e7	0.2730067243035543
1.24350005e7	0.20598783720567596
1.24450005e7	0.1173548773189707
1.24550005e7	0.0710370472386724
1.24650005e7	0.07984934086629003
1.24750005e7	0.07301263238484118
1.24850005e7	0.08007438134744675
1.24950005e7	0.11179012345679015
1.25050005e7	0.11410275502606108
1.25150005e7	0.1132737504137703
1.25250005e7	0.14211621578357614
1.25350005e7	0.14249667994687917
1.25450005e7	0.11871794871794875
1.25550005e7	0.09474808616699307
1.25650005e7	0.09078947368421054
1.25750005e7	0.06935763888888889
1.25850005e7	0.07623282134195637
1.25950005e7	0.08723528268894504
1.26050005e7	0.15758289850193571
1.26150005e7	0.22638404685538974
1.26250005e7	0.22246320681642143
1.26350005e7	0.18646800195407914
1.26450005e7	0.1890039107430412
1.26550005e7	0.1806833467850417
1.26650005e7	0.10994692689607943
1.26750005e7	0.11411530815109346
1.26850005e7	0.16226826608505998
1.26950005e7	0.15650830436461954
1.27050005e7	0.19839411174305785
1.27150005e7	0.19792289535798588
1.27250005e7	0.19719188767550705
1.27350005e7	0.23207437536316095
1.27450005e7	0.23890308295009374
1.27550005e7	0.14463376075882664
1.27650005e7	0.13489921705813762
1.27750005e7	0.1499828708461802
1.27850005e7	0.15909009493104068
1.27950005e7	0.16745051598714264
1.28050005e7	0.19878107457898958
1.28150005e7	0.22684449489216804
1.28250005e7	0.22068965517241387
1.28350005e7	0.17664537215866888
1.28450005e7	0.2168831168831169
1.28550005e7	0.2170184477314277
1.28650005e7	0.2173913043478261
1.28750005e7	0.20219699743683633
1.28850005e7	0.1908831908831909
1.28950005e7	0.13530505323643743
1.29050005e7	0.15551626591230552
1.29150005e7	0.10952470411422131
1.29250005e7	0.1115149397169317
1.29350005e7	0.23003928679359326
1.29450005e7	0.2749739673724401
1.29550005e7	0.27085930122757323
1.29650005e7	0.31667237247517976
1.29750005e7	0.3544510385756676
1.29850005e7	0.22091801781228593
1.29950005e7	0.21806840180684023
1.30050005e7	0.21259600614439328
1.30150005e7	0.14958973280033666
1.30250005e7	0.12149944873208382
1.30350005e7	0.16059252292499415
1.30450005e7	0.18903991370010786
1.30550005e7	0.22659594620193219
1.30650005e7	0.2856669976828865
1.30750005e7	0.4326136652273304
1.30850005e7	0.3799358478044464
1.30950005e7	0.3633158201984822
1.31050005e7	0.34627460752554207
1.31150005e7	0.3374346354967702
1.31250005e7	0.1068951773614986
1.31350005e7	0.08580215274218353
1.31450005e7	0.15567058823529414
1.31550005e7	0.14610957151993184
1.31650005e7	0.17845653352611607
1.31750005e7	0.21305305305305305
1.31850005e7	0.2809495071414203
1.31950005e7	0.2537807400597564
1.32050005e7	0.4188876772082879
1.32150005e7	0.44190703218116806
1.32250005e7	0.5317705355441205
1.32350005e7	0.6513841368584761
1.32450005e7	0.6715455746367238
1.32550005e7	0.5578212290502792
1.32650005e7	0.5667465548232474
1.32750005e7	0.49176710235953147
1.32850005e7	0.3868254827648439
1.32950005e7	0.3617836886368082
1.33050005e7	0.5257134579168478
1.33150005e7	0.4678662613981764
1.33250005e7	0.42960944595821987
1.33350005e7	0.3687387155016766
1.33450005e7	0.30295634671027805
1.33550005e7	0.15591182364729458
1.33650005e7	0.2116926723286589
1.33750005e7	0.31590286653277344
1.33850005e7	0.3213780652926132
1.33950005e7	0.2798569725864124
1.34050005e7	0.20862068965517244
1.34150005e7	0.16134727061556334
1.34250005e7	0.07782306401342608
1.34350005e7	0.0412366230677765
1.34450005e7	0.07396456381898209
1.34550005e7	0.12322056505395902
1.34650005e7	0.15521255060728747
1.34750005e7	0.2524422843256379
1.34850005e7	0.3630492091388401
1.34950005e7	0.42673100662103014
1.35050005e7	0.48084474158972723
1.35150005e7	0.5836983842010771
1.35250005e7	0.6143313373253494
1.35350005e7	0.634444306777351
1.35450005e7	0.5778362793029961
1.35550005e7	0.5086042564303435
1.35650005e7	0.3073230021270131
1.35750005e7	0.25310439981603566
1.35850005e7	0.2194347240915209
1.35950005e7	0.23450038333759265
1.36050005e7	0.2349970640046976
1.36150005e7	0.195755432036382
1.36250005e7	0.16436672967863894
1.36350005e7	0.12045814548556112
1.36450005e7	0.07309573724668067
1.36550005e7	0.027143330023171163
1.36650005e7	0.023797250859106556
1.36750005e7	0.022941000299490893
1.36850005e7	0.05794392523364489
1.36950005e7	0.055294117647058855
1.37050005e7	NaN
1.37150005e7	NaN
1.37250005e7	NaN
1.37350005e7	NaN
1.37450005e7	NaN
1.37550005e7	NaN
1.37650005e7	NaN
1.37750005e7	NaN
1.37850005e7	NaN
1.37950005e7	NaN
1.38050005e7	NaN
1.38150005e7	NaN
1.38250005e7	NaN
1.38350005e7	NaN
1.38450005e7	NaN
1.38550005e7	NaN
1.38650005e7	NaN
1.38750005e7	NaN
1.38850005e7	NaN
1.38950005e7	NaN
1.39050005e7	NaN
1.39150005e7	NaN
1.39250005e7	NaN
1.39350005e7	NaN
1.39450005e7	NaN
1.39550005e7	NaN
1.39650005e7	NaN
1.39750005e7	NaN
1.39850005e7	NaN
1.39950005e7	NaN
1.40050005e7	0.060746003552397905
1.40150005e7	0.14503546099290784
1.40250005e7	0.27252985884907704
1.40350005e7	0.2677966101694916
1.40450005e7	0.27999999999999997
1.40550005e7	0.2831370117792933
1.40650005e7	0.23709334144116756
1.40750005e7	0.170405426723458
1.40850005e7	0.15191869633783078
1.40950005e7	0.10491159135559926
1.41050005e7	0.1071336878782322
1.41150005e7	0.1749677419354839
1.41250005e7	0.17708609271523182
1.41350005e7	0.18568600578650832
1.41450005e7	0.19564465952298654
1.41550005e7	0.21525452976704057
1.41650005e7	0.1976900866217517
1.41750005e7	0.23893980678721824
1.41850005e7	0.27657480314960636
1.41950005e7	0.3069658719027583
1.42050005e7	0.36556082148499214
1.42150005e7	0.4051792145429601
1.42250005e7	0.3695049504950495
1.42350005e7	0.31196324438946815
1.42450005e7	0.24605469430412824
1.42550005e7	0.17871759890859484
1.42650005e7	0.1356386168299021
1.42750005e7	0.23711639731251138
1.42850005e7	0.35591915303176136
1.42950005e7	0.42757385854968666
1.43050005e7	0.45202312138728323
1.43150005e7	0.4570334169858672
1.43250005e7	0.4322175160541057
1.43350005e7	0.3784027777777778
1.43450005e7	0.2787003610108304
1.43550005e7	0.2080781758957655
1.43650005e7	0.22716612377850168
1.43750005e7	0.28107455478418353
1.43850005e7	0.3199585277345775
1.43950005e7	0.39215252832274106
1.44050005e7	0.43814514848340486
1.44150005e7	0.41546277186855063
1.44250005e7	0.38412303868261616
1.44350005e7	0.30315858026701403
1.44450005e7	0.2858820076313473
1.44550005e7	0.30510190124469977
1.44650005e7	0.29475628819099053
1.44750005e7	0.23633016262657255
1.44850005e7	0.2918961447678992
1.44950005e7	0.2801088990981794
1.45050005e7	0.2762773148875963
1.45150005e7	0.3089442203366254
1.45250005e7	0.36088691796008865
1.45350005e7	0.36875937433040507
1.45450005e7	0.3638044914134742
1.45550005e7	0.3787838437638704
1.45650005e7	0.3773917691074293
1.45750005e7	0.34078257361839454
1.45850005e7	0.3002921129503408
1.45950005e7	0.318926487747958
1.46050005e7	0.44259959937680843
1.46150005e7	0.6907656837762408
1.46250005e7	0.7443146896127844
1.46350005e7	0.7718135190997475
1.46450005e7	0.8315151515151515
1.46550005e7	0.8443955399061033
1.46650005e7	0.8173102529960052
1.46750005e7	0.8186497890295359
1.46850005e7	0.7967332903503116
1.46950005e7	0.8002872875269332
1.47050005e7	0.7677551020408164
1.47150005e7	0.7433650793650795
1.47250005e7	0.6895400193902835
1.47350005e7	0.6944460827681117
1.47450005e7	0.6748365180467092
1.47550005e7	0.6819476182105819
1.47650005e7	0.6786695877315277
1.47750005e7	0.6999175985874042
1.47850005e7	0.7276361460203471
1.47950005e7	0.7121120063399815
1.48050005e7	0.6938577110030933
1.48150005e7	0.6836181742392664
1.48250005e7	0.678614147246855
1.48350005e7	0.6466023092939619
1.48450005e7	0.6527542372881355
1.48550005e7	0.667762399077278
1.48650005e7	0.6510188209674912
1.48750005e7	0.6395478319554582
1.48850005e7	0.5663659328762182
1.48950005e7	0.49542997542997547
1.49050005e7	0.35083880379285187
1.49150005e7	0.36166666666666664
1.49250005e7	0.2917241379310345
1.49350005e7	NaN
1.49450005e7	NaN
