# Supplementary material for: Admixture of evolutionary rates across a butterfly hybrid zone
Source: eLife. 2022 Jun 15;11:e78135. doi: 10.7554/eLife.78135 (PMC9246367; doi:10.7554/eLife.78135)
Supplement: Figure 2—source data 1. [file elife-78135-fig2-data1.zip › Fst_50kbWindows_10kbIncreaments/Chromosome8.csv]

Position	Fst_XY_KM
25000.5	0.704969696969697
35000.5	0.7349814585908531
45000.5	0.7293124246079612
55000.5	0.7356662180349933
65000.5	0.7693827160493828
75000.5	NaN
85000.5	NaN
95000.5	NaN
105000.5	NaN
115000.5	0.2985010706638116
125000.5	0.23365810451727195
135000.5	0.21740391588107327
145000.5	0.28861878453038675
155000.5	0.2519169329073483
165000.5	0.23104212860310422
175000.5	0.24091360476663362
185000.5	0.27979695431472085
195000.5	0.19821551132463971
205000.5	0.18070233016081394
215000.5	0.18395442677427015
225000.5	0.18831521739130438
235000.5	0.1827882960413081
245000.5	0.15873777449713972
255000.5	0.2010814708002884
265000.5	0.20795544948289582
275000.5	0.2906913866357667
285000.5	0.3826176289295253
295000.5	0.5163725490196078
305000.5	0.4837383177570094
315000.5	0.5101253616200578
325000.5	0.45468006345848766
335000.5	0.3646769230769232
345000.5	0.42612107623318396
355000.5	0.485679012345679
365000.5	0.502937062937063
375000.5	0.4739667961850936
385000.5	0.47314006287111426
395000.5	0.3873938310236924
405000.5	0.5288572698977324
415000.5	0.5804618117229131
425000.5	0.5695517338595997
435000.5	0.5531866892272984
445000.5	0.5616742969260954
455000.5	0.4135961930659416
465000.5	0.24578426754592567
475000.5	0.18158225198827962
485000.5	0.19873873873873876
495000.5	0.19756944444444446
505000.5	0.1391345696623871
515000.5	0.11757706868577611
525000.5	0.15545505935556814
535000.5	0.16402810304449653
545000.5	0.16640660853602574
555000.5	0.2087573964497042
565000.5	0.18787198203256605
575000.5	0.17967537050105858
585000.5	0.15808383233532933
595000.5	0.10410469958358123
605000.5	0.16254744833403625
615000.5	0.15841678588459707
625000.5	0.2648371752652762
635000.5	0.25151869158878504
645000.5	0.26439333862014275
655000.5	0.25225858804436024
665000.5	0.2680223690899847
675000.5	0.20010198878123406
685000.5	0.20197238658777125
695000.5	0.2103030303030303
705000.5	0.15294117647058825
715000.5	0.12560046865846514
725000.5	0.07532628962088257
735000.5	0.08040865384615387
745000.5	0.09944972486243123
755000.5	0.0762280010506961
765000.5	0.0974508984538237
775000.5	0.10000000000000002
785000.5	0.10503156686435816
795000.5	0.07999161952650327
805000.5	0.10030474531998262
815000.5	0.06720226843100192
825000.5	0.06727989487516428
835000.5	0.05030479724357279
845000.5	0.11226981171115254
855000.5	0.10926829268292687
865000.5	0.12106038291605303
875000.5	0.14349876487761062
885000.5	0.13207081103334706
895000.5	0.06772030651340998
905000.5	0.07723785166240411
915000.5	0.08658367911479947
925000.5	0.08442964196502915
935000.5	0.0899791231732777
945000.5	0.11058404980729322
955000.5	0.10195538419168275
965000.5	0.2229151559100798
975000.5	0.2351201478743069
985000.5	0.22037735849056608
995000.5	0.2014193834553116
1.0050005e6	0.2
1.0150005e6	0.08359291657776831
1.0250005e6	0.06861735009272617
1.0350005e6	0.1318042813455658
1.0450005e6	0.18080063732324242
1.0550005e6	0.20162497327346593
1.0650005e6	0.24414906242582488
1.0750005e6	0.21067648412333184
1.0850005e6	0.16644684779741495
1.0950005e6	0.10765382691345675
1.1050005e6	0.07361174850849016
1.1150005e6	0.0594221647261751
1.1250005e6	0.07425577518456779
1.1350005e6	0.07217030114226378
1.1450005e6	0.07924528301886793
1.1550005e6	0.10959939531368106
1.1650005e6	0.10721649484536085
1.1750005e6	0.14549958711808425
1.1850005e6	0.15764272559852674
1.1950005e6	0.23041825095057036
1.2050005e6	NaN
1.2150005e6	NaN
1.2250005e6	0.033001988071570565
1.2350005e6	-0.026937547027840507
1.2450005e6	-0.024589086127547687
1.2550005e6	0.018817480719794336
1.2650005e6	0.0404703576678099
1.2750005e6	0.07976237623762376
1.2850005e6	0.14597514856834146
1.2950005e6	0.16181268882175226
1.3050005e6	0.15480225988700566
1.3150005e6	0.18244631185807655
1.3250005e6	NaN
1.3350005e6	NaN
1.3450005e6	0.2602510460251046
1.3550005e6	0.268936170212766
1.3650005e6	0.20102564102564102
1.3750005e6	0.20102564102564102
1.3850005e6	0.2605714285714286
1.3950005e6	NaN
1.4050005e6	NaN
1.4150005e6	NaN
1.4250005e6	NaN
1.4350005e6	NaN
1.4450005e6	NaN
1.4550005e6	NaN
1.4650005e6	NaN
1.4750005e6	NaN
1.4850005e6	NaN
1.4950005e6	0.41378026070763496
1.5050005e6	0.49485213581599125
1.5150005e6	0.5423160961398398
1.5250005e6	0.6273431994362229
1.5350005e6	0.6164285714285715
1.5450005e6	0.6484486873508354
1.5550005e6	0.6586626139817631
1.5650005e6	0.6757609921082298
1.5750005e6	0.5723202170963366
1.5850005e6	0.4465473145780052
1.5950005e6	0.4380622837370242
1.6050005e6	0.4620187304890739
1.6150005e6	0.4974001268230819
1.6250005e6	0.4519735099337749
1.6350005e6	0.47276154571159285
1.6450005e6	0.468476621417798
1.6550005e6	0.4461538461538462
1.6650005e6	0.40876168224299064
1.6750005e6	0.4344476281439032
1.6850005e6	0.34409050312593037
1.6950005e6	0.33502147863441106
1.7050005e6	0.28472425573450466
1.7150005e6	0.2561588330632091
1.7250005e6	0.24664171754973413
1.7350005e6	0.23888464476699772
1.7450005e6	0.21540629403475808
1.7550005e6	0.1947927736450585
1.7650005e6	0.22245370370370368
1.7750005e6	0.21635116598079562
1.7850005e6	0.2579545454545455
1.7950005e6	0.2190630048465267
1.8050005e6	0.2318522792844778
1.8150005e6	0.18343118069145467
1.8250005e6	0.16902485659655833
1.8350005e6	0.1476294675419402
1.8450005e6	0.2086720867208672
1.8550005e6	0.2125696908261531
1.8650005e6	0.24535688708522324
1.8750005e6	0.22900595106898833
1.8850005e6	0.24031727606887215
1.8950005e6	0.20917721518987345
1.9050005e6	0.2597249508840865
1.9150005e6	0.25915080527086387
1.9250005e6	0.3058236272878536
1.9350005e6	0.27725358045492837
1.9450005e6	0.3149444918872758
1.9550005e6	0.2688849970811442
1.9650005e6	0.2380425767210395
1.9750005e6	0.2014357501794688
1.9850005e6	0.22096015061186072
1.9950005e6	0.2094085091663784
2.0050005e6	0.21139929554915146
2.0150005e6	0.22161626177491325
2.0250005e6	0.20973493975903615
2.0350005e6	0.18699254349627178
2.0450005e6	0.16056466302367944
2.0550005e6	0.15529953917050693
2.0650005e6	0.12400000000000003
2.0750005e6	0.11631967763599735
2.0850005e6	0.11570945945945948
2.0950005e6	0.11891312120128712
2.1050005e6	0.1471318349547132
2.1150005e6	0.1587112918360964
2.1250005e6	0.1817280453257791
2.1350005e6	0.19112688553682344
2.1450005e6	0.18584615384615386
2.1550005e6	0.14974680491921874
2.1650005e6	0.12472073822243812
2.1750005e6	0.10348423797108323
2.1850005e6	0.06324351804778854
2.1950005e6	0.0230708035003978
2.2050005e6	0.01466307277628035
2.2150005e6	0.005150447275684494
2.2250005e6	0.022990397805212646
2.2350005e6	0.021547799696509887
2.2450005e6	0.034507462686567195
2.2550005e6	0.03849315068493154
2.2650005e6	0.059593023255813976
2.2750005e6	0.07095115681233935
2.2850005e6	0.09138110072689513
2.2950005e6	0.1273540094998603
2.3050005e6	0.1202084814025113
2.3150005e6	0.12077117282533857
2.3250005e6	0.11132505700532053
2.3350005e6	0.10053509600251813
2.3450005e6	0.0869627507163324
2.3550005e6	0.09042821158690179
2.3650005e6	0.09006535947712421
2.3750005e6	0.1062464828362409
2.3850005e6	0.14112149532710286
2.3950005e6	0.1127641589180051
2.4050005e6	0.09901365705614569
2.4150005e6	0.07865249504593769
2.4250005e6	0.054299928926794624
2.4350005e6	0.01875251509054329
2.4450005e6	0.036110497237569095
2.4550005e6	0.033816425120772965
2.4650005e6	0.06573632023503492
2.4750005e6	0.07729831144465293
2.4850005e6	0.10418160095579451
2.4950005e6	0.09068089112017572
2.5050005e6	0.07374388044318478
2.5150005e6	0.08389553862894451
2.5250005e6	0.08935658448586895
2.5350005e6	0.06798493408662902
2.5450005e6	0.04833183047790805
2.5550005e6	0.017488603398259465
2.5650005e6	-0.0027519999999999745
2.5750005e6	0.09544954935150587
2.5850005e6	0.09017795239195747
2.5950005e6	0.11273477812177504
2.6050005e6	0.17461787864752204
2.6150005e6	0.19573792790750397
2.6250005e6	0.13934789490345048
2.6350005e6	0.11963073581319579
2.6450005e6	0.10078740157480319
2.6550005e6	0.10766098243827951
2.6650005e6	0.12747641509433966
2.6750005e6	0.13699481865284974
2.6850005e6	0.15612903225806457
2.6950005e6	0.17029637029637032
2.7050005e6	0.15475330926594466
2.7150005e6	0.1245085190039319
2.7250005e6	0.12093023255813953
2.7350005e6	0.19764243614931243
2.7450005e6	0.22312925170068026
2.7550005e6	0.23341176470588235
2.7650005e6	0.25809128630705397
2.7750005e6	NaN
2.7850005e6	NaN
2.7950005e6	NaN
2.8050005e6	NaN
2.8150005e6	NaN
2.8250005e6	NaN
2.8350005e6	0.10617283950617283
2.8450005e6	0.09885057471264368
2.8550005e6	0.08444444444444445
2.8650005e6	0.11032448377581122
2.8750005e6	0.15573940020682522
2.8850005e6	0.14346103038309116
2.8950005e6	0.1411619283065513
2.9050005e6	0.18167239404352808
2.9150005e6	0.20000000000000004
2.9250005e6	0.1669467787114846
2.9350005e6	0.21866666666666668
2.9450005e6	0.22504672897196268
2.9550005e6	0.18230337078651687
2.9650005e6	0.18354978354978357
2.9750005e6	0.18097014925373137
2.9850005e6	0.2689814814814815
2.9950005e6	0.23644903710662285
3.0050005e6	0.21214318078840053
3.0150005e6	0.16918747801618012
3.0250005e6	0.15961728802375455
3.0350005e6	0.06803243704652158
3.0450005e6	0.02503259452411998
3.0550005e6	0.00946236559139789
3.0650005e6	0.01649484536082476
3.0750005e6	0.025626740947075236
3.0850005e6	0.030232558139534918
3.0950005e6	0.019431279620853115
3.1050005e6	0.009133858267716564
3.1150005e6	0.010893556425774319
3.1250005e6	0.011248808388941878
3.1350005e6	0.04903299203640503
3.1450005e6	0.054656059897051974
3.1550005e6	0.06703389830508477
3.1650005e6	0.07227591434527196
3.1750005e6	0.058237288135593236
3.1850005e6	0.04689632218339161
3.1950005e6	0.08216611084643484
3.2050005e6	0.08885777155431089
3.2150005e6	0.11410885805763078
3.2250005e6	0.15888010258602267
3.2350005e6	0.1845223700120919
3.2450005e6	0.16085004489673752
3.2550005e6	0.15302814899061698
3.2650005e6	0.12815871910894536
3.2750005e6	0.11538461538461539
3.2850005e6	0.08544087491455914
3.2950005e6	0.07384882710686363
3.3050005e6	0.0863589743589744
3.3150005e6	0.09499389499389506
3.3250005e6	0.07874306839186695
3.3350005e6	0.12946145723336858
3.3450005e6	0.09447619047619049
3.3550005e6	0.0712300566134843
3.3650005e6	0.06283856988082342
3.3750005e6	0.052223557692307694
3.3850005e6	0.03437192522138408
3.3950005e6	0.022132943754565402
3.4050005e6	0.03718146057807425
3.4150005e6	0.03260321767784457
3.4250005e6	0.03157514450867054
3.4350005e6	0.0742434431741762
3.4450005e6	0.10157135914466227
3.4550005e6	0.1153610660904016
3.4650005e6	0.12836813897615973
3.4750005e6	0.16622501684257804
3.4850005e6	0.1330472103004292
3.4950005e6	0.11687804878048781
3.5050005e6	0.09679849340866291
3.5150005e6	0.04876219054763692
3.5250005e6	0.03190476190476193
3.5350005e6	0.20174039158810736
3.5450005e6	0.17976494634644863
3.5550005e6	0.15522511358942587
3.5650005e6	0.20036951501154734
3.5750005e6	0.18099762470308792
3.5850005e6	0.1763837638376384
3.5950005e6	0.1886046511627907
3.6050005e6	0.2950570342205323
3.6150005e6	0.31013602457218076
3.6250005e6	0.3127297481279782
3.6350005e6	0.32560076898429996
3.6450005e6	0.3297615543126289
3.6550005e6	0.21504779525131051
3.6650005e6	0.11087151841868827
3.6750005e6	0.12383205204021291
3.6850005e6	0.1564102564102564
3.6950005e6	0.14313839027214828
3.7050005e6	0.18084862385321104
3.7150005e6	0.3423033067274801
3.7250005e6	0.41910705712914065
3.7350005e6	0.49221556886227547
3.7450005e6	0.6359380898452246
3.7550005e6	0.7623321323288568
3.7650005e6	0.7620809248554913
3.7750005e6	0.7398387430225347
3.7850005e6	0.7177428737638162
3.7950005e6	0.6794556794556795
3.8050005e6	0.5845075905021409
3.8150005e6	0.5612495612495612
3.8250005e6	0.5744416391532337
3.8350005e6	0.6098251129887994
3.8450005e6	0.6759551416080594
3.8550005e6	0.7494190549961269
3.8650005e6	0.7336981304149567
3.8750005e6	0.7014052838673412
3.8850005e6	0.5938228438228438
3.8950005e6	0.4548286604361371
3.9050005e6	0.39065263157894736
3.9150005e6	0.4490288713910761
3.9250005e6	0.4830640958832726
3.9350005e6	0.4377574370709382
3.9450005e6	0.3364353967594516
3.9550005e6	0.17918819188191884
3.9650005e6	0.15401252134319862
3.9750005e6	0.13052809940694723
3.9850005e6	0.10124621084540252
3.9950005e6	0.11466666666666671
4.0050005e6	0.21395348837209302
4.0150005e6	0.28927536231884055
4.0250005e6	0.26931106471816285
4.0350005e6	NaN
4.0450005e6	NaN
4.0550005e6	NaN
4.0650005e6	NaN
4.0750005e6	NaN
4.0850005e6	NaN
4.0950005e6	NaN
4.1050005e6	NaN
4.1150005e6	0.005095541401273915
4.1250005e6	0.027272727272727296
4.1350005e6	0.09079563182527302
4.1450005e6	0.09079563182527302
4.1550005e6	0.09136577708006281
4.1650005e6	0.17717717717717718
4.1750005e6	0.2594594594594595
4.1850005e6	NaN
4.1950005e6	NaN
4.2050005e6	NaN
4.2150005e6	NaN
4.2250005e6	NaN
4.2350005e6	NaN
4.2450005e6	NaN
4.2550005e6	NaN
4.2650005e6	NaN
4.2750005e6	NaN
4.2850005e6	NaN
4.2950005e6	NaN
4.3050005e6	NaN
4.3150005e6	NaN
4.3250005e6	NaN
4.3350005e6	NaN
4.3450005e6	NaN
4.3550005e6	NaN
4.3650005e6	NaN
4.3750005e6	NaN
4.3850005e6	NaN
4.3950005e6	NaN
4.4050005e6	NaN
4.4150005e6	NaN
4.4250005e6	0.21544117647058825
4.4350005e6	0.21544117647058825
4.4450005e6	0.21544117647058825
4.4550005e6	0.2320675105485232
4.4650005e6	NaN
4.4750005e6	NaN
4.4850005e6	NaN
4.4950005e6	NaN
4.5050005e6	NaN
4.5150005e6	NaN
4.5250005e6	NaN
4.5350005e6	NaN
4.5450005e6	NaN
4.5550005e6	NaN
4.5650005e6	NaN
4.5750005e6	NaN
4.5850005e6	NaN
4.5950005e6	NaN
4.6050005e6	NaN
4.6150005e6	NaN
4.6250005e6	NaN
4.6350005e6	NaN
4.6450005e6	0.2296819787985866
4.6550005e6	0.2263917525773196
4.6650005e6	0.18064277798300704
4.6750005e6	0.12739844425237687
4.6850005e6	0.10625530710444388
4.6950005e6	0.1379599030623486
4.7050005e6	0.1194919394235467
4.7150005e6	0.12091254752851713
4.7250005e6	0.16552771450265757
4.7350005e6	0.19089655172413797
4.7450005e6	0.17648261758691208
4.7550005e6	0.1553511705685619
4.7650005e6	0.11166219839142093
4.7750005e6	0.07695441813088873
4.7850005e6	0.042454122158312804
4.7950005e6	0.026005221932114905
4.8050005e6	0.019236800836382677
4.8150005e6	0.035391470401018484
4.8250005e6	0.10846645367412143
4.8350005e6	0.1232711306256861
4.8450005e6	0.19517716535433074
4.8550005e6	0.19954832881662152
4.8650005e6	0.1943088002810469
4.8750005e6	0.2189905362776026
4.8850005e6	0.22121057118499576
4.8950005e6	0.17336483094640484
4.9050005e6	0.17758249046592606
4.9150005e6	0.15814488309697206
4.9250005e6	0.1442570281124498
4.9350005e6	0.24150634465820717
4.9450005e6	0.32415856394913994
4.9550005e6	0.3119882324099044
4.9650005e6	0.3055080721747389
4.9750005e6	0.2426956128448666
4.9850005e6	0.17319498486813664
4.9950005e6	0.12510250569476083
5.0050005e6	0.131261136408632
5.0150005e6	0.14443781094527364
5.0250005e6	0.14093484419263458
5.0350005e6	0.09984544049459045
5.0450005e6	0.09953881629515758
5.0550005e6	0.0943379978471475
5.0650005e6	0.07933418693982076
5.0750005e6	0.08201058201058205
5.0850005e6	0.08220120378331905
5.0950005e6	0.03947093630351553
5.1050005e6	0.026466165413533867
5.1150005e6	0.04017225469086438
5.1250005e6	0.029681335356600926
5.1350005e6	0.04774869109947646
5.1450005e6	0.0746711635750422
5.1550005e6	0.09438129262747647
5.1650005e6	0.09455501314307174
5.1750005e6	0.11067961165048548
5.1850005e6	0.14317925591882752
5.1950005e6	0.1711313394018206
5.2050005e6	0.22513922036595066
5.2150005e6	0.21053342336259287
5.2250005e6	0.2201709401709402
5.2350005e6	0.2066666666666667
5.2450005e6	0.18292682926829273
5.2550005e6	0.17442218798151007
5.2650005e6	0.1712854757929883
5.2750005e6	0.11964735516372799
5.2850005e6	0.13784860557768927
5.2950005e6	0.14353876739562624
5.3050005e6	0.1631315079059005
5.3150005e6	0.17457240592930443
5.3250005e6	0.1805790108564536
5.3350005e6	0.17195799876466955
5.3450005e6	0.14207240948813984
5.3550005e6	0.1028941096356827
5.3650005e6	0.04562569213732008
5.3750005e6	0.059837019790454055
5.3850005e6	0.0023318385650224565
5.3950005e6	0.01192842942345928
5.4050005e6	-0.0305364511691884
5.4150005e6	-0.0202316602316602
5.4250005e6	-0.028858578607322282
5.4350005e6	0.12149866190900986
5.4450005e6	0.159467758444217
5.4550005e6	0.13503971756398944
5.4650005e6	0.08203572632288508
5.4750005e6	0.07894208235687983
5.4850005e6	0.03117913832199549
5.4950005e6	-0.017960837272113412
5.5050005e6	-0.01906058543226682
5.5150005e6	0.020859598853868223
5.5250005e6	0.015208747514910564
5.5350005e6	0.061707371723056265
5.5450005e6	0.09085643359536619
5.5550005e6	0.12329234972677597
5.5650005e6	0.15928101085602422
5.5750005e6	0.18804542737597132
5.5850005e6	0.25976802365249035
5.5950005e6	0.250875929925606
5.6050005e6	0.23816912335143525
5.6150005e6	0.2418604651162791
5.6250005e6	0.23649590785086394
5.6350005e6	0.16138706654170573
5.6450005e6	0.14475609756097563
5.6550005e6	0.12303249097472928
5.6650005e6	0.09904648390941599
5.6750005e6	0.09094693028095734
5.6850005e6	0.056650787834371594
5.6950005e6	0.06563706563706566
5.7050005e6	0.062346760070052555
5.7150005e6	0.05987261146496818
5.7250005e6	0.0599416423509796
5.7350005e6	0.06040968342644321
5.7450005e6	0.018648648648648673
5.7550005e6	0.023198887343532714
5.7650005e6	0.028012752391073363
5.7750005e6	0.028773307163886194
5.7850005e6	0.03205452775073031
5.7950005e6	0.05458976441917143
5.8050005e6	0.06999803265787923
5.8150005e6	0.08636153490522423
5.8250005e6	0.10609756097560977
5.8350005e6	0.11530343007915568
5.8450005e6	0.10689503732981996
5.8550005e6	0.10622710622710625
5.8650005e6	0.09893402477672143
5.8750005e6	0.05781250000000002
5.8850005e6	0.037504998000799705
5.8950005e6	0.04664970313825278
5.9050005e6	0.04248554913294799
5.9150005e6	0.04142857142857145
5.9250005e6	0.04292358803986712
5.9350005e6	0.036038371791547855
5.9450005e6	0.031684334511189655
5.9550005e6	0.00830516658619028
5.9650005e6	0.02176052487698198
5.9750005e6	0.06902286902286905
5.9850005e6	0.09737646869467248
5.9950005e6	0.10441947565543072
6.0050005e6	0.1574573336631215
6.0150005e6	0.20855072463768118
6.0250005e6	0.14770496992719218
6.0350005e6	0.08460431654676262
6.0450005e6	0.07619699042407667
6.0550005e6	0.07436182019977806
6.0650005e6	0.07747145641882487
6.0750005e6	0.01142115509409479
6.0850005e6	0.017979610750695128
6.0950005e6	0.052009333679025174
6.1050005e6	0.08978328173374615
6.1150005e6	0.10155495978552279
6.1250005e6	0.11799163179916321
6.1350005e6	0.14427083333333338
6.1450005e6	0.20385852090032155
6.1550005e6	0.17454545454545456
6.1650005e6	0.1693832599118943
6.1750005e6	0.1887667887667888
6.1850005e6	0.17350565428109851
6.1950005e6	0.13502968617472436
6.2050005e6	0.11053006893273117
6.2150005e6	0.13740914920906372
6.2250005e6	0.11510392609699771
6.2350005e6	0.10771318706175077
6.2450005e6	0.13417995136449612
6.2550005e6	0.15626869730758775
6.2650005e6	0.08995633187772925
6.2750005e6	0.0935064935064935
6.2850005e6	0.12200854700854702
6.2950005e6	0.10078232857800276
6.3050005e6	0.10260323159784562
6.3150005e6	0.1377471264367816
6.3250005e6	0.16912646675358545
6.3350005e6	0.17091273821464398
6.3450005e6	0.18126939351198879
6.3550005e6	0.18313014827018123
6.3650005e6	0.15290951900437272
6.3750005e6	0.14502762430939228
6.3850005e6	0.10125403081332858
6.3950005e6	0.11257995735607679
6.4050005e6	0.13069948186528502
6.4150005e6	0.15513283043620862
6.4250005e6	0.15348208248816772
6.4350005e6	0.19310740953475017
6.4450005e6	0.20956052428681574
6.4550005e6	0.18899182561307903
6.4650005e6	0.1921440261865794
6.4750005e6	0.14505776636713735
6.4850005e6	0.14534883720930233
6.4950005e6	0.12176342750698545
6.5050005e6	0.22698574338085545
6.5150005e6	0.243605661782965
6.5250005e6	0.3107330652644603
6.5350005e6	0.3097883597883597
6.5450005e6	0.26012084592145013
6.5550005e6	0.1936538006156761
6.5650005e6	0.16378184881027583
6.5750005e6	0.1592185043790703
6.5850005e6	0.14568986568986572
6.5950005e6	0.12607902735562312
6.6050005e6	0.08251273344651956
6.6150005e6	0.08434968017057572
6.6250005e6	0.07803325079589674
6.6350005e6	0.08860458196965193
6.6450005e6	0.09843535547625586
6.6550005e6	0.06980255516840886
6.6650005e6	0.05446009389671364
6.6750005e6	0.08470000000000001
6.6850005e6	0.08487972508591067
6.6950005e6	0.11323577235772363
6.7050005e6	0.15015923566878983
6.7150005e6	0.1980561555075594
6.7250005e6	0.1900666262870988
6.7350005e6	0.14509803921568631
6.7450005e6	0.04119106699751862
6.7550005e6	0.10773461670677212
6.7650005e6	0.17839195979899503
6.7750005e6	0.18030800302953803
6.7850005e6	0.21565806178586547
6.7950005e6	0.23746199067504564
6.8050005e6	0.1922467694872864
6.8150005e6	0.13561470215462615
6.8250005e6	0.12657004830917876
6.8350005e6	0.09404163675520462
6.8450005e6	0.0730953257269047
6.8550005e6	0.12977707006369432
6.8650005e6	0.14444444444444446
6.8750005e6	0.21617523167649538
6.8850005e6	0.20037269974376895
6.8950005e6	0.22445274959957293
6.9050005e6	0.22164762477450398
6.9150005e6	0.24960390006093844
6.9250005e6	0.16560163154316795
6.9350005e6	0.1946380697050939
6.9450005e6	0.27099863201094393
6.9550005e6	0.22190769230769236
6.9650005e6	0.2575264652723987
6.9750005e6	0.2659557867360208
6.9850005e6	0.19974522292993632
6.9950005e6	0.13508771929824562
7.0050005e6	0.13315579227696406
7.0150005e6	0.047860101242521894
7.0250005e6	0.047209515096065906
7.0350005e6	0.05286743131501737
7.0450005e6	0.06560701562071804
7.0550005e6	0.09004960606944852
7.0650005e6	0.05899838449111475
7.0750005e6	0.04981901941428104
7.0850005e6	0.04268800000000004
7.0950005e6	0.015804152463588506
7.1050005e6	0.011544096103135105
7.1150005e6	0.12075262866629773
7.1250005e6	0.12596843615494982
7.1350005e6	0.1647798742138365
7.1450005e6	0.20639698965192846
7.1550005e6	0.2735078534031414
7.1650005e6	0.2096069868995633
7.1750005e6	0.18502508683905827
7.1850005e6	0.13683651804670913
7.1950005e6	0.1158751696065129
7.2050005e6	0.11731141199226308
7.2150005e6	0.10733519034354692
7.2250005e6	0.08744098205854582
7.2350005e6	0.12080000000000005
7.2450005e6	0.20427184466019419
7.2550005e6	0.2462686567164179
7.2650005e6	0.3151676423629591
7.2750005e6	0.32284228769497403
7.2850005e6	0.36572504708097936
7.2950005e6	0.3582258064516129
7.3050005e6	0.3470225872689939
7.3150005e6	0.3296058343462407
7.3250005e6	0.27986022871664545
7.3350005e6	0.20840393087089124
7.3450005e6	0.18792714657415438
7.3550005e6	0.12814895947426072
7.3650005e6	0.10353923939327328
7.3750005e6	0.08577994829072107
7.3850005e6	0.08588177821201763
7.3950005e6	0.08954712362301107
7.4050005e6	0.08080173871045646
7.4150005e6	0.09118179467287306
7.4250005e6	0.09351944167497508
7.4350005e6	0.09036468330134362
7.4450005e6	0.09413254537779656
7.4550005e6	0.11938212578153735
7.4650005e6	0.09244539921231654
7.4750005e6	0.09096962130669999
7.4850005e6	0.11093333333333337
7.4950005e6	0.055685055685055725
7.5050005e6	0.030113141862489153
7.5150005e6	0.04231336677485987
7.5250005e6	0.06116116116116119
7.5350005e6	0.07780020181634713
7.5450005e6	0.11733086190917519
7.5550005e6	0.1257309941520468
7.5650005e6	0.1119194180190263
7.5750005e6	0.1323478858714335
7.5850005e6	0.31827274945108563
7.5950005e6	0.3206285856822151
7.6050005e6	0.35388904376916647
7.6150005e6	0.38442081057775224
7.6250005e6	0.3674257711155953
7.6350005e6	0.1276569297700435
7.6450005e6	0.17710931768158475
7.6550005e6	0.172791519434629
7.6650005e6	0.19189189189189196
7.6750005e6	0.061184210526315785
7.6850005e6	-0.06414545454545453
7.6950005e6	-0.11921504497138184
7.7050005e6	-0.08667198723064644
7.7150005e6	-0.08028503562945366
7.7250005e6	-0.0692230070635721
7.7350005e6	NaN
7.7450005e6	NaN
7.7550005e6	NaN
