# Supplementary material for: Admixture of evolutionary rates across a butterfly hybrid zone
Source: eLife. 2022 Jun 15;11:e78135. doi: 10.7554/eLife.78135 (PMC9246367; doi:10.7554/eLife.78135)
Supplement: Figure 2—source data 1. [file elife-78135-fig2-data1.zip › Fst_50kbWindows_10kbIncreaments/Chromosome28.csv]

Position	Fst_XY_KM
25000.5	0.7175062344139652
35000.5	0.7083205717202654
45000.5	0.6795402298850575
55000.5	0.6316720257234727
65000.5	0.554541910331384
75000.5	0.554559043348281
85000.5	0.6096204188481675
95000.5	0.6827195467422097
105000.5	0.7501483679525223
115000.5	0.788734100545124
125000.5	0.7974148714384991
135000.5	0.8040072859744991
145000.5	0.7486981975042366
155000.5	0.679298928919182
165000.5	0.6504339881224304
175000.5	0.7132888047054131
185000.5	0.692794434321683
195000.5	0.6848611670020122
205000.5	0.6991883237769009
215000.5	0.6554595443833463
225000.5	0.5966565349544074
235000.5	0.524109800463014
245000.5	0.5176256077795786
255000.5	0.4398569023569024
265000.5	0.43761655674323413
275000.5	0.4182123373898448
285000.5	0.39048843187660665
295000.5	0.3379327217125382
305000.5	0.3383653963975003
315000.5	0.3458648612770477
325000.5	0.3526635198921106
335000.5	0.4273921200750469
345000.5	0.4033097841865866
355000.5	0.38185602119004824
365000.5	0.35214011426430647
375000.5	0.30421063852467756
385000.5	0.19476363636363633
395000.5	0.13976003309888294
405000.5	0.1560191946588775
415000.5	0.36605577689243035
425000.5	0.495371738060069
435000.5	0.48351482479784375
445000.5	0.512041884816754
455000.5	0.5445129469790382
465000.5	0.4815170427268364
475000.5	0.3511802277145237
485000.5	0.3618884920018636
495000.5	0.3027237354085603
505000.5	0.262870831030035
515000.5	0.23462885738115097
525000.5	0.16906040268456377
535000.5	0.15078796561604582
545000.5	0.14376699029126216
555000.5	0.15916930658218936
565000.5	0.19138435800920117
575000.5	0.29328063241106717
585000.5	0.31736111111111115
595000.5	0.32403258655804473
605000.5	0.3442962962962963
615000.5	0.20740740740740746
625000.5	0.5235177865612648
635000.5	0.698746642793196
645000.5	0.7012269938650307
655000.5	0.8052299368800722
665000.5	0.8116284250389842
675000.5	0.8120340586565752
685000.5	0.7240804106073567
695000.5	0.6656037262629881
705000.5	0.5575285670947517
715000.5	0.43515283842794766
725000.5	0.32812344449975117
735000.5	0.39892231701841047
745000.5	0.42159711728466814
755000.5	0.4589424206815513
765000.5	0.49658016007761346
775000.5	0.47349150909309884
785000.5	0.37633872976338734
795000.5	0.2994620128592048
805000.5	0.2347283846984051
815000.5	0.20460698171455716
825000.5	0.18137831829475615
835000.5	0.1981859410430839
845000.5	0.2334428187518662
855000.5	0.2683364254792826
865000.5	0.2511730854360336
875000.5	0.1995406918329267
885000.5	0.24531520725043315
895000.5	0.25735885867577124
905000.5	0.2754127735824907
915000.5	0.33969571230982015
925000.5	0.4326368685532928
935000.5	0.5001055408970976
945000.5	0.5971156462585034
955000.5	0.6321654501216545
965000.5	0.6630355220667385
975000.5	0.6649595388537858
985000.5	0.5777251719084658
995000.5	0.5072528955358149
1.0050005e6	0.4153211805555556
1.0150005e6	0.3172446783066252
1.0250005e6	0.2986904623942519
1.0350005e6	0.32928190499813964
1.0450005e6	0.3427749280620543
1.0550005e6	0.3902392344497607
1.0650005e6	0.4176804541768046
1.0750005e6	0.42135076252723314
1.0850005e6	0.4242713301536831
1.0950005e6	0.38570407433881343
1.1050005e6	0.3117478510028653
1.1150005e6	0.3029974307736227
1.1250005e6	0.3078029294274301
1.1350005e6	0.2259713701431493
1.1450005e6	0.2329803328290469
1.1550005e6	0.22538787023977436
1.1650005e6	0.17232987832356922
1.1750005e6	0.13247200689061156
1.1850005e6	0.10658193372673629
1.1950005e6	0.09839954810770102
1.2050005e6	0.10817443836133663
1.2150005e6	0.10779090727017827
1.2250005e6	0.10983899821109126
1.2350005e6	0.11463556851311957
1.2450005e6	0.12393605978824998
1.2550005e6	0.1311693390692218
1.2650005e6	0.17962154294032026
1.2750005e6	0.3929111372417269
1.2850005e6	0.454980595084088
1.2950005e6	0.5331824354911726
1.3050005e6	0.5896401985111664
1.3150005e6	0.5920042929970485
1.3250005e6	0.568400263331139
1.3350005e6	0.5760689215060627
1.3450005e6	0.5565891472868217
1.3550005e6	0.5139501339377704
1.3650005e6	0.4606162464985995
1.3750005e6	0.42949194547707564
1.3850005e6	0.4607942781855825
1.3950005e6	0.4788464442095727
1.4050005e6	0.47209616092235984
1.4150005e6	0.47704088609325856
1.4250005e6	0.47592704432902533
1.4350005e6	0.5024335286164938
1.4450005e6	0.49295562797693665
1.4550005e6	0.5380985045959666
1.4650005e6	0.5839453924914675
1.4750005e6	0.6247949441979294
1.4850005e6	0.6435185185185185
1.4950005e6	0.6710062535531551
1.5050005e6	0.7506544825882936
1.5150005e6	0.7224420024420025
1.5250005e6	0.6676502732240437
1.5350005e6	0.6000000000000001
1.5450005e6	0.5691371930615003
1.5550005e6	0.4323700920046651
1.5650005e6	0.46071643951272473
1.5750005e6	0.5006469618165673
1.5850005e6	0.591488447071467
1.5950005e6	0.6109556835547196
1.6050005e6	0.6540742586593572
1.6150005e6	0.6205853658536585
1.6250005e6	0.6000000000000001
1.6350005e6	0.5043646195442255
1.6450005e6	0.4931828050369085
1.6550005e6	0.3941747572815535
1.6650005e6	0.343939393939394
1.6750005e6	0.2961507746366396
1.6850005e6	0.34017039061244186
1.6950005e6	0.2731071913161466
1.7050005e6	0.30152619276777126
1.7150005e6	0.28859235150528895
1.7250005e6	0.207007299270073
1.7350005e6	0.1952380952380952
1.7450005e6	0.2087847730600293
1.7550005e6	0.22975669525643272
1.7650005e6	0.3206181015452539
1.7750005e6	0.36204986149584484
1.7850005e6	0.3645515471267646
1.7950005e6	0.3323881011954406
1.8050005e6	0.30190820010314595
1.8150005e6	0.272786556308001
1.8250005e6	0.2311380032580871
1.8350005e6	0.20514956455887928
1.8450005e6	0.2633524206142635
1.8550005e6	0.34074646074646076
1.8650005e6	0.38177676537585425
1.8750005e6	0.47089743589743593
1.8850005e6	0.5798291798291798
1.8950005e6	0.6543702375616315
1.9050005e6	0.6678748701373657
1.9150005e6	0.7098600859314751
1.9250005e6	0.7332612222823149
1.9350005e6	0.7719179734620023
1.9450005e6	0.7803989094561631
1.9550005e6	0.7850267379679143
1.9650005e6	0.7782178217821784
1.9750005e6	0.5701986754966888
1.9850005e6	0.4525813449023861
1.9950005e6	0.4281244907935474
2.0050005e6	0.393398392652124
2.0150005e6	0.3818467172377714
2.0250005e6	0.45104574052031965
2.0350005e6	0.4461484470959818
2.0450005e6	0.44205918403081773
2.0550005e6	0.49406298399586995
2.0650005e6	0.500187106650791
2.0750005e6	0.4435090201627167
2.0850005e6	0.38475847584758477
2.0950005e6	0.3447967042808526
2.1050005e6	0.2697596795727637
2.1150005e6	0.23245406585410225
2.1250005e6	0.2722852512155592
2.1350005e6	0.2987206823027718
2.1450005e6	0.3178150660478401
2.1550005e6	0.4084312930685043
2.1650005e6	0.3752699407871822
2.1750005e6	0.34592699525675397
2.1850005e6	0.36024799416484315
2.1950005e6	0.48254149971379506
2.2050005e6	0.49902011346054675
2.2150005e6	0.5438218599912678
2.2250005e6	0.5415854685432455
2.2350005e6	0.5764084507042254
2.2450005e6	0.49345372460496617
2.2550005e6	0.4959069767441861
2.2650005e6	0.575643879173291
2.2750005e6	0.5549013835737416
2.2850005e6	0.5485082872928176
2.2950005e6	0.5442696629213483
2.3050005e6	0.5333333333333333
2.3150005e6	0.4759396803961288
2.3250005e6	0.5398828301036502
2.3350005e6	0.5607991732690321
2.3450005e6	0.5836794887550695
2.3550005e6	0.5364539633473174
2.3650005e6	0.5167639876844676
2.3750005e6	0.5401780169737116
2.3850005e6	0.4868821101379242
2.3950005e6	0.44384902143522836
2.4050005e6	0.4755057720882387
2.4150005e6	0.554999455989555
2.4250005e6	0.5551217101198567
2.4350005e6	0.6713215752597247
2.4450005e6	0.7474394601032157
2.4550005e6	0.8167096646159954
2.4650005e6	0.7958869882759947
2.4750005e6	0.8009405568096313
2.4850005e6	0.7692728694292416
2.4950005e6	0.7135243841126194
2.5050005e6	0.6446784922394679
2.5150005e6	0.540034542314335
2.5250005e6	0.35783045977011496
2.5350005e6	0.20026478375992943
2.5450005e6	0.16837075967510756
2.5550005e6	0.19685703334610963
2.5650005e6	0.2399862825788752
2.5750005e6	0.29985895627644576
2.5850005e6	0.40117934704444125
2.5950005e6	0.3953520638224073
2.6050005e6	0.35631460674157306
2.6150005e6	0.3709864603481625
2.6250005e6	0.39672050905531087
2.6350005e6	0.4343623170581726
2.6450005e6	0.4901623216920808
2.6550005e6	0.569298586801504
2.6650005e6	0.5784452296819789
2.6750005e6	0.604188911704312
2.6850005e6	0.5954038082731452
2.6950005e6	0.6440324892498808
2.7050005e6	0.6461826948834718
2.7150005e6	0.641255946717412
2.7250005e6	0.6223255813953489
2.7350005e6	0.6182564102564103
2.7450005e6	0.5842958228714905
2.7550005e6	0.5885964912280702
2.7650005e6	0.5909919028340082
2.7750005e6	0.6378662659654395
2.7850005e6	0.6366984993178718
2.7950005e6	0.6402028584601199
2.8050005e6	0.6130986856760972
2.8150005e6	0.5578873568590792
2.8250005e6	0.50160957490714
2.8350005e6	0.4894226940942269
2.8450005e6	0.45739619985925417
2.8550005e6	0.45989304812834225
2.8650005e6	0.5314527503526094
2.8750005e6	0.5792880258899676
2.8850005e6	0.5833053366067967
2.8950005e6	0.5055231014338821
2.9050005e6	0.5211750305997552
2.9150005e6	0.4944820631032991
2.9250005e6	0.37933761739990113
2.9350005e6	0.31061690195320063
2.9450005e6	0.2985453875897625
2.9550005e6	0.2377201287634918
2.9650005e6	0.1759533073929961
2.9750005e6	0.16404494382022478
2.9850005e6	0.151841635567094
2.9950005e6	0.12553886348791646
3.0050005e6	0.07839954435426458
3.0150005e6	0.05718185954800547
3.0250005e6	0.12402877697841727
3.0350005e6	0.1558230318802863
3.0450005e6	0.17696608274319794
3.0550005e6	0.258222130979265
3.0650005e6	0.2612031020750367
3.0750005e6	0.15565679574791194
3.0850005e6	0.08722741433021809
3.0950005e6	0.11650385604113112
3.1050005e6	0.09735791674586582
3.1150005e6	0.09823540818305218
3.1250005e6	0.16516711833785006
3.1350005e6	0.22913622690159002
3.1450005e6	0.19404182182755658
3.1550005e6	0.22649071358748782
3.1650005e6	0.22618318813279964
3.1750005e6	0.166444147752559
3.1850005e6	0.16322003577817534
3.1950005e6	0.14618775510204085
3.2050005e6	0.11837950551087283
3.2150005e6	0.16242020538440194
3.2250005e6	0.22495865283416028
3.2350005e6	0.24095755381211023
3.2450005e6	0.31389216843762296
3.2550005e6	0.371498973305955
3.2650005e6	0.3624004248539564
3.2750005e6	0.30429481850928236
3.2850005e6	0.2875638841567292
3.2950005e6	0.23606082548877627
3.3050005e6	0.4464448793215917
3.3150005e6	0.39605194805194804
3.3250005e6	0.3268851707540683
3.3350005e6	0.2707292023279699
3.3450005e6	0.262031438935913
3.3550005e6	0.18347710683477111
3.3650005e6	0.2612273361227336
3.3750005e6	0.31012327231976095
3.3850005e6	0.3898567557104143
3.3950005e6	0.43754693366708386
3.4050005e6	0.34424822577983166
3.4150005e6	0.24844884488448843
3.4250005e6	0.18738994603805745
3.4350005e6	0.1399944336209296
3.4450005e6	0.26015424164524426
3.4550005e6	0.33631697803325816
3.4650005e6	0.3506131549609811
3.4750005e6	0.37090505274847313
3.4850005e6	0.3832046143318018
3.4950005e6	0.3065197428833793
3.5050005e6	0.23832801983705276
3.5150005e6	0.29217425586438006
3.5250005e6	0.3677691766361717
3.5350005e6	0.368839495618722
3.5450005e6	0.3165174318917889
3.5550005e6	0.2694965449160909
3.5650005e6	0.15429039524882246
3.5750005e6	0.12406902815622163
3.5850005e6	0.13582089552238807
3.5950005e6	0.2366051182377713
3.6050005e6	0.35060577819198513
3.6150005e6	0.38070196311719207
3.6250005e6	0.38910585817060644
3.6350005e6	0.3646664949781097
3.6450005e6	0.3114488348530902
3.6550005e6	0.16992884951000137
3.6650005e6	0.11092063492063493
3.6750005e6	0.07972508591065293
3.6850005e6	0.12967883399974206
3.6950005e6	0.11672634271099742
3.7050005e6	0.1655322624557582
3.7150005e6	0.22413664131654407
3.7250005e6	0.27126312954484244
3.7350005e6	0.2521686381558993
3.7450005e6	0.25767886702225495
3.7550005e6	0.2569690463410271
3.7650005e6	0.3119706380575946
3.7750005e6	0.32058640049906423
3.7850005e6	0.28914751236543507
3.7950005e6	0.2880576336935439
3.8050005e6	0.2858836815358555
3.8150005e6	0.1462663587374904
3.8250005e6	0.14765380604796666
3.8350005e6	0.14385593220338985
3.8450005e6	0.13437396213882433
3.8550005e6	0.12214285714285715
3.8650005e6	0.08568854182309658
3.8750005e6	0.10955892583831921
3.8850005e6	0.09682448036951503
3.8950005e6	0.12554666666666672
3.9050005e6	0.11886630403664473
3.9150005e6	0.2278491065519524
3.9250005e6	0.2881524853619036
3.9350005e6	0.31054273237679353
3.9450005e6	0.35794380077240645
3.9550005e6	0.4272557202475176
3.9650005e6	0.45229299363057335
3.9750005e6	0.4835241730279899
3.9850005e6	0.5842105263157894
3.9950005e6	0.6333432746793916
4.0050005e6	0.6723080820876615
4.0150005e6	0.6414652014652016
4.0250005e6	0.6074173609244826
4.0350005e6	0.54902556314857
4.0450005e6	0.4548344370860928
4.0550005e6	0.2630248978075066
4.0650005e6	0.21520482224135815
4.0750005e6	0.18323765786452365
4.0850005e6	0.11529762644463783
4.0950005e6	0.1048971962616823
4.1050005e6	0.09117947222627208
4.1150005e6	0.04142995704586393
4.1250005e6	-0.012554381603480437
4.1350005e6	-0.06291834002677378
4.1450005e6	-0.059870036101083025
4.1550005e6	-0.061446915126839946
4.1650005e6	-0.02671913059771406
4.1750005e6	0.07217589082638363
4.1850005e6	0.25529801324503315
4.1950005e6	0.4031191979205347
4.2050005e6	0.43173323561744226
4.2150005e6	0.4133074935400517
4.2250005e6	0.39467487773954
4.2350005e6	0.3560793623876548
4.2450005e6	0.2783673469387756
4.2550005e6	0.2575693779904306
4.2650005e6	0.28319999999999995
4.2750005e6	0.25397336455436853
4.2850005e6	0.19550025566729168
4.2950005e6	0.15027932960893853
4.3050005e6	0.16573333333333334
4.3150005e6	0.24456728277768186
4.3250005e6	0.3085816876122083
4.3350005e6	0.37660256410256415
4.3450005e6	0.45827762485253637
4.3550005e6	0.4986205476631666
4.3650005e6	0.3998560115190785
4.3750005e6	0.39045871559633016
4.3850005e6	0.3975955116216938
4.3950005e6	0.3612931034482759
4.4050005e6	0.31837769328263626
4.4150005e6	0.2961471103327496
4.4250005e6	0.4052349211510324
4.4350005e6	0.38216439225642657
4.4450005e6	0.5030056628430376
4.4550005e6	0.5074414391096157
4.4650005e6	0.5662924061330435
4.4750005e6	0.5778173353416406
4.4850005e6	0.6063534083388485
4.4950005e6	0.5924720738222439
4.5050005e6	0.6026222894604135
4.5150005e6	0.593960396039604
4.5250005e6	0.6342438216861771
4.5350005e6	0.61263559423054
4.5450005e6	0.5708233890214798
4.5550005e6	0.6066509711595057
4.5650005e6	0.5506043395951653
4.5750005e6	0.4299460292983809
4.5850005e6	0.4646445497630332
4.5950005e6	0.4817140833431708
4.6050005e6	0.4576185988061577
4.6150005e6	0.44587744626243186
4.6250005e6	0.397709049255441
4.6350005e6	0.31242333132892364
4.6450005e6	0.25234336457819434
4.6550005e6	0.17101702313400266
4.6650005e6	0.17593552101324123
4.6750005e6	0.23395784543325523
4.6850005e6	0.31760731878958487
4.6950005e6	0.3154937570942111
4.7050005e6	0.3580713471249389
4.7150005e6	0.3725756839889915
4.7250005e6	0.3655052264808362
4.7350005e6	0.30628019323671496
4.7450005e6	0.3488372093023256
4.7550005e6	0.3079537729435758
4.7650005e6	0.23776526634906886
4.7750005e6	0.23832895121238679
4.7850005e6	0.18415213946117276
4.7950005e6	0.204
4.8050005e6	0.18952262864228148
4.8150005e6	0.19981549815498156
4.8250005e6	0.1494086106292383
4.8350005e6	0.10382037533512066
4.8450005e6	0.06217349242179944
4.8550005e6	0.06509246088193459
4.8650005e6	0.0569406641262929
4.8750005e6	0.07383206106870233
4.8850005e6	0.09475007859163787
4.8950005e6	0.09988769452911922
4.9050005e6	0.10796941376380631
4.9150005e6	0.11959576819832624
4.9250005e6	0.12092825810103298
4.9350005e6	0.13466723428409252
4.9450005e6	0.15398671096345518
4.9550005e6	0.1801337153772684
4.9650005e6	0.1952104770813845
4.9750005e6	0.3631578947368421
4.9850005e6	0.4711446963336132
4.9950005e6	0.45646437994722966
5.0050005e6	0.45409252669039135
5.0150005e6	0.4520771218445636
5.0250005e6	0.4075943396226415
5.0350005e6	0.43462338743237616
5.0450005e6	0.5002228116710876
5.0550005e6	0.5557380688124307
5.0650005e6	0.5878394460672943
5.0750005e6	0.5823330614147537
5.0850005e6	0.6721047331319235
5.0950005e6	0.7278483649239743
5.1050005e6	0.7521881261204261
5.1150005e6	0.8055103318722605
5.1250005e6	0.7798078734224904
5.1350005e6	0.6914717694306639
5.1450005e6	0.6014959723820484
5.1550005e6	0.46800133466800137
5.1650005e6	0.3268079381096536
5.1750005e6	0.36562190696139896
5.1850005e6	0.3695612708018155
5.1950005e6	0.3617942365367062
5.2050005e6	0.4342252077877718
5.2150005e6	0.4328480327277103
5.2250005e6	0.40651116377697394
5.2350005e6	0.3810791192838132
5.2450005e6	0.4093774714721501
5.2550005e6	0.366843951567274
5.2650005e6	0.37154266498528793
5.2750005e6	0.4347375623106246
5.2850005e6	0.42873446097411866
5.2950005e6	0.37188306104901125
5.3050005e6	0.3593082400813836
5.3150005e6	0.35355073663300784
5.3250005e6	0.15064662705347784
5.3350005e6	0.31658925016589257
5.3450005e6	0.43885825494648073
5.3550005e6	0.40011280315848846
5.3650005e6	0.3777834655746096
5.3750005e6	0.4084117647058823
5.3850005e6	0.2715413662890491
5.3950005e6	0.12286795813849923
5.4050005e6	0.1269357249626308
5.4150005e6	0.09925925925925928
5.4250005e6	0.059608865710560656
5.4350005e6	0.10205436812616726
5.4450005e6	0.1561475409836066
5.4550005e6	0.12087778116427919
5.4650005e6	0.11093573844419391
5.4750005e6	0.12203616878767584
5.4850005e6	0.1641222459132907
5.4950005e6	0.17452305843473034
5.5050005e6	0.24626617138465484
5.5150005e6	0.25766097240473057
5.5250005e6	0.30647036032545527
5.5350005e6	0.27869314843107296
5.5450005e6	0.2746922986754191
5.5550005e6	0.28014384793218605
5.5650005e6	0.2677037037037037
5.5750005e6	0.2349542961608775
5.5850005e6	0.2117733196661298
5.5950005e6	0.17258969562999493
5.6050005e6	0.08041384231180881
5.6150005e6	0.08500637638914198
5.6250005e6	0.07071478140180436
5.6350005e6	0.06463785757760197
5.6450005e6	0.06835664335664339
5.6550005e6	0.11782426778242679
5.6650005e6	0.17006583366921943
5.6750005e6	0.1923302922529767
5.6850005e6	0.21827023271969434
5.6950005e6	0.23300589390962673
5.7050005e6	0.21263870603723906
5.7150005e6	0.16959517657192077
5.7250005e6	0.2363636363636364
5.7350005e6	0.3566615832524609
5.7450005e6	0.45924949046876884
5.7550005e6	0.5263299802965883
5.7650005e6	0.5317713593213492
5.7750005e6	0.5845230439442658
5.7850005e6	0.6110843373493976
5.7950005e6	0.6456272084805653
5.8050005e6	0.633774983157422
5.8150005e6	0.6565744340269839
5.8250005e6	0.6189428366419518
5.8350005e6	0.5773384763741563
5.8450005e6	0.5177673390439348
5.8550005e6	0.45712488203837687
5.8650005e6	0.39502427184466027
5.8750005e6	0.4005704196658971
5.8850005e6	0.37208475734791513
5.8950005e6	0.2606919549812422
5.9050005e6	0.26436672967863895
5.9150005e6	0.2718317532962842
5.9250005e6	0.25533155210104447
5.9350005e6	0.28772616136919316
5.9450005e6	0.2842353496049994
5.9550005e6	0.276976358982081
5.9650005e6	0.3332580463015246
5.9750005e6	0.46963266500804923
5.9850005e6	0.4053267355552322
5.9950005e6	0.45045844424726417
6.0050005e6	0.43222493887530555
6.0150005e6	0.4164285714285715
6.0250005e6	0.4068803418803419
6.0350005e6	0.5708841201716738
6.0450005e6	0.6432050016452779
6.0550005e6	0.7032533683864607
6.0650005e6	0.7888603256212511
6.0750005e6	0.8355812220566319
6.0850005e6	0.854492362982929
6.0950005e6	0.8970568411592902
6.1050005e6	0.8683205695178513
6.1150005e6	0.7697453206505063
6.1250005e6	0.7003702180172768
6.1350005e6	0.6078198370867274
6.1450005e6	0.46664085188770565
6.1550005e6	0.425609883781803
6.1650005e6	0.4307399529833202
6.1750005e6	0.44111597115498297
6.1850005e6	0.4907430264132312
6.1950005e6	0.5650641521100634
6.2050005e6	0.5821041380363415
6.2150005e6	0.5185162663423533
6.2250005e6	0.4126058325493886
6.2350005e6	0.27084485407066056
6.2450005e6	0.18147208121827413
6.2550005e6	0.08584431137724553
6.2650005e6	0.06935779816513765
6.2750005e6	0.06430294259527258
6.2850005e6	0.0822182308037719
6.2950005e6	0.16889908256880737
6.3050005e6	0.19647639182522905
6.3150005e6	0.21036847611298384
6.3250005e6	0.2237011801922375
6.3350005e6	0.21920040743570154
6.3450005e6	0.2078755956859794
6.3550005e6	0.2255004112969564
6.3650005e6	0.22704863424383745
6.3750005e6	0.24360852197070576
6.3850005e6	0.3042669233237087
6.3950005e6	0.3316515304406324
6.4050005e6	0.32462721707738196
6.4150005e6	0.3276243093922652
6.4250005e6	0.2784886927744071
6.4350005e6	0.19651114495362043
6.4450005e6	0.13839432004369198
6.4550005e6	0.1776545166402536
6.4650005e6	0.31165658180157557
6.4750005e6	0.47671261270597987
6.4850005e6	0.575540765391015
6.4950005e6	0.6729321709547098
6.5050005e6	0.7648489846407587
6.5150005e6	0.7667727862280391
6.5250005e6	0.7642801435033536
6.5350005e6	0.8126425983089518
6.5450005e6	0.8368154402895054
6.5550005e6	0.8358109833971903
6.5650005e6	0.830923570172717
6.5750005e6	0.8281837323559228
6.5850005e6	0.8205589307411909
6.5950005e6	0.7940016211834641
6.6050005e6	0.7293734289172331
6.6150005e6	0.6605374823196606
6.6250005e6	0.5404943404943404
6.6350005e6	0.4798409147402436
6.6450005e6	0.4648124521561623
6.6550005e6	0.4883745963401508
6.6650005e6	0.4668815943728019
6.6750005e6	0.46949429037520396
6.6850005e6	0.40740318906605927
6.6950005e6	0.3584047109207708
6.7050005e6	0.31070381231671557
6.7150005e6	0.25145643205400675
6.7250005e6	0.19922059846903273
6.7350005e6	0.18609967992684043
6.7450005e6	0.3146708138932089
6.7550005e6	0.31353115727002967
6.7650005e6	0.3145459721036152
6.7750005e6	0.3760751922529194
6.7850005e6	0.44215779467680616
6.7950005e6	0.4844715554966185
6.8050005e6	0.5725687536571094
6.8150005e6	0.6240242942301203
6.8250005e6	0.5863099444724886
6.8350005e6	0.5555555555555556
6.8450005e6	0.46608097784568375
6.8550005e6	0.4061342592592592
6.8650005e6	0.371717572391908
6.8750005e6	0.34432100097076906
6.8850005e6	0.30737386804657174
6.8950005e6	0.32008281573498965
6.9050005e6	0.3068973804373949
6.9150005e6	0.3274336283185841
6.9250005e6	0.3512536443148687
6.9350005e6	0.37231298366294074
6.9450005e6	0.38377874456183975
6.9550005e6	0.5298375870069606
6.9650005e6	0.6465116279069769
6.9750005e6	0.674945421856941
6.9850005e6	0.7484360441900707
6.9950005e6	0.7664607854562406
7.0050005e6	0.7122252747252747
7.0150005e6	0.6887566551832134
7.0250005e6	0.6652237710931769
7.0350005e6	0.6021730985387785
7.0450005e6	0.6313697657913414
7.0550005e6	0.641752380952381
7.0650005e6	0.6017689015691868
7.0750005e6	0.5908190384150762
7.0850005e6	0.6222491419341813
7.0950005e6	0.5931093884582257
7.1050005e6	0.6137183362868759
7.1150005e6	0.6554030676969209
7.1250005e6	0.6455929203539823
7.1350005e6	0.5713648878982562
7.1450005e6	0.5475815813233588
7.1550005e6	0.4599221789883268
7.1650005e6	0.39018404907975457
7.1750005e6	0.3058075700664548
7.1850005e6	0.25660490137477593
7.1950005e6	0.13692432872253868
7.2050005e6	0.14584165003326682
7.2150005e6	0.23837520042757884
7.2250005e6	0.41464147702876775
7.2350005e6	0.5559532246633593
7.2450005e6	0.6250803300043422
7.2550005e6	0.639861074004809
7.2650005e6	0.6253477019434465
7.2750005e6	0.5368443634023383
7.2850005e6	0.34815005801211807
7.2950005e6	0.22328981723237604
7.3050005e6	0.14700448667194513
7.3150005e6	0.058529676837903985
7.3250005e6	0.01409881874761847
7.3350005e6	0.03968515932461602
7.3450005e6	0.1263791857383763
7.3550005e6	0.23096057745696835
7.3650005e6	0.2872306645497845
7.3750005e6	0.36145996860282575
7.3850005e6	0.3902493186635712
7.3950005e6	0.4297617935544138
7.4050005e6	0.4550026752273944
7.4150005e6	0.5445913361603061
7.4250005e6	0.6246351430239346
7.4350005e6	0.6566211696646481
7.4450005e6	0.6435709113478846
7.4550005e6	0.5895969376266607
7.4650005e6	0.5865802869042112
7.4750005e6	0.5967549295774649
7.4850005e6	0.5879284819496641
7.4950005e6	0.6086412734508244
7.5050005e6	0.6382349516823845
7.5150005e6	0.5660108214461388
7.5250005e6	0.4557798165137614
7.5350005e6	0.3465648854961833
7.5450005e6	0.27827731092436975
7.5550005e6	0.25734475374732335
7.5650005e6	0.23165075034106414
7.5750005e6	0.2586810228802154
7.5850005e6	0.2886464169861398
7.5950005e6	0.3083884441350505
7.6050005e6	0.301866304716661
7.6150005e6	0.2679037800687285
7.6250005e6	0.2288483653688188
7.6350005e6	0.18334176361490476
7.6450005e6	0.170221793635487
7.6550005e6	0.0909593367548362
7.6650005e6	0.07107834733413343
7.6750005e6	0.05583474641590878
7.6850005e6	0.04862472336389506
7.6950005e6	0.09895661724327295
7.7050005e6	0.13309805125057544
7.7150005e6	0.26190159574468086
7.7250005e6	0.32157056021028424
7.7350005e6	0.3320456540825285
7.7450005e6	0.3183968462549278
7.7550005e6	0.34210526315789475
7.7650005e6	0.3979298831385643
7.7750005e6	0.5022827687776142
7.7850005e6	0.6034823901859914
7.7950005e6	0.7715001565925463
7.8050005e6	0.7899277326106595
7.8150005e6	0.7811651335961455
7.8250005e6	0.8101292350681104
7.8350005e6	0.842050337630448
7.8450005e6	0.8135030615533354
7.8550005e6	0.7738621698356706
7.8650005e6	0.7416855345911951
7.8750005e6	0.6282324307879525
7.8850005e6	0.47169991637797165
7.8950005e6	0.3631874847225618
7.9050005e6	0.2588342678315296
7.9150005e6	0.17398726459829295
7.9250005e6	0.20022169876680057
7.9350005e6	0.23755763588095574
7.9450005e6	0.28791330925257025
7.9550005e6	0.45396101675595574
7.9650005e6	0.4982630821993584
7.9750005e6	0.4845813204508857
7.9850005e6	0.5162042476276549
7.9950005e6	0.5772160000000001
8.0050005e6	0.6072585238831477
8.0150005e6	0.6682236376503893
8.0250005e6	0.6922567835870284
8.0350005e6	0.6635754189944136
8.0450005e6	0.5840814019219898
8.0550005e6	0.44947324062368305
8.0650005e6	0.24944149423182574
8.0750005e6	0.18364495582494356
8.0850005e6	0.21309970796829372
8.0950005e6	0.2450860632981677
8.1050005e6	0.2085209560096987
8.1150005e6	0.20819892473118284
8.1250005e6	0.2457726850418086
8.1350005e6	0.26793289015511235
8.1450005e6	0.2750553379874
8.1550005e6	0.2740992265610262
8.1650005e6	0.227814333985417
8.1750005e6	0.1563465675728535
8.1850005e6	0.16095238095238099
8.1950005e6	0.15941616233535064
8.2050005e6	0.21320220036672782
8.2150005e6	0.28982584784601284
8.2250005e6	0.2893942218080149
8.2350005e6	0.27133612485725167
8.2450005e6	0.23322395406070554
8.2550005e6	0.1956565656565657
8.2650005e6	0.15174150230801514
8.2750005e6	0.1729280455948706
8.2850005e6	0.23423842772174816
8.2950005e6	0.32547463870784926
8.3050005e6	0.3167310877967973
8.3150005e6	0.35671062839410395
8.3250005e6	0.3395348837209302
8.3350005e6	0.26032441911442356
8.3450005e6	0.2356633380884451
8.3550005e6	0.2729030031066621
8.3650005e6	0.23797035347776516
8.3750005e6	0.19307429031608617
8.3850005e6	0.16193447737909517
8.3950005e6	0.15704834605597964
8.4050005e6	0.19884163999390336
8.4150005e6	0.26756166094286604
8.4250005e6	0.35275022542831386
8.4350005e6	0.42536786344908767
8.4450005e6	0.4197820389019176
8.4550005e6	0.37815800026734403
8.4650005e6	0.3114410480349345
8.4750005e6	0.25840130505709624
8.4850005e6	0.1951022938623683
8.4950005e6	0.1760869565217391
8.5050005e6	0.15885239713099283
8.5150005e6	0.1981147540983607
8.5250005e6	0.2124463519313305
8.5350005e6	0.23504504504504506
8.5450005e6	0.2102231821454284
8.5550005e6	0.1854290718038529
8.5650005e6	0.12132796780684105
8.5750005e6	0.09460181721004811
8.5850005e6	0.05347202698903572
8.5950005e6	0.034099378881987594
8.6050005e6	0.046678577229170085
8.6150005e6	0.06948480845442541
8.6250005e6	0.09394682255327175
8.6350005e6	0.10036337209302326
8.6450005e6	0.10083545223392665
8.6550005e6	0.09187684814750395
8.6650005e6	0.12314798973481611
8.6750005e6	0.16499836440955185
8.6850005e6	0.18862801469413829
8.6950005e6	0.19985608922468073
8.7050005e6	0.20080305159606507
8.7150005e6	0.20612991765782254
8.7250005e6	0.17220982142857147
8.7350005e6	0.242532981530343
8.7450005e6	0.22415985467756588
8.7550005e6	0.23792750358386236
8.7650005e6	0.22677004692919817
8.7750005e6	0.21933977992664225
8.7850005e6	0.17318990484071164
8.7950005e6	0.17026338147833475
8.8050005e6	0.18580053127263946
8.8150005e6	0.20631236945927126
8.8250005e6	0.21757641921397383
8.8350005e6	0.21168353265869366
8.8450005e6	0.3098719211822661
8.8550005e6	0.41547758939063284
8.8650005e6	0.4255855855855857
8.8750005e6	0.43043289416533964
8.8850005e6	0.46316472114137486
8.8950005e6	0.4047745358090186
8.9050005e6	0.27129380053908364
8.9150005e6	0.1925585117023405
8.9250005e6	0.20706582372629234
8.9350005e6	0.2721795072964068
8.9450005e6	0.26507800445739754
8.9550005e6	0.29801210025929137
8.9650005e6	0.3042398286937902
8.9750005e6	0.2754142409314823
8.9850005e6	0.11130316124630431
8.9950005e6	0.03331816112881206
9.0050005e6	0.041931034482758645
9.0150005e6	0.11131893824783387
9.0250005e6	0.0918918918918919
9.0350005e6	0.1327107521453811
9.0450005e6	0.20232235264420045
9.0550005e6	0.25493450914278304
9.0650005e6	0.22368066975631634
9.0750005e6	0.28386374540220694
9.0850005e6	0.32904048453936885
9.0950005e6	0.3074380165289256
9.1050005e6	0.21889534883720932
9.1150005e6	0.2534305903806702
9.1250005e6	0.21269386781197808
9.1350005e6	0.12564102564102567
9.1450005e6	0.20913322988250943
9.1550005e6	0.3037526551805523
9.1650005e6	0.35823279524214097
9.1750005e6	0.34551292342270035
9.1850005e6	0.3455141873052321
9.1950005e6	0.2599628189961129
9.2050005e6	0.23546023235031277
9.2150005e6	0.13977037455298327
9.2250005e6	0.14176789385161653
9.2350005e6	0.14282878411910674
9.2450005e6	0.14631111111111114
9.2550005e6	0.1811099620820407
9.2650005e6	0.2764662756598241
9.2750005e6	0.3130869130869132
9.2850005e6	0.4052405907575036
9.2950005e6	0.5360286795459073
9.3050005e6	0.5527675276752768
9.3150005e6	0.43576885406464255
9.3250005e6	0.33856958578185475
9.3350005e6	0.3497399467207916
9.3450005e6	0.29985743703469037
9.3550005e6	0.2497016497016497
9.3650005e6	0.2681079149544399
9.3750005e6	0.2842465753424658
9.3850005e6	0.1554457890837244
9.3950005e6	0.17440538833929703
9.4050005e6	0.21322779243623574
9.4150005e6	0.3060449050086356
9.4250005e6	0.5792113885436673
9.4350005e6	0.6706386147830944
9.4450005e6	0.7457890563045202
9.4550005e6	0.7154284845258916
9.4650005e6	0.7425774014289496
9.4750005e6	0.6033080634045486
9.4850005e6	0.426136504397374
9.4950005e6	0.16423173803526447
9.5050005e6	0.10846229832071126
9.5150005e6	0.08570648464163824
9.5250005e6	0.08184210526315792
9.5350005e6	0.0412617492432691
9.5450005e6	0.02288410498378061
9.5550005e6	0.05816244146617152
9.5650005e6	0.06410711405065335
9.5750005e6	0.07247218190614417
9.5850005e6	0.09019101703665464
9.5950005e6	0.09394797142472033
9.6050005e6	0.06669874879692014
9.6150005e6	0.0648738634908439
9.6250005e6	0.07503544271168967
9.6350005e6	0.05422222222222224
9.6450005e6	0.07481121898597629
9.6550005e6	0.20016313213703102
9.6650005e6	0.19616398945097097
9.6750005e6	0.22245598494075963
9.6850005e6	0.24181925575900767
9.6950005e6	0.3104534606205251
9.7050005e6	0.27453018792483
9.7150005e6	0.3057214296220033
9.7250005e6	0.31602722772277225
9.7350005e6	0.3416039279869067
9.7450005e6	0.2681871150324621
9.7550005e6	0.22067381316998472
9.7650005e6	0.23198439785470504
9.7750005e6	0.15780308104487611
9.7850005e6	0.1616666666666667
9.7950005e6	0.08501616960114987
9.8050005e6	0.07513756878439222
9.8150005e6	0.100990099009901
9.8250005e6	0.10287976961843054
9.8350005e6	0.08622016936104697
9.8450005e6	0.09434324065196553
9.8550005e6	0.12818775707718366
9.8650005e6	0.09521032902957101
9.8750005e6	0.23089935156470254
9.8850005e6	0.311279926335175
9.8950005e6	0.3326067211625795
9.9050005e6	0.3716321078743163
9.9150005e6	0.49457984721716997
9.9250005e6	0.46886227544910175
9.9350005e6	0.309347442680776
9.9450005e6	0.29707692307692307
9.9550005e6	0.27188940092165903
9.9650005e6	0.2095528455284553
9.9750005e6	0.3143650793650794
9.9850005e6	0.35528957528957533
9.9950005e6	0.350089928057554
1.00050005e7	0.3970433953266571
1.00150005e7	0.481803542673108
1.00250005e7	0.3814119749776586
1.00350005e7	0.27463162086818
1.00450005e7	0.26137724550898206
1.00550005e7	0.1966513185433236
1.00650005e7	0.12464864864864865
1.00750005e7	0.1127178153446034
1.00850005e7	0.08976225133430377
1.00950005e7	0.07197745901639345
1.01050005e7	0.1025008974512385
1.01150005e7	0.1575373580394501
1.01250005e7	0.1805690147844453
1.01350005e7	0.23887650468123053
1.01450005e7	0.2955653450807636
1.01550005e7	0.3300456621004566
1.01650005e7	0.3447653429602889
1.01750005e7	0.39498634896996776
1.01850005e7	0.44741604665192036
1.01950005e7	0.43434588902389637
1.02050005e7	0.4193330835518922
1.02150005e7	0.33807002561912897
1.02250005e7	0.35449880260006844
1.02350005e7	0.2486993452486286
1.02450005e7	0.17964653330743832
1.02550005e7	0.1335185828412643
1.02650005e7	0.13470064222084113
1.02750005e7	0.06015462945502548
1.02850005e7	0.05246038365304423
1.02950005e7	0.06935902185994816
1.03050005e7	0.06003890209639079
1.03150005e7	0.07025422156244203
1.03250005e7	0.09702446550584089
1.03350005e7	0.10240863787375418
1.03450005e7	0.10263226479020071
1.03550005e7	0.08301075268817207
1.03650005e7	0.12429355560073188
1.03750005e7	0.11592269539935013
1.03850005e7	0.10422435214767484
1.03950005e7	0.14022183304144778
1.04050005e7	0.22738794435857806
1.04150005e7	0.1849824795594861
1.04250005e7	0.36050789516522874
1.04350005e7	0.5002876318312559
1.04450005e7	0.623248730964467
1.04550005e7	0.6375763269140441
1.04650005e7	0.7114245416078986
1.04750005e7	0.6518760195758566
1.04850005e7	0.6206765030613269
1.04950005e7	0.5781406766997546
1.05050005e7	0.5308455565142365
1.05150005e7	0.48283298097251587
1.05250005e7	0.41347410759175474
1.05350005e7	0.33701135860746423
1.05450005e7	0.23977292275933257
1.05550005e7	0.2164781906300485
1.05650005e7	0.21855549031121552
1.05750005e7	0.22917053256633885
1.05850005e7	0.24675237936216393
1.05950005e7	0.2761344277528264
1.06050005e7	0.29836331665088595
1.06150005e7	0.3054814814814815
1.06250005e7	0.30133200547740563
1.06350005e7	0.2937302089930336
1.06450005e7	0.2733018230925051
1.06550005e7	0.24327229968083325
1.06650005e7	0.23256356426405414
1.06750005e7	0.18345454545454548
1.06850005e7	0.1232671843543285
1.06950005e7	0.1284733573063093
1.07050005e7	0.14010755731672805
1.07150005e7	0.15973270101314943
1.07250005e7	0.16726546906187625
1.07350005e7	0.2067124332570557
1.07450005e7	0.21325346312242607
1.07550005e7	0.23323076923076927
1.07650005e7	0.225369978858351
1.07750005e7	0.40537334263782276
1.07850005e7	0.49687844289386707
1.07950005e7	0.5046164290563476
1.08050005e7	0.515516062884484
1.08150005e7	0.4949362953283241
1.08250005e7	0.40779708783466406
1.08350005e7	0.4354634229912626
1.08450005e7	0.5568409343715239
1.08550005e7	0.6353836858006041
1.08650005e7	0.687486450680477
1.08750005e7	0.7252235234857071
1.08850005e7	0.7926421404682275
1.08950005e7	0.8019169329073482
1.09050005e7	0.8282500000000002
1.09150005e7	0.7836319612590799
1.09250005e7	0.7563200618477002
1.09350005e7	0.715404943261309
1.09450005e7	0.6793682132280355
1.09550005e7	0.5659951949732028
1.09650005e7	0.4831136533200697
1.09750005e7	0.3754462659380692
1.09850005e7	0.22893401015228426
1.09950005e7	0.11614255765199162
1.10050005e7	0.11955719557195574
1.10150005e7	0.14666666666666672
1.10250005e7	0.17718832891246686
1.10350005e7	0.2811209439528023
1.10450005e7	0.2793501496365968
1.10550005e7	0.25298998569384834
1.10650005e7	0.21773592309201495
1.10750005e7	0.2294962650833174
1.10850005e7	0.2519170520662391
1.10950005e7	0.27931171409662475
1.11050005e7	0.3056199821587868
1.11150005e7	0.3635580264072273
1.11250005e7	0.3935071574642128
1.11350005e7	0.40187244002340544
1.11450005e7	0.4561210020482118
1.11550005e7	0.5415402233037503
1.11650005e7	0.5282560706401767
1.11750005e7	0.5237724301015441
1.11850005e7	0.4899328859060403
1.11950005e7	0.4043040718377458
1.12050005e7	0.24868571428571432
1.12150005e7	0.2386236559139785
1.12250005e7	0.17885975863503956
1.12350005e7	0.2648421052631579
1.12450005e7	0.3313993174061434
1.12550005e7	0.38491682070240296
1.12650005e7	0.4290689886135298
1.12750005e7	0.5058652094717668
1.12850005e7	0.5576747720364742
1.12950005e7	0.5892395982783358
1.13050005e7	0.5983255190890824
1.13150005e7	0.5997938144329896
1.13250005e7	0.5302052785923754
1.13350005e7	0.5310538313168508
1.13450005e7	0.5218439716312057
1.13550005e7	0.568578712555768
1.13650005e7	0.6672887230071981
1.13750005e7	0.7157346491228069
1.13850005e7	0.7149663677130044
1.13950005e7	0.7044199685309683
1.14050005e7	0.6097669256381799
1.14150005e7	0.3961103253182462
1.14250005e7	0.4262564727383491
1.14350005e7	0.40418084589207587
1.14450005e7	0.4250683551590158
1.14550005e7	0.48656371770818313
1.14650005e7	0.5101829268292682
1.14750005e7	0.4538684020245843
1.14850005e7	0.4449195971019615
1.14950005e7	0.4303638644918445
1.15050005e7	0.4909324758842444
1.15150005e7	0.5744300021308332
1.15250005e7	0.6344399627676078
1.15350005e7	0.6474308300395256
1.15450005e7	0.642172222876664
1.15550005e7	0.5992560734627455
1.15650005e7	0.538753447324876
1.15750005e7	0.4531576057111478
1.15850005e7	0.38793470546486875
1.15950005e7	0.351442238005508
1.16050005e7	0.3195233730522457
1.16150005e7	0.32590095929478874
1.16250005e7	0.3546359601775219
1.16350005e7	0.3888686605981795
1.16450005e7	0.4003162055335968
1.16550005e7	0.4401467155718573
1.16650005e7	0.49099946742410805
1.16750005e7	0.5255968570565126
1.16850005e7	0.5323405311491686
1.16950005e7	0.5448585157501337
1.17050005e7	0.5584841729826127
1.17150005e7	0.5656221427977725
1.17250005e7	0.5606161177772104
1.17350005e7	0.5618204089324413
1.17450005e7	0.5331861958266454
1.17550005e7	0.498716049382716
1.17650005e7	0.45388944058258857
1.17750005e7	0.49129321382842517
1.17850005e7	0.44888617638083605
1.17950005e7	0.4433479532163743
1.18050005e7	0.4286501377410468
1.18150005e7	0.42104497161985155
1.18250005e7	0.32821568994570305
1.18350005e7	0.27821566325674996
1.18450005e7	0.2928813559322034
1.18550005e7	0.3089589905362777
1.18650005e7	0.2656695652173913
1.18750005e7	0.2506233988044407
1.18850005e7	0.25438501710786965
1.18950005e7	0.28852766489527976
1.19050005e7	0.3009202888291095
1.19150005e7	0.33584220088242933
1.19250005e7	0.3298022277790408
1.19350005e7	0.33151136765225586
1.19450005e7	0.2108330310724217
1.19550005e7	0.09783384908355154
1.19650005e7	0.04891423557797764
1.19750005e7	0.01575457916619847
1.19850005e7	0.018321785989222506
1.19950005e7	0.07075752170293734
1.20050005e7	0.15806490529617567
1.20150005e7	0.33086812783151714
1.20250005e7	0.4655341548032062
1.20350005e7	0.6071557971014493
1.20450005e7	0.6658690176322418
1.20550005e7	0.6479546375050628
1.20650005e7	0.5518246665977463
1.20750005e7	0.4536329738990225
1.20850005e7	0.3227863570714366
1.20950005e7	0.20990619136960603
1.21050005e7	0.21730817610062897
1.21150005e7	0.284128618835107
1.21250005e7	0.34252357431522235
1.21350005e7	0.4040226272784413
1.21450005e7	0.4852824485169091
1.21550005e7	0.5298953936502111
1.21650005e7	0.5705669481302774
1.21750005e7	0.5958780056209015
1.21850005e7	0.6216951715014647
1.21950005e7	0.6330686282705007
1.22050005e7	0.6714143094841929
1.22150005e7	0.6803503823027243
1.22250005e7	0.719387541075299
1.22350005e7	0.7279954328123887
1.22450005e7	0.6749597114572943
1.22550005e7	0.6091961738546736
1.22650005e7	0.5590125944584383
1.22750005e7	0.447865087908145
1.22850005e7	0.3658901830282862
1.22950005e7	0.3379395434916719
1.23050005e7	0.32950245269796785
1.23150005e7	0.3055418109846611
1.23250005e7	0.2664081333193586
1.23350005e7	0.21147153598281423
1.23450005e7	0.17549206349206356
1.23550005e7	0.18453752557338213
1.23650005e7	0.16716624394742916
1.23750005e7	0.27459336779725124
1.23850005e7	0.3060182370820669
1.23950005e7	0.32326739335217336
1.24050005e7	0.29829744616925385
1.24150005e7	0.2825920612147298
1.24250005e7	0.2537456008044243
1.24350005e7	0.3214340198321892
1.24450005e7	0.41263157894736846
1.24550005e7	0.5672949434550891
1.24650005e7	0.6527910892371453
1.24750005e7	0.7420915032679739
1.24850005e7	0.7436345177664977
1.24950005e7	0.7394199785177229
1.25050005e7	0.7473705139675912
1.25150005e7	0.7900664697193501
1.25250005e7	0.7277972388213477
1.25350005e7	0.7050433131600807
1.25450005e7	0.6617612828139143
1.25550005e7	0.6438930481283422
1.25650005e7	0.5543800915076442
1.25750005e7	0.5120962037255365
1.25850005e7	0.4961542957334892
1.25950005e7	0.480581600760973
1.26050005e7	0.41265365148228494
1.26150005e7	0.3491315136476427
1.26250005e7	0.32008264462809927
1.26350005e7	0.34031843862352346
1.26450005e7	0.3751144838414235
1.26550005e7	0.5274052191038898
1.26650005e7	0.6084864480763374
1.26750005e7	0.6853922553286464
1.26850005e7	0.7940940231514293
1.26950005e7	0.9029105473965289
1.27050005e7	0.8698564593301435
1.27150005e7	0.8172612197928654
1.27250005e7	0.7885087719298245
1.27350005e7	0.7513944223107568
1.27450005e7	0.749416839750759
1.27550005e7	0.7385362469649671
1.27650005e7	0.7701916252661463
1.27750005e7	0.8020191989407482
1.27850005e7	0.8280653950953679
1.27950005e7	0.8349334600760455
1.28050005e7	0.8219446922390723
1.28150005e7	0.8021835349660666
1.28250005e7	0.7486788021139166
1.28350005e7	0.7206033848417954
1.28450005e7	0.6798247037818536
1.28550005e7	0.630406244456271
1.28650005e7	0.5580997727518667
1.28750005e7	0.5284356894553882
1.28850005e7	0.5282291666666666
1.28950005e7	0.5657398529881751
1.29050005e7	0.6085628657057229
1.29150005e7	0.6506704856138523
1.29250005e7	0.6905903398926655
1.29350005e7	0.711237517380862
1.29450005e7	0.7282348397064503
1.29550005e7	0.7250818039550434
1.29650005e7	0.7300130439938337
1.29750005e7	0.7341155464864176
1.29850005e7	0.7320867419815609
1.29950005e7	0.7209056004236726
1.30050005e7	0.7942752100840336
1.30150005e7	0.8197127008960319
1.30250005e7	0.8133482893998879
1.30350005e7	0.7902904649491942
1.30450005e7	0.7782318969346959
1.30550005e7	0.7098511960821247
1.30650005e7	0.691882625794091
1.30750005e7	0.6841921397379913
1.30850005e7	0.6578224550474303
1.30950005e7	0.5904777540633721
1.31050005e7	0.5871315600287563
1.31150005e7	0.5210788381742739
1.31250005e7	0.4329140461215933
1.31350005e7	0.4344723618090452
1.31450005e7	0.4616604477611941
1.31550005e7	0.464655172413793
1.31650005e7	0.5212917350848385
1.31750005e7	0.6070563818747837
1.31850005e7	0.6828992783181677
1.31950005e7	0.6931382793451759
1.32050005e7	0.6187569988801791
1.32150005e7	0.5641367569868067
1.32250005e7	0.4222222222222223
1.32350005e7	0.2894305846505427
1.32450005e7	0.3536557563914672
1.32550005e7	0.42584007187780776
1.32650005e7	0.5516203703703704
1.32750005e7	0.6217299578059071
1.32850005e7	0.6495453428360776
1.32950005e7	0.63522110162917
1.33050005e7	0.6192905306361771
1.33150005e7	0.6146256895193065
1.33250005e7	0.5778762514360744
1.33350005e7	0.5415738678544915
1.33450005e7	0.46340538490709143
1.33550005e7	0.4699851851851852
1.33650005e7	0.39887586317648943
1.33750005e7	0.397136291320488
1.33850005e7	0.47919935948759007
1.33950005e7	0.5594968162758193
1.34050005e7	0.5748132337246532
1.34150005e7	0.6216423411469851
1.34250005e7	0.669220369535827
1.34350005e7	0.6569927007299271
1.34450005e7	0.7175278622087132
1.34550005e7	0.7090858802378647
1.34650005e7	0.6076337721947095
1.34750005e7	0.5344075413789324
1.34850005e7	0.48857715430861715
1.34950005e7	0.3967779960707269
1.35050005e7	0.41152775937458597
1.35150005e7	0.40029590662502057
1.35250005e7	0.3951748644099496
1.35350005e7	0.36363947323413714
1.35450005e7	0.32380013149243925
1.35550005e7	0.2994985564503875
1.35650005e7	0.38042855193121333
1.35750005e7	0.43860994607549425
1.35850005e7	0.4769899067331034
1.35950005e7	0.4784599971375412
1.36050005e7	0.4976869829478304
1.36150005e7	0.44684566688495964
1.36250005e7	0.3303498266624646
1.36350005e7	0.2776651803810296
1.36450005e7	0.19054652880354508
1.36550005e7	0.1400491400491401
1.36650005e7	0.060897435897435896
1.36750005e7	-0.043312101910827995
1.36850005e7	NaN
1.36950005e7	NaN
1.37050005e7	0.015294117647058847
1.37150005e7	0.02614107883817429
1.37250005e7	0.10152905198776763
1.37350005e7	0.274186046511628
1.37450005e7	0.29515219842164603
1.37550005e7	0.38368580060422974
1.37650005e7	0.4885880077369439
1.37750005e7	0.6596153846153847
1.37850005e7	0.7766827980642323
1.37950005e7	0.7763479836882646
1.38050005e7	0.7827047619047619
1.38150005e7	0.7914110429447854
1.38250005e7	0.787670136108887
1.38350005e7	0.7551846231664138
1.38450005e7	0.7565793834935367
1.38550005e7	0.6779833735585948
1.38650005e7	0.688786305058665
1.38750005e7	0.6835500086670133
1.38850005e7	0.6054507337526206
1.38950005e7	0.5839092315626611
1.39050005e7	0.5531957725213891
1.39150005e7	0.47107088280239795
1.39250005e7	0.4268088934584244
1.39350005e7	0.477827200431325
1.39450005e7	0.5211958604829436
1.39550005e7	0.5904004041935076
1.39650005e7	0.657312925170068
1.39750005e7	0.6649512865350987
1.39850005e7	0.7089730807577269
1.39950005e7	0.725233644859813
1.40050005e7	0.6978146746429007
1.40150005e7	0.7019492293744333
1.40250005e7	0.7227755102040817
1.40350005e7	0.6687631027253668
1.40450005e7	0.5726633165829145
1.40550005e7	0.5476236132036707
1.40650005e7	0.574659627674354
1.40750005e7	0.6246480498499883
1.40850005e7	0.6564417177914109
1.40950005e7	0.7049529638444972
1.41050005e7	0.8009698169223156
1.41150005e7	0.8082746974387842
1.41250005e7	0.799944572748268
1.41350005e7	0.7808843942097957
1.41450005e7	0.7401380966676674
1.41550005e7	0.7095248063638266
1.41650005e7	0.67054698457223
1.41750005e7	0.6296170625302958
1.41850005e7	0.6422239765422353
1.41950005e7	0.6361774744027304
1.42050005e7	0.5509351305812975
1.42150005e7	0.5114011829492147
1.42250005e7	0.4137947843041678
1.42350005e7	0.3534391534391535
1.42450005e7	0.3107971745711403
1.42550005e7	0.2607142857142858
1.42650005e7	0.2488038277511962
1.42750005e7	NaN
1.42850005e7	NaN
1.42950005e7	NaN
1.43050005e7	NaN
1.43150005e7	NaN
1.43250005e7	NaN
1.43350005e7	NaN
1.43450005e7	NaN
1.43550005e7	NaN
1.43650005e7	NaN
1.43750005e7	NaN
1.43850005e7	NaN
1.43950005e7	NaN
1.44050005e7	NaN
