# Supplementary material for: Admixture of evolutionary rates across a butterfly hybrid zone
Source: eLife. 2022 Jun 15;11:e78135. doi: 10.7554/eLife.78135 (PMC9246367; doi:10.7554/eLife.78135)
Supplement: Figure 2—source data 1. [file elife-78135-fig2-data1.zip › Fst_50kbWindows_10kbIncreaments/Chromosome14.csv]

Position	Fst_XY_KM
25000.5	NaN
35000.5	NaN
45000.5	NaN
55000.5	NaN
65000.5	NaN
75000.5	NaN
85000.5	NaN
95000.5	NaN
105000.5	NaN
115000.5	NaN
125000.5	NaN
135000.5	NaN
145000.5	NaN
155000.5	NaN
165000.5	NaN
175000.5	NaN
185000.5	NaN
195000.5	NaN
205000.5	NaN
215000.5	NaN
225000.5	0.10529247910863511
235000.5	0.15225748770675016
245000.5	0.1554296506137866
255000.5	0.15044534412955465
265000.5	0.14500850133592422
275000.5	0.13322259136212627
285000.5	0.09020931802835921
295000.5	0.09963208241353938
305000.5	0.11086637298091044
315000.5	0.12873563218390807
325000.5	0.12351351351351351
335000.5	0.1316055625790139
345000.5	0.12288192128085393
355000.5	0.09824046920821115
365000.5	0.11931232091690547
375000.5	0.140272614622057
385000.5	0.1513606613847744
395000.5	0.15324060372891388
405000.5	0.1519081779053085
415000.5	0.1295728725138572
425000.5	0.13264503441494593
435000.5	0.08994751715785226
445000.5	0.03619582664526486
455000.5	0.006977502445386406
465000.5	0.011493573644556093
475000.5	-0.013726067746686282
485000.5	0.049758529365944874
495000.5	0.09241664207730897
505000.5	0.20381954054802104
515000.5	0.20021293585307426
525000.5	0.21816317562619006
535000.5	0.10839038797153983
545000.5	0.06318070200780011
555000.5	-0.05386493083807971
565000.5	-0.0901084010840108
575000.5	-0.11461904076047814
585000.5	-0.05484096959506791
595000.5	-0.00428608313968497
605000.5	0.0353059682699572
615000.5	0.06296388542963889
625000.5	0.1432596685082873
635000.5	0.2044031007751938
645000.5	0.19225533202238693
655000.5	0.1714073413582999
665000.5	0.1583880037488285
675000.5	0.12759458521346756
685000.5	0.08431095406360428
695000.5	0.05230657464584093
705000.5	0.04392627137463915
715000.5	0.03211752786220875
725000.5	0.09139836617011056
735000.5	0.13602707848529727
745000.5	0.2290648694187026
755000.5	0.23066308930624765
765000.5	0.23018512707875746
775000.5	0.2902119318877864
785000.5	0.32049394443125145
795000.5	0.2853549163294324
805000.5	0.2783219590525894
815000.5	0.2972820616066036
825000.5	0.1945811206242549
835000.5	0.1415908799795056
845000.5	0.15323863636363635
855000.5	0.2067864271457086
865000.5	0.2896551724137931
875000.5	0.3696864111498259
885000.5	0.3529883138564274
895000.5	0.3147855917667239
905000.5	0.27187306820523394
915000.5	0.14739208633093526
925000.5	0.14750290360046459
935000.5	0.14334921216562843
945000.5	0.15924890131841793
955000.5	0.12306868867082962
965000.5	0.08507340946166399
975000.5	0.0912427022518766
985000.5	0.11054989816700614
995000.5	0.10908329845123484
1.0050005e6	0.1289903738526976
1.0150005e6	0.15833496189173346
1.0250005e6	0.15932437090658397
1.0350005e6	0.14845618418704268
1.0450005e6	0.1673275715980342
1.0550005e6	0.17912434325744309
1.0650005e6	0.14124929656724816
1.0750005e6	0.1669178743961353
1.0850005e6	0.22871919683602074
1.0950005e6	0.239647577092511
1.1050005e6	0.22082616179001724
1.1150005e6	0.2226532634857709
1.1250005e6	0.1845096113371685
1.1350005e6	0.10204674118159388
1.1450005e6	0.06683929438420456
1.1550005e6	0.07557436517533253
1.1650005e6	0.097480024585126
1.1750005e6	0.12836471137389147
1.1850005e6	0.12022590893046245
1.1950005e6	0.15136657280106014
1.2050005e6	0.1702127659574468
1.2150005e6	0.19610958904109593
1.2250005e6	0.16071765816808312
1.2350005e6	0.19862935465448317
1.2450005e6	0.1690172126596336
1.2550005e6	0.15942654539848927
1.2650005e6	0.08311738541868113
1.2750005e6	0.1080731572141142
1.2850005e6	0.11963963963963967
1.2950005e6	0.11634285714285719
1.3050005e6	0.16464438460319977
1.3150005e6	0.21658986175115208
1.3250005e6	0.2530625000000001
1.3350005e6	0.2744540524695882
1.3450005e6	0.37973980412220437
1.3550005e6	0.41141661685594744
1.3650005e6	0.49641959798994967
1.3750005e6	0.5892384592766834
1.3850005e6	0.6270803131342417
1.3950005e6	0.6052770448548812
1.4050005e6	0.5984767277856137
1.4150005e6	0.5265639735932097
1.4250005e6	0.4399735274652548
1.4350005e6	0.3533234372422893
1.4450005e6	0.287121387283237
1.4550005e6	0.2694610778443114
1.4650005e6	0.3741022099447514
1.4750005e6	0.4673526385418198
1.4850005e6	0.5081724005627318
1.4950005e6	0.5282840236686391
1.5050005e6	0.5522788203753352
1.5150005e6	0.5531713900134954
1.5250005e6	0.5548833391956853
1.5350005e6	0.6057299451918287
1.5450005e6	0.5403055785858107
1.5550005e6	0.5114940931202224
1.5650005e6	0.5000804936946606
1.5750005e6	0.4829592684954281
1.5850005e6	0.4863477246207701
1.5950005e6	0.5018958053440812
1.6050005e6	0.4560280578693556
1.6150005e6	0.39460869565217394
1.6250005e6	0.3193816110659073
1.6350005e6	0.2070283600493218
1.6450005e6	0.1981166974945351
1.6550005e6	0.24234219540042407
1.6650005e6	0.25288364249578416
1.6750005e6	0.22561576354679805
1.6850005e6	0.19067271976888153
1.6950005e6	0.16687142554543533
1.7050005e6	0.17516286644951143
1.7150005e6	0.2565710987107947
1.7250005e6	0.27201342281879204
1.7350005e6	0.29459010952539
1.7450005e6	0.32369806904622583
1.7550005e6	0.36919848929920274
1.7650005e6	0.36723742753134697
1.7750005e6	0.3705152079453756
1.7850005e6	0.3607228915662651
1.7950005e6	0.34734111543450064
1.8050005e6	0.2468816192045187
1.8150005e6	0.11523742026931254
1.8250005e6	0.12028673835125449
1.8350005e6	0.13994685562444642
1.8450005e6	0.18921946097304865
1.8550005e6	0.18259899609592867
1.8650005e6	0.18988225032708245
1.8750005e6	0.20419830281375617
1.8850005e6	0.17511147142278075
1.8950005e6	0.1562185043338037
1.9050005e6	0.21386224934612036
1.9150005e6	0.2503748125937032
1.9250005e6	0.25877551020408174
1.9350005e6	0.30432701894317055
1.9450005e6	0.3275601374570447
1.9550005e6	0.2217534352622412
1.9650005e6	0.1335876330054206
1.9750005e6	0.08017366136034734
1.9850005e6	0.016157989228007204
1.9950005e6	0.012301166489925793
2.0050005e6	0.0234442836468886
2.0150005e6	0.022962014511310327
2.0250005e6	0.04115022310361927
2.0350005e6	0.054015927189988655
2.0450005e6	0.04765450483991069
2.0550005e6	0.046306769494430196
2.0650005e6	0.01803143093465677
2.0750005e6	0.013289581624282239
2.0850005e6	0.026054240476563763
2.0950005e6	0.015577507598784238
2.1050005e6	0.010090328266137953
2.1150005e6	0.06666666666666671
2.1250005e6	0.09578503688092731
2.1350005e6	0.07831750339213028
2.1450005e6	0.08587599691278626
2.1550005e6	0.06110731373889271
2.1650005e6	0.05909180263416555
2.1750005e6	0.03633014001473842
2.1850005e6	0.04088620342396779
2.1950005e6	0.06727877156878265
2.2050005e6	0.0810968494749125
2.2150005e6	0.08253628724216959
2.2250005e6	0.14025430548849188
2.2350005e6	0.13729867644713767
2.2450005e6	0.1522760887428102
2.2550005e6	0.18521911742250727
2.2650005e6	0.18987068965517245
2.2750005e6	0.14630659253375697
2.2850005e6	0.13738489871086557
2.2950005e6	0.12828296517143248
2.3050005e6	0.1249374478732277
2.3150005e6	0.18803095442820292
2.3250005e6	0.22627288109521615
2.3350005e6	0.28841434262948207
2.3450005e6	0.4010158534708327
2.3550005e6	0.44990920881971475
2.3650005e6	0.3845134997452879
2.3750005e6	0.3843131672597865
2.3850005e6	0.340938465861197
2.3950005e6	0.25244151358141
2.4050005e6	0.13255772328620014
2.4150005e6	0.12329000639249948
2.4250005e6	0.16035714285714284
2.4350005e6	0.14462711460567074
2.4450005e6	0.11372549019607846
2.4550005e6	0.06694870438921209
2.4650005e6	0.11217075386012718
2.4750005e6	0.07050359712230218
2.4850005e6	0.08531979695431476
2.4950005e6	0.08002868411617071
2.5050005e6	0.08617065994115178
2.5150005e6	0.0727312872598808
2.5250005e6	0.10301027900146845
2.5350005e6	0.1055018587360595
2.5450005e6	0.09253489783532269
2.5550005e6	0.11241128613467198
2.5650005e6	0.1142231947483589
2.5750005e6	0.09631763011725983
2.5850005e6	0.07049001814882035
2.5950005e6	0.06695309702828503
2.6050005e6	0.04492753623188408
2.6150005e6	0.05999634836589377
2.6250005e6	0.04656681579459252
2.6350005e6	0.055626513983704065
2.6450005e6	0.0726324237560193
2.6550005e6	0.07114035087719303
2.6650005e6	0.03951682484900782
2.6750005e6	0.06398779247202445
2.6850005e6	0.0690787642638464
2.6950005e6	0.07256081611300026
2.7050005e6	0.09274225186347589
2.7150005e6	0.10189295039164493
2.7250005e6	0.10379918588873814
2.7350005e6	0.09284178187403995
2.7450005e6	0.09605079758401736
2.7550005e6	0.09222469057442086
2.7650005e6	0.1039158386908241
2.7750005e6	0.11909017059301383
2.7850005e6	0.14652342584303193
2.7950005e6	0.16686186703410266
2.8050005e6	0.26178756476683945
2.8150005e6	0.3558169103623649
2.8250005e6	0.3837939462304945
2.8350005e6	0.368863350691327
2.8450005e6	0.36792897263997104
2.8550005e6	0.3039904420549582
2.8650005e6	0.12109004739336493
2.8750005e6	0.1425364758698092
2.8850005e6	0.13848592944906857
2.8950005e6	0.14769765421372716
2.9050005e6	0.1556975505857295
2.9150005e6	0.2900900900900901
2.9250005e6	0.18949999999999997
2.9350005e6	0.23017271765949954
2.9450005e6	0.2593822650282298
2.9550005e6	0.2250396196513471
2.9650005e6	0.24400587864791098
2.9750005e6	0.3117839607201309
2.9850005e6	0.32827965435978007
2.9950005e6	0.2964225510395206
3.0050005e6	0.2694357909311181
3.0150005e6	0.2516206965975438
3.0250005e6	0.13710599078341015
3.0350005e6	0.06751480587848216
3.0450005e6	0.23365594754917265
3.0550005e6	0.29810888252149
3.0650005e6	0.32380066445182726
3.0750005e6	0.371484869809993
3.0850005e6	0.36898071625344353
3.0950005e6	0.28514777403666297
3.1050005e6	0.22663551401869161
3.1150005e6	0.13485772357723577
3.1250005e6	0.12078735460781391
3.1350005e6	0.19412595312058736
3.1450005e6	0.19341262580054894
3.1550005e6	0.2670991658943467
3.1650005e6	0.3380219780219781
3.1750005e6	0.4777817276928546
3.1850005e6	0.4640257648953301
3.1950005e6	0.48570587369350815
3.2050005e6	0.46985645933014364
3.2150005e6	0.49373574311282675
3.2250005e6	0.39477214897062224
3.2350005e6	0.3670502385630087
3.2450005e6	0.29429569266589056
3.2550005e6	0.23800337593441043
3.2650005e6	0.17888909392876917
3.2750005e6	0.15230168167147953
3.2850005e6	0.1777747514639793
3.2950005e6	0.21454627336185544
3.3050005e6	0.22831730769230774
3.3150005e6	0.2539226519337017
3.3250005e6	0.28329519450800916
3.3350005e6	0.3009025270758122
3.3450005e6	0.31747311827956987
3.3550005e6	0.377713458755427
3.3650005e6	0.37601122281973354
3.3750005e6	0.45832138875617134
3.3850005e6	0.45958254269449716
3.3950005e6	0.41621126545565557
3.4050005e6	0.3518891320204231
3.4150005e6	0.31037930020582183
3.4250005e6	0.11051127342013344
3.4350005e6	0.05751099937146451
3.4450005e6	0.1214243672748676
3.4550005e6	0.12903112361526292
3.4650005e6	0.15596985323284415
3.4750005e6	0.23903874448258955
3.4850005e6	0.2470196839478791
3.4950005e6	0.17955768081291093
3.5050005e6	0.2064056939501779
3.5150005e6	0.2048876281911412
3.5250005e6	0.22580901330156838
3.5350005e6	0.2931194295900178
3.5450005e6	0.30673331373125556
3.5550005e6	0.27462255481160563
3.5650005e6	0.2878108239882983
3.5750005e6	0.2800473092844471
3.5850005e6	0.22177961107837363
3.5950005e6	0.19705882352941181
3.6050005e6	0.1929780564263323
3.6150005e6	0.16956204379562045
3.6250005e6	0.12122020972354625
3.6350005e6	0.12521319388576022
3.6450005e6	0.11726065688329843
3.6550005e6	0.12144881889763783
3.6650005e6	0.08755324183625181
3.6750005e6	0.0770871521413098
3.6850005e6	0.07345691586881242
3.6950005e6	0.08292869432230934
3.7050005e6	0.20812592492936907
3.7150005e6	0.3205335665864859
3.7250005e6	0.3890816923376877
3.7350005e6	0.5062500000000001
3.7450005e6	0.5911077332319971
3.7550005e6	0.6587391179565676
3.7650005e6	0.729666091545722
3.7750005e6	0.7675889328063242
3.7850005e6	0.7649601342845155
3.7950005e6	0.748187759952466
3.8050005e6	0.71938743619127
3.8150005e6	0.6672483716357381
3.8250005e6	0.5927283564297422
3.8350005e6	0.4491886964448496
3.8450005e6	0.39462978030919454
3.8550005e6	0.2596491228070175
3.8650005e6	0.27953922106417994
3.8750005e6	0.4238140598209183
3.8850005e6	0.5243505566657152
3.8950005e6	0.5500176824236708
3.9050005e6	0.5389073213890733
3.9150005e6	0.5258194881005839
3.9250005e6	0.49702176403207327
3.9350005e6	0.5197353914002206
3.9450005e6	0.543946753013132
3.9550005e6	0.5398303487276156
3.9650005e6	0.47304404996712685
3.9750005e6	0.4424020728547478
3.9850005e6	0.3309214245336348
3.9950005e6	0.20459518599562362
4.0050005e6	0.1890355329949239
4.0150005e6	0.20658008658008659
4.0250005e6	0.19341111873713107
4.0350005e6	0.21510867271576278
4.0450005e6	0.17747183979974968
4.0550005e6	0.20092768290111745
4.0650005e6	0.21004143309773335
4.0750005e6	0.17622475040631533
4.0850005e6	0.09420849420849423
4.0950005e6	0.09911218724778051
4.1050005e6	0.07407541042756634
4.1150005e6	0.06690807799442902
4.1250005e6	0.08961734360715687
4.1350005e6	0.1087781883042426
4.1450005e6	0.11484992101105848
4.1550005e6	0.1468653010552452
4.1650005e6	0.1827653740697219
4.1750005e6	0.3111219274762716
4.1850005e6	0.43792732745646096
4.1950005e6	0.46722314969393436
4.2050005e6	0.49496951219512203
4.2150005e6	0.5408879569696419
4.2250005e6	0.5014880952380952
4.2350005e6	0.451546876838019
4.2450005e6	0.4386554621848739
4.2550005e6	0.437100619933238
4.2650005e6	0.39916373975581204
4.2750005e6	0.4157553956834532
4.2850005e6	0.4335329341317366
4.2950005e6	0.4382569175243951
4.3050005e6	0.4614855776416082
4.3150005e6	0.46399581954363356
4.3250005e6	0.5319584227025244
4.3350005e6	0.5171907756813418
4.3450005e6	0.5013888888888889
4.3550005e6	0.48487109905020354
4.3650005e6	0.46386282756389524
4.3750005e6	0.305144149236857
4.3850005e6	0.27895324716770387
4.3950005e6	0.26727400140154167
4.4050005e6	0.22390648567119156
4.4150005e6	0.24853840924541132
4.4250005e6	0.30993865030674855
4.4350005e6	0.36064164995703235
4.4450005e6	0.37417687380604564
4.4550005e6	0.4123237103644108
4.4650005e6	0.4139345098439253
4.4750005e6	0.3856687522134341
4.4850005e6	0.35531465577924815
4.4950005e6	0.29249908525429935
4.5050005e6	0.19851790860436394
4.5150005e6	0.24767363452461233
4.5250005e6	0.29459283387622154
4.5350005e6	0.31939947012069475
4.5450005e6	0.3707943300347686
4.5550005e6	0.45644562334217526
4.5650005e6	0.4915351506456241
4.5750005e6	0.4471218961625282
4.5850005e6	0.4092607208629308
4.5950005e6	0.36835245785522036
4.6050005e6	0.2684475652572127
4.6150005e6	0.24157662456247156
4.6250005e6	0.23901177822464814
4.6350005e6	0.17094017094017097
4.6450005e6	0.16938384998086495
4.6550005e6	0.17043256997455475
4.6650005e6	0.11011298646952158
4.6750005e6	0.08696765930195327
4.6850005e6	0.13632945389435994
4.6950005e6	0.12317410185550735
4.7050005e6	0.11202805859294408
4.7150005e6	0.1575009081002543
4.7250005e6	0.13244236551954564
4.7350005e6	0.12217840375586857
4.7450005e6	0.16461071789686554
4.7550005e6	0.15934230194319882
4.7650005e6	0.14043528064146624
4.7750005e6	0.16057780215761566
4.7850005e6	0.14969638862256313
4.7950005e6	0.13873530346361618
4.8050005e6	0.14047239530502828
4.8150005e6	0.11281832408592973
4.8250005e6	0.11368798565451285
4.8350005e6	0.12952630593521813
4.8450005e6	0.09866247049567271
4.8550005e6	0.06206384558277656
4.8650005e6	0.07481481481481482
4.8750005e6	0.09267950963222418
4.8850005e6	0.11696486311705108
4.8950005e6	0.1640726329442283
4.9050005e6	0.17706785537394748
4.9150005e6	0.18029087261785356
4.9250005e6	0.19315068493150686
4.9350005e6	0.2578241430700447
4.9450005e6	0.26003072196620586
4.9550005e6	0.3894419306184012
4.9650005e6	0.39166240409207154
4.9750005e6	0.36732178160251194
4.9850005e6	0.3275034552079407
4.9950005e6	0.2614388156372889
5.0050005e6	0.16093695373499592
5.0150005e6	0.23410748345113877
5.0250005e6	0.345722130697419
5.0350005e6	0.368877441511054
5.0450005e6	0.41328064976402146
5.0550005e6	0.40887930055637567
5.0650005e6	0.3010273114507643
5.0750005e6	0.19214982042072862
5.0850005e6	0.3477469276285845
5.0950005e6	0.385683192261185
5.1050005e6	0.49257835255738086
5.1150005e6	0.5308242020009527
5.1250005e6	0.6208800218638973
5.1350005e6	0.4887207207207208
5.1450005e6	0.5821389195148843
5.1550005e6	0.5765452723020381
5.1650005e6	0.6836376917457999
5.1750005e6	0.7508148148148149
5.1850005e6	0.7685180310608055
5.1950005e6	0.7688253012048193
5.2050005e6	0.7171390013495277
5.2150005e6	0.6741434262948206
5.2250005e6	0.6438386524822695
5.2350005e6	0.5994035329203946
5.2450005e6	0.4699987927079561
5.2550005e6	0.4584120716401071
5.2650005e6	0.45876734815699144
5.2750005e6	0.3976667146766528
5.2850005e6	0.36292205347056616
5.2950005e6	0.38793919760777484
5.3050005e6	0.37809278350515463
5.3150005e6	0.31974045969427034
5.3250005e6	0.313961407491487
5.3350005e6	0.36062992125984256
5.3450005e6	0.3734349122225903
5.3550005e6	0.4074606926317953
5.3650005e6	0.421037210665104
5.3750005e6	0.40641477110497765
5.3850005e6	0.32869946954454
5.3950005e6	0.26795258187663257
5.4050005e6	0.21722956436612825
5.4150005e6	0.21508735392803427
5.4250005e6	0.18131808278867104
5.4350005e6	0.2507372760424926
5.4450005e6	0.35029354207436403
5.4550005e6	0.37179096905124304
5.4650005e6	0.41680907254932426
5.4750005e6	0.47474006116207956
5.4850005e6	0.475448771057719
5.4950005e6	0.42551982049364256
5.5050005e6	0.38467741935483873
5.5150005e6	0.37631822386679004
5.5250005e6	0.2878062207541976
5.5350005e6	0.23755102040816325
5.5450005e6	0.20484885683596749
5.5550005e6	0.1533991698869329
5.5650005e6	0.0930873180873181
5.5750005e6	0.0869711215580927
5.5850005e6	0.06485372888339516
5.5950005e6	0.07348353552859622
5.6050005e6	0.13665480427046267
5.6150005e6	0.21069855254877287
5.6250005e6	0.19016393442622953
5.6350005e6	0.18562284588872477
5.6450005e6	0.16750433275563262
5.6550005e6	0.13160136286201024
5.6650005e6	0.1243193354868482
5.6750005e6	0.15555555555555559
5.6850005e6	0.14858241230177804
5.6950005e6	0.1521973785659214
5.7050005e6	0.15329887503800546
5.7150005e6	0.13759469696969698
5.7250005e6	0.12719424460431655
5.7350005e6	0.11281625881377025
5.7450005e6	0.0957046979865772
5.7550005e6	0.10164522883637452
5.7650005e6	0.07140210006176655
5.7750005e6	0.06186918737612442
5.7850005e6	0.048543096872616334
5.7950005e6	0.053924914675767925
5.8050005e6	0.06694642607357675
5.8150005e6	0.07356554415377947
5.8250005e6	0.09471393034825873
5.8350005e6	0.10418604651162794
5.8450005e6	0.0921241050119332
5.8550005e6	0.08316511909568029
5.8650005e6	0.11683834349379867
5.8750005e6	0.16381057674590016
5.8850005e6	0.1752428108931633
5.8950005e6	0.16869020699252044
5.9050005e6	0.19322751322751325
5.9150005e6	0.1518143009605123
5.9250005e6	0.08539353873019837
5.9350005e6	0.09235417150825007
5.9450005e6	0.12156588605382736
5.9550005e6	0.10878974730987792
5.9650005e6	0.21264308012486993
5.9750005e6	0.2506147257908551
5.9850005e6	0.2781020758545341
5.9950005e6	0.3527782905667344
6.0050005e6	0.4254753491502607
6.0150005e6	0.42875
6.0250005e6	0.46648321408915794
6.0350005e6	0.516256272610573
6.0450005e6	0.5493449781659389
6.0550005e6	0.5641296156744536
6.0650005e6	0.5914134742404227
6.0750005e6	0.6976911006500784
6.0850005e6	0.7216711590296497
6.0950005e6	0.6987654320987654
6.1050005e6	0.7228991596638656
6.1150005e6	0.7414396887159533
6.1250005e6	0.6387270282384581
6.1350005e6	0.6265847099500578
6.1450005e6	0.38777120315581853
6.1550005e6	0.21708758731864594
6.1650005e6	0.22941176470588243
6.1750005e6	0.18949934370898183
6.1850005e6	0.11684929331427665
6.1950005e6	0.14701534963047186
6.2050005e6	0.18073488508271118
6.2150005e6	0.16650134618109683
6.2250005e6	0.1384283013772617
6.2350005e6	0.1590902900721776
6.2450005e6	0.16789521778860797
6.2550005e6	0.14661642330036115
6.2650005e6	0.10974787216958411
6.2750005e6	0.11562952243125908
6.2850005e6	0.0701619121048574
6.2950005e6	0.0017610062893082068
6.3050005e6	0.012933869199853879
6.3150005e6	0.059483583041122105
6.3250005e6	0.11890746409230049
6.3350005e6	0.10135424091233076
6.3450005e6	0.10471569370735409
6.3550005e6	0.14223245109321062
6.3650005e6	0.20394144144144147
6.3750005e6	0.20959273449694907
6.3850005e6	0.23385178408051238
6.3950005e6	0.21805632247377144
6.4050005e6	0.17688482730815752
6.4150005e6	0.14034260568914037
6.4250005e6	0.12249709447119382
6.4350005e6	0.11890748220811698
6.4450005e6	0.18706723891273247
6.4550005e6	0.19692920102359968
6.4650005e6	0.16606639184204822
6.4750005e6	0.17838678328474247
6.4850005e6	0.12117733627667407
6.4950005e6	0.10074476888521106
6.5050005e6	0.09404704752760444
6.5150005e6	0.17178138577635493
6.5250005e6	0.17860907571667314
6.5350005e6	0.22402845474904495
6.5450005e6	0.2626878999851169
6.5550005e6	0.2693842150910668
6.5650005e6	0.15969881678020797
6.5750005e6	0.11895512391158741
6.5850005e6	0.08801089918256129
6.5950005e6	0.08623670212765958
6.6050005e6	0.07446020974706972
6.6150005e6	0.09226294357184411
6.6250005e6	0.12972438162544173
6.6350005e6	0.12624446181912954
6.6450005e6	0.09989047097480835
6.6550005e6	0.1247772828507795
6.6650005e6	0.11904281389649708
6.6750005e6	0.12609771181199753
6.6850005e6	0.16411743385284525
6.6950005e6	0.1702043030193455
6.7050005e6	0.13471376370280147
6.7150005e6	0.10177680175683772
6.7250005e6	0.06790498303268445
6.7350005e6	0.08241488241488246
6.7450005e6	0.08287988154728858
6.7550005e6	0.08437817688919014
6.7650005e6	0.11321570039611095
6.7750005e6	0.15387278234530508
6.7850005e6	0.16625
6.7950005e6	0.19245417334045206
6.8050005e6	0.41979717183259535
6.8150005e6	0.5763308763308764
6.8250005e6	0.6263872720217306
6.8350005e6	0.7239596326114072
6.8450005e6	0.7647392537639102
6.8550005e6	0.8043908472479901
6.8650005e6	0.8038982490915096
6.8750005e6	0.7955146635997699
6.8850005e6	0.8069952305246423
6.8950005e6	NaN
6.9050005e6	NaN
6.9150005e6	0.7480730223123732
6.9250005e6	0.7121171770972037
6.9350005e6	0.7185282522996058
6.9450005e6	0.6538324420677362
6.9550005e6	0.6430379746835443
6.9650005e6	0.6538205980066445
6.9750005e6	NaN
6.9850005e6	NaN
6.9950005e6	NaN
7.0050005e6	NaN
7.0150005e6	NaN
7.0250005e6	NaN
7.0350005e6	NaN
7.0450005e6	0.9112107623318386
7.0550005e6	NaN
7.0650005e6	0.7957894736842103
7.0750005e6	0.7478260869565216
7.0850005e6	0.7212435233160621
7.0950005e6	NaN
7.1050005e6	NaN
7.1150005e6	NaN
7.1250005e6	NaN
7.1350005e6	NaN
7.1450005e6	NaN
7.1550005e6	NaN
7.1650005e6	NaN
7.1750005e6	0.6679405520169853
7.1850005e6	0.6855085508550854
7.1950005e6	0.5569198200582165
7.2050005e6	0.6142647777234979
7.2150005e6	0.6056061262823292
7.2250005e6	0.524820812317494
7.2350005e6	0.4709552197421323
7.2450005e6	0.49148351648351646
7.2550005e6	0.3896998420221169
7.2650005e6	0.36757703081232496
7.2750005e6	0.4005040770941438
7.2850005e6	0.40097640358014647
7.2950005e6	0.3666475315729047
7.3050005e6	0.2921279554937413
7.3150005e6	0.25387221119028147
7.3250005e6	0.2054469071418224
7.3350005e6	0.13566828961834465
7.3450005e6	0.09106436817966158
7.3550005e6	0.08478350515463921
7.3650005e6	0.06863596872284972
7.3750005e6	0.03427060802691663
7.3850005e6	0.07597812368531764
7.3950005e6	0.081294964028777
7.4050005e6	0.07218353133961494
7.4150005e6	0.08099688473520252
7.4250005e6	0.10738965952080708
7.4350005e6	0.06918408631153071
7.4450005e6	0.05909631391200953
7.4550005e6	0.05993071593533491
7.4650005e6	0.06095820591233436
7.4750005e6	0.0601152151812945
7.4850005e6	0.06356855995410214
7.4950005e6	0.044169947061218975
7.5050005e6	0.048552631578947396
7.5150005e6	0.08448633364750237
7.5250005e6	0.07571596704590036
7.5350005e6	0.12878846902999613
7.5450005e6	0.19774693220679945
7.5550005e6	0.18857943597827992
7.5650005e6	0.13054526204340922
7.5750005e6	0.14771146100329555
7.5850005e6	0.08200119593382502
7.5950005e6	0.033894945490584756
7.6050005e6	0.03455332546241638
7.6150005e6	0.07361850559941253
7.6250005e6	0.07027027027027027
7.6350005e6	0.14986707178123812
7.6450005e6	0.276070700203943
7.6550005e6	0.359852102911724
7.6650005e6	0.4248664054150339
7.6750005e6	0.4864168618266979
7.6850005e6	0.5058643158298198
7.6950005e6	0.4825484764542937
7.7050005e6	0.4219078415521422
7.7150005e6	0.4280030030030029
7.7250005e6	0.3786544342507645
7.7350005e6	0.34555538437836997
7.7450005e6	0.29037525514209456
7.7550005e6	0.25031748755792005
7.7650005e6	0.19993417804837918
7.7750005e6	0.20030632562413847
7.7850005e6	0.1787681759073177
7.7950005e6	0.16531930160248748
7.8050005e6	0.15210762331838568
7.8150005e6	0.14925660498449034
7.8250005e6	0.13464368068518723
7.8350005e6	0.18489301366331531
7.8450005e6	0.20857414190747525
7.8550005e6	0.33058468957203135
7.8650005e6	0.43662301216089794
7.8750005e6	0.5131881002576717
7.8850005e6	0.5260633036597427
7.8950005e6	0.4607507051421132
7.9050005e6	0.41558382553384826
7.9150005e6	0.36039467645709045
7.9250005e6	0.38605045579817676
7.9350005e6	0.40570304818092434
7.9450005e6	0.46335760827903416
7.9550005e6	0.560814880425155
7.9650005e6	0.5994031946638583
7.9750005e6	0.573217726396917
7.9850005e6	0.5607949064248504
7.9950005e6	0.6391561514195585
8.0050005e6	0.579725400457666
8.0150005e6	0.6470121278941566
8.0250005e6	0.7197542533081286
8.0350005e6	0.7456768558951964
8.0450005e6	0.6166079883452712
8.0550005e6	0.59220675944334
8.0650005e6	0.41370032472552953
8.0750005e6	0.30567538626281165
8.0850005e6	0.22294662831575582
8.0950005e6	0.23610825625214116
8.1050005e6	0.22365521710952693
8.1150005e6	0.22228644829800903
8.1250005e6	0.31410693970420933
8.1350005e6	0.42780930760499425
8.1450005e6	0.4488770460601446
8.1550005e6	0.5382626262626263
8.1650005e6	0.5285495011511896
8.1750005e6	0.4654826958105647
8.1850005e6	0.33164556962025316
8.1950005e6	0.3275517487508922
8.2050005e6	0.2819723618090452
8.2150005e6	0.3316630128405888
8.2250005e6	0.41106719367588934
8.2350005e6	0.4888550393500888
8.2450005e6	0.5297079556898288
8.2550005e6	0.5769050160085378
8.2650005e6	0.6246296296296295
8.2750005e6	0.6677737226277373
8.2850005e6	0.6718581081081081
8.2950005e6	0.7075706214689265
8.3050005e6	0.7327400815721172
8.3150005e6	0.7474137931034482
8.3250005e6	0.6712257453857075
8.3350005e6	0.6200700860146543
8.3450005e6	0.5261044176706827
8.3550005e6	0.3893970420932879
8.3650005e6	0.1417598165663514
8.3750005e6	0.09485714285714288
8.3850005e6	0.08939797549280769
8.3950005e6	0.07182674954882698
8.4050005e6	0.07492401215805473
8.4150005e6	0.08496587345508211
8.4250005e6	0.09487766238338323
8.4350005e6	0.09288135593220341
8.4450005e6	0.13911105283859976
8.4550005e6	0.16849119466920515
8.4650005e6	0.22048492016558255
8.4750005e6	0.2692525604706908
8.4850005e6	0.46440540266070895
8.4950005e6	0.57666898125186
8.5050005e6	0.673652990608008
8.5150005e6	0.7208556149732619
8.5250005e6	0.7972939729397294
8.5350005e6	0.6603452718371555
8.5450005e6	0.5263781081436651
8.5550005e6	0.46270270270270275
8.5650005e6	0.36224832214765096
8.5750005e6	0.26240017995726017
8.5850005e6	0.21384511784511784
8.5950005e6	0.1616405307599518
8.6050005e6	0.15736574150106755
8.6150005e6	0.11841623689901849
8.6250005e6	0.1166199042746328
8.6350005e6	0.11582695388997688
8.6450005e6	0.12567035439714982
8.6550005e6	0.18500418410041844
8.6650005e6	0.21580524344569288
8.6750005e6	0.2362270120624877
8.6850005e6	0.23904249396919652
8.6950005e6	0.2578995102485036
8.7050005e6	0.1999254287844892
8.7150005e6	0.19861137897782064
8.7250005e6	0.14248237415969833
8.7350005e6	0.11970825102567999
8.7450005e6	0.1743583322899712
8.7550005e6	0.2076215505913272
8.7650005e6	0.30013611615245006
8.7750005e6	0.3973014925373134
8.7850005e6	0.4645516931038362
8.7950005e6	0.5073561544064095
8.8050005e6	0.5200364298724954
8.8150005e6	0.46495500264690315
8.8250005e6	0.3969795342272407
8.8350005e6	0.3375604513702311
8.8450005e6	0.2560142032845096
8.8550005e6	0.1046518029176989
8.8650005e6	0.03456425406203845
8.8750005e6	0.02177086639162173
8.8850005e6	0.03777357470953799
8.8950005e6	0.029833750854019608
8.9050005e6	0.039314697926059544
8.9150005e6	0.03293873312564903
8.9250005e6	0.04236902050113897
8.9350005e6	0.08568450312717167
8.9450005e6	0.08415506210011292
8.9550005e6	0.10060822898032201
8.9650005e6	0.13585093994343705
8.9750005e6	0.1784040747028863
8.9850005e6	0.15436962750716335
8.9950005e6	0.16997971602434078
9.0050005e6	0.1764836795252226
9.0150005e6	0.18433908045977013
9.0250005e6	0.13713490959666202
9.0350005e6	0.11983058538798973
9.0450005e6	0.08309381559825614
9.0550005e6	0.07973890339425589
9.0650005e6	0.0719866999168745
9.0750005e6	0.07595818815331012
9.0850005e6	0.1410011719403985
9.0950005e6	0.2552573691157061
9.1050005e6	0.3580057526366251
9.1150005e6	0.35674482758620696
9.1250005e6	0.3419646417652532
9.1350005e6	0.3219494139420111
9.1450005e6	0.252896363375018
9.1550005e6	0.1367671975601491
9.1650005e6	0.10853462157809984
9.1750005e6	0.1088849557522124
9.1850005e6	0.06298472385428909
9.1950005e6	0.051057246003094386
9.2050005e6	0.05779640300331764
9.2150005e6	0.1037812888336588
9.2250005e6	0.12124636192432804
9.2350005e6	0.152055030094583
9.2450005e6	0.273680649526387
9.2550005e6	0.3269881826892367
9.2650005e6	0.33092578423871466
9.2750005e6	0.31263289555972484
9.2850005e6	0.2825573314801946
9.2950005e6	0.19106327462491848
9.3050005e6	0.10436893203883497
9.3150005e6	0.05737956428352258
9.3250005e6	0.08798886569241478
9.3350005e6	0.1106887124072387
9.3450005e6	0.09371223256573577
9.3550005e6	0.1555168914020589
9.3650005e6	0.1788543744656598
9.3750005e6	0.1463857184664911
9.3850005e6	0.12537824721667146
9.3950005e6	0.11467567918887303
9.4050005e6	0.08762728414004746
9.4150005e6	0.11149187592319058
9.4250005e6	0.1511296489398679
9.4350005e6	0.25340926120185825
9.4450005e6	0.2907834101382488
9.4550005e6	0.33447568480752987
9.4650005e6	0.39854379977246873
9.4750005e6	0.3884520621317622
9.4850005e6	0.35108114392001855
9.4950005e6	0.32308461442319714
9.5050005e6	0.25200148717313176
9.5150005e6	0.14896024897439525
9.5250005e6	0.13458670988654786
9.5350005e6	0.1413374805598756
9.5450005e6	0.15466385075677583
9.5550005e6	0.20749063670411988
9.5650005e6	0.24262654756307792
9.5750005e6	0.22922137007669308
9.5850005e6	0.21336570041410827
9.5950005e6	0.21091007291385364
9.6050005e6	0.16137889867184002
9.6150005e6	0.09897177042437841
9.6250005e6	0.05996011522269003
9.6350005e6	0.038912330051570576
9.6450005e6	0.021820423258680926
9.6550005e6	0.027406568516421308
9.6650005e6	0.007076824992030628
9.6750005e6	0.012281757977122242
9.6850005e6	0.03639932697700508
9.6950005e6	0.04644924467033744
9.7050005e6	0.05420784666067687
9.7150005e6	0.0896368467670505
9.7250005e6	0.10645393129222368
9.7350005e6	0.08367835516124492
9.7450005e6	0.05590528443546061
9.7550005e6	0.054056399132321055
9.7650005e6	0.051233944292105656
9.7750005e6	0.04071202985931671
9.7850005e6	0.03391171993911723
9.7950005e6	0.05367464905037162
9.8050005e6	0.05865921787709501
9.8150005e6	0.05968393972804118
9.8250005e6	0.04781818181818186
9.8350005e6	0.07659305993690854
9.8450005e6	0.06373416208462829
9.8550005e6	0.04722969338353955
9.8650005e6	0.07928039702233253
9.8750005e6	0.09188405797101452
9.8850005e6	0.1711538461538462
9.8950005e6	0.2607634789452971
9.9050005e6	0.2545454545454545
9.9150005e6	0.2539865513928915
9.9250005e6	0.2337300922045264
9.9350005e6	0.1772884440400364
9.9450005e6	0.08795565977403541
9.9550005e6	0.09415384615384614
9.9650005e6	0.07267065868263474
9.9750005e6	0.12228887863405631
9.9850005e6	0.13606041535556956
9.9950005e6	0.12443429520448414
1.00050005e7	0.09637573964497043
1.00150005e7	0.07863554757630163
1.00250005e7	0.057092072520440816
1.00350005e7	0.033507246376811614
1.00450005e7	0.028460643660333487
1.00550005e7	0.05764023210831724
1.00650005e7	0.12881767419276527
1.00750005e7	0.18657121698346082
1.00850005e7	0.21056357201197928
1.00950005e7	0.21738763452205104
1.01050005e7	0.1933404940923738
1.01150005e7	0.14331585845347314
1.01250005e7	0.14199683042789218
1.01350005e7	0.13730507796881247
1.01450005e7	0.1345345345345345
1.01550005e7	0.15935024835548395
1.01650005e7	0.18218250744652045
1.01750005e7	0.25575702629193114
1.01850005e7	0.3511226944667201
1.01950005e7	0.4624748733617432
1.02050005e7	0.46825515016133046
1.02150005e7	0.460173859527656
1.02250005e7	0.46221750341271045
1.02350005e7	0.43492876034468053
1.02450005e7	0.3708487804878049
1.02550005e7	0.33480791618160655
1.02650005e7	0.3126299212598425
1.02750005e7	0.31233899121223063
1.02850005e7	0.41471268994666405
1.02950005e7	0.42162220079288554
1.03050005e7	0.49756473829201103
1.03150005e7	0.6300828056502679
1.03250005e7	0.6824554755589238
1.03350005e7	0.7378945225005091
1.03450005e7	0.7825
1.03550005e7	0.7536716861870237
1.03650005e7	0.6999787730842708
1.03750005e7	0.6069441539426897
1.03850005e7	0.5238549222797928
1.03950005e7	0.48845665961945034
1.04050005e7	0.599046483909416
1.04150005e7	0.6363486842105264
1.04250005e7	0.7335687659407494
1.04350005e7	0.8246394872707853
1.04450005e7	0.8671333824613117
1.04550005e7	0.8594869860430027
1.04650005e7	0.8213781080833104
1.04750005e7	0.7843536779138237
1.04850005e7	0.697171514543631
1.04950005e7	0.6536160714285715
1.05050005e7	0.6188169352417178
1.05150005e7	0.6167064439140814
1.05250005e7	0.571915294117647
1.05350005e7	0.5567167630057805
1.05450005e7	0.557018909899889
1.05550005e7	0.4523829373350008
1.05650005e7	0.4295916783108213
1.05750005e7	0.32616026979283774
1.05850005e7	0.2587368116779881
1.05950005e7	0.1870177587262707
1.06050005e7	0.18541742617572002
1.06150005e7	0.1423578437962092
1.06250005e7	0.18024913702536396
1.06350005e7	0.2427919834139599
1.06450005e7	0.302703459868329
1.06550005e7	0.323447583536498
1.06650005e7	0.32156220767072036
1.06750005e7	0.301876440250192
1.06850005e7	0.33717516581493967
1.06950005e7	0.43259369359804645
1.07050005e7	0.4920211176411994
1.07150005e7	0.5080884780455596
1.07250005e7	0.5920529801324503
1.07350005e7	0.5644250575548285
1.07450005e7	0.4932599724896836
1.07550005e7	0.4974416961130742
1.07650005e7	0.5214843174790164
1.07750005e7	0.42110817941952516
1.07850005e7	0.4364504154145307
1.07950005e7	0.40816464237516875
1.08050005e7	0.1970155440414508
1.08150005e7	0.14915540540540542
1.08250005e7	0.1988961710934805
1.08350005e7	0.22602168473728107
1.08450005e7	0.22739726027397264
1.08550005e7	0.2490573224147782
1.08650005e7	0.3503030303030303
1.08750005e7	0.3240500955211208
1.08850005e7	0.2817099829973281
1.08950005e7	0.31421433924556585
1.09050005e7	0.3636043095004898
1.09150005e7	0.3475083056478406
1.09250005e7	0.45307781649245066
1.09350005e7	0.5246605105920696
1.09450005e7	0.56991643454039
1.09550005e7	0.6296987268372622
1.09650005e7	0.6120335551055829
1.09750005e7	0.5416882918638376
1.09850005e7	0.5430898876404495
1.09950005e7	0.5476003785318373
1.10050005e7	0.5376884422110553
1.10150005e7	0.5923393592267764
1.10250005e7	0.6581749764816558
1.10350005e7	0.6247867536377322
1.10450005e7	0.5837452471482889
1.10550005e7	0.5285575992255566
1.10650005e7	0.4908200734394125
1.10750005e7	0.48754048801554734
1.10850005e7	0.5104588865595154
1.10950005e7	0.6380598746809005
1.11050005e7	0.6622468793342581
1.11150005e7	0.7137920762585643
1.11250005e7	0.6334261838440113
1.11350005e7	0.6124129195693477
1.11450005e7	0.498470619801449
1.11550005e7	0.5026036644165864
1.11650005e7	0.49320785597381345
1.11750005e7	0.5626510721247564
1.11850005e7	0.6777830864787387
1.11950005e7	0.7109998482779547
1.12050005e7	0.7533601378518092
1.12150005e7	0.8242507750602825
1.12250005e7	0.8417163289630513
1.12350005e7	0.7100353000504286
1.12450005e7	0.6444444444444444
1.12550005e7	0.4640250260688216
1.12650005e7	0.34211721944570644
1.12750005e7	0.30787569178373775
1.12850005e7	0.30143097643097644
1.12950005e7	0.34934455413497334
1.13050005e7	0.35955808503515235
1.13150005e7	0.39833065810593893
1.13250005e7	0.3825889967637541
1.13350005e7	0.3218940181089506
1.13450005e7	0.2397862232779098
1.13550005e7	0.25469781615033016
1.13650005e7	0.24066269905098928
1.13750005e7	0.24339653751030507
1.13850005e7	0.22901896125309149
1.13950005e7	0.30615316511730856
1.14050005e7	0.26706827309236947
1.14150005e7	0.3624478442280946
1.14250005e7	0.4276198679299455
1.14350005e7	0.38576476527006565
1.14450005e7	0.365658747300216
1.14550005e7	0.32455366519638734
1.14650005e7	0.25631689286108356
1.14750005e7	0.16607475474978273
1.14850005e7	0.1405118300338001
1.14950005e7	0.056142584341183986
1.15050005e7	0.11428139640320391
1.15150005e7	0.08092449922958403
1.15250005e7	0.15019052803483943
1.15350005e7	0.17099383139136395
1.15450005e7	0.1663644724740507
1.15550005e7	0.13375275243787357
1.15650005e7	0.14892929292929294
1.15750005e7	0.08201504444950992
1.15850005e7	0.08614107883817429
1.15950005e7	0.14636459430979984
1.16050005e7	0.14227391407548068
1.16150005e7	0.13278236914600552
1.16250005e7	0.0908706379978851
1.16350005e7	0.08161370938950376
1.16450005e7	0.05900910010111225
1.16550005e7	0.06296845225492273
1.16650005e7	0.0721926189066509
1.16750005e7	0.0800699980556096
1.16850005e7	0.10248662259993707
1.16950005e7	0.08567167888654159
1.17050005e7	0.11380004473272198
1.17150005e7	0.11087817972644766
1.17250005e7	0.1341668793059454
1.17350005e7	0.1434406467167778
1.17450005e7	0.1609227542817197
1.17550005e7	0.1426229508196722
1.17650005e7	0.14991848712096512
1.17750005e7	0.1407896910622832
1.17850005e7	0.182798418972332
1.17950005e7	0.20697875280704792
1.18050005e7	0.24826038159371494
1.18150005e7	0.2446284413164976
1.18250005e7	0.2861149516097176
1.18350005e7	0.3029018316526034
1.18450005e7	0.2940847322142286
1.18550005e7	0.283512097779995
1.18650005e7	0.31622002820874473
1.18750005e7	0.31994669035984
1.18850005e7	0.2636481241914619
1.18950005e7	NaN
1.19050005e7	0.18029556650246303
1.19150005e7	0.44854368932038846
1.19250005e7	0.5527547169811322
1.19350005e7	0.44170295113691344
1.19450005e7	0.36807438977140644
1.19550005e7	0.347017766497462
1.19650005e7	0.3738500315059861
1.19750005e7	0.3871111111111111
1.19850005e7	0.41888828926065835
1.19950005e7	0.4695998614238697
1.20050005e7	0.47323578440451936
1.20150005e7	0.35656792645556684
1.20250005e7	0.20975834292289985
1.20350005e7	0.1616309012875537
1.20450005e7	0.12946257197696737
1.20550005e7	0.11206496519721582
1.20650005e7	0.20592105263157895
1.20750005e7	0.2842899036447424
1.20850005e7	0.32907563025210096
1.20950005e7	0.30989010989010995
1.21050005e7	0.37336476134354735
1.21150005e7	0.4832769830949285
1.21250005e7	0.563067878140032
1.21350005e7	0.599059708509638
1.21450005e7	0.63971335504886
1.21550005e7	0.6231149927219796
1.21650005e7	0.4809917355371901
1.21750005e7	0.39745065789473694
1.21850005e7	0.271818818585104
1.21950005e7	0.33815669878203963
1.22050005e7	0.3338292367399741
1.22150005e7	0.3448979591836735
1.22250005e7	0.31659737767828594
1.22350005e7	0.34019155728981904
1.22450005e7	0.29077558513079393
1.22550005e7	0.22697694462400345
1.22650005e7	0.22073786407766993
1.22750005e7	0.2570292304633128
1.22850005e7	0.27160775370581536
1.22950005e7	0.42954675846242113
1.23050005e7	0.5445579223810914
1.23150005e7	0.573424080375952
1.23250005e7	0.5436112005149663
1.23350005e7	0.44357634112792316
1.23450005e7	0.27020766773162946
1.23550005e7	0.13762845849802374
1.23650005e7	0.1430245808237018
1.23750005e7	0.16160228898426324
1.23850005e7	0.21028213166144205
1.23950005e7	0.2600269508759035
1.24050005e7	0.26153846153846155
1.24150005e7	0.23553386211104335
1.24250005e7	0.2089931573802542
1.24350005e7	0.1652
1.24450005e7	0.09580838323353298
1.24550005e7	0.08615384615384619
1.24650005e7	0.1588621444201313
1.24750005e7	0.18748822310156402
1.24850005e7	0.20028792513946375
1.24950005e7	0.23515532835233974
1.25050005e7	0.28309400727551215
1.25150005e7	0.3404143843772327
1.25250005e7	0.42160360713585576
1.25350005e7	0.3553134488301482
1.25450005e7	0.2680262936120007
1.25550005e7	0.19557913351016804
1.25650005e7	0.1136859323882225
1.25750005e7	0.010357870235670676
1.25850005e7	0.04363738738738741
1.25950005e7	0.06926468496657662
1.26050005e7	0.15205314009661836
1.26150005e7	0.28659592633247954
1.26250005e7	0.3478308621636464
1.26350005e7	0.3644580217002002
1.26450005e7	0.35388379204892967
1.26550005e7	0.305810129357597
1.26650005e7	0.1947637451689316
1.26750005e7	0.1103192702394527
1.26850005e7	0.05791044776119405
1.26950005e7	0.07066130800146149
1.27050005e7	0.15800179479509427
1.27150005e7	0.21490848585690522
1.27250005e7	0.22166305615730714
1.27350005e7	0.20521628498727737
1.27450005e7	0.22273987798114256
1.27550005e7	0.1657584931046082
1.27650005e7	0.19731291985627247
1.27750005e7	0.24505197209169874
1.27850005e7	0.38252561298492005
1.27950005e7	0.3950361445783132
1.28050005e7	0.400045075501465
1.28150005e7	0.408581591818586
1.28250005e7	0.43458823529411766
1.28350005e7	0.36737776599973504
1.28450005e7	0.3512600309728284
1.28550005e7	0.3491970802919708
1.28650005e7	0.29920959389479423
1.28750005e7	0.25684485006518903
1.28850005e7	0.3201685457237216
1.28950005e7	0.3641647597254005
1.29050005e7	0.3932135728542914
1.29150005e7	0.4525745257452574
1.29250005e7	0.5122246696035242
1.29350005e7	0.4218698137562236
1.29450005e7	0.29047318611987394
1.29550005e7	0.42667740821728634
1.29650005e7	0.4840711175616837
1.29750005e7	0.5074600971547537
1.29850005e7	0.5408470926058865
1.29950005e7	0.6528990870959782
1.30050005e7	0.6666345690900336
1.30150005e7	0.7024812030075187
1.30250005e7	0.7380346412159774
1.30350005e7	0.7521208008143875
1.30450005e7	0.7062715003969304
1.30550005e7	0.6502031443207914
1.30650005e7	0.6206966795681401
1.30750005e7	0.5467720685111989
1.30850005e7	0.49861532375049455
1.30950005e7	0.4930006565988182
1.31050005e7	0.4951113861386138
1.31150005e7	0.44242209631728047
1.31250005e7	0.49696780243826194
1.31350005e7	0.5125888324873096
1.31450005e7	0.5973847212663456
1.31550005e7	0.6976657329598507
1.31650005e7	0.7476673427991887
1.31750005e7	0.7676595744680851
1.31850005e7	0.7665934065934067
1.31950005e7	0.7786061588330631
1.32050005e7	0.7996055226824457
1.32150005e7	0.8005263157894738
1.32250005e7	0.8043668122270742
1.32350005e7	0.7632340425531917
1.32450005e7	0.7503602882305843
1.32550005e7	0.742683749157114
1.32650005e7	0.7495089543616408
1.32750005e7	0.7344783715012723
1.32850005e7	0.7582833701483118
1.32950005e7	0.7694967345370727
1.33050005e7	0.7560029828486204
1.33150005e7	0.7321824907521579
1.33250005e7	0.6528211284513807
1.33350005e7	0.4277027027027027
1.33450005e7	0.4277027027027027
1.33550005e7	0.4277027027027027
1.33650005e7	0.439010989010989
1.33750005e7	NaN
1.33850005e7	0.6420485175202157
1.33950005e7	0.5795366795366796
1.34050005e7	0.5804195804195805
1.34150005e7	0.6093862815884477
1.34250005e7	0.5935451336359052
1.34350005e7	0.5551960174237711
1.34450005e7	0.5691067830758899
1.34550005e7	0.5647798742138366
1.34650005e7	0.5537250151423381
1.34750005e7	0.5792270531400968
1.34850005e7	0.5697916666666668
1.34950005e7	0.5445708376421925
1.35050005e7	0.5659774436090225
1.35150005e7	0.5676279069767443
1.35250005e7	0.5688025514641927
1.35350005e7	0.5377752359165
1.35450005e7	0.5486731189509836
1.35550005e7	0.6288902926931986
1.35650005e7	0.6296793125131
1.35750005e7	0.6354872881355934
1.35850005e7	0.663260619977038
1.35950005e7	0.693342776203966
1.36050005e7	0.7141052631578947
1.36150005e7	0.7335251798561151
1.36250005e7	0.7715427657873701
1.36350005e7	0.7931801334321721
1.36450005e7	0.7898207885304659
1.36550005e7	0.7494558645707375
1.36650005e7	0.6249422632794457
1.36750005e7	0.589041095890411
1.36850005e7	NaN
1.36950005e7	NaN
1.37050005e7	NaN
1.37150005e7	NaN
1.37250005e7	NaN
1.37350005e7	NaN
1.37450005e7	NaN
1.37550005e7	NaN
1.37650005e7	0.5252892561983471
1.37750005e7	0.5821067821067822
1.37850005e7	0.5615120274914088
1.37950005e7	NaN
1.38050005e7	NaN
1.38150005e7	NaN
1.38250005e7	NaN
1.38350005e7	NaN
1.38450005e7	NaN
1.38550005e7	NaN
1.38650005e7	NaN
1.38750005e7	NaN
1.38850005e7	NaN
1.38950005e7	NaN
1.39050005e7	NaN
1.39150005e7	NaN
1.39250005e7	NaN
1.39350005e7	NaN
1.39450005e7	NaN
1.39550005e7	NaN
1.39650005e7	NaN
1.39750005e7	NaN
1.39850005e7	NaN
1.39950005e7	0.8254716981132075
1.40050005e7	0.8254716981132075
1.40150005e7	0.8246013667425968
1.40250005e7	0.7751662971175166
1.40350005e7	0.740142517814727
1.40450005e7	NaN
1.40550005e7	NaN
1.40650005e7	NaN
1.40750005e7	NaN
1.40850005e7	NaN
1.40950005e7	0.37294685990338156
1.41050005e7	0.3113475177304965
1.41150005e7	0.28630705394190875
1.41250005e7	NaN
1.41350005e7	0.2505415162454874
1.41450005e7	0.11190476190476195
1.41550005e7	0.06439393939393943
1.41650005e7	0.2283464566929134
1.41750005e7	0.3909626719056975
1.41850005e7	0.4776649746192894
1.41950005e7	0.4813186813186813
1.42050005e7	0.4929178470254958
1.42150005e7	0.41884057971014493
1.42250005e7	NaN
1.42350005e7	NaN
1.42450005e7	NaN
1.42550005e7	NaN
1.42650005e7	NaN
1.42750005e7	NaN
1.42850005e7	NaN
1.42950005e7	NaN
1.43050005e7	NaN
1.43150005e7	NaN
1.43250005e7	NaN
1.43350005e7	NaN
1.43450005e7	NaN
1.43550005e7	NaN
1.43650005e7	NaN
1.43750005e7	NaN
1.43850005e7	NaN
1.43950005e7	NaN
1.44050005e7	NaN
1.44150005e7	NaN
1.44250005e7	NaN
1.44350005e7	NaN
1.44450005e7	NaN
1.44550005e7	NaN
1.44650005e7	NaN
1.44750005e7	NaN
