# Supplementary material for: Admixture of evolutionary rates across a butterfly hybrid zone
Source: eLife. 2022 Jun 15;11:e78135. doi: 10.7554/eLife.78135 (PMC9246367; doi:10.7554/eLife.78135)
Supplement: Figure 2—source data 1. [file elife-78135-fig2-data1.zip › Fst_50kbWindows_10kbIncreaments/Chromosome15.csv]

Position	Fst_XY_KM
25000.5	NaN
35000.5	NaN
45000.5	NaN
55000.5	NaN
65000.5	NaN
75000.5	NaN
85000.5	NaN
95000.5	NaN
105000.5	0.1272727272727273
115000.5	0.09685990338164253
125000.5	0.08929336188436832
135000.5	0.1127098321342926
145000.5	0.12073450650344304
155000.5	0.15437330928764656
165000.5	0.19133333333333338
175000.5	0.19320175438596493
185000.5	0.17758112094395284
195000.5	0.14002541296060994
205000.5	0.15120854412591345
215000.5	0.12683168316831686
225000.5	0.08989149057681327
235000.5	0.09276895943562613
245000.5	0.08270270270270273
255000.5	0.04007395424081352
265000.5	0.05942259604455562
275000.5	0.10066518847006656
285000.5	0.08886576482830388
295000.5	0.10435255712731231
305000.5	0.11325451151213445
315000.5	0.07693307342430152
325000.5	0.04863203197048879
335000.5	0.03067729083665341
345000.5	0.01754161331626123
355000.5	0.010549571941452668
365000.5	0.020309184601394404
375000.5	0.023967224308637798
385000.5	0.031247815449143686
395000.5	0.10480798306622317
405000.5	0.1044544095665172
415000.5	0.07206068268015171
425000.5	0.06402793946449362
435000.5	0.06631739794804628
445000.5	0.03746275010642827
455000.5	0.03863636363636366
465000.5	0.05007334963325186
475000.5	0.05185580774365823
485000.5	0.04593996840442341
495000.5	0.022680412371134058
505000.5	0.06105585309869935
515000.5	0.05585937500000003
525000.5	0.09826989619377167
535000.5	0.12940314902965952
545000.5	0.1422930903568717
555000.5	0.14224834680382076
565000.5	0.13394034536891686
575000.5	0.15457327439646382
585000.5	0.13312359550561798
595000.5	0.1274035989717224
605000.5	0.17044334975369463
615000.5	0.2978142076502732
625000.5	NaN
635000.5	NaN
645000.5	NaN
655000.5	NaN
665000.5	NaN
675000.5	NaN
685000.5	NaN
695000.5	NaN
705000.5	NaN
715000.5	NaN
725000.5	NaN
735000.5	NaN
745000.5	NaN
755000.5	NaN
765000.5	NaN
775000.5	NaN
785000.5	NaN
795000.5	0.3419354838709678
805000.5	0.3419354838709678
815000.5	0.33430656934306563
825000.5	0.23870967741935487
835000.5	0.19831223628691988
845000.5	0.0938271604938272
855000.5	0.10846681922196802
865000.5	0.11554921540656209
875000.5	0.12185686653771763
885000.5	0.11243432574430826
895000.5	0.09699745547073794
905000.5	0.09005175388154117
915000.5	0.07382328654004959
925000.5	0.0448036951501155
935000.5	0.07311178247734142
945000.5	0.06385118149824037
955000.5	0.08876560332871017
965000.5	0.1246794871794872
975000.5	0.11633432329232075
985000.5	0.11404805914972274
995000.5	0.13876719307182886
1.0050005e6	0.13514220333442303
1.0150005e6	0.08568927789934355
1.0250005e6	0.08692247454972594
1.0350005e6	0.09829738933030652
1.0450005e6	NaN
1.0550005e6	NaN
1.0650005e6	NaN
1.0750005e6	NaN
1.0850005e6	NaN
1.0950005e6	NaN
1.1050005e6	NaN
1.1150005e6	NaN
1.1250005e6	NaN
1.1350005e6	NaN
1.1450005e6	NaN
1.1550005e6	NaN
1.1650005e6	0.1996376811594203
1.1750005e6	0.1887939221272555
1.1850005e6	0.19690291840381183
1.1950005e6	0.18747772970221435
1.2050005e6	0.18022031823745413
1.2150005e6	0.17278577995709477
1.2250005e6	0.20663053873127196
1.2350005e6	0.17996453900709222
1.2450005e6	0.1979685119349924
1.2550005e6	0.28035634743875276
1.2650005e6	0.2676594119893089
1.2750005e6	0.24812534974818135
1.2850005e6	0.3638418079096046
1.2950005e6	0.4177884615384615
1.3050005e6	0.2909540286702917
1.3150005e6	0.24979561501300634
1.3250005e6	0.20318111852231913
1.3350005e6	0.15857142857142856
1.3450005e6	0.1473083197389886
1.3550005e6	0.16019900497512438
1.3650005e6	0.1914279058933147
1.3750005e6	0.2408163265306123
1.3850005e6	0.19947916666666668
1.3950005e6	0.1873291925465839
1.4050005e6	0.1506939854593523
1.4150005e6	0.1002312138728324
1.4250005e6	0.06729559748427674
1.4350005e6	0.1991411042944786
1.4450005e6	0.22099447513812157
1.4550005e6	0.23819742489270385
1.4650005e6	0.2870788596815994
1.4750005e6	0.29562719438238105
1.4850005e6	0.23647652308886308
1.4950005e6	0.234014172571905
1.5050005e6	0.2117755289788409
1.5150005e6	0.2305040930633348
1.5250005e6	0.1811009969657564
1.5350005e6	0.20130198915009045
1.5450005e6	0.2398208749569411
1.5550005e6	0.2721024258760108
1.5650005e6	0.29911399881866507
1.5750005e6	0.39801365611421474
1.5850005e6	0.42666666666666664
1.5950005e6	0.4978429680759275
1.6050005e6	0.49910179640718555
1.6150005e6	0.47195671776375125
1.6250005e6	0.374468085106383
1.6350005e6	0.36775210084033616
1.6450005e6	0.28044801558315074
1.6550005e6	0.2328188464662876
1.6650005e6	0.23303699455119015
1.6750005e6	0.23974553165707363
1.6850005e6	0.04557280738564837
1.6950005e6	0.029753914988814335
1.7050005e6	0.0644457208500862
1.7150005e6	0.07545059042883785
1.7250005e6	0.06173491853808899
1.7350005e6	0.06873065015479882
1.7450005e6	0.0756088422630199
1.7550005e6	0.02367972742759798
1.7650005e6	0.006852589641434296
1.7750005e6	0.010237659963436965
1.7850005e6	0.041385435168738945
1.7950005e6	0.028669724770642238
1.8050005e6	0.052295081967213136
1.8150005e6	0.07186484730344381
1.8250005e6	0.026441036488630377
1.8350005e6	0.021569734613212897
1.8450005e6	0.061534737351730824
1.8550005e6	0.07025349198137613
1.8650005e6	0.0764168190127971
1.8750005e6	0.1351103468042419
1.8850005e6	0.1395623891188646
1.8950005e6	0.09485633203263572
1.9050005e6	0.08607594936708864
1.9150005e6	0.06452991452991455
1.9250005e6	0.0266666666666667
1.9350005e6	0.02040185471406495
1.9450005e6	0.036168872085696295
1.9550005e6	0.02476735862562637
1.9650005e6	0.034210526315789504
1.9750005e6	0.055547054322876835
1.9850005e6	0.0664136622390892
1.9950005e6	0.06542800265428005
2.0050005e6	0.05397965290245365
2.0150005e6	0.03550122249388756
2.0250005e6	0.02145328719723187
2.0350005e6	0.0018404907975460498
2.0450005e6	-0.02399999999999996
2.0550005e6	-0.041525423728813536
2.0650005e6	NaN
2.0750005e6	0.016155988857938744
2.0850005e6	0.016155988857938744
2.0950005e6	0.01321184510250571
2.1050005e6	0.023614457831325316
2.1150005e6	0.00453808752025932
2.1250005e6	0.011540497617787197
2.1350005e6	0.03075644222776393
2.1450005e6	0.05950653120464443
2.1550005e6	0.07143229846073575
2.1650005e6	0.10989724175229856
2.1750005e6	0.14492931776275356
2.1850005e6	0.17409429280397026
2.1950005e6	0.2429022082018928
2.2050005e6	0.26624000000000003
2.2150005e6	0.26734816596512334
2.2250005e6	0.23751623798389193
2.2350005e6	0.20822784810126588
2.2450005e6	0.15757152826238663
2.2550005e6	0.12290909090909094
2.2650005e6	0.15655199072284504
2.2750005e6	0.20522875816993463
2.2850005e6	0.24268502581755594
2.2950005e6	0.2480778588807786
2.3050005e6	0.19031596224866637
2.3150005e6	0.15374340949033394
2.3250005e6	0.1328643216080402
2.3350005e6	0.10640055058499659
2.3450005e6	0.06731101139109427
2.3550005e6	0.08573212613175152
2.3650005e6	0.11254567600487211
2.3750005e6	0.16072687822077572
2.3850005e6	0.19568733153638818
2.3950005e6	0.23010983123493164
2.4050005e6	0.2702333931777379
2.4150005e6	0.2931392931392931
2.4250005e6	0.2615888615888616
2.4350005e6	0.24026258205689277
2.4450005e6	NaN
2.4550005e6	NaN
2.4650005e6	0.12365591397849462
2.4750005e6	NaN
2.4850005e6	0.08042328042328045
2.4950005e6	0.05882352941176471
2.5050005e6	0.047682119205298024
2.5150005e6	0.07301587301587303
2.5250005e6	0.044666666666666674
2.5350005e6	0.06666666666666668
2.5450005e6	0.05714285714285717
2.5550005e6	0.061207609594706405
2.5650005e6	0.05969899665551843
2.5750005e6	0.05615238095238099
2.5850005e6	0.06191498497209107
2.5950005e6	0.07406969875959837
2.6050005e6	0.11309707241910637
2.6150005e6	0.1322510822510823
2.6250005e6	0.12195121951219516
2.6350005e6	0.10992223950233286
2.6450005e6	0.1128041287785697
2.6550005e6	0.11508213041314089
2.6650005e6	0.09854604200323105
2.6750005e6	0.09486679662118262
2.6850005e6	0.0587219343696028
2.6950005e6	0.05956112852664581
2.7050005e6	0.04046479835953524
2.7150005e6	0.06566626650660268
2.7250005e6	0.06930120481927714
2.7350005e6	0.0744540910286767
2.7450005e6	0.08395354349371892
2.7550005e6	0.0547694605189472
2.7650005e6	0.054444625672810325
2.7750005e6	0.051388187783947534
2.7850005e6	0.054211217407615864
2.7950005e6	0.028614008941877822
2.8050005e6	0.03963210702341139
2.8150005e6	0.01831610044313149
2.8250005e6	0.0010924369747899389
2.8350005e6	-0.023084605507204998
2.8450005e6	-0.005429728513574291
2.8550005e6	0.011942098914354675
2.8650005e6	0.03964285714285715
2.8750005e6	0.06235700018158711
2.8850005e6	0.2459479192017523
2.8950005e6	0.27751004016064257
2.9050005e6	0.272848048712981
2.9150005e6	0.23972397239723972
2.9250005e6	0.1776135163674763
2.9350005e6	0.09149797570850203
2.9450005e6	0.050022862368541414
2.9550005e6	0.06791924845092948
2.9650005e6	0.060479386385426666
2.9750005e6	0.08676536563481384
2.9850005e6	0.07934759584833724
2.9950005e6	0.08255354543564153
3.0050005e6	0.09431929480901079
3.0150005e6	0.1144324015972619
3.0250005e6	0.19437131184748072
3.0350005e6	0.19077317385732595
3.0450005e6	0.2150780829294561
3.0550005e6	0.18226495726495728
3.0650005e6	0.18980957282552752
3.0750005e6	0.10346083788706745
3.0850005e6	0.10485847063793834
3.0950005e6	0.08372093023255817
3.1050005e6	0.11326428332776482
3.1150005e6	0.15641807596340454
3.1250005e6	0.13940345368916798
3.1350005e6	0.15231930960086298
3.1450005e6	0.18804314329738062
3.1550005e6	0.2359379943055995
3.1650005e6	0.21602982292637465
3.1750005e6	0.2373149741824441
3.1850005e6	0.2189918699186992
3.1950005e6	0.18361567635903925
3.2050005e6	0.19605685465382852
3.2150005e6	0.2052469135802469
3.2250005e6	0.22689888727624574
3.2350005e6	0.2314643001210166
3.2450005e6	0.2738812785388128
3.2550005e6	0.21870393900889454
3.2650005e6	0.150630700562779
3.2750005e6	0.14686214911496517
3.2850005e6	0.14512123004139565
3.2950005e6	0.14171035979027305
3.3050005e6	0.16847769484464503
3.3150005e6	0.20073260073260074
3.3250005e6	0.2143070044709389
3.3350005e6	0.21354851564056587
3.3450005e6	0.23744880046811004
3.3550005e6	0.26531408505657433
3.3650005e6	0.27294972280634683
3.3750005e6	0.2587079238971357
3.3850005e6	0.24536157779401022
3.3950005e6	0.18860898138006574
3.4050005e6	0.13086519114688133
3.4150005e6	0.10116686114352395
3.4250005e6	0.09797517962116267
3.4350005e6	0.04298245614035091
3.4450005e6	0.04924623115577891
3.4550005e6	0.1784386617100372
3.4650005e6	0.16708860759493674
3.4750005e6	0.17500000000000002
3.4850005e6	0.21584852734922863
3.4950005e6	0.23669634025717115
3.5050005e6	0.2873840445269017
3.5150005e6	0.4032844317932998
3.5250005e6	0.4737141233304917
3.5350005e6	0.4566799143992663
3.5450005e6	0.5004702864471996
3.5550005e6	0.46826789838337185
3.5650005e6	0.44459459459459466
3.5750005e6	0.5499570077386071
3.5850005e6	0.6571952337305226
3.5950005e6	0.7681654676258994
3.6050005e6	0.765284178187404
3.6150005e6	0.732378223495702
3.6250005e6	0.6761658031088084
3.6350005e6	0.682608695652174
3.6450005e6	0.5799511002444985
3.6550005e6	NaN
3.6650005e6	NaN
3.6750005e6	NaN
3.6850005e6	NaN
3.6950005e6	NaN
3.7050005e6	NaN
3.7150005e6	NaN
3.7250005e6	NaN
3.7350005e6	NaN
3.7450005e6	NaN
3.7550005e6	0.23569979716024345
3.7650005e6	0.42011385199240986
3.7750005e6	0.47036496350364965
3.7850005e6	0.43026521060842426
3.7950005e6	0.48139963167587474
3.8050005e6	0.40990712074303404
3.8150005e6	0.30486486486486497
3.8250005e6	0.03783783783783791
3.8350005e6	0.03586206896551731
3.8450005e6	0.05312500000000006
3.8550005e6	0.06349206349206354
3.8650005e6	0.09269076305220889
3.8750005e6	0.20941176470588238
3.8850005e6	0.18440185062789166
3.8950005e6	0.33783668234288156
3.9050005e6	0.34514970059880246
3.9150005e6	0.37862272919307144
3.9250005e6	0.33452914798206285
3.9350005e6	0.3074750830564784
3.9450005e6	0.03854875283446715
3.9550005e6	-0.013245033112582742
3.9650005e6	-0.01765295887662985
3.9750005e6	0.0005279187817259233
3.9850005e6	0.006697459584295647
3.9950005e6	0.04186829370923631
4.0050005e6	0.07030497592295347
4.0150005e6	0.04576124567474051
4.0250005e6	0.09673381576373952
4.0350005e6	0.11221688400823614
4.0450005e6	0.10339976553341151
4.0550005e6	0.1122888138004624
4.0650005e6	0.12351196361479141
4.0750005e6	0.06674094707520893
4.0850005e6	0.06058823529411768
4.0950005e6	0.06413137424373382
4.1050005e6	0.08272458045409678
4.1150005e6	0.11050788091068305
4.1250005e6	0.1387970918704561
4.1350005e6	0.13061778682959949
4.1450005e6	0.1256172839506173
4.1550005e6	0.08714821763602254
4.1650005e6	0.08242295430393201
4.1750005e6	0.06933108960875055
4.1850005e6	0.04874855602618408
4.1950005e6	0.025332760841562926
4.2050005e6	0.037462113558294624
4.2150005e6	0.022052956111715656
4.2250005e6	-0.0005967774020290231
4.2350005e6	0.013268679744324463
4.2450005e6	0.021744213233574956
4.2550005e6	0.02434782608695654
4.2650005e6	0.021915444348576375
4.2750005e6	0.04335756774619963
4.2850005e6	0.08328968046097436
4.2950005e6	0.10527577937649882
4.3050005e6	0.10806451612903227
4.3150005e6	0.10818505338078294
4.3250005e6	0.15035826884494125
4.3350005e6	0.07615700058582311
4.3450005e6	0.05914134105161604
4.3550005e6	0.04844276929180721
4.3650005e6	0.07526386490117061
4.3750005e6	0.049384741591468446
4.3850005e6	0.06924888772572627
4.3950005e6	0.07975220084773398
4.4050005e6	0.11461761858664088
4.4150005e6	0.007905138339920991
4.4250005e6	0.12926704254228602
4.4350005e6	0.12133696074621068
4.4450005e6	0.12008501594048884
4.4550005e6	0.11786472550803763
4.4650005e6	0.1416399182958856
4.4750005e6	0.11869530628480511
4.4850005e6	0.1175270873167623
4.4950005e6	0.07736625514403293
4.5050005e6	0.045714285714285756
4.5150005e6	0.015240328253223946
4.5250005e6	0.005243445692883923
4.5350005e6	0.02629107981220659
4.5450005e6	0.12485549132947978
4.5550005e6	0.18108108108108112
4.5650005e6	0.21690140845070424
4.5750005e6	0.19498553519768563
4.5850005e6	0.17500000000000004
4.5950005e6	0.11906124785346311
4.6050005e6	0.10306306306306308
4.6150005e6	0.10363466915191057
4.6250005e6	0.11991341991341993
4.6350005e6	0.09750542299349241
4.6450005e6	0.11268170426065163
4.6550005e6	0.11907216494845363
4.6650005e6	0.056924882629108026
4.6750005e6	0.03211169284467717
4.6850005e6	0.030669034931912403
4.6950005e6	0.013997113997114027
4.7050005e6	0.18416500332667998
4.7150005e6	0.333574988672406
4.7250005e6	0.381897491821156
4.7350005e6	0.4945736434108528
4.7450005e6	0.5270655270655271
4.7550005e6	0.38596691386195103
4.7650005e6	0.302514506769826
4.7750005e6	0.259255290650951
4.7850005e6	0.18238993710691828
4.7950005e6	0.08213925327951567
4.8050005e6	0.09574544154451202
4.8150005e6	0.12369546621043631
4.8250005e6	0.15266383781235268
4.8350005e6	0.16265675801207619
4.8450005e6	0.18548919017955295
4.8550005e6	0.1866900175131349
4.8650005e6	0.1926244622003688
4.8750005e6	0.19989200863930892
4.8850005e6	0.1924345295829292
4.8950005e6	0.17673796791443855
4.9050005e6	0.18365164247517193
4.9150005e6	0.16481876332622608
4.9250005e6	0.11944444444444448
4.9350005e6	0.06613333333333335
4.9450005e6	0.06697459584295613
4.9550005e6	0.1031791907514451
4.9650005e6	0.15976214073339945
4.9750005e6	0.16546863988724456
4.9850005e6	0.22456499488229278
4.9950005e6	0.28587626324870596
5.0050005e6	0.2619417475728155
5.0150005e6	0.24532637075718014
5.0250005e6	0.2377039274924471
5.0350005e6	0.15858267716535435
5.0450005e6	0.0996527777777778
5.0550005e6	0.11155691234191017
5.0650005e6	0.11404174573055029
5.0750005e6	0.13095487932843652
5.0850005e6	0.09676712328767129
5.0950005e6	0.25608072225172596
5.1050005e6	0.35524920466595966
5.1150005e6	0.4565156468939749
5.1250005e6	0.5171337353671516
5.1350005e6	0.5505863103354239
5.1450005e6	0.571001494768311
5.1550005e6	0.5566511214745725
5.1650005e6	0.5420503376304482
5.1750005e6	0.5011085546956704
5.1850005e6	0.41792014856081716
5.1950005e6	0.2700333492139114
5.2050005e6	0.22983110331212991
5.2150005e6	0.15940618155268926
5.2250005e6	0.1145784816022357
5.2350005e6	0.16523809523809527
5.2450005e6	0.2183476098369715
5.2550005e6	0.23242894056847546
5.2650005e6	0.3488530161427358
5.2750005e6	0.3941988950276243
5.2850005e6	0.3898454746136865
5.2950005e6	0.34634672418441637
5.3050005e6	0.31787336361207585
5.3150005e6	0.19121578612348827
5.3250005e6	0.2051446945337621
5.3350005e6	0.1343936381709742
5.3450005e6	0.1118911803422554
5.3550005e6	0.04995507637017074
5.3650005e6	0.07049559981472905
5.3750005e6	0.049656526005888164
5.3850005e6	0.026868044515103363
5.3950005e6	0.032933104631217874
5.4050005e6	0.0249444620755316
5.4150005e6	0.022596276460086735
5.4250005e6	0.06416999789606566
5.4350005e6	0.06810673443456165
5.4450005e6	0.09489164086687309
5.4550005e6	0.12600929777342795
5.4650005e6	0.17422790202342922
5.4750005e6	0.15383532723434204
5.4850005e6	0.15807050092764383
5.4950005e6	0.16148074037018512
5.5050005e6	0.19408114558472558
5.5150005e6	0.20060060060060064
5.5250005e6	0.2425427872860636
5.5350005e6	0.3521243523316062
5.5450005e6	0.45261932479627476
5.5550005e6	0.5153846153846154
5.5650005e6	0.6072131147540983
5.5750005e6	0.6072131147540983
5.5850005e6	0.548014440433213
5.5950005e6	NaN
5.6050005e6	NaN
5.6150005e6	NaN
5.6250005e6	NaN
5.6350005e6	-0.05789473684210521
5.6450005e6	0.0321739130434783
5.6550005e6	0.03021582733812954
5.6650005e6	0.03786008230452679
5.6750005e6	0.030521091811414415
5.6850005e6	0.23612716763005778
5.6950005e6	0.26871569703622405
5.7050005e6	0.27599309153713303
5.7150005e6	0.2784697508896798
5.7250005e6	0.30268199233716475
5.7350005e6	0.27939142461964045
5.7450005e6	0.2255591054313099
5.7550005e6	NaN
5.7650005e6	NaN
5.7750005e6	0.04579256360078281
5.7850005e6	0.05649913344887352
5.7950005e6	0.06912065439672804
5.8050005e6	0.08315789473684214
5.8150005e6	0.09122807017543862
5.8250005e6	0.07480519480519483
5.8350005e6	0.08964218455743883
5.8450005e6	0.12979274611398964
5.8550005e6	0.18261851015801359
5.8650005e6	0.1547486033519553
5.8750005e6	0.13164104397568824
5.8850005e6	0.14507211538461545
5.8950005e6	0.11271703425621779
5.9050005e6	0.09053013140009064
5.9150005e6	0.09612481127327632
5.9250005e6	0.10979395992097095
5.9350005e6	0.07006087437742117
5.9450005e6	0.10636619718309862
5.9550005e6	0.13241461953265432
5.9650005e6	0.16327365728900264
5.9750005e6	0.17315875613747958
5.9850005e6	0.2312863606981254
5.9950005e6	0.26150506512301014
6.0050005e6	0.23559445660102116
6.0150005e6	0.2156509695290859
6.0250005e6	0.24123828457824484
6.0350005e6	0.24101198402130497
6.0450005e6	0.24173393124065773
6.0550005e6	0.22944992947813825
6.0650005e6	0.2005722460658083
6.0750005e6	0.1302570093457944
6.0850005e6	0.11218390804597703
6.0950005e6	0.11902917634908342
6.1050005e6	0.1262436699434019
6.1150005e6	0.1972949132608057
6.1250005e6	0.23817282513820195
6.1350005e6	0.23241182078169687
6.1450005e6	0.187600291757841
6.1550005e6	0.1828506957502821
6.1650005e6	0.0872524123920772
6.1750005e6	0.025207933461292405
6.1850005e6	0.017383966244725754
6.1950005e6	0.07059760956175302
6.2050005e6	0.05014634146341466
6.2150005e6	0.06508779093507558
6.2250005e6	0.05997447894512974
6.2350005e6	0.06116954143878841
6.2450005e6	0.05303804656445205
6.2550005e6	0.10839378238341972
6.2650005e6	0.22165605095541402
6.2750005e6	0.3123809523809524
6.2850005e6	0.13571788413098237
6.2950005e6	0.14923005132991135
6.3050005e6	0.13102394294447275
6.3150005e6	0.10817636100186301
6.3250005e6	0.07299177735610375
6.3350005e6	0.10097181729834794
6.3450005e6	0.09782040104620751
6.3550005e6	0.08068217054263567
6.3650005e6	0.07759155803848543
6.3750005e6	0.07670209709853493
6.3850005e6	0.06832466651593942
6.3950005e6	0.052957233848953615
6.4050005e6	0.05372290292177194
6.4150005e6	0.056735340729001604
6.4250005e6	0.05474095796676445
6.4350005e6	0.05147453083109922
6.4450005e6	0.05187993680884679
6.4550005e6	0.06763682378993992
6.4650005e6	0.07882926829268296
6.4750005e6	0.10154211150652437
6.4850005e6	0.1566693613581245
6.4950005e6	0.16892163429336904
6.5050005e6	0.13738848337388485
6.5150005e6	0.08937728937728938
6.5250005e6	0.09693251533742332
6.5350005e6	0.12871287128712874
6.5450005e6	0.08803465078505687
6.5550005e6	0.10005058168942843
6.5650005e6	0.10144167758846658
6.5750005e6	0.07542503863987637
6.5850005e6	0.030000000000000006
6.5950005e6	0.13873517786561268
6.6050005e6	0.15466666666666667
6.6150005e6	0.21777777777777785
6.6250005e6	0.19841688654353568
6.6350005e6	0.20958466453674132
6.6450005e6	0.11500000000000003
6.6550005e6	0.14358974358974363
6.6650005e6	0.07908496732026145
6.6750005e6	0.09237288135593222
6.6850005e6	0.06369863013698633
6.6950005e6	0.09280000000000001
6.7050005e6	0.03954802259887009
6.7150005e6	NaN
6.7250005e6	NaN
6.7350005e6	-0.002557544757033203
6.7450005e6	0.04499121265377859
6.7550005e6	0.04574132492113568
6.7650005e6	0.046199701937406884
6.7750005e6	0.06707132018209412
6.7850005e6	0.1187442289935365
6.7950005e6	0.16535433070866143
6.8050005e6	0.1255081967213115
6.8150005e6	0.12155260469867211
6.8250005e6	0.11168369613505111
6.8350005e6	0.12734225621414916
6.8450005e6	0.0854857142857143
6.8550005e6	0.20925925925925928
6.8650005e6	0.2234492160872529
6.8750005e6	0.2644670050761422
6.8850005e6	0.251983584131327
6.8950005e6	0.24993997599039616
6.9050005e6	0.1334673366834171
6.9150005e6	0.15790575916230368
6.9250005e6	0.11960996749729147
6.9350005e6	0.13308550185873608
6.9450005e6	0.13459383753501405
6.9550005e6	0.14549180327868852
6.9650005e6	0.12148474363007238
6.9750005e6	0.11915903696168195
6.9850005e6	0.10590652285567542
6.9950005e6	0.0887309644670051
7.0050005e6	0.07259545674238767
7.0150005e6	0.16195372750642673
7.0250005e6	0.20283140283140286
7.0350005e6	0.2301690507152146
7.0450005e6	0.27025420931000327
7.0550005e6	0.24195470798569732
7.0650005e6	0.19986154378677745
7.0750005e6	0.13459530026109665
7.0850005e6	0.1315558555518056
7.0950005e6	0.18314796090326935
7.1050005e6	0.2498713450292398
7.1150005e6	0.22484227129337542
7.1250005e6	0.2590462497004553
7.1350005e6	0.20163652024117143
7.1450005e6	0.15564681724846
7.1550005e6	0.09778991805314131
7.1650005e6	0.11000929656027274
7.1750005e6	0.12244289970208544
7.1850005e6	0.16553020134228189
7.1950005e6	0.2181150550795594
7.2050005e6	0.20409976084728396
7.2150005e6	0.18503889886295635
7.2250005e6	0.16418764302059502
7.2350005e6	0.13281452658884568
7.2450005e6	0.08330047873838357
7.2550005e6	0.06598984771573609
7.2650005e6	0.03891143470995467
7.2750005e6	0.013968253968254006
7.2850005e6	0.023719819580790693
7.2950005e6	0.06256248355695873
7.3050005e6	0.09279362158846982
7.3150005e6	0.12808551992225461
7.3250005e6	0.14367436743674372
7.3350005e6	0.1500541320822808
7.3450005e6	0.13365539452495978
7.3550005e6	0.11605886116442742
7.3650005e6	0.14518002322880375
7.3750005e6	NaN
7.3850005e6	NaN
7.3950005e6	NaN
7.4050005e6	NaN
7.4150005e6	NaN
7.4250005e6	NaN
7.4350005e6	NaN
7.4450005e6	NaN
7.4550005e6	NaN
7.4650005e6	NaN
7.4750005e6	NaN
7.4850005e6	NaN
7.4950005e6	NaN
7.5050005e6	NaN
7.5150005e6	NaN
7.5250005e6	NaN
7.5350005e6	NaN
7.5450005e6	NaN
7.5550005e6	NaN
7.5650005e6	NaN
7.5750005e6	NaN
7.5850005e6	NaN
