# Supplementary material for: Admixture of evolutionary rates across a butterfly hybrid zone
Source: eLife. 2022 Jun 15;11:e78135. doi: 10.7554/eLife.78135 (PMC9246367; doi:10.7554/eLife.78135)
Supplement: Figure 2—source data 1. [file elife-78135-fig2-data1.zip › Fst_50kbWindows_10kbIncreaments/Chromosome29.csv]

Position	Fst_XY_KM
25000.5	0.09360000000000004
35000.5	0.1947942905121747
45000.5	0.1647117132000661
55000.5	0.1605212968849333
65000.5	0.23214394632509913
75000.5	0.2282306163021869
85000.5	0.17977288857345636
95000.5	0.24773755656108598
105000.5	0.28018450893715163
115000.5	0.18382458662832496
125000.5	0.1596875
135000.5	0.13564402810304452
145000.5	0.10802139037433156
155000.5	0.24409695074276783
165000.5	0.5170599891911369
175000.5	0.5573675762439808
185000.5	0.5602453987730062
195000.5	0.5901039089559624
205000.5	0.5824272916922322
215000.5	0.5816735905044511
225000.5	0.5758670520231214
235000.5	0.569456835476253
245000.5	0.5352376546779231
255000.5	0.49317851959361403
265000.5	0.3922665369649806
275000.5	0.36746550472040673
285000.5	0.3072633552014995
295000.5	0.2507851491174681
305000.5	0.3167763512784551
315000.5	0.3090278486177701
325000.5	0.29822004788175294
335000.5	0.2931066847429346
345000.5	0.3091922005571031
355000.5	0.24890692499018197
365000.5	0.27553648068669523
375000.5	0.3524777062873914
385000.5	0.4144877093756798
395000.5	0.44026845637583895
405000.5	0.37287814129919394
415000.5	0.3213839099624844
425000.5	0.17445880703940198
435000.5	0.0648534887485835
445000.5	0.03060885330110293
455000.5	0.07605713477584503
465000.5	0.09346628181579637
475000.5	0.14258207849913604
485000.5	0.16292846052788726
495000.5	0.1779307180545997
505000.5	0.19071640023682657
515000.5	0.22319033366589072
525000.5	0.2516263989122477
535000.5	0.25387429331559697
545000.5	0.2826147984760377
555000.5	0.30588350082934923
565000.5	0.3778332693046485
575000.5	0.42289456692187066
585000.5	0.45168689828380076
595000.5	0.44637257766092125
605000.5	0.38794708476237144
615000.5	0.29150772509323397
625000.5	0.18604006551593805
635000.5	0.08131328628413627
645000.5	0.12441371016235724
655000.5	0.1701683501683502
665000.5	0.17172301572952453
675000.5	0.18716493836822543
685000.5	0.14631631465158826
695000.5	0.10444648880711441
705000.5	0.0940919037199125
715000.5	0.11172013541834598
725000.5	0.09210526315789473
735000.5	0.11868875823980049
745000.5	0.16634400595681312
755000.5	0.19322806446361715
765000.5	0.17580263602568438
775000.5	0.1666620897981601
785000.5	0.1473750472113811
795000.5	0.13771908763505403
805000.5	0.15387958583663555
815000.5	0.26532475617348
825000.5	0.3390514872775056
835000.5	0.45892857142857146
845000.5	0.4640391844173597
855000.5	0.4130202327287977
865000.5	0.32539840637450207
875000.5	0.3160338573155985
885000.5	0.27721881390593045
895000.5	0.27420272495882625
905000.5	0.3025968109339408
915000.5	0.32236925015752993
925000.5	0.27127896995708156
935000.5	0.205508853514577
945000.5	0.18375819373634378
955000.5	0.11370917412107347
965000.5	0.23411422446792224
975000.5	0.23459522422830523
985000.5	0.28499086400417645
995000.5	0.32221791392012405
1.0050005e6	0.35435099659698593
1.0150005e6	0.30954587581093607
1.0250005e6	0.3166616631642149
1.0350005e6	0.1889756545705099
1.0450005e6	0.1301519103882155
1.0550005e6	0.055395683453237435
1.0650005e6	0.0059928897917725
1.0750005e6	0.04624978347479649
1.0850005e6	0.13314955203308065
1.0950005e6	0.15366257872058336
1.1050005e6	0.19979504696840308
1.1150005e6	0.28951574988246354
1.1250005e6	0.24471544715447155
1.1350005e6	0.2596626844694308
1.1450005e6	0.34258302583025835
1.1550005e6	0.3485822306238185
1.1650005e6	0.3430561602089683
1.1750005e6	0.3136946255902856
1.1850005e6	0.22926617455492837
1.1950005e6	0.1519383825417202
1.2050005e6	0.13824729891956783
1.2150005e6	0.05458042798749702
1.2250005e6	0.07396107311941086
1.2350005e6	0.11215926493108731
1.2450005e6	0.12158548233046801
1.2550005e6	0.11906744379683601
1.2650005e6	0.09296822177146723
1.2750005e6	0.07726419921541876
1.2850005e6	0.06309067688378037
1.2950005e6	0.044929495847015666
1.3050005e6	0.033918565558460984
1.3150005e6	0.05138121546961329
1.3250005e6	0.05958891867739055
1.3350005e6	0.05934426229508198
1.3450005e6	0.06761389961389966
1.3550005e6	0.05429508196721313
1.3650005e6	0.04902998236331572
1.3750005e6	0.0630701324178519
1.3850005e6	0.06209925340360124
1.3950005e6	0.05851258259524816
1.4050005e6	0.05102529960053265
1.4150005e6	0.05202980082104306
1.4250005e6	0.02797244684037139
1.4350005e6	0.01550591327201053
1.4450005e6	-0.006131650135256961
1.4550005e6	0.013598879726155306
1.4650005e6	-0.013045261862436732
1.4750005e6	0.004973262032085591
1.4850005e6	0.001174825174825204
1.4950005e6	0.0037693070709933657
1.5050005e6	-0.008312958435207794
1.5150005e6	0.019021134593993353
1.5250005e6	-0.002492211838006203
1.5350005e6	0.005743944636678229
1.5450005e6	0.028167482327351844
1.5550005e6	0.025247851949768703
1.5650005e6	0.02445036642238512
1.5750005e6	0.03852040816326535
1.5850005e6	0.05744512033853482
1.5950005e6	0.05392927308447941
1.6050005e6	0.07155822574459927
1.6150005e6	0.07847000869313242
1.6250005e6	0.05625774473358119
1.6350005e6	0.07497623896809236
1.6450005e6	0.08861254715662989
1.6550005e6	0.07015026397725738
1.6650005e6	0.09113013273787374
1.6750005e6	0.13570988035031456
1.6850005e6	0.1303610503282276
1.6950005e6	0.11201751984670134
1.7050005e6	0.10446075663466972
1.7150005e6	0.10680744651292029
1.7250005e6	0.0932563631592758
1.7350005e6	0.06789902055455928
1.7450005e6	0.06127808578932013
1.7550005e6	0.1128878281622912
1.7650005e6	0.13953799799129565
1.7750005e6	0.12910011686793926
1.7850005e6	0.18840188806473368
1.7950005e6	0.23112156862745104
1.8050005e6	0.2537186311787072
1.8150005e6	0.23193916349809887
1.8250005e6	0.2931021389697507
1.8350005e6	0.3048085758039816
1.8450005e6	0.30759867849069733
1.8550005e6	0.2979547511312218
1.8650005e6	0.3289332310053722
1.8750005e6	0.27957957957957963
1.8850005e6	0.2869668246445497
1.8950005e6	0.30107597000326053
1.9050005e6	0.31110404072542164
1.9150005e6	0.44176656151419563
1.9250005e6	0.44062578854403234
1.9350005e6	0.40448529411764705
1.9450005e6	0.3746858718970274
1.9550005e6	0.33712428919577586
1.9650005e6	0.26807591421076993
1.9750005e6	0.255591619946887
1.9850005e6	0.21411432604093156
1.9950005e6	0.21227447080551215
2.0050005e6	0.25689655172413794
2.0150005e6	0.26830480397570405
2.0250005e6	0.23562509402738072
2.0350005e6	0.2295119933829611
2.0450005e6	0.2380693932932739
2.0550005e6	0.2341880341880342
2.0650005e6	0.2578914535246413
2.0750005e6	0.3170413343002175
2.0850005e6	0.3720859561536792
2.0950005e6	0.3606243032329989
2.1050005e6	0.3468301591442735
2.1150005e6	0.3356186898332942
2.1250005e6	0.302156334231806
2.1350005e6	0.29092698287738633
2.1450005e6	0.2519305703152675
2.1550005e6	0.2120895980362075
2.1650005e6	0.14271952575027794
2.1750005e6	0.078185275740288
2.1850005e6	0.08428459734167322
2.1950005e6	0.08074719800747203
2.2050005e6	0.04484848484848486
2.2150005e6	0.0630895420369105
2.2250005e6	0.07228496959165945
2.2350005e6	0.05265082266910422
2.2450005e6	0.0773878547451938
2.2550005e6	0.1421930646672915
2.2650005e6	0.12213880241713973
2.2750005e6	0.11506689936009308
2.2850005e6	0.1183705754399842
2.2950005e6	0.08267815472985104
2.3050005e6	0.038791111111111144
2.3150005e6	0.04398038859633196
2.3250005e6	0.0566283762806582
2.3350005e6	0.05922500398660503
2.3450005e6	0.07164388363126536
2.3550005e6	0.08843950117964276
2.3650005e6	0.09316398954053047
2.3750005e6	0.10842313613371457
2.3850005e6	0.1447312875466797
2.3950005e6	0.16902377036926297
2.4050005e6	0.16002404568680495
2.4150005e6	0.16652957924707376
2.4250005e6	0.16772994735212143
2.4350005e6	0.14709115027477737
2.4450005e6	0.13277856707935864
2.4550005e6	0.19198650358498529
2.4650005e6	0.20467205750224624
2.4750005e6	0.19652358992550556
2.4850005e6	0.2519506502167389
2.4950005e6	0.29579020013802626
2.5050005e6	0.2645745713361372
2.5150005e6	0.29320864632837657
2.5250005e6	0.31821722198182606
2.5350005e6	0.21831676235821315
2.5450005e6	0.1628412472506146
2.5550005e6	0.18965560741768636
2.5650005e6	0.19879929048983497
2.5750005e6	0.19082343301925442
2.5850005e6	0.22940764598795693
2.5950005e6	0.24779622209502003
2.6050005e6	0.20252346514848443
2.6150005e6	0.12896585525240978
2.6250005e6	0.10241649992304143
2.6350005e6	0.12467264969839638
2.6450005e6	0.12791270679338262
2.6550005e6	0.1529212531752752
2.6650005e6	0.15462569467146128
2.6750005e6	0.15214156444801932
2.6850005e6	0.2154075335177697
2.6950005e6	0.25342984043428196
2.7050005e6	0.2874745257877411
2.7150005e6	0.2807303553961526
2.7250005e6	0.23243551375231583
2.7350005e6	0.21893919793014233
2.7450005e6	0.23285351397121085
2.7550005e6	0.2149208534067447
2.7650005e6	0.19410029498525078
2.7750005e6	0.22017694440776445
2.7850005e6	0.17434181818181824
2.7950005e6	0.1461472749017598
2.8050005e6	0.2006021623101136
2.8150005e6	0.19793518784055064
2.8250005e6	0.1980755212130048
2.8350005e6	0.1789917146468193
2.8450005e6	0.12695555863214733
2.8550005e6	0.15263006611095142
2.8650005e6	0.2079238487265243
2.8750005e6	0.25941558441558443
2.8850005e6	0.3997707616963635
2.8950005e6	0.4588789045785195
2.9050005e6	0.4597592119664356
2.9150005e6	0.4920879120879121
2.9250005e6	0.4492753623188406
2.9350005e6	0.30587016574585635
2.9450005e6	0.21818711745846694
2.9550005e6	0.21052066559312937
2.9650005e6	0.2113624408206207
2.9750005e6	0.22714614032715966
2.9850005e6	0.21540147127876036
2.9950005e6	0.22740240240240245
3.0050005e6	0.18174273858921164
3.0150005e6	0.15885947046843182
3.0250005e6	0.1527100049123956
3.0350005e6	0.17755871267033926
3.0450005e6	0.1922039859320047
3.0550005e6	0.2000715051841259
3.0650005e6	0.19727103576597063
3.0750005e6	0.20383253488856493
3.0850005e6	0.1810462115880835
3.0950005e6	0.20520052886734244
3.1050005e6	0.1955387783115992
3.1150005e6	0.22363573166492873
3.1250005e6	0.3101697604315406
3.1350005e6	0.34740346205059913
3.1450005e6	0.4044320471098714
3.1550005e6	0.5027027027027028
3.1650005e6	0.5421950266892333
3.1750005e6	0.5790606369056276
3.1850005e6	0.630935640886966
3.1950005e6	0.6760426770126091
3.2050005e6	0.674224758124535
3.2150005e6	0.695940347970174
3.2250005e6	0.6946688206785139
3.2350005e6	0.6392749244712992
3.2450005e6	0.5058088694565896
3.2550005e6	0.6155440414507772
3.2650005e6	NaN
3.2750005e6	NaN
3.2850005e6	NaN
3.2950005e6	NaN
3.3050005e6	NaN
3.3150005e6	NaN
3.3250005e6	NaN
3.3350005e6	NaN
3.3450005e6	NaN
3.3550005e6	NaN
3.3650005e6	NaN
3.3750005e6	NaN
3.3850005e6	NaN
3.3950005e6	NaN
3.4050005e6	NaN
3.4150005e6	NaN
3.4250005e6	NaN
3.4350005e6	NaN
3.4450005e6	NaN
3.4550005e6	NaN
3.4650005e6	NaN
3.4750005e6	NaN
3.4850005e6	NaN
3.4950005e6	NaN
3.5050005e6	NaN
3.5150005e6	NaN
3.5250005e6	NaN
3.5350005e6	NaN
3.5450005e6	NaN
3.5550005e6	NaN
3.5650005e6	NaN
3.5750005e6	NaN
3.5850005e6	NaN
3.5950005e6	NaN
3.6050005e6	NaN
3.6150005e6	NaN
3.6250005e6	NaN
3.6350005e6	NaN
3.6450005e6	NaN
3.6550005e6	NaN
3.6650005e6	NaN
3.6750005e6	NaN
3.6850005e6	NaN
3.6950005e6	NaN
3.7050005e6	NaN
3.7150005e6	NaN
3.7250005e6	NaN
3.7350005e6	0.717391304347826
3.7450005e6	0.5620178041543026
3.7550005e6	0.5687179487179488
3.7650005e6	0.6335689045936396
3.7750005e6	0.6182151029748284
3.7850005e6	0.5830039525691699
3.7950005e6	0.610400478182905
3.8050005e6	0.6474257425742576
3.8150005e6	0.5784345047923323
3.8250005e6	0.5871895424836601
3.8350005e6	0.6535286284953394
3.8450005e6	0.6992497320471597
3.8550005e6	0.6270833333333333
3.8650005e6	0.801588877855015
3.8750005e6	0.8433926897844423
3.8850005e6	0.8220309810671256
3.8950005e6	0.7897247706422019
3.9050005e6	0.7686728971962616
3.9150005e6	0.7154613014319376
3.9250005e6	0.6560162902628657
3.9350005e6	0.6006705487912476
3.9450005e6	0.5499150382327952
3.9550005e6	0.4346332945285216
3.9650005e6	0.47630718954248363
3.9750005e6	0.5062793427230048
3.9850005e6	0.6102891933028919
3.9950005e6	0.6332638164754953
4.0050005e6	0.5993238348225066
4.0150005e6	0.5094205862304023
4.0250005e6	0.3826262626262627
4.0350005e6	0.20527886881382565
4.0450005e6	0.08844094488188979
4.0550005e6	0.07044711014176666
4.0650005e6	0.07304054054054057
4.0750005e6	0.12332981450761576
4.0850005e6	0.18719485455342788
4.0950005e6	0.28629124004550627
4.1050005e6	0.401406340057637
4.1150005e6	0.43896384241770103
4.1250005e6	0.42270221622229726
4.1350005e6	0.43884959924563893
4.1450005e6	0.385682547519131
4.1550005e6	0.30023626698168937
4.1650005e6	0.29068825910931173
4.1750005e6	0.33684210526315794
4.1850005e6	0.29921696181182994
4.1950005e6	0.309728939376898
4.2050005e6	0.2840074536884796
4.2150005e6	0.2172169811320755
4.2250005e6	0.17696867061812024
4.2350005e6	0.14607454401268835
4.2450005e6	0.10904007455731596
4.2550005e6	0.09290857516910322
4.2650005e6	0.09653579676674369
4.2750005e6	0.0684245220830587
4.2850005e6	0.054851989805920424
4.2950005e6	0.07045644541046649
4.3050005e6	0.09922760887428106
4.3150005e6	0.17895444612539926
4.3250005e6	0.20460753661346062
4.3350005e6	0.22813648293963257
4.3450005e6	0.25313506815365555
4.3550005e6	0.2628524500410622
4.3650005e6	0.2892101187403201
4.3750005e6	0.22971268395234762
4.3850005e6	0.21922838869403752
4.3950005e6	0.23128646846346212
4.4050005e6	0.24047411104179667
4.4150005e6	0.1754067751400374
4.4250005e6	0.17644562334217512
4.4350005e6	0.1706792551796486
4.4450005e6	0.14542324246771887
4.4550005e6	0.10774046670461018
4.4650005e6	0.11407821229050281
4.4750005e6	0.11904298233412161
4.4850005e6	0.13295720379799095
4.4950005e6	0.09737142857142861
4.5050005e6	0.07331981911741776
4.5150005e6	0.11827364554637283
4.5250005e6	0.17071925095758264
4.5350005e6	0.25711976289909744
4.5450005e6	0.3090355020569862
4.5550005e6	0.3409625333124315
4.5650005e6	0.30808604176479826
4.5750005e6	0.2943890928159413
4.5850005e6	0.18579679144385033
4.5950005e6	0.1543580322514799
4.6050005e6	0.2542266967540358
4.6150005e6	0.2916531341344593
4.6250005e6	0.32753813350828276
4.6350005e6	0.3126668644319194
4.6450005e6	0.33107789142407557
4.6550005e6	0.3370487948265726
4.6650005e6	0.3300251708018699
4.6750005e6	0.3082184101356654
4.6850005e6	0.3249638653727029
4.6950005e6	0.34641509433962264
4.7050005e6	0.2817694019107447
4.7150005e6	0.26833838523009096
4.7250005e6	0.2008988764044944
4.7350005e6	0.12539501547483303
4.7450005e6	0.05501022494887527
4.7550005e6	0.06666666666666668
4.7650005e6	0.09917090131051086
4.7750005e6	0.14709085697907712
4.7850005e6	0.26050048389326697
4.7950005e6	0.3192536047497879
4.8050005e6	0.3513654851830331
4.8150005e6	0.29489916963226576
4.8250005e6	0.27437533227006916
4.8350005e6	0.22564632885212002
4.8450005e6	0.17037419354838715
4.8550005e6	0.12277463530812743
4.8650005e6	0.11023463365481512
4.8750005e6	0.07527315515212647
4.8850005e6	0.0161991805861961
4.8950005e6	0.023810896511963154
4.9050005e6	0.03572689817539735
4.9150005e6	0.03073977371627507
4.9250005e6	0.04852964302563301
4.9350005e6	0.032731463695735714
4.9450005e6	0.055796766743649
4.9550005e6	0.04055135615829261
4.9650005e6	0.0636476942251766
4.9750005e6	0.06891211769260552
4.9850005e6	0.06941374789286388
4.9950005e6	0.04925038773048428
5.0050005e6	0.09092039800995028
5.0150005e6	0.11493102925572234
5.0250005e6	0.11495038230030913
5.0350005e6	0.1203504043126685
5.0450005e6	0.11053952321204519
5.0550005e6	0.10236334115100129
5.0650005e6	0.06919532080822406
5.0750005e6	0.09102008032128517
5.0850005e6	0.10954232725097222
5.0950005e6	0.14395439543954397
5.1050005e6	0.12987703555998673
5.1150005e6	0.11440155120747401
5.1250005e6	0.0820344544708778
5.1350005e6	0.08248441865463144
5.1450005e6	0.04711375212224111
5.1550005e6	0.08853004827701018
5.1650005e6	0.1625084745762712
5.1750005e6	0.2175609756097561
5.1850005e6	0.2460747343160782
5.1950005e6	0.2577131850814218
5.2050005e6	0.20777599429284824
5.2150005e6	0.18233048536629706
5.2250005e6	0.1145744134269567
5.2350005e6	0.11704479348458408
5.2450005e6	0.14385859796285203
5.2550005e6	0.14555639666919004
5.2650005e6	0.109521158129176
5.2750005e6	0.126167328495139
5.2850005e6	0.08283279787679844
5.2950005e6	0.04975486319784913
5.3050005e6	0.057869995136975216
5.3150005e6	0.06786090621707062
5.3250005e6	0.06531604538087524
5.3350005e6	0.08796019900497515
5.3450005e6	0.0937019969278034
5.3550005e6	0.10400525279054501
5.3650005e6	0.13104799216454457
5.3750005e6	0.14423676012461062
5.3850005e6	0.027277872099603872
5.3950005e6	0.01758027894907559
5.4050005e6	0.043751787246211066
5.4150005e6	0.07442827442827445
5.4250005e6	0.06835257467472973
5.4350005e6	0.10021285653469565
5.4450005e6	0.167955286446204
5.4550005e6	0.12549450549450553
5.4650005e6	0.15196335078534035
5.4750005e6	0.20922803904170365
5.4850005e6	0.23905672402804334
5.4950005e6	0.22492297158507363
5.5050005e6	0.28773724286850777
5.5150005e6	0.30304050263659826
5.5250005e6	0.31542288557213927
5.5350005e6	0.31251071122536417
5.5450005e6	0.36284214473190857
5.5550005e6	0.41251529452892854
5.5650005e6	0.4178099433606041
5.5750005e6	0.4424610981935253
5.5850005e6	0.4708410273627665
5.5950005e6	0.5533845080251223
5.6050005e6	0.5361248852157944
5.6150005e6	0.5536006228104321
5.6250005e6	0.554692321655473
5.6350005e6	0.5758505917159765
5.6450005e6	0.4860457334076966
5.6550005e6	0.4621474910631537
5.6650005e6	0.3902097902097902
5.6750005e6	0.2673553719008264
5.6850005e6	0.16011227655488258
5.6950005e6	0.15491520336184902
5.7050005e6	0.1494212818917237
5.7150005e6	0.1581507344088611
5.7250005e6	0.16698578474035394
5.7350005e6	0.1474943644876019
5.7450005e6	0.13700564971751414
5.7550005e6	0.12529340348037235
5.7650005e6	0.09718437783832881
5.7750005e6	0.08547571962206112
5.7850005e6	0.06772875816993466
5.7950005e6	0.06776406035665297
5.8050005e6	0.052230915626982476
5.8150005e6	0.04353285893679366
5.8250005e6	0.06337292161520194
5.8350005e6	0.0487760652765186
5.8450005e6	0.2710516252390058
5.8550005e6	0.42771535580524356
5.8650005e6	0.5025272241627285
5.8750005e6	0.4715253616553745
5.8850005e6	0.4371406844106464
5.8950005e6	0.3563442768411713
5.9050005e6	0.22730035921525285
5.9150005e6	0.1462780269058296
5.9250005e6	0.10676378772112385
5.9350005e6	0.05038492168834618
5.9450005e6	0.05197714285714286
5.9550005e6	0.13474300585556284
5.9650005e6	0.2233320625238277
5.9750005e6	0.3424657534246575
5.9850005e6	0.3870424471558687
5.9950005e6	0.4179841590309055
6.0050005e6	0.44685863874345555
6.0150005e6	0.42464494569757727
6.0250005e6	0.39749552772808583
6.0350005e6	0.42807814629713775
6.0450005e6	0.5697119341563787
6.0550005e6	0.6333617747440273
6.0650005e6	0.7089342403628117
6.0750005e6	0.6953314659197013
6.0850005e6	0.6052610279239174
6.0950005e6	0.580409756097561
6.1050005e6	0.6251340996168582
6.1150005e6	0.6417885499373173
6.1250005e6	0.669130572911151
6.1350005e6	0.7445724454434767
6.1450005e6	0.738691118302769
6.1550005e6	0.6753678578253391
6.1650005e6	0.6262503728746147
6.1750005e6	0.5696576301387298
6.1850005e6	0.44006391052526467
6.1950005e6	0.45173923059202953
6.2050005e6	0.6406669377795854
6.2150005e6	0.6371035308198683
6.2250005e6	0.6401155327342747
6.2350005e6	0.6040245947456678
6.2450005e6	0.5229461756373938
6.2550005e6	0.5286282599086489
6.2650005e6	0.5388182707081995
6.2750005e6	0.5638183217859893
6.2850005e6	0.5766807710390222
6.2950005e6	0.6374360024575055
6.3050005e6	0.6108018082322151
6.3150005e6	0.6684657883552911
6.3250005e6	0.6264315213751535
6.3350005e6	0.5967753755954562
6.3450005e6	0.5366525712726777
6.3550005e6	0.5178537894030852
6.3650005e6	0.44547473625763473
6.3750005e6	0.4251608751608752
6.3850005e6	0.4236741869323176
6.3950005e6	0.33438621679827707
6.4050005e6	0.363730853391685
6.4150005e6	0.2916839301568512
6.4250005e6	0.44579554361213747
6.4350005e6	0.510416443635585
6.4450005e6	0.5109252483010978
6.4550005e6	0.4583931777378815
6.4650005e6	0.43013698630136993
6.4750005e6	0.2658858709195116
6.4850005e6	0.14128491620111736
6.4950005e6	0.15831663326653306
6.5050005e6	0.18729457934755947
6.5150005e6	0.20061530573003467
6.5250005e6	0.19514563106796115
6.5350005e6	0.22741891523575905
6.5450005e6	0.2566056407718951
6.5550005e6	0.2431255337318531
6.5650005e6	0.26170866625691463
6.5750005e6	0.5002145265093473
6.5850005e6	0.7601281757839323
6.5950005e6	0.7348785046728972
6.6050005e6	0.6788643533123029
6.6150005e6	0.6568776180233217
6.6250005e6	0.5849165100077409
6.6350005e6	0.4787051965769565
6.6450005e6	0.45042538825118167
6.6550005e6	0.39794961921499705
6.6650005e6	0.2288413098236776
6.6750005e6	0.21057951482479786
6.6850005e6	0.2645933712950796
6.6950005e6	0.332704630637166
6.7050005e6	0.2984935515335429
6.7150005e6	0.35905314669397975
6.7250005e6	0.3428943371664136
6.7350005e6	0.26047494715902025
6.7450005e6	0.11170134277704001
6.7550005e6	0.09951137320977255
6.7650005e6	0.042866492146596887
6.7750005e6	-0.006923200772822383
6.7850005e6	-0.02207772100944416
6.7950005e6	-0.0150008206138191
6.8050005e6	0.2384584611281505
6.8150005e6	0.3766358341897911
6.8250005e6	0.441243383263881
6.8350005e6	0.543158702744195
6.8450005e6	0.5598413397972675
6.8550005e6	0.5766167569289582
6.8650005e6	0.5900175971844505
6.8750005e6	0.6212211296592729
6.8850005e6	0.6239520958083832
6.8950005e6	0.642296072507553
6.9050005e6	0.5680957773823007
6.9150005e6	0.5668823993685872
6.9250005e6	0.5577731816614959
6.9350005e6	0.5181930184804928
6.9450005e6	0.48270869605058186
6.9550005e6	0.4379343444039163
6.9650005e6	0.35355675675675674
6.9750005e6	0.3029615500451762
6.9850005e6	0.24712247909493357
6.9950005e6	0.20792754954718462
7.0050005e6	0.2106457487043003
7.0150005e6	0.17538381472807701
7.0250005e6	0.143031310612358
7.0350005e6	0.1343523732904264
7.0450005e6	0.11371135449882158
7.0550005e6	0.09307538768616615
7.0650005e6	0.0683121849469842
7.0750005e6	0.1136910569105691
7.0850005e6	0.14282951981952952
7.0950005e6	0.13847555420589133
7.1050005e6	0.16702071163037707
7.1150005e6	0.26110470331923624
7.1250005e6	0.2514663671533758
7.1350005e6	0.26435377473735644
7.1450005e6	0.29785220240262106
7.1550005e6	0.32320546904671477
7.1650005e6	0.26958442634267565
7.1750005e6	0.28456659619450314
7.1850005e6	0.2389158345221113
7.1950005e6	0.2976294995610185
7.2050005e6	0.322231844612149
7.2150005e6	0.35592664685995284
7.2250005e6	0.441056331338463
7.2350005e6	0.5111919611919612
7.2450005e6	0.569859889214728
7.2550005e6	0.6241260315078768
7.2650005e6	0.6382804838182411
7.2750005e6	0.5660155936018005
7.2850005e6	0.5808731003775046
7.2950005e6	0.522150584635559
7.3050005e6	0.4167869350550703
7.3150005e6	0.39721817459266123
7.3250005e6	0.46401546534106597
7.3350005e6	0.416361598804632
7.3450005e6	0.3438294593553358
7.3550005e6	0.2913188220230474
7.3650005e6	0.31150123790231826
7.3750005e6	0.2675278396436526
7.3850005e6	0.2792419952080157
7.3950005e6	0.29294982698961936
7.4050005e6	0.2813479287400729
7.4150005e6	0.32049224184055647
7.4250005e6	0.4456161494426032
7.4350005e6	0.42370870410146266
7.4450005e6	0.4844317776986106
7.4550005e6	0.5465642189819262
7.4650005e6	0.5350917626973966
7.4750005e6	0.39621802002224704
7.4850005e6	0.3974495397348198
7.4950005e6	0.3167948717948718
7.5050005e6	0.26472989195678276
7.5150005e6	0.35472278047050476
7.5250005e6	0.47051628502346754
7.5350005e6	0.5747447608812467
7.5450005e6	0.5964611118447114
7.5550005e6	0.5734830911976561
7.5650005e6	0.4043945769050959
7.5750005e6	0.346279729434868
7.5850005e6	0.25715053041493224
7.5950005e6	0.2461431934635092
7.6050005e6	0.24603783569255191
7.6150005e6	0.2374172672451831
7.6250005e6	0.26181987288792435
7.6350005e6	0.2364066815730633
7.6450005e6	0.21302254877121862
7.6550005e6	0.186316253119953
7.6650005e6	0.16548425667596653
7.6750005e6	0.08169580068314247
7.6850005e6	0.08916139240506332
7.6950005e6	0.10793195326911253
7.7050005e6	0.1095816464237517
7.7150005e6	0.10941229793020096
7.7250005e6	0.11777301927194864
7.7350005e6	0.12100198564227892
7.7450005e6	0.12538949798038085
7.7550005e6	0.12640555906506637
7.7650005e6	0.12291296625222028
7.7750005e6	0.1273537986623221
7.7850005e6	0.15584677419354842
7.7950005e6	0.19170099160945844
7.8050005e6	0.2506545551696501
7.8150005e6	0.2655783582089552
7.8250005e6	0.27390057361376674
7.8350005e6	0.2612170279446331
7.8450005e6	0.24044260027662517
7.8550005e6	0.173366521468575
7.8650005e6	0.1714047658723546
7.8750005e6	0.2401751824817519
7.8850005e6	0.27184210526315794
7.8950005e6	0.31059841384282627
7.9050005e6	0.3551523775643306
7.9150005e6	0.34157277796745195
7.9250005e6	0.31899836690255856
7.9350005e6	0.33503222026947865
7.9450005e6	0.3162970498474059
7.9550005e6	0.4009402283411686
7.9650005e6	0.3676973570564865
7.9750005e6	0.338379494237055
7.9850005e6	0.2898916967509026
7.9950005e6	0.23369379624359707
8.0050005e6	0.062411823983876416
8.0150005e6	0.08814108331833725
8.0250005e6	0.1851282051282051
8.0350005e6	0.20831779721784024
8.0450005e6	0.23138860457181848
8.0550005e6	0.2621388942031758
8.0650005e6	0.23838522066370169
8.0750005e6	0.19816633922724292
8.0850005e6	0.172967032967033
8.0950005e6	0.2050872330017936
8.1050005e6	0.19515839808726837
8.1150005e6	0.17946227233304424
8.1250005e6	0.12382080126307479
8.1350005e6	0.10609045226130656
8.1450005e6	0.14788443616029823
8.1550005e6	0.15745178258328466
8.1650005e6	0.24055211803902907
8.1750005e6	0.43877266387726643
8.1850005e6	0.5027189575241199
8.1950005e6	0.4170793574103152
8.2050005e6	0.37491024287222807
8.2150005e6	0.33444732979564196
8.2250005e6	0.18190293391828904
8.2350005e6	0.07686325340246276
8.2450005e6	0.11320895522388064
8.2550005e6	0.11296725960299048
8.2650005e6	0.13972972972972975
8.2750005e6	0.20685980685980684
8.2850005e6	0.21720487030174696
8.2950005e6	0.2574893875075804
8.3050005e6	0.2777253315351764
8.3150005e6	0.2664720308303165
8.3250005e6	0.19529471934535225
8.3350005e6	0.15456204379562047
8.3450005e6	0.07951893735415547
8.3550005e6	0.03778062860808213
8.3650005e6	0.01448073267668917
8.3750005e6	0.007090301003344515
8.3850005e6	0.004357084357084392
8.3950005e6	-0.024513445253305566
8.4050005e6	-0.05261109309114496
8.4150005e6	-0.007549295774647861
8.4250005e6	0.006773519163763091
8.4350005e6	0.00642933049946868
8.4450005e6	0.036815135987386706
8.4550005e6	0.057503995350864485
8.4650005e6	0.04393313667649953
8.4750005e6	0.05758628677322216
8.4850005e6	0.08695410292072325
8.4950005e6	0.04541455160744505
8.5050005e6	0.04664333439389123
8.5150005e6	0.05306625577812022
8.5250005e6	0.04579858883899938
8.5350005e6	0.06708235905429986
8.5450005e6	0.11378371690175702
8.5550005e6	0.07703180212014138
8.5650005e6	0.09358006042296076
8.5750005e6	0.12069662571917275
8.5850005e6	0.14707653303755353
8.5950005e6	0.13856812933025403
8.6050005e6	0.16084018264840183
8.6150005e6	0.15217547644732113
8.6250005e6	0.11143594153052452
8.6350005e6	0.06833650966512389
8.6450005e6	0.05800621293419939
8.6550005e6	0.0534135495684018
8.6650005e6	0.0644820295983087
8.6750005e6	0.10899100899100903
8.6850005e6	0.11751412429378531
8.6950005e6	0.16415094339622643
8.7050005e6	0.15002610057421267
8.7150005e6	0.15225785862454128
8.7250005e6	0.14900712445050784
8.7350005e6	0.1432399179767601
8.7450005e6	0.1216540317022743
8.7550005e6	0.13947282785551582
8.7650005e6	0.10538674033149174
8.7750005e6	0.0540559199171557
8.7850005e6	0.01929750317393147
8.7950005e6	0.002282157676348581
8.8050005e6	-0.012724146401375551
8.8150005e6	-0.000592193808882885
8.8250005e6	0.07763012181616835
8.8350005e6	0.1277350680070964
8.8450005e6	0.14943305186972258
8.8550005e6	0.26474386569091696
8.8650005e6	0.42549450549450546
8.8750005e6	0.5637347767253045
8.8850005e6	0.562962962962963
8.8950005e6	0.5797370727432077
8.9050005e6	0.5509769094138545
8.9150005e6	0.44481952739548175
8.9250005e6	0.333288770053476
8.9350005e6	0.34580838323353297
8.9450005e6	0.4541590771098968
8.9550005e6	0.45522565320665087
8.9650005e6	0.4596127624761384
8.9750005e6	0.4545956389732267
8.9850005e6	0.4332253186433355
8.9950005e6	0.4322609274461949
9.0050005e6	0.5425798021280568
9.0150005e6	0.6033758181191871
9.0250005e6	0.6376948169626677
9.0350005e6	0.7071802187351403
9.0450005e6	0.7291738382099828
9.0550005e6	0.7161145926589078
9.0650005e6	0.7592372881355931
9.0750005e6	0.7640417116145272
9.0850005e6	0.7596202531645571
9.0950005e6	0.7621284283133519
9.1050005e6	0.7852135313026176
9.1150005e6	0.7583782778501023
9.1250005e6	0.7843657233326735
9.1350005e6	0.8128210855483582
9.1450005e6	0.8544080604534005
9.1550005e6	0.7167402649538338
9.1650005e6	0.6988636363636364
9.1750005e6	0.6063943161634103
9.1850005e6	0.5724737413980442
9.1950005e6	0.46435897435897444
9.2050005e6	0.3405405405405405
9.2150005e6	0.23131906889254647
9.2250005e6	0.10753522564835616
9.2350005e6	0.1135040336723957
9.2450005e6	0.10153310104529623
9.2550005e6	0.1023782559456399
9.2650005e6	0.1426630920464701
9.2750005e6	0.21567877629063095
9.2850005e6	0.23283082077051925
9.2950005e6	0.24507042253521127
9.3050005e6	0.30731258623332824
9.3150005e6	0.31198541698313836
9.3250005e6	0.2867972204674668
9.3350005e6	0.24740877031585404
9.3450005e6	0.21922950279881465
9.3550005e6	0.20058241118229475
9.3650005e6	0.1931794796413347
9.3750005e6	0.22453748782862704
9.3850005e6	0.26391372215127007
9.3950005e6	0.2997488550746048
9.4050005e6	0.30514150244480664
9.4150005e6	0.26321510297482836
9.4250005e6	0.2297610100706448
9.4350005e6	0.2219963339443426
9.4450005e6	0.17985611510791366
9.4550005e6	0.1327164301871273
9.4650005e6	0.16935615321923392
9.4750005e6	0.2728437654016757
9.4850005e6	0.2137960954446855
9.4950005e6	0.24070575654963464
9.5050005e6	0.21908753828792515
9.5150005e6	0.2120248045295228
9.5250005e6	0.17207392197125257
9.5350005e6	0.194006823913366
9.5450005e6	0.1744854440941962
9.5550005e6	0.16340195466833024
9.5650005e6	0.11988340620445558
9.5750005e6	0.1030031376064545
9.5850005e6	0.13292222001193554
9.5950005e6	0.11947659788626071
9.6050005e6	0.10443133951137322
9.6150005e6	0.10183583034395442
9.6250005e6	0.14282793867120958
9.6350005e6	0.12050975706889688
9.6450005e6	0.1604692781865182
9.6550005e6	0.17716360702037526
9.6650005e6	0.1546930397462213
9.6750005e6	0.11737879123311938
9.6850005e6	0.1372915819438796
9.6950005e6	0.1643418013856813
9.7050005e6	0.17971698113207546
9.7150005e6	0.2366998577524893
9.7250005e6	0.23626844359828653
9.7350005e6	0.20479836651352734
9.7450005e6	0.1557146791517488
9.7550005e6	0.22672451193058568
9.7650005e6	0.1989006342494715
9.7750005e6	0.17236160892074873
9.7850005e6	0.1752339239498308
9.7950005e6	0.18265468006345853
9.8050005e6	0.11948314153038561
9.8150005e6	0.11335676625659051
9.8250005e6	0.09410175596578121
9.8350005e6	0.06350832266325226
9.8450005e6	0.030932703659976413
9.8550005e6	0.028370786516853957
9.8650005e6	0.04540727902946276
9.8750005e6	0.18530035335689046
9.8850005e6	0.265143299767622
9.8950005e6	0.3447049044056526
9.9050005e6	0.3397605746209099
9.9150005e6	0.26901242642249845
9.9250005e6	0.19569694175503305
9.9350005e6	0.18280786087940057
9.9450005e6	0.11773293258909405
9.9550005e6	0.12318276996709544
9.9650005e6	0.16371986222732496
9.9750005e6	0.1825355497696776
9.9850005e6	0.10014749262536876
9.9950005e6	0.05725345622119819
1.00050005e7	0.044731688209949105
1.00150005e7	0.05284450063211128
1.00250005e7	0.04323962516733605
1.00350005e7	0.06468253968253972
1.00450005e7	0.07129859387923906
1.00550005e7	0.07187323146576122
1.00650005e7	0.06097867001254707
1.00750005e7	0.07982283464566932
1.00850005e7	0.11075907590759076
1.00950005e7	0.1576271186440678
1.01050005e7	0.24420853080568725
1.01150005e7	0.26518998739420135
1.01250005e7	0.30700760640880403
1.01350005e7	0.3449315543233408
1.01450005e7	0.33170926517571886
1.01550005e7	0.2611502062606164
1.01650005e7	0.2996611936408653
1.01750005e7	0.24673673918357375
1.01850005e7	0.25202924124023196
1.01950005e7	0.2928076084802853
1.02050005e7	0.30564102564102563
1.02150005e7	0.36475177304964546
1.02250005e7	0.37458300238284353
1.02350005e7	0.34602062658104693
1.02450005e7	0.31536748329621384
1.02550005e7	0.32370184254606366
1.02650005e7	0.19182444061962137
1.02750005e7	0.19666496511825765
1.02850005e7	0.2183231354390607
1.02950005e7	0.28637532133676097
1.03050005e7	0.3196991687557726
1.03150005e7	0.3359186440677967
1.03250005e7	0.37420689655172423
1.03350005e7	0.3589350838803793
1.03450005e7	0.40278961642774125
1.03550005e7	0.4458236658932715
1.03650005e7	0.48032539921663164
1.03750005e7	0.44636598678540657
1.03850005e7	0.5069767441860467
1.03950005e7	0.3603548277038554
1.04050005e7	0.23839458413926504
1.04150005e7	0.19115133232780293
1.04250005e7	0.17493261455525608
1.04350005e7	0.09902439024390246
1.04450005e7	0.13448795180722894
1.04550005e7	0.15086266390614217
1.04650005e7	0.16568566061365064
1.04750005e7	0.1746744957875926
1.04850005e7	0.21525067547283103
1.04950005e7	0.12465793304221255
1.05050005e7	0.12413793103448281
1.05150005e7	0.08308256880733948
1.05250005e7	0.09009071877180742
1.05350005e7	0.07845341509112588
1.05450005e7	0.10811688311688314
1.05550005e7	0.09192221391174274
1.05650005e7	0.17843507447031673
1.05750005e7	0.22661019940003532
1.05850005e7	0.2863607393244105
1.05950005e7	0.35669710806697114
1.06050005e7	0.4258785293520212
1.06150005e7	0.43627906976744185
1.06250005e7	0.43206188316884514
1.06350005e7	0.3772690976843226
1.06450005e7	0.28788012340237995
1.06550005e7	0.2410683012259195
1.06650005e7	0.2575117370892019
1.06750005e7	0.19962285498774282
1.06850005e7	0.17569427961072873
1.06950005e7	0.1267948405938185
1.07050005e7	0.11173358232181765
1.07150005e7	0.03692181743757681
1.07250005e7	0.019912152269399786
1.07350005e7	0.005815831987076012
1.07450005e7	0.2172043010752688
1.07550005e7	0.1271356783919598
1.07650005e7	0.1851851851851852
1.07750005e7	0.20237966468361282
1.07850005e7	0.21335438754793593
1.07950005e7	0.2128749085588881
1.08050005e7	0.2618212197159566
1.08150005e7	0.25564909171466554
1.08250005e7	0.23568773234200746
1.08350005e7	0.20147492625368735
1.08450005e7	0.17880794701986755
1.08550005e7	0.09996555287633485
1.08650005e7	0.09100591715976335
1.08750005e7	0.10435779816513763
1.08850005e7	0.17515999051908032
1.08950005e7	0.2533582787652012
1.09050005e7	0.2800960672470729
1.09150005e7	0.29557101646020706
1.09250005e7	0.27196569920844327
1.09350005e7	0.2639581657280773
1.09450005e7	0.20676895306859208
1.09550005e7	0.16720481164925613
1.09650005e7	0.18455598455598457
1.09750005e7	0.23558201058201061
1.09850005e7	0.22998149290561384
1.09950005e7	0.2099472494348154
1.10050005e7	0.2252402306213965
1.10150005e7	0.2611793611793612
1.10250005e7	0.21220020855057356
1.10350005e7	0.24396551724137935
1.10450005e7	0.297567140600316
1.10550005e7	0.30620689655172423
1.10650005e7	0.311960542540074
1.10750005e7	0.3185425101214575
1.10850005e7	0.2906196048340687
1.10950005e7	0.2358517905195612
1.11050005e7	0.19013531209079004
1.11150005e7	0.12684258416742494
1.11250005e7	0.19285877775234606
1.11350005e7	0.2185790198779768
1.11450005e7	0.20204126913689816
1.11550005e7	0.2339837398373984
1.11650005e7	0.3040254237288136
1.11750005e7	0.2750736980019653
1.11850005e7	0.32955718979815374
1.11950005e7	0.3233367983367984
1.12050005e7	0.3250744490768315
1.12150005e7	0.2852224457858261
1.12250005e7	0.25817876977889553
1.12350005e7	0.19939143664420786
1.12450005e7	0.19213587715216388
1.12550005e7	0.17004549165986238
1.12650005e7	0.16026490066225169
1.12750005e7	0.12787787099436118
1.12850005e7	0.12163033664387982
1.12950005e7	0.08378139593588291
1.13050005e7	0.04991265285749941
1.13150005e7	0.07368421052631582
1.13250005e7	0.10941004388103369
1.13350005e7	0.12815333409847357
1.13450005e7	0.17551208285385506
1.13550005e7	0.20578149355250108
1.13650005e7	0.16011713030746708
1.13750005e7	0.15849310460813995
1.13850005e7	0.1608686304020641
1.13950005e7	0.085223203628551
1.14050005e7	0.08920539730134935
1.14150005e7	0.07017899358324892
1.14250005e7	0.06761200784432045
1.14350005e7	0.08316740695359172
1.14450005e7	0.10715702731573329
1.14550005e7	0.13380917698470507
1.14650005e7	0.17527087316762271
1.14750005e7	0.17487654320987656
1.14850005e7	0.1827920227920228
1.14950005e7	0.20862916439104315
1.15050005e7	0.1865009884213499
1.15150005e7	0.2310217046056115
1.15250005e7	0.2912946759602551
1.15350005e7	0.40668199648315984
1.15450005e7	0.5096348538277786
1.15550005e7	0.6326807830603277
1.15650005e7	0.6448555354248117
1.15750005e7	0.6477767504412877
1.15850005e7	0.6261516721620348
1.15950005e7	0.5765640131706372
1.16050005e7	0.5178130511463845
1.16150005e7	0.46700910576698573
1.16250005e7	0.3553956834532374
1.16350005e7	0.3058071390516782
1.16450005e7	0.20149882903981262
1.16550005e7	0.11797156073325339
1.16650005e7	0.0824507658643326
1.16750005e7	0.1285261489698891
1.16850005e7	0.13993276055285767
1.16950005e7	0.2969901927629354
1.17050005e7	0.34788391777509076
1.17150005e7	0.33515087347803074
1.17250005e7	0.37010404319768214
1.17350005e7	0.4435481963335305
1.17450005e7	0.4168779613266744
1.17550005e7	0.472649683175999
1.17650005e7	0.5662079693669977
1.17750005e7	0.6193134666163712
1.17850005e7	0.6624888321633696
1.17950005e7	0.6569667620515078
1.18050005e7	0.6112940100594422
1.18150005e7	0.5720326031584312
1.18250005e7	0.5176850306065666
1.18350005e7	0.4649344032607311
1.18450005e7	0.4212013125980882
1.18550005e7	0.3576212310685008
1.18650005e7	0.30657039711191336
1.18750005e7	0.21433247200689065
1.18850005e7	0.20000000000000007
1.18950005e7	0.10907504363001752
1.19050005e7	0.1642231443061319
1.19150005e7	0.18502042669087615
1.19250005e7	0.20481927710843373
1.19350005e7	0.11517183570829846
1.19450005e7	0.11092906348910819
1.19550005e7	0.10043165467625903
1.19650005e7	0.08848857644991212
1.19750005e7	0.08966772872098318
1.19850005e7	0.145346062052506
1.19950005e7	0.08895899053627764
1.20050005e7	0.08080415045395592
1.20150005e7	0.14916702263989753
1.20250005e7	0.12422560429722475
1.20350005e7	0.1265133342740229
1.20450005e7	0.140559538872487
1.20550005e7	0.13431906614785993
1.20650005e7	0.1418741258741259
1.20750005e7	0.16875854733323203
1.20850005e7	0.2325489600728708
1.20950005e7	0.29135232229920455
1.21050005e7	0.3587044534412956
1.21150005e7	0.3450100468854655
1.21250005e7	0.334320013155731
1.21350005e7	0.34250355041590586
1.21450005e7	0.42333565298074693
1.21550005e7	0.460734149054505
1.21650005e7	0.5685326086956523
1.21750005e7	0.6881855148917463
1.21850005e7	0.7158615514492075
1.21950005e7	0.6765247083372855
1.22050005e7	0.6807606973058637
1.22150005e7	0.629762028473449
1.22250005e7	0.562515018021626
1.22350005e7	0.433031218529708
1.22450005e7	0.4220948012232416
1.22550005e7	0.37143940830646693
1.22650005e7	0.1584057536709619
1.22750005e7	0.04196089874525826
1.22850005e7	0.03431824342640283
1.22950005e7	0.11030199186121228
1.23050005e7	0.12171821305841923
1.23150005e7	0.13896505970809375
1.23250005e7	0.18239847888089097
1.23350005e7	0.19024029574861365
1.23450005e7	0.2386690017513135
1.23550005e7	0.2455086785759534
1.23650005e7	0.26379732258528854
1.23750005e7	0.2588366533864541
1.23850005e7	0.28606886907883233
1.23950005e7	0.26963434022257554
1.24050005e7	0.4202110649184522
1.24150005e7	0.4508536905700027
1.24250005e7	0.4755648975302155
1.24350005e7	0.4924899127944814
1.24450005e7	0.46557930258717667
1.24550005e7	0.3812154696132597
1.24650005e7	0.29876796714579057
1.24750005e7	0.26431770677814276
1.24850005e7	0.20850689351716048
1.24950005e7	0.17748603351955305
1.25050005e7	0.14510516748896396
1.25150005e7	0.1561508225360314
1.25250005e7	0.20838064341713977
1.25350005e7	0.21939484126984127
1.25450005e7	0.23547520156364524
1.25550005e7	0.2538421599169263
1.25650005e7	0.2968601099572389
1.25750005e7	0.37928539122568977
1.25850005e7	0.5010839425258382
1.25950005e7	0.6064953672748115
1.26050005e7	0.6620813704496789
1.26150005e7	0.6819804714468882
1.26250005e7	0.7426423643291113
1.26350005e7	0.7293712975348747
1.26450005e7	0.7585496282770314
1.26550005e7	0.7581686335845302
1.26650005e7	0.7651306812217908
1.26750005e7	0.7502570547240945
1.26850005e7	0.7503225806451613
1.26950005e7	0.7599489795918367
1.27050005e7	0.804313886606409
1.27150005e7	0.819514563106796
1.27250005e7	0.7937455239914062
1.27350005e7	0.7803233887497153
1.27450005e7	0.7894049090588028
1.27550005e7	0.7713628899835797
1.27650005e7	0.7648038049940545
1.27750005e7	0.7631623449830891
1.27850005e7	0.7691127418278854
1.27950005e7	0.7168500948766604
1.28050005e7	0.7199396681749622
1.28150005e7	0.7274362501322611
1.28250005e7	0.7449222656605147
1.28350005e7	0.728454639257084
1.28450005e7	0.7696520485896644
1.28550005e7	0.775733720046958
1.28650005e7	0.764904340670644
1.28750005e7	0.7447641750383109
1.28850005e7	0.7655478395061729
1.28950005e7	0.7180301826846703
1.29050005e7	0.6692931196983978
1.29150005e7	0.5971436732362182
1.29250005e7	0.5672131147540983
1.29350005e7	0.5210416666666666
1.29450005e7	0.05900990099009904
1.29550005e7	0.15346534653465346
1.29650005e7	0.13886010362694304
1.29750005e7	0.13868921775898524
1.29850005e7	0.12769953051643196
1.29950005e7	NaN
1.30050005e7	NaN
1.30150005e7	0.23741935483870966
1.30250005e7	0.28376470588235286
1.30350005e7	0.2998454404945904
1.30450005e7	0.3180952380952381
1.30550005e7	0.3157847127996382
1.30650005e7	0.3278986941036803
1.30750005e7	0.3997674418604652
1.30850005e7	0.3764107778342654
1.30950005e7	0.368476821192053
1.31050005e7	0.37490837327318866
1.31150005e7	0.3954324223137402
1.31250005e7	0.2745358090185676
1.31350005e7	0.28350877192982454
