# Supplementary material for: Admixture of evolutionary rates across a butterfly hybrid zone
Source: eLife. 2022 Jun 15;11:e78135. doi: 10.7554/eLife.78135 (PMC9246367; doi:10.7554/eLife.78135)
Supplement: Figure 2—source data 1. [file elife-78135-fig2-data1.zip › Fst_50kbWindows_10kbIncreaments/Chromosome9.csv]

Position	Fst_XY_KM
25000.5	NaN
35000.5	NaN
45000.5	NaN
55000.5	0.6587390263367917
65000.5	0.7679144385026737
75000.5	0.7341951369652201
85000.5	0.6849167733674777
95000.5	0.6688864736686099
105000.5	0.6610269671222757
115000.5	0.6321722887594771
125000.5	0.6635302610997472
135000.5	0.6777411074440778
145000.5	0.6575924903368304
155000.5	0.6287463401650253
165000.5	0.5563846558066212
175000.5	0.587151348879744
185000.5	0.5843953781031919
195000.5	0.5922618258910826
205000.5	0.5573043871551335
215000.5	0.5725747163177242
225000.5	0.33816055767933445
235000.5	0.3505154639175258
245000.5	0.3407060293658232
255000.5	0.47877892663712457
265000.5	0.5716623511134129
275000.5	0.642544237207078
285000.5	0.7056528596331039
295000.5	0.6820662058930521
305000.5	0.6472371329333754
315000.5	0.5628366533864542
325000.5	0.5143461976876731
335000.5	0.4204009433962264
345000.5	0.4215916648193305
355000.5	0.4450446428571429
365000.5	0.46051085917224427
375000.5	0.4181712458206135
385000.5	0.3888569009314141
395000.5	0.33594568380213385
405000.5	0.21717111770524236
415000.5	0.21115281501340485
425000.5	0.20460100647016538
435000.5	0.17109739575493005
445000.5	0.17319649864171446
455000.5	0.2050095668811968
465000.5	0.27937718462027333
475000.5	0.3427485750474985
485000.5	0.4802639472105578
495000.5	0.6130783827178513
505000.5	0.6190935390549663
515000.5	0.6520165849981154
525000.5	0.6526379331160208
535000.5	0.6778861277131174
545000.5	0.638649025069638
555000.5	0.6036494597839136
565000.5	0.5715823466092572
575000.5	0.5924263674614304
585000.5	0.4759493670886076
595000.5	0.3921602787456446
605000.5	0.3936297279362973
615000.5	0.3461022199277232
625000.5	0.35279826464208247
635000.5	0.27536793183578623
645000.5	0.22181818181818186
655000.5	0.14027613412228798
665000.5	0.12000000000000002
675000.5	0.1500500834724541
685000.5	0.21292471685542969
695000.5	0.2007644197359277
705000.5	0.19958151700087187
715000.5	0.19930991217063995
725000.5	0.14645228940929747
735000.5	0.08605414273995081
745000.5	0.07023076923076925
755000.5	0.06187766714082506
765000.5	0.08937847035643921
775000.5	0.10710538865045303
785000.5	0.1735374837498195
795000.5	0.32826381198474225
805000.5	0.4735339906590557
815000.5	0.6020390401591447
825000.5	0.6014866204162537
835000.5	0.5827651515151516
845000.5	0.47076235688355217
855000.5	0.36876910252848016
865000.5	0.25371071252262634
875000.5	0.2847721378288256
885000.5	0.2829665851670741
895000.5	0.33564885496183205
905000.5	0.36782477341389724
915000.5	0.3026349264037797
925000.5	0.27738324295959416
935000.5	0.2522889842632332
945000.5	0.18569853520239413
955000.5	0.14574712643678162
965000.5	0.15066111211737002
975000.5	0.1313570244890444
985000.5	0.16940133037694013
995000.5	0.23751855149896112
1.0050005e6	0.2836858881483628
1.0150005e6	0.3425497579343733
1.0250005e6	0.34080459770114946
1.0350005e6	0.23830028328611905
1.0450005e6	0.25841409691629963
1.0550005e6	0.20102040816326533
1.0650005e6	0.17298797409805738
1.0750005e6	0.21722669190724092
1.0850005e6	0.2546562228024369
1.0950005e6	0.23781789943700254
1.1050005e6	0.21119389423950577
1.1150005e6	0.1717656159350223
1.1250005e6	0.18614864864864866
1.1350005e6	0.15752212389380535
1.1450005e6	0.11494302300580522
1.1550005e6	0.17053420805998132
1.1650005e6	0.22145208131655378
1.1750005e6	0.2284382284382285
1.1850005e6	0.2531019522776573
1.1950005e6	0.2379176379176379
1.2050005e6	0.25428033866415806
1.2150005e6	0.2072339438905635
1.2250005e6	0.15992858559809564
1.2350005e6	0.1267006425880789
1.2450005e6	0.13614138438880707
1.2550005e6	0.11067716535433075
1.2650005e6	0.1218204488778055
1.2750005e6	0.14927425515660817
1.2850005e6	0.14919908466819226
1.2950005e6	0.17733711048158649
1.3050005e6	0.229449423815621
1.3150005e6	0.3080582179623713
1.3250005e6	0.34784496124031006
1.3350005e6	0.3461048802667475
1.3450005e6	0.3455786181404606
1.3550005e6	0.3210785734995651
1.3650005e6	0.25089416593374375
1.3750005e6	0.14989626556016597
1.3850005e6	0.13528535980148884
1.3950005e6	0.08789131718842295
1.4050005e6	0.09131992284375863
1.4150005e6	0.1656465942744324
1.4250005e6	0.18382193268186756
1.4350005e6	0.19787072243346007
1.4450005e6	0.18588340406522225
1.4550005e6	0.1662935586061246
1.4650005e6	0.08947021323367776
1.4750005e6	0.1013929928239764
1.4850005e6	0.1690084883510927
1.4950005e6	0.1799888413613539
1.5050005e6	0.1947245927075252
1.5150005e6	0.2334096109839817
1.5250005e6	0.25341589267285863
1.5350005e6	0.1969981238273921
1.5450005e6	0.22411873840445265
1.5550005e6	0.2808356039963669
1.5650005e6	0.29880239520958085
1.5750005e6	0.39472927647340683
1.5850005e6	0.4233423048690971
1.5950005e6	0.4290864799025579
1.6050005e6	0.3360988114658588
1.6150005e6	0.25726587728740585
1.6250005e6	0.16050508593475973
1.6350005e6	0.13693487840705082
1.6450005e6	0.14374024352169845
1.6550005e6	0.14396006655574045
1.6650005e6	0.16679079956188392
1.6750005e6	0.2097106424717999
1.6850005e6	0.22724652868745088
1.6950005e6	0.18841502227880336
1.7050005e6	0.28483235763704096
1.7150005e6	0.30635696821515895
1.7250005e6	0.2763721292331647
1.7350005e6	0.2811378555798687
1.7450005e6	0.2774406604747162
1.7550005e6	0.20309509264915498
1.7650005e6	0.12303044387636536
1.7750005e6	0.11695749440715887
1.7850005e6	0.11559405940594061
1.7950005e6	0.08753966574994713
1.8050005e6	0.08559979964938645
1.8150005e6	0.09079125033756416
1.8250005e6	0.09457540471456975
1.8350005e6	0.09125831076089636
1.8450005e6	0.15572927381197288
1.8550005e6	0.15256593743610714
1.8650005e6	0.14724649461491568
1.8750005e6	0.13465433729634527
1.8850005e6	0.1907407407407408
1.8950005e6	0.1603422244589834
1.9050005e6	0.14661713982488722
1.9150005e6	0.1744989133059648
1.9250005e6	0.17539928486293208
1.9350005e6	0.13420560747663554
1.9450005e6	0.18303682250724043
1.9550005e6	0.32443277704856555
1.9650005e6	0.39682539682539686
1.9750005e6	0.424436608922275
1.9850005e6	0.4784709480122324
1.9950005e6	0.5636096845194425
2.0050005e6	0.5580092287409361
2.0150005e6	0.541338432122371
2.0250005e6	0.5241405082212257
2.0350005e6	0.5027197477335437
2.0450005e6	0.39283935242839363
2.0550005e6	0.27153996101364525
2.0650005e6	0.25770078740157476
2.0750005e6	0.23958762886597942
2.0850005e6	0.2111861861861862
2.0950005e6	0.2075149444918873
2.1050005e6	0.281196261682243
2.1150005e6	0.3108144192256342
2.1250005e6	0.30140744699804023
2.1350005e6	0.3069155140809865
2.1450005e6	0.315867298578199
2.1550005e6	0.21971765794954876
2.1650005e6	0.15243583027763233
2.1750005e6	0.2124651162790698
2.1850005e6	0.21900930349509687
2.1950005e6	0.20738112136266856
2.2050005e6	0.22262578148258413
2.2150005e6	0.24079754601226996
2.2250005e6	0.1340547422024189
2.2350005e6	0.08873483535528598
2.2450005e6	0.04565217391304349
2.2550005e6	0.028378378378378387
2.2650005e6	0.10632911392405066
2.2750005e6	0.10232558139534886
2.2850005e6	0.12746113989637306
2.2950005e6	0.10222222222222221
2.3050005e6	NaN
2.3150005e6	NaN
2.3250005e6	NaN
2.3350005e6	0.1257617728531856
2.3450005e6	0.2332129963898918
2.3550005e6	0.23917012448132785
2.3650005e6	0.2635863586358636
2.3750005e6	0.2932782576042058
2.3850005e6	0.43546576879910215
2.3950005e6	0.5287265547877592
2.4050005e6	0.49247842170160294
2.4150005e6	0.497524219590958
2.4250005e6	0.4458859381802351
2.4350005e6	0.3571862787668259
2.4450005e6	0.30980052038161315
2.4550005e6	0.30527298180121326
2.4650005e6	0.3971912432878976
2.4750005e6	0.5136478517270431
2.4850005e6	0.512780269058296
2.4950005e6	0.45701468189233285
2.5050005e6	0.4408971962616824
2.5150005e6	0.39744354495100137
2.5250005e6	0.3589444825222755
2.5350005e6	0.3427985839388858
2.5450005e6	0.35144222844898637
2.5550005e6	0.3643115597029138
2.5650005e6	0.3368606701940035
2.5750005e6	0.3537009225488093
2.5850005e6	0.3349178910976664
2.5950005e6	0.3453994371075991
2.6050005e6	0.2772234273318872
2.6150005e6	0.26694300518134717
2.6250005e6	0.1799480133679911
2.6350005e6	0.14329935824839565
2.6450005e6	0.14110728047049284
2.6550005e6	0.16037969459347917
2.6650005e6	0.23551268310110757
2.6750005e6	0.30490842490842496
2.6850005e6	0.3698849104859335
2.6950005e6	0.40093262582408745
2.7050005e6	0.44817218995558594
2.7150005e6	0.45066213921901527
2.7250005e6	0.44852917276125465
2.7350005e6	0.40426840992116914
2.7450005e6	0.3513925982449446
2.7550005e6	0.3414717626925271
2.7650005e6	0.33014145810663764
2.7750005e6	0.2652020794901896
2.7850005e6	0.3299858779224855
2.7950005e6	0.34940269166792687
2.8050005e6	0.4058149354566293
2.8150005e6	0.3436827469471648
2.8250005e6	0.3612584988668177
2.8350005e6	0.3285200553250346
2.8450005e6	0.3263907919978077
2.8550005e6	0.24192872117400424
2.8650005e6	0.32506012506012505
2.8750005e6	0.35242078172752134
2.8850005e6	0.3611844222722884
2.8950005e6	0.3440545808966862
2.9050005e6	0.3067498051441933
2.9150005e6	0.21249803736850367
2.9250005e6	0.16734819369715612
2.9350005e6	0.11885426502990244
2.9450005e6	0.10641025641025643
2.9550005e6	0.13601675894059556
2.9650005e6	0.18412184057031764
2.9750005e6	0.2591386554621849
2.9850005e6	0.25964701644855326
2.9950005e6	0.2813102628450667
3.0050005e6	0.26619931271477665
3.0150005e6	0.2593570608495982
3.0250005e6	0.23765553372626064
3.0350005e6	0.33704085135599043
3.0450005e6	0.35019127773527164
3.0550005e6	0.40271331667261695
3.0650005e6	0.45998125585754446
3.0750005e6	0.4635261517145826
3.0850005e6	0.4433444114045828
3.0950005e6	0.4737385136224408
3.1050005e6	0.4665176076020123
3.1150005e6	0.4615427149571469
3.1250005e6	0.4180921052631579
3.1350005e6	0.3096755670399081
3.1450005e6	0.335910159310525
3.1550005e6	0.4450383260824529
3.1650005e6	0.4422745735174656
3.1750005e6	0.4494595479855879
3.1850005e6	0.42663727959697745
3.1950005e6	0.4543739279588337
3.2050005e6	0.47819548872180456
3.2150005e6	0.5310293754628487
3.2250005e6	0.6339717236538654
3.2350005e6	0.7002688421247798
3.2450005e6	0.6662691017517706
3.2550005e6	0.6536220153783895
3.2650005e6	0.6452882935352359
3.2750005e6	0.5257870844926051
3.2850005e6	0.46142649199417757
3.2950005e6	0.45219291854873966
3.3050005e6	0.347807073954984
3.3150005e6	0.30647027880063127
3.3250005e6	0.29247569583166866
3.3350005e6	0.24685056793037322
3.3450005e6	0.13829787234042554
3.3550005e6	0.1400124455507156
3.3650005e6	0.14043545878693625
3.3750005e6	0.1268343815513627
3.3850005e6	0.14271922767497988
3.3950005e6	0.1919811320754717
3.4050005e6	0.22500000000000003
3.4150005e6	0.2852664576802508
3.4250005e6	0.3320596458527493
3.4350005e6	0.4279670975323149
3.4450005e6	0.5248112470710754
3.4550005e6	0.5413066165727406
3.4650005e6	0.46936529770092367
3.4750005e6	0.4160843039378815
3.4850005e6	0.37575429087624207
3.4950005e6	0.29283735654926796
3.5050005e6	0.2034617048896582
3.5150005e6	0.13500823723228997
3.5250005e6	0.10937912813738443
3.5350005e6	0.08859060402684568
3.5450005e6	0.0924092409240924
3.5550005e6	0.07835051546391755
3.5650005e6	0.159718420023465
3.5750005e6	0.2834855517293009
3.5850005e6	0.44205104727023015
3.5950005e6	0.47691523263224994
3.6050005e6	0.5031743812054258
3.6150005e6	0.44698699230156635
3.6250005e6	0.36427255985267043
3.6350005e6	0.10091491308325712
3.6450005e6	0.09436807095343684
3.6550005e6	0.11363858562815712
3.6650005e6	0.14295545784744795
3.6750005e6	0.14044375243285329
3.6850005e6	0.21236155769917828
3.6950005e6	0.2531109685695959
3.7050005e6	0.24957175319000177
3.7150005e6	0.2474761255115962
3.7250005e6	0.24536751582021746
3.7350005e6	0.19235962456775896
3.7450005e6	0.12184605019370055
3.7550005e6	0.14349825271289318
3.7650005e6	0.10665543386689136
3.7750005e6	0.14286919831223632
3.7850005e6	0.14120854157201274
3.7950005e6	0.1714938328003655
3.8050005e6	0.1467209775967414
3.8150005e6	0.1558121019108281
3.8250005e6	0.1488934993084371
3.8350005e6	0.1758664955070604
3.8450005e6	0.2749063670411986
3.8550005e6	0.30295316940565925
3.8650005e6	0.3298644512461741
3.8750005e6	0.33033159587445937
3.8850005e6	0.3170497875585576
3.8950005e6	0.24922623434045696
3.9050005e6	0.21910814966683756
3.9150005e6	0.20580950236433235
3.9250005e6	0.2377226685295145
3.9350005e6	0.29789029535864975
3.9450005e6	0.31681274900398404
3.9550005e6	0.3578873437280517
3.9650005e6	0.35837474422683424
3.9750005e6	0.3457111494433119
3.9850005e6	0.26133188169116317
3.9950005e6	0.22866064092029584
4.0050005e6	0.19759736485177296
4.0150005e6	0.10901811248808391
4.0250005e6	0.07950078003120127
4.0350005e6	0.09256063812469481
4.0450005e6	0.0707252162341983
4.0550005e6	0.07746041142518874
4.0650005e6	0.20313253012048194
4.0750005e6	0.25370675453047775
4.0850005e6	0.3197127634931666
4.0950005e6	0.4761904761904763
4.1050005e6	0.5149438865918488
4.1150005e6	0.3670886075949368
4.1250005e6	0.38444154715341156
4.1350005e6	0.3492009776273736
4.1450005e6	0.3402315696907519
4.1550005e6	0.3808448089122699
4.1650005e6	0.5238961997294307
4.1750005e6	0.5501310370647697
4.1850005e6	0.5678101624967757
4.1950005e6	0.6005318363126017
4.2050005e6	0.6586755150006912
4.2150005e6	0.6191944161698416
4.2250005e6	0.6992390385312235
4.2350005e6	0.7290361567126599
4.2450005e6	0.6952554081076169
4.2550005e6	0.6493275109170306
4.2650005e6	0.6337483739081956
4.2750005e6	0.5777201038131364
4.2850005e6	0.47236855282924384
4.2950005e6	0.4809700155298053
4.3050005e6	0.5062763784887678
4.3150005e6	0.5039218422889045
4.3250005e6	0.46312075983717776
4.3350005e6	0.5121039567820119
4.3450005e6	0.5209742895805143
4.3550005e6	0.45486025228790505
4.3650005e6	0.39063204079212616
4.3750005e6	0.3293288064768869
4.3850005e6	0.27687464224384667
4.3950005e6	0.23241719520789292
4.4050005e6	0.1864991752315696
4.4150005e6	0.20371944739638687
4.4250005e6	0.2594996949359366
4.4350005e6	0.24445497630331756
4.4450005e6	0.3311093564942756
4.4550005e6	0.461835963547455
4.4650005e6	0.5527521092808356
4.4750005e6	0.6047522209140533
4.4850005e6	0.7111157455683003
4.4950005e6	0.7214121962402568
4.5050005e6	0.6522056455940753
4.5150005e6	0.5422556390977444
4.5250005e6	0.43233723440518124
4.5350005e6	0.32821815265338855
4.5450005e6	0.24289527398335692
4.5550005e6	0.1426243567753002
4.5650005e6	0.1494877049180328
4.5750005e6	0.26666666666666666
4.5850005e6	0.3117560255779636
4.5950005e6	0.3355223880597016
4.6050005e6	0.37321136883371436
4.6150005e6	0.38841400617919675
4.6250005e6	0.430388151174668
4.6350005e6	0.43850137741046835
4.6450005e6	0.46865463016889913
4.6550005e6	0.4448191530441498
4.6650005e6	0.430096267522378
4.6750005e6	0.36426153572064857
4.6850005e6	0.3185032894736842
4.6950005e6	0.3342430389083534
4.7050005e6	0.41522646964343085
4.7150005e6	0.40252100840336136
4.7250005e6	0.38915733647613426
4.7350005e6	0.45103066867772756
4.7450005e6	0.47950282485875706
4.7550005e6	0.5395649150690375
4.7650005e6	0.5583968788792341
4.7750005e6	0.5575613886536833
4.7850005e6	0.5189887640449439
4.7950005e6	0.45967305185036605
4.8050005e6	0.32361161745048006
4.8150005e6	0.2320981344237158
4.8250005e6	0.2088142707240294
4.8350005e6	0.18900736506540622
4.8450005e6	0.19196110210696923
4.8550005e6	0.191885800150263
4.8650005e6	0.22124668740638329
4.8750005e6	0.2216677785190128
4.8850005e6	0.27076965441277706
4.8950005e6	0.2647608102284155
4.9050005e6	0.27975077881619936
4.9150005e6	0.2614903921262303
4.9250005e6	0.25492333901192504
4.9350005e6	0.18687350835322197
4.9450005e6	0.1631681243926142
4.9550005e6	0.17940074906367043
4.9650005e6	0.2167860798362334
4.9750005e6	0.2798991013715908
4.9850005e6	0.3684048607906477
4.9950005e6	0.45740350877192987
5.0050005e6	0.5107166512120813
5.0150005e6	0.5403537414965986
5.0250005e6	0.5541290770298405
5.0350005e6	0.5434192672998643
5.0450005e6	0.48501210202941725
5.0550005e6	0.4436503129416515
5.0650005e6	0.4480581307942872
5.0750005e6	0.4878773803994427
5.0850005e6	0.43565891472868223
5.0950005e6	0.4133416458852868
5.1050005e6	0.3324009324009324
5.1150005e6	0.3102333931777379
5.1250005e6	0.15983050847457628
5.1350005e6	0.15230323769413
5.1450005e6	0.181072830353249
5.1550005e6	0.19065456651863294
5.1650005e6	0.23037405683095205
5.1750005e6	0.2859282371294852
5.1850005e6	0.3341476558289923
5.1950005e6	0.33269998099943
5.2050005e6	0.3253570050173678
5.2150005e6	0.2875822729267223
5.2250005e6	0.24818046392849544
5.2350005e6	0.2111824394284531
5.2450005e6	0.18855507868383406
5.2550005e6	0.15643872978764856
5.2650005e6	0.14400446179587287
5.2750005e6	0.10121551225159175
5.2850005e6	0.05499438832772168
5.2950005e6	0.010973302501576647
5.3050005e6	0.03202160493827162
5.3150005e6	0.06108026249369007
5.3250005e6	0.16566037735849057
5.3350005e6	0.2657084188911705
5.3450005e6	0.3263378803777545
5.3550005e6	0.36689091148924946
5.3650005e6	0.33775351014040567
5.3750005e6	0.29325669423804857
5.3850005e6	0.18804067385035672
5.3950005e6	0.15379461034231615
5.4050005e6	0.13431388395021826
5.4150005e6	0.2627500393762798
5.4250005e6	0.3572337042925279
5.4350005e6	0.3853365384615385
5.4450005e6	0.4266301869585044
5.4550005e6	0.47287747586344175
5.4650005e6	0.4488344988344989
5.4750005e6	0.3857537490134175
5.4850005e6	0.3876616493534026
5.4950005e6	0.3710843373493977
5.5050005e6	0.3573094390573217
5.5150005e6	0.4329761324890405
5.5250005e6	0.4821652421652422
5.5350005e6	0.50510569909754
5.5450005e6	0.5339201083276912
5.5550005e6	0.614505893019039
5.5650005e6	0.6005945575120056
5.5750005e6	0.6464143953426832
5.5850005e6	0.6422187981510017
5.5950005e6	0.6505674957739676
5.6050005e6	0.5569957601453666
5.6150005e6	0.5735691318327975
5.6250005e6	0.57827903091061
5.6350005e6	0.5964989059080963
5.6450005e6	0.5529042386185243
5.6550005e6	0.5039534883720931
5.6650005e6	0.4296022201665125
5.6750005e6	0.3860188087774295
5.6850005e6	0.3832987386236628
5.6950005e6	0.45049712925360597
5.7050005e6	0.5149039107646822
5.7150005e6	0.4342098914354645
5.7250005e6	0.4048567053161234
5.7350005e6	0.34791025076990756
5.7450005e6	0.24041411999501064
5.7550005e6	0.1705518018018018
5.7650005e6	0.23486667706221737
5.7750005e6	0.22661723818350324
5.7850005e6	0.3102400985019495
5.7950005e6	0.3760279965004374
5.8050005e6	0.36435229218185267
5.8150005e6	0.332517104789341
5.8250005e6	0.31894389438943893
5.8350005e6	0.2419576245896747
5.8450005e6	0.191140642303433
5.8550005e6	0.1680936248845088
5.8650005e6	0.17078182693851343
5.8750005e6	0.15882652196031885
5.8850005e6	0.17154543837809003
5.8950005e6	0.19285825182425093
5.9050005e6	0.19382594417077179
5.9150005e6	0.1545454545454546
5.9250005e6	0.11772758384668038
5.9350005e6	0.13980512450378926
5.9450005e6	0.17855389843307537
5.9550005e6	0.255118378470448
5.9650005e6	0.2680969823826967
5.9750005e6	0.30481858322134775
5.9850005e6	0.3019666048237477
5.9950005e6	0.24689393939393942
6.0050005e6	0.17672145713016443
6.0150005e6	0.18428731762065098
6.0250005e6	0.27648541591645664
6.0350005e6	0.32345328842403837
6.0450005e6	0.4075553336661674
6.0550005e6	0.40790549750113586
6.0650005e6	0.46718123793973576
6.0750005e6	0.4421853764609949
6.0850005e6	0.40667490729295425
6.0950005e6	0.3765989206567919
6.1050005e6	0.4251837570791662
6.1150005e6	0.3960404040404041
6.1250005e6	0.35965855200758773
6.1350005e6	0.38228735266008285
6.1450005e6	0.47847533632287004
6.1550005e6	0.4654829733669008
6.1650005e6	0.4955460646735814
6.1750005e6	0.5302833204718334
6.1850005e6	0.5173233119165959
6.1950005e6	0.5086240947992101
6.2050005e6	0.5325042016806723
6.2150005e6	0.5370384468976019
6.2250005e6	0.5070246085011186
6.2350005e6	0.521415770609319
6.2450005e6	0.4201409869083585
6.2550005e6	0.5084774790203802
6.2650005e6	0.5119327731092438
6.2750005e6	0.4491303795861368
6.2850005e6	0.4891515407344872
6.2950005e6	0.494811599921089
6.3050005e6	0.43333333333333335
6.3150005e6	0.4059151307329619
6.3250005e6	0.48136690647482017
6.3350005e6	0.44512718863561274
6.3450005e6	0.5034584253127299
6.3550005e6	0.4457142857142857
6.3650005e6	NaN
6.3750005e6	-0.02091503267973854
6.3850005e6	0.05036496350364967
6.3950005e6	0.09314586994727596
6.4050005e6	0.1798219584569733
6.4150005e6	0.4359442795158713
6.4250005e6	0.5020734142220857
6.4350005e6	0.5567417852196903
6.4450005e6	0.6085518955873213
6.4550005e6	0.6565243535778714
6.4650005e6	0.6490867852453146
6.4750005e6	0.6313792611610327
6.4850005e6	0.5526449712066427
6.4950005e6	0.5091163382072473
6.5050005e6	0.43107425165219654
6.5150005e6	0.3430463576158941
6.5250005e6	0.34790067720090295
6.5350005e6	0.34005400540054004
6.5450005e6	0.48044302837202246
6.5550005e6	0.6286919831223629
6.5650005e6	0.6976948643722526
6.5750005e6	0.7240043057050592
6.5850005e6	0.744322033898305
6.5950005e6	0.6705495537811179
6.6050005e6	0.5724631458422786
6.6150005e6	0.44212168486739467
6.6250005e6	0.38477337110481596
6.6350005e6	0.32704654895666135
6.6450005e6	0.32932924156071897
6.6550005e6	0.3558726673984631
6.6650005e6	0.35548113418173705
6.6750005e6	0.3724366041896361
6.6850005e6	0.35329062317996507
6.6950005e6	0.2745486313337216
6.7050005e6	0.23708260105448153
6.7150005e6	0.21248665955176094
6.7250005e6	0.24489986027014435
6.7350005e6	0.2742705570291778
6.7450005e6	0.302827763496144
6.7550005e6	0.36759307813319353
6.7650005e6	0.3501740427647937
6.7750005e6	0.33096126255380204
6.7850005e6	0.29050505050505054
6.7950005e6	0.37111063556601764
6.8050005e6	0.3304227029172455
6.8150005e6	0.4108124253285544
6.8250005e6	0.4694047182496027
6.8350005e6	0.5465578572923206
6.8450005e6	0.6448519299532411
6.8550005e6	0.7015280446518437
6.8650005e6	0.7424092409240924
6.8750005e6	0.7123891891891894
6.8850005e6	0.6618542593226138
6.8950005e6	0.6760232584653973
6.9050005e6	0.6888784497944803
6.9150005e6	0.7024363110468351
6.9250005e6	0.7820822210357715
6.9350005e6	0.817174119885823
6.9450005e6	0.7302840059790733
6.9550005e6	0.7355326114328885
6.9650005e6	0.6342544187204381
6.9750005e6	0.5504645760743322
6.9850005e6	0.5406121247792819
6.9950005e6	0.48911342894393756
7.0050005e6	0.31685658153241647
7.0150005e6	0.40755350398657153
7.0250005e6	0.44802307822840665
7.0350005e6	0.4103250478011472
7.0450005e6	0.41264579496623693
7.0550005e6	0.3921379310344828
7.0650005e6	0.21505031354819895
7.0750005e6	0.07786092352619095
7.0850005e6	0.035638492499085295
7.0950005e6	0.013688212927756686
7.1050005e6	0.005134871628209328
7.1150005e6	0.05174428900301049
7.1250005e6	0.06327249439641373
7.1350005e6	0.08542108987968863
7.1450005e6	0.12959228408592727
7.1550005e6	0.11900434610825765
7.1650005e6	0.13995545657015596
7.1750005e6	0.14758861127251602
7.1850005e6	0.17532070861331708
7.1950005e6	0.22931332948643976
7.2050005e6	0.32737556561085973
7.2150005e6	0.35038548752834464
7.2250005e6	0.345042492917847
7.2350005e6	0.3397132075471699
7.2450005e6	0.317459165154265
7.2550005e6	0.3179872758820127
7.2650005e6	0.29458978917957845
7.2750005e6	0.29080385852090035
7.2850005e6	0.298819867721437
7.2950005e6	0.2947196192176112
7.3050005e6	0.2844707874682473
7.3150005e6	0.31761194029850753
7.3250005e6	0.311195530726257
7.3350005e6	0.3710686712718407
7.3450005e6	0.3710553174117167
7.3550005e6	0.3711223203026482
7.3650005e6	0.39905557573556116
7.3750005e6	0.37360469471844177
7.3850005e6	0.342
7.3950005e6	0.33418049792531124
7.4050005e6	0.31756917781014166
7.4150005e6	0.276298559580969
7.4250005e6	0.31408973992569306
7.4350005e6	0.2910755148741419
7.4450005e6	0.3260681114551084
7.4550005e6	0.3175287356321839
7.4650005e6	0.2893770119295588
7.4750005e6	0.2967888957944893
7.4850005e6	0.4003282994090611
7.4950005e6	0.3892021374608439
7.5050005e6	0.3846276701936515
7.5150005e6	0.4227531285551764
7.5250005e6	0.40484920165582494
7.5350005e6	0.3732524399894487
7.5450005e6	0.4125034731869964
7.5550005e6	0.4206793949913216
7.5650005e6	0.4233661773577317
7.5750005e6	0.42503206890232736
7.5850005e6	0.3991276313294141
7.5950005e6	0.4590120160213619
7.6050005e6	0.4763282172373082
7.6150005e6	0.5075486381322957
7.6250005e6	0.6200567644276255
7.6350005e6	0.6632120872971461
7.6450005e6	0.6707875894988068
7.6550005e6	0.698311638097693
7.6650005e6	0.6950130428111093
7.6750005e6	0.5433832709113608
7.6850005e6	0.34809787462046793
7.6950005e6	0.24510731174972716
7.7050005e6	0.2020557545553652
7.7150005e6	0.20786928976325442
7.7250005e6	0.15938979484481852
7.7350005e6	0.176631100227392
7.7450005e6	0.1523273657289003
7.7550005e6	0.20092362344582598
7.7650005e6	0.23530793757341842
7.7750005e6	0.2862062581003519
7.7850005e6	0.34239332096474956
7.7950005e6	0.3495669893020887
7.8050005e6	0.3368078175895766
7.8150005e6	0.2535559678416821
7.8250005e6	0.17028639618138425
7.8350005e6	0.1257317073170732
7.8450005e6	0.08633093525179858
7.8550005e6	0.0775941837409121
7.8650005e6	0.12552719200887905
7.8750005e6	0.13286631640396965
7.8850005e6	0.1326219512195122
7.8950005e6	0.13216318785578748
7.9050005e6	0.11354814396080648
7.9150005e6	0.09624003038359287
7.9250005e6	0.10419016921837229
7.9350005e6	0.11095712429623215
7.9450005e6	0.1192108971348051
7.9550005e6	0.14526445264452645
7.9650005e6	0.1531355154481493
7.9750005e6	0.15682842747281892
7.9850005e6	0.10506265664160404
7.9950005e6	0.12267260579064593
8.0050005e6	0.09635121951219515
8.0150005e6	0.09813756223492538
8.0250005e6	0.0966822867853796
8.0350005e6	0.1303818034118603
8.0450005e6	0.15957271980279378
8.0550005e6	0.24031965128950242
8.0650005e6	0.2272040302267003
8.0750005e6	0.22123893805309736
8.0850005e6	0.2086856390853759
8.0950005e6	0.16883842794759826
8.1050005e6	0.1178232440413415
8.1150005e6	0.13611289288005132
8.1250005e6	0.12068192014356216
8.1350005e6	0.08768431983385255
8.1450005e6	0.1643324937027708
8.1550005e6	0.18694262157159686
8.1650005e6	0.19023278528406318
8.1750005e6	0.19488542012620394
8.1850005e6	0.23659529286851888
8.1950005e6	0.15794429187916834
8.2050005e6	0.0787077826725404
8.2150005e6	0.055022980958634324
8.2250005e6	0.04641046606704828
8.2350005e6	0.02324792126251488
8.2450005e6	0.024678111587982863
8.2550005e6	0.0666413084823127
8.2650005e6	0.08702225955480893
8.2750005e6	0.14619658938493965
8.2850005e6	0.1725
8.2950005e6	0.19960841899167892
8.3050005e6	0.18970658970658966
8.3150005e6	0.20245273377618805
8.3250005e6	0.17865361077111383
8.3350005e6	0.16415735794074798
8.3450005e6	0.16610470275066552
8.3550005e6	0.16996352714009874
8.3650005e6	0.18615544041450777
8.3750005e6	0.1867393278837421
8.3850005e6	0.1449107142857143
8.3950005e6	0.12986641221374048
8.4050005e6	0.2022922636103152
8.4150005e6	0.2642367376398413
8.4250005e6	0.2852572145545797
8.4350005e6	0.2846401718582171
8.4450005e6	0.25458374280499796
8.4550005e6	0.25539860366942685
8.4650005e6	0.21688311688311687
8.4750005e6	0.1828247602441151
8.4850005e6	0.22668696093353627
8.4950005e6	0.2649988731124634
8.5050005e6	0.20280210157618214
8.5150005e6	0.19368616527390897
8.5250005e6	0.18312131554452377
8.5350005e6	0.1658070124601565
8.5450005e6	0.13427471116816436
8.5550005e6	0.1582507288629738
8.5650005e6	0.11843933725280603
8.5750005e6	0.1865592454313225
8.5850005e6	0.24432605221097498
8.5950005e6	0.29242119382964454
8.6050005e6	0.2715928895085396
8.6150005e6	0.2645206933144676
8.6250005e6	0.21354369792589964
8.6350005e6	0.21118536756946887
8.6450005e6	0.2679440704298291
8.6550005e6	0.2940513462742643
8.6650005e6	0.31678879661292947
8.6750005e6	0.3463360059668097
8.6850005e6	0.32495392554367863
8.6950005e6	0.32531488380344153
8.7050005e6	0.36744560838033846
8.7150005e6	0.34689632759181027
8.7250005e6	0.358245382585752
8.7350005e6	0.3404958677685951
8.7450005e6	0.27591240875912404
8.7550005e6	0.27104883577168765
8.7650005e6	0.2836429542365202
8.7750005e6	0.2662732637312756
8.7850005e6	0.32326311071268493
8.7950005e6	0.27298616761594796
8.8050005e6	0.22251753414544115
8.8150005e6	0.20659072416598864
8.8250005e6	0.2117113402061856
8.8350005e6	0.20439806187103995
8.8450005e6	0.25353697749196136
8.8550005e6	0.33926613243357234
8.8650005e6	0.33707317073170734
8.8750005e6	0.346027149321267
8.8850005e6	0.3938333697791384
8.8950005e6	0.3917831791783179
8.9050005e6	0.3460373216245884
8.9150005e6	0.32942828485456377
8.9250005e6	0.3125382262996942
8.9350005e6	0.24943037974683543
8.9450005e6	0.19435364041604752
8.9550005e6	0.23034521158129173
8.9650005e6	0.24739787353105766
8.9750005e6	0.24301794949802258
8.9850005e6	0.24328742243075532
8.9950005e6	0.29052797478329395
9.0050005e6	0.2641342486651412
9.0150005e6	0.2512415721098504
9.0250005e6	0.234004989445404
9.0350005e6	0.23874619068350025
9.0450005e6	0.2514480408858603
9.0550005e6	0.21038706516413525
9.0650005e6	0.21652392947103277
9.0750005e6	0.26613003095975235
9.0850005e6	0.2642615108630656
9.0950005e6	0.2381445726395103
9.1050005e6	0.2798757488351454
9.1150005e6	0.24492166872029578
9.1250005e6	0.2122510334460729
9.1350005e6	0.26907983761840326
9.1450005e6	0.3265316995205115
9.1550005e6	0.3513787132010125
9.1650005e6	0.39077302885357196
9.1750005e6	0.406296472077203
9.1850005e6	0.400753806723956
9.1950005e6	0.35894357743097244
9.2050005e6	0.3731426578304848
9.2150005e6	0.3923622047244094
9.2250005e6	0.40146299483648884
9.2350005e6	0.4123865456486919
9.2450005e6	0.42178688037993467
9.2550005e6	0.34538986065816774
9.2650005e6	0.3236505527856059
9.2750005e6	0.305338078291815
9.2850005e6	0.2681502581449172
9.2950005e6	0.2622601279317697
9.3050005e6	0.1835115450178212
9.3150005e6	0.1769083637628239
9.3250005e6	0.174372042227885
9.3350005e6	0.13835484492390676
9.3450005e6	0.11104640582347591
9.3550005e6	0.20055042264596035
9.3650005e6	0.16731736767961364
9.3750005e6	0.1470075968130443
9.3850005e6	0.16543120593021154
9.3950005e6	0.17849694354548726
9.4050005e6	0.22539321584233468
9.4150005e6	0.2818197366170686
9.4250005e6	0.33972286374133953
9.4350005e6	0.3799968987439913
9.4450005e6	0.4248299319727891
9.4550005e6	0.4084630084630085
9.4650005e6	0.3805309734513274
9.4750005e6	0.34792547361828713
9.4850005e6	0.3237474058701452
9.4950005e6	0.2946216385240775
9.5050005e6	0.3274168953949375
9.5150005e6	0.28941596531497066
9.5250005e6	0.2658550724637681
9.5350005e6	0.24395706952869814
9.5450005e6	0.21393776949073537
9.5550005e6	0.13204670002382654
9.5650005e6	0.10261876562705621
9.5750005e6	0.08856845547792479
9.5850005e6	0.09014267185473412
9.5950005e6	0.10098951410426822
9.6050005e6	0.08216892596454642
9.6150005e6	0.088523258175909
9.6250005e6	0.1025077720207254
9.6350005e6	0.11841011743450769
9.6450005e6	0.12537903757415952
9.6550005e6	0.1286722842177181
9.6650005e6	0.13565173880410308
9.6750005e6	0.142188642456739
9.6850005e6	0.24611283873833853
9.6950005e6	0.2397427367487248
9.7050005e6	0.2558977582233397
9.7150005e6	0.2461220657276996
9.7250005e6	0.23449367088607598
9.7350005e6	0.12993479549496148
9.7450005e6	0.1180824814945365
9.7550005e6	0.15970887918486176
9.7650005e6	0.1593363499245852
9.7750005e6	0.15654692931633837
9.7850005e6	0.15446784291405805
9.7950005e6	0.1378320935175346
9.8050005e6	0.06152162014230984
9.8150005e6	0.07592592592592594
9.8250005e6	0.1016574585635359
9.8350005e6	0.11915085817524844
9.8450005e6	0.14879766820500365
9.8550005e6	0.19692149820420726
9.8650005e6	0.21444816053511706
9.8750005e6	0.2633245382585752
9.8850005e6	0.2748911465892598
9.8950005e6	0.25599672533769957
9.9050005e6	0.2592233009708738
9.9150005e6	0.28321167883211684
9.9250005e6	0.3075342465753425
9.9350005e6	0.2807531380753138
9.9450005e6	0.31863636363636355
9.9550005e6	0.3211488250652742
9.9650005e6	0.29268292682926833
9.9750005e6	NaN
9.9850005e6	NaN
9.9950005e6	NaN
1.00050005e7	NaN
1.00150005e7	NaN
1.00250005e7	NaN
1.00350005e7	0.1424083769633508
1.00450005e7	0.1518796992481203
1.00550005e7	0.14172661870503597
1.00650005e7	0.16024096385542172
1.00750005e7	0.13907284768211922
1.00850005e7	NaN
1.00950005e7	NaN
