# Supplementary material for: Admixture of evolutionary rates across a butterfly hybrid zone
Source: eLife. 2022 Jun 15;11:e78135. doi: 10.7554/eLife.78135 (PMC9246367; doi:10.7554/eLife.78135)
Supplement: Figure 2—source data 1. [file elife-78135-fig2-data1.zip › Fst_50kbWindows_10kbIncreaments/Chromosome17.csv]

Position	Fst_XY_KM
25000.5	-0.015043156596794052
35000.5	-0.021739130434782584
45000.5	-0.003885135135135117
55000.5	0.026792009400705072
65000.5	0.031230008723466134
75000.5	0.09372656835791052
85000.5	0.1730994152046784
95000.5	0.20846334686898912
105000.5	0.21815336463223786
115000.5	0.19750229568411387
125000.5	0.17641395908543925
135000.5	0.15465851172273193
145000.5	0.15850593025314216
155000.5	0.24457383147339481
165000.5	0.28652434956637757
175000.5	0.3390523381851966
185000.5	0.34270054808171396
195000.5	0.3863994273443092
205000.5	0.4462968341562591
215000.5	0.4679571017525504
225000.5	0.4885849462365592
235000.5	0.49543416598041917
245000.5	0.49936750272628133
255000.5	0.39467680608365024
265000.5	0.32420143884892094
275000.5	0.34112066409724284
285000.5	0.35477897252090806
295000.5	0.38706854642683514
305000.5	0.44238721804511283
315000.5	0.5494556404910818
325000.5	0.5670623145400594
335000.5	0.5974289245982695
345000.5	0.6334238459639595
355000.5	0.5989147286821707
365000.5	0.58271679805943
375000.5	0.5966931637519873
385000.5	0.5879810538780342
395000.5	0.4893333333333335
405000.5	0.4941511223521972
415000.5	0.4160981448234591
425000.5	0.3197459584295612
435000.5	0.23035043804755942
445000.5	0.24282907662082515
455000.5	0.1870238863783086
465000.5	0.1765987350667604
475000.5	0.26339047619047623
485000.5	0.30182341650671785
495000.5	0.40221559437579896
505000.5	0.5575400168491997
515000.5	0.646782431052094
525000.5	0.6248695118206941
535000.5	0.6735428160230271
545000.5	0.7190125801091859
555000.5	0.7434296468504373
565000.5	0.7611225353816378
575000.5	0.8196191160618038
585000.5	0.8462677359654533
595000.5	0.8608936229077329
605000.5	0.889427740058196
615000.5	0.9141868512110727
625000.5	0.9089558075870161
635000.5	0.8875570032573289
645000.5	0.8074490097546558
655000.5	0.7723581757508343
665000.5	0.7700134468848051
675000.5	0.7859684593611
685000.5	0.736641221374046
695000.5	0.7996039603960396
705000.5	0.8508164275111331
715000.5	0.8798618605655085
725000.5	0.8726159230096239
735000.5	0.8373018940858139
745000.5	0.8240499357444466
755000.5	0.7887329672564573
765000.5	0.713033565547815
775000.5	0.6576900618941959
785000.5	0.6101237596164567
795000.5	0.5418181818181818
805000.5	0.4705740472744814
815000.5	0.4190430849797667
825000.5	0.373787004053556
835000.5	0.44567532001435584
845000.5	0.5385259631490786
855000.5	0.6028565913916232
865000.5	0.5887235419169979
875000.5	0.5596066732957684
885000.5	0.5231471204834135
895000.5	0.43145321831453226
905000.5	0.3685817374410214
915000.5	0.4108617886178862
925000.5	0.44036193246081756
935000.5	0.4952366993990913
945000.5	0.4868630201028518
955000.5	0.5006659656501927
965000.5	0.47834156563388724
975000.5	0.5051939682948835
985000.5	0.42292547409107384
995000.5	0.358060606060606
1.0050005e6	0.38051787916152896
1.0150005e6	0.4791499330655956
1.0250005e6	0.5411990327691153
1.0350005e6	0.6201950241501869
1.0450005e6	0.6872564302416212
1.0550005e6	0.666999666999667
1.0650005e6	0.5984684109763881
1.0750005e6	0.4259897114739432
1.0850005e6	0.32666264818163554
1.0950005e6	0.37995075624340485
1.1050005e6	0.38855389059397005
1.1150005e6	0.3795234182415776
1.1250005e6	0.3373753705200755
1.1350005e6	0.28195015064365925
1.1450005e6	0.1841463414634147
1.1550005e6	0.16209542876209543
1.1650005e6	0.20067848882035466
1.1750005e6	0.2946688206785138
1.1850005e6	0.3497307001795333
1.1950005e6	0.4196319018404908
1.2050005e6	0.5026694045174538
1.2150005e6	0.576147382029735
1.2250005e6	0.5913719943422914
1.2350005e6	0.5993596926524731
1.2450005e6	0.603197219808862
1.2550005e6	0.6207433524313207
1.2650005e6	0.6378031196749248
1.2750005e6	0.6417080943275972
1.2850005e6	0.6388132825258576
1.2950005e6	0.6341303800654418
1.3050005e6	0.5711747851002866
1.3150005e6	0.4481671554252199
1.3250005e6	0.364412693138395
1.3350005e6	0.34209416725228387
1.3450005e6	0.300552104899931
1.3550005e6	0.2692307692307692
1.3650005e6	0.2863935835004297
1.3750005e6	0.35472456775231204
1.3850005e6	0.3749082506456437
1.3950005e6	0.46083874778499706
1.4050005e6	0.5431429762401
1.4150005e6	0.584057663769345
1.4250005e6	0.562442782181534
1.4350005e6	0.5644194756554309
1.4450005e6	0.5556875285518503
1.4550005e6	0.5587966172189105
1.4650005e6	0.5541748749810577
1.4750005e6	0.5976262933657942
1.4850005e6	0.6015880017644465
1.4950005e6	0.5484933311378232
1.5050005e6	0.5037049126815735
1.5150005e6	0.5371848739495798
1.5250005e6	0.5604732454961011
1.5350005e6	0.5707553520937122
1.5450005e6	0.6268182405373983
1.5550005e6	0.56663475347056
1.5650005e6	0.4340684410646388
1.5750005e6	0.340500290866783
1.5850005e6	0.39213589178987096
1.5950005e6	0.46589714876389016
1.6050005e6	0.5068095151625204
1.6150005e6	0.600494249596046
1.6250005e6	0.7071876305892185
1.6350005e6	0.660558445694872
1.6450005e6	0.5310765654511115
1.6550005e6	0.4842024774430341
1.6650005e6	0.44660306446949993
1.6750005e6	0.5032105760151085
1.6850005e6	0.45300426411681094
1.6950005e6	0.4900306953156279
1.7050005e6	0.511386605578763
1.7150005e6	0.5066884176182708
1.7250005e6	0.33472998137802606
1.7350005e6	0.3189795918367347
1.7450005e6	0.3005836575875486
1.7550005e6	0.33727319854847065
1.7650005e6	0.3477359519912711
1.7750005e6	0.27042944785276074
1.7850005e6	0.3013333333333334
1.7950005e6	0.34202247191011237
1.8050005e6	0.28627450980392155
1.8150005e6	0.20961627369394362
1.8250005e6	0.2213066999583854
1.8350005e6	0.1553392150897475
1.8450005e6	0.062362362362362395
1.8550005e6	0.05644080416976919
1.8650005e6	0.07234617985125087
1.8750005e6	0.06926112396244391
1.8850005e6	0.1527413876758855
1.8950005e6	0.20098280098280097
1.9050005e6	0.2402469460133982
1.9150005e6	0.26645107198466883
1.9250005e6	0.3013010590015129
1.9350005e6	0.23703703703703702
1.9450005e6	0.27201656743463637
1.9550005e6	0.3169849246231156
1.9650005e6	0.3380047132757266
1.9750005e6	0.4169017664252129
1.9850005e6	0.5067367893814175
1.9950005e6	0.5340408163265307
2.0050005e6	0.5207280080889788
2.0150005e6	0.4932779344116338
2.0250005e6	0.4187755102040817
2.0350005e6	0.4163346613545817
2.0450005e6	0.30301794453507347
2.0550005e6	0.23408683171869393
2.0650005e6	0.23412204234122047
2.0750005e6	0.2583961248654467
2.0850005e6	0.2352664770619513
2.0950005e6	0.2728628111097752
2.1050005e6	0.29461212976022577
2.1150005e6	0.3171339563862928
2.1250005e6	0.2850133018031334
2.1350005e6	0.2306639839034205
2.1450005e6	0.18264660998473947
2.1550005e6	0.22133448499244227
2.1650005e6	0.1819625928772739
2.1750005e6	0.21871771498024917
2.1850005e6	0.24966179358498805
2.1950005e6	0.23955876759224046
2.2050005e6	0.20325414904002603
2.2150005e6	0.21602201498241858
2.2250005e6	0.20116671783850174
2.2350005e6	0.21041014659858345
2.2450005e6	0.2485811577752554
2.2550005e6	0.3713302752293578
2.2650005e6	0.36044139775957207
2.2750005e6	0.3608208955223881
2.2850005e6	0.4311992786293958
2.2950005e6	0.4528284023668639
2.3050005e6	0.4574541852402179
2.3150005e6	0.5733934611048478
2.3250005e6	0.6574031007751939
2.3350005e6	0.6720672682526663
2.3450005e6	0.6763145819950445
2.3550005e6	0.6110225538409361
2.3650005e6	0.5650901106943556
2.3750005e6	0.5224339540926808
2.3850005e6	0.48897637795275595
2.3950005e6	0.4320431161195494
2.4050005e6	0.45726602697816715
2.4150005e6	0.40040228995822374
2.4250005e6	0.36000000000000004
2.4350005e6	0.40320890635232487
2.4450005e6	0.48689854027752744
2.4550005e6	0.5054892601431981
2.4650005e6	0.549483826565726
2.4750005e6	0.5468060394889664
2.4850005e6	0.4633402633402633
2.4950005e6	0.3290234463919872
2.5050005e6	0.29855230811253763
2.5150005e6	0.3042287949156685
2.5250005e6	0.4176300085251492
2.5350005e6	0.4463736605062898
2.5450005e6	0.5051140599373788
2.5550005e6	0.5576708598106601
2.5650005e6	0.5632378185659581
2.5750005e6	0.5330341946464492
2.5850005e6	0.5601846153846154
2.5950005e6	0.5247029393370856
2.6050005e6	0.45865011636927855
2.6150005e6	0.40332654446707406
2.6250005e6	0.38525911708253374
2.6350005e6	0.32408376963350793
2.6450005e6	0.315021770682148
2.6550005e6	0.2664988990248506
2.6650005e6	0.267578125
2.6750005e6	0.25424810530514563
2.6850005e6	0.2054181389870436
2.6950005e6	0.1705891307657178
2.7050005e6	0.18649420460272134
2.7150005e6	0.18192811555256974
2.7250005e6	0.18043525102348634
2.7350005e6	0.19674736647569768
2.7450005e6	0.18464994384125802
2.7550005e6	0.17226405182980217
2.7650005e6	0.20093491549802228
2.7750005e6	0.2042559568410011
2.7850005e6	0.23874429836329492
2.7950005e6	0.28024760832864376
2.8050005e6	0.29078756175530374
2.8150005e6	0.29378045285182003
2.8250005e6	0.3006494587843463
2.8350005e6	0.34533093381323726
2.8450005e6	0.3236429872495446
2.8550005e6	0.4447609054114825
2.8650005e6	0.5049427806184563
2.8750005e6	0.4979968489759172
2.8850005e6	0.46016686531585216
2.8950005e6	0.4515965534718704
2.9050005e6	0.3430641821946171
2.9150005e6	0.16413012729844417
2.9250005e6	0.12229709932610608
2.9350005e6	0.14042248478338706
2.9450005e6	0.15469003570269393
2.9550005e6	0.17757930397289806
2.9650005e6	0.1511215266153331
2.9750005e6	0.15675007723200496
2.9850005e6	0.1452239192337562
2.9950005e6	0.061965911744104644
3.0050005e6	0.022135922330097143
3.0150005e6	0.03141600703605986
3.0250005e6	0.06376458297057291
3.0350005e6	0.09218093156213221
3.0450005e6	0.14938162544169617
3.0550005e6	0.20559440559440564
3.0650005e6	0.24563431700638882
3.0750005e6	0.22208398133748058
3.0850005e6	0.19980401763841255
3.0950005e6	0.24510489510489514
3.1050005e6	0.2674005080440305
3.1150005e6	0.3031734669529945
3.1250005e6	0.2967962409226827
3.1350005e6	0.2551943462897527
3.1450005e6	0.1961221876714835
3.1550005e6	0.18496698831894365
3.1650005e6	0.18197918284915332
3.1750005e6	0.20790393676850588
3.1850005e6	0.2323157570151095
3.1950005e6	0.2385976198134449
3.2050005e6	0.20842527582748246
3.2150005e6	0.1580657946888625
3.2250005e6	0.03500000000000002
3.2350005e6	-0.02363788767812236
3.2450005e6	-0.04944684944684941
3.2550005e6	-0.052004110996916736
3.2650005e6	-0.049138616485555224
3.2750005e6	-0.011512195121951197
3.2850005e6	0.03786488740617184
3.2950005e6	0.053983641320811876
3.3050005e6	0.051038575667655794
3.3150005e6	0.059982409850483746
3.3250005e6	0.04377283294586518
3.3350005e6	-0.05046398585947853
3.3450005e6	-0.045283018867924484
3.3550005e6	-0.04249221183800618
3.3650005e6	-0.034330369172729684
3.3750005e6	0.02342275670675303
3.3850005e6	0.015852842809364585
3.3950005e6	0.0036748493311774505
3.4050005e6	0.01582600647848221
3.4150005e6	0.02492836676217766
3.4250005e6	0.060351317440401564
3.4350005e6	0.10768207515796477
3.4450005e6	0.13783370175140283
3.4550005e6	0.134149855907781
3.4650005e6	0.13329338925504297
3.4750005e6	0.08618012422360254
3.4850005e6	0.10051942655308543
3.4950005e6	0.11331719128329303
3.5050005e6	0.12344127597873372
3.5150005e6	0.14162395468033454
3.5250005e6	0.09778869778869782
3.5350005e6	0.07475592747559279
3.5450005e6	0.044274159216687994
3.5550005e6	0.031823204419889534
3.5650005e6	0.05122239082785369
3.5750005e6	0.06442748091603057
3.5850005e6	0.08124632569077016
3.5950005e6	0.14442502621461029
3.6050005e6	0.198117277897627
3.6150005e6	0.1901191001323335
3.6250005e6	0.4332304980167475
3.6350005e6	0.569310048668766
3.6450005e6	0.7194733194733195
3.6550005e6	0.7930690719202468
3.6650005e6	0.8020289855072463
3.6750005e6	0.7787509330679274
3.6850005e6	0.7215196139091695
3.6950005e6	0.6269113149847095
3.7050005e6	0.4908533469596322
3.7150005e6	0.402017238217495
3.7250005e6	0.41370309951060363
3.7350005e6	0.42466004583651645
3.7450005e6	0.48494581538059806
3.7550005e6	0.49984101748807647
3.7650005e6	0.504161979752531
3.7750005e6	0.4702770780856423
3.7850005e6	0.4092044707429323
3.7950005e6	0.33518493790893317
3.8050005e6	0.30406670069763486
3.8150005e6	0.23582203551651712
3.8250005e6	0.032854112656139585
3.8350005e6	-0.10030706243602858
3.8450005e6	-0.10646722393312796
3.8550005e6	-0.08580367618302692
3.8650005e6	-0.06410601113885148
3.8750005e6	0.03686490744387559
3.8850005e6	0.10917691579943241
3.8950005e6	0.13275362318840583
3.9050005e6	0.10410804727068096
3.9150005e6	0.10422636103151867
3.9250005e6	0.040471637985978366
3.9350005e6	0.04820483478758407
3.9450005e6	0.057238037552998215
3.9550005e6	0.0799559471365639
3.9650005e6	0.08702010968921392
3.9750005e6	0.1184663536776213
3.9850005e6	0.08346213292117467
3.9950005e6	0.12414910858995142
4.0050005e6	0.09606625258799174
4.0150005e6	0.08325041459369821
4.0250005e6	0.0805137289636847
4.0350005e6	0.09230769230769234
4.0450005e6	0.10060483870967743
4.0550005e6	0.1146471371504661
4.0650005e6	0.1749235474006117
4.0750005e6	NaN
4.0850005e6	NaN
4.0950005e6	NaN
4.1050005e6	NaN
4.1150005e6	NaN
4.1250005e6	0.3273381294964029
4.1350005e6	0.28281573498964807
4.1450005e6	0.20178759200841223
4.1550005e6	0.19539204756596062
4.1650005e6	0.2638705811863391
4.1750005e6	0.3186597170513775
4.1850005e6	0.36208892720778424
4.1950005e6	0.4193518625302734
4.2050005e6	0.46141128549179355
4.2150005e6	0.5579140728645782
4.2250005e6	0.5859138304151091
4.2350005e6	0.5922470433639948
4.2450005e6	0.5903547414792489
4.2550005e6	0.5734732824427481
4.2650005e6	0.39339411149305037
4.2750005e6	0.3154283744182038
4.2850005e6	0.3252414798614908
4.2950005e6	0.280787796871983
4.3050005e6	0.2644761314321141
4.3150005e6	0.2559916054564533
4.3250005e6	0.14950594877999598
4.3350005e6	0.11673235399498388
4.3450005e6	0.16037863421230567
4.3550005e6	0.17882855399633923
4.3650005e6	0.2017134171618074
4.3750005e6	0.24141773719238513
4.3850005e6	0.2487625418060201
4.3950005e6	0.2194013703570141
4.4050005e6	0.19902712815715626
4.4150005e6	0.17835651074589132
4.4250005e6	0.1307274139269998
4.4350005e6	0.11278340569223348
4.4450005e6	0.15634244733303457
4.4550005e6	0.2206846321922797
4.4650005e6	0.3309090909090909
4.4750005e6	0.401
4.4850005e6	0.5712477141651428
4.4950005e6	0.5599426111908178
4.5050005e6	0.518868458274399
4.5150005e6	0.45966133881943355
4.5250005e6	0.3807528641571195
4.5350005e6	0.07773454388240383
4.5450005e6	0.08620919387075285
4.5550005e6	0.10126459143968873
4.5650005e6	0.0859004739336493
4.5750005e6	0.18005374738727983
4.5850005e6	0.2955677501055297
4.5950005e6	0.34051346274264244
4.6050005e6	0.372972972972973
4.6150005e6	0.29196013289036554
4.6250005e6	0.1518146718146718
4.6350005e6	0.19147121535181236
4.6450005e6	0.19216617210682493
4.6550005e6	0.24517810599478712
4.6650005e6	0.22153297682709447
4.6750005e6	0.2855691664176875
4.6850005e6	0.30817220933230216
4.6950005e6	0.5727849079944334
4.7050005e6	0.6232900943396226
4.7150005e6	0.6487738046307714
4.7250005e6	0.6184147317854284
4.7350005e6	0.6079665601180231
4.7450005e6	0.3758773223237982
4.7550005e6	0.2929629629629629
4.7650005e6	0.25334668669671173
4.7750005e6	0.31488833746898265
4.7850005e6	0.27297173414820475
4.7950005e6	0.274703744667404
4.8050005e6	0.27049539675580886
4.8150005e6	0.2808086327004508
4.8250005e6	0.27337671327703167
4.8350005e6	0.3150661785412559
4.8450005e6	0.3496398967250985
4.8550005e6	0.36287179487179483
4.8650005e6	0.36004495644844053
4.8750005e6	0.39999999999999997
4.8850005e6	0.47210774410774414
4.8950005e6	0.535033346410357
4.9050005e6	0.5924867724867725
4.9150005e6	0.6421124206708976
4.9250005e6	0.6527326929446836
4.9350005e6	0.5993072208899547
4.9450005e6	0.5995188176662658
4.9550005e6	0.5751839331875126
4.9650005e6	0.6506473724295506
4.9750005e6	0.6654295006696002
4.9850005e6	0.7209469387755103
4.9950005e6	0.6929357911666462
5.0050005e6	0.6489103596349973
5.0150005e6	0.5889187976671154
5.0250005e6	0.5553624514063573
5.0350005e6	0.54140625
5.0450005e6	0.5520906801007557
5.0550005e6	0.6408380599606437
5.0650005e6	0.6836855641283686
5.0750005e6	0.6574001801260884
5.0850005e6	0.6723030039181542
5.0950005e6	0.7187000698053208
5.1050005e6	0.7489174772513335
5.1150005e6	0.7483870967741936
5.1250005e6	0.7685200637184253
5.1350005e6	0.7195879633384702
5.1450005e6	0.6082299990814732
5.1550005e6	0.48948181724528683
5.1650005e6	0.38360169491525425
5.1750005e6	0.2747599113518838
5.1850005e6	0.2586017098020845
5.1950005e6	0.2433845781382399
5.2050005e6	0.21242630385487532
5.2150005e6	0.14336450810938797
5.2250005e6	0.12821451929365604
5.2350005e6	0.11182029434546865
5.2450005e6	0.1805953693495039
5.2550005e6	0.26377284595300265
5.2650005e6	0.348792270531401
5.2750005e6	0.32227732592739533
5.2850005e6	0.3564044943820225
5.2950005e6	0.34568901989683126
5.3050005e6	0.3903505154639176
5.3150005e6	0.398787520331214
5.3250005e6	0.4275939010784679
5.3350005e6	0.4703103051972929
5.3450005e6	0.5762286260911156
5.3550005e6	0.5826256922575741
5.3650005e6	0.6906177567267964
5.3750005e6	0.757819165539486
5.3850005e6	0.7317632727641864
5.3950005e6	0.6641251221896384
5.4050005e6	0.6539200926462074
5.4150005e6	0.5699257057949481
5.4250005e6	0.5324684684684684
5.4350005e6	0.5057995028997515
5.4450005e6	0.5558689717925386
5.4550005e6	0.5892827004219409
5.4650005e6	0.6132450331125829
5.4750005e6	0.6970567624386825
5.4850005e6	0.7185426540284361
5.4950005e6	0.6830095759233926
5.5050005e6	0.7625000000000001
5.5150005e6	0.7791632031033529
5.5250005e6	0.7545422658716239
5.5350005e6	0.7933451327433628
5.5450005e6	0.8586649952992792
5.5550005e6	0.8370408691153649
5.5650005e6	0.7374816745398273
5.5750005e6	0.7108388312912347
5.5850005e6	0.5827695865857184
5.5950005e6	0.4944700460829493
5.6050005e6	0.4839041095890411
5.6150005e6	0.43760461223730696
5.6250005e6	0.4152239278366831
5.6350005e6	0.4222576149711328
5.6450005e6	0.3282873141533114
5.6550005e6	0.2274223034734918
5.6650005e6	0.21956458635703918
5.6750005e6	0.20730264849575727
5.6850005e6	0.1777269260106789
5.6950005e6	0.16442025040827438
5.7050005e6	0.28107660455486544
5.7150005e6	0.27379417648366305
5.7250005e6	0.28690476190476194
5.7350005e6	0.34122601778193734
5.7450005e6	0.36574774335203714
5.7550005e6	0.24865710560625812
5.7650005e6	0.23282264346922876
5.7750005e6	0.22400335711288294
5.7850005e6	0.24814029133078772
5.7950005e6	0.23851321092700403
5.8050005e6	0.254248695944809
5.8150005e6	0.3017114914425428
5.8250005e6	0.3235282911030672
5.8350005e6	0.26205160478288236
5.8450005e6	0.26757446808510643
5.8550005e6	0.31397423191278495
5.8650005e6	0.27905027932960896
5.8750005e6	0.2592375366568915
5.8850005e6	0.20885200553250347
5.8950005e6	0.19264448336252188
5.9050005e6	0.28919012860618704
5.9150005e6	0.3226964969090374
5.9250005e6	0.3671879005383235
5.9350005e6	0.4276298444503032
5.9450005e6	0.5107505948518279
5.9550005e6	0.5642755344418052
5.9650005e6	0.5876336197862083
5.9750005e6	0.6239714525608733
5.9850005e6	0.6600219860754856
5.9950005e6	0.608088863571632
6.0050005e6	0.5625195007800313
6.0150005e6	0.5117398084205836
6.0250005e6	0.44756730056804156
6.0350005e6	0.293536862617733
6.0450005e6	0.21779359430604983
6.0550005e6	0.16503890084423112
6.0650005e6	0.169217366051982
6.0750005e6	0.16056254626202818
6.0850005e6	0.18468388245770262
6.0950005e6	0.2255291222313372
6.1050005e6	0.3221082621082621
6.1150005e6	0.3430181590482155
6.1250005e6	0.42047991071428575
6.1350005e6	0.5348511383537653
6.1450005e6	0.6123360956676808
6.1550005e6	0.7135033050047214
6.1650005e6	0.7601169270119669
6.1750005e6	0.7245981308411216
6.1850005e6	0.6814220183486239
6.1950005e6	0.6185073425870047
6.2050005e6	0.5475418410041842
6.2150005e6	0.6
6.2250005e6	0.6880937942187184
6.2350005e6	0.692639474917956
6.2450005e6	0.7595253545934921
6.2550005e6	0.7688211681821907
6.2650005e6	0.7817368987498967
6.2750005e6	0.7816043283933193
6.2850005e6	0.7886204481792717
6.2950005e6	0.7029623838067934
6.3050005e6	0.5967095712764927
6.3150005e6	0.4512652296157451
6.3250005e6	0.25547612239062056
6.3350005e6	0.17886127713117336
6.3450005e6	0.1381129403434236
6.3550005e6	0.18159974707556123
6.3650005e6	0.1936058009228741
6.3750005e6	0.18273328434974284
6.3850005e6	0.14782918149466193
6.3950005e6	0.1529031214620734
6.4050005e6	0.1349867139061116
6.4150005e6	0.16345431789737172
6.4250005e6	0.2440542697525938
6.4350005e6	0.47895966360380005
6.4450005e6	0.5566382460414129
6.4550005e6	0.5525178324284041
6.4650005e6	0.5529062283394397
6.4750005e6	0.5844444444444444
6.4850005e6	0.5585553332631359
6.4950005e6	0.6029111492974831
6.5050005e6	0.6074620196604111
6.5150005e6	0.6011578044596914
6.5250005e6	0.6024039594626442
6.5350005e6	0.5645000711136395
6.5450005e6	0.4381652661064426
6.5550005e6	0.3722891566265061
6.5650005e6	0.27581284694686764
6.5750005e6	0.22237288135593225
6.5850005e6	0.17151335311572702
6.5950005e6	0.20296866410115455
6.6050005e6	0.18984578884934758
6.6150005e6	0.2171484759095379
6.6250005e6	0.2746284315439762
6.6350005e6	0.3277083333333334
6.6450005e6	0.3638981173864895
6.6550005e6	0.3695551704217216
6.6650005e6	0.38960865500200353
6.6750005e6	0.4478048780487805
6.6850005e6	0.4561503537113293
6.6950005e6	0.43720930232558136
6.7050005e6	0.3807845809403291
6.7150005e6	0.3296976882039123
6.7250005e6	0.2152583721445997
6.7350005e6	0.16907066795740563
6.7450005e6	0.14883840991223543
6.7550005e6	0.20617159336697907
6.7650005e6	0.2876440632538194
6.7750005e6	0.3203088073105404
6.7850005e6	0.2937450514647665
6.7950005e6	0.34873703802180267
6.8050005e6	0.3972759856630825
6.8150005e6	0.4787878787878787
6.8250005e6	0.48880866425992775
6.8350005e6	0.5390715667311413
6.8450005e6	0.5283151923961367
6.8550005e6	0.5022272131761184
6.8650005e6	0.25858854860186414
6.8750005e6	0.45429761453994705
6.8850005e6	0.5569150326797385
6.8950005e6	0.5651454363089267
6.9050005e6	0.5663568351847654
6.9150005e6	0.6278808726351046
6.9250005e6	0.6340733859730608
6.9350005e6	0.6307204062202475
6.9450005e6	0.684220586829781
6.9550005e6	0.7460472697636511
6.9650005e6	0.7593337700009358
6.9750005e6	0.7512693435824821
6.9850005e6	0.7194277420692515
6.9950005e6	0.7149116064565718
7.0050005e6	0.6454129674468657
7.0150005e6	0.6328404071442291
7.0250005e6	0.6252658997178208
7.0350005e6	0.6376587665313606
7.0450005e6	0.5844027233340211
7.0550005e6	0.7180540540540539
7.0650005e6	0.4592471358428806
7.0750005e6	0.3412718204488779
7.0850005e6	0.27126890203813286
7.0950005e6	0.2538461538461539
7.1050005e6	0.2381277564376156
7.1150005e6	0.1953705095445664
7.1250005e6	0.23185268938782108
7.1350005e6	0.3586438607208308
7.1450005e6	0.3973811164713991
7.1550005e6	0.4108521970705725
7.1650005e6	0.3948382881411304
7.1750005e6	0.33846653671215077
7.1850005e6	0.20573742828214653
7.1950005e6	0.25553830958092283
7.2050005e6	0.2442386270770908
7.2150005e6	0.2558690744920994
7.2250005e6	0.2541935483870968
7.2350005e6	0.2672206303724929
7.2450005e6	0.3265264238070805
7.2550005e6	0.3885714285714286
7.2650005e6	0.43529907329401857
7.2750005e6	0.5244241316270567
7.2850005e6	0.6003125000000001
7.2950005e6	0.6439969890854349
7.3050005e6	0.6731763474620619
7.3150005e6	0.6890055654730654
7.3250005e6	0.6715312978898974
7.3350005e6	0.6887157577280724
7.3450005e6	0.7126846220677673
7.3550005e6	0.7571266672478424
7.3650005e6	0.7867790360811167
7.3750005e6	0.8070246265643923
7.3850005e6	0.8199600798403193
7.3950005e6	0.8102481469545599
7.4050005e6	0.7984444444444443
7.4150005e6	0.8030356512530886
7.4250005e6	0.7466360856269112
7.4350005e6	0.6401844796470825
7.4450005e6	0.5335786966875947
7.4550005e6	0.4494076730790132
7.4650005e6	0.30968161143599743
7.4750005e6	0.40434429085840407
7.4850005e6	0.4341463414634147
7.4950005e6	0.47494632535094966
7.5050005e6	0.49980402636736143
7.5150005e6	0.49996592844974447
7.5250005e6	0.33595959595959596
7.5350005e6	0.4362435803374909
7.5450005e6	0.5164709615994922
7.5550005e6	0.6581964128935156
7.5650005e6	0.6895675543611043
7.5750005e6	0.704974116587891
7.5850005e6	0.6908533469596322
7.5950005e6	0.6499572284003421
7.6050005e6	0.5863126843657817
7.6150005e6	0.6280933062880326
7.6250005e6	0.6712581344902387
7.6350005e6	0.6885685381891755
7.6450005e6	0.7400840336134454
7.6550005e6	0.738413466384437
7.6650005e6	0.7430887799019119
7.6750005e6	0.7250586799361562
7.6850005e6	0.7150648612820756
7.6950005e6	0.6880161943319839
7.7050005e6	0.6797580374145848
7.7150005e6	0.6064038864966323
7.7250005e6	0.5854083718928226
7.7350005e6	0.5655179958429056
7.7450005e6	0.5347896440129449
7.7550005e6	0.44462348930895557
7.7650005e6	0.3798406374501992
7.7750005e6	0.23010446343779678
7.7850005e6	0.21138819617622615
7.7950005e6	0.20921820303383903
7.8050005e6	0.25611624834874513
7.8150005e6	0.2867559523809524
7.8250005e6	0.28649169275222736
7.8350005e6	0.2888730554565966
7.8450005e6	0.27106572401152135
7.8550005e6	0.18531278331822307
7.8650005e6	0.10041282946967298
7.8750005e6	0.05694953481815619
7.8850005e6	-0.012858249419054954
7.8950005e6	0.041347053320860645
7.9050005e6	0.0733977411892775
7.9150005e6	0.08391310521084769
7.9250005e6	0.08350465002447385
7.9350005e6	0.11245033112582785
7.9450005e6	0.07715700141442719
7.9550005e6	0.009178557655225657
7.9650005e6	-0.005707196029776637
7.9750005e6	0.004014272970562046
7.9850005e6	-0.010144927536231831
7.9950005e6	-0.0236291126620139
8.0050005e6	0.0053873659117998005
8.0150005e6	0.06944609886837408
8.0250005e6	0.1581584053624978
8.0350005e6	0.22116540371047821
8.0450005e6	0.2991964937910884
8.0550005e6	0.38125851266684824
8.0650005e6	0.4230617608409986
8.0750005e6	0.4921170395869191
8.0850005e6	0.5613631234484315
8.0950005e6	0.528524784802612
8.1050005e6	0.5301181731076334
8.1150005e6	0.6031372549019608
8.1250005e6	0.5925733679377122
8.1350005e6	0.5130820399113082
8.1450005e6	0.5123820754716982
8.1550005e6	0.5797683762703851
8.1650005e6	0.5063050202236498
8.1750005e6	0.5003134796238244
8.1850005e6	0.5175046172788836
8.1950005e6	0.48978642419116086
8.2050005e6	0.39770594369134515
8.2150005e6	0.374384236453202
8.2250005e6	0.2481077613855035
8.2350005e6	0.15174198686044202
8.2450005e6	0.08202219482120841
8.2550005e6	0.08668632342934908
8.2650005e6	0.16597802197802203
8.2750005e6	0.26981981981981984
8.2850005e6	0.36747999219207494
8.2950005e6	0.3205560098119379
8.3050005e6	0.3239363241678727
8.3150005e6	0.30191196087149846
8.3250005e6	0.2781358753215313
8.3350005e6	0.2252037617554859
8.3450005e6	0.3425683709869204
8.3550005e6	0.3628956534908375
8.3650005e6	0.3321074964639321
8.3750005e6	0.3029832447895382
8.3850005e6	0.3045847524233691
8.3950005e6	0.2217948717948718
8.4050005e6	0.17965753424657535
8.4150005e6	0.1272271016311167
8.4250005e6	0.11165735567970206
8.4350005e6	0.035588547189819755
8.4450005e6	0.010195331110052436
8.4550005e6	0.04475791078917273
8.4650005e6	0.054486133768352395
8.4750005e6	0.15485845447589902
8.4850005e6	0.22365372891688684
8.4950005e6	0.25125434195291396
8.5050005e6	0.26335428919083353
8.5150005e6	0.2994290375203915
8.5250005e6	0.2269497400346621
8.5350005e6	0.3225416036308623
8.5450005e6	0.4308925318761384
8.5550005e6	0.5513543807210909
8.5650005e6	0.4622653721682848
8.5750005e6	0.547386267307149
8.5850005e6	0.4978553350206473
8.5950005e6	0.41436634171369935
8.6050005e6	0.3621476510067114
8.6150005e6	0.40601575555025066
8.6250005e6	0.34964114832535886
8.6350005e6	0.3044539353264186
8.6450005e6	0.31555020322143607
8.6550005e6	0.3004889563311414
8.6650005e6	0.33862383876554875
8.6750005e6	0.3254449993597131
8.6850005e6	0.3274134212863123
8.6950005e6	0.29649030906233637
8.7050005e6	0.30646189510286864
8.7150005e6	0.25314456847263817
8.7250005e6	0.25518987341772154
8.7350005e6	0.2143453393105581
8.7450005e6	0.22904721030042918
8.7550005e6	0.20147861292026054
8.7650005e6	0.20900544285007425
8.7750005e6	0.17323799795709904
8.7850005e6	0.18201005025125633
8.7950005e6	0.18495354634035804
8.8050005e6	0.161217008797654
8.8150005e6	0.14119831223628693
8.8250005e6	0.12945996275605215
8.8350005e6	0.12164307904729033
8.8450005e6	0.12430659926219434
8.8550005e6	0.11958584987057808
8.8650005e6	0.1772020725388601
8.8750005e6	0.14335850733007555
8.8850005e6	0.1837140019860973
8.8950005e6	0.20097430276458408
8.9050005e6	0.23933420937363117
8.9150005e6	0.23696569635320852
8.9250005e6	0.26329921866402556
8.9350005e6	0.2408516612073
8.9450005e6	0.2239607659971976
8.9550005e6	0.1550082518725403
8.9650005e6	0.18589118198874297
8.9750005e6	0.23780099954566103
8.9850005e6	0.2740040858018386
8.9950005e6	0.3099336023955215
9.0050005e6	0.4044675894203097
9.0150005e6	0.525156349712827
9.0250005e6	0.6997849462365592
9.0350005e6	0.7478228134019326
9.0450005e6	0.7656912011035569
9.0550005e6	0.7649409940563355
9.0650005e6	0.712874109263658
9.0750005e6	0.6137277608169283
9.0850005e6	0.5068076804600062
9.0950005e6	0.3623489671300507
9.1050005e6	0.1915388341676086
9.1150005e6	0.2883531716136809
9.1250005e6	0.42323462414578594
9.1350005e6	0.5627952276600926
9.1450005e6	0.5535399673735726
9.1550005e6	0.5429401993355482
9.1650005e6	0.4639710865145697
9.1750005e6	0.3514963880288958
9.1850005e6	0.18880725340003127
9.1950005e6	0.1937229437229437
9.2050005e6	0.22217806041335456
9.2150005e6	0.23567802755620018
9.2250005e6	0.33491935483870966
9.2350005e6	0.2910700538876059
9.2450005e6	0.2169953388311223
9.2550005e6	0.2515531148103655
9.2650005e6	0.27227972027972036
9.2750005e6	0.21409610983981694
9.2850005e6	0.2758386286389833
9.2950005e6	0.32773701203404754
9.3050005e6	0.297602588615973
9.3150005e6	0.25748376908229514
9.3250005e6	0.26290568503593986
9.3350005e6	0.2261742792355037
9.3450005e6	0.17786386275594906
9.3550005e6	0.09665071770334929
9.3650005e6	0.008168642951251668
9.3750005e6	0.024042742653606442
9.3850005e6	0.03420216147488878
9.3950005e6	0.10329512893982812
9.4050005e6	0.21492109038737453
9.4150005e6	0.3729766570114159
9.4250005e6	0.38666666666666666
9.4350005e6	0.3689114168476949
9.4450005e6	0.3633823711212758
9.4550005e6	0.3304194925898016
9.4650005e6	0.22710911136107986
9.4750005e6	0.1401109057301294
9.4850005e6	0.12767504346451716
9.4950005e6	0.1245078888054095
9.5050005e6	0.09878361075544173
9.5150005e6	0.1550271539703508
9.5250005e6	0.26093617021276594
9.5350005e6	0.25698119487435517
9.5450005e6	0.20589989016161933
9.5550005e6	0.2235294117647059
9.5650005e6	0.13387519664394337
9.5750005e6	0.06096162329069258
9.5850005e6	0.051018675721562
9.5950005e6	0.0844510892780863
9.6050005e6	0.1456572029442692
9.6150005e6	0.2756685951315358
9.6250005e6	0.381461547661763
9.6350005e6	0.5243468304361404
9.6450005e6	0.562407734691756
9.6550005e6	0.5322598313068245
9.6650005e6	0.4910430093384192
9.6750005e6	0.5453596991386631
9.6850005e6	0.5059877800407332
9.6950005e6	0.6076740999127944
9.7050005e6	0.6554485174527713
9.7150005e6	0.6104178211237947
9.7250005e6	0.48001358849507414
9.7350005e6	0.45785270629991115
9.7450005e6	0.3676901924839596
9.7550005e6	0.2802892516708667
9.7650005e6	0.27628728099505157
9.7750005e6	0.3280218840827492
9.7850005e6	0.19755821840379836
9.7950005e6	0.028407695456406083
9.8050005e6	0.03963963963963965
9.8150005e6	0.1583180987202925
9.8250005e6	0.1918792866941015
9.8350005e6	0.2255727689286494
9.8450005e6	0.2161858664085189
9.8550005e6	0.2030815482901165
9.8650005e6	0.154484153742414
9.8750005e6	0.12218382861091914
9.8850005e6	0.09457799613967367
9.8950005e6	0.0924609764197941
9.9050005e6	0.09498578057177072
9.9150005e6	0.09103056622682482
9.9250005e6	0.0736524941412789
9.9350005e6	0.0672546012269939
9.9450005e6	0.08284549833271586
9.9550005e6	0.07663551401869163
9.9650005e6	0.0691024622716442
9.9750005e6	0.08571428571428574
9.9850005e6	0.10754529165837154
9.9950005e6	0.16733098866744825
1.00050005e7	0.20282885431400285
1.00150005e7	0.22188546817674276
1.00250005e7	0.21430412371134025
1.00350005e7	0.2575072463768116
1.00450005e7	0.2088541666666667
1.00550005e7	0.17978037301725644
1.00650005e7	0.17439842854804388
1.00750005e7	0.17691940867906536
1.00850005e7	0.11083363936834376
1.00950005e7	0.0717628147883551
1.01050005e7	0.0796644920782852
1.01150005e7	0.08491532099251677
1.01250005e7	0.10908106156345913
1.01350005e7	0.10951359084406294
1.01450005e7	0.134404432132964
1.01550005e7	0.11522723723254728
1.01650005e7	0.266691042047532
1.01750005e7	0.39863646360237526
1.01850005e7	0.464394878149525
1.01950005e7	0.548422931957945
1.02050005e7	0.6358098374151062
1.02150005e7	0.6533966495185333
1.02250005e7	0.6127189253528312
1.02350005e7	0.5444467171200655
1.02450005e7	0.4067788099422547
1.02550005e7	0.30097762328915917
1.02650005e7	0.2538653366583541
1.02750005e7	0.21084105612869386
1.02850005e7	0.21459801264679318
1.02950005e7	0.2259190031152648
1.03050005e7	0.2225253991291727
1.03150005e7	0.3407308970099668
1.03250005e7	0.34807370184254605
1.03350005e7	0.3597611940298507
1.03450005e7	0.3050619025231155
1.03550005e7	0.255336876885505
1.03650005e7	0.1904959904959905
1.03750005e7	0.13648711943793912
1.03850005e7	0.15508569597949706
1.03950005e7	0.15480225988700566
1.04050005e7	0.1750915750915751
1.04150005e7	0.29286816918802105
1.04250005e7	0.3366816143497758
1.04350005e7	0.2816374729383979
1.04450005e7	0.27899096385542177
1.04550005e7	0.2658154194278326
1.04650005e7	0.12854130726471152
1.04750005e7	0.14746604836038427
1.04850005e7	0.13653350515463922
1.04950005e7	0.12372855624715352
1.05050005e7	0.13285272914521115
1.05150005e7	0.20361273966090954
1.05250005e7	0.1820362965241464
1.05350005e7	0.1921410891089109
1.05450005e7	0.22735238095238094
1.05550005e7	0.22335632183908047
1.05650005e7	0.1121579494284725
1.05750005e7	0.1474525474525475
1.05850005e7	0.17095808383233535
1.05950005e7	0.18369781312127237
1.06050005e7	0.22016129032258067
1.06150005e7	0.1143781784558484
1.06250005e7	0.1257671699951291
1.06350005e7	0.13466872110939912
1.06450005e7	0.140953357252691
1.06550005e7	0.10525245679430704
1.06650005e7	0.1977281332828474
1.06750005e7	0.1809368635437882
1.06850005e7	0.20341880341880342
1.06950005e7	0.21565836298932384
1.07050005e7	0.20697940503432496
1.07150005e7	0.1040504487024012
1.07250005e7	0.06414950419527081
1.07350005e7	0.03736715803908128
1.07450005e7	0.01214211797171441
1.07550005e7	0.02738314317261688
1.07650005e7	0.031059178288729755
1.07750005e7	0.11512143237014716
1.07850005e7	0.1457779595174811
1.07950005e7	0.1335154444210969
1.08050005e7	0.14401142623954297
1.08150005e7	0.09735060916650555
1.08250005e7	0.06115288220551383
1.08350005e7	0.035755102040816354
1.08450005e7	0.058130081300813034
1.08550005e7	0.044262515098644505
1.08650005e7	0.09926396305383173
1.08750005e7	0.08058928282337706
1.08850005e7	0.09891378139850647
1.08950005e7	0.062453133369041285
1.09050005e7	0.0689325949971358
1.09150005e7	0.06580645161290326
1.09250005e7	0.09995398067188224
1.09350005e7	0.08511029411764709
1.09450005e7	0.08515406162464989
1.09550005e7	0.0726246472248354
1.09650005e7	0.0497396876251502
1.09750005e7	0.029596042868920064
1.09850005e7	0.05754301720688278
1.09950005e7	0.13878952122854565
1.10050005e7	0.1533691608102522
1.10150005e7	0.1951541850220265
1.10250005e7	0.2199546485260771
1.10350005e7	0.2647035094796289
1.10450005e7	0.11233671988388973
1.10550005e7	0.07888687235329708
1.10650005e7	0.1316743989877689
1.10750005e7	0.09734908974768448
1.10850005e7	0.1057607539139687
1.10950005e7	0.1260538641686183
1.11050005e7	0.1752009184845006
1.11150005e7	0.15056653491436103
1.11250005e7	0.1595613048368954
1.11350005e7	0.1355632860583356
1.11450005e7	0.19721955896452542
1.11550005e7	0.17807663029687898
1.11650005e7	0.16712253829321666
1.11750005e7	0.15972599198655812
1.11850005e7	0.1487801729701821
1.11950005e7	0.06046659260434856
1.12050005e7	0.03780374698571697
1.12150005e7	0.03166875784190716
1.12250005e7	0.042837946788497734
1.12350005e7	0.06751660026560427
1.12450005e7	0.11005917159763316
1.12550005e7	0.13822784810126584
1.12650005e7	0.21313667649950838
1.12750005e7	0.2661884265901483
1.12850005e7	0.3312445604873803
1.12950005e7	0.2821639898562976
1.13050005e7	0.2682820751786269
1.13150005e7	0.2197459165154265
1.13250005e7	0.17966429954809557
1.13350005e7	0.092054192603442
1.13450005e7	0.06632235851086725
1.13550005e7	0.05567733450241123
1.13650005e7	0.06315001870557425
1.13750005e7	0.08260698861405576
1.13850005e7	0.09111617312072896
1.13950005e7	0.07814194765385525
1.14050005e7	0.08537253924744581
1.14150005e7	0.060462751080600084
1.14250005e7	0.08005442176870753
1.14350005e7	0.1466926070038911
1.14450005e7	0.18178128523111614
1.14550005e7	0.11582076874070933
1.14650005e7	0.12103873239436622
1.14750005e7	0.10295426952650756
1.14850005e7	0.055491576029004064
1.14950005e7	0.01340416836943198
1.15050005e7	0.06414466846809398
1.15150005e7	0.08576601040959497
1.15250005e7	0.10961928362243753
1.15350005e7	0.10672354255535246
1.15450005e7	0.13108990457056757
1.15550005e7	0.1133861834654587
1.15650005e7	0.10443714050944951
1.15750005e7	0.08865061703418979
1.15850005e7	0.07325877967431824
1.15950005e7	0.14131944444444444
1.16050005e7	0.1801197604790419
1.16150005e7	0.17665615141955834
1.16250005e7	0.1800697269029634
1.16350005e7	0.24811808118081186
1.16450005e7	0.2809190809190809
1.16550005e7	0.2836058700209644
1.16650005e7	0.3654694391934467
1.16750005e7	0.5186160599018849
1.16850005e7	0.5021063189568706
1.16950005e7	0.4469834490122798
1.17050005e7	0.3933333333333334
1.17150005e7	0.3379445095740524
1.17250005e7	0.19934086629001888
1.17350005e7	0.10013934045517883
1.17450005e7	0.08080713280150166
1.17550005e7	0.11511627906976746
1.17650005e7	0.11735029611756968
1.17750005e7	0.12340203495956173
1.17850005e7	0.17115950559152446
1.17950005e7	0.1769459298871064
1.18050005e7	0.12008022060666834
1.18150005e7	0.12691060676239002
1.18250005e7	0.12247459653317394
1.18350005e7	0.10095089227562853
1.18450005e7	0.0779211020663745
1.18550005e7	0.07519342359767896
1.18650005e7	0.06002086472701984
1.18750005e7	0.039025065780362855
1.18850005e7	0.04471075602899839
1.18950005e7	0.07564436721691285
1.19050005e7	0.10116731517509729
1.19150005e7	0.17125925925925928
1.19250005e7	0.19174142104513742
1.19350005e7	0.19824451410658314
1.19450005e7	0.20791166120616433
1.19550005e7	0.21862225586676765
1.19650005e7	0.2006772356472218
1.19750005e7	0.16587707075398672
1.19850005e7	0.12413305024769997
1.19950005e7	0.05514747859181736
1.20050005e7	0.0471384165295301
1.20150005e7	0.03815729656008489
1.20250005e7	0.08944662836407621
1.20350005e7	0.13001747973939298
1.20450005e7	0.14473324213406294
1.20550005e7	0.18191732629727353
1.20650005e7	0.165207756232687
1.20750005e7	0.13782911499915068
1.20850005e7	0.1323589501807324
1.20950005e7	0.14796418313904378
1.21050005e7	0.10253231804497967
1.21150005e7	0.13201608672844906
1.21250005e7	0.11589958158995818
1.21350005e7	0.11706936866718631
1.21450005e7	0.07924301592069692
1.21550005e7	0.09049295774647889
1.21650005e7	0.08007724493080146
1.21750005e7	0.10740908405009811
1.21850005e7	0.271021582733813
1.21950005e7	0.3764545866706967
1.22050005e7	0.4157342657342657
1.22150005e7	0.5392756539235413
1.22250005e7	0.6097211755840242
1.22350005e7	0.5824231541142917
1.22450005e7	0.617713205294059
1.22550005e7	0.5819309489352905
1.22650005e7	0.4577605826126537
1.22750005e7	0.3396705645668302
1.22850005e7	0.2763067531476536
1.22950005e7	0.15281983031109636
1.23050005e7	0.11323943661971833
1.23150005e7	0.07920392269974047
1.23250005e7	0.19191698525395964
1.23350005e7	0.40957923008057306
1.23450005e7	0.4922389013094859
1.23550005e7	0.5784251968503937
1.23650005e7	0.5854747194553019
1.23750005e7	0.6531642482624069
1.23850005e7	0.6726898914905769
1.23950005e7	0.6008949658172777
1.24050005e7	0.5108935813172983
1.24150005e7	0.424950884086444
1.24250005e7	0.2895669733004263
1.24350005e7	0.14227541615077732
1.24450005e7	0.1728328865058088
1.24550005e7	0.2586825076906758
1.24650005e7	0.2955074513216578
1.24750005e7	0.35725303750660325
1.24850005e7	0.33363564668769713
1.24950005e7	0.3417968317270411
1.25050005e7	0.28559837728194726
1.25150005e7	0.25274845784784095
1.25250005e7	0.26909716789234867
1.25350005e7	0.40503524672708974
1.25450005e7	0.45833050175557827
1.25550005e7	0.5149216094726455
1.25650005e7	0.5630096679277008
1.25750005e7	0.5647560975609757
1.25850005e7	0.5262353783719266
1.25950005e7	0.5081838418227053
1.26050005e7	0.4671321160042964
1.26150005e7	0.4470858191831115
1.26250005e7	0.35143013299325926
1.26350005e7	0.36308119361554486
1.26450005e7	0.34811998310097164
1.26550005e7	0.300208420175073
1.26650005e7	0.32012174501183627
1.26750005e7	0.34898812510453253
1.26850005e7	0.42196595277320154
1.26950005e7	0.3518251681075889
1.27050005e7	0.3506291466483642
1.27150005e7	0.3071889606053862
1.27250005e7	0.2561208096819107
1.27350005e7	0.2145148799645979
1.27450005e7	0.18999635789729272
1.27550005e7	0.14230235783633846
1.27650005e7	0.13858201650118865
1.27750005e7	0.16742909423604757
1.27850005e7	0.12694260655485465
1.27950005e7	0.19199088393293182
1.28050005e7	0.21577296489917852
1.28150005e7	0.22916067146282976
1.28250005e7	0.2376705746684605
1.28350005e7	0.2130361490915902
1.28450005e7	0.17649638237228682
1.28550005e7	0.15190380761523048
1.28650005e7	0.13227722772277234
1.28750005e7	0.38203342618384406
1.28850005e7	0.35483383685800607
1.28950005e7	0.39122580645161287
1.29050005e7	0.5951785169362223
1.29150005e7	0.6221703876485616
1.29250005e7	0.6388049829125786
1.29350005e7	0.6520920316247668
1.29450005e7	0.641873192088187
1.29550005e7	0.5803304330824127
1.29650005e7	0.5412415232133543
1.29750005e7	0.4854915547856215
1.29850005e7	0.398458304134548
1.29950005e7	0.38835421712119617
1.30050005e7	0.3690337601862631
1.30150005e7	0.29744730431098404
1.30250005e7	0.28869487351690176
1.30350005e7	0.2598143384408903
1.30450005e7	0.12288688410825815
1.30550005e7	0.07100878521660105
1.30650005e7	0.06171626697486278
1.30750005e7	0.037178507766743085
1.30850005e7	-0.003518983992591587
1.30950005e7	0.031054919004346128
1.31050005e7	0.0420164070859589
1.31150005e7	0.05740393626991566
1.31250005e7	0.08340971585701194
1.31350005e7	0.1447969824717107
1.31450005e7	0.14106423574305701
1.31550005e7	0.16845789582046533
1.31650005e7	0.14411886091621956
1.31750005e7	0.15441323971915746
1.31850005e7	0.11595839524517092
1.31950005e7	0.11348416289592761
1.32050005e7	0.07433217189314753
1.32150005e7	0.1550314465408805
1.32250005e7	0.17224132541419196
1.32350005e7	0.23663270257156718
1.32450005e7	0.25097345132743365
1.32550005e7	0.22140372416615514
1.32650005e7	0.23999523298772493
1.32750005e7	0.24472931212086532
1.32850005e7	0.16112342941611235
1.32950005e7	0.14554539914686168
1.33050005e7	0.1446808510638298
1.33150005e7	0.11060510225595616
1.33250005e7	0.08722092281522437
1.33350005e7	0.11333630686886711
1.33450005e7	0.09532355114536051
1.33550005e7	0.08642801382848223
1.33650005e7	0.06874532302319783
1.33750005e7	0.05186743819042612
1.33850005e7	0.03734317343173433
1.33950005e7	0.034024896265560184
1.34050005e7	0.10468147604185792
1.34150005e7	0.33396572827417387
1.34250005e7	0.4768802228412256
1.34350005e7	0.595854501117659
1.34450005e7	0.6066042927903137
1.34550005e7	0.6019726596296937
1.34650005e7	0.5113828786453434
1.34750005e7	0.47574764440802947
1.34850005e7	0.3397884841363102
1.34950005e7	0.28256267409470753
1.35050005e7	0.30872274143302186
1.35150005e7	0.4791540785498489
1.35250005e7	0.5096876654314454
1.35350005e7	0.5799952369611814
1.35450005e7	0.5940330543034987
1.35550005e7	0.610591624196765
1.35650005e7	0.6106305870983331
1.35750005e7	0.6219192312686666
1.35850005e7	0.6116016996120451
1.35950005e7	0.6402296211251436
1.36050005e7	0.6445649717514125
1.36150005e7	0.6758529020824103
1.36250005e7	0.6399809916046254
1.36350005e7	0.6045727221279006
1.36450005e7	0.612901874541837
1.36550005e7	0.6145257262863144
1.36650005e7	0.5920982800982802
1.36750005e7	0.574018589393111
1.36850005e7	0.5781962338949457
1.36950005e7	0.5331928641663156
1.37050005e7	0.47084507042253526
1.37150005e7	0.42097710966860263
1.37250005e7	0.4207781789009227
1.37350005e7	0.5204289249381359
1.37450005e7	0.5694437925369633
1.37550005e7	0.6082783443311339
1.37650005e7	0.6472231686541738
1.37750005e7	0.6537747391147896
1.37850005e7	0.6404282398742233
1.37950005e7	0.6439269339931594
1.38050005e7	0.6439520112914608
1.38150005e7	0.6475134621476085
1.38250005e7	0.6257549650856989
1.38350005e7	0.6088354168624872
1.38450005e7	0.5868086568189625
1.38550005e7	0.5415613864593456
1.38650005e7	0.5310539523212047
1.38750005e7	0.5696883042607951
1.38850005e7	0.582648271938558
1.38950005e7	0.5739574670310088
1.39050005e7	0.5873110496061316
1.39150005e7	0.6247895692358477
1.39250005e7	0.6038389031705228
1.39350005e7	0.6083767782981357
1.39450005e7	0.6217477346109781
1.39550005e7	0.5875396465790667
1.39650005e7	0.47358848048503205
1.39750005e7	0.4034358047016275
1.39850005e7	0.27094703049759233
1.39950005e7	0.2618892508143322
1.40050005e7	0.225
1.40150005e7	0.17305812058663772
1.40250005e7	0.18054187192118232
1.40350005e7	0.19984538074990338
1.40450005e7	0.04148698884758366
1.40550005e7	0.07125860989355044
1.40650005e7	0.055154369440083756
1.40750005e7	0.05881115202524989
1.40850005e7	0.08431876606683808
1.40950005e7	0.10988805970149255
1.41050005e7	0.04731574158325752
1.41150005e7	0.06359077231695086
1.41250005e7	0.06955530216647662
1.41350005e7	0.04528301886792451
1.41450005e7	0.0032921810699588416
1.41550005e7	NaN
