# Supplementary material for: Admixture of evolutionary rates across a butterfly hybrid zone
Source: eLife. 2022 Jun 15;11:e78135. doi: 10.7554/eLife.78135 (PMC9246367; doi:10.7554/eLife.78135)
Supplement: Figure 2—source data 1. [file elife-78135-fig2-data1.zip › Fst_50kbWindows_10kbIncreaments/Chromosome16.csv]

Position	Fst_XY_KM
25000.5	NaN
35000.5	NaN
45000.5	NaN
55000.5	NaN
65000.5	NaN
75000.5	NaN
85000.5	NaN
95000.5	NaN
105000.5	NaN
115000.5	NaN
125000.5	NaN
135000.5	NaN
145000.5	NaN
155000.5	NaN
165000.5	NaN
175000.5	NaN
185000.5	NaN
195000.5	NaN
205000.5	NaN
215000.5	NaN
225000.5	NaN
235000.5	NaN
245000.5	NaN
255000.5	NaN
265000.5	NaN
275000.5	NaN
285000.5	NaN
295000.5	NaN
305000.5	NaN
315000.5	0.1025641025641026
325000.5	0.021827411167512724
335000.5	0.14767932489451482
345000.5	0.18998541565386481
355000.5	0.1756965944272446
365000.5	0.16141947224749775
375000.5	0.20937086718307202
385000.5	0.24214919144496605
395000.5	0.24664911925490987
405000.5	0.30504686373467915
415000.5	0.31831336548934186
425000.5	0.3272167288053168
435000.5	0.2755609671247173
445000.5	0.25004077638231936
455000.5	0.2705082550987375
465000.5	0.3802042972877774
475000.5	0.3995322418977615
485000.5	0.46075721153846155
495000.5	0.579960596678863
505000.5	0.6608232158720759
515000.5	0.6692406692406693
525000.5	0.7610945865556216
535000.5	0.8389785258270457
545000.5	0.8201370147394644
555000.5	0.7963476733977173
565000.5	0.7926871938418475
575000.5	0.7884999550076486
585000.5	0.7646752796323594
595000.5	0.6848987108655616
605000.5	0.6322217214961696
615000.5	0.6135474860335195
625000.5	0.48742411101474414
635000.5	0.3715205148833467
645000.5	0.5026672496720596
655000.5	0.5034601332473673
665000.5	0.47282222686442454
675000.5	0.4782569832402236
685000.5	0.4000414507772021
695000.5	0.2759377392191886
705000.5	0.22454204369896266
715000.5	0.2624594852240229
725000.5	0.28417360806663744
735000.5	0.4238441732900481
745000.5	0.49188675660269815
755000.5	0.5598391999215608
765000.5	0.5262199488491048
775000.5	0.4538756715272449
785000.5	0.30599886813808724
795000.5	0.1512542482602363
805000.5	0.042332155477031806
815000.5	0.11498212544686386
825000.5	0.1465703971119134
835000.5	0.13492277702804018
845000.5	0.09727556945064764
855000.5	0.15568627450980393
865000.5	0.2393650793650794
875000.5	0.4449844588866911
885000.5	0.5572797235746821
895000.5	0.6554717675188523
905000.5	0.5840354767184036
915000.5	0.437027206370272
925000.5	0.14781372200497694
935000.5	0.04109867751780269
945000.5	0.032295271049596355
955000.5	0.029556650246305483
965000.5	NaN
975000.5	NaN
985000.5	NaN
995000.5	NaN
1.0050005e6	-0.07096774193548383
1.0150005e6	-0.03296703296703295
1.0250005e6	-0.0057142857142856865
1.0350005e6	0.002756508422664645
1.0450005e6	-0.004392386530014617
1.0550005e6	0.011846689895470396
1.0650005e6	-0.0157650695517774
1.0750005e6	-0.05553235908141959
1.0850005e6	0.03634204275534444
1.0950005e6	0.025187969924812044
1.1050005e6	0.1516795865633075
1.1150005e6	0.15925233644859815
1.1250005e6	0.13889763779527559
1.1350005e6	0.13361805979255648
1.1450005e6	0.13925960858288142
1.1550005e6	0.08313224509108118
1.1650005e6	0.08668112798264645
1.1750005e6	0.1233805233805234
1.1850005e6	0.1957313707451702
1.1950005e6	0.2530382293762576
1.2050005e6	0.27599243856332706
1.2150005e6	0.3334851936218679
1.2250005e6	0.34653081028626886
1.2350005e6	0.3774233128834356
1.2450005e6	0.4043831168831169
1.2550005e6	0.43267605633802825
1.2650005e6	0.45230312035661224
1.2750005e6	0.4155339805825242
1.2850005e6	0.24945454545454546
1.2950005e6	0.1439165701042874
1.3050005e6	0.0813979706877114
1.3150005e6	0.0831940040357452
1.3250005e6	0.049891067538126395
1.3350005e6	0.1511212814645309
1.3450005e6	0.1500789889415482
1.3550005e6	0.1917434869739479
1.3650005e6	0.17785016286644956
1.3750005e6	0.16988416988416988
1.3850005e6	0.06537768310666887
1.3950005e6	0.040657216494845404
1.4050005e6	0.014273065344430704
1.4150005e6	0.05309958431230798
1.4250005e6	0.0887589777852013
1.4350005e6	0.1302024291497976
1.4450005e6	0.17117661879566642
1.4550005e6	0.18774281805745552
1.4650005e6	0.14818162255218423
1.4750005e6	0.14939879759519037
1.4850005e6	0.13034410844629826
1.4950005e6	0.11874597380287742
1.5050005e6	0.0926846590909091
1.5150005e6	0.06604925278888658
1.5250005e6	0.10778371954842546
1.5350005e6	0.12720013308933623
1.5450005e6	0.1192417061611375
1.5550005e6	0.11582170806396737
1.5650005e6	0.1176836250613447
1.5750005e6	0.056287425149700636
1.5850005e6	0.024464927355100797
1.5950005e6	0.037164527421236895
1.6050005e6	0.04070581076969885
1.6150005e6	0.04053622725821898
1.6250005e6	0.06761953377573594
1.6350005e6	0.07731092436974793
1.6450005e6	0.07137931034482761
1.6550005e6	0.06559546313799623
1.6650005e6	0.02496558054153283
1.6750005e6	-0.015128383067314339
1.6850005e6	-0.04238468233246299
1.6950005e6	-0.04335611237661349
1.7050005e6	-0.03571835262858225
1.7150005e6	0.004454101032047833
1.7250005e6	0.061738323538509145
1.7350005e6	0.11904250421973303
1.7450005e6	0.17433658045011757
1.7550005e6	0.2119362950544845
1.7650005e6	0.21543885693078493
1.7750005e6	0.20518111964873764
1.7850005e6	0.18073584125671768
1.7950005e6	0.13145434047350624
1.8050005e6	0.07529411764705884
1.8150005e6	0.06556951061065398
1.8250005e6	0.09865313292992389
1.8350005e6	0.08582393859438717
1.8450005e6	0.1419033167136354
1.8550005e6	0.13194283507145618
1.8650005e6	0.14295081967213116
1.8750005e6	0.1171120487576184
1.8850005e6	0.1160493827160494
1.8950005e6	0.11457158450063674
1.9050005e6	0.17867950481430536
1.9150005e6	0.1999250093738283
1.9250005e6	0.18686831427517522
1.9350005e6	0.17835820895522392
1.9450005e6	0.1266881028938907
1.9550005e6	0.021618562535370704
1.9650005e6	0.012958312405826242
1.9750005e6	0.010435902941808057
1.9850005e6	0.041594118785064846
1.9950005e6	0.048394969025718076
2.0050005e6	0.07605633802816904
2.0150005e6	0.07971155720132532
2.0250005e6	0.07276119402985078
2.0350005e6	0.023655913978494647
2.0450005e6	0.02398155265180633
2.0550005e6	0.0008510638297872612
2.0650005e6	0.025413060582218764
2.0750005e6	0.05316567394661375
2.0850005e6	0.09953531598513012
2.0950005e6	0.1335033619290517
2.1050005e6	0.1836419125127162
2.1150005e6	0.2266558638849504
2.1250005e6	0.2172729041042599
2.1350005e6	0.2125101543460601
2.1450005e6	0.22150075252633838
2.1550005e6	0.16308360477741585
2.1650005e6	0.0846718223279794
2.1750005e6	0.07736585365853663
2.1850005e6	0.06761924774112212
2.1950005e6	0.06008411044066559
2.2050005e6	0.061186474994938275
2.2150005e6	0.047117378681045236
2.2250005e6	0.1198790627362056
2.2350005e6	0.10401828223195582
2.2450005e6	0.09358426005132593
2.2550005e6	0.07109224237746044
2.2650005e6	0.147259151338554
2.2750005e6	0.10286235186873291
2.2850005e6	0.1758859784283513
2.2950005e6	0.15986357924968592
2.3050005e6	0.19887025595763463
2.3150005e6	0.1690560125342734
2.3250005e6	0.174487646044819
2.3350005e6	0.15562510867675192
2.3450005e6	0.17899458045225194
2.3550005e6	0.16794591370053694
2.3650005e6	0.16077821011673157
2.3750005e6	0.14126602564102567
2.3850005e6	0.12755768393556816
2.3950005e6	0.12115510829140233
2.4050005e6	0.1518808478136338
2.4150005e6	0.13921021140805745
2.4250005e6	0.10812423232145994
2.4350005e6	0.15275213675213675
2.4450005e6	0.15436200879987866
2.4550005e6	0.14242786409424624
2.4650005e6	0.15781913157035588
2.4750005e6	0.1939732142857143
2.4850005e6	0.1380952380952381
2.4950005e6	0.1572450805008945
2.5050005e6	0.1741594620557157
2.5150005e6	0.19833938764919568
2.5250005e6	0.20372040586245777
2.5350005e6	0.19510952623535407
2.5450005e6	0.1763085399449036
2.5550005e6	0.1519557823129252
2.5650005e6	0.11939451277199625
2.5750005e6	0.13024574669187147
2.5850005e6	0.13983885407341096
2.5950005e6	0.11363184079601993
2.6050005e6	0.14194718806692203
2.6150005e6	0.12541997415543663
2.6250005e6	0.11259890444309192
2.6350005e6	0.10022929936305733
2.6450005e6	0.10584671311723723
2.6550005e6	0.10923766816143503
2.6650005e6	0.11884735202492216
2.6750005e6	0.12722678458622874
2.6850005e6	0.1421800947867299
2.6950005e6	0.1808608762490392
2.7050005e6	0.16072727272727275
2.7150005e6	0.1911552346570397
2.7250005e6	0.17768385460693156
2.7350005e6	0.17250324254215305
2.7450005e6	0.12768959435626104
2.7550005e6	0.1096563011456629
2.7650005e6	0.09036816660468579
2.7750005e6	0.13195474053843154
2.7850005e6	0.11034172661870505
2.7950005e6	0.10536759094378022
2.8050005e6	0.11882825419324358
2.8150005e6	0.13300330033003305
2.8250005e6	0.054587960257159576
2.8350005e6	0.04563106796116507
2.8450005e6	0.03735578422201436
2.8550005e6	-0.02052282481467028
2.8650005e6	0.07803313735970069
2.8750005e6	0.1009546539379475
2.8850005e6	0.11949685534591195
2.8950005e6	0.10033594624860023
2.9050005e6	0.13502538071065986
2.9150005e6	0.06825335892514395
2.9250005e6	0.07888239116309291
2.9350005e6	0.07900466562986004
2.9450005e6	0.09717662508207486
2.9550005e6	0.10562711864406782
2.9650005e6	0.08347732181425488
2.9750005e6	0.0799509202453988
2.9850005e6	0.09275706483020664
2.9950005e6	0.12688708671241425
3.0050005e6	0.12040514876556238
3.0150005e6	0.14791092258748675
3.0250005e6	0.14027753381345515
3.0350005e6	0.15898847410975403
3.0450005e6	0.1441860465116279
3.0550005e6	0.11393258426966295
3.0650005e6	0.11276547156885136
3.0750005e6	0.11665977676725922
3.0850005e6	0.03289575289575291
3.0950005e6	0.005317919075144529
3.1050005e6	NaN
3.1150005e6	NaN
3.1250005e6	NaN
3.1350005e6	0.06666666666666667
3.1450005e6	0.06333333333333334
3.1550005e6	0.06704438149197357
3.1650005e6	0.05942156003505696
3.1750005e6	0.05212121212121213
3.1850005e6	0.064228367528992
3.1950005e6	0.11683348498635125
3.2050005e6	0.1603318250377074
3.2150005e6	0.20267008985879334
3.2250005e6	0.2029769959404601
3.2350005e6	0.17038556193601315
3.2450005e6	0.1481024667931689
3.2550005e6	0.10830221200804369
3.2650005e6	0.07112698928223453
3.2750005e6	0.05772787318361959
3.2850005e6	0.12192000000000003
3.2950005e6	0.24473358116480798
3.3050005e6	0.26446974236069504
3.3150005e6	0.283659166359277
3.3250005e6	0.2861594867094409
3.3350005e6	0.22292531120331957
3.3450005e6	0.2687068114511353
3.3550005e6	0.3031491384432561
3.3650005e6	0.2963776963776964
3.3750005e6	0.2855943245982337
3.3850005e6	0.2621187800963082
3.3950005e6	0.17407283661877718
3.4050005e6	0.09709751513885993
3.4150005e6	0.08835084513476475
3.4250005e6	0.11113176853358125
3.4350005e6	0.16303465501092732
3.4450005e6	0.19362506753106432
3.4550005e6	0.28638542665388306
3.4650005e6	0.3397946611909651
3.4750005e6	0.3507223431624777
3.4850005e6	0.37537176274018386
3.4950005e6	0.38764026126277
3.5050005e6	0.28434979025492096
3.5150005e6	0.22303894679100386
3.5250005e6	0.2135324815547957
3.5350005e6	0.17221262713490693
3.5450005e6	0.18160294973801674
3.5550005e6	0.21321100917431193
3.5650005e6	0.23491877079663342
3.5750005e6	0.19215831329757724
3.5850005e6	0.18035785288270384
3.5950005e6	0.12901829628172345
3.6050005e6	0.12248558616271625
3.6150005e6	0.14997144488863515
3.6250005e6	0.15547896021829677
3.6350005e6	0.15961045617631986
3.6450005e6	0.17969083825562404
3.6550005e6	0.20857628448163162
3.6650005e6	0.15603118789175968
3.6750005e6	0.18147632311977718
3.6850005e6	0.15300261096605747
3.6950005e6	0.1129053038436762
3.7050005e6	0.046025569760978345
3.7150005e6	0.04597701149425291
3.7250005e6	0.028779131922172355
3.7350005e6	0.05372578241430702
3.7450005e6	0.06236709081401431
3.7550005e6	0.06289389067524119
3.7650005e6	0.06644427596664143
3.7750005e6	0.06413005880318232
3.7850005e6	0.06416029745920268
3.7950005e6	0.09018917729872421
3.8050005e6	0.10914425427872863
3.8150005e6	0.1496558505408063
3.8250005e6	0.19746434231378765
3.8350005e6	0.173248744382765
3.8450005e6	0.15299760191846526
3.8550005e6	0.1507926442612556
3.8650005e6	0.11903738719381181
3.8750005e6	0.08006345848757275
3.8850005e6	0.03154285714285717
3.8950005e6	0.032419547079856996
3.9050005e6	0.031301068510370865
3.9150005e6	0.08353356890459368
3.9250005e6	0.08798047589993904
3.9350005e6	0.11236502960640896
3.9450005e6	0.11979358643568008
3.9550005e6	0.11162611046736196
3.9650005e6	0.04905660377358492
3.9750005e6	0.058640776699029146
3.9850005e6	0.0891464699683878
3.9950005e6	0.12610250297973782
4.0050005e6	0.18716496791241977
4.0150005e6	0.17075992637391532
4.0250005e6	0.12062818336162989
4.0350005e6	0.11111111111111115
4.0450005e6	0.10948703805846667
4.0550005e6	0.050464227198252345
4.0650005e6	0.03599205222821462
4.0750005e6	0.04768525833465005
4.0850005e6	0.03579277864992154
4.0950005e6	-0.023074844636584678
4.1050005e6	0.010122164048865647
4.1150005e6	0.053440447083478886
4.1250005e6	-0.008422994159237593
4.1350005e6	-0.01725394896719315
4.1450005e6	-0.014253897550111326
4.1550005e6	-0.0204601479046836
4.1650005e6	-0.05787079162875335
4.1750005e6	-0.02403314917127067
4.1850005e6	-0.005797807551766102
4.1950005e6	-0.000774039892825211
4.2050005e6	0.058674731921913685
4.2150005e6	0.08664259927797839
4.2250005e6	0.14556726596404218
4.2350005e6	0.14000601142170124
4.2450005e6	0.15124964897500703
4.2550005e6	0.14368463395012068
4.2650005e6	0.12000000000000001
4.2750005e6	0.11451111642361943
4.2850005e6	0.09199721642310373
4.2950005e6	0.1346687211093991
4.3050005e6	0.13883815815037887
4.3150005e6	0.14428881436180707
4.3250005e6	0.1310203243687128
4.3350005e6	0.16711509715994022
4.3450005e6	0.11588132635253055
4.3550005e6	0.09458847218726403
4.3650005e6	0.16188045096787917
4.3750005e6	0.28593436034829206
4.3850005e6	0.3039169139465876
4.3950005e6	0.33416944629753176
4.4050005e6	0.3833467202141901
4.4150005e6	0.3484345693262155
4.4250005e6	0.2772831251099771
4.4350005e6	0.2890060240963856
4.4450005e6	0.22522445489525442
4.4550005e6	0.1614987659860893
4.4650005e6	0.13271889400921658
4.4750005e6	0.08793103448275866
4.4850005e6	0.02600118366541727
4.4950005e6	0.017212659633536943
4.5050005e6	0.015861968972016843
4.5150005e6	0.02552052349791793
4.5250005e6	0.030538214948540605
4.5350005e6	0.018130928315969547
4.5450005e6	0.03096997327464238
4.5550005e6	0.0402041617589321
4.5650005e6	0.05631431244153417
4.5750005e6	0.08023952095808384
4.5850005e6	0.10606060606060608
4.5950005e6	0.09376465072667604
4.6050005e6	0.069493006993007
4.6150005e6	0.084727626459144
4.6250005e6	0.04710391822827942
4.6350005e6	0.053370340999207
4.6450005e6	0.06624227672720466
4.6550005e6	0.09685009487666037
4.6650005e6	0.09693333333333337
4.6750005e6	0.16599443671766342
4.6850005e6	0.23739188290086494
4.6950005e6	0.25030567685589517
4.7050005e6	0.2474735605170388
4.7150005e6	0.25675620258355547
4.7250005e6	0.20948520470206733
4.7350005e6	0.12899465760077708
4.7450005e6	0.150509461426492
4.7550005e6	0.19152784388386487
4.7650005e6	0.24051747866776768
4.7750005e6	0.19557739557739562
4.7850005e6	0.1979883536262573
4.7950005e6	0.18945117605131861
4.8050005e6	0.1697926949654492
4.8150005e6	0.07333333333333335
4.8250005e6	0.063973063973064
4.8350005e6	0.045574912891986084
4.8450005e6	0.020401337792642155
4.8550005e6	0.029974811083123443
4.8650005e6	0.005266237565827981
4.8750005e6	0.009049531459170028
4.8850005e6	0.007680624864395763
4.8950005e6	0.021590226316843597
4.9050005e6	0.13624778190030656
4.9150005e6	0.22412777174755774
4.9250005e6	0.2762815722612465
4.9350005e6	0.33011507156890263
4.9450005e6	0.3761387163561077
4.9550005e6	0.3339212228101118
4.9650005e6	0.27074626865671647
4.9750005e6	0.2293176074136479
4.9850005e6	0.2120992135511192
4.9950005e6	0.15091264667535856
5.0050005e6	0.1418470418470419
5.0150005e6	0.12120211360634085
5.0250005e6	0.06935792587436927
5.0350005e6	0.03695947256156683
5.0450005e6	0.016785848701543118
5.0550005e6	0.03613559322033901
5.0650005e6	0.08013588414089041
5.0750005e6	0.1566899175649968
5.0850005e6	0.153576341127923
5.0950005e6	0.1941084053417125
5.1050005e6	0.20659253375695003
5.1150005e6	0.17548957675300067
5.1250005e6	0.11708655525068597
5.1350005e6	0.12265512265512268
5.1450005e6	0.09492385786802032
5.1550005e6	0.06480714752669428
5.1650005e6	0.0537467700258398
5.1750005e6	0.04868265827762488
5.1850005e6	0.055465357749669646
5.1950005e6	0.07488822652757082
5.2050005e6	0.07853749225366662
5.2150005e6	0.14027918268258147
5.2250005e6	0.1657362848893167
5.2350005e6	0.19537999537999542
5.2450005e6	0.22721893491124265
5.2550005e6	0.22081447963800904
5.2650005e6	0.19501071915805893
5.2750005e6	0.2030327214684757
5.2850005e6	0.1983300862788756
5.2950005e6	0.170414201183432
5.3050005e6	0.20302197802197802
5.3150005e6	0.21818181818181823
5.3250005e6	NaN
5.3350005e6	0.4186170212765958
5.3450005e6	0.451150895140665
5.3550005e6	0.41153596889176924
5.3650005e6	0.3607515657620042
5.3750005e6	0.3263251670378619
5.3850005e6	0.29263836646964
5.3950005e6	0.2226783968719453
5.4050005e6	0.2600514726908779
5.4150005e6	0.2529071369523285
5.4250005e6	0.2667112299465241
5.4350005e6	0.27545407368967306
5.4450005e6	0.2769192298074519
5.4550005e6	0.2112130479102956
5.4650005e6	0.20778566521639574
5.4750005e6	0.21372276309689384
5.4850005e6	0.1924167786236752
5.4950005e6	0.21535813584006358
5.5050005e6	0.23260643821391486
5.5150005e6	0.22103460926990337
5.5250005e6	0.23840947546531305
5.5350005e6	0.2305443234836703
5.5450005e6	0.2005103900838498
5.5550005e6	0.19781641730691468
5.5650005e6	0.1893596986817326
5.5750005e6	0.12877082395317424
5.5850005e6	0.09256945940124921
5.5950005e6	0.09520889229589885
5.6050005e6	0.05562474055624743
5.6150005e6	0.05714285714285717
5.6250005e6	0.012266112266112288
5.6350005e6	0.08688734924300746
5.6450005e6	0.09302532207907598
5.6550005e6	0.1212738853503185
5.6650005e6	0.15500854700854702
5.6750005e6	0.18303383519507851
5.6850005e6	0.18174851967955416
5.6950005e6	0.2009825815096025
5.7050005e6	0.18706749858196256
5.7150005e6	0.14597219156919003
5.7250005e6	0.1627246134559131
5.7350005e6	0.30993056676893266
5.7450005e6	0.3211531069827034
5.7550005e6	0.2724644663936402
5.7650005e6	0.28843667704093845
5.7750005e6	0.27987203412423367
5.7850005e6	0.1414342629482072
5.7950005e6	0.03727272727272729
5.8050005e6	0.0455653635981505
5.8150005e6	0.05058626465661645
5.8250005e6	0.06894277400581961
5.8350005e6	0.047193542331518706
5.8450005e6	0.04556388356283775
5.8550005e6	0.05720032180209174
5.8650005e6	0.055560401221107746
5.8750005e6	0.06969550507491544
5.8850005e6	0.1720439560439561
5.8950005e6	0.21042611060743427
5.9050005e6	0.1769821930646673
5.9150005e6	0.10856619331195604
5.9250005e6	0.1057362507392076
5.9350005e6	0.032461413484971585
5.9450005e6	0.015645681316816592
5.9550005e6	0.02103372580323291
5.9650005e6	0.11207012811867836
5.9750005e6	0.12031071510166778
5.9850005e6	0.13379730317529362
5.9950005e6	0.14671079851055024
6.0050005e6	0.15436467812605328
6.0150005e6	0.12587438198132211
6.0250005e6	0.07794041673841919
6.0350005e6	0.09926650366748169
6.0450005e6	0.10303809676900821
6.0550005e6	0.09089676216307851
6.0650005e6	0.08114639814097602
6.0750005e6	0.10305096301346518
6.0850005e6	0.102488306828812
6.0950005e6	0.20350813082404534
6.1050005e6	0.17680046091799503
6.1150005e6	0.17752715121136176
6.1250005e6	0.172465034965035
6.1350005e6	0.13362483602973332
6.1450005e6	-0.03231083844580774
6.1550005e6	-0.04065748126661829
6.1650005e6	-0.05428646795040883
6.1750005e6	-0.056559513466550804
6.1850005e6	-0.049065512492622435
6.1950005e6	-0.051870119194410154
6.2050005e6	-0.02894056847545216
6.2150005e6	-0.015134370579915101
6.2250005e6	-0.008991581586960375
6.2350005e6	0.08595641646489108
6.2450005e6	0.08479318734793188
6.2550005e6	0.11154025852670929
6.2650005e6	0.10343163538873999
6.2750005e6	0.14786528772208965
6.2850005e6	0.11282475591593581
6.2950005e6	0.14270577105014196
6.3050005e6	0.13948550428746428
6.3150005e6	0.1373298304275138
6.3250005e6	0.07288762446657188
6.3350005e6	0.04993178717598913
6.3450005e6	0.06630727762803239
6.3550005e6	0.0889770023790643
6.3650005e6	0.11690096844736024
6.3750005e6	0.1369950595757048
6.3850005e6	0.13651441694309774
6.3950005e6	0.16712861658157063
6.4050005e6	0.193029930299303
6.4150005e6	0.1832607460708199
6.4250005e6	0.17962445065920898
6.4350005e6	0.14666174843231278
6.4450005e6	0.1546606334841629
6.4550005e6	0.0664365832614323
6.4650005e6	0.18085018572018158
6.4750005e6	0.18963944076526856
6.4850005e6	0.20828843762950686
6.4950005e6	0.21355241370526049
6.5050005e6	0.20773278425989478
6.5150005e6	0.15276406712734455
6.5250005e6	0.12626247122026094
6.5350005e6	0.10595332592475
6.5450005e6	0.07685885729193846
6.5550005e6	0.10301935483870973
6.5650005e6	0.11334730957372469
6.5750005e6	0.1309404563160824
6.5850005e6	0.1509188250614962
6.5950005e6	0.1585970915312233
6.6050005e6	0.1299527817696572
6.6150005e6	0.10457769181173442
6.6250005e6	0.08901778808971388
6.6350005e6	0.055904907975460154
6.6450005e6	0.0812301166489926
6.6550005e6	0.07650389242745932
6.6650005e6	0.14746528358708383
6.6750005e6	0.19784656796769856
6.6850005e6	0.23365274051360674
6.6950005e6	0.23285880980163362
6.7050005e6	0.2437859354268023
6.7150005e6	0.16903583448822015
6.7250005e6	0.12130492676431427
6.7350005e6	0.13337527524378737
6.7450005e6	0.1379987333755542
6.7550005e6	0.10753645433614739
6.7650005e6	0.09090909090909093
6.7750005e6	0.0680061823802164
6.7850005e6	0.026817588158467597
6.7950005e6	0.02108208955223883
6.8050005e6	0.04519976147883127
6.8150005e6	0.08553100498930866
6.8250005e6	0.1890832750174948
6.8350005e6	0.2696789536266349
6.8450005e6	0.2779938587512794
6.8550005e6	0.2363636363636364
6.8650005e6	0.1780348943985308
6.8750005e6	0.13320305560490323
6.8850005e6	0.07426447816661506
6.8950005e6	0.05298453533747655
6.9050005e6	0.07410168480691819
6.9150005e6	0.08474480418492862
6.9250005e6	0.09287808242800485
6.9350005e6	0.08944258926277938
6.9450005e6	0.08846426043878276
6.9550005e6	0.03661553686293916
6.9650005e6	0.035316791134666375
6.9750005e6	0.03538094204471459
6.9850005e6	0.03088863019014361
6.9950005e6	0.0174658327542275
7.0050005e6	0.044946931241347514
7.0150005e6	0.07223845704266514
7.0250005e6	0.08697501329080279
7.0350005e6	0.08104018912529552
7.0450005e6	0.09740840035746204
7.0550005e6	0.10547780887644943
7.0650005e6	0.0807136150234742
7.0750005e6	0.04756467439785907
7.0850005e6	0.07818662329741821
7.0950005e6	0.055419323197645934
7.1050005e6	0.0261146496815287
7.1150005e6	0.027608934456243163
7.1250005e6	0.11488447071466952
7.1350005e6	0.06420978029766125
7.1450005e6	0.07325635103926098
7.1550005e6	0.15723765052838534
7.1650005e6	0.16526636939685518
7.1750005e6	0.1493272614365556
7.1850005e6	0.15236587510993843
7.1950005e6	0.18225465719224124
7.2050005e6	0.14502057613168728
7.2150005e6	0.15473441108545036
7.2250005e6	0.15502878428716563
7.2350005e6	0.13726490277335038
7.2450005e6	0.0755603564677289
7.2550005e6	0.054983680642731646
7.2650005e6	0.046700733170406614
7.2750005e6	0.041652152276685776
7.2850005e6	0.01332647285824547
7.2950005e6	0.015612317975650545
7.3050005e6	0.026418835192069428
7.3150005e6	0.09181094992980816
7.3250005e6	0.10422273781902554
7.3350005e6	0.1142931800365822
7.3450005e6	0.13549222797927463
7.3550005e6	0.1338651196519217
7.3650005e6	0.025000000000000015
7.3750005e6	0.022696629213483175
7.3850005e6	0.01659439144261351
7.3950005e6	0.0326041666666667
7.4050005e6	0.04708029197080294
7.4150005e6	0.11145612796988946
7.4250005e6	0.11709423418846837
7.4350005e6	0.13224261771747808
7.4450005e6	0.11865877712031561
7.4550005e6	0.12799013563501851
7.4650005e6	0.07258422432923141
7.4750005e6	0.0748010610079576
7.4850005e6	0.06610368285245134
7.4950005e6	0.09817587802885926
7.5050005e6	0.09283761618370699
7.5150005e6	0.12114233072316906
7.5250005e6	0.13840383413211085
7.5350005e6	0.14653007270323862
7.5450005e6	0.14758660675460217
7.5550005e6	0.15135942635195704
7.5650005e6	0.17037797160937235
7.5750005e6	0.1408300815892161
7.5850005e6	0.11996608732513779
7.5950005e6	0.1098386257157731
7.6050005e6	0.06587563172929031
7.6150005e6	0.041525791070654565
7.6250005e6	0.08084350721420648
7.6350005e6	0.07796447431589058
7.6450005e6	0.0649669036528561
7.6550005e6	0.10761209593326385
7.6650005e6	0.14006482174021445
7.6750005e6	0.12814371257485027
7.6850005e6	0.1247988295537674
7.6950005e6	0.12107537205952955
7.7050005e6	0.1470034443168772
7.7150005e6	0.13327111525898272
7.7250005e6	0.1229750382068263
7.7350005e6	0.11524243236003216
7.7450005e6	0.10831234256926955
7.7550005e6	0.06824343813094899
7.7650005e6	0.059396751740139225
7.7750005e6	0.07854671280276819
7.7850005e6	0.09747436859214806
7.7950005e6	0.10805725971370146
7.8050005e6	0.09504950495049506
7.8150005e6	0.0642969984202212
7.8250005e6	0.04175096560603276
7.8350005e6	0.04407033295922187
7.8450005e6	0.03547942508367792
7.8550005e6	0.03263478416621891
7.8650005e6	0.04267491302667185
7.8750005e6	0.024594140697891426
7.8850005e6	0.02327370648201579
7.8950005e6	0.0821517931609675
7.9050005e6	0.1500606060606061
7.9150005e6	0.1580728208900331
7.9250005e6	0.21540383014154874
7.9350005e6	0.26688297642223663
7.9450005e6	0.23935123637330497
7.9550005e6	0.2594458438287154
7.9650005e6	0.3297215951843491
7.9750005e6	0.36493228795438354
7.9850005e6	0.3435446009389671
7.9950005e6	0.2555555555555556
8.0050005e6	0.24771668219944082
8.0150005e6	0.278484532499131
8.0250005e6	0.41332174920359105
8.0350005e6	0.5039276631816898
8.0450005e6	0.6561171740379094
8.0550005e6	0.724124349416233
8.0650005e6	0.8028006589785831
8.0750005e6	0.8439339184305629
8.0850005e6	0.8504261363636364
8.0950005e6	0.8651752423564505
8.1050005e6	0.8665211062590975
8.1150005e6	0.8622303093319469
8.1250005e6	0.8070664505672609
8.1350005e6	0.8111883252258512
8.1450005e6	0.8157249626307922
8.1550005e6	0.7802309208673613
8.1650005e6	0.7466745144202471
8.1750005e6	0.7055359246171968
8.1850005e6	0.6833475298126065
8.1950005e6	0.5938447814451384
8.2050005e6	0.5377212665170781
8.2150005e6	0.4974371432041784
8.2250005e6	0.4501624209266542
8.2350005e6	0.192468841156192
8.2450005e6	0.05438829787234044
8.2550005e6	0.008852867830423971
8.2650005e6	-0.008755364806866924
8.2750005e6	-0.012794612794612768
8.2850005e6	-0.025555090071219068
8.2950005e6	-0.030120043652237156
8.3050005e6	-0.027483196415235233
8.3150005e6	-0.037680088659032114
8.3250005e6	-0.014060795011691326
8.3350005e6	-0.005556437529766606
8.3450005e6	-0.003323699421965299
8.3550005e6	0.03540699473847109
8.3650005e6	0.05610223642172527
8.3750005e6	0.09898721567325255
8.3850005e6	0.1185978578383642
8.3950005e6	0.1256967840735069
8.4050005e6	0.11258581235697947
8.4150005e6	0.11594773581528552
8.4250005e6	0.049902740937223744
8.4350005e6	0.07626503723505827
8.4450005e6	0.07338076993249411
8.4550005e6	0.08167786453604509
8.4650005e6	0.0797593634775859
8.4750005e6	0.12175241976566482
8.4850005e6	0.08993496438525862
8.4950005e6	0.08661684782608699
8.5050005e6	0.12841772151898734
8.5150005e6	0.14834455282319003
8.5250005e6	0.13915403032721468
8.5350005e6	0.18545721630554537
8.5450005e6	0.22140516927557338
8.5550005e6	0.16888356984099848
8.5650005e6	0.15865760757669345
8.5750005e6	0.1721524982240114
8.5850005e6	0.06505933320776044
8.5950005e6	0.04647913913535968
8.6050005e6	0.041731958762886635
8.6150005e6	0.07088283677572657
8.6250005e6	0.06597386238387656
8.6350005e6	0.1081942899517983
8.6450005e6	0.08677407268639943
8.6550005e6	0.10043275056257575
8.6650005e6	0.07156133828996283
8.6750005e6	0.07762076897798227
8.6850005e6	0.11297733150768295
8.6950005e6	0.13348703170028822
8.7050005e6	0.1308199492814878
8.7150005e6	0.1611364129256127
8.7250005e6	0.1585544021530181
8.7350005e6	0.15648754914809962
8.7450005e6	0.16451993394668557
8.7550005e6	0.17851772287862516
8.7650005e6	0.20262433862433862
8.7750005e6	0.23565432098765435
8.7850005e6	0.2161706906232454
8.7950005e6	0.19156556903523975
8.8050005e6	0.16742788461538463
8.8150005e6	0.1307522820270696
8.8250005e6	0.12549889135254988
8.8350005e6	0.127437641723356
8.8450005e6	0.10655647382920111
8.8550005e6	0.08708333333333335
8.8650005e6	0.08286206048684537
8.8750005e6	0.03966165413533837
8.8850005e6	0.042985074626865696
8.8950005e6	0.030891499654457522
8.9050005e6	0.029856714428523858
8.9150005e6	0.031567721293992206
8.9250005e6	0.029725829725829753
8.9350005e6	0.023444418550454454
8.9450005e6	0.07871864911845047
8.9550005e6	0.15664166465037505
8.9650005e6	0.18669871794871795
8.9750005e6	0.19946263643996642
8.9850005e6	0.20619071392910635
8.9950005e6	0.1837163493105713
9.0050005e6	0.1482288828337875
9.0150005e6	0.11242070800081853
9.0250005e6	0.15901060070671377
9.0350005e6	0.1707509881422925
9.0450005e6	0.20836408364083644
9.0550005e6	0.22320133853876192
9.0650005e6	0.18357588357588359
9.0750005e6	0.12998324958123952
9.0850005e6	0.12000000000000002
9.0950005e6	0.10821833161688982
9.1050005e6	0.08584330548656584
9.1150005e6	0.14852270473924253
9.1250005e6	0.16745663327632543
9.1350005e6	0.19965285311347367
9.1450005e6	0.18850700127295877
9.1550005e6	0.15614124007433694
9.1650005e6	0.081588205729603
9.1750005e6	0.07708600770218232
9.1850005e6	0.04815073272854156
9.1950005e6	0.03810683835044374
9.2050005e6	0.06287222012815682
9.2150005e6	0.10976488032196569
9.2250005e6	0.12312241277350681
9.2350005e6	0.13837048727559678
9.2450005e6	0.11580793685595264
9.2550005e6	0.2037555358724535
9.2650005e6	0.3382972898987135
9.2750005e6	0.36800368833563857
9.2850005e6	0.4080414150129422
9.2950005e6	0.5230033646183816
9.3050005e6	0.5569911504424779
9.3150005e6	0.5343552750225429
9.3250005e6	0.5830085736554951
9.3350005e6	0.607211354046797
9.3450005e6	0.4812400635930048
9.3550005e6	0.4554931836407378
9.3650005e6	0.3797884841363102
9.3750005e6	0.2697550899970493
9.3850005e6	0.21405750798722045
9.3950005e6	0.19754178957718782
9.4050005e6	0.1748009367681499
9.4150005e6	0.16300738007380072
9.4250005e6	0.15243010752688174
9.4350005e6	0.13876543209876546
9.4450005e6	0.11771700356718194
9.4550005e6	0.07074663402692781
9.4650005e6	0.052117433099506394
9.4750005e6	0.05752105896510232
9.4850005e6	0.0695243073706221
9.4950005e6	0.09788684389911385
9.5050005e6	0.14007220216606503
9.5150005e6	0.11820330969267143
9.5250005e6	0.10190239867659225
9.5350005e6	0.09286432160804023
9.5450005e6	0.08869179600886917
9.5550005e6	0.35989159891598915
9.5650005e6	0.3969543147208122
9.5750005e6	0.4251229911446377
9.5850005e6	0.4039377020276227
9.5950005e6	0.3161317928968764
9.6050005e6	0.1427586206896552
9.6150005e6	0.11697260660830276
9.6250005e6	0.09665544332211001
9.6350005e6	0.07045129671227285
9.6450005e6	0.042709867452135515
9.6550005e6	-0.018529587567244453
9.6650005e6	0.005662650602409655
9.6750005e6	0.018084291187739476
9.6850005e6	-0.011005135730007309
9.6950005e6	-0.012831858407079616
9.7050005e6	-0.003736654804270435
9.7150005e6	-0.018484288354898314
9.7250005e6	-0.04230769230769227
9.7350005e6	0.009698558322411559
9.7450005e6	0.060784313725490216
9.7550005e6	0.018350324374420777
9.7650005e6	0.012220566318926991
9.7750005e6	-0.009081309398099239
9.7850005e6	-0.019816513761467865
9.7950005e6	-0.0282581609768253
9.8050005e6	0.045353875782378456
9.8150005e6	0.05509822263797944
9.8250005e6	0.11132254995242633
9.8350005e6	0.1136859103754542
9.8450005e6	0.13596038786878487
9.8550005e6	0.10488660275894325
9.8650005e6	0.11569692267907943
9.8750005e6	0.10974704890387862
9.8850005e6	0.11169470660648345
9.8950005e6	0.1435607321131448
9.9050005e6	0.15130544196288143
9.9150005e6	0.16490844493030887
9.9250005e6	0.1476417594064653
9.9350005e6	0.1427377220480669
9.9450005e6	0.14559713197400853
9.9550005e6	0.13022440392706874
9.9650005e6	0.12513509087931882
9.9750005e6	0.150979818660427
9.9850005e6	0.16829061279918522
9.9950005e6	0.19698004673737193
1.00050005e7	0.22168828407399535
1.00150005e7	0.21185185185185187
1.00250005e7	0.18399209486166013
1.00350005e7	0.127363184079602
1.00450005e7	0.05400298359025363
1.00550005e7	0.056940910376024896
1.00650005e7	0.005369759773904873
1.00750005e7	0.009921186833565156
1.00850005e7	0.05575048732943473
1.00950005e7	0.09073783359497649
1.01050005e7	0.05570032573289904
1.01150005e7	0.06774193548387099
1.01250005e7	0.09681050656660414
1.01350005e7	0.042097998619737786
1.01450005e7	0.04849279161205771
1.01550005e7	0.037259100642398325
1.01650005e7	0.06620530565167246
1.01750005e7	0.05009035056017352
1.01850005e7	0.0596994535519126
1.01950005e7	0.08301420630018534
1.02050005e7	0.10122275385433283
1.02150005e7	0.10510471204188483
1.02250005e7	0.1298002663115846
1.02350005e7	0.11833101529902643
1.02450005e7	0.13944562899786786
1.02550005e7	0.10432663010359539
1.02650005e7	0.10813455657492357
1.02750005e7	0.1071852340145023
1.02850005e7	0.14861111111111114
1.02950005e7	0.10576043889058216
1.03050005e7	0.09442160892542574
1.03150005e7	0.09574356279558595
1.03250005e7	0.07872340425531918
1.03350005e7	0.0929174788823912
1.03450005e7	0.09724086502609997
1.03550005e7	0.10481087036356962
1.03650005e7	0.1315516553649781
1.03750005e7	0.14624746450304266
1.03850005e7	0.12866972477064226
1.03950005e7	0.1344827586206897
1.04050005e7	0.243956043956044
1.04150005e7	NaN
1.04250005e7	NaN
