# Supplementary material for: Admixture of evolutionary rates across a butterfly hybrid zone
Source: eLife. 2022 Jun 15;11:e78135. doi: 10.7554/eLife.78135 (PMC9246367; doi:10.7554/eLife.78135)
Supplement: Figure 2—source data 2. [file elife-78135-fig2-data2.zip]

Archive with 34 entries (32 files):
- Dxy_Pi_10kbWindows_10kbIncrements/
- Dxy_Pi_10kbWindows_10kbIncrements/Chromosome7.csv
- Dxy_Pi_10kbWindows_10kbIncrements/Chromosome27.csv
- Dxy_Pi_10kbWindows_10kbIncrements/Chromosome26.csv
- Dxy_Pi_10kbWindows_10kbIncrements/Chromosome6.csv
- Dxy_Pi_10kbWindows_10kbIncrements/Chromosome4.csv
- Dxy_Pi_10kbWindows_10kbIncrements/Chromosome30.csv
- Dxy_Pi_10kbWindows_10kbIncrements/Chromosome24.csv
- Dxy_Pi_10kbWindows_10kbIncrements/Chromosome18.csv
- Dxy_Pi_10kbWindows_10kbIncrements/Chromosome19.csv
- Dxy_Pi_10kbWindows_10kbIncrements/Chromosome25.csv
- Dxy_Pi_10kbWindows_10kbIncrements/Chromosome5.csv
- Dxy_Pi_10kbWindows_10kbIncrements/Chromosome1.csv
- Dxy_Pi_10kbWindows_10kbIncrements/Chromosome21.csv
- Dxy_Pi_10kbWindows_10kbIncrements/Chromosome20.csv
- Dxy_Pi_10kbWindows_10kbIncrements/Chromosome2.csv
- Dxy_Pi_10kbWindows_10kbIncrements/Chromosome22.csv
- Dxy_Pi_10kbWindows_10kbIncrements/Chromosome23.csv
- Dxy_Pi_10kbWindows_10kbIncrements/Chromosome3.csv
- Dxy_Pi_10kbWindows_10kbIncrements/Chromosome12.csv
- Dxy_Pi_10kbWindows_10kbIncrements/Chromosome13.csv
- Dxy_Pi_10kbWindows_10kbIncrements/Chromosome11.csv
- Dxy_Pi_10kbWindows_10kbIncrements/Chromosome10.csv
- Dxy_Pi_10kbWindows_10kbIncrements/Chromosome8.csv
- Dxy_Pi_10kbWindows_10kbIncrements/Chromosome28.csv
- Dxy_Pi_10kbWindows_10kbIncrements/Chromosome14.csv
- Dxy_Pi_10kbWindows_10kbIncrements/Chromosome15.csv
- Dxy_Pi_10kbWindows_10kbIncrements/Chromosome29.csv
- Dxy_Pi_10kbWindows_10kbIncrements/Chromosome9.csv
- Dxy_Pi_10kbWindows_10kbIncrements/Chromosome17.csv
- Dxy_Pi_10kbWindows_10kbIncrements/Chromosome16.csv
- Dxy_Pi_10kbWindows_10kbIncrements/.ipynb_checkpoints/
- Dxy_Pi_10kbWindows_10kbIncrements/.ipynb_checkpoints/Chromosome1-checkpoint.csv
- Dxy_Pi_10kbWindows_10kbIncrements/.ipynb_checkpoints/Chromosome30-checkpoint.csv
