# Supplementary material for: Admixture of evolutionary rates across a butterfly hybrid zone
Source: eLife. 2022 Jun 15;11:e78135. doi: 10.7554/eLife.78135 (PMC9246367; doi:10.7554/eLife.78135)
Supplement: Figure 2—source data 2. [file elife-78135-fig2-data2.zip › Dxy_Pi_10kbWindows_10kbIncrements/Chromosome7.csv]

Position	Dxy	Pi_XY	Pi_KM
5000.5	NaN	NaN	NaN
15000.5	0.014112903225806448	0.008064516129032258	0.019354838709677417
25000.5	0.003831417624521074	0.0038314176245210726	0.0022988505747126436
35000.5	0.003934959349593497	0.0039024390243902443	0.001912195121951219
45000.5	0.005264711670930919	0.002197730105622253	0.005051499048743686
55000.5	0.006451440197023236	0.005166506049898276	0.0021843880501124318
65000.5	0.006980426021876798	0.008635578583765112	0.00043177892918825565
75000.5	0.005765534913516977	0.0056943554701402235	0.0021211474126272335
85000.5	0.0028694867165334013	0.0035465566159401597	0.0008511735878256383
95000.5	0.0033418295100538097	0.0038232795242141037	0.0009629000283205892
105000.5	0.002476851851851852	0.0015046296296296298	0.001703703703703704
115000.5	0.0047000163478829494	0.004413928396272683	0.004086970737289522
125000.5	0.005033208800332087	0.0029057700290577005	0.004649232046492321
135000.5	0.017652010299069123	0.0025747672806496337	0.02067736185383244
145000.5	0.016289460685257533	0.002357537383807086	0.013444698908796985
155000.5	0.01093212065155953	0.00033400133600534405	0.008920404912388881
165000.5	0.009227258629093005	0.001772342593823386	0.007993265098143472
175000.5	0.007436411096946518	0.004188672372973957	0.006883991986887634
185000.5	0.006792494849952676	0.005233561605701241	0.005979622515450142
195000.5	0.0070815969076523525	0.005707555716615328	0.006426284955003927
205000.5	0.00875822368421053	0.007894736842105263	0.005296052631578947
215000.5	0.007597719476252595	0.006426052084843215	0.004203507754747065
225000.5	0.011478357073710414	0.003134651730973125	0.0016226432489743236
235000.5	0.01089531027948839	0.0022501184272856467	0.004137059845255013
245000.5	0.007788161993769471	0.0007953867568104991	0.003963677338105653
255000.5	0.006043451652386782	0.0026519787841697267	0.005059159526723787
265000.5	0.005516840882694541	0.005226480836236935	0.005342624854819977
275000.5	0.0037818471337579614	0.0019904458598726115	0.00435244161358811
285000.5	0.006790814897787733	0.004200504060487258	0.0029310183888733316
295000.5	0.010321681864235056	0.006015704154002027	0.004989868287740628
305000.5	0.007754570668477952	0.0042452029206996094	0.003973509933774834
315000.5	0.012394348429418445	0.003364030108069467	0.0026071233337538373
325000.5	0.012063079588301232	0.003872414144502191	0.0033119331499031892
335000.5	0.009822020259396007	0.0042601533655211585	0.00504591498627284
345000.5	0.011364254994828243	0.005825031302738309	0.006848494746583919
355000.5	0.017714663690107074	0.006325189135557485	0.0017280582082764896
365000.5	0.015945253505933118	0.005146530025170802	0.005016181229773462
375000.5	0.01882480957562568	0.0034820457018498365	0.008618063112078347
385000.5	0.011199737762237762	0.007575757575757576	0.002913752913752914
395000.5	0.013450396121556102	0.003842970320444602	0.0026959914863426745
405000.5	0.030347408673012777	0.015010983646570662	0.005792856561711821
415000.5	0.02306168647425014	0.005282022259950951	0.005068226120857699
425000.5	0.02365206209240378	0.009277119500321484	0.0017452006980802793
435000.5	0.010827395091053049	0.007086302454473476	0.001203483768804434
445000.5	0.010091780376868096	0.002233593242365172	0.002225471085120208
455000.5	0.017658144870534253	0.0035780618376488587	0.0013765978367748276
465000.5	0.020716292134831456	0.007841760299625468	0.00023408239700374532
475000.5	0.015785827395091052	0.005377408287147004	0.0007257851675903931
485000.5	0.019710289157958753	0.006081716149720795	0.000552883286338254
495000.5	0.024538221085535664	0.0058823529411764705	0.0011025859619210002
505000.5	0.015276833597703753	0.0027192386131883075	0.005770828612432963
515000.5	0.012381781981085123	0.0019080803052928487	0.006819313091090093
525000.5	0.013810861423220975	0.003883013879709187	0.005959462436660058
535000.5	0.01042145593869732	0.008122605363984674	0.0009501915708812262
545000.5	0.014088370237382805	0.0029423498902852586	0.0033712347895471775
555000.5	0.01970776709755828	0.004778477516296542	0.0037233454866865538
565000.5	0.013814335333122834	0.004683717503420692	0.0008104410062098727
575000.5	0.013542859870179462	0.0027205040091638033	0.0031118747613592965
585000.5	0.016937164979154255	0.00210939051022434	0.001131625967837999
595000.5	0.021675147161528477	0.0046393295420532775	0.001855731816821311
605000.5	0.026113013698630127	0.001141552511415525	0.005479452054794521
615000.5	0.023574561403508776	0.0057849364791288565	0.002692075015124016
625000.5	0.01484242186478358	0.011050085000653853	0.004210801621550936
635000.5	0.01069032979318055	0.007918762809763369	0.004546301471958264
645000.5	0.019495250248121373	0.010066638309939034	0.0011909825606125056
655000.5	0.02249309538984492	0.0051519014234119405	0.001529636711281071
665000.5	0.016387298991550833	0.004428999727446171	0.001853366039792859
675000.5	NaN	NaN	NaN
685000.5	0.016010702572069737	0.005610219230105299	0.002623856378387709
695000.5	0.010740013097576948	0.0034708578912901115	0.004361493123772103
705000.5	0.008684034736138947	0.0056780227120908485	0.004408817635270541
715000.5	0.0077933380805443484	0.0026900862410000792	0.002167893029511828
725000.5	0.0017493638676844786	0.0009541984732824427	0.0006361323155216285
735000.5	0.006135170603674541	0.00744750656167979	0.002782152230971128
745000.5	0.005823293172690762	0.0037483266398929045	0.0031057563587684072
755000.5	0.014447071184659837	0.0038416075650118207	0.006579984239558708
765000.5	0.016537732870224187	0.006130933585938323	0.004041679823176507
775000.5	0.006914316702819956	0.0044287780187997105	0.0022776572668112794
785000.5	0.01121709945239357	0.008832361773538244	0.006694930224341989
795000.5	0.014901448587033959	0.006609673078445341	0.0075833135438929805
805000.5	0.01664164164164164	0.0025025025025025025	0.00997664330997664
815000.5	0.00906035364606167	0.004237907350577232	0.00663451702469677
825000.5	0.011101772080969392	0.004973033550465783	0.007858793864257198
835000.5	0.010952676172762967	0.0017221188950885169	0.005703657780533168
845000.5	0.018853247341027383	0.002291242362525458	0.014867617107942972
855000.5	0.0066499671974712205	0.007514761137949545	0.00701377706208624
865000.5	0.022749655308252903	0.006532729302081281	0.010124089028954108
875000.5	0.013953689303611546	0.005529635389666494	0.012424399516156905
885000.5	0.011959467420761165	0.0035053611405679278	0.010969718392836105
895000.5	0.012955182072829132	0.0014005602240896359	0.009541881268636485
905000.5	0.012675573826652962	0.008478931140801645	0.011921891058581704
915000.5	0.006636820609487904	0.004869619855482249	0.0070059692114357525
925000.5	0.006538600288600289	0.006042568542568543	0.004605579605579605
935000.5	0.010705165979178944	0.006432920840699273	0.011706933804753489
945000.5	0.013038194444444443	0.008958333333333334	0.012402777777777782
955000.5	0.01079995166455199	0.010090024771917106	0.01013836021992629
965000.5	0.013398042143686744	0.006802721088435374	0.009922017587522813
975000.5	0.01454510703363915	0.007033639143730887	0.003073394495412844
985000.5	0.017699446190690013	0.004166043007533802	0.0017562241181459863
995000.5	0.015114042319318491	0.00989282769991756	0.0032646331409727945
1.0050005e6	NaN	NaN	NaN
1.0150005e6	0.012079551521623063	0.012057305570386192	0.0027584979533724864
1.0250005e6	0.012948361162646875	0.0076015254586683165	0.0021335807050092766
1.0350005e6	0.004588607594936708	0.0032700421940928264	0.0016455696202531643
1.0450005e6	0.009775384466113618	0.003517197884829961	0.004036287779556591
1.0550005e6	0.015214292078766819	0.006237191481778491	0.005720395616145416
1.0650005e6	0.011388023537556247	0.0039113880235375565	0.0045967462789892706
1.0750005e6	0.010101559666303954	0.004824084149437795	0.006964091403699673
1.0850005e6	0.011079764660493827	0.003303433641975308	0.008005401234567902
1.0950005e6	0.010541666666666671	0.005	0.009600000000000001
1.1050005e6	0.010925925925925924	0.011234567901234569	0.01106172839506173
1.1150005e6	0.008313453336224968	0.006072435480373021	0.009773729487457528
1.1250005e6	0.008957922419460881	0.005259697567389875	0.009960552268244575
1.1350005e6	0.015115248226950354	0.005112293144208038	0.012234042553191488
1.1450005e6	0.009943181818181815	0.0	0.004734848484848484
1.1550005e6	0.016322875137227712	0.0035823655168428954	0.01078176460391749
1.1650005e6	0.01793504604944256	0.005762912694565628	0.013594010879517424
1.1750005e6	0.013957816377171217	0.007754342431761787	0.013978494623655913
1.1850005e6	0.01165532879818594	0.0045351473922902496	0.010594104308390022
1.1950005e6	0.009982217911412867	0.004849660523763336	0.011574523116715165
1.2050005e6	0.007060494652406417	0.003982843137254902	0.007007575757575758
1.2150005e6	0.013153906770928049	0.008001454809965447	0.009953324846941867
1.2250005e6	0.010054488842760768	0.0043245113302196846	0.011070749005362392
1.2350005e6	0.009111298009531822	0.007289038407625455	0.009060835435940568
1.2450005e6	0.012311504798059682	0.009332489718443531	0.012316777391120953
1.2550005e6	0.010132655941292692	0.0036127575500987867	0.010420547558566189
1.2650005e6	0.008402029169308812	0.006482068625378708	0.007891213978721907
1.2750005e6	0.012387387387387387	0.005921243824469631	0.012104039523394363
1.2850005e6	0.015208390208390208	0.0050277550277550275	0.008399308399308398
1.2950005e6	0.013816579895875052	0.007275397143238553	0.0030970497930850353
1.3050005e6	0.014174353994713278	0.004963046879214544	0.006786427145708582
1.3150005e6	0.011855453508613964	0.006212857914640734	0.00620685515337055
1.3250005e6	0.006410256410256409	0.003324880247957171	0.004857706396167935
1.3350005e6	0.01584388185654009	0.008776371308016876	0.014244725738396625
1.3450005e6	0.009828862164662349	0.004137115839243499	0.008284510227155926
1.3550005e6	0.017411453161204897	0.005263157894736842	0.01275074478649454
1.3650005e6	0.011636470761526	0.005548190700643197	0.007885304659498209
1.3750005e6	0.013246008786028078	0.004500160720025715	0.009428908175291977
1.3850005e6	0.01750930181659006	0.0024075289997811337	0.007375793390238566
1.3950005e6	0.013008864084044646	0.005635806522214927	0.008021448894725324
1.4050005e6	0.01288244766505636	0.005481233742103307	0.008447912795738883
1.4150005e6	0.017595698237768197	0.007666506947771921	0.00777298621093542
1.4250005e6	0.018293787357362794	0.006641308941616856	0.008971804624766046
1.4350005e6	0.01801539824969536	0.0060097485321812345	0.004098814667109782
1.4450005e6	0.010574446161772283	0.0048171045852653275	0.003575476558475013
1.4550005e6	0.015271745183205253	0.0034803430226083083	0.0017819356275754537
1.4650005e6	0.008850164654226125	0.004756677643615074	0.004500548847420418
1.4750005e6	0.011501863841475378	0.0036295860309986266	0.0012164018049833235
1.4850005e6	0.012098933234482474	0.0037275011326660897	0.0015486634540137567
1.4950005e6	0.013400531333020785	0.0026827108402354537	0.000604261082460801
1.5050005e6	0.01436384002108454	0.00283323449957172	0.0005007577255056995
1.5150005e6	0.012159045326915363	0.003810669875651825	0.0009626955475330927
1.5250005e6	0.009216112664388527	0.004763384073728901	0.005426115770943358
1.5350005e6	0.006638360965089637	0.004717616929505324	0.004501954441299367
1.5450005e6	0.017109208744437998	0.005973108918552911	0.011897852582704585
1.5550005e6	0.01507578200580458	0.002767924325486402	0.011254434053531116
1.5650005e6	0.014011528084375767	0.007358351729212657	0.009688496443463332
1.5750005e6	0.01507784685689994	0.0044104362612253575	0.009277857484457199
1.5850005e6	0.013973830180628644	0.0022993410136064097	0.01023088228322192
1.5950005e6	0.013990034495975473	0.004024530471444999	0.010910949278139771
1.6050005e6	0.014080279778682531	0.005976615513101576	0.006890072032571249
1.6150005e6	0.012815575524176294	0.0050919982884039365	0.0009584937954642704
1.6250005e6	0.01490193073858412	0.003192358770048013	0.0055061804065788126
1.6350005e6	0.012459395719307612	0.005473234548124417	0.004414185911983269
1.6450005e6	0.011937111801242238	0.010050034506556246	0.008126293995859214
1.6550005e6	0.010071984209915244	0.010855683269476371	0.010031347962382448
1.6650005e6	0.008333333333333333	0.008539944903581266	0.00909090909090909
1.6750005e6	0.008036457151501399	0.007525905755994252	0.006217381438620376
1.6850005e6	0.011150834184542048	0.010691181477698332	0.00902962206332993
1.6950005e6	0.013297368919174718	0.010316108271815257	0.01082718152564831
1.7050005e6	0.010172798216276474	0.01003344481605351	0.009308807134894091
1.7150005e6	0.013583441138421736	0.012559292798620095	0.014801638637343684
1.7250005e6	0.011244086704794182	0.01104991880251359	0.011946621478500315
1.7350005e6	0.009206877426511368	0.009927897947864668	0.010482529118136439
1.7450005e6	0.013277202072538864	0.011514104778353483	0.012780656303972368
1.7550005e6	0.006345831722716144	0.007344414379590259	0.005411673753382296
1.7650005e6	0.007506127450980393	0.007931644880174291	0.006699346405228758
1.7750005e6	0.01253761283851555	0.013582413908391842	0.011751922433968573
1.7850005e6	0.013687600644122387	0.009259259259259259	0.01497584541062802
1.7950005e6	0.011875925178307092	0.009285425918449738	0.009958282869062038
1.8050005e6	0.005141361688097593	0.004739531816683152	0.004962083745466534
1.8150005e6	0.013147095959595961	0.01268939393939394	0.0076010101010101005
1.8250005e6	0.011836768479430512	0.013119774853075077	0.009767403360648953
1.8350005e6	0.00858399545970488	0.007661748013620885	0.00811577752553916
1.8450005e6	0.009140474663245671	0.008873209322215097	0.007419285867008766
1.8550005e6	0.009330347622094263	0.00888604535437549	0.004464349186038245
1.8650005e6	0.010077519379844963	0.010163652024117141	0.004168819982773472
1.8750005e6	0.010362257792754846	0.008396517832069643	0.007413647851727045
1.8850005e6	0.009398599856678241	0.010308141778292266	0.008753651948624661
1.8950005e6	0.012167598861740752	0.014105583357864783	0.01038170935138848
1.9050005e6	0.01356338807898136	0.009380574521744478	0.012019437780648337
1.9150005e6	0.012175324675324674	0.007459802102659246	0.010497835497835497
1.9250005e6	0.0056330472103004285	0.0022949451597520268	0.007010014306151644
1.9350005e6	0.009876910859638674	0.007875057904837534	0.008364767387995499
1.9450005e6	0.012505002000800321	0.010604241696678673	0.011564625850340134
1.9550005e6	0.011920442571127503	0.00869336143308746	0.011362838075166843
1.9650005e6	0.01353496353496353	0.010553410553410553	0.01007293007293007
1.9750005e6	0.010349635349635348	0.00865150865150865	0.00654940654940655
1.9850005e6	0.010585171568627453	0.006341911764705883	0.008700980392156861
1.9950005e6	0.009535220408367032	0.00928560730867156	0.00885627277719535
2.0050005e6	0.016818774445893084	0.009343763581051717	0.011873098652759671
2.0150005e6	0.013842079922965815	0.011234151821537475	0.009645321778205746
2.0250005e6	0.007259001161440185	0.005487804878048781	0.006492450638792101
2.0350005e6	0.007228915662650603	0.004417670682730923	0.0067871485943775105
2.0450005e6	0.00962561157200596	0.007551584769198043	0.01165709423526909
2.0550005e6	0.011057725073263816	0.00834866762080011	0.009977509711715397
2.0650005e6	0.009126295302719481	0.004813002998264162	0.008374099205723
2.0750005e6	0.00919989314098711	0.008582114472717558	0.005356308021104654
2.0850005e6	0.012888026607538806	0.010855506282335552	0.009552845528455284
2.0950005e6	0.012612968324997803	0.011801351232780555	0.012020707203650083
2.1050005e6	0.01636017229953612	0.01196984758117959	0.011166335321404902
2.1150005e6	0.012125976748618256	0.00895749952353726	0.008919382504288167
2.1250005e6	0.012846310877806938	0.009419655876348791	0.01131525226013415
2.1350005e6	0.01241721854304636	0.0035145811548739398	0.010630881840362493
2.1450005e6	0.011761697775504988	0.011207704764339896	0.0098184607517259
2.1550005e6	0.014087050749503338	0.0058997050147492625	0.009909096381915597
2.1650005e6	0.011864286726165177	0.007578977192236862	0.01068139963167587
2.1750005e6	0.014731790292205815	0.00747220703480955	0.011663932932385636
2.1850005e6	0.02066916823014384	0.009631019387116949	0.017285803627267043
2.1950005e6	0.017857142857142856	0.020120724346076462	0.012307176391683433
2.2050005e6	0.015161346137209103	0.014274591227614845	0.007838048274072152
2.2150005e6	0.015018511883434844	0.009733667741550222	0.010390541024722321
2.2250005e6	0.014843750000000003	0.013576388888888888	0.012888888888888892
2.2350005e6	0.007990342607495976	0.005940062849697249	0.00600904422472599
2.2450005e6	0.010307171221677177	0.0077960756832515755	0.01079187105816398
2.2550005e6	0.01413200326243804	0.00997553171466215	0.013175230566534912
2.2650005e6	0.008907951171230617	0.0073133179368745195	0.010469591993841417
2.2750005e6	0.01521210013908206	0.011358368103847938	0.012726008344923507
2.2850005e6	0.013341804320203302	0.015530142594945645	0.0096851616546661
2.2950005e6	0.00948181172061769	0.008787232667829683	0.008580474252116044
2.3050005e6	0.012848101265822786	0.009535864978902952	0.014008438818565401
2.3150005e6	0.012817897456820345	0.014347885216918266	0.012239902080783353
2.3250005e6	0.015151515151515152	0.013612689393939394	0.011789772727272727
2.3350005e6	0.01617826617826618	0.013264513264513264	0.013431013431013435
2.3450005e6	NaN	NaN	NaN
2.3550005e6	0.011674718196457328	0.005233494363929146	0.010881067402806532
2.3650005e6	0.012687004986799649	0.007871321013004792	0.01327857631759069
2.3750005e6	0.012303470090240956	0.008279839985114895	0.010866127081588987
2.3850005e6	0.008800313771633083	0.005123302446438202	0.010658430161298226
2.3950005e6	0.009055310817425352	0.005139500734214391	0.010474791972589327
2.4050005e6	0.010137228862328464	0.006949977866312528	0.010907481186365649
2.4150005e6	0.01305249951746767	0.010036672457054625	0.013896931094383324
2.4250005e6	0.014696263592510833	0.01430790614013572	0.011397269233913826
2.4350005e6	0.011327847201056588	0.010565884384842019	0.0091841918114396
2.4450005e6	0.012568176428740812	0.009169235633546755	0.007825468342423522
2.4550005e6	0.015468281880943078	0.008010941774130519	0.002058095610264426
2.4650005e6	0.011036036036036036	0.005323505323505323	0.01094185094185094
2.4750005e6	0.01555446516192345	0.013117435394177299	0.011318285901210336
2.4850005e6	0.014906659236556145	0.013745704467353952	0.013411349493823723
2.4950005e6	0.013933895009721323	0.014581983149708358	0.012356880535752865
2.5050005e6	0.012706270627062706	0.01152115211521152	0.007908790879087909
2.5150005e6	0.013635146891521116	0.01248076022217761	0.011871779428494949
2.5250005e6	0.008585789665211062	0.008801855895196506	0.008951965065502185
2.5350005e6	0.012554662152630838	0.012413598532938356	0.012131471293553391
2.5450005e6	0.011708253358925143	0.012412028150991683	0.011618682021753039
2.5550005e6	0.009533784509614354	0.009882909012783327	0.010205177784939307
2.5650005e6	0.005933952528379774	0.00472543588072348	0.004812340448644831
2.5750005e6	0.013088529358298491	0.009543719323759315	0.010701084651275528
2.5850005e6	0.018715914724838866	0.01603040819699223	0.013353164766154354
2.5950005e6	0.016386022089444143	0.009505703422053232	0.012619952924135435
2.6050005e6	0.017531120331950204	0.01265560165975104	0.01289073305670816
2.6150005e6	0.02170912951167728	0.007537154989384288	0.023779193205944796
2.6250005e6	0.009234234234234232	0.007882882882882884	0.00891891891891892
2.6350005e6	0.010741120218579233	0.008333333333333333	0.01105191256830601
2.6450005e6	0.007061143984220906	0.00611439842209073	0.007589743589743592
2.6550005e6	0.01617595204513399	0.014074988246356371	0.014233662435354958
2.6650005e6	0.013439685314685314	0.005244755244755245	0.00614801864801865
2.6750005e6	0.010619430746604376	0.00592611817631283	0.004221818496409724
2.6850005e6	0.009280555219303552	0.003974498648266957	0.005027639914457491
2.6950005e6	0.019317246184052186	0.008265247957438724	0.005218823231363608
2.7050005e6	0.018015922249793214	0.008012820512820512	0.003267162944582299
2.7150005e6	0.01596363251929379	0.007717517708002961	0.006554604080769638
2.7250005e6	0.020184696569920838	0.005584872471416007	0.0061389621811785405
2.7350005e6	0.020149135332381406	0.012890686974456606	0.007044264635887672
2.7450005e6	0.016198789022568216	0.010379806558150509	0.013761107179366202
2.7550005e6	0.014573365231259969	0.008931419457735247	0.00982456140350877
2.7650005e6	0.018265256503768538	0.008205689277899343	0.010211524434719184
2.7750005e6	0.014541615583707944	0.00497207464923035	0.007982563683421878
2.7850005e6	0.01589117721840834	0.008867276887871853	0.010424612255275871
2.7950005e6	0.013371236049694668	0.008422825858075385	0.013223836597178353
2.8050005e6	0.01188490408673895	0.011815401723658603	0.009674728940783988
2.8150005e6	0.010668730069405365	0.008159819921215531	0.009078972050271993
2.8250005e6	0.01738590499844769	0.006157508020283556	0.006022974231605093
2.8350005e6	0.014082397003745318	0.008039950062421973	0.008129837702871411
2.8450005e6	0.019822433192686357	0.019251054852320676	0.01865330520393811
2.8550005e6	0.014437462597247154	0.007779772591262717	0.012447636146020348
2.8650005e6	0.014355007865757734	0.008870826778535222	0.004579618947736411
2.8750005e6	0.01699952448882549	0.008143128863528292	0.012838801711840228
2.8850005e6	0.013992326788535321	0.009196569623109907	0.012006319115323853
2.8950005e6	0.01562883812331123	0.009610660771309261	0.009751903709162369
2.9050005e6	0.013625776397515527	0.010766045548654244	0.0113768115942029
2.9150005e6	0.012893186617761477	0.013615649660998111	0.010825830832499722
2.9250005e6	0.009800103842159917	0.008047767393561786	0.006697819314641745
2.9350005e6	0.017087959681864717	0.01094574375935113	0.007764390896921017
2.9450005e6	0.014821476152411405	0.007427391420197177	0.005755395683453237
2.9550005e6	0.016189856957087127	0.006155179887299522	0.0011616818378846988
2.9650005e6	0.013522825150732125	0.007924203273040482	0.00024117140396210166
2.9750005e6	0.024106449106449105	0.009906759906759906	0.005112665112665113
2.9850005e6	0.01274697259400892	0.005523688124070533	0.011514765243254729
2.9950005e6	0.014027316352897749	0.0036913990402362494	0.013916574381690664
3.0050005e6	0.01183010262257697	0.004846066134549601	0.007183580387685292
3.0150005e6	0.014081826831588961	0.002156676181414526	0.004072312083729782
3.0250005e6	0.032170542635658904	0.002325581395348837	0.0015503875968992248
3.0350005e6	0.03129548762736535	0.02692867540029112	0.022125181950509457
3.0450005e6	0.020094562647754135	0.013199369582348306	0.01355397951142632
3.0550005e6	0.023480191256830596	0.01758879781420765	0.004439890710382514
3.0650005e6	0.018665083762036672	0.010025062656641603	0.003614298905157631
3.0750005e6	0.020477352861404934	0.012815296989422293	0.0028749660970979114
3.0850005e6	0.00852359208523592	0.00243531202435312	0.003713850837138508
3.0950005e6	0.02549533799533801	0.0026223776223776225	0.0022144522144522142
3.1050005e6	0.015499194847020935	0.015163714439076761	0.0020397208803005903
3.1150005e6	0.01151810417418501	0.0055335017442559855	0.0079032840129917
3.1250005e6	0.010750507099391479	0.006626098715348208	0.0058417849898580124
3.1350005e6	0.013371290545203586	0.006599378881987577	0.00935127674258109
3.1450005e6	0.012007874015748031	0.007874015748031496	0.013372703412073491
3.1550005e6	0.013472047078604457	0.002900378310214376	0.002068095838587642
3.1650005e6	0.007832080200501254	0.005874060150375939	0.0068295739348370925
3.1750005e6	0.007834534628643058	0.005797555625195863	0.008983599707510706
3.1850005e6	0.010272536687631026	0.004612159329140461	0.009123689727463311
3.1950005e6	0.010912698412698414	0.010393046107331822	0.009183673469387756
3.2050005e6	0.01415052027269466	0.006682813060638678	0.013006817366343737
3.2150005e6	0.008316588524224157	0.0026791694574681848	0.0058941728064300074
3.2250005e6	0.011206099815157114	0.01074399260628466	0.007840418977202711
3.2350005e6	0.008004385964912281	0.004166666666666667	0.009999999999999998
3.2450005e6	0.01123293561216812	0.007040739546382888	0.011329678598301623
3.2550005e6	0.011712241497598745	0.004557483093207879	0.010526315789473684
3.2650005e6	0.00899159148100411	0.007027557846928129	0.007942061007794758
3.2750005e6	0.008548077724960386	0.00792260862313402	0.005654240680510383
3.2850005e6	0.013538380651945318	0.016999649491763056	0.014160532772520154
3.2950005e6	0.014421559343434339	0.009824810606060606	0.002809343434343434
3.3050005e6	0.0123084652097463	0.00828937452901281	0.010248681235870385
3.3150005e6	0.014671870482798501	0.010552182711766408	0.012026597282451578
3.3250005e6	0.01409151193633952	0.008123342175066313	0.0038019451812555264
3.3350005e6	0.01997245179063361	0.0027548209366391185	0.005142332415059688
3.3450005e6	0.017530291312193864	0.005413766434648105	0.004227893787058521
3.3550005e6	0.009146650450998278	0.007651768521333739	0.0021080368906455866
3.3650005e6	0.008562540929927963	0.008087753765553372	0.0012573673870333987
3.3750005e6	0.018639396576733396	0.011314186248912098	0.002756019727299101
3.3850005e6	0.012214079502553854	0.005996002664890073	0.003308905174328226
3.3950005e6	0.020495460032540807	0.007190468692594342	0.0021833831942476246
3.4050005e6	0.02376700680272109	0.004166666666666667	0.0023129251700680273
3.4150005e6	0.01512676932648934	0.007388396329133612	0.0013843521543008242
3.4250005e6	0.018115942028985508	0.003792496275226873	0.0031694433157253145
3.4350005e6	0.019650368033648783	0.003548895899053628	0.005152471083070451
3.4450005e6	0.012389908941633082	0.006568144499178981	0.001851022540677713
3.4550005e6	0.01619858469703671	0.0021008403361344537	0.007636738906088752
3.4650005e6	0.014101018220793142	0.000937834941050375	0.00519828510182208
3.4750005e6	0.008770560066625027	0.00249843847595253	0.0029148448886112846
3.4850005e6	0.009116765706739804	0.007262938696734218	0.0053024531464269395
3.4950005e6	0.009538930194134656	0.003536761668731929	0.010460553490293267
3.5050005e6	0.013748038150428582	0.008843414221900278	0.011614149462755038
3.5150005e6	0.011996336996336995	0.009615384615384616	0.011965811965811967
3.5250005e6	0.009486607142857142	0.007097069597069597	0.00930631868131868
3.5350005e6	0.013183528147252451	0.011655246540373506	0.011527609834744053
3.5450005e6	0.010605556479787058	0.008013087118061332	0.010636056119336771
3.5550005e6	0.012490097048920576	0.010546642899584078	0.007516339869281047
3.5650005e6	0.014240379207841247	0.010484454085321762	0.012276050453924638
3.5750005e6	0.008991399530883503	0.008600469116497264	0.007271305707584051
3.5850005e6	0.002719854941069809	0.001964339679661529	0.003445149592021759
3.5950005e6	0.007186670328664286	0.0047148219353657424	0.007983154810949375
3.6050005e6	0.011410741641885193	0.006262953951518428	0.00851581508515815
3.6150005e6	0.00903020525230797	0.00578112395805324	0.005404678677063727
3.6250005e6	0.007181773155027243	0.00587278001839666	0.007556781999575461
3.6350005e6	0.006121242823370482	0.0034616683552853764	0.007379263762242484
3.6450005e6	0.010555410464002787	0.002785757813180117	0.009158178810829636
3.6550005e6	0.008876996262317362	0.0025484199796126403	0.005606523955147808
3.6650005e6	0.01581824699766984	0.004570711597060405	0.0063213240126665455
3.6750005e6	0.013252887788778879	0.002268976897689769	0.009928492849284928
3.6850005e6	0.014076678084249747	0.002944534583258218	0.011008953788834807
3.6950005e6	0.011250901875901873	0.0010822510822510823	0.009776334776334777
3.7050005e6	0.012729658792650917	0.0072440944881889775	0.008923884514435697
3.7150005e6	0.014401565995525728	0.006711409395973154	0.015212527964205818
3.7250005e6	0.010640066500415627	0.008229426433915213	0.009808811305070659
3.7350005e6	0.01124635625935555	0.008705585755928464	0.009595840226896715
3.7450005e6	0.013440860215053764	0.00450042285852362	0.003117071402682131
3.7550005e6	0.009410729991204925	0.005892700087950748	0.0028320140721196127
3.7650005e6	0.015332924000545782	0.005764770091417656	0.005839814435802974
3.7750005e6	0.015044910179640719	0.002694610778443114	0.00870259481037924
3.7850005e6	0.011025545865033709	0.004206098843322818	0.002523659305993691
3.7950005e6	0.009495317377731528	0.0031217481789802292	0.0032258064516129037
3.8050005e6	0.005002675227394329	0.0027287319422150884	0.0004922418405564473
3.8150005e6	0.008709724343588627	0.0014182849661793586	0.0024438140955705865
3.8250005e6	0.008490462013452419	0.004024699525857316	0.00260227147425295
3.8350005e6	0.006624141315014718	0.006297023225384364	0.0005888125613346417
3.8450005e6	0.009051724137931033	0.006551724137931034	0.004482758620689655
3.8550005e6	0.011147362697118001	0.012098966829798804	0.009516041326808049
3.8650005e6	0.011086118251928019	0.013603256212510711	0.006640959725792631
3.8750005e6	0.010446209113253923	0.004821327283040272	0.007449423331442619
3.8850005e6	0.0076737696600710295	0.0045662100456621	0.0037037037037037034
3.8950005e6	0.01435447825339522	0.006876396768093519	0.008904933814681108
3.9050005e6	0.011355062622604497	0.00837483023992757	0.005281424475629998
3.9150005e6	0.007747543461829178	0.006802721088435375	0.00891912320483749
3.9250005e6	0.014754194532441626	0.00821307051507685	0.01208494661504165
3.9350005e6	0.010031317283225679	0.005235858289293404	0.00536308475239773
3.9450005e6	0.013626609442060086	0.009227467811158798	0.004206008583690987
3.9550005e6	0.012918569254185691	0.0028158295281582955	0.005312024353120244
3.9650005e6	0.00901109057301294	0.0030293694803861164	0.007373177243787226
3.9750005e6	0.008815701929474383	0.0031936127744510976	0.007345309381237525
3.9850005e6	0.009704125950054291	0.009907709011943539	0.005537459283387623
3.9950005e6	0.012381676808654497	0.003972278566599053	0.013826910074374577
4.0050005e6	0.011420465474129638	0.0025966532025389496	0.007001346412771686
4.0150005e6	0.007884719956498096	0.006797172376291463	0.005600870038064166
4.0250005e6	0.005135245068130974	0.003050640634533252	0.006386007728289607
4.0350005e6	0.0033907146583202923	0.001564945226917058	0.002399582681272822
4.0450005e6	0.006666666666666667	0.00202020202020202	0.006868686868686869
4.0550005e6	0.015827612509534707	0.0037185354691075512	0.009458428680396643
4.0650005e6	0.008048289738430582	0.001341381623071764	0.00259333780460541
4.0750005e6	0.018186610437532946	0.00412932700755579	0.002249165348796345
4.0850005e6	0.019361221028829846	0.007537214999057848	0.005765969474279253
4.0950005e6	0.012273901808785527	0.016795865633074936	0.0012919896640826874
4.1050005e6	0.006470959595959595	0.0	0.007512626262626263
4.1150005e6	0.004963176432917066	0.004322766570605187	0.0049311559398014715
4.1250005e6	0.009051768855690426	0.006691565515094926	0.009129577757028738
4.1350005e6	0.007999296765119549	0.003691983122362869	0.007876230661040788
4.1450005e6	0.012019457825635212	0.0002833663927458203	0.009426655332010954
4.1550005e6	0.007909982174688059	0.00022281639928698748	0.009061200237670824
4.1650005e6	0.0067048095834078315	0.0013111627629775315	0.009142380356397879
4.1750005e6	0.007233088834555827	0.005704971475142624	0.008027709861450691
4.1850005e6	0.010294755093194625	0.010511486779367142	0.008625921109666233
4.1950005e6	0.011778563015312132	0.012131919905771496	0.008527679623085984
4.2050005e6	0.01020981641064069	0.008617459722742601	0.007218683651804671
4.2150005e6	0.013098682095789134	0.012086145933783349	0.012369013179042107
4.2250005e6	0.00901343821697804	0.008303288539276739	0.008849557522123892
4.2350005e6	0.01073724524688825	0.00779647107098892	0.005908904390644234
4.2450005e6	0.01490030342436064	0.004442999566536628	0.007585609016038146
4.2550005e6	0.016218164344065353	0.00884991190132949	0.008057023866730737
4.2650005e6	0.0122857294486016	0.015523005890781724	0.012620071113941516
4.2750005e6	0.012604877283776366	0.01262448051438877	0.013879087273582688
4.2850005e6	0.012552227179378232	0.004780114722753346	0.010764110190496423
4.2950005e6	0.013195542504329494	0.005985995030494691	0.010074542579625029
4.3050005e6	0.014422185123353741	0.012953688245841836	0.01382551165522785
4.3150005e6	0.015176670923797361	0.013239676458067262	0.01191996594295445
4.3250005e6	0.00869158878504673	0.003987538940809969	0.008996884735202493
4.3350005e6	0.008847489316239316	0.00026709401709401707	0.011258012820512819
4.3450005e6	0.00714407212110903	0.0019277654929976754	0.010273856097975846
4.3550005e6	0.007176863497477437	0.007176863497477439	0.007233709941021813
4.3650005e6	0.007146019098210335	0.008347562132422692	0.006096249920951116
4.3750005e6	0.013620145464525868	0.011424454508027995	0.01236448469877865
4.3850005e6	0.007726125184991731	0.005397405763036476	0.0083920954122051
4.3950005e6	0.007974258533855623	0.009419884349934713	0.0057825032643163575
4.4050005e6	0.010391833241640688	0.012378507243719054	0.008411272082645638
4.4150005e6	0.009449465899753495	0.007052862229526156	0.008559298822240484
4.4250005e6	0.010389153019897871	0.0039032693549333804	0.013347420320478958
4.4350005e6	0.011179315476190478	0.011421130952380953	0.01188988095238095
4.4450005e6	0.012803384546871523	0.005084242559192459	0.010034884583982778
4.4550005e6	0.014159803496604536	0.00950007224389539	0.01090882820401676
4.4650005e6	0.0071011249922307155	0.007272049226179377	0.006575921437006651
4.4750005e6	0.012154060934548738	0.010799047384413238	0.011858421614519176
4.4850005e6	0.01068064860666084	0.01068064860666084	0.011593358578502768
4.4950005e6	0.012816404998397953	0.006835415999145573	0.011534764498558153
4.5050005e6	0.01428229950997968	0.012668817975379465	0.01214294251225051
4.5150005e6	0.0062364957768611265	0.0052543704576703985	0.006855234727951287
4.5250005e6	0.012585365853658543	0.008260162601626016	0.012305691056910572
4.5350005e6	0.007650163693458945	0.006814992984566046	0.006895169372619763
4.5450005e6	0.007215917051982628	0.006340198963149783	0.006501331091495025
4.5550005e6	0.008666992187500002	0.008544921875	0.007313368055555556
4.5650005e6	0.010497537357041493	0.008264462809917356	0.009416478837966442
4.5750005e6	0.013103701196118256	0.014471902505077863	0.013100880162491538
4.5850005e6	0.015356166586267886	0.014069786139250683	0.012510049847242324
4.5950005e6	0.01104746317512275	0.01078984057707462	0.011444505061526338
4.6050005e6	0.012157843545921912	0.014658885646797277	0.010837849103793247
4.6150005e6	0.010965317562988972	0.009794862317501386	0.009339000800837799
4.6250005e6	0.010547222792959388	0.006814601739606877	0.010355455105814669
4.6350005e6	0.009504437869822484	0.008333333333333335	0.008264299802761343
4.6450005e6	0.012394761459307768	0.008450265045213595	0.010439663236669783
4.6550005e6	0.01605442176870748	0.015816326530612247	0.0066258503401360564
4.6650005e6	0.014181919798798378	0.016743514507940944	0.004061291975222392
4.6750005e6	0.013383041774208966	0.010849823152662271	0.005945894273969984
4.6850005e6	0.009163847021429304	0.008740900235824875	0.0067979083358966465
4.6950005e6	0.0063853747364385665	0.004528464634847614	0.0052712286754839945
4.7050005e6	0.010557508563187308	0.010861727059671894	0.008581215071209661
4.7150005e6	0.010526691407365113	0.008873346655247883	0.010115139404320106
4.7250005e6	0.011355849241311798	0.009202153695545766	0.01171806167400881
4.7350005e6	0.007916521940488594	0.008162556443209448	0.008440430705105941
4.7450005e6	0.0130755522400431	0.008558166521612997	0.011836379460400347
4.7550005e6	0.01506552612820091	0.008307287382793222	0.012820091023742942
4.7650005e6	0.009898127140887053	0.007896258730370568	0.009128519951955157
4.7750005e6	0.010853386256512032	0.007400975771107252	0.008087323244852394
4.7850005e6	0.006676136363636366	0.0031250000000000006	0.005303030303030303
4.7950005e6	0.01179221307309139	0.00894581681406933	0.009128799430720747
4.8050005e6	0.01177815894797027	0.011863922241280732	0.008953687821612351
4.8150005e6	0.011646180614020318	0.012291631587809396	0.010102710894089912
4.8250005e6	0.009425050453003566	0.007686032032289923	0.00912018549529821
4.8350005e6	0.009171999224355245	0.006651153771572621	0.007585805700988948
4.8450005e6	0.0039013160575316797	0.00315772317972538	0.0044004400440044
4.8550005e6	0.013207499108461971	0.01426460848744205	0.011809058026389525
4.8650005e6	0.010761154855643044	0.011496062992125985	0.008671916010498687
4.8750005e6	0.011867088607594937	0.011791742013260999	0.010955394816154313
4.8850005e6	0.008089852340559221	0.007723321813802492	0.007655251858833385
4.8950005e6	0.008986175115207372	0.007501280081925243	0.008684075780849974
4.9050005e6	0.006991003380895076	0.007993811242908716	0.005902240559280273
4.9150005e6	0.004869664852477799	0.0035567650147999615	0.003752506445144658
4.9250005e6	0.0090809361287177	0.01080773606370876	0.005444498618560052
4.9350005e6	0.01037596965064266	0.010588301908159221	0.009252024234188324
4.9450005e6	0.007898715041572186	0.006689342403628118	0.007664399092970522
4.9550005e6	0.010814600285018157	0.00832069139888751	0.008228750057463338
4.9650005e6	0.011454392601933585	0.008873943300172809	0.01038718415767596
4.9750005e6	0.007255636962571703	0.007213040268075197	0.004907139205997614
4.9850005e6	0.014026753639629422	0.008957269805256192	0.006409529211571186
4.9950005e6	0.007510792206276983	0.006737836891844593	0.007467040018667602
5.0050005e6	0.0076277276884881735	0.006860054880439043	0.0077877956356984185
5.0150005e6	0.006875138611665559	0.007013750277223331	0.007141273009536481
5.0250005e6	0.010988173616191171	0.010271884906120457	0.009302609119726895
5.0350005e6	0.009535350567959266	0.009302781041911476	0.00925381903642773
5.0450005e6	0.017507530120481927	0.01593875502008032	0.010341365461847388
5.0550005e6	0.01104607250755287	0.010196374622356496	0.011455186304128902
5.0650005e6	0.011068044788975022	0.003962101636520241	0.011490094745908699
5.0750005e6	0.012381588149278403	0.009314005976222265	0.007819950410070569
5.0850005e6	0.02265432098765432	0.009753086419753086	0.0025925925925925925
5.0950005e6	0.030703133186628945	0.006706486429843866	0.004925075971916588
5.1050005e6	0.02043575063613232	0.006732400339270567	0.006530958439355385
5.1150005e6	0.020411902667839345	0.012093227792436234	0.0037379067722075636
5.1250005e6	0.02269964288427931	0.006610439936175061	0.007628599650482485
5.1350005e6	0.014822712828232146	0.003554106037798963	0.0022579026593075773
5.1450005e6	0.014777947932618678	0.008626850433894844	0.0026135783563042366
5.1550005e6	0.020416001890917683	0.007977308987768125	0.003675471252142055
5.1650005e6	0.022812234494477484	0.0060606060606060615	0.00249221183800623
5.1750005e6	0.018095751692731744	0.007370124033794716	0.001581880280424232
5.1850005e6	0.014125799573560768	0.0072850035536602695	0.00412224591329069
5.1950005e6	NaN	NaN	NaN
5.2050005e6	0.010259179265658747	0.0027597792176625876	0.0018238540916726657
5.2150005e6	0.025465013286093883	0.0033953351048125187	0.0016533805727782696
5.2250005e6	0.016984197312066168	0.00893516467286959	0.0030128489144882593
5.2350005e6	0.0181622182195295	0.011325800993395557	0.00237978276294962
5.2450005e6	0.01960456697298803	0.006293511556669452	0.001526037315511
5.2550005e6	0.024080882352941185	0.006127450980392157	0.0034068627450980398
5.2650005e6	0.015031851274050967	0.004972698907956318	0.0019630785231409256
5.2750005e6	0.014257998389340358	0.0036239841862508236	0.0033091734387583273
5.2850005e6	0.01515830346475508	0.007019115890083632	0.0075119474313022705
5.2950005e6	0.016548463356973995	0.009839626860903457	0.006606606606606607
5.3050005e6	0.018531822051936996	0.008301404853128991	0.009152830991911451
5.3150005e6	0.012726135488837567	0.008323710546574286	0.00850654349499615
5.3250005e6	0.01497443389335281	0.011687363038714392	0.006850093336579822
5.3350005e6	0.013834544438233655	0.0035401527855412718	0.0070678839823613455
5.3450005e6	0.015080448007277278	0.004178748081187106	0.003092842117232361
5.3550005e6	0.014102095516569197	0.006518031189083821	0.0018031189083820662
5.3650005e6	0.012645603957236315	0.010451571724908251	0.0029998404340194668
5.3750005e6	0.012958410161852075	0.003995082974800245	0.001557057979922147
5.3850005e6	0.01309256614296402	0.00666530640005441	0.002625314561654084
5.3950005e6	0.014239520024933769	0.0067399096150849306	0.006981455508804736
5.4050005e6	0.013959390862944161	0.008178228990411733	0.003925549915397631
5.4150005e6	0.01597890875745071	0.006694176983035305	0.0017056396148555707
5.4250005e6	0.014061829111206526	0.006368970946042651	0.002518963789895521
5.4350005e6	0.017021584818194983	0.005142691583369549	0.001202375778646965
5.4450005e6	0.014474170594214951	0.008455780426947604	0.0032344515294335094
5.4550005e6	0.011874119016976157	0.00658822087393516	0.009327695041980756
5.4650005e6	0.010080202153372889	0.007663150955833882	0.005141727092946606
5.4750005e6	0.010785731501566644	0.008556278621354543	0.01026753434562545
5.4850005e6	0.00396432111000991	0.0034963109789670744	0.0038101530668428587
5.4950005e6	0.014647447593561208	0.006710456959818351	0.007217289056481368
5.5050005e6	0.010928652321630804	0.00381275953189883	0.00424311060777652
5.5150005e6	0.00816897741326564	0.006671873982946039	0.008006248779535248
5.5250005e6	0.005316689782709202	0.0030513176144244107	0.005131761442441054
5.5350005e6	0.0071226985620212345	0.005174035747883349	0.007337723424270932
5.5450005e6	0.007409628233681686	0.005996230940551653	0.00872594369253612
5.5550005e6	0.006933115823817291	0.005736813485589995	0.007014681892332789
5.5650005e6	0.008014134551559877	0.00722345867010269	0.00838702120182734
5.5750005e6	0.005329392270141969	0.004926328989206861	0.0054816606207174524
5.5850005e6	0.008928571428571428	0.007870370370370371	0.01048941798941799
5.5950005e6	0.005282518499508105	0.0041704093417169255	0.006672654946747081
5.6050005e6	0.008927436777227092	0.0073918752912271795	0.007294446562460287
5.6150005e6	0.007283262901779999	0.006434882827506723	0.006351645537200665
5.6250005e6	0.005378217637766007	0.0030666294954000556	0.004014496793978254
5.6350005e6	0.01187952658540894	0.00026497085320614734	0.005122769828652182
5.6450005e6	0.006951164441003805	0.0012579833559125217	0.004270692213405587
5.6550005e6	0.00725918782813672	0.004500160720025715	0.0056787742419372135
5.6650005e6	0.007609640949186234	0.0019257050565287613	0.006485277674245248
5.6750005e6	0.008353977429121938	0.006000550509221029	0.008268648499862374
5.6850005e6	0.010540652572985136	0.00944513531118612	0.006952093326227275
5.6950005e6	0.0095793719389225	0.009867473350619419	0.008124459809853069
5.7050005e6	0.014515355086372356	0.003652164640648326	0.0020899978673491145
5.7150005e6	0.01616433743054386	0.006959645282595274	0.0011000729640231238
5.7250005e6	0.017871715358250374	0.0053315924052010225	0.0011751264893096133
5.7350005e6	0.014174356823266223	0.011220637583892619	0.0013982102908277406
5.7450005e6	0.0236474052263526	0.004539320328794013	0.0026745184639921484
5.7550005e6	0.0172979797979798	0.002777777777777778	0.0007323232323232322
5.7650005e6	0.016214908034849953	0.007825104872539531	0.0009196515004840272
5.7750005e6	0.017834394904458598	0.007643312101910827	0.0016985138004246283
5.7850005e6	0.011349006437167644	0.008844108592219424	0.005799048418695773
5.7950005e6	0.017682012230298836	0.005278643129110419	0.008607361255336335
5.8050005e6	0.008134920634920632	0.002380952380952381	0.004391534391534391
5.8150005e6	0.01609867925819476	0.00814343392869363	0.009498391842879627
5.8250005e6	0.01210153482880756	0.003935458480913027	0.006978879706152434
5.8350005e6	0.015079094116308181	0.002219187435984978	0.00887674974393991
5.8450005e6	0.012080712788259958	0.0034591194968553456	0.005010482180293501
5.8550005e6	0.01369402548813282	0.004384426517011575	0.006126505319770839
5.8650005e6	0.005234803821915023	0.0077251473876804215	0.0018974046215355423
5.8750005e6	0.0066253063725490195	0.010837928921568629	0.0024969362745098037
5.8850005e6	0.013832384052074853	0.006672091131000813	0.006075400054244643
5.8950005e6	0.01014865637507147	0.004002287021154945	0.004945683247570041
5.9050005e6	0.01190249173658785	0.006292906178489702	0.005466564963132469
5.9150005e6	0.013902518809290151	0.006051684658161596	0.006398429833169774
5.9250005e6	0.010901363360379756	0.00518849699177568	0.006844400287023237
5.9350005e6	0.011762399529504022	0.010586159576553617	0.008037639678494413
5.9450005e6	0.010564304461942254	0.010603674540682414	0.00891338582677165
5.9550005e6	0.008899376889382438	0.008205318033191437	0.008365722746622247
5.9650005e6	0.01644381415451108	0.01647757968665586	0.01426256077795786
5.9750005e6	0.008707173954192696	0.006814310051107326	0.007552526973310619
5.9850005e6	0.010064338235294118	0.003431372549019608	0.008627450980392156
5.9950005e6	0.011601468332237568	0.008629191321499015	0.008459346920885383
6.0050005e6	0.011067708333333336	0.004352678571428571	0.0058630952380952376
6.0150005e6	0.012317290552584672	0.007237076648841355	0.007486631016042781
6.0250005e6	0.009565528338995174	0.0074795875797127355	0.004171881518564874
6.0350005e6	0.01812744140625	0.006144205729166667	0.002392578125
6.0450005e6	0.010986674227388714	0.004394669690955487	0.008713732161421415
6.0550005e6	0.01141211604095563	0.004159556313993174	0.008788395904436861
6.0650005e6	0.007784474099583873	0.0038743004735256135	0.009518343138661694
6.0750005e6	0.009314276537658582	0.004630373106364756	0.004839141373588137
6.0850005e6	0.005090595340811044	0.0025884383088869713	0.0017831463905665804
6.0950005e6	0.00474659317103047	0.0025519318123819732	0.005154902261011587
6.1050005e6	0.0098140274019671	0.005390198857535541	0.00839238929691191
6.1150005e6	0.014521297903591935	0.010882627854186137	0.012711977567098411
6.1250005e6	0.012771783554029754	0.007724374693477195	0.012277260094817721
6.1350005e6	0.008922248973233255	0.0054524854836425435	0.00827078317518765
6.1450005e6	0.011729381138326826	0.006360194059874571	0.007028753993610224
6.1550005e6	0.010147040952728158	0.0006886215417021105	0.0070482440150686585
6.1650005e6	0.010536241390619877	0.008117415546080682	0.008636711490106048
6.1750005e6	0.00816599732262383	0.007791164658634538	0.007207496653279785
6.1850005e6	0.010189053127677808	0.010068551842330761	0.009361610968294772
6.1950005e6	0.015169957623298173	0.01352447930754666	0.013470381390316474
6.2050005e6	0.016165755919854283	0.018670309653916212	0.010018214936247723
6.2150005e6	0.013866666666666671	0.016266666666666665	0.01
6.2250005e6	0.005813240076078287	0.005491134425424873	0.005129149027547702
6.2350005e6	0.01038045577443028	0.00881936397579503	0.007325865842667699
6.2450005e6	0.012453123894431475	0.013868251609707777	0.0057029646925635035
6.2550005e6	0.009650495565988524	0.010432968179447054	0.0058215962441314556
6.2650005e6	0.008891447578839634	0.009179300198298471	0.005142966800997889
6.2750005e6	0.011716781454728707	0.005515426395654852	0.0007615208018366091
6.2850005e6	0.013115826188054062	0.008307900983384199	0.005590272731676598
6.2950005e6	0.010721247563352826	0.004467186484730344	0.0015432098765432098
6.3050005e6	0.01601155072838548	0.0015946901129212999	0.0011205930523230756
6.3150005e6	0.017321463131410874	0.00354815818334301	0.0044384233275272566
6.3250005e6	0.015220626293995856	0.006372929606625259	0.001436335403726708
6.3350005e6	0.014438410481855015	0.0074993535040082755	0.0010516334798724247
6.3450005e6	0.01888372093023256	0.008775193798449613	0.0009302325581395349
6.3550005e6	0.013089095287237703	0.009494324045407636	0.0013347093223254212
6.3650005e6	0.016690221414630863	0.00911905242613904	0.005801197927182178
6.3750005e6	0.013701137771769742	0.008758589613608201	0.002038977131913935
6.3850005e6	0.01878514227295962	0.003606520134037599	0.0031237575964105186
6.3950005e6	0.018287162773854792	0.007332971211298209	0.004755869394652665
6.4050005e6	0.018992425981179704	0.00810955550455206	0.0029378012393848968
6.4150005e6	0.021101132828549626	0.008481540177261257	0.002371309502846745
6.4250005e6	0.01641384675223649	0.010346168805912095	0.0013068844807467908
6.4350005e6	0.011599631966351208	0.0007886435331230284	0.0016692954784437437
6.4450005e6	0.020798436627582358	0.011166945840312676	0.00957565605806812
6.4550005e6	0.016927083333333332	0.005208333333333333	0.01193181818181818
6.4650005e6	0.009786117836965294	0.0053806833467850415	0.009066451439332796
6.4750005e6	0.01848764640506113	0.0037189022826365735	0.010327434384885013
6.4850005e6	0.014698162729658794	0.01332020997375328	0.008254593175853019
6.4950005e6	0.014884411726720908	0.0034224460803306215	0.011300529510525636
6.5050005e6	0.013108082528866171	0.002681557196037605	0.004214776957536752
6.5150005e6	0.016090553778995993	0.008958936094614485	0.00589817775747424
6.5250005e6	0.02018771520604243	0.01716094635121626	0.003643230034432967
6.5350005e6	0.011966861000306838	0.006443694384780607	0.0022092666462104945
6.5450005e6	0.016592784139884253	0.006957271272010836	0.005048639330131757
6.5550005e6	0.01957642725598526	0.006372007366482504	0.001959484346224678
6.5650005e6	0.01692373607540703	0.003077042922801278	0.0014177767391134997
6.5750005e6	0.023039700868800177	0.0036841526448916743	0.004354998350379413
6.5850005e6	0.01885346413243409	0.003780911506233395	0.007745759247905171
6.5950005e6	0.015489287782281412	0.012063308241652191	0.0060220034742327734
6.6050005e6	0.019475799555327522	0.015135967162647512	0.007833076791517016
6.6150005e6	NaN	NaN	NaN
6.6250005e6	0.015832919220363312	0.011622770691844734	0.004627022251670256
6.6350005e6	0.009790855033832277	0.0025972250700567294	0.006274348985031781
6.6450005e6	0.008101010101010104	0.006222222222222222	0.004492929292929293
6.6550005e6	0.0074175235646958	0.003748928877463583	0.002742073693230506
6.6650005e6	0.007853620125160594	0.00538770773757719	0.003116581706660036
6.6750005e6	0.007126931039974517	0.004538939321548016	0.0040452301321866535
6.6850005e6	0.013508023562868171	0.006550883607556368	0.01013609587649807
6.6950005e6	0.009508922756285008	0.0065129607919760316	0.008427771264816985
6.7050005e6	0.009991062308478037	0.006341504937010555	0.004468845760980593
6.7150005e6	0.008749724851419767	0.006530192970870936	0.00824712011152689
6.7250005e6	0.0074453181489515545	0.007004699927693421	0.0015997830802603034
6.7350005e6	0.010942936673625612	0.007306889352818371	0.008336812804453723
6.7450005e6	0.010009621077560689	0.008621965660153936	0.006912374185908821
6.7550005e6	0.008290680315632331	0.003865429729153337	0.005758157389635318
6.7650005e6	0.009466327827191869	0.004743752647183397	0.002914019483269801
6.7750005e6	0.00757998511904762	0.0033249627976190475	0.003152901785714285
6.7850005e6	0.007972082361128166	0.002149085103770109	0.007720332391829384
6.7950005e6	0.009086684277467958	0.007998238919870854	0.005899618432638685
6.8050005e6	0.012157771385959306	0.009241504207947162	0.009236177692553532
6.8150005e6	0.006999527856468366	0.005217186024551463	0.005495750708215296
6.8250005e6	0.007327263656772261	0.003575288933233558	0.007699343144591337
6.8350005e6	0.007170636849781236	0.006157835034840382	0.007794522767784801
6.8450005e6	0.006514084507042252	0.005633802816901408	0.0072183098591549295
6.8550005e6	0.005529775715390564	0.005529775715390564	0.00465583913379737
6.8650005e6	0.005440599357830895	0.0035676061362825543	0.004376263527173267
6.8750005e6	0.012401129943502827	0.011299435028248588	0.013265536723163841
6.8850005e6	0.01221512813691585	0.011483550589695841	0.00968342644320298
6.8950005e6	0.01163551042387876	0.013462574044157244	0.009708439110700823
6.9050005e6	0.011636793108239547	0.011185216062248158	0.009670696123384746
6.9150005e6	0.007839240366567295	0.00841890250634868	0.0054985094402119905
6.9250005e6	0.008721722540201688	0.008312891796129736	0.0066321431816117014
6.9350005e6	0.006946279172170849	0.006494936151475121	0.006516952884191988
6.9450005e6	0.007562133997325586	0.008507400746991285	0.006003596624706045
6.9550005e6	0.00952339537310837	0.008407259233489882	0.007027309097234302
6.9650005e6	0.010373959498074294	0.009411106969809914	0.008584917381041123
6.9750005e6	0.010951279456411743	0.010674184376656548	0.006814129439545081
6.9850005e6	0.010718285074388096	0.007598784194528876	0.01018503706073695
6.9950005e6	0.008401145268233877	0.0009795057263411694	0.006208559373116336
7.0050005e6	0.01920034354940783	0.007232619112196005	0.005695687550854352
7.0150005e6	0.010993298448544936	0.004498301661617553	0.007738914899476728
7.0250005e6	0.011892561277649672	0.004846699120334786	0.004748484072081305
7.0350005e6	0.012612489773656943	0.007476593036996636	0.0009453686028542861
7.0450005e6	0.01489497447978013	0.005987436199450334	0.0016097369454259912
7.0550005e6	0.010896531074896278	0.005496385645237179	0.0026947260361863215
7.0650005e6	0.006801337671728126	0.00650759219088937	0.005594721619667389
7.0750005e6	0.007931131809201243	0.006943268416596105	0.007586790855207452
7.0850005e6	0.00950891573195283	0.008592177164222031	0.009232096635030197
7.0950005e6	0.007935014427298959	0.006084556517375487	0.008204742190440345
7.1050005e6	0.011218930881852232	0.006945863125638406	0.009628872999659515
7.1150005e6	0.01809437543133195	0.004485852311939268	0.010300207039337473
7.1250005e6	0.008477366255144033	0.006296296296296296	0.00454320987654321
7.1350005e6	0.01278698052891601	0.01007459071975201	0.011004552940036811
7.1450005e6	0.009500628140703517	0.005679438860971524	0.010039782244556116
7.1550005e6	0.012294407894736842	0.004029605263157895	0.01195175438596491
7.1650005e6	0.011880789367700364	0.01114243522620486	0.009303262182843334
7.1750005e6	0.013442350332594236	0.012102734663710273	0.015373244641537324
7.1850005e6	0.014544922446590574	0.011384255194615158	0.012794849282996783
7.1950005e6	0.010988260988260988	0.006142506142506142	0.011984711984711984
7.2050005e6	0.012654377319462187	0.0065097037172233375	0.012471862261969948
7.2150005e6	0.012026295436968292	0.009783449342614076	0.008986852281515856
7.2250005e6	0.014472100829691555	0.006840205206156184	0.010247640762556208
7.2350005e6	0.012319522912743254	0.006382088302992257	0.006068215107763132
7.2450005e6	0.012612773029439693	0.006469610636277303	0.0019943019943019944
7.2550005e6	0.018553778454768553	0.007150715071507152	0.007734619615807735
7.2650005e6	0.015997579898925193	0.003594561890526016	0.007545020997935795
7.2750005e6	0.013518645097592466	0.005620110883268778	0.0017619807093491304
7.2850005e6	0.012976321154147713	0.005410067429825937	0.0015785897234854424
7.2950005e6	0.017379972565157754	0.005212620027434843	0.008460905349794238
7.3050005e6	0.018432943109468063	0.00644382830149928	0.008215239268843705
7.3150005e6	0.014409117305458763	0.004391695702671312	0.0022502903600464578
7.3250005e6	0.014937779044362118	0.00539089959152655	0.008672936259143156
7.3350005e6	0.012222065529074413	0.00754477506698632	0.0019837352512574627
7.3450005e6	0.012967465555169621	0.001968276021766817	0.006831075604955423
7.3550005e6	0.006980802792321119	0.004653868528214079	0.003839441535776614
7.3650005e6	0.013838748495788205	0.006016847172081829	0.006399093933602323
7.3750005e6	0.012463584249600602	0.00890423832346584	0.01098580960436049
7.3850005e6	0.011339285714285713	0.0023511904761904763	0.009416666666666667
7.3950005e6	0.01139535898106953	0.0021155020500741514	0.004405478496030707
7.4050005e6	0.015017533160542768	0.005666514204401077	0.009859226508105912
7.4150005e6	0.017491278147795747	0.0032667300983190615	0.004732001268633048
7.4250005e6	0.015770375883885374	0.0020468924451060664	0.01127651656122069
7.4350005e6	0.012032336905433356	0.0062355079275553055	0.008209563201102965
7.4450005e6	0.011108682983682984	0.008231351981351982	0.008784965034965037
7.4550005e6	0.009163928441036874	0.005111354508944871	0.006454910551296094
7.4650005e6	0.014084507042253523	0.009137260841031855	0.011762330253924983
7.4750005e6	0.01597122792663803	0.01063612190632031	0.013963319015476918
7.4850005e6	0.015336483766517889	0.012820512820512818	0.016977334383477725
7.4950005e6	0.013989703989703992	0.009884169884169885	0.010512226512226514
7.5050005e6	0.009556332062685302	0.0074121135112240576	0.006406183820415077
7.5150005e6	0.008339332853371732	0.008369330453563716	0.00693544516438685
7.5250005e6	0.009844158934094693	0.010171306209850108	0.007328098976921246
7.5350005e6	0.010438917709286948	0.009027565863086156	0.005065608788526091
7.5450005e6	0.011838868388683888	0.01144594779281126	0.005494054940549405
7.5550005e6	0.012238433480514491	0.009886734497984257	0.0020349395277404494
7.5650005e6	0.009317521781219747	0.00984188447886415	0.0023071958696353665
7.5750005e6	0.01942389006342495	0.011539816772374914	0.004924242424242425
7.5850005e6	0.015263956822398382	0.00517231686062855	0.011289143756676225
7.5950005e6	0.01304707474808242	0.010628164636286158	0.008572717701910062
7.6050005e6	0.00969155768058876	0.008789199831247362	0.007950124220690948
7.6150005e6	0.012335838457450845	0.010134365748121156	0.011250284673195173
7.6250005e6	0.01037174964066379	0.009898079184633478	0.009878479027832222
7.6350005e6	0.01175496688741722	0.011810154525386312	0.010051508462104487
7.6450005e6	0.01036510724359998	0.00816967374527649	0.010133588801958592
7.6550005e6	0.007656653367754046	0.006160525698192912	0.00808886802784949
7.6650005e6	0.0069605568445475635	0.004253673627223511	0.007656612529002321
7.6750005e6	0.008142978003384094	0.004547377326565144	0.008862098138747885
7.6850005e6	0.00766036655211913	0.0031214203894616263	0.007113402061855667
7.6950005e6	0.005656108597285069	0.003959276018099547	0.0037168713639301877
7.7050005e6	0.00940646528881823	0.0049019607843137246	0.0069422363540010594
7.7150005e6	0.00903023164507263	0.0039261876717707105	0.007695327836670592
7.7250005e6	0.0095311695002576	0.0	0.007934054611025244
7.7350005e6	0.012301804264625476	0.0023692363768908326	0.009659194459631858
7.7450005e6	0.01252236135957066	0.005553070960047705	0.008691115086463924
7.7550005e6	0.016974233983286905	0.0064415041782729795	0.007636954503249767
7.7650005e6	0.009491268033409264	0.008840438225404057	0.008764508081136786
7.7750005e6	0.008057851239669423	0.009205693296602388	0.004986225895316805
7.7850005e6	0.011779338601112084	0.012291483757682178	0.007140766754462981
7.7950005e6	0.009707314211977243	0.007889025749310809	0.00970144876532348
7.8050005e6	0.010051425899953248	0.008532024310425431	0.008239831697054698
7.8150005e6	0.010898667132297306	0.008526861067458239	0.0062860136196961755
7.8250005e6	0.005633433774400631	0.0032315821651600508	0.004052578715227739
7.8350005e6	0.009539789069990411	0.00904442313838287	0.008181527644614894
7.8450005e6	0.012343647136273865	0.005851803086826128	0.0076804915514592925
7.8550005e6	0.009834933100639905	0.011489237929028506	0.007897033158813262
7.8650005e6	0.008987821774958068	0.006927732808284109	0.009625902428352658
7.8750005e6	0.010198564828467512	0.010026540843409024	0.009485894033225204
7.8850005e6	0.012102689486552567	0.009902200488997554	0.010554197229013854
7.8950005e6	0.007991425160099859	0.006268316509280364	0.005589927276674265
7.9050005e6	0.007876106194690265	0.005132743362831858	0.005345132743362832
7.9150005e6	0.013127494223902544	0.006878806973324932	0.00888468809073724
7.9250005e6	0.014025245441795231	0.00455820476858345	0.006638616175783076
7.9350005e6	0.01742357220092401	0.008552049542907697	0.006566401258232577
7.9450005e6	0.014004560777315088	0.004982153480071386	0.007237755304382313
7.9550005e6	0.010471976401179939	0.003126843657817109	0.0035398230088495575
7.9650005e6	0.016722775175644026	0.003927595628415301	0.002019906323185011
7.9750005e6	0.012263593380614654	0.00602836879432624	0.0025531914893617016
7.9850005e6	0.015013054830287207	0.006725215602500198	0.012073740011076828
7.9950005e6	0.017274760034904014	0.006817190226876091	0.0044829842931937165
8.0050005e6	0.01649498151082937	0.005256207078711041	0.005103011093502378
8.0150005e6	0.018691742155704353	0.003905737166863595	0.0036628593934619922
8.0250005e6	0.014601895064347331	0.0061872436713336166	0.011002687031537265
8.0350005e6	0.016895949339447543	0.006223386832623651	0.010055682934818212
8.0450005e6	0.017748601993678576	0.011305616338439095	0.009336250911743253
8.0550005e6	0.0169345579793341	0.01377726750861079	0.007386146192116341
8.0650005e6	0.011846204295786195	0.009304804066240367	0.005623872766027217
8.0750005e6	0.014221403724166158	0.0030693677102516877	0.010476775117659095
8.0850005e6	0.007212152157263212	0.004850651008424815	0.006654752786996852
8.0950005e6	0.011705875667689512	0.010342084327764518	0.010819411296738267
8.1050005e6	0.008984882211092561	0.0038258208124652203	0.006881840103876832
8.1150005e6	0.015201065891472867	0.004421027131782946	0.007328003875968994
8.1250005e6	0.005770635500365231	0.002897492086681276	0.005911857803749695
8.1350005e6	0.010444374902206227	0.008162520210712983	0.008251186564439576
8.1450005e6	0.009579848278545031	0.008882837320884395	0.009998054853141413
8.1550005e6	0.006482809926138477	0.005366916414262182	0.007205483819544078
8.1650005e6	0.011344291945951697	0.010506436854984572	0.012543887647622088
8.1750005e6	0.008713906004591035	0.010450646369457533	0.00585961097015827
8.1850005e6	0.012768817204301076	0.015158303464755078	0.006332138590203105
8.1950005e6	0.012890672503952328	0.01501884956828408	0.009972029672868784
8.2050005e6	0.007878851688074683	0.008317540534849443	0.004843124868393346
8.2150005e6	0.009932007192627558	0.009861766689143629	0.007653405259608901
8.2250005e6	0.01201861769956644	0.01227365467992859	0.009857179290997194
8.2350005e6	0.006184814351272425	0.007780559032123488	0.004121818940342094
8.2450005e6	0.0053958235935795545	0.004694561321489793	0.0010441016051114227
8.2550005e6	0.007949231796927187	0.006479625918503674	0.006662213315519929
8.2650005e6	0.007802394959736302	0.004172403721784119	0.008837151082738767
8.2750005e6	0.008901620156471385	0.00736154746504035	0.008883139284174214
8.2850005e6	0.01130952380952381	0.006159420289855073	0.011697722567287785
8.2950005e6	0.009178051385843594	0.009641873278236913	0.007657277787147916
8.3050005e6	0.0135918391004463	0.01240363994667594	0.011545818118588074
8.3150005e6	0.010821570756424176	0.008686210640608033	0.008382193268186755
8.3250005e6	0.009606293895191789	0.009285521339816315	0.00925175580767153
8.3350005e6	0.010767896205778076	0.009014105755449952	0.00713585275703402
8.3450005e6	0.008039953417540088	0.0074128818417988	0.005939263638806772
8.3550005e6	0.0076431350750416896	0.006531406336853808	0.0065962571799147674
8.3650005e6	0.006447538479614618	0.0054341440488779235	0.005322523792738807
8.3750005e6	0.0075242083224286846	0.006346506150222454	0.006185117334031232
8.3850005e6	0.010626608903120486	0.00935518302254034	0.009179380925472469
8.3950005e6	0.008233532934131736	0.007734530938123753	0.007360279441117764
8.4050005e6	0.012778894213428144	0.007188127995053331	0.009944865254804968
8.4150005e6	0.016038108123344042	0.01186650882236879	0.013292744799594114
8.4250005e6	0.00753091291765325	0.00608392528282031	0.008774006840305182
8.4350005e6	0.014290012033694344	0.013537906137184114	0.009265944645006017
8.4450005e6	0.008061734781858941	0.007889291257113296	0.0063631660631143306
8.4550005e6	0.008615654205607474	0.007398753894080997	0.00837227414330218
8.4650005e6	0.012154923774206837	0.010712814173877214	0.007911001236093944
8.4750005e6	0.007513979496738119	0.0019804287045666357	0.007269338303821063
8.4850005e6	0.007575757575757576	0.003338469440164355	0.008371854134565999
8.4950005e6	0.014020163831127917	0.00931176923615487	0.010417979416089056
8.5050005e6	0.012970430107526881	0.0053091397849462365	0.010080645161290322
8.5150005e6	0.009302420673863264	0.003352960418711155	0.007948969578017663
8.5250005e6	0.008072337269667407	0.002082263677334702	0.009686804723600891
8.5350005e6	0.005416587707662182	0.00644305476596551	0.0031204598572421205
8.5450005e6	0.005060586958044407	0.0046928626462141914	0.005435315542480913
8.5550005e6	0.007301779935275081	0.003438511326860841	0.006067961165048544
8.5650005e6	0.01359693026359693	0.007340674007340674	0.004382159937715494
8.5750005e6	0.02129665756275198	0.007933411366887761	0.0026791520353752108
8.5850005e6	0.014580850218514097	0.006356773937226858	0.0036392530790623763
8.5950005e6	0.01380568356374808	0.004608294930875577	0.007434715821812595
8.6050005e6	0.013298813949371567	0.005399185696583466	0.00047796070100902826
8.6150005e6	0.008896797153024912	0.007769869513641756	0.005266903914590746
8.6250005e6	0.004908658468700976	0.004908658468700977	0.00164971408329538
8.6350005e6	0.004442156638450392	0.003126668191870663	0.002059025394646534
8.6450005e6	0.005073358014534484	0.003839297956945015	0.001508295625942685
8.6550005e6	0.008648217136774883	0.009890012417952811	0.0038673053042398444
8.6650005e6	0.006978752460135756	0.00710929027593686	0.004370004418202996
8.6750005e6	0.011123627147282454	0.00957476767107857	0.00869238712099878
8.6850005e6	0.011558377512020714	0.0060822750996589	0.008835737475855835
8.6950005e6	0.006652837146928172	0.0034992875701952892	0.0029419160170983147
8.7050005e6	0.008800880088008802	0.0051076536225051076	0.004054691183404055
8.7150005e6	0.010851443026330919	0.004743014832700932	0.00635851443026331
8.7250005e6	0.010378031383737519	0.004683785068949121	0.0069519733713742276
8.7350005e6	0.01562350806836628	0.0045354721665234405	0.007896495750978708
8.7450005e6	0.013417503846501947	0.002556792469906779	0.0064711738618879544
8.7550005e6	0.010617317923316822	0.0032104201064024947	0.009667950834709229
8.7650005e6	0.010901062508624257	0.0060484798307345565	0.009861551906536037
8.7750005e6	0.009978540772532187	0.007629947544110634	0.009613733905579399
8.7850005e6	0.006401015925315762	0.005113948380010982	0.007235035694673256
8.7950005e6	0.005564509939366028	0.002340931767595364	0.003922020108987643
8.8050005e6	0.009789021991775433	0.004887061207461708	0.006484295845997973
8.8150005e6	0.008354003031555741	0.008198980294887694	0.0075099903541408315
8.8250005e6	0.00849380794916683	0.009563638721390133	0.007456396291253322
8.8350005e6	0.00955	0.0093	0.00912
8.8450005e6	0.006639961155620295	0.005656712794367566	0.0052245690701626605
8.8550005e6	0.004204360937137556	0.004494316863836697	0.003978195314312224
8.8650005e6	0.004888169925446616	0.004337225113705631	0.005092136728091151
8.8750005e6	0.007812499999999999	0.006135844748858446	0.007239345509893456
8.8850005e6	0.011070485476335566	0.007921998781230956	0.010386620624280586
8.8950005e6	0.01170579652473803	0.011407348454702216	0.00831675288499801
8.9050005e6	0.006993348982785602	0.004743740219092332	0.005790297339593114
8.9150005e6	0.010121035058430717	0.006503895381190873	0.007832498608792432
8.9250005e6	0.010076111399411865	0.009831055757366085	0.007784120394395433
8.9350005e6	0.009921925829538061	0.008918889611797876	0.009390587725005421
8.9450005e6	0.012159329140461216	0.011769991015274034	0.011584306678646303
8.9550005e6	0.010234890033793142	0.006952523405905489	0.007434491163924436
8.9650005e6	0.008771124173401909	0.00701077638990938	0.005608621111927505
8.9750005e6	0.008950455182072827	0.007528011204481794	0.009681372549019608
8.9850005e6	0.0076209030483612205	0.004507601803040721	0.009458323783329513
8.9950005e6	0.01129312484487466	0.007983784230991976	0.011119384462645819
9.0050005e6	0.0043829979142003496	0.0033541913298382096	0.004972095383054287
9.0150005e6	0.010636000431918797	0.007990497786416154	0.010214879602634704
9.0250005e6	0.011355948584130665	0.00840823427080313	0.008137624432202572
9.0350005e6	0.009952816278383956	0.00545561781185491	0.007057898358399686
9.0450005e6	0.014579543157469175	0.011421063270669093	0.006407923994340005
9.0550005e6	0.012247600132406488	0.010427010923535254	0.008265947888589397
9.0650005e6	0.01191318707242274	0.0065758433592828505	0.006475583864118896
9.0750005e6	0.014080279778682534	0.005846121724605908	0.007673034763545255
9.0850005e6	0.012500737071761308	0.005306916681408102	0.008785895394775636
9.0950005e6	0.016238720806794057	0.00471072186836518	0.00911624203821656
9.1050005e6	0.01868936243936244	0.007103257103257103	0.0086971586971587
9.1150005e6	0.02503647698633771	0.009285051067780874	0.012004244594773845
9.1250005e6	0.01812004530011325	0.004756511891279728	0.00400151000377501
9.1350005e6	0.012848222862632088	0.002161383285302594	0.0020172910662824206
9.1450005e6	0.01873249299719888	0.005718954248366014	0.0008870214752567693
9.1550005e6	0.02406584643426749	0.0026771474139895193	0.003280929596719071
9.1650005e6	0.015213977228111505	0.004057060594163068	0.004554377699254023
9.1750005e6	0.015134588786041068	0.007793382274710076	0.004234493031173528
9.1850005e6	0.013671667198638153	0.006383657835939994	0.012469411639536123
9.1950005e6	0.007423966440359884	0.004553734061930784	0.00864381520119225
9.2050005e6	0.012396467555263017	0.00803576326038067	0.011277494377708298
9.2150005e6	0.008467779979243325	0.0036324181526559106	0.008510236814793848
9.2250005e6	0.013115359748776206	0.004294818509282349	0.011323542994365937
9.2350005e6	0.011924159383794992	0.007653187182145855	0.0062015503875969
9.2450005e6	0.012045708900276847	0.01042587029510514	0.00856452847970784
9.2550005e6	0.00864701586669322	0.0044811790479984065	0.008391422691362942
9.2650005e6	0.010646687697160885	0.008937960042060988	0.010304942166140902
9.2750005e6	0.008789812680966732	0.004904567748035218	0.008473674880340365
9.2850005e6	0.010565500629550558	0.008841079542344117	0.010773526030546886
9.2950005e6	0.010123784261715297	0.004332449160035366	0.009112879457707047
9.3050005e6	0.013347819338817318	0.007243002741993895	0.007077448393605463
9.3150005e6	0.013067531476535674	0.007185552588070711	0.003967951163677986
9.3250005e6	0.008366522845447503	0.009984511561013387	0.0029870560902754725
9.3350005e6	0.012249755004899901	0.013089738205235896	0.009785804283914321
9.3450005e6	0.006553884711779451	0.0057894736842105275	0.004952380952380954
9.3550005e6	0.010484119642306508	0.005735430157261794	0.008757323465926612
9.3650005e6	0.011461817168338906	0.009406354515050168	0.009643255295429207
9.3750005e6	0.01166594506181748	0.0058209457834223315	0.006051859335161399
9.3850005e6	0.012839221710189455	0.008090117767537123	0.0089810547875064
9.3950005e6	0.01159755369928401	0.005568814638027049	0.005389817024661895
9.4050005e6	0.01190107393638992	0.005911813300289136	0.009386617100371747
9.4150005e6	0.011990768613285173	0.005117399157134256	0.0021673690547862733
9.4250005e6	0.011131221719457013	0.00980392156862745	0.0018823529411764709
9.4350005e6	0.007976566934241465	0.0065474742560609756	0.00365685559069164
9.4450005e6	0.008210991906644078	0.0037172971955580646	0.005213626952757388
9.4550005e6	0.013910632746249181	0.006196999347684279	0.007436399217221135
9.4650005e6	0.009886601867733942	0.00476462740613684	0.006441776253097008
9.4750005e6	0.012734268045130531	0.008237737808620119	0.009432091771703727
9.4850005e6	0.01317232441054783	0.008075370121130552	0.007875978266287822
9.4950005e6	0.017275676337372998	0.011874158403721385	0.006059493206022769
9.5050005e6	0.015228713768115942	0.010492149758454106	0.008559782608695653
9.5150005e6	0.013482902004592566	0.008595543970706882	0.007807360516353255
9.5250005e6	0.011138785111387854	0.009893455098934552	0.00257368202573682
9.5350005e6	0.007587798970632757	0.005487435664547381	0.007917045110505602
9.5450005e6	0.011017436290477101	0.009388771795363097	0.009835856166570865
9.5550005e6	0.012158594781196061	0.012133211493552646	0.010193928317595694
9.5650005e6	0.014934645395358083	0.013816410715173201	0.01001938273445654
9.5750005e6	0.020433302854820683	0.003936807883775271	0.011175454637813673
9.5850005e6	0.018647328696166934	0.0064377682403433485	0.009846578856494502
9.5950005e6	0.011663007683863885	0.006540431759970728	0.00804976216611782
9.6050005e6	0.013553676658980272	0.010427875992826031	0.015311299000768637
9.6150005e6	0.009560561813377833	0.004797663746349604	0.010429703796412181
9.6250005e6	0.007480605836719615	0.008989040758527274	0.0066001723925624926
9.6350005e6	0.01152543945086035	0.011618199526923612	0.010259264412596817
9.6450005e6	0.005789617806986661	0.006669796189805579	0.0034972421077338342
9.6550005e6	0.010021378941742385	0.010555852485301978	0.008462497773026904
9.6650005e6	0.008693924948050361	0.008953673145092286	0.0067595648453734275
9.6750005e6	0.008558472248834388	0.008654276042664623	0.008954461263332693
9.6850005e6	0.011042097998619738	0.005240683229813664	0.005253623188405798
9.6950005e6	0.0065451680138274605	0.007015403385694677	0.005225967159778354
9.7050005e6	0.008839950372208437	0.006668734491315137	0.008002481389578164
9.7150005e6	0.010135469198061905	0.009245525561158903	0.009552061702758826
9.7250005e6	0.011965192168237854	0.009789702683103698	0.010055595842397872
9.7350005e6	0.012860947574992994	0.01471825063078217	0.011662461452200729
9.7450005e6	0.009605971610376894	0.010462555066079295	0.007856093979441998
9.7550005e6	0.013349903784477231	0.006975625400898012	0.00860594398118452
9.7650005e6	0.009091739766081871	0.008680555555555554	0.008406432748538011
9.7750005e6	0.011147362697117998	0.006434656516222586	0.011455501178176548
9.7850005e6	0.008531140874331431	0.004773902665428987	0.009088096185298147
9.7950005e6	0.008443163097199342	0.007001647446457989	0.007193849533223505
9.8050005e6	0.011502347417840375	0.006103286384976526	0.011737089201877937
9.8150005e6	0.015548894717122516	0.013238416385662546	0.012114399900087424
9.8250005e6	0.014295743187184887	0.012764056417129363	0.009304997128087304
9.8350005e6	0.015878672685515165	0.011206145561099232	0.010295398748713075
9.8450005e6	0.01192172931884316	0.00433517429776115	0.012958014133855932
9.8550005e6	0.0118441881501583	0.00576662143826323	0.01313885119855269
9.8650005e6	0.015266944797146138	0.007557893463933731	0.012890743092085375
9.8750005e6	0.009714193962748878	0.0044958253050738604	0.010147719974309572
9.8850005e6	0.009521823742007227	0.010112593828190158	0.006533222129552405
9.8950005e6	0.012276293749448998	0.005377766023097945	0.010896588204178789
9.9050005e6	0.013793275466427217	0.00648508430609598	0.010376134889753566
9.9150005e6	0.012825705413797758	0.009315512353179425	0.009275010125556905
9.9250005e6	0.011563334739209894	0.007486292703500632	0.007816673696049485
9.9350005e6	0.017173423423423425	0.009515765765765766	0.012961711711711711
9.9450005e6	0.011928791701710122	0.010485001401738156	0.0075357443229604705
9.9550005e6	0.01987913486005089	0.006234096692111959	0.01053435114503817
9.9650005e6	0.015558747093420871	0.004445356312405964	0.007550266721378744
9.9750005e6	0.01177899210686096	0.005160898603521555	0.0072131147540983615
9.9850005e6	0.017251335354410282	0.007579038544824598	0.003580193445936192
9.9950005e6	0.011184625078764969	0.009791091076535313	0.006679269061121612
1.00050005e7	0.01553260965492896	0.007325037507722179	0.004712734974847764
1.00150005e7	0.01724137931034483	0.007642455368060651	0.007251161653215944
1.00250005e7	0.01350401606425703	0.006325301204819278	0.001325301204819277
1.00350005e7	0.010112145462463933	0.009989656486471774	0.007033589199194295
1.00450005e7	0.010369752571587433	0.007422852376980819	0.008851820961912706
1.00550005e7	0.013592498632044968	0.009277222305128589	0.010515843406456749
1.00650005e7	0.007189897891366081	0.0076732523714579184	0.006476950033230621
1.00750005e7	0.007535532314293377	0.006516492357200321	0.0072083668543845535
1.00850005e7	0.009301777934769809	0.005416225126574826	0.006923348640056516
1.00950005e7	0.008786231884057971	0.00996376811594203	0.007391304347826087
1.01050005e7	0.010256091496767776	0.007997679429802751	0.00896734626222443
1.01150005e7	0.008256624825662482	0.0037099023709902374	0.009238493723849375
1.01250005e7	0.006347112283787746	0.0003811199061858693	0.005804749340369394
1.01350005e7	0.01401201733648542	0.009998029944838456	0.012312844759653269
1.01450005e7	0.009429291565397424	0.008956701773336934	0.008389594022864344
1.01550005e7	0.008854082566338338	0.007320092577641424	0.007416976155874912
1.01650005e7	0.008173883853642162	0.005538771399798591	0.007787848271231957
1.01750005e7	0.008260196179659266	0.004875810244937761	0.00839786611598692
1.01850005e7	0.007888310519889469	0.004916136495083863	0.008007197480881693
1.01950005e7	0.010872099801795496	0.009910225020403403	0.009758656873032531
1.02050005e7	0.012252955708487731	0.010675842597494265	0.009511205223222163
1.02150005e7	0.009070216581597462	0.006046811054398308	0.005839885961282015
1.02250005e7	0.007879726606677484	0.007400304863057482	0.007415056301322712
1.02350005e7	0.009884250227597867	0.008063467290935102	0.011587982832618027
1.02450005e7	0.01076437181270283	0.006838201205377839	0.011033843300880853
1.02550005e7	0.011076280041797283	0.009195402298850575	0.010532915360501568
1.02650005e7	0.01081929302940205	0.008534302389604669	0.011254267151194802
1.02750005e7	0.007402912621359225	0.0028317152103559877	0.0038403451995685004
1.02850005e7	0.017679043499158855	0.005707762557077625	0.0013938956981494831
1.02950005e7	0.006672705314009662	0.0033615136876006444	0.00355877616747182
1.03050005e7	0.013303967912906459	0.007699469989972782	0.004053860478441484
1.03150005e7	0.009837123044670213	0.008950169327527818	0.011094984679890339
1.03250005e7	0.011287753476689333	0.011333700912822398	0.009152729277706302
1.03350005e7	0.008771929824561406	0.007386888273314866	0.008310249307479227
1.03450005e7	0.013130615065653073	0.010750211164862168	0.00875374337710205
1.03550005e7	0.006682389937106918	0.005002858776443683	0.005017152658662092
1.03650005e7	0.011405237961137705	0.0050220595137519955	0.009105416314653149
1.03750005e7	0.00795079507950795	0.0035003500350035007	0.00958095809580958
1.03850005e7	0.008541718247090864	0.0034249401667079313	0.009886935710159282
1.03950005e7	0.006136385729561582	0.005686789151356081	0.0059492563429571306
1.04050005e7	0.008293061273193725	0.006443529622337569	0.005811109122367402
1.04150005e7	0.008826658928225962	0.009818146643451346	0.005861868833430064
1.04250005e7	0.008435325173986081	0.008759299256059516	0.007525797936165107
1.04350005e7	0.009471708802492743	0.010834926704907585	0.009517739536859995
1.04450005e7	0.009446693657219974	0.00981002802865151	0.007796117512716702
1.04550005e7	0.00947878445761596	0.008091071596575407	0.008580299181484617
1.04650005e7	0.005479735318444996	0.0068238213399503716	0.0035566583953680732
1.04750005e7	0.00882212684787792	0.008077014783023367	0.007916070577014784
1.04850005e7	0.008484520263561694	0.006543911905406625	0.006345338026897734
1.04950005e7	0.008832870186581977	0.01025539235146222	0.0036522429535529965
1.05050005e7	0.01144524236983842	0.012081089168162779	0.008961699581089168
1.05150005e7	0.014565425023877747	0.010924068767908308	0.012893982808022923
1.05250005e7	0.01416550872317431	0.006638876022850085	0.013493901497606918
1.05350005e7	0.009877384196185286	0.005177111716621254	0.008446866485013622
1.05450005e7	0.016762086513994908	0.008778625954198474	0.012951653944020359
1.05550005e7	0.015213073311664863	0.005913687251715421	0.006283856988082341
1.05650005e7	0.0083997722095672	0.008162490508731968	0.004555808656036446
1.05750005e7	0.014151994651214623	0.0070574251541490225	0.009494094049476265
1.05850005e7	0.018756294058408864	0.01158106747230614	0.0077542799597180275
1.05950005e7	0.015761689291101055	0.007654600301659125	0.006259426847662142
1.06050005e7	0.017765103506548374	0.003253062948880439	0.0039881706801858895
1.06150005e7	0.019726518717776285	0.004147052230441604	0.007733691997310021
1.06250005e7	0.01943512304250559	0.005188913745960726	0.0033308476261496396
1.06350005e7	0.019239449334236065	0.003385240352064997	0.002234258632362898
1.06450005e7	0.007131458208657487	0.004687811689607022	0.0001994813484939158
1.06550005e7	0.008221225710014948	0.0067264573991031385	0.007224713502740409
1.06650005e7	0.008073496659242762	0.004862657757980698	0.005434298440979955
1.06750005e7	0.019962486602357988	0.00797159699892819	0.005171489817792069
1.06850005e7	0.012914510254935787	0.010973739697143952	0.009009009009009009
1.06950005e7	0.011527072758037224	0.013578680203045687	0.004145516074450084
1.07050005e7	0.019953051643192492	0.015492957746478872	0.015586854460093894
1.07150005e7	0.01381377850928756	0.003997178462261932	0.010862920291558902
1.07250005e7	0.01244212962962963	0.005208333333333333	0.010003306878306877
1.07350005e7	0.018654928733980114	0.006887052341597796	0.013845969577194877
1.07450005e7	0.012925170068027214	0.006384092098377813	0.009858712715855573
1.07550005e7	0.012060719484300273	0.011696818465377417	0.011041796631316285
1.07650005e7	0.009653270291568166	0.00843183609141056	0.00863672182821119
1.07750005e7	0.014096725222294512	0.015072652353068748	0.014422034265885925
1.07850005e7	0.015435897435897438	0.008974358974358974	0.011876923076923075
1.07950005e7	0.011950286806883368	0.008256561793846689	0.012515209455936035
1.08050005e7	0.010231113547090527	0.008358454371060565	0.009463780031058739
1.08150005e7	0.014044605183845692	0.006992163954189271	0.013285111512959616
1.08250005e7	0.010633229383229382	0.0038115038115038116	0.011711711711711712
1.08350005e7	0.014540167211922937	0.010056948988246698	0.008772567551193508
1.08450005e7	0.014960700250089316	0.011075384065737763	0.010575205430510897
1.08550005e7	0.01696540532566202	0.009773548720218338	0.009279339086818618
1.08650005e7	0.01766355140186916	0.00881619937694704	0.0067289719626168224
1.08750005e7	0.012782982045277128	0.01014832162373146	0.009902977584476414
1.08850005e7	0.012797485406376286	0.004265828468792097	0.005178865439305494
1.08950005e7	0.006994888350820554	0.003631961259079903	0.0028517621737960725
1.09050005e7	0.01507936507936508	0.018730158730158732	0.00673015873015873
1.09150005e7	0.012857653791130188	0.011087267525035764	0.0064234620886981396
1.09250005e7	0.01327538288687837	0.007953403110401514	0.005996097214830584
1.09350005e7	0.01589977522147296	0.004627793203755123	0.007087134734893561
1.09450005e7	0.010226537216828481	0.0056957928802588995	0.004686084142394823
1.09550005e7	0.00815217391304348	0.004446640316205534	0.0024374176548089595
1.09650005e7	0.016564587973273943	0.0013919821826280621	0.004602821083890126
1.09750005e7	0.019755613447463096	0.005551420419302816	0.0011288921969978911
1.09850005e7	0.02131325063988974	0.004282339043118724	0.00198858042921835
1.09950005e7	0.022273521337659096	0.011355128525081108	0.007803011396722402
1.10050005e7	0.01946328856892334	0.00832987216761272	0.011084960081222022
1.10150005e7	0.008080013976240393	0.005677847658979735	0.003773584905660377
1.10250005e7	0.01660647844167214	0.006730137885751807	0.006938060844823813
1.10350005e7	0.01228916453370086	0.0046268950580823	0.006602349543873467
1.10450005e7	0.01485904112048842	0.012569581612497757	0.011587957143712217
1.10550005e7	0.01265598867875981	0.01067798790685707	0.010755178180882542
1.10650005e7	0.011913534758044709	0.011299435028248588	0.011974944731024319
1.10750005e7	0.00930255211377362	0.007622248197934931	0.008192090395480228
1.10850005e7	0.01181766013915788	0.008607703894986012	0.009927551825550534
1.10950005e7	0.008557692307692308	0.006923076923076923	0.005807692307692307
1.11050005e7	0.007704402515723271	0.006092767295597484	0.007499999999999999
1.11150005e7	0.011782517114270669	0.007141916798314902	0.011005792522380198
1.11250005e7	0.011426211453744494	0.010860254527655407	0.011245717082721486
1.11350005e7	0.009973014196879034	0.007567757831749385	0.012190543235949782
1.11450005e7	0.009924879950553892	0.007987448295535585	0.01241858032615414
1.11550005e7	0.008065544503953073	0.007204794695230807	0.007931650089262944
1.11650005e7	0.008012820512820512	0.006610576923076923	0.006330128205128207
1.11750005e7	0.00816151202749141	0.00429553264604811	0.007560137457044674
1.11850005e7	0.009101895913588641	0.006609260518166025	0.01057481682906564
1.11950005e7	0.009852455833818677	0.005662330938976251	0.012502426713259561
1.12050005e7	0.006614766193456468	0.005215488729456062	0.006777591207449244
1.12150005e7	0.01029085531180675	0.006573001396762797	0.0105825322487881
1.12250005e7	0.006306306306306308	0.0037537537537537537	0.008348348348348349
1.12350005e7	0.007467646030080447	0.004407135362014691	0.008772298006295908
1.12450005e7	0.016775283610909967	0.005973931933381607	0.007144581221337195
1.12550005e7	0.006514717756734932	0.0034500477134258244	0.0035234529839242453
1.12650005e7	0.007808019187653161	0.0036498253297877893	0.007904478857083267
1.12750005e7	0.01344941956882255	0.010514096185737976	0.013850746268656717
1.12850005e7	0.005839864761026589	0.004533579222375903	0.005117565698478561
1.12950005e7	0.008343688975679034	0.0052665838215279	0.009740221314870703
1.13050005e7	0.007778077511015197	0.007598237568563978	0.008074813416059708
1.13150005e7	0.01450818303273213	0.006930527722110888	0.012207748830995324
1.13250005e7	0.019936069986541054	0.009645580978017048	0.010183938986092418
1.13350005e7	0.014110924134062548	0.009886411442995372	0.01075585471883326
1.13450005e7	0.014721249001167865	0.012969451103325341	0.013375130616509927
1.13550005e7	0.013072916666666665	0.008229166666666668	0.011354166666666667
1.13650005e7	0.011659907300115874	0.0038142139822325226	0.010274237157203553
1.13750005e7	0.015937840328390716	0.004858842255172992	0.008695652173913042
1.13850005e7	0.015524230698360056	0.009888827467600269	0.012726491001781217
1.13950005e7	0.01056228642435539	0.0025370197783990884	0.010272341306824065
1.14050005e7	0.016944701884460924	0.005128205128205128	0.0047451343836886015
1.14150005e7	0.025335775335775343	0.006181318681318681	0.0038461538461538464
1.14250005e7	0.015888378095007663	0.008831357367529638	0.009645939188644244
1.14350005e7	0.00979078964153591	0.005230258961602245	0.006824850108432198
1.14450005e7	0.006172839506172839	0.0	0.0049382716049382715
1.14550005e7	0.012124849939975991	0.006522609043617446	0.010292116846738697
1.14650005e7	0.016719304078014183	0.008006427304964538	0.011081560283687942
1.14750005e7	0.019354307362872674	0.008098610882336791	0.00818096963707242
1.14850005e7	0.01438025341864258	0.007464559026470957	0.0032241876803412372
1.14950005e7	0.011541556921275979	0.011669593210418496	0.0037020778460637982
1.15050005e7	0.01585109181794265	0.01578531965272297	0.0012891344383057092
1.15150005e7	0.017479393624992793	0.013314888466194016	0.00597152573635368
1.15250005e7	0.011869904696291194	0.0027844758296015613	0.009541853255253186
1.15350005e7	0.013438516968851698	0.00697350069735007	0.009402603440260345
1.15450005e7	0.017538196686034003	0.00546051215838175	0.0042177749085431475
1.15550005e7	0.01256027375952714	0.004355265204541919	0.009394929226940426
1.15650005e7	0.012447510497900422	0.005765513563953876	0.007465173631940279
1.15750005e7	0.016669249044520197	0.007618014667906209	0.010567090176634646
1.15850005e7	0.01617960426179604	0.008310502283105023	0.005126331811263318
1.15950005e7	0.015263846489315303	0.011302514900421572	0.0010321267626108447
1.16050005e7	0.013605442176870751	0.00764391778216663	0.0032623802209055665
1.16150005e7	0.011813867106892278	0.005571605447791994	0.002269913330581924
1.16250005e7	0.009673934394028682	0.006187389510901591	0.005604661821515092
1.16350005e7	0.005976586568083795	0.0026186075169439306	0.006099815157116451
1.16450005e7	0.011833233193137059	0.003237866346218039	0.014032979504639827
1.16550005e7	0.0111906525137826	0.008104994651526372	0.010696947255821605
1.16650005e7	0.00944183620239958	0.008189880020865936	0.010495565988523735
1.16750005e7	0.009583231384063291	0.0052198026262131976	0.007960199004975126
1.16850005e7	0.006392119878444934	0.005763386775647072	0.004149638478465892
1.16950005e7	0.008333333333333337	0.006790123456790124	0.007407407407407408
1.17050005e7	0.010487770193401592	0.003412969283276451	0.011461888509670079
1.17150005e7	0.014535085889143892	0.011023019681479937	0.012977258501982059
1.17250005e7	0.010237931823381377	0.004270571188896515	0.012369404407839547
1.17350005e7	0.009345504222553402	0.009003974167908595	0.00979880774962742
1.17450005e7	0.011046014890760405	0.010862931771024044	0.011998047113389478
1.17550005e7	0.00929342626759601	0.0036217028836955036	0.01031843651769851
1.17650005e7	0.006352884769058654	0.0034894251771349426	0.005561770816685312
1.17750005e7	0.012548858259617364	0.01052595487896866	0.01187684289926627
1.17850005e7	0.015388628064684398	0.016431924882629106	0.011559728742827334
1.17950005e7	0.010367318915207691	0.00590456573978716	0.009378647442499142
1.18050005e7	0.01817682591982427	0.012904997254255904	0.00814936847885777
1.18150005e7	0.017956764295676428	0.014208507670850768	0.0017782426778242678
1.18250005e7	0.025847377390645705	0.009878179637694882	0.0024995266048096956
1.18350005e7	0.03330197975454627	0.010301890172892592	0.0013616411358953688
1.18450005e7	0.03250088558271342	0.009564293304994686	0.0021785334750265674
1.18550005e7	0.007006139400505596	0.007258938244853738	0.005027085590465872
1.18650005e7	0.005278695086560592	0.003902731912338638	0.0058040628439907935
1.18750005e7	0.013948961937716263	0.014057093425605537	0.015340253748558245
1.18850005e7	0.005916652375235809	0.006459726747841993	0.004550391585205512
1.18950005e7	0.013220712449504221	0.01273105643285592	0.009793120332966091
1.19050005e7	0.00876786999897151	0.007610819705852104	0.009338681476910417
1.19150005e7	0.01042752867570386	0.010253736531108794	0.00902328814737574
1.19250005e7	0.011783503095666066	0.0091372079089275	0.0049530657080087866
1.19350005e7	0.006130147752279158	0.006601697579377554	0.0018233259981138006
1.19450005e7	0.014849644033577728	0.009935182233556475	0.007990649240250771
1.19550005e7	0.016360791008678332	0.0025252525252525255	0.00707070707070707
1.19650005e7	0.015034080914687773	0.0018139841688654356	0.0012093227792436235
1.19750005e7	0.030776014109347438	0.009171075837742505	0.004797178130511463
1.19850005e7	0.018757062146892656	0.023446327683615823	0.00431638418079096
1.19950005e7	0.02284205693296602	0.030532598714416898	0.0009182736455463728
1.20050005e7	0.018706104808211776	0.023973527822798487	0.00451107509454349
1.20150005e7	0.015443259205689147	0.007653829928283011	0.0029168926655818717
1.20250005e7	0.015528293545534927	0.0030577659888004712	0.0018862363689949898
1.20350005e7	0.029774127310061602	0.005270362765229295	0.00298425735797399
1.20450005e7	0.02379002911208151	0.005003639010189228	0.002820232896652111
1.20550005e7	0.01917641325536062	0.006432748538011696	0.002397660818713451
1.20650005e7	0.01353736225895317	0.010717975206611571	0.008247245179063362
1.20750005e7	0.010263053009166998	0.007539524378902617	0.00945927992560117
1.20850005e7	0.008703757505326362	0.006028471818710052	0.007515010652721286
1.20950005e7	0.00909475465313029	0.00796672306824591	0.006711787930062041
1.21050005e7	0.010935601458080195	0.009720534629404618	0.008167949237208047
1.21150005e7	0.014091212034656768	0.0067599733409502046	0.007693040083785585
1.21250005e7	0.009398496240601502	0.011946532999164575	0.002606516290726817
1.21350005e7	0.010967344423906344	0.007701786814540972	0.0026987060998151574
1.21450005e7	0.010499359795134444	0.003798548868971404	0.004831412718736662
1.21550005e7	0.015849673202614375	0.008823529411764706	0.009185977421271538
1.21650005e7	0.014377873859035066	0.009127719442728709	0.010363049893624321
1.21750005e7	0.013241409498796236	0.006565988181221273	0.0146202670168527
1.21850005e7	0.013769192669638436	0.013620604259534423	0.012184249628528978
1.21950005e7	0.010104935872522347	0.01023448633242648	0.00913330742324135
1.22050005e7	0.009410061527325373	0.007419471588852697	0.007093738689829898
1.22150005e7	0.010630030530113794	0.007604773799611435	0.008948098806550097
1.22250005e7	0.01281205322775762	0.00736830528978335	0.010491586935004949
1.22350005e7	0.008575814201815269	0.005672717565403097	0.00820430681615946
1.22450005e7	0.0086852457462439	0.007227830702876914	0.009498080477747759
1.22550005e7	0.007530881204940991	0.0032144005143040825	0.007980897276943564
1.22650005e7	0.007136792953411864	0.004404117584633344	0.005009020481799851
1.22750005e7	0.00980521189786786	0.007414231815390015	0.006633324559094499
1.22850005e7	0.007489405231623557	0.0054800526085050415	0.008388133859418384
1.22950005e7	0.0046086119136057235	0.005434034942908239	0.0036777181638923285
1.23050005e7	0.005108656190031637	0.004304755977387065	0.004470722472900783
1.23150005e7	0.010825052694971395	0.00912375790424571	0.010526949713941585
1.23250005e7	0.009587140992167103	0.008757615317667536	0.009225413402959095
1.23350005e7	0.011822242760320394	0.005968884781269255	0.009288354898336413
1.23450005e7	0.018871179189953773	0.007175878010073827	0.013413371972676466
1.23550005e7	0.013130615065653072	0.007889887122782768	0.01034323888504953
1.23650005e7	0.011581870826685575	0.0063227560125273296	0.009631861963008921
1.23750005e7	0.014447548106765984	0.005307262569832401	0.013680943513345749
1.23850005e7	0.012746457178065308	0.00878003696857671	0.0027264325323475046
1.23950005e7	0.018303793274805368	0.00784053889901165	0.0059080117055932855
1.24050005e7	0.012994458245748136	0.0015924581183514874	0.0021275240461175876
1.24150005e7	0.012067140009965123	0.002055306427503737	0.008719481813652214
1.24250005e7	0.010741008930726525	0.010934105720492396	0.009403813661597874
1.24350005e7	0.009144334743770572	0.008791725434884814	0.006262341325811003
1.24450005e7	0.00957409362900387	0.00841253079901443	0.0072932066173882456
1.24550005e7	0.008603180129990715	0.004845636025998142	0.009911792014856083
1.24650005e7	0.010685805422647528	0.004518872939925572	0.011143009037745876
1.24750005e7	0.0037150909556751214	0.003234691263130925	0.003446067127850371
1.24850005e7	0.010030443475099965	0.00774718284260269	0.003544165757906216
1.24950005e7	0.006008995060089953	0.0036312025363120256	0.0031630170316301704
1.25050005e7	0.003757736516357205	0.002808550475893275	0.0035887033858636288
1.25150005e7	0.0069262295081967224	0.00453551912568306	0.006797814207650273
1.25250005e7	0.011781288229349504	0.004334875804478485	0.0012127014520504228
1.25350005e7	0.0110410094637224	0.005831182487333907	0.001433897332950961
1.25450005e7	0.004124689735727844	0.0028471309680245297	0.0010512483574244417
1.25550005e7	0.017987633501967398	0.0036537380550871277	0.0030354131534569982
1.25650005e7	0.01576576576576577	0.000693000693000693	0.0029106029106029108
1.25750005e7	0.0	0.0	0.0
1.25850005e7	0.011855193152903077	0.006823964839232015	0.0035160767985195473
1.25950005e7	0.01309282984940436	0.0032591593616543043	0.004630253989660598
1.26050005e7	0.019643580396921833	0.004860267314702308	0.0017820980153908466
1.26150005e7	0.022086247086247086	0.006993006993006992	0.0011655011655011655
1.26250005e7	0.01711552982632771	0.004027183488547697	0.0016108733954190784
1.26350005e7	0.014742353265362362	0.0028933590520804626	0.004739597685312759
1.26450005e7	0.014977411117658615	0.0024553132979768214	0.002298173246906306
1.26550005e7	0.013577732518669382	0.0018669382213170398	0.0069925322471147315
1.26650005e7	0.016506772009029343	0.008747178329571106	0.008276899924755454
1.26750005e7	0.019838083768232307	0.012377893750836344	0.0076408403586243805
1.26850005e7	0.019622833843017332	0.009747706422018347	0.008562691131498469
1.26950005e7	0.018784589186888034	0.008691641833404285	0.0022988505747126436
1.27050005e7	0.021026698751002635	0.007562736335510485	0.007837744929529048
1.27150005e7	0.011595803423522915	0.006626173384870238	0.00342352291551629
1.27250005e7	0.024267599475295148	0.014502259145897098	0.0030024777729193994
1.27350005e7	0.018315807619375967	0.005746135723725795	0.004780784922139861
1.27450005e7	0.018641064583785352	0.006147392782237651	0.007998842843711579
1.27550005e7	0.008328843390804598	0.007094109195402299	0.006016522988505747
1.27650005e7	0.012739370334307042	0.00916910094125284	0.005485232067510548
1.27750005e7	0.012570437798006068	0.002340702210663199	0.0020979627221499784
1.27850005e7	0.015179995443153335	0.005866940077466393	0.00277967646388699
1.27950005e7	0.013261464750171115	0.010095824777549623	0.011293634496919917
1.28050005e7	0.018252466161963753	0.0074271621931635695	0.0027299839412709337
1.28150005e7	0.01228530534351145	0.008667302798982186	0.009446564885496184
1.28250005e7	0.009108625656668362	0.004321301474326386	0.00915099135739705
1.28350005e7	0.009368008948545859	0.00727069351230425	0.008762117822520508
1.28450005e7	0.006952841596130593	0.00705360741636437	0.006460528588702711
1.28550005e7	0.007487717309145881	0.005574452003023432	0.0068972033257747555
1.28650005e7	0.009801347685306728	0.007963594994311719	0.009083749015489629
1.28750005e7	0.004366860260471665	0.004597852868708201	0.004382259767687433
1.28850005e7	0.015537904124860643	0.009824414715719062	0.013586956521739132
1.28950005e7	0.010512525562372185	0.010416666666666666	0.00513803680981595
1.29050005e7	0.011361758387043466	0.009254668649809948	0.00842835894893406
1.29150005e7	0.01280749266531257	0.01117129316181449	0.014849921011058451
1.29250005e7	0.015390037593984962	0.013862781954887217	0.01550751879699248
1.29350005e7	0.010757575757575756	0.010572390572390572	0.008659932659932661
1.29450005e7	0.010851641689703671	0.008366070129492214	0.008836510015034677
1.29550005e7	0.014498767667622354	0.00502992807202857	0.007655550525627482
1.29650005e7	0.009640102827763496	0.008371234592314284	0.0062223979961769154
1.29750005e7	0.00988372093023256	0.009883720930232558	0.009457364341085272
1.29850005e7	0.008503928866832095	0.010700992555831264	0.006947890818858562
1.29950005e7	0.01372436108368981	0.008308654162553471	0.0034550839091806516
1.30050005e7	0.008263794553334628	0.007762468464971861	0.003402548677145999
1.30150005e7	0.0104355325571367	0.007891332470892626	0.008279430789133246
1.30250005e7	0.014538022520438067	0.005668671911152244	0.01574888169057535
1.30350005e7	0.008406314196129312	0.007811655314088011	0.007557573791761271
1.30450005e7	0.005532503457814661	0.0036398049064570136	0.0044114435466259
1.30550005e7	0.007037244993449372	0.002769979412315179	0.005622309563915403
1.30650005e7	0.006814965232908744	0.0057227247553996675	0.0059565565195987945
1.30750005e7	0.01127130400317083	0.007827982560443916	0.010404280618311534
1.30850005e7	0.010036358127556431	0.0083573195980407	0.008513861536130889
1.30950005e7	0.0037580393500019032	0.002587814438482323	0.0037523309357993676
1.31050005e7	0.00389126029405424	0.00325529254516449	0.0034148234381063255
1.31150005e7	0.006814734993614302	0.005507662835249043	0.004214559386973181
1.31250005e7	0.009001942327805169	0.007819114497733952	0.008635888241446288
1.31350005e7	0.009228650137741047	0.008057851239669421	0.008484848484848486
1.31450005e7	0.006238261336195331	0.0066407298094982555	0.0060101958679903405
1.31550005e7	0.0077492920711974105	0.005815129449838187	0.006502831715210356
1.31650005e7	0.004264028654272556	0.0030985274887713916	0.005389732219000511
1.31750005e7	0.005738880918220946	0.006575801052128168	0.004045911047345768
1.31850005e7	0.00665190807505798	0.006430529200927682	0.0048998524140839135
1.31950005e7	0.00688100257671586	0.0059732958538299364	0.008104942609510423
1.32050005e7	0.007748157780667532	0.0073146944083224965	0.009211096662332031
1.32150005e7	0.009594928091226277	0.005871840694408986	0.01130116585822483
1.32250005e7	0.009137736381597516	0.003951453570420548	0.011910810047981937
1.32350005e7	0.00943256090314914	0.004188948306595365	0.011479500891265598
1.32450005e7	0.010659375495324136	0.008083689966714219	0.00786178475194167
1.32550005e7	0.00780508072174739	0.0059947768281101614	0.00811965811965812
1.32650005e7	0.011900723654454997	0.008056309362279511	0.011454093170511081
1.32750005e7	0.011730345686105528	0.005218806856267356	0.013425260940342814
1.32850005e7	0.008861460558588495	0.0052219321148825075	0.010902761294406203
1.32950005e7	0.012798138452588712	0.0118673647469459	0.012472367655613732
1.33050005e7	0.008680905366377863	0.006783531466183088	0.009577540466115926
1.33150005e7	0.011582370901367321	0.0027877339705296694	0.011549183592194345
1.33250005e7	0.00887453445065177	0.004131750465549349	0.008007448789571695
1.33350005e7	0.013663933879890686	0.0037325868159701395	0.010424581750316604
1.33450005e7	0.01258291065158018	0.007023019898556378	0.009897255820002603
1.33550005e7	0.01288487282463186	0.005763795924438496	0.010575635876840694
1.33650005e7	0.009286816578483244	0.006448412698412697	0.008917548500881833
1.33750005e7	0.007130287031980097	0.007039262091146308	0.005109533345469993
1.33850005e7	0.009554861205452158	0.004007607662002445	0.00945523706018204
1.33950005e7	0.011300505050505052	0.004987373737373737	0.012765151515151514
1.34050005e7	0.01601130575226736	0.006771027456826934	0.016598335196918872
1.34150005e7	0.017929979605710404	0.009630636755041921	0.019533197371402675
1.34250005e7	0.011799142977850202	0.006065544088357778	0.009910073027943752
1.34350005e7	0.007899386758133252	0.002806361085126286	0.009271385510861657
1.34450005e7	0.006074184714961415	0.0033856111526014442	0.008015932287776948
1.34550005e7	0.0099310667134011	0.006747283561163687	0.010199789695057833
1.34650005e7	0.011183261183261184	0.009149940968122787	0.008146399055489964
1.34750005e7	0.010104897098227013	0.008494384584687304	0.00810672139558748
1.34850005e7	0.006804585102982145	0.00812896743846189	0.004603370324702013
1.34950005e7	0.01056936477586573	0.009188442744848098	0.0074994688761419155
1.35050005e7	0.009493233913283623	0.003935376967688483	0.0037006351836509255
1.35150005e7	0.010524524816489233	0.008045306499440961	0.008769627145009968
1.35250005e7	0.009164969450101835	0.007776337715237919	0.008850212923532679
1.35350005e7	0.0075739691532892665	0.007632987094743468	0.007884796978281398
1.35450005e7	0.006529034140647798	0.0052037739519501984	0.007635444022954966
1.35550005e7	0.0057211683227943394	0.005194218608852756	0.005701094047977517
1.35650005e7	0.013708513708513706	0.010608732830955056	0.007984607984607983
1.35750005e7	0.007227138643067849	0.00391525878251542	0.0077017967283454
1.35850005e7	0.007246376811594203	0.0055018786902844875	0.006857219538378958
1.35950005e7	0.005641330166270783	0.0038174414658975232	0.006073973532405836
1.36050005e7	0.006428834299383569	0.003749194958137824	0.006348330113165884
1.36150005e7	0.009784946236559141	0.0040860215053763445	0.010688172043010752
1.36250005e7	0.012296444001329341	0.010634762379528082	0.013559322033898306
1.36350005e7	0.005453046731342336	0.0020290406442204046	0.00611248494071397
1.36450005e7	0.005918247316571093	0.005219820614615497	0.006557859138362006
1.36550005e7	0.005903390162649422	0.004237703311777386	0.007299627669998041
1.36650005e7	0.005201546346972461	0.005386152375988186	0.004343671270958214
1.36750005e7	0.005361159056436007	0.007008734766462681	0.003242847429258852
1.36850005e7	0.006036968386365975	0.006101328390485016	0.0028009473792606327
1.36950005e7	0.004394630192502533	0.0027102330293819654	0.002259371833839919
1.37050005e7	0.006226684222075928	0.002468729427254773	0.005255650647355717
1.37150005e7	0.0030234657039711187	0.002948255114320096	0.0021058965102286405
1.37250005e7	0.003717651602935496	0.003500386249517188	0.002394747006566242
1.37350005e7	0.005736200340894192	0.0052008216424107336	0.003915912766050435
1.37450005e7	0.005094662108861425	0.0029143658515207297	0.004049434656849856
1.37550005e7	0.005249867091972355	0.003344852029062555	0.006477051213893317
1.37650005e7	0.002632548833780867	0.0010530195335123466	0.0034117832885800035
1.37750005e7	0.007175983955878665	0.0019219520347622625	0.008623715216846328
1.37850005e7	0.008327072376659155	0.0006260956674179816	0.009942399198597546
1.37950005e7	0.010158431640736309	0.004274234911950761	0.011979255713227334
1.38050005e7	0.008389477061276868	0.004170676932948349	0.007840872633942893
1.38150005e7	0.006310475389145981	0.0003272098349927546	0.007824989482541019
1.38250005e7	0.003042887739643734	0.0005746225774434519	0.0032805725330407984
1.38350005e7	0.002468215072093189	0.0020953192698345054	0.0022302720363662192
1.38450005e7	0.007242210174689228	0.0030118832484529873	0.007776134932369531
1.38550005e7	0.008184281842818428	0.0029268292682926825	0.011067750677506778
1.38650005e7	0.005252347417840374	0.0012617370892018778	0.006302816901408449
1.38750005e7	0.007532313853995993	0.00118332423083925	0.011951574731476424
1.38850005e7	0.007133592736705576	0.0008979347500748281	0.01121420732315674
1.38950005e7	0.009693287037037037	0.0006510416666666666	0.016724537037037038
1.39050005e7	0.006984659148633547	0.00035558264756679875	0.012699380270242812
1.39150005e7	0.0083424011606819	0.0012241566920565832	0.013365977511788177
1.39250005e7	0.0064389697648376265	0.0006532288167226575	0.010115714818962302
1.39350005e7	0.0059309554973822	0.0035176701570680626	0.0066753926701570675
1.39450005e7	0.004361500118680276	0.001147242661602975	0.005214020096526623
1.39550005e7	0.003947684185265179	0.0006959443244540436	0.00505879529637629
1.39650005e7	0.005111807186983381	0.0004567997911772383	0.007387105194466196
1.39750005e7	0.004570541566057262	0.00040243762216856386	0.0068069449235368526
1.39850005e7	0.0022826383210684115	0.0004088307440719542	0.002998092123194331
1.39950005e7	0.001463593121112331	0.0	0.00190267105744603
1.40050005e7	NaN	NaN	NaN
