# Supplementary material for: Admixture of evolutionary rates across a butterfly hybrid zone
Source: eLife. 2022 Jun 15;11:e78135. doi: 10.7554/eLife.78135 (PMC9246367; doi:10.7554/eLife.78135)
Supplement: Figure 2—source data 2. [file elife-78135-fig2-data2.zip › Dxy_Pi_10kbWindows_10kbIncrements/Chromosome27.csv]

Position	Dxy	Pi_XY	Pi_KM
5000.5	0.003951506123800067	0.003641178417742469	0.003111552466070838
15000.5	0.006456858618710541	0.007206173075696703	0.005662904151520948
25000.5	0.004811212216295368	0.003346930237422864	0.0044556008785691876
35000.5	0.005167068549776095	0.004305890458146745	0.0054196807899873686
45000.5	0.0077302495233358215	0.006963441929868193	0.006333416231451547
55000.5	0.022875816993464058	0.003866335266500967	0.0008469115345668785
65000.5	0.008709016393442624	0.009107468123861566	0.0036885245901639345
75000.5	0.020273455917020268	0.008486562942008486	0.008863743517208861
85000.5	0.02085006693440429	0.01151271753681392	0.013815261044176705
95000.5	0.010261804581580176	0.002898550724637681	0.010995792426367463
105000.5	0.013629283489096573	0.0029028603794958936	0.015208156329651657
115000.5	0.015062168586578899	0.005714024501737063	0.004516364966172974
125000.5	0.012099796552093376	0.006531748581218546	0.00837348752543099
135000.5	0.014901421366345716	0.005868867491976158	0.008601558917927556
145000.5	0.013023932301996562	0.0029419542509586147	0.008792807087134737
155000.5	0.005831853167554766	0.0023682652457075195	0.004925991711071639
165000.5	0.006341680849339491	0.003363319555879731	0.006661804035983466
175000.5	0.014528340495191324	0.008150876475001704	0.011267989905190644
185000.5	0.013026819923371645	0.007088122605363984	0.012132822477650063
195000.5	0.010145437485338965	0.007916959887403237	0.009476894205958243
205000.5	0.013162672476397968	0.013435003631082063	0.009126119583635926
215000.5	0.010469892796312994	0.009467989179440937	0.006031459773569783
225000.5	0.013994427558257345	0.011904761904761904	0.00790273556231003
235000.5	0.007904875780523448	0.00843629600106284	0.007041317922146938
245000.5	0.008754681647940075	0.006273408239700374	0.008651685393258425
255000.5	NaN	NaN	NaN
265000.5	0.011733107152954482	0.005654509471303364	0.015210630477806051
275000.5	0.013660399529964744	0.005973364669016843	0.01410105757931845
285000.5	0.008029283268390601	0.009091982524501122	0.00441610579761483
295000.5	0.006364676555923338	0.005373707653957745	0.0033018675166523646
305000.5	0.010757245499313797	0.01013158956971018	0.007540163074190683
315000.5	0.015151515151515152	0.012530970078139891	0.012826376977320371
325000.5	0.00914380714879468	0.00718441990262439	0.007505046906543166
335000.5	0.01115342763873776	0.010790714544795068	0.008233587232499093
345000.5	0.013450834879406308	0.008967223252937537	0.00989486703772418
355000.5	0.009479241660667147	0.009599232061435085	0.007439404847612189
365000.5	0.009245991129307405	0.0054247697031729785	0.007410440122824975
375000.5	0.01555059523809524	0.009151785714285713	0.007023809523809523
385000.5	0.012155122515917422	0.004823461315840247	0.008180590391665058
395000.5	0.011636707663197729	0.007757805108798486	0.00959949542731
405000.5	0.01186070784704431	0.012192807666761554	0.012354113293481357
415000.5	0.009710880600308983	0.008938424188920768	0.008739792540278084
425000.5	0.01142589388696655	0.011534025374855825	0.011476355247981544
435000.5	0.009466630688972837	0.00885950710559453	0.006619895664687893
445000.5	0.005571030640668525	0.0059063241514495	0.003084700299184979
455000.5	0.0075569949831713985	0.0037784974915856992	0.005004127770368959
465000.5	0.006423827314238274	0.003383146533831465	0.005039435450394354
475000.5	0.006220611285266458	0.004734848484848485	0.005316091954022989
485000.5	0.008049817739975698	0.007897934386391253	0.006925880923450789
495000.5	0.008129114124831468	0.0068998334522959795	0.006963280196684908
505000.5	0.009277108433734938	0.008835341365461847	0.00880321285140562
515000.5	0.00881191127316925	0.008887876025524157	0.003919781221513218
525000.5	0.009931506849315068	0.009589041095890411	0.005570776255707762
535000.5	0.010353417406196481	0.00930250661684571	0.008407286314806165
545000.5	0.010018807870370369	0.00875289351851852	0.004774305555555556
555000.5	0.007830061441630452	0.006468854588141264	0.005794495229531946
565000.5	0.008588416648315349	0.009359171988548779	0.007428613374440284
575000.5	0.006249056033831747	0.007362936112369733	0.0048633136988370336
585000.5	0.008266185051403167	0.00574233583402797	0.0069834213207372415
595000.5	0.003955328059562588	0.004536993950674732	0.0030556848146424693
605000.5	0.008087674429039349	0.008570018396374569	0.006918831605868892
615000.5	0.009793759634295431	0.00906288204964652	0.010046244618083242
625000.5	0.008844556589391789	0.007385796141512906	0.00858960206066341
635000.5	0.008444131077088373	0.00765511684125705	0.005976363147998926
645000.5	0.008736088411549535	0.00887228578099463	0.008638804576231613
655000.5	0.009922445255474456	0.00840176399026764	0.010355839416058393
665000.5	0.005614177489177489	0.005005411255411255	0.0061147186147186144
675000.5	0.008798959189263217	0.005546425636811833	0.010490276636537933
685000.5	0.010727833096254148	0.007388967915283705	0.013007744586691955
695000.5	0.011304994314703054	0.008877809848683634	0.011667978658269918
705000.5	0.013733568765940748	0.006572493623700215	0.013615852462232687
715000.5	0.010207100591715977	0.008974358974358974	0.007001972386587771
725000.5	0.006542149420695166	0.005393527766679985	0.005633240111865762
735000.5	0.011849001895840304	0.0034571205531392884	0.00546448087431694
745000.5	0.013922548722609307	0.00757346258709482	0.009189134605675048
755000.5	0.00874387784500144	0.0075770671276289255	0.007663497551138001
765000.5	0.008664510166358597	0.007085643869377695	0.006192236598890944
775000.5	0.010439804531319414	0.0068117873537686955	0.00912187176069895
785000.5	0.011342793705956172	0.009122502172024328	0.008823245487016122
795000.5	0.011852077928684064	0.006256676331451244	0.00883056106617834
805000.5	0.007672469374597034	0.006576402321083172	0.006490436277670321
815000.5	0.011204819277108436	0.009357429718875503	0.010489959839357431
825000.5	0.010929208876025083	0.008683068017366137	0.010455861070911721
835000.5	0.011249328111802194	0.005413499193734163	0.008093373262689088
845000.5	0.01139829828222829	0.0034515973671536363	0.011933429656980792
855000.5	0.00951102159561374	0.0038044086382454955	0.00944388497258588
865000.5	0.015231207538899843	0.005807582730659653	0.008338812184966031
875000.5	0.01132093198045847	0.0046661656019040465	0.006764374295377676
885000.5	0.011005686537601434	0.01127723468149	0.0071944284710242145
895000.5	0.014921831379117812	0.009519821328866555	0.00789503070910106
905000.5	0.015704340704340704	0.005651105651105651	0.005929565929565928
915000.5	0.011591478696741852	0.004316346421609579	0.0059593428014480644
925000.5	0.0112326768781911	0.006515925115487479	0.006768781911013859
935000.5	0.01318703442721965	0.01315347963223945	0.00994564123213207
945000.5	0.01129690454862148	0.006519359012640589	0.010858962874489899
955000.5	0.010957762805187276	0.008947330290516553	0.006578280084039702
965000.5	0.014754968896980733	0.012668790775299652	0.013928083750568957
975000.5	0.0136608991422656	0.00561963916001183	0.007187222715173025
985000.5	0.006485202776762878	0.004384362440628425	0.005066374375837291
995000.5	0.006448879683675392	0.006747003075378146	0.005485470407330695
1.0050005e6	0.009353443236291361	0.008535016953115865	0.01018356132351222
1.0150005e6	0.007395247029393373	0.005972482801751095	0.008205128205128205
1.0250005e6	0.00730341992477915	0.006472491909385114	0.004863115542727193
1.0350005e6	0.011853571838091966	0.011265909872721018	0.009482857470473569
1.0450005e6	0.013972783447892795	0.008887037422759148	0.01106713879052975
1.0550005e6	0.007526230831315575	0.004560129136400323	0.007796610169491526
1.0650005e6	0.0070914326853851704	0.005063594912407008	0.007880969522438204
1.0750005e6	0.005504640036889735	0.004005994581820277	0.005994581820277825
1.0850005e6	0.009149722735674678	0.005514479359211337	0.010536044362292052
1.0950005e6	0.011061567484136512	0.009546675813182416	0.006745555365003144
1.1050005e6	0.014188713953362552	0.005545636530866201	0.006643943082832874
1.1150005e6	0.01589082071415218	0.015610394466255374	0.013778276313329594
1.1250005e6	0.008452291510142748	0.003506135737540696	0.01044327573253193
1.1350005e6	0.010420130805897354	0.0039906883937479215	0.01149539962310165
1.1450005e6	0.014394596156624764	0.001914463227857246	0.007628955353272649
1.1550005e6	0.013735505245720599	0.003336094238910362	0.007113933370145408
1.1650005e6	0.012486772486772484	0.005978835978835979	0.014201058201058204
1.1750005e6	0.014010244049412474	0.005825047705132067	0.011469318067691074
1.1850005e6	0.01663743156328071	0.00489023547546909	0.011513315260723966
1.1950005e6	0.01112128898910184	0.003499624201428034	0.005806087936865841
1.2050005e6	0.018000501756146516	0.004014049172102359	0.007643418631878241
1.2150005e6	0.012124968217645561	0.00832697686244597	0.00973811339944063
1.2250005e6	0.009274640088593576	0.007844222960502028	0.007253599114064231
1.2350005e6	0.0069951338199513375	0.007133377571333776	0.006115903561159036
1.2450005e6	0.009074201699977026	0.008758327590167701	0.008224213186308293
1.2550005e6	0.008867577509196005	0.009196006305832897	0.007129094412331407
1.2650005e6	0.01591849729385546	0.014485832537408469	0.012416427889207259
1.2750005e6	0.009974151494717915	0.007417397167902899	0.006945380984490896
1.2850005e6	0.00868255799051647	0.0042611815968217346	0.008189158016147636
1.2950005e6	0.017150347068379854	0.010670506572145917	0.011918475852902084
1.3050005e6	0.014579319203596659	0.013744380218368659	0.008593448940269751
1.3150005e6	0.01650129421915444	0.005680184066724187	0.010296232384239285
1.3250005e6	0.01024590163934426	0.00936768149882904	0.010772833723653395
1.3350005e6	0.009491466388018113	0.0034831069313827935	0.010031347962382446
1.3450005e6	0.009228374471870138	0.007375287228522719	0.009443332592098433
1.3550005e6	0.011869436201780418	0.006154522474997252	0.00969337289812067
1.3650005e6	0.013574126534466477	0.005508341202392193	0.005319483789738747
1.3750005e6	0.012835055877657342	0.00899084110578943	0.00993193849256365
1.3850005e6	0.011149691358024691	0.010699588477366254	0.009238683127572016
1.3950005e6	0.011017304353032754	0.007754026704987725	0.00983174660199988
1.4050005e6	0.0071908732467196685	0.005041690905565252	0.007006657617477863
1.4150005e6	0.00920138888888889	0.008680555555555554	0.005138888888888888
1.4250005e6	0.016798048048048048	0.0075700700700700695	0.006956956956956957
1.4350005e6	0.01053935315012152	0.010469246588147317	0.00815105627220041
1.4450005e6	0.010585768398268398	0.011904761904761904	0.009442640692640692
1.4550005e6	0.012447738502470544	0.010167236792094261	0.011250475104522994
1.4650005e6	0.014466057569505843	0.016357206012378427	0.01277139208173691
1.4750005e6	0.01076177597475772	0.012132822477650062	0.009751333483585006
1.4850005e6	0.014354185196165629	0.016503607075798003	0.011147346575748592
1.4950005e6	0.008431311881188121	0.009024339933993398	0.007178217821782177
1.5050005e6	0.008299866131191432	0.008299866131191434	0.0072289156626506035
1.5150005e6	0.011105164570511106	0.012532334314512533	0.01191686736241192
1.5250005e6	0.010390551005627054	0.007131316507883447	0.011577246643267034
1.5350005e6	0.010145128489554442	0.008874098724348307	0.01094472176002958
1.5450005e6	0.0061130572154680955	0.0054948828903084	0.005398722439728002
1.5550005e6	0.006614641397250091	0.005202526941657376	0.007060572277963582
1.5650005e6	0.010920537033468231	0.011819875377400911	0.010406629408363845
1.5750005e6	0.007738195734143734	0.007316112330463166	0.006055489898137206
1.5850005e6	0.011274306992139015	0.014549717280375121	0.009846917666528754
1.5950005e6	0.016236445073078736	0.01278877887788779	0.013295615275813296
1.6050005e6	0.011971567527123082	0.011457164234942014	0.01221473999251777
1.6150005e6	0.016133229247983345	0.016306704831294993	0.016480180414606645
1.6250005e6	0.014596930675604162	0.013641441759275591	0.010630916681366497
1.6350005e6	0.0123413019989195	0.010703673689897353	0.007252836304700161
1.6450005e6	0.010076111399411867	0.008447212131695785	0.006008187741451882
1.6550005e6	0.008756193405091406	0.0034170510849137197	0.008747650777379122
1.6650005e6	0.011773402567431127	0.005048319630751478	0.012274628587912879
1.6750005e6	0.019099445155783185	0.007469056764831413	0.012476881490965997
1.6850005e6	0.01649800674639681	0.003863845446182153	0.008598589389757744
1.6950005e6	0.017599560990906243	0.008780181875195985	0.012323612417685793
1.7050005e6	0.013300979599173186	0.003055630448458704	0.01333692819268446
1.7150005e6	0.015832363213038415	0.013542879317035314	0.015071788901823823
1.7250005e6	0.014389626818469323	0.012243607120267461	0.016011565916689254
1.7350005e6	0.00835025953509366	0.006657639359061159	0.007552847363273904
1.7450005e6	0.009418547293131088	0.005518559625107905	0.010087557035392774
1.7550005e6	0.006847319347319348	0.004370629370629371	0.00804195804195804
1.7650005e6	0.010627104377104376	0.004559483726150393	0.009118967452300786
1.7750005e6	0.012756264236902052	0.006985573272589218	0.006408504176157934
1.7850005e6	0.01599512951073721	0.014279388974983397	0.014522913438122648
1.7950005e6	0.012732206219995828	0.007479301468030335	0.013414040214290684
1.8050005e6	0.012424565140220093	0.008046385043190156	0.012803218554017276
1.8150005e6	0.01533520503658329	0.006253190403266973	0.008592819465713799
1.8250005e6	0.0166501268056015	0.011467637005182489	0.010320873304664241
1.8350005e6	0.02015480498592682	0.012967430639324486	0.011459589867310011
1.8450005e6	0.012127659574468081	0.005035460992907801	0.0060992907801418455
1.8550005e6	0.02144843816859221	0.00652545999144202	0.007167308515190416
1.8650005e6	0.023873730964467002	0.00851311336717428	0.011611675126903554
1.8750005e6	0.008392857142857143	0.0036904761904761906	0.0064285714285714285
1.8850005e6	0.015432098765432098	0.005658436213991769	0.008070416095107452
1.8950005e6	0.014908492699979433	0.003358694907121804	0.011858249365960657
1.9050005e6	0.014481977197082357	0.00956022944550669	0.011755541392252674
1.9150005e6	0.02388549144731011	0.00722325622618098	0.0036869626872285738
1.9250005e6	0.01995362460336831	0.00736311121959157	0.004995525181026767
1.9350005e6	0.01393211157215307	0.00948017519594283	0.008425541724296912
1.9450005e6	0.009116051769507543	0.007142473551366737	0.008323935341818377
1.9550005e6	0.014446404940449943	0.01345390383767093	0.01376268195853551
1.9650005e6	0.013423988842398886	0.001394700139470014	0.015155741515574151
1.9750005e6	0.012680155210643014	0.013904286770140427	0.010384331116038434
1.9850005e6	0.012085040679375261	0.011075479541540471	0.01102203218718451
1.9950005e6	0.013615733736762482	0.012859304084720122	0.008385562999783878
2.0050005e6	0.013906514382402708	0.012002961082910322	0.009263959390862943
2.0150005e6	0.013258884027937677	0.008289201013124569	0.012295648169468109
2.0250005e6	0.015764308311763016	0.011755823986194994	0.011446649410411274
2.0350005e6	0.009466061769324727	0.0021229570173907984	0.009015296923166407
2.0450005e6	0.0164751943301326	0.01174554183813443	0.013111568358481936
2.0550005e6	0.00643801605173509	0.005283214966222069	0.006028061666377967
2.0650005e6	0.011079437476244772	0.007031546940326871	0.009122006841505131
2.0750005e6	0.009542952339562509	0.002390265102129509	0.009937708242792989
2.0850005e6	0.014427581038036352	0.008993816750983699	0.010192992317781526
2.0950005e6	0.00943652410047522	0.007603530210454855	0.00863543788187373
2.1050005e6	0.013195057369814647	0.010002942041776992	0.013086201824065901
2.1150005e6	0.009031768047024635	0.007628294036061026	0.008797305329898948
2.1250005e6	0.005445160520348491	0.005639097744360902	0.00513187731232844
2.1350005e6	0.010882800608828005	0.008066971080669711	0.008371385083713852
2.1450005e6	0.013204084889101644	0.008018190521780757	0.012127014520504227
2.1550005e6	0.021059317893090984	0.013534642822241767	0.017941952506596307
2.1650005e6	0.015947558947265433	0.012180804226592309	0.013423344095489677
2.1750005e6	0.011888152540402278	0.007731659109405882	0.011603301941634694
2.1850005e6	0.006140542111765132	0.004759828500835696	0.006104207543056462
2.1950005e6	0.012176335627663062	0.0029498525073746312	0.012179613241560144
2.2050005e6	0.010388261264770809	0.0066874431891962086	0.00988183352811323
2.2150005e6	0.007821992709599027	0.006125961927906035	0.009011745646010531
2.2250005e6	0.0089720648175763	0.007605129734566059	0.007833780693905956
2.2350005e6	0.014528998451828033	0.010003572704537335	0.013171370727640826
2.2450005e6	0.012937371361364308	0.009188473978241693	0.01143781240811526
2.2550005e6	0.005778423186301205	0.0036606764688086164	0.005602952743994675
2.2650005e6	0.00922826592282659	0.0061831706183170625	0.007429102742910273
2.2750005e6	0.009854426162284073	0.005535906504690144	0.01092828950740684
2.2850005e6	0.01205857019810508	0.00918748205569911	0.011093884582256677
2.2950005e6	0.011023417815325329	0.005372758262931674	0.011427301022676747
2.3050005e6	0.0065508460653852475	0.0049285362247412515	0.007244948250369641
2.3150005e6	0.01669204001739887	0.010584312019718718	0.013136146150500216
2.3250005e6	0.011163167331829489	0.004887500723003066	0.008479379952570996
2.3350005e6	0.009858044164037854	0.005816246056782334	0.005980546792849632
2.3450005e6	0.01064174939977938	0.00762442411264681	0.008175978197391472
2.3550005e6	0.010732637162274157	0.009530913310127632	0.00576827449030333
2.3650005e6	0.012483994878361075	0.009460805235453121	0.012917911509460806
2.3750005e6	0.017217630853994494	0.0015224010439321446	0.00626359286646368
2.3850005e6	0.01269124895973369	0.004673196338262595	0.003213622687407977
2.3950005e6	0.015888127274265893	0.0038503850385038503	0.001607853093001608
2.4050005e6	0.017064585246403433	0.008264462809917356	0.0010407101316192225
2.4150005e6	0.02712071778140294	0.006797172376291463	0.004241435562805873
2.4250005e6	0.02093660318288547	0.00795721367075398	0.011827115401339247
2.4350005e6	0.01287154989384289	0.010151273885350318	0.013296178343949047
2.4450005e6	0.015647600262984878	0.01321499013806706	0.01680473372781065
2.4550005e6	0.010088838484075229	0.005434268972686892	0.012305075134675358
2.4650005e6	0.014426930269837027	0.005521417757591949	0.013625434143734969
2.4750005e6	0.013898279618360753	0.011268875366238449	0.013597776275261063
2.4850005e6	0.008796895213454075	0.008236308753773179	0.008417421302285467
2.4950005e6	0.01764522173641474	0.00952529668956902	0.020216531334582555
2.5050005e6	0.009978852762357916	0.010705789056304519	0.006053396775046261
2.5150005e6	0.014344525923067028	0.010420686993438828	0.010575067541489772
2.5250005e6	0.012717735550277116	0.009171285299551331	0.010715228292425442
2.5350005e6	0.011808449783443656	0.004944022227670181	0.009626542453215656
2.5450005e6	0.005795085767269355	0.0026657394529439036	0.0045124401174470715
2.5550005e6	0.007152436298614215	0.0054388317687378935	0.0057517508568022645
2.5650005e6	0.009040432801822327	0.005220197418375094	0.00670083523158694
2.5750005e6	0.012181746964355663	0.005287896592244418	0.013631022326674503
2.5850005e6	0.00899734395750332	0.004415670650730412	0.00905710491367862
2.5950005e6	0.01151349158044228	0.006627443024278082	0.008588625143707312
2.6050005e6	0.01157222665602554	0.006451183825485501	0.006916733173716412
2.6150005e6	0.016881894000538068	0.007488117657609184	0.012034795085642543
2.6250005e6	0.012168856342881758	0.007107473616196424	0.008902290185942999
2.6350005e6	0.015051090858878758	0.011184755592377797	0.013366473349903341
2.6450005e6	0.01390461097275677	0.006754207229643045	0.016677986567051543
2.6550005e6	0.012566438876233864	0.009339407744874715	0.006772968868640852
2.6650005e6	0.02178828994010512	0.01851851851851852	0.009069795868475734
2.6750005e6	0.00913756415070722	0.007885843034171986	0.002528476655401177
2.6850005e6	0.020199063231850126	0.006049960967993755	0.002315899037210513
2.6950005e6	0.018503289473684213	0.009375	0.0021710526315789473
2.7050005e6	0.018354274451835427	0.0054200542005420045	0.002414387780241439
2.7150005e6	0.018304522109482652	0.008862582988851309	0.0028936490041337843
2.7250005e6	0.017594154019111862	0.009724564362001123	0.013580663293985388
2.7350005e6	0.016349661281917668	0.009770713913496614	0.018898731978460998
2.7450005e6	0.01113505747126437	0.007543103448275863	0.013685344827586206
2.7550005e6	0.0029925491633076826	0.003908635641871259	0.0025650421399780136
2.7650005e6	0.007435084541062803	0.005736714975845411	0.00617451690821256
2.7750005e6	0.01009644364074744	0.003676913803496082	0.005605786618444847
2.7850005e6	0.010332321187584348	0.007675438596491228	0.006005398110661268
2.7950005e6	0.004940711462450593	0.005445761967501098	0.004549846288976724
2.8050005e6	0.009154861713404645	0.007805724197745012	0.006475860075166234
2.8150005e6	0.004461750628701224	0.0026770503772207354	0.0035207268597387846
2.8250005e6	0.007657657657657658	0.0034954954954954953	0.0068612612612612605
2.8350005e6	0.01606425702811245	0.004536665179235459	0.012301056076156476
2.8450005e6	0.008330628583793138	0.0056258790436005636	0.007075624797143784
2.8550005e6	0.012249524645312268	0.008995173321632294	0.009711861927746087
2.8650005e6	0.00759544582637213	0.006125858548357156	0.008341068003217622
2.8750005e6	0.017820466352543186	0.012232693004711852	0.010982239942007971
2.8850005e6	0.012844320643763542	0.008170844939647167	0.011761064685855773
2.8950005e6	0.007303666892553272	0.005609517355620812	0.008598750094119418
2.9050005e6	0.01201043369929144	0.004905395935529082	0.011492641906096706
2.9150005e6	0.01165515050432849	0.005082995790644111	0.011611468509252638
2.9250005e6	0.012683412086545635	0.005222581447401144	0.00865456354140761
2.9350005e6	0.009403935185185185	0.003327546296296296	0.006278935185185185
2.9450005e6	0.018127042483660125	0.008442265795206972	0.0056508714596949896
2.9550005e6	0.019564623060624703	0.0021871369011004036	0.004606657097942724
2.9650005e6	0.01628526455987408	0.004812931347620777	0.00445574524760867
2.9750005e6	0.02142613442511088	0.004640054588877516	0.0015284885704537699
2.9850005e6	0.020355599867065467	0.0009970089730807576	0.0003323363243602525
2.9950005e6	0.021775544388609718	0.0019262981574539363	0.0018257956448911221
3.0050005e6	0.022630796986097847	0.0068449538363578475	0.0004244932611694789
3.0150005e6	0.01562106324011086	0.003968253968253968	0.003300579491055681
3.0250005e6	0.024777539122430192	0.01697862329958065	0.0026797586171627293
3.0350005e6	0.014104882459312839	0.00970464135021097	0.008149487643158529
3.0450005e6	0.019396070551462377	0.016409912926992634	0.011408796606385356
3.0550005e6	0.02248634757468679	0.006210515044437305	0.005696541385587323
3.0650005e6	0.021142835035592694	0.011025998142989787	0.0023986381925100585
3.0750005e6	0.014769218267511784	0.013855030066634163	0.0013489354786283116
3.0850005e6	0.014080459770114946	0.016457680250783698	0.0012748171368861022
3.0950005e6	0.013981042654028433	0.010268562401263824	0.006919431279620852
3.1050005e6	0.013325825825825824	0.005943443443443444	0.003378378378378378
3.1150005e6	0.019594594594594596	0.012612612612612614	0.0023423423423423423
3.1250005e6	0.014149184149184148	0.01386946386946387	0.012158508158508162
3.1350005e6	0.008660009861932936	0.00653353057199211	0.007125246548323472
3.1450005e6	0.016068296708965233	0.011503146600639636	0.010584958217270197
3.1550005e6	0.008628987898789879	0.008250825082508252	0.007920792079207921
3.1650005e6	0.013090018055197314	0.015260940589803111	0.0041784885220531335
3.1750005e6	0.014718232972201222	0.009154278995548838	0.0016124968505920887
3.1850005e6	0.013183807439824948	0.00412107950401167	0.004113785557986871
3.1950005e6	0.015406954816323454	0.009957003847024212	0.009202685373764806
3.2050005e6	0.01672317581408491	0.00879423606696334	0.013081867627322174
3.2150005e6	0.010838052858683925	0.007753505933117584	0.006189320388349515
3.2250005e6	0.01934721606852754	0.010633584404076206	0.008639787328311919
3.2350005e6	0.012604642313546424	0.004661339421613394	0.006868340943683408
3.2450005e6	0.016752947943629564	0.01544434857635893	0.012148403796376186
3.2550005e6	0.010879722333466827	0.0077426244827125896	0.009745027366172741
3.2650005e6	0.01239324471842291	0.008829384190586272	0.008861491042188401
3.2750005e6	0.016209534471499205	0.01012221289299375	0.00992629909506484
3.2850005e6	0.01853211009174312	0.013761467889908256	0.0016880733944954127
3.2950005e6	0.012350576536549243	0.011424944462075532	0.003194752988469269
3.3050005e6	0.008002910149145144	0.009943009579240936	0.006281071904935128
3.3150005e6	0.00899795501022495	0.013087934560327199	0.00785276073619632
3.3250005e6	0.014982269503546098	0.009131205673758866	0.0026418439716312057
3.3350005e6	0.01524785881131586	0.011635954667358768	0.0024223548749891864
3.3450005e6	0.017313191595175925	0.011873678975506652	0.003928882257863981
3.3550005e6	NaN	NaN	NaN
3.3650005e6	0.02143451720310766	0.007260451350351461	0.003181650018497965
3.3750005e6	0.015082310400609	0.0059472832809972405	0.003787229993339042
3.3850005e6	0.02281431590068674	0.005744849445324882	0.003407290015847861
3.3950005e6	0.014431343650208798	0.01023499549660198	0.007303692786375175
3.4050005e6	0.013535911602209945	0.004849600982197667	0.009355432780847144
3.4150005e6	0.013535551206784083	0.007110241356816698	0.007410306588388778
3.4250005e6	0.012554769127064373	0.006336366700370746	0.0047455342096393675
3.4350005e6	0.009447983014861995	0.006157112526539278	0.005916489738145789
3.4450005e6	0.009755342211210901	0.00898110870238464	0.008320429441519563
3.4550005e6	0.008632670515287577	0.008552490912978406	0.005569809707077186
3.4650005e6	0.009458444307860412	0.0082633340162535	0.008440893259577956
3.4750005e6	0.009236859467780955	0.006231214720328422	0.007609412799648118
3.4850005e6	0.008722197993894463	0.004797208896641953	0.007908126181130978
3.4950005e6	0.011621491137319815	0.002344989309607559	0.004248568866818402
3.5050005e6	0.01576985086658605	0.0043329302700523984	0.009552599758162032
3.5150005e6	0.01314217443249701	0.0023894862604540022	0.00931899641577061
3.5250005e6	0.012069230178831838	0.004336480159643871	0.009716785632051578
3.5350005e6	0.00684931506849315	0.0060882800608828	0.0061643835616438354
3.5450005e6	0.012875536480686692	0.007331902718168814	0.012589413447782548
3.5550005e6	0.010606060606060607	0.00909090909090909	0.009696969696969699
3.5650005e6	0.007857142857142858	0.007006802721088435	0.0066122448979591825
3.5750005e6	0.01579466929911155	0.008061862454754853	0.011977624218492926
3.5850005e6	0.010390384076254557	0.006763386599383236	0.009055228483319317
3.5950005e6	0.008396785109983079	0.009475465313028765	0.004839255499153977
3.6050005e6	0.00823865242213555	0.008818043072748855	0.0049403651574246804
3.6150005e6	0.007495350841384314	0.006168639724225519	0.0050256270694425545
3.6250005e6	0.015309000080573692	0.010474579002497784	0.012343888486020466
3.6350005e6	0.02276430123099203	0.009262611634081583	0.003499879314506396
3.6450005e6	0.0195764370884499	0.0028474817583199856	0.006193272824345968
3.6550005e6	0.021334402280420453	0.00596828790308213	0.0030999465526456438
3.6650005e6	0.01332500520508016	0.006870705808869456	0.001082656672912763
3.6750005e6	0.02069025320846341	0.006867845993756504	0.00702046479361776
3.6850005e6	0.014578672632363912	0.004175988068605518	0.001789709172259508
3.6950005e6	0.02231293855334776	0.0062627057511967996	0.0028198570398058885
3.7050005e6	0.019835329341317365	0.007360279441117765	0.0008233532934131738
3.7150005e6	0.018048235106213065	0.009742852579460151	0.0005749880210828941
3.7250005e6	0.024832336414718145	0.014047489577669022	0.0010512959941997462
3.7350005e6	0.021549201571774933	0.00689741660396288	0.002942897751024161
3.7450005e6	0.01183002565141083	0.003915215336843527	0.007182395031726744
3.7550005e6	0.015423572744014735	0.005934110906486598	0.012257008389605075
3.7650005e6	0.01018895887365691	0.007286649376312214	0.007694207731258492
3.7750005e6	0.0073372981336427825	0.0063823614737452865	0.006130935112658349
3.7850005e6	0.008592471358428807	0.005425228829484149	0.006983087834151665
3.7950005e6	0.008507375492916601	0.004405822501338786	0.008032715057689498
3.8050005e6	0.005199550309162451	0.0030916245081506455	0.005016863406408095
3.8150005e6	0.005540417801998183	0.0029064486830154405	0.006030881017257039
3.8250005e6	0.0064753495217071385	0.0022075055187637965	0.008506254598969832
3.8350005e6	0.010723956106598263	0.003063987459028075	0.01103035485250107
3.8450005e6	0.014500558480931862	0.0042683899792564225	0.006957076751236636
3.8550005e6	0.012024338419934324	0.008627905479363852	0.010379241516966068
3.8650005e6	0.010945512820512822	0.007724358974358975	0.0054487179487179484
3.8750005e6	0.012575426550145654	0.010065543071161049	0.003131502288805659
3.8850005e6	0.012116608796296292	0.011827256944444446	0.0035011574074074073
3.8950005e6	0.01819562257828045	0.010001047230076446	0.003120745627814431
3.9050005e6	0.021271464402855492	0.005466589491285613	0.00600681715865972
3.9150005e6	0.017822566449568734	0.008889280056328112	0.009446693657219974
3.9250005e6	0.011846689895470384	0.0067363530778164924	0.0048083623693379795
3.9350005e6	0.014890282131661438	0.010531815431996919	0.010592311499752515
3.9450005e6	0.010095994703740481	0.011585567692816948	0.007176431645150613
3.9550005e6	0.014062296787618675	0.015411626999609832	0.01079464169592925
3.9650005e6	0.009494664155681103	0.006725854183481302	0.009900457358084475
3.9750005e6	0.016129032258064516	0.014660237224254517	0.0030041015408491297
3.9850005e6	0.01238212945161586	0.009612743751716562	0.003259177881534377
3.9950005e6	0.016212761517191004	0.007069442270569207	0.0020347472217874473
4.0050005e6	0.009075520833333331	0.006666666666666667	0.0040104166666666665
4.0150005e6	0.014296187683284453	0.010345389377647443	0.010883023786249592
4.0250005e6	0.010147962032384144	0.010887772194304859	0.007761027359017308
4.0350005e6	0.004459811585488075	0.0025055121266786932	0.0038885548206053317
4.0450005e6	0.01081132797550708	0.0035160734787600457	0.004018369690011481
4.0550005e6	0.014645776566757493	0.006390294537433503	0.007720254314259764
4.0650005e6	0.013818027210884355	0.006335034013605442	0.005765306122448981
4.0750005e6	0.014875531268973894	0.005659640905542545	0.003677682366206957
4.0850005e6	0.012236024844720498	0.002774327122153209	0.000886128364389234
4.0950005e6	0.018137001636097477	0.003573581331266684	0.00432274175492982
4.1050005e6	0.01540043611854495	0.004931113093468133	0.010922787193973632
4.1150005e6	0.015165583410708755	0.009223150727329	0.007353760445682452
4.1250005e6	0.015810581520900813	0.005784359093012494	0.0014036711399043652
4.1350005e6	0.01560900716479017	0.005373592630501534	0.012521323780279767
4.1450005e6	0.006721033468003392	0.005785824729412939	0.005885580328195921
4.1550005e6	0.012383612662942271	0.013547486033519554	0.012290502793296089
4.1650005e6	0.006507177033492822	0.0072408293460925035	0.004976076555023924
4.1750005e6	NaN	NaN	NaN
4.1850005e6	0.006983100145429016	0.005867308560252746	0.006037811544054962
4.1950005e6	0.00533021320852834	0.003100124004960198	0.00561622464898596
4.2050005e6	0.0073065044023417685	0.002212695339510441	0.0053750057622274465
4.2150005e6	0.01008429508938674	0.0039601719846119035	0.007807196198234895
4.2250005e6	0.011525511525511527	0.0037296037296037296	0.005128205128205128
4.2350005e6	0.006720004224757076	0.004119138149556402	0.007277144064216308
4.2450005e6	0.013004341418727845	0.006193491854861195	0.01621061855259489
4.2550005e6	0.013107009448472864	0.0073829927488464064	0.01645352669742913
4.2650005e6	0.01616681306730246	0.006839001129376334	0.014782281340193246
4.2750005e6	0.007552389345867606	0.002154328241284763	0.01017430473952213
4.2850005e6	0.008480825958702065	0.005280235988200591	0.008247787610619468
4.2950005e6	0.011103633916554508	0.010296096904441455	0.010776132794975326
4.3050005e6	0.008809274299187845	0.005872849532791896	0.00931796349663785
4.3150005e6	0.008980881899475796	0.005550416281221091	0.00875732346592661
4.3250005e6	0.00822447992259313	0.0037628339515131965	0.007482664086437672
4.3350005e6	0.007586822460240182	0.0054365465757870825	0.005972086984745212
4.3450005e6	0.00778527634422831	0.004675576727978474	0.007322129592871951
4.3550005e6	0.0053040244969378815	0.002821522309711286	0.006027996500437446
4.3650005e6	0.0046108861898335575	0.0020242914979757085	0.005847953216374269
4.3750005e6	0.009916492693110646	0.0068197633959638125	0.009408489909533751
4.3850005e6	0.005868745716244003	0.00219899474525931	0.0038725154215215898
4.3950005e6	0.005395850776816448	0.0019536701088473346	0.0029770211182435576
4.4050005e6	0.013464337700145558	0.01819505094614265	0.008442503639010189
4.4150005e6	0.007861635220125786	0.003144654088050315	0.010062893081761006
4.4250005e6	0.004619758351101635	0.003198294243070362	0.005401563610518833
4.4350005e6	0.01936936936936937	0.01711711711711712	0.005765765765765766
4.4450005e6	0.010392938496583144	0.005315110098709188	0.012870159453302964
4.4550005e6	0.010406556669901866	0.011484956324813977	0.009878140838994931
4.4650005e6	0.005925925925925926	0.0	0.009481481481481481
4.4750005e6	0.00796070460704607	0.00880758807588076	0.007723577235772358
4.4850005e6	0.011093502377179083	0.006603275224511357	0.013576333861595354
4.4950005e6	0.005952380952380952	0.003968253968253968	0.007671957671957672
4.5050005e6	0.016666666666666666	0.0	0.02
4.5150005e6	0.01722222222222222	0.0033333333333333335	0.023555555555555552
4.5250005e6	0.01293859649122807	0.013909774436090226	0.01393483709273183
4.5350005e6	0.012892798075477371	0.012253796421590739	0.0025860772816117873
4.5450005e6	0.036347517730496444	0.01773049645390071	0.02482269503546099
4.5550005e6	0.013930102209033962	0.011374876360039565	0.0042598087701945266
4.5650005e6	0.010259179265658747	0.00930387107492939	0.009126654483025973
4.5750005e6	0.008440928653694611	0.006243559435048797	0.008340910468570042
4.5850005e6	0.008498702168634348	0.0049401322950682405	0.0079879427279578
4.5950005e6	0.0065212961076013855	0.0057740642619387265	0.0051219346511785875
4.6050005e6	0.011642156862745098	0.012484681372549017	0.010059232026143792
4.6150005e6	0.014817228324955004	0.016105008378328057	0.0115807112269596
4.6250005e6	0.012812607057211378	0.01264131551901336	0.011154504967454605
4.6350005e6	0.010191486522551375	0.008840405657859622	0.010821990926074191
4.6450005e6	0.011362385825905139	0.010234400792340706	0.010498514361175304
4.6550005e6	0.012403189939421825	0.013764281880223909	0.011241469212483703
4.6650005e6	0.011876750700280112	0.008627450980392156	0.011607843137254903
4.6750005e6	0.012652270210409747	0.010852713178294573	0.01052048726467331
4.6850005e6	0.006211851131637229	0.0060227947928482685	0.00392156862745098
4.6950005e6	0.013735137351373517	0.015375153751537514	0.009905699056990569
4.7050005e6	0.012112787926926128	0.013933015620863118	0.007519195128408788
4.7150005e6	0.009069714545661323	0.008245195041510292	0.007801660411691117
4.7250005e6	0.012598099958694755	0.011152416356877325	0.008107629668967959
4.7350005e6	0.009029413541100439	0.009331400616053634	0.009337440357552696
4.7450005e6	0.01560382008626001	0.00942698706099815	0.016611213801601972
4.7550005e6	0.007608635174984699	0.004645857675401992	0.006743448506092471
4.7650005e6	0.010857304004512127	0.006147772137619853	0.006384658770445572
4.7750005e6	0.012064260017367573	0.007071082992184593	0.005061406773353182
4.7850005e6	0.01712042221793138	0.013129947866383473	0.00919096350646843
4.7950005e6	0.011835856337192044	0.0073463935886019585	0.010270109824873851
4.8050005e6	0.01466732218944608	0.015568666011143888	0.014454277286135693
4.8150005e6	0.017630853994490363	0.015633608815426997	0.015289256198347109
4.8250005e6	0.015342052313883296	0.013078470824949699	0.01369885982562039
4.8350005e6	0.011800486618004867	0.00948905109489051	0.011520681265206811
4.8450005e6	0.015732427404351695	0.008614413977190002	0.014705168648386316
4.8550005e6	0.013330626607118689	0.01042089592637705	0.010285559615644875
4.8650005e6	0.010166093928980527	0.009507445589919816	0.009117983963344789
4.8750005e6	0.0076419213973799105	0.006167164636482036	0.008197349268367423
4.8850005e6	0.008555848063181647	0.009934812586185284	0.007195687601855333
4.8950005e6	0.01081999029597283	0.008685104318292091	0.010189228529839885
4.9050005e6	0.012771876580677799	0.012898330804248863	0.012847749114820435
4.9150005e6	0.01278748506571087	0.012806152927120668	0.008930704898446832
4.9250005e6	0.011088273474686284	0.010493292946776289	0.010500504831963077
4.9350005e6	0.014280207457246986	0.014788337538547797	0.013316512475469581
4.9450005e6	0.00952801202850232	0.0040857684513303264	0.007452441655226516
4.9550005e6	0.011451696228689514	0.0074048562080247975	0.01150335801618736
4.9650005e6	0.010858300358017712	0.010316563029960429	0.006990766911626154
4.9750005e6	0.004977445948047906	0.005677399284492145	0.003639757349510032
4.9850005e6	0.01304286520022561	0.01019928557999624	0.011543523218650122
4.9950005e6	0.015023977145189266	0.013774104683195591	0.016528925619834715
5.0050005e6	0.011310285958173282	0.00889173424384692	0.008450704225352112
5.0150005e6	0.01424569827931172	0.0053221288515406156	0.010116046418567426
5.0250005e6	0.015705294762977075	0.011923321207921935	0.012148507419596971
5.0350005e6	0.01637287911797716	0.011916551132237406	0.010285865187825972
5.0450005e6	0.010618556701030927	0.010721649484536083	0.011216494845360825
5.0550005e6	0.012210796915167093	0.01139674378748929	0.00702656383890317
5.0650005e6	0.014902605022295234	0.009583039974966753	0.007228350152546353
5.0750005e6	0.011760242792109257	0.00817737312426235	0.008936098465688757
5.0850005e6	0.014934522877862991	0.010225909114624093	0.013293681849011323
5.0950005e6	0.009394606861567213	0.0064744359898544915	0.008757175276999067
5.1050005e6	0.011583081135610322	0.005728491137051449	0.008747658164000575
5.1150005e6	0.016098039215686276	0.011529411764705884	0.01083921568627451
5.1250005e6	0.011994237755229863	0.005010647626205687	0.008994112489039207
5.1350005e6	0.012204288313948888	0.0070416963367355015	0.008608275971200254
5.1450005e6	0.01769460138104206	0.015301318267419962	0.014500941619585686
5.1550005e6	0.013686443577636348	0.007459111749811811	0.011154451515773626
5.1650005e6	0.01592855650720702	0.006824037323306176	0.01009678991713669
5.1750005e6	0.016418903927224317	0.006434435322831152	0.012928037867021671
5.1850005e6	0.009346928866229669	0.010439427045399371	0.007137654770575382
5.1950005e6	0.0067415278113177185	0.008653304354825727	0.0015777187474845045
5.2050005e6	0.008621425522833974	0.0029449423815621004	0.009867690994451558
5.2150005e6	0.005805515239477504	0.004741170778906629	0.0040638606676342524
5.2250005e6	0.004987531172069826	0.004128567470213355	0.00400110834026046
5.2350005e6	0.009618615591397848	0.009744623655913979	0.007157258064516128
5.2450005e6	0.012915462427745666	0.01035645472061657	0.012018304431599229
5.2550005e6	0.010640046011009775	0.011009777339577686	0.010401774710377124
5.2650005e6	0.008902371322071535	0.00693948766753906	0.007248790546435086
5.2750005e6	0.007098932899258457	0.004815518176885513	0.00716223548562127
5.2850005e6	0.007173504961115584	0.00717350496111558	0.005443818718155
5.2950005e6	0.00470124355474674	0.0051562026084319085	0.005641492265696087
5.3050005e6	0.013352685050798256	0.012191582002902759	0.008456700532172231
5.3150005e6	0.011350737797956867	0.011918274687854712	0.009585067473830245
5.3250005e6	0.01571201272871917	0.015693932161712592	0.01374123092500181
5.3350005e6	0.013027627266037864	0.010836845273931367	0.010475617098133655
5.3450005e6	0.013359705739468387	0.012179887570268583	0.01333888541883545
5.3550005e6	0.015335169880624428	0.010192837465564738	0.005252525252525254
5.3650005e6	0.015103415103415103	0.008802308802308803	0.006022126022126023
5.3750005e6	0.009154790182106097	0.006828978622327792	0.006967537608867774
5.3850005e6	0.008238512715289435	0.007336939625691724	0.007971149661132873
5.3950005e6	0.010501971489232638	0.009364573855019714	0.011358811040339702
5.4050005e6	0.012382501807664502	0.004202819956616052	0.0111352133044107
5.4150005e6	0.0154357170769832	0.004347401328644002	0.008694802657288003
5.4250005e6	0.014810932525817222	0.012617439242177187	0.005745787716437612
5.4350005e6	0.024984903381642522	0.012983091787439616	0.003965378421900162
5.4450005e6	0.014715486978528862	0.0046126214384847744	0.0009959996734427302
5.4550005e6	0.01653254926235428	0.00386877127824203	0.0047869596616114726
5.4650005e6	0.013448197429773679	0.005515751165699989	0.004480837029455248
5.4750005e6	0.013985045693713656	0.00687713468106711	0.009009507984861073
5.4850005e6	0.022073170731707323	0.005975609756097562	0.002731707317073171
5.4950005e6	0.012596450617283953	0.006327160493827159	0.005910493827160494
5.5050005e6	0.012992637505413601	0.00429478850873394	0.007506857225350079
5.5150005e6	0.012401067550156452	0.006442113013068286	0.0034235229155162882
5.5250005e6	0.01666413604615852	0.005035934811215711	0.0043020548638526175
5.5350005e6	0.014805899434510167	0.005616689591930307	0.002720464618676448
5.5450005e6	0.01774128142741281	0.010340632603406326	0.004055150040551501
5.5550005e6	0.014075993091537134	0.013644214162348877	0.00849740932642487
5.5650005e6	0.011500000000000003	0.009095238095238095	0.008495238095238096
5.5750005e6	0.010196139476961394	0.008457866334578663	0.005624740556247406
5.5850005e6	0.008674787744555188	0.00516795865633075	0.002731635289774825
5.5950005e6	0.013579387186629528	0.011606313834726092	0.006012070566388115
5.6050005e6	0.017411865864144453	0.012611063341931787	0.008799082831756951
5.6150005e6	0.010062358276643991	0.013668430335097001	0.0030864197530864204
5.6250005e6	0.017725467952353937	0.013424087729249386	0.002684817545849877
5.6350005e6	0.008779599271402547	0.010200364298724954	0.0039052823315118396
5.6450005e6	0.013775856222448287	0.010342488979315024	0.008850457782299086
5.6550005e6	0.008760227676983277	0.007559587335467803	0.006207755247242975
5.6650005e6	0.00915522263836871	0.008531002913025386	0.001969760022194479
5.6750005e6	0.012498297234709162	0.010080370521727286	0.005394360441356762
5.6850005e6	0.01506024096385542	0.007815043959622273	0.005036361662867686
5.6950005e6	0.0034570596797671026	0.004730713245997088	0.0021106259097525473
5.7050005e6	0.005980861244019138	0.008771929824561403	0.0
5.7150005e6	0.008791581805838425	0.001425661914460285	0.003720298710115411
5.7250005e6	0.009627818069376511	0.0053972002023950074	0.008140776971945804
5.7350005e6	0.0100891861761427	0.00894648829431438	0.010222965440356745
5.7450005e6	0.01119758576874206	0.01148877594239729	0.010673443456162644
5.7550005e6	0.010189228529839884	0.006368267831149928	0.009188500727802038
5.7650005e6	0.011163929703255549	0.00979544799769519	0.007663497551137999
5.7750005e6	0.007153905645784994	0.005456732834923089	0.004124774426398556
5.7850005e6	0.008359892750543834	0.006551322911923913	0.0072443972277027365
5.7950005e6	0.011346473342395408	0.0070986255852590234	0.008608971454463071
5.8050005e6	0.012832361723304424	0.012156974264183136	0.01004786956727807
5.8150005e6	0.014032073310423826	0.011871290221805686	0.013641570342601272
5.8250005e6	0.0133406432748538	0.014848318713450293	0.012280701754385967
5.8350005e6	0.01388597778243555	0.014217843918116396	0.01200307412841473
5.8450005e6	0.011684798250158293	0.010015541357278534	0.012513670638346857
5.8550005e6	0.009637424463429882	0.0064944085573383345	0.01233590331319025
5.8650005e6	0.011566141192597669	0.011594699565912725	0.009869773817683346
5.8750005e6	0.006725650985469716	0.009135376204862612	0.005409293626816286
5.8850005e6	0.010345041194325713	0.00910611410518491	0.008622932540419995
5.8950005e6	0.00853289292595651	0.009138453069088908	0.00726672171758877
5.9050005e6	0.01508215962441315	0.010475352112676056	0.01051643192488263
5.9150005e6	0.008781187422200574	0.01077014666883152	0.005109054500189425
5.9250005e6	0.010118272569444446	0.009440104166666668	0.009136284722222223
5.9350005e6	0.009005905511811026	0.0075459317585301845	0.009330708661417324
5.9450005e6	0.011004704301075268	0.00991263440860215	0.010786290322580645
5.9550005e6	0.008512996171670359	0.00936933306467862	0.007938746725770702
5.9650005e6	0.014556682840758712	0.010623437729745626	0.009439788266431406
5.9750005e6	0.011282702207178618	0.008462026655383965	0.010760877230096609
5.9850005e6	0.0067090395480225995	0.008757062146892656	0.005282485875706216
5.9950005e6	0.008655943293347871	0.008178844056706653	0.007560886950199928
6.0050005e6	0.008074746291959407	0.009489656518345045	0.007094067135050741
6.0150005e6	0.007853835978835976	0.0078125	0.0068617724867724855
6.0250005e6	0.008684405025868442	0.005666420300566642	0.010396649421039664
6.0350005e6	0.010426285010772548	0.009002770083102492	0.009141274238227146
6.0450005e6	0.013203846980442727	0.01259939823769611	0.010047281323877071
6.0550005e6	0.013781356457107465	0.013394239702694334	0.011107670073294105
6.0650005e6	0.007515030060120241	0.007487196615453128	0.007169895346248051
6.0750005e6	0.012953983647081191	0.008033846738923751	0.01296824491348165
6.0850005e6	0.009242920762961094	0.006259978153096378	0.009276531383917316
6.0950005e6	0.011864342839897386	0.01237362305719028	0.011196619888335597
6.1050005e6	0.011016023306627822	0.011107064821558632	0.010827870842437482
6.1150005e6	0.0067727458180334545	0.004895960832313341	0.009008567931456548
6.1250005e6	0.006128133704735376	0.005478180129990715	0.005831012070566388
6.1350005e6	0.00936780190852254	0.00876110562685094	0.010529779532741035
6.1450005e6	0.007961266003769415	0.0067264573991031385	0.008578670306102555
6.1550005e6	0.009497206703910613	0.008454376163873371	0.007970204841713223
6.1650005e6	0.010711190553569496	0.009533095005958185	0.008113963817571228
6.1750005e6	0.007900603199580383	0.005638604773144505	0.006451612903225808
6.1850005e6	0.0071620411817367976	0.005371530886302597	0.00704267382870785
6.1950005e6	0.010958407487970468	0.00804165842726254	0.006683804627249357
6.2050005e6	0.008332260970274093	0.006412731094239266	0.008330116244155621
6.2150005e6	0.009162702768630319	0.008873033296743505	0.006732528357116721
6.2250005e6	0.011652638247805233	0.012580324011222735	0.005502760430808218
6.2350005e6	0.007166505167958658	0.008236434108527133	0.006734496124031008
6.2450005e6	0.010841944773843808	0.011180755548026429	0.008922017053475634
6.2550005e6	0.007558299039780521	0.007818930041152264	0.0038408779149519887
6.2650005e6	0.010152025303540457	0.008800122436486072	0.007029894908682788
6.2750005e6	0.00969351389878831	0.006604894274174388	0.010349251603706342
6.2850005e6	0.012280137280137283	0.008124195624195623	0.010317460317460317
6.2950005e6	0.008539829203415932	0.009379812403751926	0.008581828363432733
6.3050005e6	0.007710856886496185	0.007710856886496187	0.0072229699416778825
6.3150005e6	0.015563594140764558	0.012147195426938193	0.013111825652018577
6.3250005e6	0.011682242990654205	0.011838006230529594	0.0074350986500519205
6.3350005e6	0.00789229340761374	0.0076311513463324055	0.007265552460538532
6.3450005e6	0.006775832862789383	0.007528703180877093	0.005270092226613967
6.3550005e6	0.012872751418568152	0.013400941687794278	0.012024628757696483
6.3650005e6	0.008948660257721414	0.012340628622076771	0.005536237812776982
6.3750005e6	0.0076583210603829175	0.010358370152184585	0.0049288168875797735
6.3850005e6	0.015569774527726997	0.013284582571602683	0.010773918342474102
6.3950005e6	0.005740740740740738	0.006481481481481481	0.005259259259259258
6.4050005e6	0.010044333610418397	0.006234413965087282	0.010584649487392628
6.4150005e6	0.011227914322376865	0.006169183693613661	0.009989142236699241
6.4250005e6	0.01120652408727587	0.008263123784834738	0.010585439619788289
6.4350005e6	0.011089324618736384	0.006710239651416122	0.011799564270152507
6.4450005e6	0.011224287974683542	0.005208333333333333	0.008056434599156118
6.4550005e6	0.012412538483067446	0.0069969213546039735	0.010668905681500139
6.4650005e6	0.011292239769060958	0.006155544235014434	0.008388520971302429
6.4750005e6	0.01679879199697999	0.004530011325028313	0.0034981754121051964
6.4850005e6	0.013763145861911298	0.0032007315957933245	0.005157750342935528
6.4950005e6	0.011417680794516716	0.005350398657154847	0.006322562596167297
6.5050005e6	0.007580526702339735	0.003357465113839052	0.005288007554296506
6.5150005e6	0.015192762470439422	0.009404388714733543	0.012000219985700927
6.5250005e6	0.007138607971445569	0.007237755304382312	0.005790204243505849
6.5350005e6	0.0056759545923632596	0.005804953560371517	0.0007739938080495355
6.5450005e6	0.010678733031674208	0.009411764705882354	0.0034992458521870286
6.5550005e6	0.013167795334838223	0.006127055788455336	0.006266795657314846
6.5650005e6	0.007180994863476615	0.0040551500405515	0.004595836712625034
6.5750005e6	0.00659035726673604	0.00930743438547809	0.005272285813388832
6.5850005e6	0.011344761145438843	0.00986645405620889	0.005501295594977077
6.5950005e6	0.0090472341954023	0.0071839080459770105	0.00788433908045977
6.6050005e6	0.006230529595015577	0.005849068599402378	0.000610337592981118
6.6150005e6	0.015138748455229752	0.0061509942703067075	0.0057296932928884384
6.6250005e6	0.014530390156433563	0.007388857973165151	0.007345575959933224
6.6350005e6	0.0120547203033997	0.009413517540295272	0.010618989570635244
6.6450005e6	0.009838998211091236	0.009205426356589146	0.008124627310673822
6.6550005e6	0.011573671707514922	0.01489078162118315	0.008610000579407846
6.6650005e6	0.012975879104911365	0.014734088927637314	0.008857890148212729
6.6750005e6	0.006867641812343915	0.00799738375550006	0.0043405874658104405
6.6850005e6	0.011702405857740584	0.01603905160390516	0.005735704323570432
6.6950005e6	0.009410511363636362	0.010179924242424242	0.006265782828282829
6.7050005e6	0.007980404551201012	0.008638853771597134	0.005499367888748422
6.7150005e6	0.009019795657726691	0.00788633461047254	0.008173690932311621
6.7250005e6	0.010674749604638904	0.01111403971182569	0.00861008610086101
6.7350005e6	0.010145625870007495	0.009797622871827819	0.006253346182674807
6.7450005e6	0.015389734631062309	0.013143665252474837	0.0033774228433574582
6.7550005e6	0.008385594830862788	0.009407069555302166	0.002831622957050551
6.7650005e6	0.005855741586335193	0.008202266193133773	0.0035176729240656178
6.7750005e6	0.011414063833418675	0.013952892985151052	0.009540877282812768
6.7850005e6	0.010231616820328313	0.008470129675436625	0.010568922869350123
6.7950005e6	0.012902969668095914	0.0039701445132602825	0.01589645863109417
6.8050005e6	0.011736178467507276	0.004203039120594891	0.013333333333333332
6.8150005e6	0.011933106575963718	0.0070294784580498875	0.011258503401360547
6.8250005e6	0.012718116499871696	0.012926610212984345	0.012522453169104438
6.8350005e6	0.010171876188303293	0.007034755494714427	0.010951403148528407
6.8450005e6	0.020680372001957905	0.0036710719530102785	0.013607440039158099
6.8550005e6	0.015941240478781284	0.0034095030830612982	0.01520493289807762
6.8650005e6	0.009883617626154941	0.0049751243781094535	0.007142857142857143
6.8750005e6	0.0151532745006967	0.0087861898126645	0.009304845951385666
6.8850005e6	0.019262133738259943	0.013834992407626118	0.007479894269163714
6.8950005e6	0.017702197732598644	0.014852112230033567	0.004192792450440181
6.9050005e6	0.013826018500295217	0.009807780620612739	0.005536967788493077
6.9150005e6	0.018402876336455664	0.004541583877377236	0.009064244488598733
6.9250005e6	0.015359201462111628	0.005096302544636582	0.00981301841698299
6.9350005e6	0.02331231941161019	0.00744243061027931	0.010629542071622452
6.9450005e6	0.014066895904970303	0.010732520579347713	0.002063144732728978
6.9550005e6	0.010425442291491156	0.0044229149115417015	0.0010951979780960406
6.9650005e6	0.02755587256300525	0.005991440798858772	0.0007798383262006656
6.9750005e6	0.02257783794237092	0.016566750467349962	0.005414813382324501
6.9850005e6	0.017400419287211737	0.011171009284216831	0.0021203953279424976
6.9950005e6	0.016397415185783523	0.007162089391491652	0.0008939149165320409
7.0050005e6	0.011371181938911018	0.0028220451527224432	0.0007636122177954847
7.0150005e6	0.021013708513708516	0.008477633477633478	0.0004689754689754689
7.0250005e6	0.025452222446372134	0.008271131732902965	0.0011700625378252972
7.0350005e6	0.018666876112681956	0.01392816001675568	0.005298984186825845
7.0450005e6	0.029194455341964184	0.013796259971230546	0.0012815483196024584
7.0550005e6	0.020126382306477095	0.007740916271721959	0.009162717219589257
7.0650005e6	0.02513014852243148	0.0095697442964324	0.0034604195375899562
7.0750005e6	0.024400379957254813	0.015673236760864403	0.0045278239531386065
7.0850005e6	0.010523269980506822	0.005116959064327485	0.008223684210526317
7.0950005e6	0.01368400621118012	0.008475672877846792	0.007375776397515529
7.1050005e6	0.0051285654067725174	0.0034658798182754906	0.00351271603203597
7.1150005e6	0.012051713657829526	0.006943470332444943	0.011810913171552811
7.1250005e6	0.007965686274509805	0.0067793074676679175	0.00725907384230288
7.1350005e6	0.013079025078231747	0.012693375644585482	0.012984265503107233
7.1450005e6	0.015099663784822288	0.016480547550432278	0.013868876080691645
7.1550005e6	0.00829125153541695	0.00602793321504936	0.009062372048587418
7.1650005e6	0.013038704364534727	0.012146582486961294	0.01179430871991948
7.1750005e6	0.009103935136646398	0.007478856503809323	0.007870273292793738
7.1850005e6	0.00895536384096024	0.011971742935733934	0.007476869217304327
7.1950005e6	0.006650560924136399	0.006692213706542264	0.006631122959013662
7.2050005e6	0.005371469392240904	0.004863171777118365	0.004835696230354984
7.2150005e6	0.004963922683941644	0.005266761468373096	0.005087691578448411
7.2250005e6	0.01283880171184023	0.012548211549638083	0.012088550747609235
7.2350005e6	0.013300230537329314	0.01389135189454395	0.008701306378199443
7.2450005e6	0.01635460009246417	0.00419941439358915	0.009323470488519031
7.2550005e6	0.016229348882410108	0.0058309037900874635	0.013294460641399417
7.2650005e6	0.008110477860587462	0.004347508402747334	0.009615665643723514
7.2750005e6	0.011140591121761953	0.005078169576629008	0.011799612005021111
7.2850005e6	0.01424773134500896	0.0034391075660366453	0.006554534419975725
7.2950005e6	0.01681315317678954	0.0015085924176833267	0.009077790895972717
7.3050005e6	0.009660226515656229	0.0030812791472351764	0.010226515656229182
7.3150005e6	0.006482829263033047	0.0012130033964095099	0.007644616960483046
7.3250005e6	0.013219058686809995	0.007747433662599264	0.012531473949254308
7.3350005e6	0.012450980392156868	0.009294117647058824	0.012894117647058823
7.3450005e6	0.012470754425462407	0.003972983710766786	0.014947247605173707
7.3550005e6	0.012767768477798265	0.0027190618054570384	0.013363597673428856
7.3650005e6	0.010672417606724176	0.009428223844282239	0.010882548108825479
7.3750005e6	0.009527838208041253	0.004209975022157764	0.008419950044315528
7.3850005e6	0.008042079638323771	0.007933402886454529	0.007876890975482524
7.3950005e6	0.005449362843729041	0.0042966130114017445	0.005248155600268278
7.4050005e6	0.007365655759510508	0.006451183825485501	0.006371375365788774
7.4150005e6	0.009172069568796954	0.007409694350108058	0.00773901409900175
7.4250005e6	0.01024038217207908	0.007343599125883011	0.007846724602327592
7.4350005e6	0.007440659205509778	0.0024597220514081908	0.007034805067027426
7.4450005e6	0.007635960644393989	0.0046221213104119365	0.0058060330846578
7.4550005e6	0.01115008227245172	0.009266476140989001	0.009872694206287346
7.4650005e6	0.009858532272325376	0.007913351016799292	0.008682581786030062
7.4750005e6	0.01189087610160705	0.008942457231726283	0.010627268014515292
7.4850005e6	0.007150715071507152	0.004706026158171373	0.005903923725705904
7.4950005e6	0.007886982145952504	0.0066158201883630904	0.006043797307447853
7.5050005e6	0.00759497493507278	0.008395240683698737	0.006148456846046989
7.5150005e6	0.010731174972717354	0.01067054686552686	0.008075663877773736
7.5250005e6	0.005103947675776688	0.004181266059331932	0.005288483999065638
7.5350005e6	0.011697193847598918	0.011330280615240109	0.010884114124691792
7.5450005e6	0.010391086857662574	0.00836743974533879	0.009558890404729424
7.5550005e6	0.00776019476567255	0.006517549198620409	0.0075674579022114025
7.5650005e6	0.010182998819362457	0.010822510822510824	0.010665092483274302
7.5750005e6	0.009306816372033764	0.007027392896958115	0.008886765408504539
7.5850005e6	0.008383019925597512	0.008765224481475818	0.006645263211537482
7.5950005e6	0.0072070819428995195	0.007647385984427141	0.005292918057100482
7.6050005e6	0.011752786220871328	0.011524822695035462	0.007304964539007092
7.6150005e6	0.013681318681318682	0.008095238095238095	0.005875457875457875
7.6250005e6	0.011142572492265744	0.004378375544019716	0.005138692255256674
7.6350005e6	0.008189249588332156	0.00529287226534933	0.007080686897200659
7.6450005e6	0.009127671865973425	0.01002310803004044	0.006285384170999423
7.6550005e6	0.010204694159313283	0.00951437661324209	0.00923224683354343
7.6650005e6	0.011055400295906626	0.008603211134856703	0.0056770233985423855
7.6750005e6	0.0109409909317913	0.006593069610548911	0.0040303149778770754
7.6850005e6	0.005588371554320129	0.0058682727202532614	0.002192880858620956
7.6950005e6	0.007763047892033917	0.006966837851825311	0.004697639237230781
7.7050005e6	0.007843596347459613	0.005736361507843597	0.005478810583001639
7.7150005e6	0.00874895845732651	0.0056540887989525055	0.007800658651747808
7.7250005e6	0.011797571224084596	0.005517846423789074	0.008616151821581937
7.7350005e6	0.014716312056737589	0.006767139479905437	0.009763593380614657
7.7450005e6	0.013181411974977656	0.002315378990982208	0.006483061174750184
7.7550005e6	0.015316638326377084	0.0035038903488432004	0.0029473901169681043
7.7650005e6	0.01033580830239622	0.00779052761840477	0.0016537293283833954
7.7750005e6	0.013417585998231158	0.0032816645719871526	0.009328306102499651
7.7850005e6	0.02138019896919573	0.010937312717247993	0.0013304566702624955
7.7950005e6	0.020783245178180264	0.005823582839130203	0.00181653042688465
7.8050005e6	0.016952021667633967	0.007496614432191913	0.001354227123234668
7.8150005e6	0.0178195998643608	0.00756188538487623	0.001763309596473381
7.8250005e6	0.021482904051815035	0.00787016116885073	0.0035698147311342076
7.8350005e6	0.01682979880369766	0.006688417618270799	0.0017183251767264823
7.8450005e6	0.014185138714624288	0.003659556670849017	0.009507876760072495
7.8550005e6	0.008653686137460476	0.005034115493426527	0.0072391412880678995
7.8650005e6	0.010279358031543404	0.0032607187456639374	0.01186809120762222
7.8750005e6	0.009718545353211648	0.004040685523199109	0.009233198643815893
7.8850005e6	0.010968379446640317	0.004281949934123847	0.007167325428194994
7.8950005e6	0.01409355399380337	0.0054409430968034465	0.002871608856646264
7.9050005e6	0.013319936105528936	0.008295975678878756	0.0011130004637501933
7.9150005e6	0.00798183948447569	0.010691271236086701	0.000995899238429994
7.9250005e6	0.010978670012547051	0.013592639063153493	0.0035131744040150566
7.9350005e6	0.008239508700102352	0.0057659501876492665	0.0018287273967929033
7.9450005e6	0.015117328519855595	0.005926594464500602	0.0014921780986762937
7.9550005e6	0.021061020036429873	0.004439890710382513	0.0006602914389799636
7.9650005e6	0.013035855672435244	0.003449835991403688	0.001764506277570411
7.9750005e6	0.01682803135085293	0.0058398647610265865	0.0018646585728190155
7.9850005e6	0.016150279270734532	0.0047950258193697965	0.001939087364316577
7.9950005e6	0.01601839288406452	0.004020302527765214	0.0019900497512437814
8.0050005e6	0.016878804648588822	0.004796163069544365	0.005534034311012728
8.0150005e6	0.017148014440433217	0.003810669875651825	0.0038240406471453403
8.0250005e6	0.013937326257265606	0.00639373262572656	0.010037907505686124
8.0350005e6	0.011447654551102826	0.008045977011494251	0.007232059645852749
8.0450005e6	0.0097937430786268	0.0062984496124031016	0.00643687707641196
8.0550005e6	0.014096806387225548	0.005025662959794696	0.012489307100085544
8.0650005e6	0.01861567315490673	0.010442011354420114	0.012469586374695866
8.0750005e6	0.007050049525141293	0.004224203227873914	0.005779875313173688
8.0850005e6	0.009484228473998291	0.009889173060528559	0.007902813299232737
8.0950005e6	0.012175420044648102	0.012013864410762543	0.008894371989190459
8.1050005e6	0.009768629622792445	0.007322626299920005	0.008996369454187437
8.1150005e6	0.012201396545387724	0.009886071297317162	0.010202131569276
8.1250005e6	0.01148750376392653	0.011080999698885879	0.009864498644986449
8.1350005e6	0.00871533672891907	0.010865874363327676	0.005048104131295982
8.1450005e6	0.008682830930537353	0.006698703946410368	0.006582204747342362
8.1550005e6	0.01300446864962994	0.011450914676721128	0.012651864264767493
8.1650005e6	0.0060137457044673525	0.004834294367755839	0.006546682975129595
8.1750005e6	0.003914297486608983	0.0035366021150940803	0.0029528910863892326
8.1850005e6	0.0020169423154497786	0.002128994666308099	0.0016673389807718164
8.1950005e6	0.008305036785512166	0.007696661007357102	0.007787209960384832
8.2050005e6	0.006081577015833071	0.005400020970955227	0.006480025165146272
8.2150005e6	0.011156532106966445	0.00881451200817578	0.010304888434678928
8.2250005e6	0.011350311899066644	0.009145912480652878	0.01185685474414896
8.2350005e6	0.007909146217805718	0.007604948286351652	0.007584668424254715
8.2450005e6	0.00855191256830601	0.007978142076502734	0.007475409836065576
8.2550005e6	0.013109607817128709	0.011097846752442853	0.010806030861741167
8.2650005e6	0.015105433901054338	0.01257096512570965	0.01225669099756691
8.2750005e6	0.0145301905069422	0.00965988591109676	0.015692605747497576
8.2850005e6	0.015838509316770187	0.015021854152288938	0.012459167241775936
8.2950005e6	0.005234112760994482	0.004494509870853957	0.004232804232804233
8.3050005e6	0.005762846589049423	0.0050965539813905645	0.004311030064992752
8.3150005e6	0.014037093495934962	0.006012872628726288	0.00426829268292683
8.3250005e6	0.01590957221516307	0.0030707327403642526	0.004023718763235918
8.3350005e6	0.018743427970557308	0.0034174553101997897	0.0042586750788643525
8.3450005e6	0.010663598005370159	0.009359416954353663	0.011031837360951285
8.3550005e6	0.008707430340557274	0.008836429308565532	0.00793343653250774
8.3650005e6	0.0064561874906702505	0.0013434841021047917	0.0077324973876698
8.3750005e6	0.008885521421683426	0.006359921017587363	0.009735041557606648
8.3850005e6	0.011116044997039666	0.0100947306098283	0.009070455891059799
8.3950005e6	0.008560823754789273	0.007872365900383142	0.007938218390804597
8.4050005e6	0.007144972604768251	0.0072930549385458315	0.0058640604175921795
8.4150005e6	0.006426011264720942	0.0050435227854582695	0.006072708653353816
8.4250005e6	0.008375407594404123	0.00502261491532555	0.0059429893762490815
8.4350005e6	0.010840795179365885	0.009489215520639747	0.008481162358506504
8.4450005e6	0.008897615509799757	0.008632279063185451	0.008080379254227695
8.4550005e6	0.00888539651837524	0.010195035460992907	0.00857511283043198
8.4650005e6	0.011972674131981125	0.013592506514543275	0.011493767166701882
8.4750005e6	0.009609087703390256	0.009168303863785199	0.009742582237670645
8.4850005e6	0.005051266586248494	0.004950743868114194	0.0053779654201849625
8.4950005e6	0.007640567850722212	0.007408096212262104	0.00867894116917736
8.5050005e6	0.012516801075268818	0.0102206541218638	0.013407258064516129
8.5150005e6	0.01015131200919364	0.009864010725914576	0.009180872119006579
8.5250005e6	0.003570766091634205	0.0034316453348172877	0.003709886848451122
8.5350005e6	0.009839193240665033	0.007031888798037613	0.005102207686017989
8.5450005e6	0.01274423847695391	0.007285404141616567	0.009585838343353375
8.5550005e6	0.010757314974182445	0.007888697647733792	0.009944540065021991
8.5650005e6	0.013342417532504397	0.012888207573951059	0.01007210583092034
8.5750005e6	0.011106358711149128	0.006757912745936698	0.009580838323353295
8.5850005e6	0.0067115888550189845	0.005374618963580939	0.00650302155195465
8.5950005e6	0.009356803129306129	0.005578521580655198	0.0049251011245943915
8.6050005e6	0.011969779719643185	0.006220037623642211	0.008386431215486377
8.6150005e6	0.012288028347253859	0.008327005821311061	0.013323209314097695
8.6250005e6	0.016453488372093022	0.014069767441860464	0.01198449612403101
8.6350005e6	0.009305097176384306	0.007242390905757244	0.00803080308030803
8.6450005e6	0.015773331386008466	0.008422180030183536	0.01126527432939
8.6550005e6	0.010820787492762015	0.008347809303223316	0.0075564562825709315
8.6650005e6	0.008453391224261562	0.006973225445694362	0.009315176633116241
8.6750005e6	0.008128989917069389	0.008263230117534754	0.006586719169500627
8.6850005e6	0.010881708897528713	0.006859722036019127	0.009724270456272065
8.6950005e6	0.009175096515662414	0.006499535747446611	0.007643063089478571
8.7050005e6	0.008098683352887498	0.006126971711641245	0.007652196584539173
8.7150005e6	0.010950425519252516	0.004790811164672976	0.0076891031363447
8.7250005e6	0.010866351271437022	0.0026611472501478412	0.008091858860634732
8.7350005e6	0.011073740322375935	0.005161399500782672	0.009569742353090493
8.7450005e6	0.01379773269689738	0.00807975338106603	0.006424025457438346
8.7550005e6	0.009499267343742103	0.007099186498913647	0.005477237127987468
8.7650005e6	0.011814469078179698	0.007025476468300272	0.004968883702839361
8.7750005e6	0.012002953006466066	0.0047095361743292085	0.004969197087724657
8.7850005e6	0.009915219189412737	0.003970223325062036	0.004722911497105046
8.7950005e6	0.013565392699352292	0.007270621541629135	0.012430832582679194
8.8050005e6	0.008992235778798922	0.005836370358633074	0.009644535995352031
8.8150005e6	0.007588025244975917	0.006892542766982229	0.0067928915462547755
8.8250005e6	0.011539436976921126	0.008580606982838787	0.008538337982923323
8.8350005e6	0.008531311868292174	0.0044024174221110775	0.0031676565593414608
8.8450005e6	0.009841206298372034	0.006827684369717996	0.006129347922782671
8.8550005e6	0.010324291427577813	0.00649886976178056	0.0070509476612763
8.8650005e6	0.011806681073293716	0.01143526021970106	0.005762650819376912
8.8750005e6	0.009991577174141926	0.01010739102969046	0.0039250368498631285
8.8850005e6	0.011092201122656157	0.00994267287710498	0.006747880090767945
8.8950005e6	0.009103641456582634	0.0069381598793363496	0.004059469941822883
8.9050005e6	0.01103210672921859	0.0059131114694815036	0.002932121389825539
8.9150005e6	0.008095837925785967	0.006534404030861282	0.003988873143337007
8.9250005e6	0.01199886340152924	0.005967141971481711	0.010808018185575531
8.9350005e6	0.007924591257924591	0.00462962962962963	0.004754754754754755
8.9450005e6	0.013873416676981476	0.005446218591409827	0.0039691380946486774
8.9550005e6	0.011544455380577431	0.003321850393700787	0.004330708661417323
8.9650005e6	0.012440290758047765	0.0055867082035306334	0.0020436137071651087
8.9750005e6	0.00974135389022284	0.005434095791735118	0.002131513543114706
8.9850005e6	0.009257918115102357	0.005697180378524527	0.005793742757821555
8.9950005e6	0.007650542941757157	0.0025149250223287733	0.0010059700089315093
9.0050005e6	0.010324299571208525	0.004246284501061571	0.0033220931684775825
9.0150005e6	0.011599451840250588	0.004731140694335683	0.003954581049334378
9.0250005e6	0.014247629037192433	0.002644115204755037	0.0017219527118569995
9.0350005e6	0.018728093625616348	0.009208103130755063	0.001354482266975584
9.0450005e6	0.014588551813711853	0.009254105204564432	0.005631320159569533
9.0550005e6	0.009948638266649401	0.008589062972074755	0.009029306400794166
9.0650005e6	0.012870058085066518	0.01077384298294922	0.01178564736743489
9.0750005e6	0.009636638093697773	0.008194511833522022	0.008992398512049167
9.0850005e6	0.011908358509566968	0.012663645518630412	0.007119838872104734
9.0950005e6	0.008615114560236515	0.007067627494456763	0.0096359940872136
9.1050005e6	0.01109608654152084	0.009783646197900096	0.011146463039558808
9.1150005e6	0.009881936859624489	0.006137202891766787	0.007915951526499192
9.1250005e6	0.012063633282494495	0.011269276393831554	0.008235892221657347
9.1350005e6	0.01038606257409412	0.01046337817638266	0.009236637286737797
9.1450005e6	0.006607023497352049	0.006889814386343771	0.006828114556018305
9.1550005e6	0.008034303768900925	0.006838185511171294	0.008124576844955992
9.1650005e6	0.008230066341219174	0.007072224308424083	0.00779822255601452
9.1750005e6	0.011251814808840134	0.006667742108942303	0.011765338495456256
9.1850005e6	0.010916814858723575	0.008693934005137325	0.010887176447342422
9.1950005e6	0.007787620867349895	0.008337675872850442	0.0065774998552486814
9.2050005e6	0.012949066287143658	0.006835726915944279	0.007167809548453874
9.2150005e6	0.01029670776317572	0.0070902768369236315	0.0047057760917671495
9.2250005e6	0.0078018067341910765	0.0046537092800438	0.0033032210968154036
9.2350005e6	0.009461626575028637	0.003161512027491409	0.003262313860252004
9.2450005e6	0.01056659812657071	0.006374228923920494	0.007210418094585334
9.2550005e6	0.00885199350950394	0.005795085767269357	0.009040333796940194
9.2650005e6	0.009567947376289432	0.008322120895001743	0.009149349678576769
9.2750005e6	0.01046122628057475	0.010913677744872216	0.009509707140506746
9.2850005e6	0.007078755995667648	0.00626643973386972	0.00756098818917943
9.2950005e6	0.009932944789120763	0.004919471078523532	0.010565895845083662
9.3050005e6	0.007834897054990879	0.003974459212926765	0.0068934063070106855
9.3150005e6	0.01060660231200095	0.004528661661303777	0.009915385532117744
9.3250005e6	0.006794055201698513	0.007289455060155697	0.004387827317763623
9.3350005e6	0.007792375064399794	0.007642108878584923	0.005160570152842178
9.3450005e6	0.007038694773317933	0.004163057079603427	0.006660891327365482
9.3550005e6	0.005184918779595996	0.004495594317568782	0.003944134747947012
9.3650005e6	0.008533261850511549	0.007036590269400885	0.007738015458160213
9.3750005e6	0.013292941332273869	0.013077738047940669	0.012448682293735929
9.3850005e6	0.01197521497218007	0.011077389984825494	0.009620637329286799
9.3950005e6	0.007191002429657498	0.006152519789952192	0.007571126263813777
9.4050005e6	0.01059285836323253	0.008115496326670085	0.010780796172902783
9.4150005e6	0.009946666666666668	0.008106666666666667	0.010591999999999999
9.4250005e6	0.009741498545333143	0.010278055992750513	0.008327371583917585
9.4350005e6	0.008663516297104082	0.007936507936507936	0.009071448766105253
9.4450005e6	0.01046794287450623	0.010422364023093286	0.009772105742935279
9.4550005e6	0.007642288127459447	0.008350129570976103	0.006651310106536135
9.4650005e6	0.014923348256681589	0.013736263736263734	0.009795143128476461
9.4750005e6	0.011446886446886446	0.009335571835571837	0.010877085877085878
9.4850005e6	0.012576398683591913	0.01279841195214961	0.010207386512040955
9.4950005e6	0.01614770972722594	0.011837364899639734	0.015045462343455138
9.5050005e6	0.009252637225102807	0.007956374038977294	0.007533226056379999
9.5150005e6	0.006222988128453416	0.008014661633568575	0.004945565949997265
9.5250005e6	0.00996525873102944	0.009873834339001646	0.009910404095812763
9.5350005e6	0.009335236056606017	0.010821738613390414	0.009537400404328695
9.5450005e6	0.011759242614896038	0.01198394151836539	0.01172029480496135
9.5550005e6	0.015077566672476901	0.014235082214862589	0.014084016036255885
9.5650005e6	0.011063159336895466	0.008676987715212128	0.012083847102342784
9.5750005e6	0.010760271990740741	0.005208333333333333	0.011487268518518518
9.5850005e6	0.016480014567968677	0.009104980424292088	0.017190203041063463
9.5950005e6	0.011071895424836602	0.008862745098039216	0.011827450980392158
9.6050005e6	0.010139146127178613	0.009901695398204872	0.011084200028494086
9.6150005e6	0.008930112165660054	0.006873741731377624	0.010284728213977566
9.6250005e6	0.010006143086664776	0.010419620073717039	0.006398261033928741
9.6350005e6	0.011326621261474679	0.00893297798835258	0.009258710887375381
9.6450005e6	0.008872185612300932	0.007756727073036793	0.008937397034596376
9.6550005e6	0.008313817330210773	0.007546187874056726	0.00811865729898517
9.6650005e6	0.006721154421890904	0.00508951559786839	0.007484581761571162
9.6750005e6	0.007174534135004903	0.00816596307193723	0.006285446249626883
9.6850005e6	0.006703622534484979	0.005865669717674359	0.006196553650466244
9.6950005e6	0.006658245170798462	0.005552923838096742	0.0071056371387967785
9.7050005e6	0.0074522464352972835	0.008770513855259619	0.006790422383642723
9.7150005e6	0.00852771507399047	0.00852771507399047	0.007735139202407824
9.7250005e6	0.010276090868196133	0.010093342330184435	0.0075236167341430505
9.7350005e6	0.0074162679425837305	0.009027113237639552	0.006213716108452951
9.7450005e6	0.011589551573504503	0.011143799589908174	0.007925470268342694
9.7550005e6	0.010237068965517243	0.009482758620689655	0.009770114942528735
9.7650005e6	0.009724663151728178	0.01063268892794376	0.007627416520210896
9.7750005e6	0.01180314047844873	0.010406786805775108	0.012962377489724945
9.7850005e6	0.013239984989210996	0.010132282578103011	0.011971104231166152
9.7950005e6	0.012406495165115857	0.01471750897038253	0.0086845466155811
9.8050005e6	0.01774887541560728	0.013723189256144469	0.013820979203337897
9.8150005e6	0.011608377790950407	0.013386682473819404	0.010412961865244022
9.8250005e6	0.013759733877674452	0.014440160278218796	0.012262795796476903
9.8350005e6	0.010347222222222221	0.012361111111111113	0.009333333333333332
9.8450005e6	0.011717151043798607	0.012382316823577566	0.010601719197707738
9.8550005e6	0.009301388691407177	0.01021375420636049	0.006673302052229963
9.8650005e6	0.010031512605042014	0.007142857142857143	0.007170868347338936
9.8750005e6	0.013090837813620073	0.01136872759856631	0.01394489247311828
9.8850005e6	0.012770897832817341	0.013364293085655315	0.011259029927760579
9.8950005e6	0.011940164008290526	0.010678561773452283	0.011913129674686853
9.9050005e6	0.005771725032425423	0.004539559014267186	0.005149156939040208
9.9150005e6	0.012214423341590973	0.00939306358381503	0.01143682906688687
9.9250005e6	0.005291005291005291	0.005291005291005291	0.004365079365079364
9.9350005e6	0.009179780639008107	0.006914639961850262	0.00581783500238436
9.9450005e6	0.00734886300610094	0.0035546815912872484	0.0064841425906317736
9.9550005e6	0.012856819211599459	0.012271560187282886	0.009907868901978553
9.9650005e6	0.011370634292249493	0.01214040643969385	0.010979150171549221
9.9750005e6	0.004564916257398312	0.0033371111950635936	0.004306762372497166
9.9850005e6	0.01146294404721371	0.011860174781523096	0.009011462944047212
9.9950005e6	0.011597542242703535	0.0021505376344086017	0.011817716333845365
1.00050005e7	0.008811824900511652	0.0018476407049459922	0.009664582148948267
1.00150005e7	0.012611189138576775	0.006378745318352059	0.014185393258426965
1.00250005e7	0.011000662690523527	0.005102717031146454	0.00986083499005964
1.00350005e7	0.007624570446735397	0.0023625429553264603	0.008419243986254295
1.00450005e7	0.013895458845789974	0.006228319142226427	0.014727215389467047
1.00550005e7	0.0148048133409134	0.014259996209967785	0.01555808224369907
1.00650005e7	0.010229001521338776	0.0038033469453118743	0.011498118344142846
1.00750005e7	0.010054533060668029	0.008009543285616906	0.011042944785276074
1.00850005e7	0.015482325287044574	0.013425549227013832	0.013904710243196816
1.00950005e7	0.01648855785837651	0.007610103626943004	0.016904145077720208
1.01050005e7	0.01191636215996752	0.006252537555826228	0.012488834754364598
1.01150005e7	0.011204251588866974	0.008711374095989481	0.012557527942143328
1.01250005e7	0.009579918032786884	0.009323770491803279	0.00866120218579235
1.01350005e7	0.009827311974551238	0.005794137695978187	0.009861395137468759
1.01450005e7	0.009539236861051117	0.008099352051835854	0.00961123110151188
1.01550005e7	0.015099478919943154	0.010224222327490921	0.014084951839570503
1.01650005e7	0.017046372596542254	0.009654225238326063	0.016448537728227505
1.01750005e7	0.012100527458889234	0.004705760678456924	0.015079118833385046
1.01850005e7	0.01415094339622641	0.01266137040714995	0.01519364448857994
1.01950005e7	0.018088467614533962	0.017008952080042126	0.015839915745129017
1.02050005e7	0.01590670859538784	0.008385744234800837	0.00920335429769392
1.02150005e7	0.011162432640492687	0.0069284064665127015	0.010059019758788814
1.02250005e7	0.010670911449121566	0.006897771489211179	0.011177927131234524
1.02350005e7	0.018664651891649873	0.007947168121781957	0.0061338706066711435
1.02450005e7	0.016970819007317287	0.008287049281495195	0.005183813805871463
1.02550005e7	0.018030254607435816	0.006445083626291679	0.0034302759134973906
1.02650005e7	0.021064301552106434	0.008130081300813009	0.003695491500369549
1.02750005e7	0.016563146997929604	0.004732327713694174	0.002987281869269447
1.02850005e7	0.01205977182539683	0.004092261904761905	0.0048859126984126975
1.02950005e7	0.01651148355058969	0.007200496585971446	0.0036002482929857224
1.03050005e7	NaN	NaN	NaN
1.03150005e7	0.012882447665056357	0.00966183574879227	0.00644122383252818
1.03250005e7	0.014802130898021305	0.006887366818873668	0.008051750380517505
1.03350005e7	0.016087394534693367	0.008689081979599547	0.010527641354993072
1.03450005e7	0.020246277205040096	0.011741122565864834	0.008728522336769759
1.03550005e7	NaN	NaN	NaN
1.03650005e7	0.013334150126602955	0.007800375724904027	0.01078167115902965
1.03750005e7	0.012060028425716915	0.01183011453891815	0.012858456650781709
1.03850005e7	0.0163760896637609	0.01486093814860938	0.01570776255707762
1.03950005e7	0.013013351360486732	0.010337445777702665	0.011458509379753254
1.04050005e7	0.01423280423280423	0.015185185185185185	0.011968253968253968
1.04150005e7	0.01647328462970921	0.013966480446927373	0.01684572410829394
1.04250005e7	0.015436829428508868	0.015619297861469967	0.01465586453543537
1.04350005e7	0.013528748590755356	0.01418639609169485	0.012889891018414128
1.04450005e7	0.010239859749780858	0.010160172125268947	0.010200015937524901
1.04550005e7	0.0089490522757455	0.007515392973560304	0.010189544850899433
1.04650005e7	0.006227580709445995	0.006244187591337851	0.006496612196094062
1.04750005e7	0.010483525887890456	0.012280701754385963	0.009721865639709028
1.04850005e7	0.012111405315288813	0.006815730116700991	0.012768461312150632
1.04950005e7	0.011495388669301712	0.00790513833992095	0.01050065876152833
1.05050005e7	0.007078853046594981	0.006474014336917563	0.006774193548387097
1.05150005e7	0.010015174506828529	0.011608497723823975	0.008447142134547293
1.05250005e7	0.008427991423748917	0.009716710004105652	0.008393777656128826
1.05350005e7	0.010469642745024176	0.008601745463678031	0.0038927607207885975
1.05450005e7	0.011483550589695841	0.006983240223463687	0.0030105524518932334
1.05550005e7	0.00908278737343657	0.005360333531864205	0.007967705644894447
1.05650005e7	0.009427231960864249	0.008255197717081124	0.008112515287403178
1.05750005e7	0.006138001402971749	0.005133601173394554	0.004425738154454436
1.05850005e7	0.005743914555389965	0.0048124689518132145	0.0035767511177347247
1.05950005e7	0.005990949295484933	0.0033425897356782887	0.0064691967499742875
1.06050005e7	0.007215836526181354	0.0034482758620689655	0.008412090251170712
1.06150005e7	0.013030006523157209	0.00802348336594912	0.012707110241356815
1.06250005e7	0.00970230897679507	0.006823285541544308	0.011159094835031958
1.06350005e7	0.007585075850758508	0.005769343407719791	0.006114918292040064
1.06450005e7	0.011260152596603496	0.009270653868241857	0.008089260808926082
1.06550005e7	0.012372634643377003	0.009362180759560672	0.010083366415244144
1.06650005e7	0.009774436090225562	0.006015037593984963	0.01045948203842941
1.06750005e7	0.010729077406455298	0.009532990574121679	0.0067980576978006295
1.06850005e7	0.017423442449841602	0.014255543822597675	0.013481168602604716
1.06950005e7	0.011065189353968814	0.009145269081955681	0.008957673818736077
1.07050005e7	0.0064347290640394085	0.0040024630541871924	0.006822660098522167
1.07150005e7	0.00952665471685587	0.008398061475137754	0.009745734581424685
1.07250005e7	0.006477526947325604	0.004108196054504779	0.005906040268456377
1.07350005e7	0.008234872896527032	0.004095059076262083	0.008020050125313283
1.07450005e7	0.0062635396062917965	0.00437976829612885	0.005670151643590468
1.07550005e7	0.011531609610477153	0.008233424815831286	0.00858972507101931
1.07650005e7	0.009323403763999536	0.005599815263826347	0.00683523842512412
1.07750005e7	0.012342322749021318	0.008336958097723649	0.010714803537770046
1.07850005e7	0.008197792148409433	0.010320726370109086	0.005225684238029917
1.07950005e7	0.006790123456790122	0.001986044015029522	0.0034567901234567894
1.08050005e7	0.022743905871755895	0.009570455441085403	0.003107583178517142
1.08150005e7	0.01695519348268839	0.009572301425661914	0.01274949083503055
1.08250005e7	0.012911385368023125	0.004836557705136757	0.012374916611074049
1.08350005e7	0.01455383232187008	0.01078894133513149	0.0020004495392222975
1.08450005e7	0.013838988689288095	0.008050565535595475	0.0011177644710578844
1.08550005e7	0.006122206371849739	0.005319781264859724	0.0033642415596766523
1.08650005e7	0.009908145661397865	0.006247960087657947	0.005968200680747889
1.08750005e7	0.006743506623444189	0.004642414055308761	0.005634930163685116
1.08850005e7	0.008069062720225508	0.0069062720225510936	0.007103594080338266
1.08950005e7	0.011670524691358023	0.012731481481481483	0.007600308641975307
1.09050005e7	0.007660967806438711	0.007373525294941011	0.00696860627874425
1.09150005e7	0.007998126786946664	0.007862565315981467	0.008281573498964804
1.09250005e7	0.010124610591900313	0.0038421599169262723	0.010508826583592938
1.09350005e7	0.006972696862851461	0.005966910767561703	0.002983455383780852
1.09450005e7	0.006108255832925436	0.001957905041605482	0.006240822320117475
1.09550005e7	0.009902228285584354	0.00595725329695316	0.009804456571168713
1.09650005e7	0.007508594174054642	0.0072070442072251365	0.006308425306073216
1.09750005e7	0.0046934291991212315	0.004926436322481858	0.0038612609014046996
1.09850005e7	0.0035040431266846364	0.001976639712488769	0.002899071578316861
1.09950005e7	0.012192536047497878	0.008178844056706653	0.005876650914818853
1.10050005e7	0.0046565774155995325	0.004268529297632907	0.0037770016815418445
1.10150005e7	0.005618724649245294	0.005751712214907906	0.004641266041625108
1.10250005e7	0.006145232889418937	0.006426820380308752	0.0045981580865301795
1.10350005e7	0.005845881310894598	0.0049601417183348095	0.0040271626808385
1.10450005e7	0.005817051509769095	0.0050621669626998225	0.003919478981645945
1.10550005e7	0.005674418604651163	0.0043100775193798445	0.003212403100775194
1.10650005e7	0.006336987792551123	0.004276494829328979	0.0049296322214446775
1.10750005e7	0.003939562476826103	0.004418489679891237	0.0031763688048448897
1.10850005e7	0.005335941253174114	0.003328529270468739	0.004804062864594057
1.10950005e7	0.009568485683135364	0.0067997934239972455	0.004969300510701785
1.11050005e7	0.0057185185185185195	0.006311111111111111	0.0037214814814814814
1.11150005e7	0.003841109237399288	0.0031853100993067263	0.0029979389169945666
1.11250005e7	0.004033664747950462	0.0052328623757195184	0.0013082155939298796
1.11350005e7	0.006591608929946115	0.00637509622786759	0.0038202463433410308
1.11450005e7	0.004795512124502352	0.00430691277596815	0.002403184943901557
1.11550005e7	0.009355509355509356	0.00803880803880804	0.0033541233541233544
1.11650005e7	0.01042140366833409	0.010042443534940125	0.010595725329695316
1.11750005e7	0.005025403136735145	0.0037552462999779104	0.003931963772918048
1.11850005e7	0.004150795976169548	0.004541459126867858	0.0028909073151674966
1.11950005e7	0.007765462506841818	0.008586480569239191	0.0037629994526546242
1.12050005e7	0.009940209267563527	0.008258594917787741	0.0031539611360239164
1.12150005e7	0.006786412861981776	0.00737083154429655	0.00413148227660894
1.12250005e7	0.005487152034261242	0.008059719248156079	0.003449916726147989
1.12350005e7	0.004720815356718564	0.004752079034577627	0.0022134683924216842
1.12450005e7	0.005526442597277435	0.005149981929887966	0.0027346102879171183
1.12550005e7	0.0073275077371199706	0.008495661144486922	0.003495357728017477
1.12650005e7	0.00548733463842914	0.0034703683929524828	0.004555970813311976
1.12750005e7	0.010763888888888887	0.011197916666666667	0.004010416666666666
1.12850005e7	0.009570038129640778	0.00930664258478828	0.006592414208308247
1.12950005e7	0.00946938775510204	0.0078095238095238105	0.005779591836734694
1.13050005e7	0.006356773937226858	0.006025691961329626	0.005985962124221957
1.13150005e7	0.007446134347275031	0.005703422053231939	0.006749049429657795
1.13250005e7	0.009643099355713803	0.007544930484910139	0.007511020684977959
1.13350005e7	0.007394042312318686	0.0066157220689167205	0.006721856647562443
1.13450005e7	0.005268971281867574	0.00600035823034211	0.0037972416263657525
1.13550005e7	0.0043164023288496285	0.004182560396172121	0.0027839121996921633
1.13650005e7	0.0058527131782945725	0.00656330749354005	0.0038036175710594315
1.13750005e7	0.01121613106490233	0.012980466288594833	0.009855072463768115
1.13850005e7	0.009889173060528559	0.008695652173913042	0.006427962489343564
1.13950005e7	0.007012242367890903	0.0070509840384317376	0.005144893847822718
1.14050005e7	0.013379204892966364	0.009174311926605505	0.01162079510703364
1.14150005e7	0.009740259740259742	0.006493506493506493	0.007792207792207794
1.14250005e7	0.014660965180207696	0.005599674200773772	0.014905314599877826
1.14350005e7	0.013418530351437698	0.008679446219382322	0.014739084132055377
1.14450005e7	0.007246376811594204	0.00966183574879227	0.0024154589371980675
1.14550005e7	0.013119533527696793	0.013929381276320055	0.013378684807256238
1.14650005e7	0.01618378275004781	0.017116083381143624	0.017135207496653277
1.14750005e7	0.012912673056443022	0.0069755058572949944	0.01116080937167199
1.14850005e7	0.01016857786925414	0.006370675291580908	0.007586004116436342
1.14950005e7	0.01473398001175779	0.006466784244562022	0.010670194003527336
1.15050005e7	0.016577343421605717	0.004991593106347204	0.01933585540142917
1.15150005e7	0.013183279742765274	0.0026259378349410504	0.011446945337620577
1.15250005e7	0.012432455251604189	0.010638297872340425	0.014471462343802765
1.15350005e7	0.012957811775614279	0.01418636995827538	0.010125173852573019
1.15450005e7	0.012970559845559846	0.011824324324324323	0.010537323037323038
1.15550005e7	0.014692720763723147	0.013474542561654734	0.011097852028639619
1.15650005e7	0.013840241292080174	0.00972951936174353	0.00523448141661802
1.15750005e7	0.019639729797348005	0.0069218580602118255	0.0012509382036527395
1.15850005e7	0.015004201176329375	0.007442083783459368	0.010887048373544593
1.15950005e7	0.013990537443631256	0.008168847490204778	0.012818806830782882
1.16050005e7	0.008641610914338186	0.006493506493506492	0.011452184179456903
1.16150005e7	0.013570465273095076	0.008428860418071478	0.015171948752528659
1.16250005e7	0.012964662689307023	0.009713936056294937	0.01373718831268166
1.16350005e7	0.008935936211163049	0.008844285583356246	0.008505178260471086
1.16450005e7	0.011421319796954314	0.009001692047377326	0.012128595600676818
1.16550005e7	0.014376742333731582	0.008801274392672242	0.01027479091995221
1.16650005e7	0.011120349199750572	0.009076422088269937	0.008854707960922885
1.16750005e7	0.018333653292378575	0.00710309080437704	0.0027132527036539326
1.16850005e7	0.01946107784431138	0.004491017964071856	0.0
1.16950005e7	0.01968435657301423	0.011272979535206382	0.0
1.17050005e7	0.013413733694314542	0.012306177701206006	0.0011813930593157762
1.17150005e7	0.01586452762923352	0.013428401663695784	0.00047534165181224014
1.17250005e7	0.006561679790026246	0.0072950440018527095	0.0004631773969430292
1.17350005e7	0.012070446735395188	0.009192439862542956	0.0015635738831615118
1.17450005e7	0.010246203744655756	0.00855078873654725	0.00788736547250479
1.17550005e7	0.011724946548037797	0.01048348161942203	0.007545347955031382
1.17650005e7	0.014454875186686577	0.013725908541355525	0.012275087120403955
1.17750005e7	0.014114285714285718	0.013676190476190475	0.01020952380952381
1.17850005e7	0.011038489469862021	0.010856935366739288	0.010777051561365289
1.17950005e7	0.009666259666259664	0.01103988603988604	0.007305657305657308
1.18050005e7	0.014002822616212404	0.012966393225721089	0.010849431066419687
1.18150005e7	0.013668430335097001	0.011022927689594356	0.010405643738977071
1.18250005e7	0.011788361457183408	0.010250749093202964	0.008642170004731114
1.18350005e7	0.00370140612076096	0.001282051282051282	0.0038709677419354834
1.18450005e7	0.00856614135625597	0.0016117478510028656	0.0067215854823304685
1.18550005e7	0.010337907215532531	0.005834033417343415	0.006515448520489127
1.18650005e7	0.011919601121844809	0.012828503168172849	0.009951178975797236
1.18750005e7	0.011586278721603852	0.011000455640174442	0.009047712035409751
1.18850005e7	0.011812209968058818	0.01042608328813355	0.009883685891641054
1.18950005e7	0.014590347923681255	0.01479076479076479	0.011976911976911976
1.19050005e7	0.01054926921263555	0.007956152758132957	0.010914662894860917
1.19150005e7	0.010098659717051378	0.006267063787540332	0.008687019111442046
1.19250005e7	0.015477129337539433	0.00946372239747634	0.013117770767613038
1.19350005e7	0.01290082028337062	0.010067114093959733	0.013452647278150633
1.19450005e7	0.012333333333333337	0.013958333333333335	0.0095
1.19550005e7	0.013770584894946055	0.013593128904031799	0.011555934128336172
1.19650005e7	0.008289545207465122	0.0077006704113063975	0.007380564111856014
1.19750005e7	0.009628154050464808	0.00911170134277704	0.010019182529142688
1.19850005e7	0.007479904733551652	0.007045747742383646	0.0060633124937977565
1.19950005e7	0.009333571131323942	0.012365495511562926	0.004601391118245052
1.20050005e7	0.010062993807388426	0.010756993380311766	0.009310271193679266
1.20150005e7	0.021142261353104732	0.013013592832869942	0.010240963855421689
1.20250005e7	0.01206279929684185	0.008759168333636418	0.006437534097108564
1.20350005e7	0.008648878425217449	0.00810934536655549	0.007481525080112485
1.20450005e7	0.009690303149348526	0.010181365808943887	0.008197472664178617
1.20550005e7	0.013284390840762108	0.012235623142807203	0.010330361824855794
1.20650005e7	0.006152294503277863	0.00675743822491175	0.005748865355521937
1.20750005e7	0.01183786947614867	0.009160081943225052	0.007316359379572725
1.20850005e7	0.004097803169421207	0.0036047065224784056	0.003332653200027206
1.20950005e7	0.008138338208211464	0.007691474379807172	0.00699815837937385
1.21050005e7	0.009515570934256055	0.008266051518646676	0.007720107650903498
1.21150005e7	0.012419387343812977	0.010126964933494558	0.012817412333736396
1.21250005e7	0.009446022727272727	0.010795454545454546	0.008712121212121211
1.21350005e7	0.008462055070517125	0.008663532572196105	0.007020371614058652
1.21450005e7	0.006928342718339407	0.0053273710941812965	0.00580766258142873
1.21550005e7	0.007634408602150537	0.0047849462365591395	0.008043010752688172
1.21650005e7	0.012618296529968454	0.013669821240799157	0.01163687346652646
1.21750005e7	0.01795865633074936	0.01627906976744186	0.017364341085271316
1.21850005e7	0.007914970601537768	0.008631086989295945	0.0067993366500829185
1.21950005e7	0.008503401360544218	0.009256867303883578	0.00597606131060019
1.22050005e7	0.006369998205634307	0.006968120102876966	0.003947604521801543
1.22150005e7	0.0072772452964146245	0.00725188904102642	0.005608803691870783
1.22250005e7	0.005371692263321075	0.006092724781887663	0.004196409258057538
1.22350005e7	0.012689719358533793	0.012671821305841926	0.009936998854524627
1.22450005e7	0.012906846240179572	0.008417508417508417	0.00808080808080808
1.22550005e7	0.010765809740752795	0.008894674042737824	0.01130274433235709
1.22650005e7	0.00829457364341085	0.006511627906976744	0.005271317829457364
1.22750005e7	0.013244128891316218	0.01051338066630257	0.009357363917713453
1.22850005e7	0.010997800439912019	0.008398320335932814	0.006731986935946145
1.22950005e7	0.015390292610922979	0.013849092645654247	0.014031431796474777
1.23050005e7	0.008663452805142179	0.007650387759379584	0.007084468664850136
1.23150005e7	0.008488964346349747	0.002971137521222411	0.011799660441426146
1.23250005e7	0.011996112134233683	0.008133824432166974	0.007714344178432577
1.23350005e7	0.011668107173725151	0.010227600115240565	0.011005473926822242
1.23450005e7	0.015300059417706477	0.013547237076648844	0.015020796197266787
1.23550005e7	0.011554337528758967	0.00730816077953715	0.011950196237650559
1.23650005e7	0.002812939521800282	0.0003125488357555868	0.0030317237068291916
1.23750005e7	0.0061866567182739555	0.0010570167257352484	0.006242616427283467
1.23850005e7	0.009954102122776821	0.009122203098106713	0.009707401032702238
1.23950005e7	0.010387875437626684	0.00603464160678091	0.010263497328173945
1.24050005e7	0.009823621344050014	0.007870060281312792	0.007434695244474213
1.24150005e7	0.010888888888888887	0.008839506172839507	0.007486419753086419
1.24250005e7	0.012972308488612833	0.006308229813664596	0.014906832298136647
1.24350005e7	0.012824306994179739	0.012035118871460984	0.009351879254217226
1.24450005e7	0.015165728580362721	0.01063164477798624	0.0072545340838023765
1.24550005e7	NaN	NaN	NaN
1.24650005e7	0.0	0.0	0.0
1.24750005e7	0.012247838616714699	0.010086455331412102	0.007492795389048992
1.24850005e7	0.006660446794174051	0.005649717514124294	0.005525320064272015
1.24950005e7	0.009045919195197143	0.008139975120341826	0.007204283628103197
1.25050005e7	0.0066455952670394685	0.004275062808979658	0.00572979982170354
1.25150005e7	0.007839271464113036	0.00645448997793738	0.006215087076937521
1.25250005e7	0.007352435923864496	0.00917336631622346	0.005249776678348108
1.25350005e7	0.011918492887351017	0.011950531846725619	0.009816737152377292
1.25450005e7	0.01191073219658977	0.00480608492143096	0.011802072885322637
1.25550005e7	0.01519980387349841	0.010582659148484106	0.008923755822505515
1.25650005e7	0.009652416714808397	0.009435778933179281	0.0076256499133448875
1.25750005e7	0.01327501534683855	0.014241866175567832	0.010669122160834871
1.25850005e7	0.011607142857142856	0.007291666666666666	0.008095238095238095
1.25950005e7	0.010658914728682174	0.013875968992248062	0.0042480620155038755
1.26050005e7	0.013962277997945105	0.007742551005430795	0.011712901805372083
1.26150005e7	0.012535275972960558	0.004167487038130865	0.008243092472271445
1.26250005e7	0.015003489183531052	0.002907652942544778	0.00628053035589672
1.26350005e7	0.027091430686655548	0.01175272996483435	0.0152878030723672
1.26450005e7	0.01057142857142857	0.006730158730158731	0.012850793650793649
1.26550005e7	0.00977558653519211	0.0033435339453700558	0.007140428425705543
1.26650005e7	0.00917554622753202	0.0024216984178237005	0.0036379291787751586
1.26750005e7	0.019198312236286926	0.013924050632911392	0.0016877637130801688
1.26850005e7	0.020893371757925074	0.007854438605413348	0.001491778267502967
1.26950005e7	0.022235657664920055	0.007725379551256214	0.0016391240091361012
1.27050005e7	0.014168530947054433	0.014168530947054439	0.001938851603281133
1.27150005e7	NaN	NaN	NaN
1.27250005e7	0.020144024912417288	0.005514467367328402	0.00023355391202802646
1.27350005e7	0.0098433312719027	0.006854256854256853	0.0017522160379303236
1.27450005e7	0.011887072808320952	0.01120604259534423	0.010203070827142148
1.27550005e7	0.010525507068223723	0.007426756812128662	0.007498463429625079
1.27650005e7	0.018734768480909828	0.006532629298673167	0.008137015976171134
1.27750005e7	0.021119106513754593	0.008282737425980062	0.007990405516827824
1.27850005e7	0.021037650772179017	0.0028463532859880508	0.007586517867207756
1.27950005e7	0.012422233136869682	0.0025376555337262604	0.003028814669286182
1.28050005e7	0.017219387755102036	0.0019132653061224487	0.007653061224489796
1.28150005e7	0.01863676863676864	0.0034155034155034154	0.0077022077022077026
1.28250005e7	0.02246818663838812	0.010250972074938141	0.0018557794273594912
1.28350005e7	0.021754239644147907	0.008757297748123437	0.002154573255490687
1.28450005e7	0.012657058388765706	0.009793052475979306	0.011135747721113576
1.28550005e7	0.013630731102850064	0.007710312543026298	0.010877048051769244
1.28650005e7	0.01296814464055101	0.008753049217965275	0.008753049217965275
1.28750005e7	0.010121626124625126	0.011079640119960014	0.007630789736754416
1.28850005e7	0.0067859068847744035	0.0061717298819581766	0.005452693390856253
1.28950005e7	0.005622663215415588	0.0051481161921196434	0.0050733390854184645
1.29050005e7	0.00714480594775254	0.0019439328831594024	0.008539663051633587
1.29150005e7	0.007761101973684212	0.0011650219298245613	0.0073876096491228066
1.29250005e7	0.01384585592563904	0.0104570100697134	0.01112832429641105
1.29350005e7	0.006138952836314268	0.005312555339118115	0.005973673336875038
1.29450005e7	0.006236097870988243	0.004369240546552271	0.007022561169367651
1.29550005e7	0.008869142705005323	0.005025292864749734	0.008626198083067093
1.29650005e7	0.010410921125206838	0.008549365692222836	0.010571796286082001
1.29750005e7	0.007768721344880286	0.005320654327276845	0.007007414954434823
1.29850005e7	0.01068818094055992	0.009205626810095159	0.009391808026479107
1.29950005e7	0.016408934707903777	0.014690721649484534	0.011099656357388316
1.30050005e7	0.01446306641837368	0.011669770328988206	0.011198013656114215
1.30150005e7	0.009858630952380952	0.011532738095238096	0.005654761904761904
1.30250005e7	0.010361649061032865	0.010233274647887326	0.005267018779342723
1.30350005e7	0.004092081922270602	0.0038703434929850023	0.0023060796645702304
1.30450005e7	0.0073054047064908196	0.0058184639255236615	0.0039306956296870955
1.30550005e7	0.013651146867511128	0.010298984366084674	0.008147894556658678
1.30650005e7	0.015580484330484331	0.008547008547008546	0.015242165242165241
1.30750005e7	0.011073506709416934	0.0009500059375371095	0.014155088469302936
1.30850005e7	0.019419115163796016	0.0060790273556231	0.015805471124620062
1.30950005e7	0.016003657978966624	0.0094497789971041	0.012985825331504343
1.31050005e7	0.013911972914742997	0.002862419205909511	0.005897199138196369
1.31150005e7	0.02054429028815368	0.009160441124155105	0.008626823194592672
1.31250005e7	0.01995441761225875	0.006400931044515567	0.007603530210454856
1.31350005e7	0.02117611212675198	0.009140767824497258	0.01113954905545399
1.31450005e7	0.020551407683932175	0.006532897806812879	0.009363820189765126
1.31550005e7	0.015021372691346077	0.0049600774255988385	0.006903782563109927
1.31650005e7	0.008519862875579754	0.008519862875579754	0.003962492437991529
1.31750005e7	0.009467176757595919	0.008455311599024174	0.009403415391439343
1.31850005e7	0.006213636106874541	0.006015929503473987	0.004180082471897418
1.31950005e7	0.009251122827572742	0.004784221831673502	0.004764694395625855
1.32050005e7	0.010664049721949627	0.004383382401046777	0.004488060189728493
1.32150005e7	0.012076095947063692	0.0038047973531844504	0.007576509511993382
1.32250005e7	0.010085434941520468	0.004957054093567251	0.004934210526315789
1.32350005e7	0.010437968643490116	0.0095219836400818	0.004729038854805726
1.32450005e7	0.008211900425015179	0.007285974499089252	0.001918639951426837
1.32550005e7	0.012923600428844453	0.009882067776068615	0.000671234792336736
1.32650005e7	0.016487455197132617	0.013261648745519715	0.001707396546106223
1.32750005e7	0.011300720515737583	0.009518392112248768	0.001380356465680698
1.32850005e7	0.014952956989247307	0.01310483870967742	0.0009408602150537635
1.32950005e7	0.014190913731495662	0.011638591117917305	0.0013374170495150588
1.33050005e7	0.016405517610820944	0.016405517610820947	0.0047140752644971185
1.33150005e7	0.010519370580619457	0.009934269495070213	0.001035753411014839
1.33250005e7	0.012273993296511352	0.009701175470896474	0.0010291271302459522
1.33350005e7	0.011705448354143016	0.009600832387438517	0.0012107453651153991
1.33450005e7	0.014602578906851424	0.009574672825250192	0.0045996920708237105
1.33550005e7	0.008685835406874941	0.005575522993272509	0.00777808496912727
1.33650005e7	0.011239519601178338	0.006594153636981644	0.006616813958758215
1.33750005e7	0.01755844417573559	0.005642885933091496	0.0014812575574365174
1.33850005e7	0.017970069997586283	0.0032585083272990583	0.0015254646391503744
1.33950005e7	0.012013754566946056	0.0021491510853212984	0.001874059746400172
1.34050005e7	0.013937352103637751	0.003930533830666185	0.0011631171539726467
1.34150005e7	0.013315505042063623	0.005961334893308819	0.006741322636358571
1.34250005e7	0.011169085276373716	0.0031523452361541388	0.0011739768465677482
1.34350005e7	0.015489939710902881	0.004394566717512893	0.0027456962301154945
1.34450005e7	0.015117877154033196	0.0039644782746590555	0.003573316418226028
1.34550005e7	0.013998595752150253	0.0049441226376455445	0.002328711017494588
1.34650005e7	0.019852479598242302	0.0023540489642184556	0.002092487968194183
1.34750005e7	0.012187856180706662	0.0015801471350119156	0.0026732981038234383
1.34850005e7	0.013078061413244545	0.0016648168701442843	0.0036256011838697744
1.34950005e7	0.0093251321575021	0.005706239810286053	0.003349636875648436
1.35050005e7	0.008113767230849766	0.003024486709707439	0.0029779561449427097
1.35150005e7	0.006379671799320465	0.001445817971517386	0.003874792163666594
1.35250005e7	0.012366370719333213	0.007338285921362566	0.00827444585371746
1.35350005e7	0.010962111536824177	0.004895700297999148	0.006777352064708387
1.35450005e7	0.004585269066976385	0.0013066202090592333	0.00221641502129307
1.35550005e7	0.006104376235921245	0.0023213825122517413	0.0028200498667354484
1.35650005e7	0.004635911352329262	0.0018091361374943462	0.003518769787426504
1.35750005e7	0.004686168702073275	0.0018934014957871816	0.005812742592066646
1.35850005e7	0.0060750132065504475	0.002449214810546031	0.006396772799308458
1.35950005e7	0.00810222508868107	0.005508975599269053	0.005342362678705793
1.36050005e7	0.014830110756523372	0.005037231712658782	0.0071209561354108
1.36150005e7	0.014907299148154337	0.0031178664885028675	0.007048605311508267
1.36250005e7	0.01604809307279505	0.00518209004137479	0.0064479128261849174
1.36350005e7	0.008669823315357972	0.0023894076899469508	0.00789162172826516
1.36450005e7	0.008300991806813282	0.0023178094006037087	0.008969383354894351
1.36550005e7	0.006755857294994675	0.0018193113241036566	0.008120340788072418
1.36650005e7	0.005147385572507775	0.0011356342270280946	0.004661037870932702
1.36750005e7	0.004542988879848115	0.0040683482506102524	0.002495253593707621
1.36850005e7	0.00426922820358882	0.003001801080648389	0.002121272763658195
1.36950005e7	0.0032051282051282046	0.006410256410256411	0.0
1.37050005e7	0.004028197381671704	0.004867405169519973	0.002181940248405505
1.37150005e7	0.007816292843965436	0.005728711525390814	0.004806291872997378
1.37250005e7	0.00787594823739402	0.005265506470325747	0.006247211066488175
1.37350005e7	0.010081466395112015	0.0054989816700610995	0.008906992532247115
1.37450005e7	0.007850355547165065	0.005757976212950727	0.0046818954124976395
1.37550005e7	0.006349623401646524	0.0056051847959362406	0.004939569101418812
1.37650005e7	0.007063662374821173	0.006020505484024798	0.005221745350500715
1.37750005e7	0.007627919535574457	0.006277845281490482	0.005967328203051167
1.37850005e7	0.007362504645113341	0.007571534745447787	0.005639167595689335
1.37950005e7	0.007363282865888971	0.007694216927277239	0.004616530156366344
1.38050005e7	0.007773490694507488	0.007187169011953397	0.005159630806476017
1.38150005e7	0.0284090909090909	0.02651515151515152	0.03333333333333333
