# Supplementary material for: Admixture of evolutionary rates across a butterfly hybrid zone
Source: eLife. 2022 Jun 15;11:e78135. doi: 10.7554/eLife.78135 (PMC9246367; doi:10.7554/eLife.78135)
Supplement: Figure 2—source data 2. [file elife-78135-fig2-data2.zip › Dxy_Pi_10kbWindows_10kbIncrements/Chromosome26.csv]

Position	Dxy	Pi_XY	Pi_KM
5000.5	0.007352941176470589	0.014705882352941175	0.0
15000.5	0.010711692084241107	0.008714596949891068	0.01292665214233842
25000.5	0.003421309872922776	0.0039100684261974585	0.0031280547409579668
35000.5	0.006251662676243681	0.006650704974727321	0.003458366586858207
45000.5	0.014022435897435896	0.004807692307692308	0.018269230769230767
55000.5	0.0	0.0	0.0
65000.5	0.006576110392410523	0.003234152652005175	0.00560586459680897
75000.5	0.010761489026312597	0.006850976112525767	0.0076027646416878866
85000.5	0.01371323898424169	0.007753688647997591	0.007497741644083108
95000.5	0.012655763239875389	0.005451713395638629	0.011682242990654205
105000.5	0.01966657379028513	0.0	0.012714776632302405
115000.5	0.01728816526610644	0.0	0.010766806722689074
125000.5	0.016906690669066905	9.000900090009e-5	0.009384938493849386
135000.5	0.015598650927487355	0.0013584410717631626	0.0045156454937230655
145000.5	0.012121525622456724	0.006207324643078833	0.005117594316849437
155000.5	0.012887936631606289	0.00399298792364628	0.010401246591351774
165000.5	0.01584022038567493	0.0053205855344892776	0.011343380327337548
175000.5	0.012202260344905217	0.00805979557836913	0.010563285154667026
185000.5	0.01244503078276165	0.010817941952506597	0.009287598944591028
195000.5	0.008726003490401396	0.004612316130640737	0.006432311144353029
205000.5	0.011212706908514225	0.004138170284468233	0.004747745068886907
215000.5	0.010846189808321647	0.0026180458158017762	0.007835437120149604
225000.5	0.0032736796158882586	0.001964207769532955	0.0018332605848974245
235000.5	0.003976986200889379	0.002085912070783478	0.003273277403383303
245000.5	0.007884554820713546	0.0038241778017726186	0.0068205335852791656
255000.5	0.010440753976595891	0.0013664073996216101	0.007932170135239296
265000.5	0.02061977141510546	0.008247908566042182	0.013503004595263345
275000.5	0.011097820308346622	0.006246677299308878	0.007230196703880914
285000.5	0.01598613251155624	0.004879301489470981	0.011890087313816128
295000.5	0.02089188682780588	0.005293235900318531	0.01531759415401911
305000.5	0.016987129383565214	0.004377051743004533	0.010171434526601011
315000.5	0.014004747371990511	0.0018311291963377413	0.0027263479145473047
325000.5	0.02027138497071682	0.0011548296626247628	0.000808380763837334
335000.5	0.009801468134801471	0.0007507507507507507	0.000667334000667334
345000.5	0.02156478346105863	0.00017822135091783995	0.00011881423394522667
355000.5	0.004934086629001883	0.004896421845574387	0.0008436911487758944
365000.5	0.012638230647709319	0.01366748049212504	0.0012829718990856431
375000.5	0.008321081434288979	0.002368700481908029	0.0043698439924855035
385000.5	0.007534406344763238	0.0013062747842313971	0.0044320037322136685
395000.5	0.008988479554373973	0.0034498037726294465	0.007355361438156728
405000.5	0.010327635327635327	0.0031422825540472605	0.006720294955589073
415000.5	0.012773105181747872	0.0018126450116009278	0.004882057231245166
425000.5	0.016666666666666666	0.005426356589147287	0.004883720930232558
435000.5	0.016249541620828745	0.0016960029336266962	0.001081774844151082
445000.5	0.016131800240260858	0.00040043475773697155	0.001521652079400492
455000.5	0.010944901520817752	0.002019446522064323	0.0037496883570182
465000.5	0.014042223513461169	0.005229517722254502	0.0013558008909548712
475000.5	0.011569052783803324	0.0024102193299590266	0.00155860850004017
485000.5	0.018701870187018705	0.004278205598337611	0.0013201320132013201
495000.5	0.017835884353741494	0.0025085034013605442	0.001921768707482993
505000.5	0.018311046861823877	0.00481869654258523	0.0012287676183592338
515000.5	0.020408933152255924	0.0009808359740455712	0.0012524520899351136
525000.5	0.016412514318442154	0.0067654639175257734	0.007016036655211913
535000.5	0.005128205128205128	0.0016350798959494613	0.00383500557413601
545000.5	0.0013166758527772672	0.001224814746769551	0.0011390777144956827
555000.5	0.0018018018018018018	0.0015122265122265123	0.0019176319176319177
565000.5	0.003077651515151514	0.0007339015151515152	0.0028219696969696974
575000.5	0.005590031520882585	0.0004432624113475177	0.0045114263199369595
585000.5	0.01533934385174055	0.008890558477335336	0.009266215877786125
595000.5	0.009997143673236219	0.006355327049414453	0.0022564981433876035
605000.5	0.01621107943428923	0.0030745150651238194	0.005936609089384539
615000.5	0.025885691916226264	0.0025445292620865138	0.01092190252495596
625000.5	0.018422193324664066	0.007766218754515245	0.0025718826759138854
635000.5	0.012333097010516367	0.009187049509630155	0.005848989719957462
645000.5	0.015664845173041897	0.005396174863387978	0.008615664845173041
655000.5	0.010821454143071015	0.005793139360801927	0.010766126407602683
665000.5	0.011459092012624421	0.006287933964554504	0.009176984705025492
675000.5	0.011038157769530878	0.002569226377390808	0.0047958892377961745
685000.5	0.004375073903275393	0.0017736786094359703	0.0023767293366442
695000.5	0.014825442372070783	0.0026303204208512677	0.0077474892395982785
705000.5	0.013294110082304524	0.004822530864197531	0.005851337448559671
715000.5	0.01190033469691335	0.012582124705590678	0.005094830792116029
725000.5	0.01091867469879518	0.014343086632243257	0.0067842799770510605
735000.5	0.007046850998463899	0.010253456221198156	0.0032718894009216588
745000.5	0.01130878499517308	0.013101641152944418	0.009378016825265479
755000.5	0.010308448095353143	0.01111379560280261	0.011629218007570266
765000.5	0.010850132544232787	0.0099254053387584	0.010517230750262006
775000.5	0.011395267919276269	0.010299234516353515	0.011440501043841336
785000.5	0.010428410372040587	0.012965050732807215	0.009244644870349492
795000.5	0.008361886115190077	0.008701800184913256	0.007396530157176266
805000.5	0.023373983739837397	0.005226480836236933	0.010727483898215606
815000.5	0.019903533240353325	0.003109019060901906	0.008496048349604834
825000.5	0.0176307905047246	0.005492817085349928	0.006944764538680187
835000.5	0.017123867581068493	0.006688680044026756	0.00889001778003556
845000.5	0.006513173370971535	0.0028228652081863093	0.004469536579628323
855000.5	0.01384822714810168	0.0015335285096891122	0.005780937775918956
865000.5	0.012523588951792758	0.004417567335735118	0.0049065019728941495
875000.5	0.016074744661095642	0.004874651810584958	0.007381615598885795
885000.5	0.013213981244671782	0.010036425637448654	0.004882585445245292
895000.5	0.014934772829509668	0.0059829059829059825	0.006513720197930724
905000.5	0.0067460317460317455	0.003968253968253968	0.002116402116402116
915000.5	0.011395297002117463	0.006129499609940934	0.004992756045915524
925000.5	0.005839646464646465	0.0030513468013468013	0.003661616161616162
935000.5	0.011575943574005279	0.01300274592149895	0.004490389274753675
945000.5	0.009042487303356867	0.012944382509599901	0.0023287501548371115
955000.5	0.004132231404958678	0.0	0.006611570247933884
965000.5	0.0	0.0	0.0
975000.5	0.0	0.0	0.0
985000.5	0.03286749482401657	0.008281573498964802	0.013146997929606628
995000.5	0.012211944173969489	0.006491398896462188	0.01059720869847452
1.0050005e6	0.016592095451155853	0.0072537455087790656	0.011375499966103993
1.0150005e6	0.016831450094161957	0.006167608286252354	0.013483992467043314
1.0250005e6	0.01450654669204591	0.0061140912499279	0.014281594278133473
1.0350005e6	0.01280160350956811	0.004538234626730202	0.008940322214658498
1.0450005e6	0.0068859473191603135	0.005248027811204706	0.00529482551143201
1.0550005e6	0.013696598101265821	0.0077795358649789025	0.012842827004219407
1.0650005e6	0.011773868425875023	0.005314275242807404	0.012497709364119477
1.0750005e6	0.012762955361723961	0.009919616897554301	0.01275867966478536
1.0850005e6	0.013112267013437366	0.011342291576361798	0.016139286230313542
1.0950005e6	0.013309746440906413	0.005475528599107067	0.014101592115238818
1.1050005e6	0.013558631921824103	0.009120521172638436	0.01263843648208469
1.1150005e6	0.007318337720347771	0.006341229959320412	0.006843742522134482
1.1250005e6	0.008156846773463665	0.001968503937007874	0.008960086885691011
1.1350005e6	0.006513311669802177	0.0038766318909982324	0.004845789863747791
1.1450005e6	0.006633685630762312	0.005246982984783749	0.006566224420957949
1.1550005e6	0.011275928605885192	0.005426917510853835	0.007653963659752372
1.1650005e6	0.0051428571428571435	0.003142857142857143	0.005438095238095238
1.1750005e6	0.009200841219768668	0.00858745180511742	0.005818436733263233
1.1850005e6	0.004568571674855615	0.004568571674855615	0.003172140332729937
1.1950005e6	0.005175983436853004	0.005081874647092037	0.003676516719994981
1.2050005e6	0.014012896825396826	0.007357804232804233	0.008994708994708995
1.2150005e6	0.004968074016158458	0.004723742507167057	0.003505342715663279
1.2250005e6	0.007508224556935159	0.004112278467579327	0.0034914570731189643
1.2350005e6	0.010364518147684607	0.008995619524405507	0.00793700458906967
1.2450005e6	0.009097921771485615	0.006670296760141574	0.008939105181958435
1.2550005e6	0.008273856727464975	0.004678826328310864	0.007517842981760507
1.2650005e6	0.010774818401937046	0.00820554210384719	0.010029593758407318
1.2750005e6	0.008111266947171578	0.005376344086021505	0.0060776063581112665
1.2850005e6	0.007823189957760724	0.005324528526384675	0.006544113272651556
1.2950005e6	0.013088632806942663	0.003129890453834116	0.007293593209086168
1.3050005e6	0.011244790437996382	0.0077062200204450725	0.00696705197766769
1.3150005e6	0.005191106210951857	0.003766997427416391	0.004802156070072277
1.3250005e6	0.007842446999921772	0.006219197371509035	0.007744660877728232
1.3350005e6	0.00758550937844796	0.0067426750030648505	0.00728208900331004
1.3450005e6	0.008665295181098437	0.007106788853562745	0.006795087588055607
1.3550005e6	0.0067607003891050595	0.006290531776913099	0.005577172503242542
1.3650005e6	0.013648180242634318	0.0036347005584440595	0.011871750433275565
1.3750005e6	0.012227096253718548	0.005445469671759189	0.011969949074774366
1.3850005e6	0.009390237368054439	0.004875957777420565	0.006526281948239833
1.3950005e6	0.008725229222123631	0.004781622794045154	0.004614019520851819
1.4050005e6	0.011189801699716713	0.004815864022662889	0.004117091595845137
1.4150005e6	0.012366567624078352	0.004704522944866293	0.007296137339055793
1.4250005e6	0.01622866127583109	0.009171907756813417	0.007247678945792151
1.4350005e6	0.012572458091806363	0.0063449788500705	0.00514909394746462
1.4450005e6	0.013867047891350964	0.004431736954967834	0.005604002859185133
1.4550005e6	0.012775842044134726	0.006315331010452962	0.005632984901277583
1.4650005e6	0.022048611111111116	0.005109126984126984	0.00851190476190476
1.4750005e6	0.02240102750075551	0.00468419462073134	0.005772136597159263
1.4850005e6	0.018839192481726417	0.009281819236570368	0.009455853347256063
1.4950005e6	0.02190332326283988	0.008761329305135951	0.007814702920443102
1.5050005e6	0.020272196095197377	0.01368106028217187	0.003619780532991307
1.5150005e6	0.016432953549517966	0.009567630733274905	0.006339468302658485
1.5250005e6	0.01622732426303855	0.008503401360544218	0.008645124716553288
1.5350005e6	0.011216429699842023	0.006872037914691944	0.005055292259083729
1.5450005e6	0.010481206113176371	0.012288310615448161	0.007228418009087156
1.5550005e6	0.005968938340287434	0.007417709782104776	0.004404265183124711
1.5650005e6	0.011348148148148144	0.01448888888888889	0.007822222222222223
1.5750005e6	0.013696128560993422	0.0059248437626816	0.012174336498660824
1.5850005e6	0.012479555119398099	0.005789990186457311	0.013058554138043832
1.5950005e6	0.009177972865123701	0.004788507581803671	0.010055865921787708
1.6050005e6	0.012537050388528398	0.0034046302972041975	0.009725226307778579
1.6150005e6	0.01772519717725197	0.006351183063511831	0.013864674138646742
1.6250005e6	0.01117564237944386	0.00753842543705268	0.011744690836559895
1.6350005e6	0.011628401360544216	0.006292517006802722	0.011360544217687073
1.6450005e6	0.007823129251700678	0.004761904761904762	0.004625850340136055
1.6550005e6	0.011337706788362803	0.009079672941623883	0.009526525955504848
1.6650005e6	0.00894134477825465	0.004291845493562232	0.007057701478302337
1.6750005e6	0.008690379951495552	0.009027216383724064	0.007599029911075182
1.6850005e6	0.012801932367149762	0.01261406333870102	0.010628019323671498
1.6950005e6	0.00851434700992223	0.007267363904532046	0.005674443550549746
1.7050005e6	0.00754014884449667	0.0057285546415981195	0.006404230317273795
1.7150005e6	0.01269440941572089	0.013535098781000421	0.00832282471626734
1.7250005e6	0.0124113475177305	0.010638297872340427	0.012245862884160756
1.7350005e6	0.014697783285143881	0.010877048051769242	0.014277846619854056
1.7450005e6	0.015815085158150853	0.0042579075425790746	0.014407368786930832
1.7550005e6	0.01577873770098392	0.005819534437245019	0.009251259899208062
1.7650005e6	0.011511171497584544	0.004755434782608696	0.008363526570048309
1.7750005e6	0.015553289138194799	0.008357414017791377	0.005575386707462179
1.7850005e6	0.010704002972044208	0.0054797065106343456	0.004588093247887063
1.7950005e6	0.01179881337648328	0.012338187702265371	0.007955771305285868
1.8050005e6	0.010466454239688443	0.01097539387502213	0.003770578863515666
1.8150005e6	0.015818135764944275	0.008434650455927053	0.0038500506585612965
1.8250005e6	0.011674953690162816	0.003851028565857463	0.009105976406356636
1.8350005e6	0.012710517953606613	0.012988560533841752	0.01278995869081665
1.8450005e6	0.010922599245952541	0.0067642492792193394	0.008028387669106232
1.8550005e6	0.012636915334517468	0.0041444641799881585	0.01357312018946122
1.8650005e6	0.013488647704590817	0.006299900199600798	0.0125374251497006
1.8750005e6	0.011391880695940349	0.006581975513209978	0.009334438000552335
1.8850005e6	0.01292523250122369	0.008229319627998041	0.01213901125795399
1.8950005e6	0.009781790820165536	0.006696764484574867	0.007945823927765237
1.9050005e6	0.011928331023559694	0.006071405002309772	0.008895928199036495
1.9150005e6	0.018833908707326433	0.007901802838511699	0.012336018411967778
1.9250005e6	0.021136028637607916	0.00457991156032849	0.015540113708149084
1.9350005e6	0.009812925170068026	0.004081632653061225	0.010965986394557823
1.9450005e6	0.009583879423328964	0.005952380952380953	0.007645259938837922
1.9550005e6	0.016193873506596457	0.009455863201404223	0.004416510956344488
1.9650005e6	0.013304159750515564	0.005885015844273427	0.0026658618781751423
1.9750005e6	0.020946267237280075	0.007417974322396576	0.006048502139800285
1.9850005e6	0.014714389009399857	0.008062183658712944	0.012509038322487346
1.9950005e6	0.011434396870006061	0.007880090373064419	0.01201300490439191
2.0050005e6	0.009947541715497518	0.00817567944639768	0.00923042580501144
2.0150005e6	0.014078692631818697	0.009651520327980867	0.011297118779182325
2.0250005e6	0.013448554234551593	0.010347864376926464	0.011771613092617057
2.0350005e6	0.00865660336525456	0.006817075150137966	0.00983606557377049
2.0450005e6	0.010219612959338986	0.0070667536420961075	0.012698412698412698
2.0550005e6	0.008037711728986896	0.006807286673058486	0.008258229466283155
2.0650005e6	0.0102942516170174	0.00801676232121709	0.009237496583766054
2.0750005e6	0.012480046437382092	0.006675373675809026	0.011290088521259614
2.0850005e6	0.011638733705772814	0.008517828815780398	0.006138354369266847
2.0950005e6	0.010000000000000002	0.007463768115942029	0.009521739130434782
2.1050005e6	0.010529608006672226	0.008270781206561025	0.011926605504587155
2.1150005e6	0.008510728163541138	0.005870924142591653	0.00814326744382497
2.1250005e6	0.01738310708898944	0.014479638009049776	0.020603318250377076
2.1350005e6	0.011309055977643874	0.006243996157540826	0.01175443192734259
2.1450005e6	0.014438760379596677	0.00937870699881376	0.012959667852906287
2.1550005e6	0.01611694152923538	0.0034357821089455267	0.013843078460769617
2.1650005e6	0.0080773606370876	0.0019340159271899887	0.010011376564277589
2.1750005e6	0.013137055263306748	0.0127269641948074	0.014152384184625829
2.1850005e6	0.015740908268500088	0.0123937036366926	0.015620288281768287
2.1950005e6	0.011115065243179121	0.005338078291814947	0.009660735468564647
2.2050005e6	0.012001057361882105	0.00888183980967486	0.009939201691779012
2.2150005e6	0.011769032732622288	0.006865269094029667	0.010101753095500795
2.2250005e6	0.014237150698602792	0.012475049900199603	0.009967564870259482
2.2350005e6	0.010784584253127298	0.008692052980132451	0.007873436350257541
2.2450005e6	0.00902021772939347	0.004043545878693623	0.009538621047174702
2.2550005e6	0.01142604943114947	0.005525042500326926	0.011050085000653851
2.2650005e6	0.00888211017405347	0.005054130031700461	0.009605837669717088
2.2750005e6	0.010772112939917039	0.006690753378830456	0.01228422320353272
2.2850005e6	0.008771929824561405	0.005706012604326349	0.008431272355646396
2.2950005e6	0.011707988980716254	0.00473264109627746	0.010228155682701134
2.3050005e6	0.010303877052043308	0.005413901501921062	0.008918383979508674
2.3150005e6	0.012423816221284578	0.010939209251445538	0.013814658540396936
2.3250005e6	0.010861966983922137	0.00935634779803194	0.010335000268860566
2.3350005e6	0.008758606723369785	0.007897934386391251	0.008748481166464156
2.3450005e6	0.01019357495881384	0.009564341936664836	0.009591799377631337
2.3550005e6	0.010363897331982438	0.00958291117865586	0.007632556568726781
2.3650005e6	0.009513274336283186	0.00792772861356932	0.006932153392330384
2.3750005e6	0.010519659691883195	0.0018011803479727137	0.01161952939373036
2.3850005e6	0.0070853462157809965	0.004186795491143318	0.004541062801932368
2.3950005e6	0.009706853038245	0.003931275480489225	0.010463987575228113
2.4050005e6	0.008190747782002534	0.007129277566539925	0.006248415716096325
2.4150005e6	0.009968793342579748	0.004420943134535367	0.012135922330097084
2.4250005e6	0.010230510230510229	0.0064491064491064495	0.010018130018130017
2.4350005e6	0.005932864949258393	0.0017954722872755662	0.00846213895394223
2.4450005e6	0.005260688915694946	0.002032792744493589	0.007326989232899969
2.4550005e6	0.0064973924938018296	0.0055997264255792075	0.005864751645721127
2.4650005e6	0.005767389222599462	0.002459301819448072	0.004561678419082443
2.4750005e6	0.007778135393198156	0.005525158244823518	0.006619461431176912
2.4850005e6	0.010677676537585423	0.0059478613009364715	0.008643381422424701
2.4950005e6	0.007105943152454784	0.007261872939499242	0.005684754521963824
2.5050005e6	0.0108979378752284	0.013084051161576613	0.007752545027407987
2.5150005e6	0.009956763947784152	0.008273052298993932	0.010177101521576455
2.5250005e6	0.007250746611532278	0.004077647599356765	0.007672869285550194
2.5350005e6	0.011113124358277467	0.004620402246783837	0.012683457148034065
2.5450005e6	0.010125260960334026	0.004523312456506611	0.009352818371607514
2.5550005e6	0.012894113358848188	0.010114816839803172	0.01119008565700747
2.5650005e6	0.014152666179693206	0.011322132943754566	0.0032992451911370837
2.5750005e6	0.008840967521905661	0.005220630673172779	0.007303636077443726
2.5850005e6	0.012993986254295533	0.007731958762886597	0.011168384879725084
2.5950005e6	0.0056975267129940966	0.00552940297392214	0.005110961667787493
2.6050005e6	0.008909038572251008	0.0029936672423719053	0.0072193436960276336
2.6150005e6	0.005683285972616896	0.003896495306983553	0.006587445104624128
2.6250005e6	0.013931053093166028	0.009141199487283275	0.012062335559603319
2.6350005e6	0.012795465508924264	0.009768451519536902	0.009155812831644959
2.6450005e6	0.010740797234085823	0.009253609924750864	0.009162090705714866
2.6550005e6	0.008875186846038862	0.0056754484304932734	0.007698056801195814
2.6650005e6	0.018552761341222877	0.005136423405654175	0.00244904667981591
2.6750005e6	0.015394505345784274	0.003180403302205981	0.0025037217485451347
2.6850005e6	0.01565888506187014	0.009025385891057534	0.003010588085214951
2.6950005e6	0.0158761950542114	0.010682048816963094	0.011461838380601396
2.7050005e6	0.011627906976744186	0.008453622026196202	0.011841753541833732
2.7150005e6	0.011280243091388602	0.004729962160302718	0.009322325421396627
2.7250005e6	0.011838115232097038	0.0075810590156286444	0.006578026592022394
2.7350005e6	0.006156797227894313	0.0053523915599282225	0.0036012622981251158
2.7450005e6	0.0070746329319717515	0.006680892140425747	0.004359091601889956
2.7550005e6	0.008042191676212293	0.004033027873234059	0.0052787323405880104
2.7650005e6	0.012933641211721365	0.011902798394634121	0.012337126834900215
2.7750005e6	0.009866872137322888	0.0067634091006378155	0.006429519284277214
2.7850005e6	0.015948849591177035	0.004373455029473284	0.006246434683399886
2.7950005e6	0.014126352993152196	0.008460349017009056	0.0026154185995140274
2.8050005e6	0.022154055896387182	0.006451455837958906	0.0010809231668127371
2.8150005e6	0.016174615190512245	0.005450416351249054	0.0006459752712591471
2.8250005e6	0.019056285277206302	0.010893073798596824	0.0022682913963179827
2.8350005e6	0.019692524989135162	0.007116471099521948	0.0036940460669274227
2.8450005e6	0.018749263579592317	0.007305290444208791	0.00671615411806292
2.8550005e6	0.018028491290227336	0.010702686743430764	0.002524357838795394
2.8650005e6	0.012347283597608526	0.005458799064205874	0.0001732952083874881
2.8750005e6	0.008848797250859105	0.0036726804123711335	0.004759450171821306
2.8850005e6	0.008806519453207151	0.004652996845425868	0.008233438485804415
2.8950005e6	0.009771386430678467	0.0016592920353982303	0.009918879056047197
2.9050005e6	NaN	NaN	NaN
2.9150005e6	0.01057858376511226	0.0051813471502590676	0.008808290155440416
2.9250005e6	0.011968742278230788	0.006455399061032864	0.011613540894489745
2.9350005e6	0.00851615292048505	0.005044894936591687	0.008275479033601776
2.9450005e6	0.00824249764500067	0.005349212757367785	0.0055577984120575965
2.9550005e6	0.01197945331131902	0.006108970831040176	0.0043735094478077425
2.9650005e6	0.012140221402214024	0.002730627306273063	0.011601476014760147
2.9750005e6	0.014572487774096858	0.011437135194825683	0.010758794762580848
2.9850005e6	0.01213859717360301	0.004764683002722676	0.010346168805912099
2.9950005e6	0.010732181587016677	0.008338942487472889	0.010096477451200358
3.0050005e6	0.013227767114523352	0.01346769033909149	0.011311580294305823
3.0150005e6	0.010859178177395533	0.011032925028233864	0.002693076187994092
3.0250005e6	0.010975135975135974	0.007770007770007771	0.0068686868686868695
3.0350005e6	0.007093109550722155	0.0042244676599874405	0.007535536907004624
3.0450005e6	0.013896938085579057	0.006713030039602048	0.015010141987829616
3.0550005e6	0.008405977584059775	0.0021052007353377215	0.011030065824586372
3.0650005e6	0.007850877192982456	0.0060233918128654975	0.007543859649122807
3.0750005e6	0.007481751824817518	0.004318734793187348	0.008029197080291971
3.0850005e6	0.005543523102310231	0.0034034653465346535	0.00475453795379538
3.0950005e6	0.007290095525389642	0.0036310820624546117	0.0065136025920339655
3.1050005e6	0.008286235723537032	0.0042682208877899445	0.0064641469445425636
3.1150005e6	0.006105462519936202	0.0046351674641148324	0.004685007974481658
3.1250005e6	0.007392686804451511	0.00688924218335983	0.00523582405935347
3.1350005e6	0.008562293394028074	0.0040643797756462355	0.008540616701891292
3.1450005e6	0.009415204678362573	0.004649122807017544	0.009157894736842106
3.1550005e6	0.012766733540032832	0.006444160739254665	0.006845400936227125
3.1650005e6	0.011497220992572917	0.0036889479120554825	0.011352122374698735
3.1750005e6	0.009748162711229694	0.007747039273510274	0.008725366287506437
3.1850005e6	0.011917778263721847	0.007325606822654713	0.010729645017858443
3.1950005e6	0.007411150412666331	0.005586435348941665	0.0073774633653360296
3.2050005e6	0.010802737660228523	0.010295226494982889	0.006240937300620613
3.2150005e6	0.015400562712868354	0.006145416851769584	0.0031393454760847033
3.2250005e6	0.011680482290881686	0.008226576237126351	0.003968852047224315
3.2350005e6	0.007724719101123598	0.0056179775280898875	0.006292134831460673
3.2450005e6	0.013704151551793631	0.005508531506113127	0.008800214967083166
3.2550005e6	0.015810621942697417	0.004600512462147683	0.0013976240391334735
3.2650005e6	0.018069896743447177	0.007942811755361398	0.001747418586179507
3.2750005e6	0.02179840988238386	0.005716538537354623	0.0014324200013141471
3.2850005e6	0.01630300788954635	0.00902983234714004	0.002576429980276135
3.2950005e6	0.015876375952582556	0.008079311318092012	0.006731583403895002
3.3050005e6	0.013221233102538742	0.0071546323771843065	0.010537421694691724
3.3150005e6	0.017936423370626883	0.005460841768779968	0.01390516782099094
3.3250005e6	0.014260365273089243	0.004111486194062148	0.010646585302518826
3.3350005e6	0.019080582179623717	0.0012424565140220095	0.012992545260915866
3.3450005e6	0.017391639672990896	0.00616998303254666	0.0019281196976708313
3.3550005e6	0.023477488770500366	0.00402172777603677	0.0014206622793272747
3.3650005e6	0.018286182861828617	0.006150061500615007	0.0020664206642066426
3.3750005e6	0.018179538615847545	0.00275827482447342	0.002273487128050819
3.3850005e6	0.02893481717011129	0.008161102278749338	0.0025437201907790143
3.3950005e6	0.013641937461679951	0.008736971183323115	0.0015328019619865114
3.4050005e6	0.01917255297679112	0.003699966363942146	0.001025899764547595
3.4150005e6	0.014265447667087006	0.006751786464901218	0.00332072299285414
3.4250005e6	0.014783249158249155	0.000946969696969697	0.005576599326599327
3.4350005e6	0.012159022781774581	0.00048711031175059953	0.0015287769784172664
3.4450005e6	0.011120646499320602	0.005363655867839518	0.004591289422870628
3.4550005e6	0.01127832377832378	0.004197379197379197	0.005255255255255256
3.4650005e6	0.0079454346195997	0.004268327853723251	0.004441368172117436
3.4750005e6	0.006486646382691006	0.00333840432724814	0.0026369168356997967
3.4850005e6	0.01382143435324591	0.0008499271491015054	0.007026064432572447
3.4950005e6	0.02731092436974791	0.037815126050420166	0.015126050420168066
3.5050005e6	0.011445051608986035	0.003400121432908318	0.007140255009107466
3.5150005e6	0.010536688902365067	0.001768748736608045	0.006832423691125936
3.5250005e6	0.01378342687355563	0.0036865852316496097	0.006404754044239022
3.5350005e6	0.007333333333333337	0.0013333333333333333	0.003111111111111111
3.5450005e6	0.01718213058419244	0.004581901489117984	0.011454753722794957
3.5550005e6	0.013897866839043309	0.0003232062055591467	0.00782159017453135
3.5650005e6	0.014814814814814815	0.00018832391713747646	0.006854990583804144
3.5750005e6	0.014056616023893	0.0007141929619529932	0.007154914946110897
3.5850005e6	0.011286254728877681	0.002269861286254729	0.0057671290458175695
3.5950005e6	0.014451951951951958	0.0030318780318780315	0.001547701547701548
3.6050005e6	0.019640852974186305	0.0032467532467532474	0.002421035754369088
3.6150005e6	0.0152363184079602	0.0024875621890547263	0.0015038444142921753
3.6250005e6	0.017988985717743888	0.00462962962962963	0.005095618494311304
3.6350005e6	0.012152777777777778	0.0017903645833333333	0.005360243055555556
3.6450005e6	0.007775942747041014	0.002359325232983367	0.004113090322834336
3.6550005e6	0.012440731022418635	0.008470284951433964	0.005524098881369979
3.6650005e6	0.009726432799191569	0.0057745055579616	0.008315288003464703
3.6750005e6	0.007100304793571628	0.004133185554631939	0.006095871432529786
3.6850005e6	0.010986838388973623	0.00562051629667288	0.009557702084392475
3.6950005e6	0.008982499612823292	0.002968354757111146	0.006587166382737081
3.7050005e6	0.008484289388348429	0.00259979872525998	0.005904059040590406
3.7150005e6	0.005267243291195386	0.0016411621202040364	0.0062009314703925485
3.7250005e6	0.010077757315326376	0.008798854102721505	0.010845099242889294
3.7350005e6	0.009369704080302436	0.007789075739799243	0.00825185764567853
3.7450005e6	0.004887012276174838	0.0045351473922902496	0.004065994213777466
3.7550005e6	0.00810168686148729	0.005084343074364456	0.006357804704205275
3.7650005e6	0.005775130842808157	0.003158274679660711	0.004674246525897851
3.7750005e6	0.011703625483984513	0.0004399859204505456	0.008430130235832453
3.7850005e6	0.0016666666666666668	0.0	0.0033333333333333335
3.7950005e6	0.00983047885354771	0.007689619014330654	0.007666317138529652
3.8050005e6	0.009324433656957927	0.005622977346278317	0.01063106796116505
3.8150005e6	0.013400413767161933	0.008087267255971411	0.017277913610431947
3.8250005e6	0.011401326699834164	0.004726368159203981	0.012868988391376452
3.8350005e6	0.006815996379885741	0.002941342836133265	0.009661179930991571
3.8450005e6	0.007484468723221936	0.004659383033419023	0.007947729220222794
3.8550005e6	0.010871028540656974	0.0056206246634356504	0.014068389876144316
3.8650005e6	0.010907801418439715	0.00624113475177305	0.010076595744680849
3.8750005e6	0.010117892315433826	0.006254043562648265	0.007907411401049528
3.8850005e6	0.010368288112116028	0.004929520084738857	0.0067302208099079275
3.8950005e6	0.014786059351276741	0.0070048309178743955	0.009537612146307798
3.9050005e6	0.008618587868149015	0.004022820362785255	0.009869319290033157
3.9150005e6	0.0059492273730684326	0.0033774834437086086	0.00682560706401766
3.9250005e6	0.007859550251395106	0.003094093596331289	0.008088844687551798
3.9350005e6	0.00493310604886616	0.0033834392272328114	0.005919727258639391
3.9450005e6	0.005306217858812529	0.003319308087891538	0.00528284244974287
3.9550005e6	0.009979939819458375	0.007589434971581411	0.008171180207288532
3.9650005e6	0.007846410684474123	0.007762938230383974	0.007612687813021702
3.9750005e6	0.010680494905385732	0.007569141193595342	0.008238719068413392
3.9850005e6	0.009212573918456275	0.00883909119203237	0.007419856831621537
3.9950005e6	0.005883703576143735	0.004620859881751908	0.003248952413753516
4.0050005e6	0.007086883349111182	0.0038392763227095826	0.008320185126748711
4.0150005e6	0.004629629629629629	0.006172839506172839	0.0
4.0250005e6	NaN	NaN	NaN
4.0350005e6	0.0034527153558052445	0.004447565543071161	0.002996254681647941
4.0450005e6	0.008142407906558855	0.008114330637915543	0.004582210242587602
4.0550005e6	0.006293959113915732	0.006474725563662656	0.004535594557286531
4.0650005e6	0.0060352831940575676	0.0048746518105849575	0.005540080470442588
4.0750005e6	0.010593753935272636	0.007083490744238761	0.0065608865382193685
4.0850005e6	0.011575321952680441	0.009673554956573823	0.00844564240790656
4.0950005e6	0.011747367216117218	0.010960393772893774	0.010702838827838826
4.1050005e6	0.01249174099768748	0.011232243145028083	0.012206805417905519
4.1150005e6	0.009902044293015335	0.009547132311186826	0.007907438955139125
4.1250005e6	0.006410256410256411	0.005876068376068376	0.006623931623931625
4.1350005e6	0.013207175241474474	0.009658978907944019	0.009698403311649912
4.1450005e6	0.011819520617509648	0.007871216737761526	0.006357911842372536
4.1550005e6	0.011798802263611892	0.00763694302510851	0.009197296851821328
4.1650005e6	0.01448909814472283	0.00510061095230088	0.011893952132727988
4.1750005e6	0.009797891036906854	0.003046280023432923	0.01072056239015817
4.1850005e6	0.014951627088830256	0.004672383465259455	0.008575197889182058
4.1950005e6	0.011473429951690824	0.01328502415458937	0.005893719806763285
4.2050005e6	0.004254157837282476	0.003756501637449432	0.0029666730880369874
4.2150005e6	0.009072781655034895	0.0075108009305417086	0.008122299767364572
4.2250005e6	0.008326237108524932	0.005937174756362948	0.007995079950799507
4.2350005e6	0.0051081574146468614	0.004508730779254626	0.0032316914255929104
4.2450005e6	0.006890177296025545	0.005020586505335687	0.003722376270901604
4.2550005e6	0.004939683860232943	0.004714364947310039	0.0035357737104825286
4.2650005e6	0.005537052456286426	0.003635859006383569	0.00488481820704968
4.2750005e6	0.012122767984482858	0.006703177591419932	0.009721033715557076
4.2850005e6	0.010339233038348083	0.004719764011799411	0.00912094395280236
4.2950005e6	0.010750996433815817	0.005506607929515419	0.010467799454583596
4.3050005e6	0.014091170904303457	0.006829589401793796	0.008343618859540854
4.3150005e6	0.011494252873563213	0.007204730967849408	0.006846576711644179
4.3250005e6	0.009124472573839663	0.008368495077355839	0.008481012658227847
4.3350005e6	0.014373818760568981	0.012533572068039392	0.011419476773102559
4.3450005e6	0.00865502450980392	0.01087622549019608	0.009203431372549021
4.3550005e6	0.010901991752215496	0.009015530402737563	0.011573221023076249
4.3650005e6	0.00748423372084188	0.0029633006610439937	0.006929564622749031
4.3750005e6	0.00943184729695106	0.007878554957724828	0.008941839610555983
4.3850005e6	0.012064654921797778	0.013489156346299205	0.01223326937612652
4.3950005e6	0.013937485421040355	0.012975274084441336	0.012957779332866808
4.4050005e6	0.014971817754814465	0.009041803663691873	0.011210270862689838
4.4150005e6	0.01193266567227786	0.00838127707933802	0.01173378791107323
4.4250005e6	0.010818253343823761	0.008818515604510883	0.009585628114345658
4.4350005e6	0.006260352723375231	0.0035808243203741593	0.006245737113904317
4.4450005e6	0.010868872314655447	0.007936507936507938	0.008210620258813032
4.4550005e6	0.003955484043979619	0.002011263073209976	0.005054974524001072
4.4650005e6	0.0077773158733458045	0.004988567865308668	0.007385851867248666
4.4750005e6	0.00958588957055215	0.0016359918200409003	0.00754601226993865
4.4850005e6	0.01515402909131132	0.004811680769868923	0.0014490348985122501
4.4950005e6	0.012511766551615943	0.004052923334379249	0.004539274134504759
4.5050005e6	0.011027095148078135	0.002520478890989288	0.003318630539802563
4.5150005e6	0.01624180626365623	0.0014566642388929355	0.0011361981063364897
4.5250005e6	0.016296809986130374	0.005663430420711974	0.0008044382801664357
4.5350005e6	0.019151138716356108	0.0024233013363448145	0.0017221908526256352
4.5450005e6	0.012911621921974615	0.004591448792185764	0.0012399836228578114
4.5550005e6	0.009231832543443919	0.00794826224328594	0.00797788309636651
4.5650005e6	0.008121228619391135	0.0060342089741844745	0.005662175037430244
4.5750005e6	0.009027081243731194	0.006157360971804301	0.006408113228574612
4.5850005e6	0.005208333333333333	0.004544941282746161	0.004787714543812105
4.5950005e6	0.008910212474297465	0.009405224278425101	0.007661259614652349
4.6050005e6	0.008568980291345332	0.004770065695515567	0.007917737789203084
4.6150005e6	0.015326592842240411	0.012919274594768096	0.013192103996148289
4.6250005e6	0.010030472320975115	0.009649568308786187	0.0059928897917724735
4.6350005e6	0.01641960057648754	0.01029442042413012	0.013012147416100473
4.6450005e6	0.006170816950633466	0.0026758409785932716	0.005253385757972915
4.6550005e6	0.009320930944725159	0.007540958505588731	0.006767723166436993
4.6650005e6	0.011391420315625693	0.009224272060457879	0.010209676224346152
4.6750005e6	0.006924659702437479	0.0013453624564735676	0.00753402975625198
4.6850005e6	0.007049299617973441	9.095870474804439e-5	0.007034139833848766
4.6950005e6	0.010912484744059162	0.0055639313662143725	0.010553521430109843
4.7050005e6	0.00974313551815766	0.004281074697372306	0.009152642456451136
4.7150005e6	0.009108686702346646	0.006552765198298341	0.00789076437491423
4.7250005e6	0.003409546730846369	0.002847974328118732	0.0034336141195346966
4.7350005e6	0.005738150210512019	0.0036217121644257326	0.005405405405405405
4.7450005e6	0.005611589043805004	0.005240779195095421	0.005913181054088796
4.7550005e6	0.006293635020129441	0.0037965652550578407	0.006757376547928451
4.7650005e6	0.006010460618846695	0.00294479606188467	0.006812587904360057
4.7750005e6	0.005820945783422331	0.0024775099822004136	0.006696493000432962
4.7850005e6	0.00900831536803203	0.0032337542346781646	0.011415665742736888
4.7950005e6	0.01184176140075787	0.004344701424278061	0.011812361165555991
4.8050005e6	0.011433737502659011	0.0024196979366092317	0.012433524781961282
4.8150005e6	0.0031840796019900496	0.002338308457711443	0.004079601990049751
4.8250005e6	0.0018214936247723135	0.0018214936247723133	0.001092896174863388
4.8350005e6	0.0033900650339006495	0.002698215026982151	0.0029611180296111803
4.8450005e6	0.005787464597955916	0.0038788326560768374	0.005910602142593277
4.8550005e6	0.011669704333738354	0.0057209396516808425	0.012778452814904816
4.8650005e6	0.006944444444444445	0.003353973168214654	0.007241142070863434
4.8750005e6	0.013024582733429312	0.008585293019783502	0.01400309283847918
4.8850005e6	0.018131735076885824	0.009989102796948783	0.015667756386971786
4.8950005e6	0.015989023297491044	0.00582437275985663	0.016980286738351256
4.9050005e6	0.013765008576329328	0.00411663807890223	0.015391652372784451
4.9150005e6	0.01310166441745389	0.004667116509221772	0.0105038236617184
4.9250005e6	0.0158750317500635	0.007747015494030987	0.010701888070442808
4.9350005e6	0.016484455073454043	0.0072030520441863114	0.011023801389363399
4.9450005e6	0.016485443703963522	0.007541213609259908	0.012954518882263533
4.9550005e6	0.011021708155225884	0.005657530802112144	0.010460145838571789
4.9650005e6	0.006479574322004807	0.002016821146584277	0.008032955715756952
4.9750005e6	0.009099250649946473	0.007034714788193913	0.009552938777590865
4.9850005e6	0.011800032136257731	0.01128786052864144	0.010516590343054551
4.9950005e6	0.01396229739252995	0.007311486962649753	0.014693446088794925
5.0050005e6	0.016550410127236317	0.009688044952528578	0.008318801265904539
5.0150005e6	0.013378657760814245	0.006719147582697201	0.006520356234096691
5.0250005e6	0.014728483606557374	0.00939207650273224	0.008709016393442622
5.0350005e6	0.01443926443926444	0.005050505050505051	0.00145040145040145
5.0450005e6	0.016610773422762518	0.003598127576329211	0.0019562635366450073
5.0550005e6	0.021984662832374758	0.008877219304826206	0.010435942318913061
5.0650005e6	0.016069012178619755	0.0047925124041497515	0.006698240866035182
5.0750005e6	0.011173036093418258	0.004299363057324841	0.009872611464968152
5.0850005e6	0.009984116178806448	0.004311322895393693	0.010074880871341046
5.0950005e6	0.0127479239585478	0.004632489190858555	0.011323862466543134
5.1050005e6	0.012767094017094019	0.0076210826210826215	0.009643874643874645
5.1150005e6	0.012548638132295719	0.005188067444876783	0.011284046692607004
5.1250005e6	0.013782951960390743	0.005519871537535127	0.011548240331861366
5.1350005e6	0.012074692521770356	0.0035012119579854568	0.010638297872340424
5.1450005e6	0.011290047716428083	0.005226084980686208	0.00947511929107021
5.1550005e6	0.013645906228131562	0.007464427338465127	0.009517144856543036
5.1650005e6	0.013782650575103401	0.007592498158535895	0.010516176553912406
5.1750005e6	0.015037593984962403	0.006015037593984963	0.010952380952380953
5.1850005e6	0.01147495102155052	0.003498460677301987	0.007556675062972292
5.1950005e6	0.011361419933684414	0.005119953188999414	0.00717768675638775
5.2050005e6	0.011641328828828826	0.00472972972972973	0.007995495495495495
5.2150005e6	0.012641713154579808	0.004078939475736309	0.008361825925259433
5.2250005e6	0.013603456328818311	0.006850381441693913	0.011910322279308735
5.2350005e6	0.008498175532936431	0.0043851225913833945	0.008962294347352925
5.2450005e6	0.007289700020977555	0.002901894972379554	0.008978393119362283
5.2550005e6	0.007462182603997839	0.003173960021609941	0.010089141004862238
5.2650005e6	0.010819341403097753	0.0014642717688402966	0.010100221267733958
5.2750005e6	0.011308147005911076	0.001156515034695451	0.010742739655615523
5.2850005e6	0.010803299264837724	0.0011655011655011655	0.009359870898332436
5.2950005e6	0.012330643933627644	0.000507433906733648	0.009976150606383518
5.3050005e6	0.011533157828757676	0.00018804061677322298	0.009890936442271531
5.3150005e6	0.010485448764979213	0.00018341892883345562	0.008241623868916605
5.3250005e6	0.008823160010047728	0.0002825923134890731	0.007133885958301935
5.3350005e6	0.012051432482643983	0.005255695707441087	0.011489195267429354
5.3450005e6	0.012649779598932142	0.006022226361209412	0.012156205376544361
5.3550005e6	0.009761199233048632	0.0051420603102666895	0.010109813491371798
5.3650005e6	0.01184764646303108	0.006583506583506584	0.010405671944133483
5.3750005e6	0.006418061897513954	0.0008117706747843735	0.005621511922881786
5.3850005e6	0.009345425867507886	0.0026025236593059937	0.008170347003154574
5.3950005e6	0.007568622174381056	0.0009194474345174023	0.006862217438105489
5.4050005e6	0.007140775284173712	0.0015787428349363644	0.005479452054794521
5.4150005e6	0.01106590222551014	0.007428641883977558	0.009518525368349674
5.4250005e6	0.007242239702275224	0.005920663114268799	0.006622684597817813
5.4350005e6	0.0072000896509217234	0.0029416708690536224	0.006667787303188211
5.4450005e6	0.00851261620185923	0.0012217795484727758	0.006374501992031873
5.4550005e6	0.0028481176531510548	0.00031070374398011494	0.0030759670654031384
5.4650005e6	0.006018415797648102	0.0034021152281635977	0.0035056578655424894
5.4750005e6	0.006473668897294154	0.006497914848220348	0.0055474735719134895
5.4850005e6	0.010867788854387975	0.009914474042599554	0.006874761671297053
5.4950005e6	0.00858967440187084	0.007375427235114228	0.004218384601547041
5.5050005e6	0.008688456764584193	0.006573805911828254	0.0045327081322116495
5.5150005e6	0.016699735449735447	0.0035866910866910865	0.0034086284086284084
5.5250005e6	0.014834898382048232	0.0050478331790327555	0.002354185954238857
5.5350005e6	0.013275520582409937	0.013007868957764573	0.010074407151651412
5.5450005e6	0.011061196813019156	0.0087868000226027	0.00775272645081087
5.5550005e6	0.006871254391403182	0.004778879933870634	0.005775986774126885
5.5650005e6	0.005504742547425474	0.0029923215898825656	0.004358626919602529
5.5750005e6	0.007516682184978273	0.005858162631905649	0.005524518932340161
5.5850005e6	0.01017679393849354	0.006487396622591987	0.007042044272767791
5.5950005e6	0.015154772141014615	0.011321295500143306	0.013800515907136714
5.6050005e6	0.011485305364361412	0.009668960996394624	0.010739648202775046
5.6150005e6	0.010210901529778703	0.006955789890588644	0.009089558889053913
5.6250005e6	0.01405493225430691	0.004782048924038993	0.012273925571700078
5.6350005e6	0.01218276169626206	0.00847320197843185	0.00974620935700965
5.6450005e6	0.00954380322791972	0.0042582335775117625	0.0063248168661783075
5.6550005e6	0.00582437275985663	0.004745785211735032	0.004447099429178283
5.6650005e6	0.01160725223569766	0.003123851525174568	0.0033811098860712977
5.6750005e6	0.014828068443566959	0.0018920697597894045	0.0006416584402764067
5.6850005e6	0.01269339992166079	0.003060125342734038	0.0007246376811594203
5.6950005e6	0.014633909967534045	0.0030285409701022435	0.0016475262877356203
5.7050005e6	0.009851485148514855	0.0025742574257425744	0.004778877887788779
5.7150005e6	0.007770187099950763	0.00544682422451994	0.004689807976366321
5.7250005e6	0.013409961685823752	0.009578544061302681	0.010191570881226051
5.7350005e6	0.008262281770198946	0.007105156313438897	0.006918392204628501
5.7450005e6	0.007292120156726165	0.00108837614279495	0.005732114352053403
5.7550005e6	0.0033590199565303306	0.0012843311598498318	0.003279984192847263
5.7650005e6	0.004885654885654886	0.0035343035343035345	0.006486486486486487
5.7750005e6	0.0046399406087602076	0.0	0.009279881217520417
5.7850005e6	0.01003407800075729	0.005648113088476587	0.003912659346207244
5.7950005e6	0.009190362299583666	0.004561962972805386	0.008069802462574185
5.8050005e6	0.008625850340136054	0.004625850340136055	0.010263945578231294
5.8150005e6	0.006077478042659976	0.005620033458803848	0.004684232538686742
5.8250005e6	0.007270179126702578	0.0061533745018175455	0.007681863968817064
5.8350005e6	0.010919540229885059	0.007946026986506748	0.01069465267366317
5.8450005e6	0.012575027474849941	0.006255811987488376	0.012460901175078198
5.8550005e6	0.011673601479426721	0.011491975430949077	0.009959712040155869
5.8650005e6	0.013112696525300572	0.003038710529792575	0.010912934337428988
5.8750005e6	0.009317420435510888	0.00479248092313419	0.010171226502884793
5.8850005e6	0.012278390033540969	0.01161954959271682	0.010557418942660919
5.8950005e6	0.009741784037558687	0.008333333333333333	0.008826291079812205
5.9050005e6	0.01022249634502924	0.008200840643274853	0.008516081871345029
5.9150005e6	0.011261866380082393	0.007612394769837005	0.01092602543435429
5.9250005e6	0.005438846964443537	0.00370521449452716	0.005058127676932491
5.9350005e6	0.00935251798561151	0.002691180389022116	0.010306421529443112
5.9450005e6	0.0056356762811537375	0.004457201530850369	0.005208625035004201
5.9550005e6	0.009345160590277778	0.002739800347222222	0.0061740451388888895
5.9650005e6	0.005171324806568767	0.0023488078319911575	0.004152850150007896
5.9750005e6	0.012323146576117711	0.0048104131295981884	0.01254102999434069
5.9850005e6	0.008102016607354686	0.004602609727164888	0.005855278766310794
5.9950005e6	0.006667192677923307	0.0041028878017989575	0.004933985587291569
6.0050005e6	0.010002500625156287	0.0028132033008252066	0.010327581895473868
6.0150005e6	0.014712861888941624	0.004864736592311343	0.011659547539946214
6.0250005e6	0.011976650563607085	0.003421900161030596	0.010198604401502952
6.0350005e6	0.015435775263053406	0.0032757593805836805	0.0144398120574416
6.0450005e6	0.009751200975120096	0.0026887502688750266	0.01112784111278411
6.0550005e6	0.01230987367878319	0.007121680845578758	0.01136890951276102
6.0650005e6	0.015631714654061026	0.0061953874803036815	0.015843002435181205
6.0750005e6	0.009580442682523952	0.00470763131813677	0.009580442682523949
6.0850005e6	0.014996203492786638	0.00683371298405467	0.016704631738800307
6.0950005e6	0.010016536735176001	0.0074415308291991495	0.009307819513347507
6.1050005e6	0.008998935037273698	0.005502307419240325	0.007241746538871139
6.1150005e6	0.009090572465378064	0.0037028808412945275	0.0069910390283640655
6.1250005e6	0.01108817614057373	0.0047104901026781	0.008669418863131153
6.1350005e6	0.01375894331315355	0.006053935057787563	0.013599951079312665
6.1450005e6	0.012316775244299675	0.005394951140065146	0.009337676438653639
6.1550005e6	0.01523573005361085	0.0035871964679911705	0.0051403342794071275
6.1650005e6	0.012495646116335772	0.0027864855451062345	0.009656913967258794
6.1750005e6	0.009298245614035087	0.0012631578947368421	0.010371929824561402
6.1850005e6	0.008561349165376013	0.003097573567372225	0.007021166752710376
6.1950005e6	0.010735080058224164	0.002983988355167394	0.007190684133915575
6.2050005e6	0.013802689423325574	0.006723558313938453	0.015076286527023535
6.2150005e6	0.014242160278745643	0.0040650406504065045	0.01329849012775842
6.2250005e6	0.009522482348569302	0.0005574136008918619	0.010962467484206616
6.2350005e6	0.016579207544299944	0.0038786219484371436	0.0099171039622785
6.2450005e6	0.012064648304120192	0.0039456711434858495	0.009181273237726688
6.2550005e6	0.004257907542579076	0.00413625304136253	0.003017031630170317
6.2650005e6	0.013891872538489081	0.007482993197278911	0.014192624418188329
6.2750005e6	0.013542409123307203	0.007662152530292232	0.009812306961273463
6.2850005e6	0.01029055690072639	0.006793112725316114	0.006281947807371536
6.2950005e6	0.015156260875617734	0.006925593373703627	0.009855919816245562
6.3050005e6	0.009306117858749439	0.0033738191632928477	0.007242465137201979
6.3150005e6	0.016552305284699653	0.006982063320091489	0.013001083423618639
6.3250005e6	0.011373347408636202	0.0036444980646458554	0.007399587794701653
6.3350005e6	0.014244342672413793	0.005522629310344827	0.006725933908045978
6.3450005e6	0.015237656217988121	0.0036365498873181727	0.0074677320221266125
6.3550005e6	0.016839723109691163	0.004552715654952077	0.009009584664536741
6.3650005e6	0.015267651274381504	0.00414407677447498	0.007328472611703122
6.3750005e6	0.011405617127342326	0.004094894734499488	0.006213557662349224
6.3850005e6	0.012451426405080089	0.005473414842195053	0.010330774334186332
6.3950005e6	0.008288125376732973	0.004128993369499698	0.009511754068716094
6.4050005e6	0.005708688015133089	0.004188623159032563	0.00532360491825429
6.4150005e6	0.010505148005148008	0.006563706563706564	0.00722007722007722
6.4250005e6	0.009593889716840538	0.003912071535022355	0.007439145553899652
6.4350005e6	0.0110271736122641	0.003957053517073441	0.006475178482483812
6.4450005e6	0.012982325118247451	0.005327358725416978	0.0055862584017923825
6.4550005e6	0.010592389172224402	0.005623120177847523	0.00496926899437688
6.4650005e6	0.0173780629562468	0.005184358580927141	0.01092667503603478
6.4750005e6	0.014971838991370843	0.003410323980778174	0.009104531597168399
6.4850005e6	0.008436944937833037	0.003881323597131768	0.010170383527399513
6.4950005e6	0.00606941357497008	0.0016527041659542944	0.006052316635322279
6.5050005e6	0.015189999501967233	0.007370885004233278	0.011624084864784102
6.5150005e6	0.015577978403257217	0.006240042485395646	0.011453354576031154
6.5250005e6	0.02178875285328907	0.005671992806253027	0.007013903299439715
6.5350005e6	0.015522409363402802	0.007279474735940623	0.005814064135502903
6.5450005e6	0.012020389887717848	0.003582007301784115	0.005483226561961837
6.5550005e6	0.01404912541868255	0.004341893065376503	0.0057685150725716415
6.5650005e6	0.009283673917820262	0.00541089870358163	0.008932102834541858
6.5750005e6	0.008921818869351483	0.004419550009453582	0.00943467574210626
6.5850005e6	0.008143618309518041	0.0003027367401307823	0.005699523694195527
6.5950005e6	0.016102713844039846	0.002232909653040192	0.0019351883659681666
6.6050005e6	0.01672699352857299	0.0035647691126467038	0.003641548755072941
6.6150005e6	0.01649916247906198	0.006616415410385258	0.0018760469011725295
6.6250005e6	0.012767584097859329	0.0004892966360856269	0.004281345565749236
6.6350005e6	0.016651436694080615	0.009797949030358412	0.007452533252106814
6.6450005e6	0.01460882716898116	0.011641230120537147	0.011146248682341077
6.6550005e6	0.01086112324644435	0.009878161254308042	0.00853356633173147
6.6650005e6	0.008801729462631254	0.007617871113856291	0.00848260242948322
6.6750005e6	0.012626262626262626	0.011094086936783565	0.012688684598796957
6.6850005e6	0.008278332487166468	0.005133412308907316	0.00806679077114007
6.6950005e6	0.0075617283950617275	0.004882154882154883	0.007317620650953985
6.7050005e6	0.011726384364820847	0.006297502714440825	0.00768729641693811
6.7150005e6	0.004819162133791393	0.00429430289149728	0.003950758660177497
6.7250005e6	0.011100066269052354	0.003810470510271703	0.009586922907002431
6.7350005e6	0.01117117117117117	0.007927927927927928	0.010724324324324323
6.7450005e6	0.011019784695955775	0.00560081466395112	0.005828726602657355
6.7550005e6	0.006894679695982627	0.005618892508143322	0.0057111834961997825
6.7650005e6	0.005082714904143475	0.004019789734075448	0.0044836116264687685
6.7750005e6	0.01144637356482778	0.005297302342947821	0.00732754597218333
6.7850005e6	0.008145246533606914	0.0032332276316607597	0.00634210035441149
6.7950005e6	0.005692972124067528	0.005552751135790006	0.00039261876717707107
6.8050005e6	0.008451257861635223	0.005688124306326304	0.003708842027376989
6.8150005e6	0.013251783893985729	0.006065239551478085	0.005912334352701326
6.8250005e6	0.010456273764258553	0.008167863681171665	0.005407689057879171
6.8350005e6	0.01065603668386223	0.0082069720181335	0.0060549215778229375
6.8450005e6	0.00926562213670515	0.0036421110500274873	0.008090525929998166
6.8550005e6	0.010772792022792022	0.005804843304843305	0.004814814814814814
6.8650005e6	0.004788639365918096	0.0028621752531924264	0.0018053720827829148
6.8750005e6	0.010870945216784103	0.006316257220846823	0.00449438202247191
6.8850005e6	0.009010493928905006	0.0069226965551343325	0.006516125487610572
6.8950005e6	0.010936222403924776	0.007495230307985827	0.010238938857090941
6.9050005e6	0.009127203913966585	0.002930859411058802	0.009766454352441613
6.9150005e6	0.007620920006764755	0.0037840351767292404	0.007162185016066294
6.9250005e6	0.008321483120029494	0.006267446147363986	0.007194396165797651
6.9350005e6	0.012475365990990991	0.009501689189189188	0.008586711711711712
6.9450005e6	0.008684158513687123	0.00321177982014033	0.00642355964028066
6.9550005e6	0.003751743375174338	0.0018967921896792187	0.0025997210599721056
6.9650005e6	0.008530500563334945	0.005230967326573314	0.006352272117602877
6.9750005e6	0.009289825630607755	0.005501946842728966	0.006196038598273235
6.9850005e6	0.008756524708522367	0.0073174301185423675	0.00722962095711986
6.9950005e6	0.008025132511464474	0.004794235006848907	0.00845691144065273
7.0050005e6	0.00986183074265976	0.003143350604490501	0.00859412780656304
7.0150005e6	0.008503179165577912	0.0025912376970647156	0.005722498040240398
7.0250005e6	0.012268036121861663	0.0076163540736330256	0.01083655849955344
7.0350005e6	0.006985222156977884	0.0030583284400078296	0.008436093168917596
7.0450005e6	0.005083300537845992	0.0031920941011850095	0.005142332415059688
7.0550005e6	0.011495519318348758	0.00430928945693159	0.006003623720679693
7.0650005e6	0.014361001317523056	0.003293807641633728	0.005994729907773385
7.0750005e6	0.010534173855341738	0.003704932537049325	0.009124087591240875
7.0850005e6	0.008571703746508716	0.003924684580564383	0.009997110661658482
7.0950005e6	0.011634043369794664	0.006668585684129725	0.011341393206678181
7.1050005e6	0.011092016872363693	0.0062490235900640526	0.006144873196896317
7.1150005e6	0.008391783567134268	0.004634268537074149	0.008091182364729459
7.1250005e6	0.005152596115735234	0.004359889021006738	0.0057074910820451834
7.1350005e6	0.011843353492232896	0.0065516423574054315	0.009415391912723824
7.1450005e6	0.011041465766634522	0.007650273224043717	0.01036322725811636
7.1550005e6	0.01523841655420602	0.010121457489878541	0.011980806717648824
7.1650005e6	0.008763543658381133	0.007602658654283893	0.006027497040881362
7.1750005e6	0.007461731428863975	0.0067065990887216495	0.0063687093636410185
7.1850005e6	0.01175213675213675	0.01047602089268756	0.011158594491927826
7.1950005e6	0.006969635899502886	0.0034260378879484078	0.008974875722155044
7.2050005e6	0.01081980857261756	0.007039811346927451	0.01205437647385213
7.2150005e6	0.01160302830809743	0.0032916392363396972	0.010840465218345401
7.2250005e6	0.014464262881984402	0.008534714230916762	0.013834548011763204
7.2350005e6	0.014519847946656695	0.00972144326042251	0.015379821773540225
7.2450005e6	0.00818010372465818	0.0046204620462046205	0.008882602545968883
7.2550005e6	0.012858347386172008	0.010258572231590782	0.010286677908937605
7.2650005e6	0.010466652757493566	0.0049377564503790255	0.012031434731205227
7.2750005e6	0.008001561280249807	0.005659640905542545	0.009233857477417198
7.2850005e6	0.008705506619275742	0.0061556688816772264	0.009024880234894143
7.2950005e6	0.009905419222903883	0.008563394683026585	0.010122699386503068
7.3050005e6	0.0071613054707677865	0.006339516318384597	0.00726305079439618
7.3150005e6	0.005336333217953155	0.003230644975193262	0.005215184031383408
7.3250005e6	0.008497489378138278	0.004345307068366165	0.007428865713917859
7.3350005e6	0.008160389444017422	0.0036894696387394315	0.008024596464258262
7.3450005e6	0.00544325909289413	0.002932185413937239	0.005153159897685445
7.3550005e6	0.01068796688875429	0.003583686654552796	0.01213406016555623
7.3650005e6	0.008411510905276491	0.0026718916993231207	0.007782131971658157
7.3750005e6	0.0074319352465047825	0.005175374049546235	0.004581800343389748
7.3850005e6	0.010525812162097506	0.007894359121573132	0.004162480264102196
7.3950005e6	0.011785002672887202	0.0037177431112407054	0.002886718180492783
7.4050005e6	0.010058072009291522	0.004924506387921022	0.0017282229965156796
7.4150005e6	0.010118095706728997	0.004285069914298602	0.008225694017304299
7.4250005e6	0.005987218298015472	0.0031617894382778336	0.008193743693239153
7.4350005e6	0.00942028985507246	0.010344827586206898	0.006316841579210395
7.4450005e6	0.0057477180701393195	0.004083453434904948	0.00682176926772356
7.4550005e6	0.0046923132029515	0.002435704563364138	0.005000358191847553
7.4650005e6	0.007182416060920733	0.007009345794392523	0.004361370716510903
7.4750005e6	0.008499401741139582	0.005508107439039486	0.006477699385237447
7.4850005e6	0.009860967085301686	0.0026884817759342474	0.007858048162230673
7.4950005e6	0.012878391346069962	0.003860246008898194	0.009674605251679317
7.5050005e6	0.006166064049586778	0.0033574380165289253	0.004812327823691461
7.5150005e6	0.005698912288822032	0.003567846949008717	0.006263982102908277
7.5250005e6	0.0035578563673026218	0.001143942919187219	0.0021793082053668377
7.5350005e6	0.00554857621440536	0.0016541038525963146	0.0019430485762144056
7.5450005e6	0.005419953366076302	0.002530138413454383	0.0024606836334772047
7.5550005e6	0.008678722280887011	0.006203801478352693	0.007294966561070045
7.5650005e6	0.012742906810703418	0.009405848388899235	0.0076115974421059164
7.5750005e6	NaN	NaN	NaN
7.5850005e6	0.006456051225062179	0.00246070804889665	0.002741175848018204
7.5950005e6	0.006864481842338353	0.003838204901092412	0.0006495423678771775
7.6050005e6	0.013410975824951474	0.013719781189341805	0.00026469031233456857
7.6150005e6	0.004401793525809273	0.003663604549431321	0.0009295713035870517
7.6250005e6	0.005297120292786285	0.0059712992391409035	0.0006741789463546183
7.6350005e6	0.013237063778580018	0.007746690734055355	0.005866425992779783
7.6450005e6	0.012921550136961696	0.007993174367955455	0.003403834927477659
7.6550005e6	0.005534641928833915	0.00578112395805324	0.001864300439186161
7.6650005e6	0.00915689558905639	0.0067839195979899495	0.0027470686767169174
7.6750005e6	0.005656213704994193	0.006527293844367015	0.001718931475029036
7.6850005e6	0.011707808123249301	0.00890668767507003	0.009129901960784313
7.6950005e6	0.007704754792133432	0.006148867313915857	0.006472491909385112
7.7050005e6	0.008474121748458031	0.0056851702869402	0.005835344596406542
7.7150005e6	0.006764928193499623	0.003300579491055682	0.007145376669186192
7.7250005e6	0.01135005973715651	0.005543608124253286	0.010695340501792114
7.7350005e6	0.009092294960581906	0.004224922688270395	0.0055141774467529076
7.7450005e6	0.011037818821459981	0.009740545294635005	0.00824098504837291
7.7550005e6	0.007674312450074174	0.0045075887253223776	0.007440374301038457
7.7650005e6	0.005625369206809516	0.005155469631061705	0.0043499275012083135
7.7750005e6	0.009420289855072466	0.009186176142697884	0.007830546265328874
7.7850005e6	0.00828598484848485	0.008001893939393939	0.006496212121212121
7.7950005e6	0.011587132184784266	0.007851806677847234	0.00674899629008487
7.8050005e6	0.006172352074120866	0.005948620762265739	0.003737628974520951
7.8150005e6	0.007326007326007325	0.0052328623757195184	0.004207221350078493
7.8250005e6	0.009275175476292795	0.007090674688440053	0.007668433366757391
7.8350005e6	0.007292905271502181	0.0033491874752279026	0.00546175188267935
7.8450005e6	0.005976267529665589	0.003538295577130529	0.004185544768069039
7.8550005e6	0.004605073804531064	0.004481723613338266	0.0020393898277208996
7.8650005e6	0.004782063342740671	0.005095641266854813	0.0020905194940942827
7.8750005e6	0.009670188920909381	0.008645533141210375	0.004854306756324047
7.8850005e6	0.008216476774758985	0.007157464212678936	0.007060083747200311
7.8950005e6	0.010475340019233411	0.008723725786509135	0.009021385721481888
7.9050005e6	0.01027096893320408	0.010686423856344919	0.004108387573281632
7.9150005e6	0.00925162212691081	0.004206532497525569	0.0006048608819971406
7.9250005e6	0.007887274016306274	0.003751624719366655	0.0038166134940328484
7.9350005e6	0.009526784319850072	0.0036180956843146444	0.009474725389140508
7.9450005e6	0.009349746288291674	0.004635720102737581	0.009183737392720668
7.9550005e6	0.010295563653189888	0.002284689687084273	0.0119960668633235
7.9650005e6	0.006682278361245152	0.0033115715772542346	0.006878607247610936
7.9750005e6	0.006940427993059572	0.0016869095816464238	0.0036051667630614998
7.9850005e6	0.011257600385286856	0.00285955090000602	0.002540485220636928
7.9950005e6	0.010618079656255164	0.003718393653941497	0.003646780146532254
8.0050005e6	0.011446886446886448	0.001914751914751915	0.007925407925407925
8.0150005e6	0.017368474199737454	0.004973240432192265	0.001898414621831768
8.0250005e6	0.018563452306407845	0.006809643080776456	0.003506574827802129
8.0350005e6	0.017799950726780003	0.005943582163094358	0.0026361172702636117
8.0450005e6	0.006754408826340024	0.00529927895056902	0.004612978889757623
8.0550005e6	0.008488063660477456	0.006424992631889183	0.006259946949602122
8.0650005e6	0.01756036375039197	0.00552681091251176	0.008874255252430229
8.0750005e6	0.011500113301608883	0.006231588488556538	0.006208928166779968
8.0850005e6	0.028344671201814064	0.005668934240362811	0.01836734693877551
8.0950005e6	0.0133940353655318	0.006861968857218264	0.004671417260490894
8.1050005e6	0.010733401662680789	0.0079148160801731	0.006047147249743765
8.1150005e6	0.012517673443518116	0.008483252888693872	0.010540685485836868
8.1250005e6	0.008034217675278883	0.007398416276515808	0.007294376047627306
8.1350005e6	0.009642546718817905	0.007415254237288136	0.007616253802694481
8.1450005e6	0.014752499390392583	0.008705193855157278	0.00885637649353816
8.1550005e6	0.014542457595576116	0.008693571542510768	0.011325570266390172
8.1650005e6	0.008515596988167803	0.004083502649296841	0.006469861758495678
8.1750005e6	0.015632362642540757	0.004311563471868815	0.0024879841673734805
8.1850005e6	0.014183128161084075	0.002218723160606928	0.0011642332283614846
8.1950005e6	0.015481779566286604	0.004024144869215291	0.003577017661524703
8.2050005e6	0.01759834368530021	0.002866698518872432	0.004077082337951903
8.2150005e6	0.018187552565180825	0.0052565180824222036	0.008045977011494253
8.2250005e6	0.018139761383004625	0.008948137326515705	0.007462868273679083
8.2350005e6	0.012381393196019441	0.005669983800046285	0.010013114248245006
8.2450005e6	0.011627906976744184	0.015503875968992248	0.013953488372093021
8.2550005e6	0.01398441082072444	0.008253094910591471	0.01717102246675837
8.2650005e6	0.012464695371491153	0.0048417776240705515	0.013222664130497436
8.2750005e6	0.011211324063635222	0.0064512088187398215	0.007929349868470497
8.2850005e6	0.009500046855964764	0.005037016212163808	0.0085371567800581
8.2950005e6	0.009287076776347164	0.004768717215069146	0.008469241773962804
8.3050005e6	0.009456679291158178	0.009257960443259924	0.00740636835460794
8.3150005e6	0.011211402468485088	0.00456801510958844	0.008090657530636447
8.3250005e6	0.013145682001614202	0.005024213075060533	0.007328490718321227
8.3350005e6	0.010788218963123907	0.0075743859013820995	0.009246182630213047
8.3450005e6	0.00705556418621511	0.005877479156957174	0.005395888353787996
8.3550005e6	0.008048660604571148	0.0060620955189645285	0.005341197673466043
8.3650005e6	0.00574938446225575	0.005212426004505211	0.004568075855204568
8.3750005e6	0.01032401524777637	0.0069091486658195665	0.0084286319356205
8.3850005e6	0.011375464684014873	0.007335811648079306	0.011003717472118956
8.3950005e6	0.009596671364337965	0.0072478357157237765	0.0085766055969398
8.4050005e6	0.010949981844589687	0.007103304284676833	0.005918663761801017
8.4150005e6	0.013898191560616202	0.005447644563518642	0.005528019647242687
8.4250005e6	0.016274509803921564	0.004955436720142603	0.009026737967914438
8.4350005e6	0.008112094395280236	0.005494100294985251	0.008613569321533924
8.4450005e6	0.009608745684695054	0.006329113924050632	0.009650939777522056
8.4550005e6	0.010334212840809149	0.006359515594344091	0.011609498680738788
8.4650005e6	0.015822587678315587	0.008814551797171869	0.003563196910234846
8.4750005e6	0.016792929292929294	0.006204906204906205	0.0024242424242424242
8.4850005e6	0.013576919237296597	0.0045173205550564045	0.005770190675851054
8.4950005e6	0.009634471072379571	0.0044299201161946255	0.00737835875090777
8.5050005e6	0.011102923114713835	0.005797101449275362	0.007044952100221076
8.5150005e6	0.012646396396396397	0.005968468468468469	0.010684684684684686
8.5250005e6	0.010876320696084525	0.002451488156895242	0.012374835991989503
8.5350005e6	0.014168728643808179	0.003063508895958525	0.012041946506421587
8.5450005e6	0.005541949258980155	0.0019781461944235116	0.005099221301180608
8.5550005e6	0.008503401360544217	0.01020408163265306	0.010884353741496598
8.5650005e6	0.0036231884057971015	0.0	0.007246376811594203
8.5750005e6	0.0024774774774774778	0.0031531531531531535	0.0009009009009009009
8.5850005e6	0.006312775743921899	0.003895616258330986	0.005313057354735754
8.5950005e6	0.007989594946116686	0.002866698518872432	0.009067261241174284
8.6050005e6	0.008902404753302019	0.006764623228551928	0.006969368501344897
8.6150005e6	0.006681317570981108	0.005001515610791149	0.005526927351722745
8.6250005e6	0.010610653962754438	0.0056542033588374	0.005687887974592176
8.6350005e6	0.013167360361749142	0.004367709778531422	0.006351163866193926
8.6450005e6	0.008111920996943333	0.002155341327690258	0.00459283642918724
8.6550005e6	0.014611566560704925	0.005325971780714963	0.009938096034800066
8.6650005e6	0.01488456865127582	0.0022681247468610776	0.004584852166869177
8.6750005e6	0.015490775947049715	0.010632305309111393	0.0025207717222926343
8.6850005e6	0.01426660722246991	0.003690493882201417	0.005310348243919354
8.6950005e6	0.01478250333212165	0.002120441051738762	0.0020598570216890824
8.7050005e6	0.01365335521517141	0.005037381473377098	0.006865426695842451
8.7150005e6	0.011369241392917034	0.0039212784847588045	0.009351879254217226
8.7250005e6	0.008028862195528863	0.0031281281281281283	0.0017017017017017016
8.7350005e6	0.009054408390691574	0.01007866273352999	0.0015732546705998036
8.7450005e6	0.007769869513641753	0.010320284697508897	0.002641360221431396
8.7550005e6	0.012519801727221629	0.008533905667126578	0.005018140937196587
8.7650005e6	0.018019842073294188	0.0006074104069649726	0.0010663427144496187
8.7750005e6	0.015349315610412218	0.0009494422027059103	0.002120420919376533
8.7850005e6	0.012828091747458031	0.0027193189879404114	0.001308425947820604
8.7950005e6	0.012837647720877884	0.006026073907334458	0.0007878446820483961
8.8050005e6	0.012040321075228672	0.0029867463132350197	0.0021031671955696594
8.8150005e6	0.015478013563771606	0.006016189017720411	0.0033398964486253927
8.8250005e6	0.02042855174314455	0.004616232603003996	0.0021772082127600938
8.8350005e6	0.010555780385808714	0.00047214353163361664	0.002644003777148253
8.8450005e6	0.015263445903689802	0.002618824265165729	0.0018918073796122578
8.8550005e6	0.017534995134366346	0.001160266487012501	0.006228011078673553
8.8650005e6	0.01688013364889322	0.0030627871362940273	0.007248596222562531
8.8750005e6	0.015158035671591838	0.002701668818438292	0.003318510017692344
8.8850005e6	0.015531135531135528	0.0024175824175824176	0.002490842490842491
8.8950005e6	0.017577647346539497	0.004768892149669846	0.008119344583027635
8.9050005e6	0.015530873493975908	0.003106174698795181	0.0026229919678714864
8.9150005e6	0.015214576396596376	0.004347021827598964	0.0021827598964113946
8.9250005e6	0.02133415943824866	0.003965303593556382	0.0016687319289549775
8.9350005e6	0.016220411331005043	0.005898331393092742	0.002343810632518433
8.9450005e6	0.01608853071712217	0.0059273534220976405	0.0036556879233823874
8.9550005e6	0.007929226736566186	0.005373525557011795	0.0035823503713411976
8.9650005e6	0.012017647833530884	0.010404319768207559	0.009956538917423942
8.9750005e6	0.008698599186624493	0.006778129236330772	0.00840488025305016
8.9850005e6	0.009406070120355837	0.005834641548927263	0.007032967032967033
8.9950005e6	0.012188636999720122	0.007472712006717046	0.006851385390428211
9.0050005e6	0.01302476382134272	0.006652132595449719	0.01020739001621108
9.0150005e6	0.012527233115468406	0.00251671549845992	0.00542408534294944
9.0250005e6	0.017851688962189232	0.011422637590861888	0.011557021562519088
9.0350005e6	0.01220858235072417	0.008964626070101761	0.007333225650137299
9.0450005e6	0.011348897535667963	0.009445666271922405	0.00592116393165285
9.0550005e6	0.018238145205616355	0.004222255533902963	0.005366511767351221
9.0650005e6	0.01599891532777439	0.012880482679140397	0.0033760423022167986
9.0750005e6	0.017173214726958246	0.012231282431430691	0.002223869532987398
9.0850005e6	0.009791198015804347	0.01283382361423545	0.0006690892311241853
9.0950005e6	0.00964221924536727	0.012530698816700157	0.0014623799955347174
9.1050005e6	0.007609981714531568	0.008282241583306442	0.007249650424868238
9.1150005e6	0.008881922675026124	0.008751306165099268	0.007523510971786834
9.1250005e6	0.01116288099398175	0.013104251601630755	0.00762958648806057
9.1350005e6	0.01264455458126827	0.006989452281103062	0.009340449866565003
9.1450005e6	0.01551160600520747	0.005567558584011965	0.011412110132402637
9.1550005e6	0.006878140703517588	0.00628140703517588	0.006273031825795645
9.1650005e6	0.00836836998706339	0.007519404915912031	0.005843035791289349
9.1750005e6	0.010610617779050894	0.009142557051465673	0.009548362455838824
9.1850005e6	0.012698914532616715	0.00774581093898198	0.011339445673938246
9.1950005e6	0.010327088452088448	0.008241195741195742	0.009213759213759215
9.2050005e6	0.009526938239159	0.007727926913209435	0.008873036731118203
9.2150005e6	0.009144295302013423	0.00738255033557047	0.008456375838926174
9.2250005e6	0.0071181614805775895	0.002474408514676971	0.006074164463426209
9.2350005e6	0.006422178309891898	0.0002518501297996823	0.00613739393234918
9.2450005e6	0.016460905349794237	0.00399299189178177	0.008303793342297193
9.2550005e6	0.013455350800217288	0.0029250762609168025	0.004036605240065187
9.2650005e6	0.008694109297374025	0.0038049049759482693	0.004297768314801672
9.2750005e6	0.013364000943618774	0.004953998584571833	0.0053597546591177166
9.2850005e6	0.010678759508484494	0.003803393797542422	0.007538521552564853
9.2950005e6	0.015068755689712996	0.008935843994058742	0.01074217814191941
9.3050005e6	0.011096643518518516	0.007841435185185186	0.005069444444444444
9.3150005e6	0.01654932008007179	0.00728239110927038	0.010754469524401188
9.3250005e6	0.009652291713705125	0.0068111688116203805	0.009814104011439753
9.3350005e6	0.008771269387140493	0.0058475129247603265	0.00834211715103147
9.3450005e6	0.0035529715762273903	0.0034722222222222225	0.0025839793281653752
9.3550005e6	0.010324664703958129	0.008177952240758913	0.009142950605168464
9.3650005e6	0.012853959454318171	0.005353551823468666	0.01304418718408609
9.3750005e6	0.009463475676521196	0.006543615412690964	0.009416549350852493
9.3850005e6	0.011434073539146659	0.007191430462779081	0.003165432990311127
9.3950005e6	0.014321914293045933	0.006511419040287402	0.006466512702078523
9.4050005e6	0.007676655567887532	0.005711246762856086	0.007621161672216057
9.4150005e6	0.009271479477365712	0.004311292947956535	0.007901104218908099
9.4250005e6	0.011409364200160962	0.004781517776830943	0.011191592103394406
9.4350005e6	0.012049630159866381	0.0047423049391553335	0.009675495108565975
9.4450005e6	0.009308668326811336	0.005099015771374362	0.011004387525198627
9.4550005e6	0.009658397722651483	0.006879490307713162	0.010410736071573808
9.4650005e6	0.012800363229952498	0.005553227158424142	0.011050572785694327
9.4750005e6	0.011477113551127375	0.008720798879399937	0.008729835976684287
9.4850005e6	0.011413253744542091	0.005803349361631571	0.007616205162217432
9.4950005e6	0.015907921810699586	0.007587448559670782	0.010812757201646091
9.5050005e6	0.012890550124592679	0.003354418248035269	0.006593827870423616
9.5150005e6	0.01412477840681649	0.0066906845084920225	0.009641447932750043
9.5250005e6	0.01703237166463498	0.0028105106325341995	0.008925910876337532
9.5350005e6	0.022269085893150836	0.009469998408403629	0.013051090243514245
9.5450005e6	0.014889657006115395	0.010591154834707081	0.0073030222458565965
9.5550005e6	0.01462395543175487	0.006905756731662025	0.0061745589600742815
9.5650005e6	0.01372585553692317	0.0023911558288305075	0.009266505186013291
9.5750005e6	0.01286594111195478	0.00442925841559099	0.011068927697629294
9.5850005e6	0.017640108035111412	0.008665316227774026	0.011141120864280893
9.5950005e6	0.012986074998555495	0.004304616629109609	0.007095394926908186
9.6050005e6	0.016056857067649383	0.0021935597086952707	0.005211897867859963
9.6150005e6	0.018084724465984556	0.005362591994255968	0.0022078621432417883
9.6250005e6	0.017812655705032387	0.005259369982837845	0.002358412223883076
9.6350005e6	0.012209458551659275	0.007591025124277845	0.007644766895069193
9.6450005e6	0.016717398656810167	0.008382857418949606	0.006126491762091125
9.6550005e6	0.021242331288343557	0.003246421267893661	0.0014723926380368097
9.6650005e6	0.017036450079239308	0.003235604860010566	0.0018753301637612256
9.6750005e6	0.011947791164658635	0.0035475234270414997	0.004364123159303882
9.6850005e6	0.018879207244148304	0.0027336408679309756	0.0037245856825559543
9.6950005e6	0.025574712643678166	0.0022988505747126436	0.0021839080459770113
9.7050005e6	0.021047191331622472	0.002637581978899344	0.0025520387795836892
9.7150005e6	0.012126185266229031	0.0034646243617797224	0.0013250668611718937
9.7250005e6	0.01701443916182426	0.005062511005458708	0.00123261137524212
9.7350005e6	0.02057674480201298	0.003012845980664812	0.0018540590650245002
9.7450005e6	0.01939334819769602	0.004273504273504274	0.0021553325901151987
9.7550005e6	0.016440831074977413	0.0036133694670280035	0.0030894308943089427
9.7650005e6	0.016300557880055785	0.00296373779637378	0.0026034402603440257
9.7750005e6	0.010253983278119577	0.004890361255718568	0.001535468265236367
9.7850005e6	0.01251442804203876	0.008504951096531195	0.0015916408480651236
9.7950005e6	0.011739966354241772	0.004758471521268926	0.0017111271329007449
9.8050005e6	0.015851740653370503	0.009042819358067052	0.011895060404603617
9.8150005e6	0.011114911080711354	0.011057911536707704	0.007797537619699043
9.8250005e6	0.008924689103400297	0.007718062440212191	0.007122358465953561
9.8350005e6	0.012063363119415112	0.012212293528296779	0.007376116978066612
9.8450005e6	0.009334868788386377	0.010434115019542155	0.007258514796203239
9.8550005e6	0.008838383838383836	0.006463443963443965	0.0065175565175565175
9.8650005e6	0.008054287163876205	0.0050735667174023336	0.009538305428716387
9.8750005e6	0.009230881494454174	0.0038309982486865145	0.00791009924109749
9.8850005e6	0.016009852216748766	0.012378426171529622	0.007174434760641657
9.8950005e6	0.01753246753246753	0.006293706293706294	0.008165168165168164
9.9050005e6	0.012553225676869931	0.008034064433196753	0.003470715835140998
9.9150005e6	0.0101575022649662	0.0085371802913095	0.004697191441912329
9.9250005e6	0.010875653472740852	0.008121732636295743	0.004505850136918098
9.9350005e6	0.006124988037132739	0.004689443965929754	0.0035601492965834053
9.9450005e6	0.00955308190729357	0.010549925236750293	0.009470011629838843
9.9550005e6	0.007317073170731708	0.008600770218228498	0.004878048780487805
9.9650005e6	0.01001548287207277	0.0068705244822914666	0.007031804399716147
9.9750005e6	0.012699626231736325	0.005818892286782195	0.005878355419639824
9.9850005e6	0.015561108587005908	0.0051491746175980615	0.003574132969862184
9.9950005e6	0.01201484556834623	0.007391331697804617	0.004692709316223187
1.00050005e7	0.01136595310907238	0.004536187563710499	0.005137614678899082
1.00150005e7	0.013862459033724496	0.004995242626070409	0.005074532191563589
1.00250005e7	0.019233401779603008	0.005612594113620808	0.008021902806297056
1.00350005e7	0.011221282300189525	0.005477742338094577	0.005731983543660149
1.00450005e7	0.010955388866956175	0.005790235557310172	0.009369653901829188
1.00550005e7	0.009467017047368778	0.0060642813826561545	0.008503470116568964
1.00650005e7	0.010209857192615813	0.0018721699756182517	0.008307210031347963
1.00750005e7	0.016051427669979492	0.009307461744754693	0.00646789714466004
1.00850005e7	0.01955626715462031	0.009339737724916133	0.008523940225678562
1.00950005e7	0.01577797202797203	0.007138694638694639	0.009137529137529136
1.01050005e7	0.010702563028144428	0.004993365458481737	0.007095467560583839
1.01150005e7	0.012395607286118236	0.005918327086210298	0.006878411257973302
1.01250005e7	0.013302859821847162	0.0033598999843725583	0.009782778559149868
1.01350005e7	0.012113686534216335	0.0024834437086092716	0.013995584988962473
1.01450005e7	0.01883451384417257	0.010409959218716461	0.013951491736424126
1.01550005e7	0.0216458180034339	0.005028207014961982	0.008143242580328672
1.01650005e7	0.011998254799301921	0.007795229784758579	0.009854566608493312
1.01750005e7	0.014738323444393735	0.004488057203712156	0.006861402708048076
1.01850005e7	0.011797683587974374	0.0046821094135041895	0.006193527189091506
1.01950005e7	0.008763204016863245	0.008123726966984037	0.005229501207901093
1.02050005e7	0.008333333333333333	0.005937499999999999	0.005854166666666666
1.02150005e7	0.008958965866225048	0.003657190173889042	0.007682399484773209
1.02250005e7	0.00945988381221542	0.003428063013555241	0.007630711257654262
1.02350005e7	0.011062560688028853	0.006126601007999261	0.007555370601562861
1.02450005e7	0.0124141385231826	0.004173821789734783	0.008528906697195191
1.02550005e7	0.013196885121631865	0.004996209771897181	0.008503893597960168
1.02650005e7	0.018518518518518517	0.008835633018639556	0.007262164124909223
1.02750005e7	0.01049978350961836	0.006061730685965238	0.004379291148636111
1.02850005e7	0.009997622444127436	0.008107465525439849	0.00992867332382311
1.02950005e7	0.008015478164731896	0.004053805048829923	0.006301824212271974
1.03050005e7	0.01865901801134962	0.011287934863064395	0.007327905255366396
1.03150005e7	0.016327815761065134	0.006926952141057934	0.0010555355643516852
1.03250005e7	0.014279222595078299	0.00894854586129754	0.00560682326621924
1.03350005e7	0.015181004281821718	0.003178928247048138	0.008745296483716103
1.03450005e7	0.021590524534686965	0.004636209813874788	0.010504230118443312
1.03550005e7	0.020086526576019777	0.015863205603625873	0.008323032550473834
1.03650005e7	0.01925782623988744	0.0047485051002462185	0.001993199671708289
1.03750005e7	0.01876971608832807	0.004206098843322818	0.0031545741324921135
1.03850005e7	0.01643587824351297	0.004553393213572855	0.006162674650698603
1.03950005e7	0.010460643587578573	0.007177033492822966	0.00819964349376114
1.04050005e7	0.015144381669805399	0.012711864406779662	0.015798284159866078
1.04150005e7	0.015863914373088685	0.01842507645259939	0.011192660550458717
1.04250005e7	0.012267069573350602	0.013921864882365638	0.007324267932944816
1.04350005e7	0.009718287692791943	0.007790368271954674	0.005162102612527543
1.04450005e7	0.010546588407923696	0.002751283932501834	0.003998532648569331
1.04550005e7	0.014082219747587233	0.00556792873051225	0.004955456570155902
1.04650005e7	0.014652840396753831	0.007093477607454162	0.0028133453561767353
1.04750005e7	0.017924706772606883	0.0067631479379492996	0.007094211123723041
1.04850005e7	0.013974156580716832	0.006694731918376893	0.0031222592527626733
1.04950005e7	0.0141020955165692	0.007188109161793372	0.007772904483430799
1.05050005e7	0.014938241899262112	0.008581969842797563	0.013169714469040745
1.05150005e7	0.013058419243986251	0.016494845360824743	0.011271477663230242
1.05250005e7	0.017971442639094046	0.011324470704086658	0.019891678975873954
1.05350005e7	0.014104153750774952	0.013845835916511675	0.011345319280843149
1.05450005e7	0.007953882078225335	0.006100408639813194	0.005966141272621133
1.05550005e7	0.011324257425742577	0.006806930693069307	0.01066006600660066
1.05650005e7	0.009274640088593576	0.0045334994462901445	0.008125692137320043
1.05750005e7	0.009883094908475618	0.007306568220273805	0.009721581295185357
1.05850005e7	0.007082390411532982	0.005238454446400135	0.005364177353113736
1.05950005e7	0.005764974655529379	0.005711429999286071	0.004469193974441351
1.06050005e7	0.005813953488372092	0.007751937984496124	0.0
1.06150005e7	0.0054249547920434	0.004822182037371911	0.003496081977094635
1.06250005e7	0.010325203252032523	0.009593495934959348	0.007837398373983739
1.06350005e7	0.008317338451695456	0.005518234165067178	0.006877799104286628
1.06450005e7	NaN	NaN	NaN
1.06550005e7	0.011450381679389316	0.008481764206955046	0.007718405428329092
1.06650005e7	0.007913205385276423	0.004917406664756994	0.008106559725007161
1.06750005e7	0.01091912646988241	0.011909047276217903	0.011159107271418285
1.06850005e7	0.008498859400211427	0.010181939576030712	0.008512769153730596
1.06950005e7	0.014391009472563198	0.006810156381368757	0.0080376660501093
1.07050005e7	0.012951357803640704	0.003939122649955237	0.01048045359594151
1.07150005e7	0.016263672999424297	0.0023028209556706964	0.014507772020725387
1.07250005e7	0.009716981132075473	0.0011320754716981133	0.011446540880503146
1.07350005e7	0.00876010781671159	0.003054806828391734	0.01193171608265948
1.07450005e7	0.011004947961098787	0.0057157481658420065	0.011943354376386283
1.07550005e7	0.013433048433048433	0.005641025641025641	0.015532763532763533
1.07650005e7	0.008615964371360054	0.0020554984583761563	0.010496745460774237
1.07750005e7	0.010173052468623876	0.001271631558577984	0.010980262066677727
1.07850005e7	0.012432280486558317	0.005213124808340999	0.012675048553613412
1.07950005e7	0.0133808240277243	0.003850596842510589	0.011513284559106662
1.08050005e7	0.013591918477940739	0.005036225481533841	0.009483418743005241
1.08150005e7	0.014792721137623525	0.003163412870571222	0.006676307543986503
1.08250005e7	0.011459793386284589	0.0027513886725847475	0.008503348388101541
1.08350005e7	0.007959174636911088	0.0013947927736450583	0.007270634077222813
1.08450005e7	0.011243386243386241	0.007142857142857142	0.005026455026455023
1.08550005e7	0.009993771587112848	0.007842138044278356	0.009761621652228073
1.08650005e7	0.010556725525136349	0.006560829418435121	0.007786597548463739
1.08750005e7	0.012237998647734958	0.006490872210953347	0.008424611223799864
1.08850005e7	0.010903149138443256	0.008407605466428996	0.003137254901960784
1.08950005e7	0.007469402447804175	0.00400467962562995	0.0011159107271418284
1.09050005e7	0.01257315582995691	0.003279953694771368	0.002238086050549875
1.09150005e7	0.01325950441276307	0.0035217243720298713	0.0014256619144602848
1.09250005e7	0.009860605100586093	0.005412112571941495	0.0024605311790485236
1.09350005e7	0.007633053221288515	0.0029411764705882353	0.005924369747899159
1.09450005e7	0.006889085719909458	0.0019191024505462063	0.004261391595315422
1.09550005e7	0.013674548114587756	0.0026192835905422627	0.0068526122044457035
1.09650005e7	0.006533007753930512	0.002955918262434134	0.002716017649830785
1.09750005e7	0.01060933004521167	0.007732223592272915	0.0060213727907932595
1.09850005e7	0.009556494192185851	0.010735656458993312	0.006349876803942274
1.09950005e7	0.013411325873177345	0.004916920990166158	0.0048830111902339775
1.10050005e7	0.01709658068386323	0.005098980203959208	0.0018596280743851232
1.10150005e7	0.013420245398773007	0.0060710633946830265	0.0016998977505112472
1.10250005e7	0.011651256187540864	0.008779303259549827	0.0023349210796675068
1.10350005e7	0.013527054108216433	0.006308914124545387	0.0019000964892748463
1.10450005e7	0.011654646179575628	0.005644402634054561	0.002874464304379638
1.10550005e7	0.015171629053669635	0.008818509387445475	0.009305265819584047
1.10650005e7	0.019806957570882765	0.01085863663784436	0.016556069441651586
1.10750005e7	0.01693626434397898	0.005633900179731785	0.006166182773399695
1.10850005e7	0.013651315789473685	0.005153508771929824	0.010526315789473686
1.10950005e7	0.01159156030216202	0.006164799861074932	0.011652340019102194
1.11050005e7	0.009079484762802388	0.009959158027018536	0.0070750863964813065
1.11150005e7	0.005852291460600067	0.006456753489394438	0.005791845257720628
1.11250005e7	0.013047469184369264	0.007780400384649008	0.01111985313401521
1.11350005e7	0.008990467937608318	0.008665511265164644	0.006152512998266896
1.11450005e7	0.006687339472530226	0.004854977134623817	0.006151725866065275
1.11550005e7	0.00701041810087659	0.0039010509890311626	0.007379870576896598
1.11650005e7	0.0077849163627944674	0.0046304335243387154	0.009145106210568965
1.11750005e7	0.009262440588673196	0.007472942793334478	0.00878428677775869
1.11850005e7	0.007984790874524715	0.006210392902408112	0.00795099281791297
1.11950005e7	0.016054252300878827	0.008476922012317487	0.014296588471386066
1.12050005e7	0.013786008230452673	0.005729661285216841	0.008597657486546374
1.12150005e7	0.008593814094675526	0.005968496185084913	0.003970793338255804
1.12250005e7	0.004274206805852376	0.00372623157433284	0.0028823497177927564
1.12350005e7	0.012013446567586695	0.00870488322717622	0.009186128803963198
1.12450005e7	0.011769039863502403	0.008220877927718319	0.012222739258569877
1.12550005e7	0.004192094122821485	0.004095882126560009	0.0037055363131563027
1.12650005e7	NaN	NaN	NaN
1.12750005e7	0.00294755093194625	0.002080624187256177	0.002687472908539228
1.12850005e7	0.007169780399868893	0.00532612258275975	0.008751229105211405
1.12950005e7	0.008150470219435737	0.008986415882967608	0.007147335423197492
1.13050005e7	0.009340232230481466	0.007166107953165233	0.008900548996744887
1.13150005e7	0.011026854042020313	0.0068178655906497845	0.009869672093131117
1.13250005e7	0.010009158707313882	0.0036198700335819266	0.010065855466876007
1.13350005e7	0.00567423230974633	0.003906443158779607	0.005459130692775553
1.13450005e7	0.007474175605880015	0.005860150973381009	0.007796980532379817
1.13550005e7	0.006853276998138925	0.003168854685377999	0.00717267743071274
1.13650005e7	0.01256016847172082	0.008824709185720014	0.01036903329322102
1.13750005e7	0.010638884295242823	0.004630395237307757	0.012645388898076182
1.13850005e7	0.011281883584041858	0.005232177894048398	0.009679529103989533
1.13950005e7	0.014779721412374472	0.008462908973113055	0.014026563006154843
1.14050005e7	0.015183615819209044	0.003396556362658057	0.011124562819478073
1.14150005e7	0.015350050276520864	0.0058446455505279035	0.012858220211161389
1.14250005e7	0.006510205186508581	0.006036489632396729	0.004872502842293324
1.14350005e7	0.009639211021905045	0.007731192387749033	0.005986718207949253
1.14450005e7	0.01653805289940167	0.009030923223172846	0.0131074204551809
1.14550005e7	0.01094135434073367	0.007161613750298401	0.010774250019893373
1.14650005e7	0.010653726015171797	0.00777182805295255	0.010754127621597501
1.14750005e7	0.008350033400133601	0.005177020708082832	0.008510354041416165
1.14850005e7	0.007766876897921046	0.0032702639570193885	0.008642840457836953
1.14950005e7	0.017166813768755514	0.005266254780817888	0.011497499264489555
1.15050005e7	0.016821736785329017	0.005966828478964402	0.008872707659115426
1.15150005e7	0.02136492507087889	0.01012555690562981	0.013851761846901579
1.15250005e7	0.0101530226333857	0.010327573165764823	0.004421946820271135
1.15350005e7	0.01267618524620172	0.005155897248154249	0.011715174812374154
1.15450005e7	0.014697149643705464	0.007620744259699129	0.012470308788598576
1.15550005e7	0.011066229066733992	0.004249768576958681	0.010839013717074814
1.15650005e7	0.011906637261079605	0.005749842470069312	0.008905692081495487
1.15750005e7	0.011258326093252247	0.007240081088908196	0.006805676223573706
1.15850005e7	0.015420046059877839	0.0055321918494042254	0.0020326424351657154
1.15950005e7	0.01719194572116437	0.004924491135915955	0.0023725103961479534
1.16050005e7	0.01493812894217343	0.006668592613992007	0.00720304299677404
1.16150005e7	0.014408374500117616	0.0038814396612561752	0.002928722653493296
1.16250005e7	0.0096040989526905	0.008057963163596965	0.006825568797399781
1.16350005e7	0.01234567901234568	0.010161052685058172	0.004135548442818676
1.16450005e7	0.006953716065865597	0.005696484201157099	0.0048687138406764575
1.16550005e7	0.011709223035189885	0.008934348713354238	0.010611716689064755
1.16650005e7	0.009387971811950961	0.006226469736461048	0.010184380731730863
1.16750005e7	0.013791536863966771	0.010384215991692628	0.01061786085150571
1.16850005e7	0.011965716829919856	0.010537251409913921	0.008311071534579995
1.16950005e7	0.00963637331629665	0.008704679763616037	0.009040089442581056
1.17050005e7	0.009570846587421173	0.00809196941793627	0.005413248507171159
1.17150005e7	0.007586154315340043	0.007243061909118633	0.006983836535529124
1.17250005e7	0.008314024805778931	0.006882922175275999	0.007696151924037981
1.17350005e7	0.007731958762886598	0.00709103801887307	0.006774668630338734
1.17450005e7	0.00880680249572083	0.0057975815802550935	0.00867980785158191
1.17550005e7	0.00778816199376947	0.0055351579884290155	0.006942590120160214
1.17650005e7	0.008318259058268924	0.008085292989091707	0.005974894480074549
1.17750005e7	0.009078366445916114	0.007477924944812363	0.006931567328918321
1.17850005e7	0.015572639463828109	0.009330442210394902	0.012392404231552665
1.17950005e7	0.011601068999028186	0.009313249109167478	0.0115808228053126
1.18050005e7	0.00984777150031387	0.007768361581920903	0.00916509730069052
1.18150005e7	0.013161054084879045	0.007443423975028514	0.009832522960561859
1.18250005e7	0.015350505564028694	0.008670846749138565	0.007083545161836976
1.18350005e7	0.014566395663956637	0.0060975609756097554	0.007103123662815574
1.18450005e7	0.012136456099840565	0.0072296442905052495	0.0067403375666611675
1.18550005e7	0.01407740528754429	0.012046879258653586	0.010324339056963752
1.18650005e7	0.016052535570959505	0.011613766265353277	0.015262069804207709
1.18750005e7	0.013190713737528779	0.00879380915835252	0.0068303914044512675
1.18850005e7	0.01506048225586798	0.009853400624849795	0.01132740527116879
1.18950005e7	0.015054875596161579	0.010659081767511347	0.014480262023789003
1.19050005e7	0.015235278992028797	0.0044141595954401295	0.0064798148624325026
1.19150005e7	0.010182738881549977	0.006522457067371202	0.008795684720387494
1.19250005e7	0.011835628560367234	0.009485094850948509	0.008152203971019302
1.19350005e7	0.01365413360929056	0.010549614809704497	0.009244567092100725
1.19450005e7	0.011303004773939905	0.005452588224281569	0.00964148647383694
1.19550005e7	0.013913043478260868	0.003346508563899868	0.005607378129117259
1.19650005e7	0.01097755283752753	0.004756549041660809	0.005229860818220161
1.19750005e7	0.010491441192711207	0.003527823792870728	0.007166083808822627
1.19850005e7	0.010847571942446043	0.0038219424460431656	0.007149280575539568
1.19950005e7	0.02138093369949	0.004250032692559173	0.0016869360533542566
1.20050005e7	0.01467995062599189	0.005966025980132839	0.0009287015811438313
1.20150005e7	0.017078561382358852	0.0024110910186859557	0.003388922376264149
1.20250005e7	0.009800614646578219	0.004384978637283562	0.0017090173150438495
1.20350005e7	0.018148502230720204	0.004110898661567878	0.0031485022307202047
1.20450005e7	0.024340986394557822	0.0025864512471655333	0.002409297052154195
1.20550005e7	0.01421963592957326	0.00399880632646971	0.0033780960907191884
1.20650005e7	0.015197761668574334	0.004228665903599135	0.006994785705201578
1.20750005e7	0.011295904633724284	0.0029801961161315133	0.008447093507658782
1.20850005e7	0.013046992264172727	0.003261748066043182	0.004699226417272831
1.20950005e7	0.014252563036852316	0.0010737046273205876	0.0035743973399833743
1.21050005e7	0.012668641000329056	0.0034550839091806516	0.0018098058571898651
1.21150005e7	0.012267821285140562	0.005522088353413655	0.0018072289156626504
1.21250005e7	0.005941770647653	0.0047534165181224	0.00308972073677956
1.21350005e7	0.010931824531992174	0.009569712210114557	0.008787370773959203
1.21450005e7	0.010564291723289975	0.0080243318449492	0.009486831036044781
1.21550005e7	0.010657193605683837	0.008239589500690744	0.011170317742253797
1.21650005e7	0.009411689637570188	0.009890250127616131	0.00830781010719755
1.21750005e7	0.008207070707070706	0.008955837444209537	0.005661263800798686
1.21850005e7	0.009792949076664802	0.01175153889199776	0.003674687558291363
1.21950005e7	0.013044970820460002	0.013044970820460008	0.008753861997940269
1.22050005e7	0.010924796747967478	0.012195121951219511	0.008231707317073171
1.22150005e7	0.010031837568330629	0.013035381750465548	0.0049017841052441885
1.22250005e7	0.011241903338315894	0.01398231190832088	0.0052566018933731945
1.22350005e7	0.010393152746425884	0.013920240782543267	0.007599699021820918
1.22450005e7	0.006821124676285612	0.008555308916019239	0.0056603773584905665
1.22550005e7	0.009976525821596244	0.007895860008536065	0.007234314980793854
1.22650005e7	0.017261904761904763	0.009375	0.012892857142857143
1.22750005e7	0.012250712250712248	0.014672364672364671	0.00965811965811966
1.22850005e7	0.008764673442054673	0.009847947687701883	0.009233435751989285
1.22950005e7	0.010638297872340425	0.014184397163120567	0.0
1.23050005e7	NaN	NaN	NaN
1.23150005e7	0.010622585775960015	0.008861622358554875	0.010906612133605999
1.23250005e7	0.01895306859205776	0.001805054151624549	0.01780986762936221
1.23350005e7	0.008384296705464587	0.004011310580653646	0.006838955744065235
1.23450005e7	0.007581565721100605	0.002896328477723827	0.008927506601925208
1.23550005e7	0.015927189988623434	0.006313993174061433	0.01044368600682594
1.23650005e7	0.009628265237776289	0.002288457244920741	0.008126814020986826
1.23750005e7	0.01534100383525096	0.0071285642821410705	0.012773053193263299
1.23850005e7	0.011595547309833023	0.005875077303648733	0.01393527107812822
1.23950005e7	0.007961232260297681	0.004672897196261682	0.0060228452751817235
1.24050005e7	0.018731424996089475	0.007977475363679024	0.010511496949788831
1.24150005e7	0.014423076923076926	0.0033974358974358976	0.011384615384615385
1.24250005e7	0.014786452496575767	0.008342672145436434	0.008915452621093263
1.24350005e7	0.010062456627342125	0.004626416840157298	0.002359472588480222
1.24450005e7	0.010799205281035696	0.007049926296225085	0.006524386335961033
1.24550005e7	0.015991305697873003	0.007995652848936502	0.017807793820835274
1.24650005e7	0.011235659404273235	0.004631091464056415	0.0075992000842016625
1.24750005e7	0.016433608222779967	0.004362376000956137	0.012358073383530536
1.24850005e7	0.012570410868124583	0.004638833664678595	0.012707090788601723
1.24950005e7	0.011480466072652502	0.005330896352143781	0.006808316198309345
1.25050005e7	0.016383781235266383	0.0057362879145057355	0.002011629734402012
1.25150005e7	0.017148166920087853	0.01081263726980909	0.0089204257475925
1.25250005e7	0.011748066043182084	0.007504907054612632	0.004248931993996074
1.25350005e7	0.014050036258158085	0.004713560551124002	0.0017524776408025136
1.25450005e7	0.016566005176876616	0.00724762726488352	0.005176876617773942
1.25550005e7	0.013343191099845093	0.00355583720602732	0.006365300661878609
1.25650005e7	0.013729450113378686	0.0020195578231292518	0.004124149659863946
1.25750005e7	0.016088647381599274	0.003089872675936285	0.0016408289382558205
1.25850005e7	0.013367269984917047	0.003582202111613876	0.0015233785822021118
1.25950005e7	0.014787581699346406	0.0047385620915032685	0.001176470588235294
1.26050005e7	0.012781544696438314	0.0036630036630036634	0.0016522484607590987
1.26150005e7	0.015244855140395518	0.004531047721083881	0.0020802642739163432
1.26250005e7	0.011540977478740305	0.0030604616390991495	0.004457527333894028
1.26350005e7	0.01641476370406878	0.0024368873555665077	0.0033185477246591103
1.26450005e7	0.010787878787878789	0.0038545454545454542	0.0021915151515151518
1.26550005e7	0.01364213197969543	0.002723138747884941	0.0064615059221658205
1.26650005e7	0.018241943241943243	0.002092352092352092	0.00761904761904762
1.26750005e7	0.009697236549670817	0.0031869836876755983	0.0063152597811045414
1.26850005e7	0.011758068156172424	0.0008124576844955991	0.007727375310313699
1.26950005e7	0.008817894974081588	0.002310119450078882	0.00654721658778454
1.27050005e7	0.012610665019559398	0.0018529956763434219	0.008616429894996915
1.27150005e7	0.008694181326116374	0.004691023906179523	0.0077221470455570585
1.27250005e7	0.010847651775486826	0.00526918671248568	0.009017182130584193
1.27350005e7	0.011477987421383645	0.01119496855345912	0.011044025157232707
1.27450005e7	0.016305227383071694	0.006689324054593516	0.0037762313211415007
1.27550005e7	0.013907163742690057	0.0021929824561403508	0.0033333333333333335
1.27650005e7	0.016685191065946858	0.0022493913411665077	0.004456441198263998
1.27750005e7	0.015233367401567137	0.0018494184065800362	0.000973378108726335
1.27850005e7	0.014581800343389748	0.00164336521952416	0.0014716703458425315
1.27950005e7	0.013888888888888888	0.0022486772486772486	0.0007054673721340387
1.28050005e7	0.015574402467232075	0.002107427396556155	0.0027756360832690823
1.28150005e7	0.015775573565582034	0.0016329986694084916	0.0035724365952985765
1.28250005e7	0.013106209397189905	0.0012086417887898471	0.007966963791106412
1.28350005e7	0.010562229304568113	0.007395603497589279	0.007943123314537876
1.28450005e7	0.010546260546260545	0.006327756327756327	0.009952809952809952
1.28550005e7	0.007225611634929442	0.003820792506316633	0.00781413693227337
1.28650005e7	0.01209390944907318	0.007039979332170768	0.00886133178324614
1.28750005e7	0.014749038656142481	0.011131349929164138	0.008621736490588951
1.28850005e7	0.007021037581699347	0.004187091503267974	0.0022467320261437907
1.28950005e7	0.011264857193542664	0.0067411743835373425	0.006492815327301756
1.29050005e7	0.01028225806451613	0.01075268817204301	0.003344086021505377
1.29150005e7	0.008099556059318032	0.009445546424860679	0.0030414659488051383
1.29250005e7	0.005394441567408945	0.010184705679268083	0.0005178663904712584
1.29350005e7	0.009099987115062493	0.008858394536786498	0.0038010565648756603
1.29450005e7	0.011783960720130935	0.004146208401527551	0.004189852700490998
1.29550005e7	0.014670593368237348	0.004035776614310646	0.00533740546829552
1.29650005e7	0.013131935881627622	0.0069050554870530205	0.005343197698314838
1.29750005e7	0.009794331577627288	0.003912716328066215	0.004223727113117633
1.29850005e7	0.012636147038801905	0.0007090991604265939	0.013058770138416158
1.29950005e7	0.009074941451990637	0.006049960967993755	0.006791569086651054
1.30050005e7	0.01652772953571842	0.0031839759175639683	0.006252170892671066
1.30150005e7	0.013097192900148562	0.0014074595355383533	0.0025803424818203148
1.30250005e7	0.009980988593155892	0.0026140684410646386	0.001108998732572877
1.30350005e7	0.014706871050154629	0.002218636546994756	0.002218636546994756
1.30450005e7	0.013073302336260835	0.0038172320762298374	0.0013087652832788018
1.30550005e7	0.014740221833041446	0.004640980735551663	0.0020081727962638646
1.30650005e7	0.013150959308454562	0.006166982922201137	0.0025089605734767025
1.30750005e7	0.012366425370561873	0.0018097207859358842	0.000999655291278869
1.30850005e7	0.01395682894634677	0.0080751611149934	0.0020032611227579784
1.30950005e7	0.015642439761013722	0.005974656949642178	0.006499901516643686
1.31050005e7	0.01827278192905608	0.014686936356609122	0.00343554066821266
1.31150005e7	0.015754812563323197	0.004829449510300574	0.003728470111448835
1.31250005e7	0.016579207544299947	0.007529089664613278	0.0026922199406798995
1.31350005e7	0.015373303923534525	0.008689258739389078	0.006603836641935699
1.31450005e7	0.009757023538344725	0.004100227790432802	0.004859529233105542
1.31550005e7	0.013640238704177325	0.005845816587504567	0.01580806235537693
1.31650005e7	0.009285662060393364	0.006324486363968706	0.011025809753600934
1.31750005e7	0.006812283737024224	0.004108996539792387	0.008737024221453286
1.31850005e7	0.012549051667756703	0.008229779812513627	0.012448223239590144
1.31950005e7	0.013807617287752795	0.009983574581665128	0.012493583820962939
1.32050005e7	0.012092744353387967	0.007695382770337798	0.013205410087280963
1.32150005e7	0.009982886480319452	0.0032325537174367753	0.0015212017493820118
1.32250005e7	0.015932087954855026	0.0042323409223584355	0.001556723097878965
1.32350005e7	0.022464859437751002	0.004643574297188755	0.0029116465863453815
1.32450005e7	0.01558337773042088	0.01127686023796839	0.0
1.32550005e7	0.015186466743560173	0.004536716647443291	0.00015378700499807765
1.32650005e7	0.01801464469961724	0.008903311699117991	0.0036278914960892
1.32750005e7	0.009732947232947238	0.0037001287001287	0.0012226512226512227
1.32850005e7	0.015128833242605702	0.006713845037198331	0.006006169479223372
1.32950005e7	0.013941548183254342	0.004660347551342811	0.007203791469194312
1.33050005e7	0.011726766344180588	0.00664516759503567	0.009821166813251247
1.33150005e7	0.01662799690641917	0.024361948955916476	0.00382830626450116
1.33250005e7	0.013639251997095132	0.007988380537400145	0.007407407407407407
1.33350005e7	0.008449332645929996	0.008850317924041931	0.008856046285157815
1.33450005e7	0.010574918081620496	0.008936550491510277	0.009323801012809056
1.33550005e7	0.009163491199419345	0.006169479223371439	0.00837113651484909
1.33650005e7	0.011498516320474774	0.006287975130705101	0.009382506711883565
1.33750005e7	0.010788863109048724	0.00065738592420727	0.004098994586233566
1.33850005e7	0.008324477506199081	0.0	0.009989373007438894
1.33950005e7	0.01068976279650437	0.0026529338327091136	0.009519350811485644
1.34050005e7	0.013634746365761922	0.005743621022669513	0.011853207278641862
1.34150005e7	0.009576078728236187	0.005071915215745648	0.009618975523593237
1.34250005e7	0.007842051849801641	0.004290063659009134	0.007546821662514992
1.34350005e7	0.009792037066968374	0.005172135122030064	0.008781854425946877
1.34450005e7	0.009018942606728865	0.008227311280746394	0.007565733672603903
1.34550005e7	0.016722878021360316	0.006870276684779214	0.014452563862344638
1.34650005e7	0.010942923254917086	0.0028924026224450444	0.009139992286926338
1.34750005e7	0.01424345847554039	0.009351535836177474	0.004341296928327645
1.34850005e7	0.015440406759383874	0.004561088679527442	0.0015153780968047452
1.34950005e7	0.013527825919507032	0.003048976185891264	0.0062006547275178115
1.35050005e7	0.013860218224712473	0.004005701366361939	0.007952423080703824
1.35150005e7	0.010398522037476907	0.004196357878068092	0.008076009501187649
1.35250005e7	0.008756791307126878	0.004282518376478108	0.006353467561521253
1.35350005e7	0.012171796209354895	0.0024343592418709786	0.012380455572943837
1.35450005e7	0.004754193655538946	0.0023667164922770304	0.004235176880916791
1.35550005e7	0.005687693898655636	0.005974951166264506	0.004917844421463862
1.35650005e7	0.0029468201754385957	0.003152412280701754	0.0013706140350877192
1.35750005e7	0.009958071278825998	0.01187980433263452	0.0023759608665269044
1.35850005e7	0.005187341394237945	0.005224660397074189	0.004627556351694284
1.35950005e7	0.009511004879992032	0.006871825515386914	0.007051090528831789
1.36050005e7	0.016312289931316674	0.009389156802571972	0.012158410054069856
1.36150005e7	0.011638038337067462	0.00439797527176168	0.008945315741432248
1.36250005e7	0.014979802513464993	0.006021843207660083	0.010412926391382407
1.36350005e7	0.014120162016201617	0.0054005400540054005	0.010186018601860185
1.36450005e7	0.02185708435708435	0.004606879606879606	0.010647010647010647
1.36550005e7	0.02064184146437269	0.006402702490376305	0.0028596119098122396
1.36650005e7	0.016499999999999997	0.006066666666666667	0.0026
1.36750005e7	0.016645558168988602	0.006754719256980883	0.00248477172667511
1.36850005e7	0.01770900667959491	0.005171299288946348	0.003372118078000431
1.36950005e7	0.012204311644060018	0.006093965008846077	0.006172596815411835
1.37050005e7	0.014483401448340141	0.00498315049831505	0.009435720943572094
1.37150005e7	0.012289181406828465	0.002570958453311395	0.015110379816262173
1.37250005e7	0.010676677067082684	0.006012740509620384	0.010075403016120645
1.37350005e7	0.008724934945660493	0.0005102301137813154	0.009245369661717434
1.37450005e7	0.011448541817305374	0.005332610267534346	0.008074234755362739
1.37550005e7	0.010914514270218967	0.009423089960002712	0.005423361128059116
1.37650005e7	0.011946133796698524	0.008369533738777874	0.009684332464523602
1.37750005e7	0.009235988941945215	0.005026388539834129	0.007774147608276785
1.37850005e7	0.008484212367707517	0.004067173970086592	0.006577451237645413
1.37950005e7	0.014314369073668856	0.006199854121079504	0.0037685387794796988
1.38050005e7	0.018236894164193867	0.007047477744807122	0.005357731618859217
1.38150005e7	0.01050275482093664	0.0071854912764003675	0.0070982552800734604
1.38250005e7	0.010538191943924335	0.005641173364059725	0.0025637332565173554
1.38350005e7	0.009489207750797155	0.006285258768702478	0.005849889624724061
1.38450005e7	0.01232349974785678	0.00661875945537065	0.00892586989409985
1.38550005e7	0.015513897866839044	0.0058177117000646405	0.00400775694893342
1.38650005e7	0.02083775185577943	0.008024036762106753	0.002969247083775185
1.38750005e7	0.02402465017143916	0.0031507737929756274	0.0023167454360114915
1.38850005e7	0.011658626234780612	0.0037904893177119225	0.005835056283023203
1.38950005e7	0.014719426353529371	0.007795539767120584	0.005933820143411619
1.39050005e7	0.023753280839895013	0.007553222513852435	0.0034762321376494614
1.39150005e7	0.022515652592711512	0.008963450527104405	0.007962754856317226
1.39250005e7	0.015374108868012522	0.008528216403491237	0.011233260043973617
1.39350005e7	0.013528354632587858	0.001996805111821086	0.010223642172523964
1.39450005e7	0.013526869857031212	0.003930492345883326	0.010407759849216198
1.39550005e7	0.010643928933075577	0.003290987756604989	0.008220565221393724
1.39650005e7	0.012332339791356185	0.0037009438648782918	0.008931942374565325
1.39750005e7	0.009705882352941174	0.003431372549019608	0.010875816993464054
1.39850005e7	0.009956640436807449	0.003399175632996092	0.011337722819977518
1.39950005e7	0.01093171880255634	0.002242403856934634	0.00886870725417648
1.40050005e7	0.009927226704635342	0.002135738016136687	0.0100827928070453
1.40150005e7	0.012881873727087578	0.0031568228105906307	0.011771894093686354
1.40250005e7	0.008728218628557102	0.0030399899711671054	0.007546696753165351
1.40350005e7	0.010577056457206269	0.00020807324178110696	0.006644472187543348
1.40450005e7	0.00840988772023255	0.004282607730883593	0.007482359206497137
1.40550005e7	0.01160761040321173	0.008640251352766627	0.010321754814685518
1.40650005e7	0.0067485037254183455	0.00546598265542934	0.005423231953096372
1.40750005e7	0.010117028076904162	0.008137876776319023	0.008870531543492157
1.40850005e7	0.009775389896276397	0.00858144914558615	0.009312737855383927
1.40950005e7	0.01316872427983539	0.01001371742112483	0.01187928669410151
1.41050005e7	0.008916509051607674	0.007295325587679005	0.007853733225254437
1.41150005e7	0.012834036568213783	0.010618846694796062	0.014627285513361465
1.41250005e7	0.009305664317410598	0.007047768206734534	0.009992169146436962
1.41350005e7	0.011767463666197844	0.005508673230192217	0.008795124238162212
1.41450005e7	0.008591731266149873	0.003359173126614987	0.007793281653746769
1.41550005e7	0.013035468964655928	0.009460472086923941	0.01016610465842388
1.41650005e7	0.011312217194570137	0.004524886877828055	0.012368024132730016
1.41750005e7	0.012983706720977595	0.011880515953835708	0.00852002715546504
1.41850005e7	0.01525423728813559	0.01440677966101695	0.013333333333333336
1.41950005e7	0.014801469549244032	0.012010739013706374	0.012491168574254625
1.42050005e7	0.004486075222509331	0.0016508756818834338	0.005641688199827734
1.42150005e7	0.009812389040832974	0.009332565615853364	0.01048894007005422
1.42250005e7	0.009561073193692633	0.007335059229622656	0.009861143798540832
1.42350005e7	0.007305021367521367	0.005261752136752136	0.00657051282051282
1.42450005e7	0.013319530710835059	0.003933747412008281	0.0132965263400046
1.42550005e7	0.015459970426700465	0.007472539079002957	0.010202788339670471
1.42650005e7	0.013110799875505758	0.008286647992530346	0.009056956115779644
1.42750005e7	0.009050153433064825	0.004243383199079401	0.007604526275412352
1.42850005e7	0.013582065128456881	0.007445589919816724	0.01549664539355261
1.42950005e7	0.011839637386683338	0.004428467229342503	0.008971553610503282
1.43050005e7	0.011376476630713917	0.002722136620441705	0.01231638418079096
1.43150005e7	0.006163021868787276	0.004009277667329357	0.006030483764082175
1.43250005e7	0.006706706706706707	0.005905905905905906	0.005515515515515515
1.43350005e7	0.004722307771276051	0.003464736680012319	0.004578585360845908
1.43450005e7	0.009612713229982776	0.008529199310996279	0.006912263154970274
1.43550005e7	0.0067075664621676885	0.005828220858895706	0.005946830265848672
1.43650005e7	0.011604584527220628	0.006423113658070678	0.011623686723973257
1.43750005e7	0.016153728372377895	0.010896748838871024	0.011718470882458025
1.43850005e7	0.011588644112247574	0.010654340414371887	0.01275898242853396
1.43950005e7	0.012393009985734664	0.005884450784593438	0.0098906324298621
1.44050005e7	0.019164779356255577	0.009059089973234508	0.011516024981126895
1.44150005e7	0.0077106610800744884	0.005353817504655494	0.008472998137802607
1.44250005e7	0.011848259733113223	0.008288622919246112	0.012587701196863393
1.44350005e7	0.013312739040894382	0.0025375110326566635	0.01335686966754928
1.44450005e7	0.011560367676084137	0.0039756386398240575	0.00832346472678058
1.44550005e7	0.020160049245921827	0.014312096029547553	0.01504052528983277
1.44650005e7	0.02051083591331269	0.009907120743034056	0.010175438596491226
1.44750005e7	0.01148078725398313	0.015870040612308654	0.003586379256482349
1.44850005e7	0.012511638733705768	0.012918994413407823	0.00314245810055866
1.44950005e7	0.01236342725704428	0.009440291355184972	0.008376461567950931
1.45050005e7	0.01572853845581118	0.00830169011987194	0.008085771722135359
1.45150005e7	0.014685792349726778	0.012605563835072034	0.0022354694485842022
1.45250005e7	0.011083228774571309	0.009619406106231701	0.007360936846507737
1.45350005e7	0.007182416060920733	0.004442136840890736	0.006715126341294566
1.45450005e7	0.009228059427171085	0.0073262878439781486	0.007157808750701998
1.45550005e7	0.0050962815405046465	0.004614873837981408	0.002231075697211156
1.45650005e7	0.011290209299058855	0.00667228543334738	0.0036662452591656137
1.45750005e7	0.009005211526670755	0.007612916411199672	0.006120989168199468
1.45850005e7	0.009407637726221796	0.006736825320896117	0.006346169178027586
1.45950005e7	0.012375549251905003	0.010818176761777628	0.00836531508982702
1.46050005e7	0.009890934781648783	0.011105223649931559	0.005254559102750917
1.46150005e7	0.006109053096770001	0.004516799896016117	0.005550139728342105
1.46250005e7	0.007260608224721777	0.006754746176278046	0.0058679997619472705
1.46350005e7	0.0068376068376068385	0.0030165912518853692	0.005922574157868275
1.46450005e7	0.005137548420983521	0.00689383494189482	0.0030595496027837964
1.46550005e7	0.005128826427590661	0.004805750747112511	0.002665374363944754
1.46650005e7	0.011620652004367493	0.005069411948214007	0.012197785056933396
1.46750005e7	0.007250327082424773	0.006323593545573484	0.0056839656926878914
1.46850005e7	0.013719360920909	0.011809070159769772	0.0070854420958618635
1.46950005e7	0.01217754172989378	0.0067273646939807795	0.007121901871522509
1.47050005e7	0.013345143194567465	0.004133451431945674	0.01113669914378506
1.47150005e7	0.009180912910838657	0.005813618833822598	0.00798940885281759
1.47250005e7	0.01775806113902848	0.004841917922948074	0.008626465661641542
1.47350005e7	0.013570217867625784	0.004650874364380503	0.006788209516722476
1.47450005e7	0.010165956081235957	0.004240590473570807	0.007408426167881539
1.47550005e7	0.0074121135112240576	0.0034413384159254555	0.005188479457856841
1.47650005e7	0.009978931784534788	0.0054663477963785454	0.009383897050449834
1.47750005e7	NaN	NaN	NaN
1.47850005e7	0.011639039334755729	0.008862629246676515	0.008840746211499533
1.47950005e7	0.013628955207103917	0.010706457595683694	0.004990726690271455
1.48050005e7	0.01531445201590006	0.007204713231118684	0.004770017035775129
1.48150005e7	0.008576726935558646	0.003808199218491291	0.007695873898933705
1.48250005e7	0.013371127526770887	0.005898184733436409	0.010021187653896809
1.48350005e7	0.0206570241575627	0.00494947940708827	0.0034159101400215424
1.48450005e7	0.01829813386970611	0.006872276231981227	0.0029053525533579167
1.48550005e7	0.019330911292764156	0.005449591280653951	0.004069028156221617
1.48650005e7	0.01185443528499965	0.0025012330021841754	0.001155499189741422
1.48750005e7	0.013800713465142998	0.0035975572888324557	0.0013664671382792187
1.48850005e7	0.010604514007031869	0.0004536690484291709	0.0006578201202222978
1.48950005e7	0.009960507898420314	0.0006748650269946012	0.0010897820435912817
1.49050005e7	0.010617604149781162	0.0015669746582374236	0.000345815096990328
1.49150005e7	0.011899295990205084	0.003443526170798898	0.0012549739822467097
1.49250005e7	0.02076415637313499	0.00478151148890955	0.0017266569265506706
1.49350005e7	0.026329243353783227	0.006865322816243062	0.003505696757230499
1.49450005e7	0.01942935693690069	0.011500033527794542	0.0015556896667337221
1.49550005e7	0.015300546448087432	0.00679496317415063	0.0018531717747683535
1.49650005e7	0.01342326258017589	0.0051907690273093965	0.005422204589036568
1.49750005e7	0.020497185741088178	0.0038461538461538464	0.0024640400250156348
1.49850005e7	0.01530481557377049	0.005549863387978141	0.001997950819672131
1.49950005e7	0.01219462206919167	0.002336448598130841	0.0015740285292670927
1.50050005e7	0.01308357152579284	0.0044576017422077036	0.0014019327616714308
1.50150005e7	0.009689240691879215	0.0037818821459982403	0.0009029610085019055
1.50250005e7	0.012489120974760659	0.005657093124456048	0.0018102697998259353
1.50350005e7	0.016104394175767037	0.0022425897035881436	0.0009100364014560583
1.50450005e7	0.010413329061198335	0.0028836911246395386	0.0006621809249172274
1.50550005e7	0.01059746328437917	0.003059635068980863	0.0008233199821984868
1.50650005e7	NaN	NaN	NaN
1.50750005e7	NaN	NaN	NaN
1.50850005e7	0.009358288770053477	0.0017825311942959	0.0
1.50950005e7	0.007050197405527355	0.0027072758037225042	0.00018048505358150027
1.51050005e7	0.004991087344028518	0.00231729055258467	0.003065953654188949
1.51150005e7	0.011543327008222642	0.0034788108791903864	0.001686696183849884
1.51250005e7	0.006986027944111774	0.00598802395209581	0.005588822355289421
1.51350005e7	0.0	0.0	0.0
1.51450005e7	0.02243589743589744	0.01121794871794872	0.029487179487179487
1.51550005e7	0.012195121951219511	0.0040650406504065045	0.017344173441734414
1.51650005e7	0.015112994350282481	0.01384180790960452	0.010960451977401132
1.51750005e7	0.024608501118568226	0.02237136465324385	0.014317673378076061
1.51850005e7	0.008483393357342937	0.0029611844737895163	0.002993197278911565
1.51950005e7	0.01218120057912908	0.004538367301481234	0.0016594275531796414
1.52050005e7	0.007127669855996909	0.005098096066492703	0.00415579394993718
1.52150005e7	0.007805480682839174	0.005016471997604073	0.0035489667565139263
1.52250005e7	0.010683760683760682	0.008547008547008548	0.014245014245014247
1.52350005e7	NaN	NaN	NaN
