# Supplementary material for: Admixture of evolutionary rates across a butterfly hybrid zone
Source: eLife. 2022 Jun 15;11:e78135. doi: 10.7554/eLife.78135 (PMC9246367; doi:10.7554/eLife.78135)
Supplement: Figure 2—source data 2. [file elife-78135-fig2-data2.zip › Dxy_Pi_10kbWindows_10kbIncrements/Chromosome6.csv]

Position	Dxy	Pi_XY	Pi_KM
5000.5	0.016339869281045753	0.01283109735122119	0.01351221190230478
15000.5	0.010606060606060605	0.0031870428422152556	0.00766980146290491
25000.5	0.012946291166512774	0.00788704216682056	0.0036164973838104034
35000.5	0.013236481033091205	0.003389830508474576	0.005036319612590799
45000.5	0.0155631013016412	0.007923033389926427	0.006649688737973968
55000.5	0.00830984897752728	0.005816894284269095	0.0038442083965604455
65000.5	0.013769849179456513	0.009534250215932495	0.0034947843997076605
75000.5	0.011755993705452189	0.005183745255947422	0.008682773303711932
85000.5	0.012474303868435807	0.005326107269669221	0.010153865321123778
95000.5	0.00934519205980923	0.004253673627223511	0.0102861562258314
105000.5	0.014615128012676172	0.004545075473271621	0.003002251688766575
115000.5	0.013188895718090553	0.004558492112272075	0.001229256299938537
125000.5	0.018982118294360383	0.005318661164603393	0.002090784044016506
135000.5	0.018540669856459326	0.0042530568846358315	0.0037745879851143007
145000.5	0.01645609109343316	0.006239276243955702	0.0009670878178131337
155000.5	0.013133208255159477	0.003551326722058429	0.0023228803716608595
165000.5	0.021021586345381527	0.005229250334672021	0.003062248995983936
175000.5	0.012517289073305673	0.006039649608114339	0.002176118026740434
185000.5	0.023686920700308964	0.004806041881222108	0.0036159743677766335
195000.5	0.020049802507298643	0.003520522067662717	0.0034346556757685037
205000.5	0.01948982516480367	0.004872456291200917	0.0032100888506735458
215000.5	0.02618855761482675	0.00872951920494225	0.00843405855492882
225000.5	0.018018018018018018	0.004504504504504505	0.003822741660579498
235000.5	0.02119518200572303	0.008917282225327743	0.00838490716709922
245000.5	0.014761203794569836	0.012512266928361139	0.00624795551193981
255000.5	0.005747126436781608	0.009578544061302681	0.0
265000.5	0.02218104222821204	0.02268643306379155	0.015588499550763702
275000.5	0.010295743504698729	0.007232356734844298	0.007407407407407407
285000.5	0.016589591132643324	0.009395874623797987	0.007531380753138074
295000.5	0.015290723479804702	0.00954283177984909	0.0074034620505992015
305000.5	0.012099083619702177	0.009808132875143184	0.003493699885452463
315000.5	0.013425676887215349	0.011968800430338891	0.004913035682266451
325000.5	0.019054340155257588	0.009566376538853602	0.0035128989257429623
335000.5	0.017754608643094593	0.012277122997884556	0.0037322453913569056
345000.5	0.016065830721003132	0.004888789371547992	0.0011195700850873264
355000.5	0.011240703177822851	0.0072684246112238	0.0071331981068289375
365000.5	0.01492537313432836	0.011770416211624805	0.009489139667516076
375000.5	0.00902730760550666	0.009365831640713158	0.007199277815391561
385000.5	0.007200252798844349	0.005733116648609607	0.006563741422896353
395000.5	0.013569321533923304	0.01288102261553589	0.011052114060963618
405000.5	NaN	NaN	NaN
415000.5	0.010433244916003538	0.010285882699675803	0.009207191276156792
425000.5	0.00968138713645201	0.009106058802523508	0.008094274491132007
435000.5	0.010151036178433437	0.009589041095890411	0.007488584474885843
445000.5	0.00878260326968676	0.007893423187320605	0.006714089604392861
455000.5	0.008339910549855301	0.00862930807682189	0.0035569586950802414
465000.5	0.012542735042735042	0.01329059829059829	0.009435897435897435
475000.5	0.01561088527551942	0.010896567299006323	0.01025293586269196
485000.5	0.015814313891236966	0.007819103972950128	0.007297830374753452
495000.5	0.012169732757968052	0.005185858127034597	0.004996593231887349
505000.5	0.010957871181163653	0.006178244794707142	0.006538237011091653
515000.5	0.0116852886405959	0.0101179391682185	0.011371818746120421
525000.5	0.010231945515291697	0.00555769725006425	0.0109354921613981
535000.5	0.012653160679476467	0.00960735171261487	0.008423837371205794
545000.5	0.014823982398239828	0.00968096809680968	0.013223322332233223
555000.5	0.009437377184817458	0.008946116454648878	0.0057503361257627466
565000.5	0.015317686627184324	0.01396505081523726	0.007808729984645757
575000.5	0.010525775313205995	0.01088519203121791	0.004271924419798728
585000.5	0.013192989140788723	0.006032895154632629	0.006286911792722424
595000.5	0.016511542304254088	0.007467003207656308	0.0065309985802177
605000.5	0.020210033242671507	0.008537322453913568	0.0012390450287095799
615000.5	0.013506520389153384	0.003449941350997033	0.0054095080383633485
625000.5	0.011120495495495495	0.008727477477477477	0.003716216216216215
635000.5	0.008478605388272583	0.005388272583201267	0.002905441098784998
645000.5	0.012212643678160919	0.006028848320937571	0.001002929907595222
655000.5	0.015136054421768706	0.009070294784580499	0.0013038548752834465
665000.5	0.013074646665646207	0.011429154548701465	0.002336853921118425
675000.5	0.019372077488309953	0.012803384546871521	0.004186150077933645
685000.5	0.011799929552659386	0.012328284607256079	0.00213690266525772
695000.5	0.012316284538506759	0.011346266901822458	0.01084068195179306
705000.5	0.014002605135839228	0.012622503411487407	0.0026175412479841212
715000.5	0.014983842448631183	0.01603560758490336	0.007048350710322542
725000.5	0.01474417892156863	0.012254901960784312	0.008884803921568627
735000.5	0.01120727918331114	0.01062075962209118	0.0069114196943757525
745000.5	0.017562724014336912	0.015161290322580645	0.01293189964157706
755000.5	0.0128015513048051	0.00887398935121278	0.006875698415828568
765000.5	0.010966202523370598	0.008596456821599005	0.0023011047917892396
775000.5	0.014631540546174692	0.013393787784031686	0.007567229518449031
785000.5	0.014852661596958175	0.007604562737642587	0.006875792141951839
795000.5	0.009530039505412752	0.002744856600482274	0.008465445590272434
805000.5	0.010948674134548447	0.004366812227074235	0.01078412758686159
815000.5	0.012643802908617323	0.008212140944938861	0.007987844584328194
825000.5	0.01881621088938162	0.008376447400837645	0.0076496674057649665
835000.5	0.0179676843982793	0.00891826670863498	0.00675689854160109
845000.5	0.01213528288217085	0.00684976618586577	0.005348086675887505
855000.5	0.008475864690231852	0.00532117065754466	0.004561003420752565
865000.5	0.006925388736443226	0.004638703776296877	0.003710963021037501
875000.5	0.01167568651032271	0.013379434756464222	0.007977550611344959
885000.5	0.008663979064997525	0.0076384468491406746	0.007553575217483556
895000.5	0.009846125664041031	0.011021554619283142	0.008939366184282836
905000.5	0.009776446334235278	0.010050251256281407	0.009418889318386805
915000.5	0.007552539404553415	0.009486281377699942	0.006693909320879549
925000.5	0.01068405088505591	0.008692109194621758	0.01178867309520576
935000.5	0.012318723381314357	0.005337214944201844	0.01222707423580786
945000.5	0.010818713450292396	0.007690058479532164	0.009976608187134502
955000.5	0.007242693773824652	0.005463786531130876	0.006116052520118595
965000.5	0.006679160059583873	0.0053817692566431215	0.00610254192494354
975000.5	0.010677974154313945	0.007696693272519955	0.011516533637400229
985000.5	0.011686568545774321	0.007821901323706379	0.007970008331019162
995000.5	0.01599934361667214	0.006044196477409475	0.0077234438245268565
1.0050005e6	0.014106050305914346	0.006543167912984364	0.006945388624518468
1.0150005e6	0.010844177510844176	0.001584918251584918	0.004304304304304304
1.0250005e6	0.009502032520325205	0.00301490514905149	0.006084010840108402
1.0350005e6	0.019385947648100765	0.004461064094994424	0.0019812372892475233
1.0450005e6	0.01732021078735276	0.005011365984707584	0.002045877247365158
1.0550005e6	0.015149200529585495	0.006543436195131887	0.009501985945615642
1.0650005e6	0.014759700176366847	0.004320987654320987	0.01096119929453263
1.0750005e6	0.013329515810905392	0.003912960488642871	0.011223515938156138
1.0850005e6	0.00679411080074488	0.0037243947858473007	0.005423649906890131
1.0950005e6	0.012897995283018868	0.004888954402515723	0.003645833333333334
1.1050005e6	0.022191400832177532	0.007489597780859916	0.001368469717984281
1.1150005e6	0.016874315443592552	0.0053623585250091275	0.001095290251916758
1.1250005e6	0.015417082501663336	0.00488606121091151	0.0010146373918829008
1.1350005e6	0.014791628306634753	0.0054931565703062665	0.0018903823727981343
1.1450005e6	0.00877133414821857	0.0045724116075874875	0.002553307075920141
1.1550005e6	0.015374615302982063	0.0060755598004881665	0.00392656266581768
1.1650005e6	0.014281584272911249	0.004943625325238508	0.006730268863833476
1.1750005e6	0.008061872567096905	0.005203851669739808	0.0035566482278221677
1.1850005e6	0.013638691058045896	0.004166084811246102	0.003789042498719918
1.1950005e6	0.013001467091617341	0.0051095259776395	0.004067385035665502
1.2050005e6	0.011584507042253521	0.004671361502347418	0.002272300469483568
1.2150005e6	0.01679269061121613	0.005650073513967654	0.004226002940558706
1.2250005e6	0.012037037037037035	0.0033333333333333335	0.005683501683501685
1.2350005e6	0.013016618107262326	0.004559188518398619	0.008967303334412431
1.2450005e6	0.011372834709405864	0.008701635097943984	0.007220333495224219
1.2550005e6	0.009199134199134198	0.003108593534125449	0.007386939301832918
1.2650005e6	0.00887544125063036	0.003479576399394856	0.00659606656580938
1.2750005e6	0.016829202221319246	0.002708925910876337	0.00915616957876202
1.2850005e6	0.008615188257817484	0.002924909593703467	0.0034460753031269943
1.2950005e6	0.009884303543773345	0.00027329871549603714	0.0009109957183201239
1.3050005e6	0.013121890547263685	0.002777777777777778	0.004676616915422886
1.3150005e6	0.017451349654739486	0.005524168236032643	0.0004770872567482737
1.3250005e6	0.020300088261253308	0.0052074139452780235	0.0010120623712856721
1.3350005e6	0.01728320194057004	0.0014149989892864364	0.001051142106327067
1.3450005e6	0.020551378446115293	0.0020050125313283208	0.0014636591478696742
1.3550005e6	0.01604658957600134	0.0029327970504441094	0.0018937489525724823
1.3650005e6	0.018798879729444093	0.0019287677023885018	0.0009828788839568803
1.3750005e6	0.01742053789731051	0.004584352078239609	0.001039119804400978
1.3850005e6	0.010608856088560886	0.0035875358753587536	0.005535055350553506
1.3950005e6	0.015023129614802953	0.0014011208967173738	0.0029445778845298464
1.4050005e6	0.018027571580063625	0.003358077059031461	0.002368328031106398
1.4150005e6	0.026875629405840883	0.004909365558912387	0.0016112789526686808
1.4250005e6	0.02049382716049383	0.004074074074074075	0.0012345679012345679
1.4350005e6	0.01979491173416407	0.009215991692627207	0.0014018691588785046
1.4450005e6	0.013609675154764182	0.007466973004020677	0.0010466526262046078
1.4550005e6	0.015327464568895553	0.0056502466129737155	0.004332896297683711
1.4650005e6	0.018538270100055862	0.005840824826045	0.008461577530600844
1.4750005e6	0.013164164879675961	0.008458422682868715	0.006909697402906838
1.4850005e6	0.009048067860508954	0.004806786050895382	0.005843543826578699
1.4950005e6	0.01449598572702944	0.006779661016949153	0.010110020814748738
1.5050005e6	0.012522027924630606	0.0053544801409787166	0.008946726311508743
1.5150005e6	0.010462376076710548	0.004205265724037055	0.0078091987648301634
1.5250005e6	0.014286755594431077	0.0020409650849187258	0.009942415627961223
1.5350005e6	0.010019225081336885	0.007135462880804497	0.006092871931381248
1.5450005e6	0.0101827179291968	0.00812079685319122	0.007283339677705874
1.5550005e6	0.011163645915418964	0.004553016373347343	0.010401891252955082
1.5650005e6	0.010657938905673047	0.0020980194696206783	0.008862034239677744
1.5750005e6	0.008448540706605221	0.005952380952380952	0.006643625192012289
1.5850005e6	0.007636046687888433	0.007465514627861149	0.006154312566318023
1.5950005e6	0.008804761320407412	0.005624411993291611	0.006675665725855933
1.6050005e6	0.008159549817941082	0.007580271433300232	0.007216153591525985
1.6150005e6	0.008341056533827619	0.0049428483163422915	0.010256410256410258
1.6250005e6	0.013418610484073236	0.006207674943566592	0.008226736894908453
1.6350005e6	0.008719526912865072	0.0067583876418054545	0.005877383538498673
1.6450005e6	0.007936507936507936	0.006414437921287236	0.007523374646662318
1.6550005e6	0.008758598624220125	0.006798912174052152	0.008478643417053271
1.6650005e6	0.008707999726271128	0.006261547936768631	0.009922671593786353
1.6750005e6	0.013568246253543949	0.0051302821655191035	0.016623914315287345
1.6850005e6	0.008075821295788382	0.003199853720972756	0.008679222283171816
1.6950005e6	0.010964912280701756	0.007464574898785425	0.007321187584345479
1.7050005e6	0.013483642793987621	0.0056366047745358095	0.013262599469496024
1.7150005e6	0.010149867944229474	0.005927154351698299	0.010195933910693449
1.7250005e6	0.01395242451967063	0.011334756531462842	0.010409677747280672
1.7350005e6	0.0154719937328633	0.006737171954563259	0.008037602820211516
1.7450005e6	0.013374288091124335	0.003519549497664299	0.002047737889550137
1.7550005e6	0.02463806035234607	0.004011861154718298	0.0015000872143729285
1.7650005e6	0.012624750499001997	0.002228875582168995	0.0015169660678642715
1.7750005e6	0.013162972764362112	0.0035836365641195283	0.004862719153159113
1.7850005e6	0.007454342154304883	0.003478693005342279	0.007491613865076407
1.7950005e6	0.008158410299468233	0.0038063252169045617	0.008418695773859503
1.8050005e6	0.010840840840840844	0.004204204204204204	0.005357357357357357
1.8150005e6	0.011446977205153613	0.0034027089527585066	0.005180046250412951
1.8250005e6	0.01051263879045594	0.0029529884242853765	0.004630285849279472
1.8350005e6	0.013948102531712192	0.005868729933154376	0.005958208326754038
1.8450005e6	0.009191904196357879	0.007150633412509897	0.003939034045922407
1.8550005e6	0.009870423515088269	0.004217758065918775	0.006278806852769806
1.8650005e6	0.00889121338912134	0.0034120342697748552	0.0075513050408447914
1.8750005e6	0.008864671437865972	0.007156798959011061	0.003491650401214487
1.8850005e6	0.0102614189938745	0.005860222833164521	0.009916558144021608
1.8950005e6	0.019073455759599334	0.005703951029493601	0.009894268224819142
1.9050005e6	0.015239369610466845	0.0070249776984834976	0.011046684507879871
1.9150005e6	0.013658504476040022	0.00536466561348078	0.007885729331226962
1.9250005e6	0.010889210193385143	0.005813603229110187	0.005361768781251883
1.9350005e6	0.020041310779880535	0.0011723329425556857	0.0035169988276670576
1.9450005e6	0.01761844331641286	0.0014805414551607445	0.002910321489001692
1.9550005e6	0.01383138878434325	0.004955463555388283	0.0015054572826496053
1.9650005e6	0.012913866069205875	0.009895444361463779	0.0009459795867562857
1.9750005e6	0.014160700079554493	0.0070405727923627676	0.00671439936356404
1.9850005e6	0.014257268020708883	0.010792512943050577	0.007041019514137792
1.9950005e6	0.012075991849454633	0.009169363538295576	0.008102600982859885
2.0050005e6	0.010263297519564932	0.004078790290489455	0.010412521554582835
2.0150005e6	0.013619744058500914	0.009018890920170627	0.013723339427178552
2.0250005e6	0.012555212682277486	0.006928057118654324	0.014182852302293218
2.0350005e6	0.011635673827081328	0.005931388265469702	0.01108261194827402
2.0450005e6	0.01009992092588599	0.005355474085256272	0.01278125224642369
2.0550005e6	0.012134720158494304	0.0111795089506828	0.012424821340125946
2.0650005e6	0.011428571428571427	0.011882086167800454	0.010231292517006803
2.0750005e6	0.009799890350877189	0.006551535087719298	0.010581140350877193
2.0850005e6	0.013087228517469308	0.008114966949952786	0.011118980169971673
2.0950005e6	0.010121752301060234	0.008709076080624491	0.009099382500291273
2.1050005e6	0.007994699646643108	0.0031213191990577143	0.01071849234393404
2.1150005e6	0.0078142631460167	0.004823967501692621	0.007142857142857143
2.1250005e6	0.00994277539341917	0.005636623748211732	0.00997997138769671
2.1350005e6	0.013557370184254606	0.009108040201005025	0.012719849246231155
2.1450005e6	0.01468890987304585	0.008472353373203232	0.009358934004826356
2.1550005e6	0.007123855899724966	0.0057261373371206995	0.005996663510527977
2.1650005e6	0.005378559003936647	0.004028197381671702	0.005456376453355306
2.1750005e6	0.009605263157894738	0.011052631578947368	0.006701754385964915
2.1850005e6	0.011278195488721804	0.010338345864661654	0.005424274973147154
2.1950005e6	0.011043813656361116	0.013650334478394505	0.007931055264268065
2.2050005e6	0.014999636812667977	0.015508099077504176	0.014716350693687803
2.2150005e6	0.010237943938431126	0.011932500176516274	0.009334180611452378
2.2250005e6	0.01729849726775956	0.016700819672131148	0.005519125683060109
2.2350005e6	0.0087249244297884	0.009755427315196482	0.000989282769991756
2.2450005e6	0.005629705681040383	0.005236139630390144	0.00433949349760438
2.2550005e6	0.009104616098353053	0.005953761694889044	0.005582618108714143
2.2650005e6	0.0068084763516235575	0.00725163161711385	0.004737732656514382
2.2750005e6	0.009711167843019473	0.006081994293437453	0.007768934274415577
2.2850005e6	0.011737954768928222	0.007835545722713864	0.006637168141592919
2.2950005e6	0.008270292987512006	0.007865033621517772	0.0077209414024976
2.3050005e6	0.00816789119899953	0.007529571153144703	0.008785368141316243
2.3150005e6	0.009159115268440028	0.008379616096657898	0.009061677871967261
2.3250005e6	0.008094186902133925	0.009331727874774234	0.005846544919392602
2.3350005e6	0.010376958915713682	0.010694620923337568	0.008936891147818721
2.3450005e6	0.009936644552029167	0.0058573904727750896	0.009037116729424421
2.3550005e6	0.01274227270158784	0.008843306775159631	0.009956489800531165
2.3650005e6	0.009576515880654475	0.005871029836381135	0.010574270131536735
2.3750005e6	0.014350868915624752	0.008492569002123142	0.008067940552016985
2.3850005e6	0.014322030051296016	0.008965454627990376	0.006028417086567706
2.3950005e6	0.009547317436661698	0.004098360655737705	0.009289617486338799
2.4050005e6	0.010936285936285936	0.005128205128205128	0.009557109557109558
2.4150005e6	0.010442905121746433	0.006533375314861461	0.008795130142737195
2.4250005e6	0.009285782488303255	0.00584837200420128	0.01016900601546835
2.4350005e6	0.0041361624684617595	0.003412334036480953	0.003416470198949415
2.4450005e6	0.008662881754111198	0.0040785695640824845	0.010349778125815716
2.4550005e6	0.010426875748666013	0.005118153109005773	0.012414243711205487
2.4650005e6	0.006504540642932753	0.005125633740041228	0.006262187308485152
2.4750005e6	0.007693413862525163	0.006471095772217429	0.007420189818809316
2.4850005e6	0.010920157536698888	0.009308986752595774	0.0054421768707483
2.4950005e6	0.01501278921055691	0.009301244041390535	0.0023834437856063246
2.5050005e6	0.009583513474564057	0.012105490704712495	0.0018014123072488829
2.5150005e6	0.006573859242072699	0.006332173240525908	0.0031129156999226606
2.5250005e6	0.014188689395467696	0.00880909152040885	0.003227758725035304
2.5350005e6	0.013389910419613392	0.015228665723715229	0.009071192833569072
2.5450005e6	0.011691065411874056	0.007755315440920181	0.00827233647031486
2.5550005e6	0.018204828660436132	0.0095404984423676	0.008089953271028037
2.5650005e6	0.01685948778799565	0.0032631266686443186	0.0007712844853159299
2.5750005e6	0.021106475963448546	0.005462852602304331	0.0017083829956297176
2.5850005e6	0.019441093687173294	0.004463208685162847	0.00016083634901487736
2.5950005e6	0.01679046734757041	0.007458991024450635	0.005880532342927886
2.6050005e6	0.01933484038909439	0.0060624743115495275	0.0008905329497191398
2.6150005e6	0.01517644907661364	0.01362223441214116	0.005174620588773085
2.6250005e6	0.013241180303453412	0.009448012659406126	0.0044494089174346085
2.6350005e6	0.019478479421928995	0.013195098963242223	0.006597549481621113
2.6450005e6	0.016614154851508255	0.007001575354454752	0.007153276153801271
2.6550005e6	0.014471863468634688	0.009148216482164821	0.0022601476014760145
2.6650005e6	0.009482809633706136	0.009083377714657672	0.007018166755429317
2.6750005e6	0.009112709832134294	0.006187050359712231	0.007961630695443646
2.6850005e6	0.009994329458463283	0.0028352707683583778	0.009677724222663265
2.6950005e6	0.014103121152871316	0.006119197624737491	0.008834817872402055
2.7050005e6	0.01294165981922761	0.006950150643659271	0.010175294439879485
2.7150005e6	0.008112493239588967	0.0018027762754642153	0.010636380025238866
2.7250005e6	0.009382672746404771	0.0035075412136092604	0.007202151291944347
2.7350005e6	0.0015290519877675841	0.0	0.0019571865443425078
2.7450005e6	0.008388461767685798	0.0027117229870671673	0.009523809523809525
2.7550005e6	0.008587786259541987	0.0050890585241730275	0.009175273162700195
2.7650005e6	0.014843521497513895	0.010529394559812812	0.0054791849468655545
2.7750005e6	0.008445258445258447	0.009971509971509971	0.004477004477004476
2.7850005e6	0.013296417828821438	0.011348099535138092	0.009734755263877494
2.7950005e6	0.009227663083660353	0.009839049081499176	0.0074731274526531315
2.8050005e6	0.011924709562109025	0.010444593386952637	0.0113047363717605
2.8150005e6	0.016944200993280745	0.005599376765020936	0.015210828707761224
2.8250005e6	0.011202604366143239	0.004021447721179625	0.01192391165581514
2.8350005e6	0.030429594272076366	0.013126491646778045	0.022911694510739856
2.8450005e6	0.015081166597881416	0.006190672719768881	0.011487137157793368
2.8550005e6	0.02376221228680245	0.007161781751945688	0.011011756913396257
2.8650005e6	0.01361429066944155	0.010709330558446063	0.012972597988206729
2.8750005e6	0.013668699186991878	0.00975609756097561	0.010365853658536588
2.8850005e6	0.012342079689018466	0.014188532555879494	0.01162293488824101
2.8950005e6	0.004291163382072472	0.004662004662004663	0.0031362576817122274
2.9050005e6	0.011263716299687523	0.01021001380713611	0.010943972095051234
2.9150005e6	0.010676927177027118	0.008761409820774203	0.01000732893597175
2.9250005e6	0.011338407865524898	0.01014906438312718	0.005899143672692674
2.9350005e6	0.008397932816537468	0.007235142118863049	0.007235142118863049
2.9450005e6	0.005565092989985695	0.004606580829756796	0.005195994277539342
2.9550005e6	0.007315991723322493	0.005567050940979407	0.007685486254803429
2.9650005e6	0.0065084651679156265	0.003191784623924507	0.0053844018873161256
2.9750005e6	0.010526048800284077	0.009080302338558313	0.006503322680464666
2.9850005e6	0.013463098134630981	0.010651527439848608	0.011635577183022439
2.9950005e6	0.012516531267712072	0.013036085395805782	0.009396057686252282
3.0050005e6	0.005787950539331754	0.00456020345523108	0.006086117688327633
3.0150005e6	0.010968830653166567	0.0060055588644034145	0.006611078022632521
3.0250005e6	0.012541714535806117	0.004267191859510914	0.00899392745773839
3.0350005e6	0.010898407884761185	0.011372251705837756	0.006292645943896891
3.0450005e6	0.009499697048385698	0.005929195879858046	0.010785077469055656
3.0550005e6	0.009423390383048083	0.002495925020374898	0.013427057864710676
3.0650005e6	0.0125416421712718	0.005323665817492979	0.008139003200731595
3.0750005e6	0.015133365277112282	0.009343555342597029	0.004152691263376458
3.0850005e6	0.012123814196925093	0.0005315668956493294	0.007033038927052667
3.0950005e6	0.012155745489078823	0.0017094017094017094	0.0055460588793922105
3.1050005e6	0.007179343424905002	0.0036441786581947297	0.0041238397807263445
3.1150005e6	0.007822685788787483	0.009054034477763291	0.006374040272345357
3.1250005e6	0.009030872056015278	0.0068427753023551875	0.007829408020369194
3.1350005e6	0.016757246376811592	0.0173443370907139	0.017310789049919485
3.1450005e6	0.01991115341900682	0.019276534983341264	0.022306838013644296
3.1550005e6	0.01329564489112228	0.009966499162479062	0.008274706867671693
3.1650005e6	0.011703152967093488	0.010532837670384139	0.00812336500068842
3.1750005e6	0.027012711864406777	0.005296610169491525	0.023305084745762712
3.1850005e6	0.016284119106699753	0.011476426799007443	0.010339123242349046
3.1950005e6	0.014351081530782026	0.0043677204658901835	0.01694398225180255
3.2050005e6	0.013977192451306894	0.006307397315571703	0.016247855484912706
3.2150005e6	0.015604765604765605	0.00802900802900803	0.0114996114996115
3.2250005e6	0.015474321596770578	0.01020408163265306	0.010809598564700606
3.2350005e6	0.015074837443258493	0.012851183903815483	0.012722365353944299
3.2450005e6	0.016534941763727117	0.010745978924015529	0.015765391014975046
3.2550005e6	0.008283717318146517	0.003753559409785141	0.010648028302700837
3.2650005e6	0.01003383502508459	0.00562944813907362	0.010442188776105475
3.2750005e6	0.012896638391454602	0.011341501727929628	0.01113415017279296
3.2850005e6	0.014878687970242626	0.012807506974384987	0.010651787978696424
3.2950005e6	0.012603015956514118	0.01262493424513414	0.008591969139049622
3.3050005e6	0.013685842668185557	0.009556357192582748	0.00686032529586735
3.3150005e6	0.005900109769484084	0.0064489571899012076	0.0010611050128064398
3.3250005e6	0.0171981548335339	0.009025270758122742	0.006578419574809466
3.3350005e6	0.012325950151132255	0.006367375253951736	0.004677667112630692
3.3450005e6	0.015256785307979847	0.010076385503006664	0.011961644726149846
3.3550005e6	0.011355546062936067	0.012459063078456498	0.010935497650576676
3.3650005e6	0.014379552106732014	0.00687495745694643	0.014621196651010823
3.3750005e6	0.008832807570977918	0.010515247108307044	0.006603575184016825
3.3850005e6	0.019929453262786598	0.006560846560846561	0.014320987654320988
3.3950005e6	0.013585479839147915	0.0066840560808607745	0.007086186284099555
3.4050005e6	0.01657074340527578	0.01223021582733813	0.013026378896882492
3.4150005e6	0.008945266020737717	0.009263980962094171	0.006238313785483595
3.4250005e6	0.01479193758127438	0.008091316283774021	0.007224389539083948
3.4350005e6	0.013936097892590078	0.007477906186267845	0.0063448900974393836
3.4450005e6	0.022223272223272222	0.011245511245511245	0.009865809865809866
3.4550005e6	0.011380996028108768	0.008249312557286892	0.0048884815154292705
3.4650005e6	0.016183630001521374	0.008177392362695877	0.006876616461280996
3.4750005e6	0.019020629084967315	0.010365604575163398	0.005065359477124183
3.4850005e6	0.020669361128837837	0.007055236474508971	0.00649507197050273
3.4950005e6	0.018849961919268854	0.006642971989506643	0.0023694677160023695
3.5050005e6	0.014999675682687945	0.005967438541869365	0.005772848154634495
3.5150005e6	0.013156906906906907	0.007957957957957958	0.00987987987987988
3.5250005e6	0.01597854833970026	0.009060632775002448	0.013164854540111666
3.5350005e6	0.012034514078110807	0.0036979369404437526	0.015544310367198647
3.5450005e6	0.008769905377336719	0.005654281098546043	0.009662281713977998
3.5550005e6	0.008691641833404288	0.005747126436781609	0.007265503050943664
3.5650005e6	0.018217112139764072	0.013339306156985717	0.016405355631874965
3.5750005e6	0.013015254787406685	0.006653683868873742	0.013865628042843237
3.5850005e6	0.013129285833751461	0.010745944137815688	0.009014885432346546
3.5950005e6	0.00987919737919738	0.013035763035763035	0.0034944034944034952
3.6050005e6	0.019260549748354627	0.01173054587688734	0.008470770421989933
3.6150005e6	0.018642684830424288	0.0062792677735206475	0.002284660139066269
3.6250005e6	0.008208124652198109	0.00287516230754962	0.00393248005935819
3.6350005e6	0.01634304207119741	0.007998150716597319	0.012168284789644011
3.6450005e6	0.01565613435809849	0.0041986905778536865	0.013663535439795047
3.6550005e6	0.009399426140298801	0.003759770456119521	0.00797467102008509
3.6650005e6	0.011055706658607833	0.003979047043416944	0.006064269164903798
3.6750005e6	0.010510805500982318	0.004256712508185986	0.010347085789129013
3.6850005e6	0.011583333333333334	0.006375	0.012466666666666664
3.6950005e6	0.011931325151853231	0.007809594644849386	0.011429279781827197
3.7050005e6	0.015881623799194295	0.010277863857039563	0.0046689391591777695
3.7150005e6	0.020172063695628944	0.009030672224003422	0.0017099497702254998
3.7250005e6	0.02437530622243998	0.010125755348685284	0.008427241548260658
3.7350005e6	0.018422865013774103	0.0168732782369146	0.001928374655647383
3.7450005e6	0.01736111111111111	0.011444444444444445	0.004044444444444444
3.7550005e6	0.022585669781931467	0.011861969805895038	0.00038341720584711235
3.7650005e6	0.01421865301055245	0.005702979515828678	0.004065797641216636
3.7750005e6	0.011410256410256413	0.004743589743589744	0.008461538461538461
3.7850005e6	0.020651647286821697	0.012475775193798451	0.004893410852713179
3.7950005e6	0.016740250183958798	0.0041942604856512146	0.00891832229580574
3.8050005e6	0.012155705452501405	0.008759602773093497	0.010043095371931796
3.8150005e6	0.011467470760233916	0.0078125	0.007803362573099414
3.8250005e6	0.012511478420569327	0.014348025711662077	0.011019283746556472
3.8350005e6	0.009684596257034416	0.010011778563015312	0.009239628320900405
3.8450005e6	0.009623310253874053	0.010962743158588856	0.008951533135509396
3.8550005e6	0.009699174054709407	0.009888611047965446	0.009577934379025536
3.8650005e6	0.009460511346625951	0.008801868151607687	0.007688162385485898
3.8750005e6	0.0064744630933044585	0.004805089334055224	0.004972026709980148
3.8850005e6	0.016305272108843537	0.007397959183673469	0.0030782312925170066
3.8950005e6	0.008002936857562409	0.006519823788546256	0.004417033773861967
3.9050005e6	0.013399796323095889	0.006887495310071288	0.009551374819102749
3.9150005e6	0.016316608323609493	0.010346168805912097	0.015278101905873202
3.9250005e6	0.013242109909512247	0.011329360700360482	0.010623114838519824
3.9350005e6	0.012667801096615623	0.011722442805823408	0.009831726224238986
3.9450005e6	0.009089335180055402	0.008945060018467222	0.0073407202216066465
3.9550005e6	0.016873545384018623	0.0156452029997414	0.013628135505559863
3.9650005e6	0.011654135338345868	0.013074352548036757	0.010041771094402673
3.9750005e6	0.010873478793115864	0.00860517030316123	0.008741988910491827
3.9850005e6	0.011648171859439465	0.008536064874093042	0.011182244985061889
3.9950005e6	0.010736368746486787	0.010286677908937607	0.008948847667228779
4.0050005e6	0.012349656357388316	0.011125429553264605	0.0111340206185567
4.0150005e6	0.014380135762772415	0.009527212099559366	0.011694652852209126
4.0250005e6	0.022307256235827664	0.0108843537414966	0.0006122448979591836
4.0350005e6	0.022437510484817985	0.004529441368897835	0.0062070122462674045
4.0450005e6	0.020239791073124406	0.008982272871161759	0.002579930357708135
4.0550005e6	0.012316335350043209	0.013012580428310765	0.003092288485546913
4.0650005e6	0.013537093324327369	0.011764043678937297	0.007137228413824155
4.0750005e6	0.011491462329044265	0.006635914866067815	0.005551509266003076
4.0850005e6	0.019588875453446192	0.013905683192261186	0.008125755743651753
4.0950005e6	0.013292779092035597	0.0070969922271037515	0.004596147347076714
4.1050005e6	0.014152298850574714	0.005531609195402298	0.0068582375478927204
4.1150005e6	0.013286654293909232	0.00528654181429616	0.009144592542601655
4.1250005e6	0.018262514551804426	0.007130384167636787	0.0044237485448195574
4.1350005e6	0.01445358717865978	0.008336022372808432	0.011121867269011508
4.1450005e6	0.012536637356781241	0.011270983213429257	0.007236877164934718
4.1550005e6	0.009229848547622335	0.011347419785480825	0.0031303226994429862
4.1650005e6	0.018513182538539116	0.0058348941074773085	0.0037458579455409884
4.1750005e6	0.01522668947818648	0.0043056743655546055	0.005258055317935559
4.1850005e6	0.011727475800446764	0.008165797964755521	0.006105733432613553
4.1950005e6	0.007717260503322345	0.007429498247266258	0.005901742269659394
4.2050005e6	0.009834113492650079	0.010963291451096329	0.009131970107579863
4.2150005e6	0.006707092980521867	0.0038588754134509374	0.006092531340601903
4.2250005e6	0.012216131558339857	0.006081962933959802	0.007945706081962935
4.2350005e6	0.008348562884200033	0.007974746635653762	0.0031898986542615053
4.2450005e6	0.008104457451598381	0.006190904997748763	0.006843764070238632
4.2550005e6	0.009118371000223766	0.00820466920265533	0.00923398224807936
4.2650005e6	0.010000696912676842	0.00672520733152136	0.009491950658582483
4.2750005e6	0.01046152741889176	0.007967269595176572	0.010091874820556993
4.2850005e6	0.010675719895287955	0.00788067190226876	0.008911431064572426
4.2950005e6	0.012259444048467572	0.01095272036113091	0.012430506058446185
4.3050005e6	0.009390907495172901	0.009010590369200164	0.009782926686560178
4.3150005e6	0.008397278123642684	0.0073355533034119985	0.009188745716905556
4.3250005e6	0.009421880717160628	0.006708135138431516	0.005708013172338088
4.3350005e6	0.006613421230561192	0.004732927653820149	0.006558485463150776
4.3450005e6	0.012234011712181825	0.009537890647648867	0.013289267698730213
4.3550005e6	0.009777538571941158	0.006817366343738787	0.009523809523809523
4.3650005e6	0.00877677530227705	0.008439207021420243	0.007217823605229239
4.3750005e6	0.009545923632610942	0.007739938080495356	0.009666322669418645
4.3850005e6	0.008018676410881038	0.006952902963865204	0.006699147381242387
4.3950005e6	0.00716597318539066	0.006780705809832023	0.006056403143781785
4.4050005e6	0.004932182490752157	0.004623921085080148	0.0037402383888203864
4.4150005e6	0.004370721432332807	0.005581885202738283	0.0024855186940495
4.4250005e6	0.012458862247296665	0.010108133521391631	0.009496944052656324
4.4350005e6	0.009184914841849148	0.00867802108678021	0.009018653690186536
4.4450005e6	0.007101974375131276	0.005749842470069312	0.006448225162780928
4.4550005e6	0.007241813602015114	0.0022490104354084203	0.00464195753868298
4.4650005e6	0.007977535260705854	0.004914161720594805	0.0029995532580254004
4.4750005e6	0.008565044687189669	0.01067527308838133	0.000529625951671632
4.4850005e6	0.011532253057676786	0.007512261749549884	0.003650586701434159
4.4950005e6	0.00799117901150366	0.006820351930159597	0.0018551357250034103
4.5050005e6	0.006816661090665775	0.002927400468384075	0.007404929184788669
4.5150005e6	0.007193434839554681	0.0027832351015062216	0.0076457105435494424
4.5250005e6	0.006659301540538878	0.004265635549008776	0.006825016878414043
4.5350005e6	0.008957654723127038	0.00515743756786102	0.003800217155266015
4.5450005e6	0.015498426725580772	0.0033473923813349404	0.00836848095333735
4.5550005e6	0.010044527285906598	0.0036760898829864344	0.006213109661385523
4.5650005e6	0.005524576621230897	0.001910367616687319	0.006422965716646012
4.5750005e6	0.007928043230944254	0.00042662116040955637	0.01042377701934016
4.5850005e6	0.006595435958316846	0.00026381743833267377	0.008837884184144577
4.5950005e6	0.005394032134659526	0.0016832440703902069	0.006161693445549606
4.6050005e6	0.020219003276426967	0.007975513019486118	0.0038627349543024657
4.6150005e6	0.020144356955380575	0.006299212598425196	0.0024409448818897635
4.6250005e6	0.013624486748786862	0.009929078014184398	0.010257558790593509
4.6350005e6	0.011542012927054474	0.00840258541089566	0.007017543859649121
4.6450005e6	0.012337470449172577	0.006353427895981087	0.008333333333333333
4.6550005e6	0.01317871925980034	0.011443876308741172	0.005721938154370587
4.6650005e6	0.011613691931540342	0.010900570497147516	0.007294213528932354
4.6750005e6	0.015812994156067375	0.006073106451243268	0.014758794545662887
4.6850005e6	0.00608365019011407	0.00532319391634981	0.004892268694550063
4.6950005e6	0.013030303030303026	0.00983957219251337	0.009226381461675582
4.7050005e6	0.010061073609771778	0.005432336869173899	0.008331726133076181
4.7150005e6	0.012643901177079288	0.012999611951882033	0.010373819686974518
4.7250005e6	0.008669054013727246	0.003163234855267084	0.006374216651745748
4.7350005e6	0.00734126984126984	0.004470899470899471	0.006740740740740741
4.7450005e6	0.012477920767095632	0.005601816805450417	0.012717638152914459
4.7550005e6	0.012810380030297046	0.005795956003424883	0.013515115589804387
4.7650005e6	0.010371361659417868	0.004126240660198506	0.011731905877104943
4.7750005e6	0.012068176618622743	0.008865248226950355	0.012514298787462824
4.7850005e6	0.012142684108527127	0.009629360465116279	0.01058624031007752
4.7950005e6	0.013280873130728413	0.007748432223830197	0.011939218523878437
4.8050005e6	0.018750928263775436	0.010223278380117828	0.011743155601762463
4.8150005e6	0.02110514198004605	0.007205593928540974	0.011921207469941162
4.8250005e6	0.023917421953675726	0.01258811681772407	0.012809667673716012
4.8350005e6	0.016320795503674882	0.007662007013498583	0.006975068453667675
4.8450005e6	0.01269377146570129	0.004269934094495498	0.0051239209133945975
4.8550005e6	NaN	NaN	NaN
4.8650005e6	0.01689739413680782	0.006921824104234527	0.007491856677524429
4.8750005e6	0.014027657109759633	0.005357660005792065	0.0063133507095279465
4.8850005e6	0.017404747656094153	0.004588071015360064	0.009515260323159785
4.8950005e6	0.011494252873563218	0.0024987506246876563	0.009095452273863068
4.9050005e6	0.016292974588938716	0.010822122571001493	0.01234080717488789
4.9150005e6	0.013337972628160518	0.006726977499420087	0.011621433542101598
4.9250005e6	NaN	NaN	NaN
4.9350005e6	0.013175230566534912	0.0	0.014229249011857705
4.9450005e6	NaN	NaN	NaN
4.9550005e6	0.011693970985713502	0.01017706437200066	0.00576976115615864
4.9650005e6	0.011311389759665622	0.006556948798328108	0.006635318704284223
4.9750005e6	0.010852008883504946	0.00817686250757117	0.008245507773066828
4.9850005e6	0.009245339747444377	0.006414111044297454	0.003537783122870314
4.9950005e6	0.008871719998377743	0.002271160319584702	0.0010139108569574564
5.0050005e6	0.007427465309495847	0.0028056896776719304	0.00034799251816085953
5.0150005e6	0.00792721024679788	0.0012496094970321776	0.00019525148391127774
5.0250005e6	0.010347143516769507	0.0018889308651303361	0.0002518574486840448
5.0350005e6	0.01138456387075172	0.0035367487024945583	0.001339360455382555
5.0450005e6	0.011627906976744188	0.010055579932719029	0.004227000146262981
5.0550005e6	0.006999668654738237	0.004100397614314116	0.00033134526176275674
5.0650005e6	0.009808645374449339	0.00860407488986784	0.0006057268722466961
5.0750005e6	0.006272401433691756	0.005426826190115604	0.0043212681104548446
5.0850005e6	0.008891945369431978	0.005477534868008301	0.008329713816900727
5.0950005e6	0.009796289087842221	0.007785130400934215	0.008278188659660048
5.1050005e6	0.012393933319970603	0.011224694327520546	0.011010890626043962
5.1150005e6	0.0072521979738474586	0.006292676395769179	0.006096309189092695
5.1250005e6	0.008706134476292529	0.005848736494329852	0.00560764353960175
5.1350005e6	0.011708099438652766	0.004437316225608126	0.0033787757284148624
5.1450005e6	0.011796309273534221	0.006003270263957018	0.010548937164213968
5.1550005e6	0.014000382262996942	0.008537206931702344	0.011302242609582059
5.1650005e6	0.010973558324133943	0.009935341428796719	0.008011354675918623
5.1750005e6	0.009238460183227624	0.008016208597603948	0.005038759689922481
5.1850005e6	0.013508771929824559	0.005304437564499484	0.0049453044375645
5.1950005e6	0.014016076516076515	0.004120879120879121	0.009065934065934065
5.2050005e6	0.009268270077390053	0.0015987765883497846	0.008851197923907502
5.2150005e6	0.01102065131056394	0.003474980142970612	0.005970346836113315
5.2250005e6	0.008674774383475702	0.004874282129240866	0.004700545340475845
5.2350005e6	0.010935463765652445	0.00940563204714148	0.00670859538784067
5.2450005e6	0.010427744298712042	0.009393831974477136	0.009311118988538343
5.2550005e6	0.011379390018484287	0.009049599507085643	0.006808379544054221
5.2650005e6	0.011369695030923437	0.0075442525058647915	0.004862444017914267
5.2750005e6	0.014333895446880268	0.003325838486040847	0.0064080944350758855
5.2850005e6	0.012359244840721671	0.003997655824856629	0.005466951316505504
5.2950005e6	0.0133825748550552	0.008259868159796681	0.0059725200540068305
5.3050005e6	0.01528933617185988	0.005322237275014515	0.007560802528869106
5.3150005e6	0.014290766460905347	0.00954861111111111	0.009194958847736627
5.3250005e6	0.014917695473251029	0.0051440329218107	0.010512532734754958
5.3350005e6	0.014595927457842826	0.005912610032877293	0.006829992576095027
5.3450005e6	0.01335677335919819	0.008688975105075977	0.008729388942774006
5.3550005e6	0.0156270825003332	0.007297081167532987	0.007117153138744503
5.3650005e6	0.012281556024454902	0.006032570470161771	0.002293999891792458
5.3750005e6	0.016221206259890982	0.00841099583846199	0.0017818416271027488
5.3850005e6	0.018400896693442925	0.009745314154056916	0.0022292795317267575
5.3950005e6	0.015285415030112595	0.007222658636641354	0.006101073579471064
5.4050005e6	0.010627043662242737	0.009521061742642814	0.00934795152914022
5.4150005e6	0.005303994665696793	0.0038794932411953687	0.004606898223919501
5.4250005e6	0.009325099800399202	0.0054890219560878245	0.008507984031936127
5.4350005e6	0.012176403207331042	0.005933562428407789	0.008247422680412371
5.4450005e6	0.017263195950831523	0.004293203181489516	0.0042480115690527835
5.4550005e6	0.013274669073405533	0.00393602085840353	0.006869233854793421
5.4650005e6	0.01094757881348233	0.0049968202053238845	0.005296629417643317
5.4750005e6	0.0072629366955608106	0.005227213028631469	0.005526661413186236
5.4850005e6	0.009263085399449035	0.005234159779614326	0.00928374655647383
5.4950005e6	0.007034854506418164	0.0051390982595587225	0.007034854506418164
5.5050005e6	0.006615866264989071	0.004902829464232972	0.005221808730580661
5.5150005e6	0.010166468489892985	0.011494252873563218	0.009131985731272295
5.5250005e6	0.012700623424857409	0.012866427908210638	0.011831807932086486
5.5350005e6	0.012841987716359575	0.010887772194304859	0.008542713567839196
5.5450005e6	0.015148727384237969	0.013308800981294082	0.00250229990800368
5.5550005e6	0.012926972909305064	0.006419316843345113	0.0004829210836277973
5.5650005e6	0.006390016538866338	0.007066606525334537	0.00040595399188092014
5.5750005e6	0.014369098074206261	0.007212432151089301	0.005517138820730165
5.5850005e6	0.019623820194201124	0.00869151897874652	0.011244652678753308
5.5950005e6	0.015135878912968692	0.008049535603715172	0.0048297213622290995
5.6050005e6	0.012607226410189758	0.011914045576639809	0.006273286543627067
5.6150005e6	0.01657754010695187	0.010190136660724896	0.010564468211527036
5.6250005e6	0.018151424208919072	0.009608803243300162	0.011604275259306062
5.6350005e6	0.010742824527071098	0.012720156555772993	0.010290280495759946
5.6450005e6	0.01037675606641124	0.008101851851851851	0.008477011494252874
5.6550005e6	0.013863573598453466	0.0046119856393261535	0.009566418116542392
5.6650005e6	0.014938886373924846	0.007356269805341782	0.005900105628489513
5.6750005e6	0.013955844337315728	0.011772514497310137	0.006232096695311953
5.6850005e6	0.0194621372965322	0.00840410474168436	0.005874026893135173
5.6950005e6	0.018821138211382118	0.003902439024390244	0.007869918699186993
5.7050005e6	0.016424592638867197	0.0014576500598677703	0.00586183559789682
5.7150005e6	0.019454933508455095	0.001997482624637443	0.004990970284025612
5.7250005e6	0.015020951608542851	0.0030751554474182214	0.001987023519870235
5.7350005e6	0.0040623302217612485	0.003901812614214451	0.0029634019854793306
5.7450005e6	0.008317585752734351	0.01002118765389681	0.0018897096718776844
5.7550005e6	0.008991585233441913	0.0037323561346362653	0.006066775244299676
5.7650005e6	0.010849145218861544	0.005729851587450686	0.006262132882459766
5.7750005e6	0.015825253538392956	0.0034826702329209852	0.002786136186336788
5.7850005e6	0.007695256873699201	0.004080403110965056	0.007032533683864609
5.7950005e6	0.01022256728778468	0.008799171842650102	0.009523809523809523
5.8050005e6	0.008697351705267272	0.007817844229453728	0.008130557998631877
5.8150005e6	0.010486862038343002	0.008985007574570339	0.006101447004126834
5.8250005e6	0.006873252562907734	0.005358807082945015	0.004706430568499534
5.8350005e6	0.01107843137254902	0.010862745098039217	0.009317647058823531
5.8450005e6	0.00939478874701547	0.008408595453129867	0.0077857365306758
5.8550005e6	0.00866198752228164	0.007157976827094473	0.00823306595365419
5.8650005e6	0.011651816312542836	0.010395247886680377	0.0073109435686543305
5.8750005e6	0.013864410762542594	0.005933497826342382	0.008412642462695335
5.8850005e6	0.013833157338965153	0.009996480112636394	0.005617740232312565
5.8950005e6	0.015064798368528384	0.005131241365699625	0.010420367081113083
5.9050005e6	0.010150684067839354	0.002458861358048042	0.0069604690750898444
5.9150005e6	0.008210438238677965	0.004392845936617509	0.007091308440539693
5.9250005e6	0.013268946315148354	0.006656225528582614	0.012912207430609937
5.9350005e6	0.014295676429567644	0.014644351464435148	0.010320781032078102
5.9450005e6	0.008878504672897197	0.0021806853582554517	0.006261682242990654
5.9550005e6	0.012473460721868368	0.004299363057324841	0.011019108280254774
5.9650005e6	0.010540613963596847	0.004156479217603912	0.0046074436294485195
5.9750005e6	0.017962308598351007	0.006772673733804475	0.0040518256772673735
5.9850005e6	0.01821309156378601	0.007523148148148147	0.0009902263374485596
5.9950005e6	0.018228637256895032	0.007826794063834111	0.002819001151995663
6.0050005e6	0.01214355948869223	0.0031792854801704364	0.0073549655850540805
6.0150005e6	0.011384866884633348	0.005565934921376304	0.006180912346255643
6.0250005e6	0.013454181881411927	0.005477308294209702	0.002903842809946096
6.0350005e6	0.014075695964967156	0.005004691898654989	0.006589510999895734
6.0450005e6	0.014572218929065399	0.003589540933939274	0.010419548178884276
6.0550005e6	0.011070110701107009	0.004887680455751926	0.01108305819900304
6.0650005e6	0.011167836630504144	0.013401403956604977	0.010870027653690701
6.0750005e6	0.012536004189578426	0.008706467661691543	0.014899188269180413
6.0850005e6	0.01134704711347047	0.0027427560274275605	0.007865516478655164
6.0950005e6	0.012888824884792623	0.0030721966205837174	0.011395929339477726
6.1050005e6	0.012233107259482545	0.005928158754081889	0.01007786988193921
6.1150005e6	0.0071408371040724	0.001626131221719457	0.007475490196078431
6.1250005e6	0.006818057605071867	0.0018309012406405422	0.004230201672405312
6.1350005e6	0.010327391155296536	0.0025997028910981603	0.004433778996686093
6.1450005e6	0.0191044776119403	0.00285240464344942	0.010480928689883913
6.1550005e6	0.015712012728719176	0.003794137445688758	0.006474511963772108
6.1650005e6	0.013092771639042357	0.004546500920810313	0.003568139963167587
6.1750005e6	0.014058407178286797	0.0031488602797748425	0.0032881903806498353
6.1850005e6	0.015123854524627722	0.004080756013745704	0.0010022909507445591
6.1950005e6	0.019091540216205495	0.004586928493503918	0.0010413567390657541
6.2050005e6	0.014871976819821416	0.0040210513866713975	0.0013482348767074686
6.2150005e6	0.018303869246164107	0.005531465421392039	0.005370246831220814
6.2250005e6	0.017373322912596065	0.0032239155920281357	0.005939820242282142
6.2350005e6	0.005526733968966161	0.002033090297251823	0.0019255935688913815
6.2450005e6	0.005852417302798983	0.0026717557251908397	0.0012926208651399492
6.2550005e6	0.009878036488257233	0.003502671101703457	0.004848301582501763
6.2650005e6	0.01255599294149586	0.0026921858739423557	0.005990679154789375
6.2750005e6	0.010385609222818526	0.00293182269926456	0.008089842973563905
6.2850005e6	0.015596253554106036	0.0029269108546579694	0.0022746278641913365
6.2950005e6	0.02096069868995634	0.005434255215914605	0.0016302765647743815
6.3050005e6	0.01603916477334199	0.00173103970572325	0.001114356810559342
6.3150005e6	0.015717382735514384	0.006109578242018132	0.0023518591512284846
6.3250005e6	0.012978508066916713	0.010150622134905042	0.003286301125200929
6.3350005e6	0.015350167260170496	0.004801985540088486	0.0018560483435847632
6.3450005e6	0.015936673876472005	0.0073299687575102135	0.0036890170632059597
6.3550005e6	0.009879367720465887	0.005546311702717692	0.004478646699944537
6.3650005e6	0.006772268135904497	0.006121824303642485	0.0019283746556473826
6.3750005e6	0.010700776428429227	0.00590616497445086	0.007684650607206847
6.3850005e6	0.007499190152251378	0.005992873339812115	0.003576287657920311
6.3950005e6	0.007767087592703947	0.005411906193625977	0.005702545600320704
6.4050005e6	0.011433597185576077	0.00538174812581145	0.008761569711437786
6.4150005e6	0.006838506049447658	0.005128879537085744	0.0076275644397685435
6.4250005e6	0.008182925082366423	0.006446067898581865	0.00767798309697751
6.4350005e6	0.013060760931289045	0.00922771152754117	0.013003975014196482
6.4450005e6	0.010301389215917119	0.01036025429715093	0.009606781257358137
6.4550005e6	0.01188037106596096	0.0111262876330317	0.011086449262990154
6.4650005e6	0.008725035303611055	0.005984802636002959	0.008244233743527672
6.4750005e6	0.009906396255850233	0.004316172646905876	0.006843473738949559
6.4850005e6	0.010863719479401956	0.004894051844681079	0.004474561686565559
6.4950005e6	0.013117923225628282	0.006674031114793335	0.010254994016385894
6.5050005e6	0.012576103500761037	0.012328767123287671	0.011993911719939116
6.5150005e6	0.011420171867933064	0.00836725463591135	0.010990502035278156
6.5250005e6	0.010046820132657045	0.006697880088438028	0.008492651840291325
6.5350005e6	0.013746145940390546	0.011562178828365877	0.013069544364508393
6.5450005e6	0.012548954713442551	0.008494677036791881	0.007314247890120801
6.5550005e6	0.011216776396000975	0.011338697878566206	0.002755425505974153
6.5650005e6	0.010541917167668668	0.015071810287241147	0.0006179024716098864
6.5750005e6	0.016170026292725678	0.016505988898626936	0.0026993865030674846
6.5850005e6	0.019676884838442422	0.011288318144159072	0.004584368958851146
6.5950005e6	0.017975402081362345	0.010406811731315042	0.004541154210028383
6.6050005e6	0.019750924304339366	0.01177271842770967	0.010157618213660244
6.6150005e6	0.017455980570734667	0.013964784456587736	0.004857316332726169
6.6250005e6	0.02182814302191465	0.011995386389850059	0.009596309111880048
6.6350005e6	0.015182330692927994	0.00899165061014772	0.009405551987440232
6.6450005e6	0.007980250315765302	0.0038465954759444253	0.007509472959007923
6.6550005e6	0.008608490566037737	0.005974842767295597	0.009025157232704402
6.6650005e6	0.009887492107226913	0.008610297916307906	0.011055622524539349
6.6750005e6	0.006819129295455899	0.004704901435292717	0.00818295515454708
6.6850005e6	0.00837586703311085	0.004515115822536317	0.01065305588273786
6.6950005e6	0.009688324538258576	0.007640721196130167	0.009047933157431838
6.7050005e6	0.013331513331513332	0.010328510328510329	0.008463008463008462
6.7150005e6	0.01105747996719036	0.006688119124234968	0.012391949018865544
6.7250005e6	0.009473474272038292	0.00711341576917963	0.010344369099853744
6.7350005e6	0.00867874748316323	0.004686523640908144	0.011344858709990973
6.7450005e6	0.01201923076923077	0.009745322245322246	0.01191961191961192
6.7550005e6	0.017005054399040518	0.005953910734172878	0.01823010365801422
6.7650005e6	0.014310575635876841	0.00784471218206158	0.008053547523427042
6.7750005e6	0.012650686851696106	0.007849733669750492	0.006335856462012897
6.7850005e6	0.02344829752481468	0.00804121120743812	0.0017715793441387105
6.7950005e6	0.01868061485909479	0.006262453743239397	0.006604042129234272
6.8050005e6	0.009794776119402984	0.006737147595356551	0.004228855721393034
6.8150005e6	0.015715883668903804	0.012416107382550334	0.006711409395973154
6.8250005e6	0.012930241119087056	0.006672188477820726	0.004638321369409167
6.8350005e6	0.01325322495140484	0.00963067679802085	0.006938799552335514
6.8450005e6	0.014788905252822782	0.012722958599247257	0.011667484863361154
6.8550005e6	0.013565554783414405	0.015404215890664813	0.009288858003242995
6.8650005e6	0.010721247563352828	0.011798502103211246	0.008792448958653944
6.8750005e6	0.0056315549475604194	0.006383948928408573	0.005289557683538532
6.8850005e6	0.006576160215674947	0.006412478336221837	0.006970922395532445
6.8950005e6	0.009889907290349767	0.01053518752633797	0.011251580278128951
6.9050005e6	0.010194506056986864	0.01009497810385031	0.009099698572484789
6.9150005e6	0.00839454354669465	0.007520111927247289	0.007275271073802029
6.9250005e6	0.00821291335173459	0.006711046165503058	0.008150673810683552
6.9350005e6	0.011873719500838145	0.00869187309865276	0.008791208791208791
6.9450005e6	0.007513907231760514	0.007804058110217313	0.005306759514947772
6.9550005e6	0.0081687166107591	0.008572493477450614	0.005416821965461548
6.9650005e6	0.010593781450288678	0.009428465490756927	0.006642300969331002
6.9750005e6	0.01115357269818699	0.010516648892048818	0.0034127266263775323
6.9850005e6	0.015134068103306463	0.007484783681526567	0.007928935680210561
6.9950005e6	0.01239844278943805	0.0073911081020085765	0.009264274430151207
7.0050005e6	0.014124722053769953	0.003385890438649687	0.011704063068526378
7.0150005e6	0.012362308429118776	0.0070342432950191575	0.008991858237547893
7.0250005e6	0.013570891110394499	0.004487799634526497	0.011017951198538108
7.0350005e6	0.013874097739912434	0.005650218909004852	0.005798130398769376
7.0450005e6	0.015365274479675934	0.006541882013316572	0.004162592540857662
7.0550005e6	0.01563721657544957	0.00751455129875771	0.005646772652245677
7.0650005e6	0.01707167025530606	0.007023479954885677	0.002665846406233979
7.0750005e6	0.01524718551150269	0.0066568771414586385	0.004356338717572198
7.0850005e6	0.011933432135358779	0.004415215511917994	0.0016796344325058666
7.0950005e6	0.019529309488325885	0.005743914555389966	0.001005961251862891
7.1050005e6	0.01786911626659515	0.00943185373921595	0.0008671941352644049
7.1150005e6	0.015594894026974953	0.0035404624277456643	0.001078998073217726
7.1250005e6	0.016690988690259024	0.0022497871822935666	0.002602456524382828
7.1350005e6	0.011760481192207559	0.0034114372923960863	0.012604363048747643
7.1450005e6	0.013567758509955044	0.007385998715478486	0.011962106615285807
7.1550005e6	0.012401895453872352	0.010884051532652156	0.002458166740707834
7.1650005e6	0.008627946127946129	0.004103535353535353	0.008101851851851851
7.1750005e6	0.013082928887951045	0.0040796229865653795	0.011591756348034044
7.1850005e6	0.0070303414737287245	0.006078866687810551	0.0050216724812348025
7.1950005e6	0.013758175147551446	0.011564842877651938	0.009932471951932793
7.2050005e6	0.008572727759054192	0.007061466859252127	0.008955223880597015
7.2150005e6	0.01092346283980866	0.010063003150157507	0.010045502275113758
7.2250005e6	0.010729420250653684	0.013614642502930305	0.008475340366062572
7.2350005e6	0.00825574629036951	0.008340607118611192	0.00943652410047522
7.2450005e6	0.009058271195802265	0.008312620822977077	0.011499585749792877
7.2550005e6	0.007811650907510053	0.005597217693728943	0.008781654168025213
7.2650005e6	0.010277840524056924	0.008546043219637076	0.012333408628868309
7.2750005e6	0.006707317073170732	0.005465221318879855	0.006341463414634148
7.2850005e6	0.010743114909781576	0.00795346628679962	0.011906457739791073
7.2950005e6	0.012281673790301305	0.007835998100364098	0.012527043427787451
7.3050005e6	0.01374364249385679	0.006971826961540659	0.011920681181781818
7.3150005e6	0.01454938476887263	0.006706573550604146	0.010364704578206407
7.3250005e6	0.01153795725711289	0.009046807394781697	0.008330055504567108
7.3350005e6	0.009464450600184674	0.010572483841181902	0.006629732225300094
7.3450005e6	0.0061960784313725495	0.006392156862745098	0.005301960784313725
7.3550005e6	0.005303260429323613	0.0054678007290400975	0.005477926285945727
7.3650005e6	0.0091969772463046	0.009446105298123236	0.008063444610529812
7.3750005e6	0.01170954669682405	0.011191216661954577	0.010196965413250401
7.3850005e6	0.01165711165711166	0.013022113022113023	0.009522249522249523
7.3950005e6	0.010918482151989364	0.009460979850669939	0.010176945893423339
7.4050005e6	0.01267867352773013	0.009805603201829617	0.011423670668953686
7.4150005e6	0.012843798650752468	0.012757308424148073	0.012143227815256874
7.4250005e6	0.008000294941749005	0.007988005702207146	0.007806124956987661
7.4350005e6	0.014556682840758709	0.01588001764446405	0.012483458314953684
7.4450005e6	0.007475786924939467	0.008373688458434222	0.006206618240516546
7.4550005e6	0.008188578564940962	0.006783605812897366	0.008662579473206176
7.4650005e6	0.015665746280104312	0.01679705476300046	0.009664058904739991
7.4750005e6	0.015422967346044265	0.007889546351084813	0.014091606399298705
7.4850005e6	0.01511437908496732	0.007761437908496731	0.01093285799168152
7.4950005e6	0.013952759197324409	0.00923216276477146	0.0035813823857302114
7.5050005e6	0.017541030602737765	0.005267684368952914	0.0038844692897584752
7.5150005e6	0.01622122663370926	0.011586590452649467	0.0073227251660744645
7.5250005e6	0.017478667767685113	0.003963666391412057	0.004888521882741536
7.5350005e6	0.01638401839609083	0.008718980549966466	0.006400306601513844
7.5450005e6	0.014040089856575086	0.005616035942630032	0.011715914981855886
7.5550005e6	0.00872830115077043	0.004778622976399454	0.006514530914764969
7.5650005e6	0.013100436681222708	0.009130607383882492	0.008813021040095275
7.5750005e6	0.011081560283687944	0.009366327474560591	0.01020659882824545
7.5850005e6	0.014020762121787564	0.010381060893784023	0.013976452715533612
7.5950005e6	0.00865226727295693	0.004989263609953265	0.008639636225843123
7.6050005e6	0.008641197872935907	0.005690829368411231	0.0074353950928258234
7.6150005e6	0.008151302834638458	0.006640106241699868	0.007409442689014058
7.6250005e6	0.008112003294214536	0.008626724315421042	0.005558987029030266
7.6350005e6	0.009026341986369554	0.005972892258212727	0.002182402940500804
7.6450005e6	0.00888447175039152	0.003332931775288118	0.005469220575834237
7.6550005e6	0.00947404454109782	0.00477226048085055	0.005646168096331198
7.6650005e6	0.008831672203765227	0.0050110741971207086	0.006655592469545958
7.6750005e6	0.00714083209299029	0.004925933801119852	0.006818342901693953
7.6850005e6	0.01106897797038642	0.007295052365474901	0.006717226435536293
7.6950005e6	0.015657934357121348	0.004817825956037338	0.005585666967780788
7.7050005e6	0.012486992715920917	0.010015608740894901	0.011411723898716614
7.7150005e6	0.0060244930208058975	0.007088929856904573	0.005047844789746291
7.7250005e6	0.007620660457239626	0.006456392887383574	0.0066327970646344915
7.7350005e6	0.008482798405705897	0.005323054331864904	0.008307111390811832
7.7450005e6	0.020377572516609953	0.011829525198509156	0.008912655971479501
7.7550005e6	0.019174871073605253	0.014533520862634786	0.002869198312236287
7.7650005e6	0.01203866432337434	0.00626830697129467	0.0022612770943175164
7.7750005e6	0.011801477131162127	0.0032701548318206084	0.0016639971525182415
7.7850005e6	0.015062388591800356	0.005169340463458111	0.0059358288770053474
7.7950005e6	0.02156904966982487	0.00656761412575366	0.010149296583405111
7.8050005e6	0.015663569857726312	0.007719581706386608	0.001974776715587272
7.8150005e6	0.0175608473198489	0.005929326256395543	0.001243245827953904
7.8250005e6	0.014783726557773743	0.005671506352087114	0.004960677555958862
7.8350005e6	0.009544197663009544	0.007403443047007404	0.005494603514405495
7.8450005e6	0.010233222275107092	0.00650483896557195	0.006769263313765932
7.8550005e6	0.013669821240799162	0.005783385909568876	0.006082666019574537
7.8650005e6	0.012376517075924359	0.005786057013830087	0.008286762630539091
7.8750005e6	0.014246026618426152	0.005470129646379808	0.002679071370116725
7.8850005e6	0.014071389014751044	0.006368625081810401	0.00348386447163067
7.8950005e6	0.017994668246445498	0.005627962085308057	0.002211690363349131
7.9050005e6	0.01859528429470218	0.004821544070088786	0.00219909449050391
7.9150005e6	0.010042076422525562	0.0033514359802338666	0.008141298497969568
7.9250005e6	0.012913685152057245	0.006484794275491948	0.014609421586165773
7.9350005e6	0.0105917224125741	0.004405286343612335	0.01056180997443846
7.9450005e6	0.010886627170996	0.005519266798318902	0.007726973517646462
7.9550005e6	0.013460015835312748	0.007653734494589602	0.00900853347409167
7.9650005e6	0.013501235644715797	0.009376362843436547	0.008605902020642535
7.9750005e6	0.0108729784895588	0.01071596796985398	0.0043020882399120745
7.9850005e6	0.011033001366920522	0.009470806483108768	0.006535181930612511
7.9950005e6	0.013556388808768393	0.007763676569560619	0.002615133160273051
8.0050005e6	0.011262456512766084	0.00790140928120762	0.0036794622324429504
8.0150005e6	0.01039480842465221	0.0071112147353695485	0.0018030620968368697
8.0250005e6	0.0177779802028299	0.012145503127467054	0.00788243152972612
8.0350005e6	0.017702223851417388	0.006689882697947214	0.002419354838709677
8.0450005e6	0.01864393585551923	0.007161762416316362	0.00623799885826976
8.0550005e6	0.009242067912695466	0.006023847835953294	0.005957833065148328
8.0650005e6	0.00993362733306606	0.007038175419840528	0.006423448705955723
8.0750005e6	0.02212806026365348	0.011181732580037664	0.00847457627118644
8.0850005e6	0.021133134220291432	0.012354059190877002	0.005719974658340121
8.0950005e6	0.020723722670408045	0.009178066175610898	0.004688413422191045
8.1050005e6	0.01782746997103926	0.00911551061102407	0.010416369937805628
8.1150005e6	0.020797918920311128	0.007649513212795549	0.004842116107762839
8.1250005e6	0.011345466516177577	0.006889578630549286	0.0058878856282919495
8.1350005e6	0.008767492834260664	0.0048052604957005566	0.01065587590625527
8.1450005e6	0.010974178403755865	0.00710093896713615	0.008920187793427231
8.1550005e6	0.007389740381607757	0.006620790324262329	0.006526952351162547
8.1650005e6	0.00881622184820069	0.007012903742886913	0.008078865111805724
8.1750005e6	0.01075268817204301	0.009598258460320601	0.008179959100204498
8.1850005e6	0.0092964151952916	0.009831460674157303	0.00821294810058855
8.1950005e6	0.01346632223497895	0.012007271335629545	0.014159969383849983
8.2050005e6	0.008433533734134935	0.007581830327321309	0.008884435537742149
8.2150005e6	0.013196306225796843	0.014000595770032766	0.009103366100685135
8.2250005e6	0.008844210063722258	0.00862447813667326	0.007163260821797407
8.2350005e6	0.005400558822302848	0.00523374619458693	0.004729137995746277
8.2450005e6	0.00491962702362565	0.006464161089182542	0.0029288942280189926
8.2550005e6	0.008748337092949273	0.009630400832899531	0.006188906240962462
8.2650005e6	0.010041084130488105	0.009627176845719893	0.00799607554574442
8.2750005e6	0.012768047143558685	0.010203524854040488	0.010607300703879524
8.2850005e6	0.012415063186638722	0.01193878199022036	0.013615291801613005
8.2950005e6	0.01646125756019628	0.007645783407508845	0.0078055460458747
8.3050005e6	0.012540453074433655	0.007605177993527508	0.006694405917706888
8.3150005e6	0.012050785452980417	0.007962126102862063	0.0035076393372068
8.3250005e6	0.019184920280137085	0.0135225748770675	0.0027715690657130086
8.3350005e6	0.018794988003199148	0.014440593619479252	0.00909979561005954
8.3450005e6	0.014957264957264961	0.00788224121557455	0.005735992402659069
8.3550005e6	0.015058549887712547	0.004210779595765159	0.006592877767083736
8.3650005e6	0.02433133026982443	0.010192058442323555	0.0075173795216213046
8.3750005e6	0.015298617240364812	0.014857310973815827	0.009806805923310775
8.3850005e6	0.01326212193951032	0.014642342774843975	0.005456873099695951
8.3950005e6	0.015217391304347822	0.012716222533894345	0.009424964936886398
8.4050005e6	0.01979166666666667	0.016196236559139782	0.0031451612903225803
8.4150005e6	0.013504611330698283	0.007114624505928854	0.008537549407114623
8.4250005e6	0.01056508675002423	0.008965784627314143	0.00796743239313754
8.4350005e6	0.013903386685223845	0.008147761540245883	0.004906054279749479
8.4450005e6	0.014239804964539004	0.012522163120567377	0.0015070921985815599
8.4550005e6	0.015965732087227406	0.014278296988577362	0.00249221183800623
8.4650005e6	0.010360172437769434	0.009734390209984704	0.0007231261298845781
8.4750005e6	0.013411333970073226	0.01058580070041388	0.0050143266475644694
8.4850005e6	0.007590677827014607	0.006893156080748399	0.004486022211280705
8.4950005e6	0.007148270635248727	0.006442055945983187	0.003817004271737633
8.5050005e6	0.013920371984888115	0.008863702412089511	0.007474571345539088
8.5150005e6	0.008888332498748121	0.011809380737773328	0.006743448506092472
8.5250005e6	0.011438517965933107	0.011873678975506652	0.011090389158274278
8.5350005e6	0.009141494435612083	0.011923688394276629	0.0015898251192368838
8.5450005e6	0.020002025521571806	0.011207886030652892	0.003443386672068058
8.5550005e6	0.021658361744907772	0.01035929714135851	0.0014686598478888013
8.5650005e6	0.019379844961240313	0.015474060822898032	0.0049016100178890885
8.5750005e6	0.015713907635305013	0.012306470821754664	0.0028318115654360192
8.5850005e6	0.01655629139072848	0.015485001947798985	0.004700688222308792
8.5950005e6	0.010465686274509806	0.00696078431372549	0.0026274509803921567
8.6050005e6	0.01633197763091002	0.00732926622606338	0.0025758346043043548
8.6150005e6	0.02467988434531186	0.008880627839735646	0.001941346551011978
8.6250005e6	0.017133048322321546	0.0009716284492809951	0.001917346806581163
8.6350005e6	0.01474661630468996	0.00683034309096632	0.006219704123386844
8.6450005e6	0.007974481658692186	0.00849455654947646	0.004770820331461063
8.6550005e6	0.01681320376368965	0.008715101033472158	0.005229060620083295
8.6650005e6	0.012411794354838709	0.00865255376344086	0.007006048387096775
8.6750005e6	0.011649470631869984	0.008867759120641985	0.008564299683053478
8.6850005e6	0.008909018514831776	0.008195633419603159	0.004154223903377796
8.6950005e6	0.015108458842474188	0.010466988727858293	0.00807047456663825
8.7050005e6	0.013639679066374913	0.011852662290299054	0.009029905178701676
8.7150005e6	0.011168070303917978	0.005889173684852923	0.007689491028927132
8.7250005e6	0.010860912089161836	0.003980438985556693	0.010883657454793586
8.7350005e6	0.006026263716495773	0.005306709839899262	0.006224141032559813
8.7450005e6	0.009207283680175248	0.007005293902884263	0.0070554947060971155
8.7550005e6	0.016285314032220406	0.010078605338936883	0.009837341427348432
8.7650005e6	0.015297692806986488	0.009470702779252963	0.010102082964536496
8.7750005e6	0.01757463835026162	0.0073561095721760535	0.004764542936288089
8.7850005e6	0.013924184667513764	0.011082874488211209	0.005139065367782012
8.7950005e6	0.01804096359970285	0.016130743924440197	0.013053167780961477
8.8050005e6	0.010795416915027485	0.007152791575601033	0.011325253328034968
8.8150005e6	0.007983552280252057	0.005607177186799103	0.006942219374132222
8.8250005e6	0.012412502034836402	0.00914319822019643	0.010418362363665962
8.8350005e6	0.014064512352183584	0.010449596066034421	0.012410724739491862
8.8450005e6	0.010401509027216385	0.008326596604688765	0.008903260576663971
8.8550005e6	0.011582353943110203	0.011894623289615625	0.009504343382728665
8.8650005e6	0.008271837167800125	0.005184970819466551	0.0059615106352192155
8.8750005e6	0.007598192019950126	0.0059226932668329174	0.005507065669160432
8.8850005e6	0.01165280927185689	0.01000251952632905	0.010622323003275385
8.8950005e6	0.008886331671141801	0.008332267825938712	0.009359416954353664
8.9050005e6	0.012225922842076048	0.011878989730779907	0.009725228975853454
8.9150005e6	0.01643388228754083	0.012299353762768396	0.011423806545757765
8.9250005e6	0.011757638173704085	0.009955372468245795	0.010264332303467214
8.9350005e6	0.00862484340368122	0.008046641611255663	0.006321672930519418
8.9450005e6	0.013920616790405483	0.010755758614125262	0.01010850942318675
8.9550005e6	0.009228187919463086	0.00727069351230425	0.0058165548098434
8.9650005e6	0.016486640136441157	0.012886109531931022	0.0015539132082622704
8.9750005e6	0.018220176448024553	0.013233601841196777	0.0012658227848101264
8.9850005e6	0.013369796414463689	0.01276207839562443	0.005044059556365846
8.9950005e6	0.019503818750320364	0.0136091034906966	0.003885386231995489
9.0050005e6	0.015346320346320344	0.006883116883116883	0.002147186147186147
9.0150005e6	0.013429296271784694	0.0025369512464151773	0.005206265166556365
9.0250005e6	0.015968586387434553	0.01169284467713787	0.007329842931937172
9.0350005e6	0.020504021075984463	0.01143926788685524	0.006808097615085967
9.0450005e6	0.02567208953501789	0.012922579900773048	0.0034383292950271147
9.0550005e6	0.020352139341158655	0.004354411207875805	0.002902940805250537
9.0650005e6	0.021614515990000863	0.0038358762175674517	0.007844151366261529
9.0750005e6	0.014138741916519695	0.005643738977072311	0.005831863609641387
9.0850005e6	0.015373662741476177	0.006965289001770183	0.0071115215885476785
9.0950005e6	0.011605015024349808	0.005388042689876697	0.00611335612889856
9.1050005e6	0.015688994583168192	0.006605892456070815	0.012313383538115999
9.1150005e6	0.021256382852392824	0.004750029687685548	0.01707635672722955
9.1250005e6	0.019632206759443337	0.007510492599955821	0.015529047934614536
9.1350005e6	0.015985915492957747	0.00568075117370892	0.011211267605633806
9.1450005e6	0.007458168207837957	0.006605019815059445	0.006032584764420959
9.1550005e6	0.009763948497854077	0.0073199809251311395	0.00876490224129709
9.1650005e6	0.010313216195569139	0.008785332314744078	0.00848824378236143
9.1750005e6	0.012976725429196909	0.00818066597534278	0.00990897568844337
9.1850005e6	0.010185360916049851	0.007401784019738091	0.004694122856962105
9.1950005e6	0.011087267525035764	0.008736971183323115	0.008890251379521767
9.2050005e6	0.013762264478596858	0.00672918294694799	0.003872536250759747
9.2150005e6	0.0143702906350915	0.003982777179763186	0.0012055974165769644
9.2250005e6	0.019631198164813835	0.005705546732545145	0.000776424916181401
9.2350005e6	0.02082912712833972	0.006326132310384279	0.0018574601251766603
9.2450005e6	0.016131700860357385	0.0036951246415177583	0.0018751378777851315
9.2550005e6	0.014615633074935406	0.00261089577950043	0.0014211886304909562
9.2650005e6	0.013876296967865418	0.009368389241462678	0.009549712904200666
9.2750005e6	0.01725674987264391	0.0046272711835625745	0.005264051621667516
9.2850005e6	0.02205882352941177	0.0036162005785920926	0.00048216007714561247
9.2950005e6	0.014161471561610095	0.006849842222735319	0.005279766027861157
9.3050005e6	0.010180538732191264	0.008536655707446503	0.007959854646132547
9.3150005e6	0.011109538635720348	0.00863288989527314	0.010510425511840744
9.3250005e6	0.012463229602105589	0.009934458378489962	0.010816947927955825
9.3350005e6	0.010610116557916457	0.008142323350621828	0.009815403491160557
9.3450005e6	0.008489416780874066	0.006700167504187605	0.00809095984975382
9.3550005e6	0.00878122391318307	0.005907660694792268	0.007590059718743981
9.3650005e6	0.009408186410970206	0.006237756469739148	0.011073306526446029
9.3750005e6	0.004498468606431853	0.002679938744257274	0.006814701378254212
9.3850005e6	0.006236779892994899	0.002706233669279582	0.007614781634938408
9.3950005e6	0.006363191385217817	0.004711209006363192	0.006375428291727852
9.4050005e6	0.008886020651310564	0.009696849351337038	0.007479481069631983
9.4150005e6	0.007719069362904979	0.007175472928897586	0.005957816916721026
9.4250005e6	0.009560195149949777	0.007138757353996268	0.008437365475678003
9.4350005e6	0.00969074348654946	0.005719127303537386	0.009334180611452376
9.4450005e6	0.007949636981895046	0.005606102380295928	0.009116809116809118
9.4550005e6	0.010913489658106025	0.008720157388206518	0.007805604296272664
9.4650005e6	0.01127130400317083	0.006936187078874355	0.010384462940943319
9.4750005e6	0.009701751774105503	0.008709245198749441	0.006600168726117811
9.4850005e6	0.008838383838383838	0.007444234006734007	0.0041245791245791245
9.4950005e6	0.008564883975699631	0.004083258639577731	0.005597052086445573
9.5050005e6	0.014860077931278784	0.006553312079348211	0.007977329082536308
9.5150005e6	0.013428373111217898	0.003417160553152865	0.005296598857386939
9.5250005e6	0.015115636593259133	0.008406346199384325	0.004372878680243113
9.5350005e6	0.019742694860740432	0.005200848559501813	0.0016971190036269076
9.5450005e6	0.01779669843253658	0.005467895641306046	0.007019736499505285
9.5550005e6	0.01419685613158443	0.01121694774099521	0.012325629814699144
9.5650005e6	0.010939374691227325	0.007163526007481121	0.008652692497706262
9.5750005e6	0.008323305254713196	0.005716004813477737	0.008985158443642198
9.5850005e6	0.011096278992157517	0.008732410033928472	0.010278658434840647
9.5950005e6	0.007894325465061748	0.005132614246261268	0.006367568130894691
9.6050005e6	0.0060640983426627154	0.004747009109867194	0.004796399956097026
9.6150005e6	0.007269401116888119	0.00471788946658964	0.007317542846139032
9.6250005e6	0.010937674834955802	0.008280183506769609	0.01101040617656932
9.6350005e6	0.003509703297351502	0.003686663127470064	0.0021471126054385652
9.6450005e6	0.0053446276408006844	0.004437049362174155	0.0031966923813845616
9.6550005e6	0.010729291716686675	0.0035014005602240893	0.007583033213285314
9.6650005e6	0.013390568939005637	0.006193405091406117	0.011686314710404924
9.6750005e6	0.011616161616161615	0.006322484100261878	0.011447811447811446
9.6850005e6	0.008868857225937775	0.006130658137055346	0.008481147620432295
9.6950005e6	0.009253246753246755	0.00813852813852814	0.009073593073593074
9.7050005e6	0.00974414155906265	0.00705404112864658	0.007062011796588553
9.7150005e6	0.008145651396762169	0.004647362238905062	0.006792298656861244
9.7250005e6	0.006896643722320048	0.007870444480017074	0.00510111520196361
9.7350005e6	0.00974530961407602	0.010401477593078643	0.007932341790609506
9.7450005e6	0.007921656686626748	0.007859281437125748	0.00818363273453094
9.7550005e6	0.010812287128076602	0.011760169654906498	0.010487757856178908
9.7650005e6	0.007747765381353168	0.006263456645136035	0.007751027598355842
9.7750005e6	0.010150166852057841	0.0043566926214312195	0.007984179953034234
9.7850005e6	0.013191688069110438	0.01233559031831271	0.010226476768620126
9.7950005e6	0.009932329185767301	0.009741322855271775	0.00886269373499236
9.8050005e6	0.010241825189605867	0.009977620290936217	0.006539848315305233
9.8150005e6	0.005868544600938968	0.007042253521126761	0.004694835680751174
9.8250005e6	0.012525458248472504	0.006042090970807875	0.008961303462321794
9.8350005e6	0.011888556130320355	0.013113712678101463	0.011579998184953262
9.8450005e6	0.008823249619482497	0.009703196347031963	0.00882800608828006
9.8550005e6	0.007890609684375612	0.008952492975233614	0.006613082402143371
9.8650005e6	0.006790575596655068	0.004608435573460294	0.005725447109808948
9.8750005e6	0.0065099856559638096	0.005130751406818935	0.007558203685313914
9.8850005e6	0.00650954918942927	0.005551854319342661	0.006673328891849878
9.8950005e6	0.011483862327574661	0.009809829918307218	0.009910271862863263
9.9050005e6	0.011382988258492427	0.008335574079053509	0.008765797257327238
9.9150005e6	0.00952137335152342	0.007730786721236927	0.008515234197362437
9.9250005e6	0.006007981405955359	0.006073762224268736	0.005122133052668508
9.9350005e6	0.006462260399268275	0.005448182613536944	0.005901535035393303
9.9450005e6	0.00945604048070841	0.007558507273877292	0.009917773561037315
9.9550005e6	0.01042326366898881	0.00506649778340722	0.009626345788473718
9.9650005e6	0.011726780041113811	0.005076932660561888	0.004796611225316141
9.9750005e6	0.011894058589945307	0.008166629205064809	0.007687120701281186
9.9850005e6	0.006927308245938721	0.00496092946740695	0.004585646720131606
9.9950005e6	0.009791332263242374	0.009737827715355805	0.009127875869448902
1.00050005e7	0.013160654362416107	0.007585290827740493	0.011842841163310963
1.00150005e7	0.013686623516720606	0.010113268608414239	0.012081984897518877
1.00250005e7	0.012590110671134127	0.00969641587978475	0.011006193522184992
1.00350005e7	0.008642617643658227	0.005434154237484102	0.00934212047635565
1.00450005e7	0.009105917556621783	0.008512614146416964	0.008739617190321413
1.00550005e7	0.00934156378600823	0.0069958847736625515	0.00928395061728395
1.00650005e7	0.01197109173126615	0.008882428940568475	0.010093669250645997
1.00750005e7	0.0038767395626242546	0.0026286724099845366	0.0034990059642147128
1.00850005e7	0.004241516966067864	0.0054890219560878245	0.004191616766467066
1.00950005e7	0.004139020537124802	0.003285939968404424	0.004499210110584517
1.01050005e7	0.007153489910684749	0.0031150071672731284	0.007597309515933399
1.01150005e7	0.01015833651278138	0.006136334732290475	0.010237822713976854
1.01250005e7	0.007910811059061267	0.005970423440800955	0.007109396527969139
1.01350005e7	0.011129869317826549	0.008753829800537736	0.010417057462639904
1.01450005e7	0.005204847944085062	0.004795895605621236	0.005650977767863782
1.01550005e7	0.012133838383838386	0.009797979797979799	0.010212121212121212
1.01650005e7	0.008056394763343404	0.00726514170622932	0.008603078693713134
1.01750005e7	0.007111436950146628	0.00694037145650049	0.005923753665689149
1.01850005e7	0.009779338014042129	0.008755432965563354	0.008584085590103643
1.01950005e7	0.008942883658145618	0.008457774403104698	0.008031721926938327
1.02050005e7	0.003419452887537993	0.002342958459979737	0.0036474164133738596
1.02150005e7	0.011914954337899542	0.007134703196347032	0.007876712328767122
1.02250005e7	0.009071246819338423	0.008396946564885497	0.008111959287531808
1.02350005e7	0.010036301516122144	0.010730301089045484	0.010121716848174249
1.02450005e7	0.007221192462156318	0.007414272474513438	0.005915971578622182
1.02550005e7	0.004553197064989517	0.0042583857442348005	0.0036687631027253666
1.02650005e7	0.009385978711132085	0.007655602747627287	0.008022652194431334
1.02750005e7	0.011053621825023516	0.011367199749137661	0.007588585763562244
1.02850005e7	0.011404046597179642	0.011628857551604333	0.009916206826078073
1.02950005e7	0.013495339963720522	0.010070682429473949	0.013886282604616253
1.03050005e7	0.011145740575838529	0.008162659542891066	0.010875630750964682
1.03150005e7	0.007643974866930804	0.004722455676952015	0.007635970704766481
1.03250005e7	0.007422328687572591	0.005770905923344948	0.006112078977932637
1.03350005e7	0.0144076181053673	0.008203479264572511	0.010042047984170169
1.03450005e7	0.011943247126436782	0.010281968390804598	0.012769396551724134
1.03550005e7	0.01288981288981289	0.011538461538461539	0.011642411642411643
1.03650005e7	0.013179340189962347	0.0039060304614174112	0.008475243073118642
1.03750005e7	0.013827794069729546	0.007331378299120235	0.00713587487781036
1.03850005e7	0.020035290343278795	0.006993904395251845	0.01039461020211742
1.03950005e7	0.015553167353274826	0.004477879276374708	0.00979162935100603
1.04050005e7	0.009662156186433185	0.00689838153356328	0.006456177589104093
1.04150005e7	0.01649305555555555	0.0090890522875817	0.011900871459694989
1.04250005e7	0.014040234702430848	0.008766415199776475	0.012126292260407935
1.04350005e7	0.013756523712275925	0.003346948037213524	0.010800998411617883
1.04450005e7	NaN	NaN	NaN
1.04550005e7	0.013518258426966292	0.011821161048689138	0.007958801498127341
1.04650005e7	0.014636484294351866	0.009978862507988006	0.007963427223123433
1.04750005e7	0.017048794826572608	0.0030864197530864196	0.006995884773662551
1.04850005e7	0.013505421079172965	0.005200453857791225	0.001475037821482602
1.04950005e7	0.01167905824039653	0.008674101610904584	0.0015737298636926888
1.05050005e7	0.015229661346827563	0.010250421694563383	0.007292072142208383
1.05150005e7	0.011503682636913877	0.008422664624808575	0.006446437686866476
1.05250005e7	0.009504224099599822	0.006558470431302802	0.006299095894471615
1.05350005e7	0.008119748640824683	0.006884134717220928	0.007978535620984255
1.05450005e7	0.009760992519613208	0.008711913884327677	0.006796205072067143
1.05550005e7	0.007563957330312468	0.008472576229585575	0.006107807042386481
1.05650005e7	0.00757115365137243	0.006684898207231845	0.007130558087713967
1.05750005e7	0.01701769511844645	0.0033050047214353163	0.0021102763066059038
1.05850005e7	0.01516218523260777	0.006444728979940248	0.0053350405463081525
1.05950005e7	0.013391122766122768	0.003423659673659674	0.005681818181818182
1.06050005e7	0.016689587989226977	0.005673027333677153	0.005993925849521517
1.06150005e7	0.014544297941244504	0.009310663890816563	0.004996530187369882
1.06250005e7	0.01471645106494185	0.007056056448451589	0.004573369920292696
1.06350005e7	0.012466024215468247	0.00439831974301952	0.004457622930565851
1.06450005e7	0.015255768696135671	0.004065888240200167	0.002085070892410342
1.06550005e7	0.010267430754536774	0.006071769682084869	0.005676081320780462
1.06650005e7	0.008084884423214188	0.007165211661999671	0.006270246527205841
1.06750005e7	0.00658281847602236	0.005001471020888497	0.006531332744924979
1.06850005e7	0.008862726506531818	0.008085756426464391	0.0072271386430678465
1.06950005e7	0.009464821964821964	0.008633633633633633	0.009534534534534535
1.07050005e7	0.008871822033898306	0.00935734463276836	0.007503531073446328
1.07150005e7	0.007411424439624006	0.007147227320763112	0.006941431670281997
1.07250005e7	0.006209969367864103	0.005847953216374269	0.006449456975772764
1.07350005e7	0.007889949977262391	0.008776716689404275	0.006712141882673941
1.07450005e7	0.007986767485822307	0.007971014492753623	0.006628859483301828
1.07550005e7	0.006518865657293919	0.008351357846671473	0.005383321316991108
1.07650005e7	0.010620475079279601	0.009393884999700832	0.010482857655717107
1.07750005e7	0.007191547375596454	0.006475800954328562	0.005971370143149284
1.07850005e7	0.007509287803335706	0.005770294838352699	0.00841040233973599
1.07950005e7	0.012300423590746172	0.013098729227761487	0.013163897034864777
1.08050005e7	0.011419290354822588	0.009595202398800599	0.011294352823588205
1.08150005e7	0.010786501656860755	0.007303712720632988	0.01213227835260702
1.08250005e7	0.013505461767626617	0.013339953657729229	0.007110228401191659
1.08350005e7	0.014220705346985206	0.014308217379889736	0.008873720136518772
1.08450005e7	0.014836890341600975	0.009389220021790682	0.010895340639620586
1.08550005e7	0.016060343583080696	0.010755016601703478	0.011520138588133392
1.08650005e7	0.011700158646218928	0.008857747223691169	0.010629296668429404
1.08750005e7	0.009861025955446554	0.007766196607398323	0.0047823421213979145
1.08850005e7	0.0099601593625498	0.007234221010694066	0.010736003355001049
1.08950005e7	0.010881275587157941	0.010073260073260074	0.011075199310493429
1.09050005e7	0.010649690623512613	0.010550531492939871	0.010613993336506427
1.09150005e7	0.0092938248561207	0.01135479856898429	0.009861564784569916
1.09250005e7	0.014640431014289064	0.010658233778402436	0.015710158507066443
1.09350005e7	0.01208572993700356	0.0074637085729937006	0.0106135305395782
1.09450005e7	0.015218960538979797	0.010506897658004492	0.008036573628488931
1.09550005e7	0.011046456618412338	0.007900463620020816	0.005184974926672343
1.09650005e7	0.008870309951060359	0.005029907558455683	0.009923871669385537
1.09750005e7	0.01087037037037037	0.006814814814814815	0.012385185185185187
1.09850005e7	0.01191634241245136	0.010011348897535667	0.010035667963683529
1.09950005e7	0.008974358974358975	0.005911680911680913	0.010313390313390314
1.10050005e7	0.0062128249001874025	0.005296178603438443	0.004823596512670089
1.10150005e7	0.01589147286821705	0.015503875968992248	0.011472868217054266
1.10250005e7	0.013513513513513516	0.012387387387387386	0.011621621621621621
1.10350005e7	0.015025137111517371	0.01340645947592931	0.013162705667276054
1.10450005e7	0.012672146513807775	0.009373422741365635	0.012344076717859975
1.10550005e7	0.01464572083128784	0.006218294878088692	0.014792996236295203
1.10650005e7	0.012450252769710658	0.005915886845218887	0.014069054533720557
1.10750005e7	0.011638316920322293	0.008616830796777082	0.013398985377499253
1.10850005e7	0.01127330807518015	0.009546096129559468	0.011247307035138548
1.10950005e7	0.00786586048594782	0.007278020378457058	0.010133243757697906
1.11050005e7	0.014067127344521224	0.011763738071734123	0.013524185587364262
1.11150005e7	0.012680248155600267	0.006455399061032864	0.012575452716297788
1.11250005e7	0.011411549037580201	0.00553009471432936	0.012856706385578981
1.11350005e7	0.008317786069651742	0.0034203980099502492	0.010634328358208956
1.11450005e7	0.0047024360160345365	0.0034690101757631816	0.006567992599444959
1.11550005e7	0.013183404420317955	0.01505751583301021	0.010895696006203956
1.11650005e7	0.008467023172905527	0.006387403446226975	0.010160427807486631
1.11750005e7	0.007293080054274086	0.005992763455450022	0.009724106739032113
1.11850005e7	0.00941213258286429	0.008098811757348343	0.007917448405253283
1.11950005e7	0.009622261231389375	0.010012352902932191	0.006995643976334438
1.12050005e7	0.013390251021599534	0.012624051371862227	0.012638645650904846
1.12150005e7	0.009778042688465032	0.009565168029064488	0.007379654859218892
1.12250005e7	0.007410129217955783	0.008053156960009798	0.005487170065527591
1.12350005e7	0.008749832056966276	0.005978772000537418	0.007940346634421605
1.12450005e7	0.014000314613811545	0.013528393896492056	0.01162498033663678
1.12550005e7	0.008471645919778701	0.006108805901337021	0.008079760258183495
1.12650005e7	0.00832431782666186	0.007392715470609449	0.0071282606082461826
1.12750005e7	0.010420458682198762	0.00967722363790802	0.007960199004975124
1.12850005e7	0.01167870657034744	0.009803921568627449	0.008682490540075681
1.12950005e7	0.011274351522979226	0.005435367560004304	0.00717899042083737
1.13050005e7	0.01908071202145818	0.008046817849305048	0.0076079005120702255
1.13150005e7	0.014283320767361982	0.01679651503727905	0.010287341878193851
1.13250005e7	0.01704888352444176	0.018205592436129552	0.009233554616777308
1.13350005e7	0.007959988729219498	0.0061284868977176665	0.006762468300929839
1.13450005e7	0.006287356321839081	0.0065977011494252865	0.00529655172413793
1.13550005e7	0.006312148724600088	0.005425853869433637	0.005750108084738434
1.13650005e7	0.004615752204700465	0.003866371258525566	0.004335548894391591
1.13750005e7	0.00623687785599605	0.004631344942571323	0.006063974311473385
1.13850005e7	0.010389919163100333	0.007608178792201617	0.007322872087494057
1.13950005e7	0.010428144183850149	0.010467495671336377	0.00875177081693688
1.14050005e7	0.00819115524997878	0.008530685001273236	0.00706221882692471
1.14150005e7	0.013315914924825813	0.010496883021635497	0.009534286762009535
1.14250005e7	0.01545817776904434	0.002718281260234492	0.006720377284338769
1.14350005e7	0.008282494492458907	0.0035163531604812744	0.005507541094729706
1.14450005e7	0.008556210335448776	0.006988516168026594	0.0062707766696887286
1.14550005e7	0.010410557184750735	0.010654936461388076	0.003636363636363637
1.14650005e7	0.012885662431941924	0.01070780399274047	0.004234724742891712
1.14750005e7	0.014880952380952382	0.013359788359788361	0.003968253968253967
1.14850005e7	0.01609717558759629	0.005530317993284614	0.0006188689182961354
1.14950005e7	0.014906469212782542	0.00785918420368927	0.004806443232008313
1.15050005e7	0.017003716187019274	0.005660703482845044	0.0025235502549477143
1.15150005e7	0.014411343936716317	0.001725153580745603	0.0007910460321467643
1.15250005e7	0.01739112014912727	0.005634638196915777	0.008591764107778342
1.15350005e7	0.01052520787285549	0.005683612251341965	0.008041258814861594
1.15450005e7	0.014069864153035764	0.008640606228629517	0.00850198687736808
1.15550005e7	0.012581063553826198	0.007470817120622568	0.011123216601815821
1.15650005e7	0.009185817910650125	0.006236865297267981	0.007796081621584977
1.15750005e7	0.012281910009182738	0.009320477502295685	0.01019283746556474
1.15850005e7	0.01087958040966759	0.007831880360053866	0.007597987100432348
1.15950005e7	0.013409676779694625	0.009865159627206029	0.007832639302002778
1.16050005e7	0.01303023465703971	0.007671480144404333	0.012785800240673887
1.16150005e7	0.007936507936507938	0.00734423122482824	0.00601753139066572
1.16250005e7	0.008739300855931526	0.008479321654267659	0.006895448364130869
1.16350005e7	0.007961292312437352	0.007749248207263475	0.009545840080191225
1.16450005e7	0.011030349400663095	0.008076171044801496	0.011901725750233782
1.16550005e7	0.012476647985054714	0.013077128369362158	0.010568454763811049
1.16650005e7	0.00981389938935737	0.012018997770669768	0.009246874091305611
1.16750005e7	0.009812634229430498	0.011886247500555433	0.007613123009701549
1.16850005e7	0.01579264617239301	0.01735985533453888	0.007691380349608198
1.16950005e7	0.0074739006643467255	0.006538015395971739	0.004534430032690077
1.17050005e7	0.008806262230919766	0.005936073059360732	0.006575342465753423
1.17150005e7	0.009147792967421615	0.008637692987825614	0.009100183635992654
1.17250005e7	0.010242085661080076	0.008539505187549881	0.00765097100292631
1.17350005e7	0.009733188129594336	0.00952899537163082	0.010545421544604774
1.17450005e7	0.0027901785714285715	0.0026041666666666665	0.0025297619047619044
1.17550005e7	0.012876473155827151	0.012367234104466754	0.009631892914302342
1.17650005e7	0.008466563520715144	0.008337631081313392	0.008423586040914562
1.17750005e7	0.009131758225829829	0.007368217616079625	0.006609653572981592
1.17850005e7	0.009246221721580775	0.006007697362245376	0.0070214962921242826
1.17950005e7	0.01038175046554935	0.009217877094972066	0.01005586592178771
1.18050005e7	0.013403263403263402	0.011655011655011656	0.011946386946386946
1.18150005e7	0.013797942001870908	0.011693171188026192	0.010726535703149359
1.18250005e7	0.009506096300888613	0.008472824963835503	0.009878073982227733
1.18350005e7	0.011114264093832765	0.007141505864547862	0.01144532727960651
1.18450005e7	0.01264113892979872	0.005931926035018818	0.013631156930125999
1.18550005e7	0.012226512226512226	0.010709689281117851	0.009928295642581358
1.18650005e7	0.012266500622665004	0.00950601909506019	0.014346201743462017
1.18750005e7	0.010849349039057656	0.003823103947096507	0.015065096094234344
1.18850005e7	0.0063119927862939585	0.00229185452359483	0.008581304478509166
1.18950005e7	0.007608280862430833	0.0042930738408700625	0.009005914901736311
1.19050005e7	0.005549065420560746	0.002466251298026999	0.008047767393561786
1.19150005e7	0.008871146595697495	0.009277740814666962	0.007821394248539957
1.19250005e7	0.02145898700134469	0.010720155386224414	0.004676527715523682
1.19350005e7	0.01673290709060538	0.00334082138125684	0.010345026208167735
1.19450005e7	0.010029444239970556	0.004631333578702	0.007373328425960004
1.19550005e7	0.00812911412483147	0.009834245380283924	0.007597747640574191
1.19650005e7	0.012953955901426714	0.005025940337224384	0.014539559014267185
1.19750005e7	0.01320556826849733	0.008104500381388253	0.012356979405034328
1.19850005e7	0.01071779744346116	0.010816125860373648	0.005821042281219272
1.19950005e7	0.016669977486425642	0.005793934578201563	0.01765329095484042
1.20050005e7	0.012190980711763109	0.003497690844879109	0.009182287421896222
1.20150005e7	0.016045548654244304	0.011283643892339545	0.01175983436853002
1.20250005e7	0.014519344024644379	0.011370843526320557	0.007030896076832471
1.20350005e7	0.011878907535373478	0.010003290556103982	0.0014215202369200397
1.20450005e7	0.005633223684210526	0.004084429824561403	0.002916666666666666
1.20550005e7	0.018862378976486856	0.007676348547717842	0.002448132780082988
1.20650005e7	0.017006248302091822	0.004591143710948113	0.00228198859005705
1.20750005e7	0.017869216652178114	0.005505650536076499	0.0031488457451946295
1.20850005e7	0.012686407037871468	0.004130458105353503	0.001974037120480635
1.20950005e7	0.0185580204778157	0.01113955252180508	0.005517633674630261
1.21050005e7	0.01864388566516226	0.006232538147431765	0.006146572104018911
1.21150005e7	0.01610142504577661	0.004657272510150466	0.008375129368680838
1.21250005e7	0.013624486748786862	0.002799552071668533	0.014184397163120567
1.21350005e7	0.011801219149568838	0.007656853999405293	0.009143621766280106
1.21450005e7	0.01544079290558164	0.008920187793427231	0.009285341679707878
1.21550005e7	0.01709770114942528	0.012643678160919538	0.007632183908045977
1.21650005e7	0.008821676118462508	0.013232514177693762	0.005166981726528041
1.21750005e7	0.012128103088876257	0.012507106310403639	0.006139852188743604
1.21850005e7	0.0062393162393162395	0.0062393162393162395	0.003111111111111112
1.21950005e7	0.016556291390728478	0.005209713024282561	0.004891832229580574
1.22050005e7	0.015006314538295823	0.009026075328727434	0.002258376049327687
1.22150005e7	0.010628019323671497	0.008212560386473429	0.005797101449275362
1.22250005e7	0.008106355382619976	0.006052745352356247	0.0038910505836575876
1.22350005e7	0.010526803932480058	0.006306807642366908	0.003821183453904656
1.22450005e7	0.015929080961285404	0.007618256111919109	0.00444629129441097
1.22550005e7	0.011081412183984854	0.006069718231428889	0.007261387682369974
1.22650005e7	0.014167954662545083	0.012171561051004637	0.014708912931478618
1.22750005e7	0.014346190028222018	0.01066164941988084	0.012872373784885545
1.22850005e7	0.01922164214523019	0.01044138585666825	0.014301534567315295
1.22950005e7	0.018657817109144544	0.00943952802359882	0.011061946902654867
1.23050005e7	0.014458333333333342	0.0029999999999999996	0.003966666666666666
1.23150005e7	0.00950118764845606	0.0053444180522565325	0.009817893903404594
1.23250005e7	0.014411182582879762	0.010390895596239487	0.0077189510143493316
1.23350005e7	0.01709683496608892	0.014129615674453656	0.0033157498116051245
1.23450005e7	0.010308467107333965	0.010481586402266289	0.0057538558388416745
1.23550005e7	0.01445018796992481	0.010142543859649121	0.007174185463659148
1.23650005e7	0.006766815536608473	0.002774394370009474	0.005548788740018948
1.23750005e7	0.01123046875	0.005208333333333333	0.005078125
1.23850005e7	0.016306325980927423	0.007497998107301448	0.010351605153963746
1.23950005e7	0.0068666425731839535	0.003403204433200819	0.007167811107095529
1.24050005e7	0.015590689503732975	0.016029863855950812	0.0031620553359683794
1.24150005e7	0.01675807434491164	0.016636197440585008	0.01284582571602681
1.24250005e7	0.009487032799389778	0.0076595474192728205	0.004004576659038901
1.24350005e7	0.01814595660749507	0.01321499013806706	0.009598948060486523
1.24450005e7	0.014111111111111107	0.008488888888888888	0.012462222222222223
1.24550005e7	0.00828729281767956	0.007550644567219153	0.009392265193370167
1.24650005e7	0.012640747822392181	0.01226896112173359	0.012088379009985129
1.24750005e7	0.01180781758957655	0.007833100666976888	0.012579494338451992
1.24850005e7	0.0131974607417307	0.01080298474217619	0.010268404053903554
1.24950005e7	0.010724975058197537	0.010198425895133575	0.008114399733954107
1.25050005e7	0.013870246085011183	0.012464046021093002	0.011556407798018536
1.25150005e7	0.010508617065994113	0.007881462799495587	0.007482135350987811
1.25250005e7	0.007502027575020275	0.007407407407407407	0.007504731008380643
1.25350005e7	0.009555908009516252	0.009807031456515992	0.008913560666137988
1.25450005e7	0.014721663313212612	0.014889336016096578	0.014513749161636487
1.25550005e7	0.016294868264022766	0.013127696685945102	0.014394565317176169
1.25650005e7	0.015375293493902898	0.012156328107248352	0.016526546996894646
1.25750005e7	0.008346795907377491	0.006962074005692746	0.00832371720901608
1.25850005e7	0.010629349239122123	0.007532308633478628	0.012372868394891793
1.25950005e7	0.007146531452087009	0.0067607289829512045	0.00530570252792475
1.26050005e7	0.01589576962283384	0.014844546381243629	0.011646279306829765
1.26150005e7	0.01006314127861089	0.004965798474085767	0.012338858195211789
1.26250005e7	0.011260801524120567	0.008981424780567463	0.01115873987888685
1.26350005e7	0.011609629030809305	0.00974580077247822	0.009934429174526183
1.26450005e7	0.01198644123172425	0.012129380053908357	0.008690680388793596
1.26550005e7	0.01419258802997639	0.015655476850426037	0.014146391540909556
1.26650005e7	0.01653958286611348	0.00684009867683337	0.006937280406668161
1.26750005e7	0.019607843137254898	0.007689350249903883	0.0035114699474561068
1.26850005e7	0.023541499151255252	0.009246850710265346	0.0029482712409541678
1.26950005e7	0.019093710873543293	0.006019454878166232	0.012520466146585767
1.27050005e7	0.015610043443045429	0.00905677048818202	0.010470510271703114
1.27150005e7	0.015234302648638634	0.007254429832685064	0.011940482805457803
1.27250005e7	0.016547253497099967	0.01531900375298533	0.012009553053565337
1.27350005e7	0.019125683060109294	0.010508617065994116	0.007440100882723833
1.27450005e7	0.013737729406743492	0.011470337174562528	0.004268032437046521
1.27550005e7	0.013265393876848983	0.00782593739250086	0.012125902992776057
1.27650005e7	0.015179146105985841	0.011299435028248588	0.011985982979332043
1.27750005e7	0.014292166731191122	0.00858175248419151	0.012775842044134728
1.27850005e7	0.018821863985670543	0.01245160917547813	0.018200728029121163
1.27950005e7	0.01857682619647355	0.012489504617968094	0.011125104953820318
1.28050005e7	0.01370550161812298	0.009158576051779936	0.008983818770226535
1.28150005e7	0.015046747175691468	0.013569666277106871	0.012024412413972212
1.28250005e7	0.011328860640301317	0.003884180790960452	0.008604048964218456
1.28350005e7	0.01213711409807893	0.009605351991652857	0.00955011354569447
1.28450005e7	0.010239400057686759	0.011537352177675222	0.006633977502163255
1.28550005e7	0.007489878542510123	0.007489878542510121	0.005357624831309041
1.28650005e7	0.012211801484955062	0.005080109417741305	0.009925752246971472
1.28750005e7	0.015572157658488593	0.015095615815040276	0.010834409395560475
1.28850005e7	0.01685727900881582	0.010364546104360257	0.012806766738146296
1.28950005e7	0.013792377342598439	0.008185933880817014	0.004758896609812591
1.29050005e7	0.018330921369995177	0.01000964785335263	0.014359221739829554
1.29150005e7	0.00607334734875029	0.003036673674375146	0.006338083002413767
1.29250005e7	0.008696780893042577	0.005867082035306334	0.00857736240913811
1.29350005e7	0.012937062937062933	0.008391608391608392	0.011258741258741259
1.29450005e7	0.011940639269406394	0.009589041095890411	0.01154337899543379
1.29550005e7	0.01361909695243029	0.011568678235344902	0.015954415954415952
1.29650005e7	0.008865248226950352	0.006049228201919065	0.009962453066332918
1.29750005e7	0.008552445575346339	0.004134860050890585	0.011351427763641505
1.29850005e7	0.008441438954825652	0.004186217683319533	0.010010120526267367
1.29950005e7	0.011712873415001074	0.010924851350383263	0.013081166272655634
1.30050005e7	0.007196833393306947	0.006717044500419815	0.007328775338850905
1.30150005e7	0.00983205782312925	0.007334183673469388	0.009523809523809525
1.30250005e7	0.01031015678254942	0.011247443762781187	0.010770279481935922
1.30350005e7	0.009104964782683389	0.006757143675198991	0.009345473286376912
1.30450005e7	0.005110451697988789	0.00501153972964062	0.005117045829212002
1.30550005e7	0.0034440197483675736	0.0025481764612199395	0.0037744863831820352
1.30650005e7	0.007899056216659827	0.0074545205854192305	0.006018328546026535
1.30750005e7	0.004349611708482676	0.004816308243727598	0.0027927120669056153
1.30850005e7	0.005638856849929516	0.005254389337434321	0.0037165192874535438
1.30950005e7	NaN	NaN	NaN
1.31050005e7	0.006399837464445348	0.004605174048489773	0.006474332926994447
1.31150005e7	0.005116490328096613	0.0034733354707705464	0.00595276263759752
1.31250005e7	0.00963961693548387	0.005460349462365591	0.008098118279569891
1.31350005e7	0.015083553210202287	0.009058927000879508	0.006226912928759894
1.31450005e7	0.017265620606265113	0.006973736010348124	0.010921770429109726
1.31550005e7	0.01300436905679774	0.007710100231303006	0.012243639167309174
1.31650005e7	0.01646926768849667	0.014785570521752592	0.008793930949063323
1.31750005e7	0.007833333333333336	0.009166666666666667	0.0037333333333333333
1.31850005e7	0.009527955117043916	0.008778293673824725	0.006239117817759721
1.31950005e7	0.01178792404523149	0.008214209515681673	0.009629471588080508
1.32050005e7	0.010672975814931651	0.010620399579390117	0.009064143007360671
1.32150005e7	0.009696969696969699	0.007902097902097902	0.009445221445221445
1.32250005e7	0.012044564890093345	0.011080999698885879	0.009479072568503463
1.32350005e7	0.013051538746755652	0.014089729328883945	0.012028179458657768
1.32450005e7	0.009242424242424243	0.009696969696969699	0.009313131313131313
1.32550005e7	0.00923061056105611	0.00721947194719472	0.007776402640264027
1.32650005e7	0.009738372093023256	0.005329457364341085	0.009250645994832041
1.32750005e7	0.01184087230598859	0.009498253684300196	0.011704574495272171
1.32850005e7	0.019127245009766092	0.01100471630698871	0.010528321661664524
1.32950005e7	0.019978817639129596	0.011778676423390463	0.009512805699980744
1.33050005e7	0.013317871951648045	0.010014758591608686	0.013676294890716144
1.33150005e7	0.010075110075110074	0.011551411551411551	0.007500647500647503
1.33250005e7	0.009453599306157849	0.006013298641225788	0.008603642671292282
1.33350005e7	0.008181337562780862	0.004784562516521279	0.005202220459952419
1.33450005e7	0.007361111111111111	0.00595679012345679	0.0065679012345679025
1.33550005e7	0.00802390098164746	0.006081946222791293	0.00647887323943662
1.33650005e7	0.010479565940316795	0.012514220705346987	0.008864968933228318
1.33750005e7	0.008049171298382654	0.0060337489359571376	0.007931500675980172
1.33850005e7	0.00893561713781739	0.0019031704033792881	0.0066007519844032865
1.33950005e7	0.010252764612954188	0.005244865718799369	0.005181674565560822
1.34050005e7	0.009941305942773293	0.00599168500855955	0.009391049156272925
1.34150005e7	0.007588774341351661	0.004639175257731959	0.006277205040091637
1.34250005e7	0.010993622020812353	0.009119391294617881	0.008794897616649883
1.34350005e7	0.008381084107225186	0.0028979780017124417	0.004636764802739907
1.34450005e7	0.009591194968553459	0.0047169811320754715	0.006918238993710691
1.34550005e7	0.010013301803133314	0.005813380628633363	0.00308404768942753
1.34650005e7	0.013398013398013395	0.010164010164010162	0.00036960036960036966
1.34750005e7	0.007748020885969345	0.006091741058896188	0.001684352366515075
1.34850005e7	0.009036843632143892	0.004409631563678562	0.003585726718885987
1.34950005e7	0.007861362056984017	0.006659717396340051	0.006219596942321056
1.35050005e7	0.01238475722188076	0.005675066584716247	0.006646179061667691
1.35150005e7	0.008703113508212798	0.007477322873253249	0.004845958976873418
1.35250005e7	0.010129564193168432	0.006870828425598744	0.0023400078523753433
1.35350005e7	0.006253908692933082	0.0057137983967252256	0.0035363010972767075
1.35450005e7	0.007366342648845686	0.0028351559335763467	0.005832320777642769
1.35550005e7	0.0103803025494552	0.0047339468951655556	0.006156775626785147
1.35650005e7	0.006935177322172348	0.003922520118079986	0.005515791176351652
1.35750005e7	0.007453068767629607	0.003890672113607626	0.005874914891547515
1.35850005e7	0.004897874114214256	0.004492612662683525	0.0034829327034412486
1.35950005e7	0.00316393361894913	0.002979268232629143	0.0024228098685182445
1.36050005e7	0.005249343832020997	0.002779064381658175	0.005661057073748134
1.36150005e7	0.004196017044960432	0.001826245760500913	0.005009131228802506
1.36250005e7	0.006084326221483328	0.002447584741849081	0.007324281887872912
1.36350005e7	0.006168783764053145	0.0013870638049350273	0.010600087604029784
1.36450005e7	0.006193693693693694	0.0027466490881125033	0.00882223687101736
1.36550005e7	0.006497256713831939	0.0025989026855327752	0.008383867552218694
1.36650005e7	0.005947586058750873	0.0035443853713549214	0.005284356371838246
1.36750005e7	0.003031610967238049	0.0028774612570395034	0.0022361984626135573
1.36850005e7	0.00654788669064748	0.005414418465227818	0.005320743405275779
1.36950005e7	0.006797305572565829	0.002082057562767912	0.0073647683200653204
1.37050005e7	0.006475053789631795	0.0021109893232655382	0.006657735557991312
1.37150005e7	0.008159071678955639	0.007151778879084571	0.008598251339699424
1.37250005e7	0.007896625987078248	0.0099106644332775	0.006365159128978224
1.37350005e7	0.006644995798505152	0.006633939233116624	0.006846225288576357
1.37450005e7	0.00649544254195417	0.005153760967714457	0.005221909873072664
1.37550005e7	0.006427158866183257	0.005456676188383505	0.004629019263165604
1.37650005e7	0.0060287081339712905	0.004529505582137162	0.006251993620414673
1.37750005e7	0.006748781113677192	0.007364639466256095	0.004618937644341802
1.37850005e7	0.00756319933692499	0.0072523829258184834	0.0071556844868075715
1.37950005e7	0.0047915431732859105	0.005400777185009551	0.004952907857472172
1.38050005e7	0.0038825500316942863	0.0041428959521869054	0.003776147785927738
1.38150005e7	0.0055000000000000005	0.005148148148148147	0.006296296296296296
1.38250005e7	NaN	NaN	NaN
1.38350005e7	NaN	NaN	NaN
