# Supplementary material for: Admixture of evolutionary rates across a butterfly hybrid zone
Source: eLife. 2022 Jun 15;11:e78135. doi: 10.7554/eLife.78135 (PMC9246367; doi:10.7554/eLife.78135)
Supplement: Figure 2—source data 2. [file elife-78135-fig2-data2.zip › Dxy_Pi_10kbWindows_10kbIncrements/Chromosome4.csv]

Position	Dxy	Pi_XY	Pi_KM
5000.5	0.0074755606670500315	0.006804677017442975	0.00697718995591336
15000.5	0.009274686215705876	0.008497167610796401	0.007797400866377873
25000.5	0.010846911708980674	0.011304787166856132	0.009144878110395355
35000.5	0.013113213267843064	0.010369292341277061	0.011242495906858285
45000.5	0.012897353933581957	0.011587639850825787	0.010442194992008522
55000.5	0.009109508963367109	0.008476227591582229	0.0078072226552351265
65000.5	0.012290328336902212	0.012535688793718773	0.012669521770164168
75000.5	0.013693383127453796	0.014267930671263048	0.012161256343962463
85000.5	0.013296792529435648	0.01258627689809176	0.010272025984571663
95000.5	0.008103241296518609	0.008303321328531413	0.00900360144057623
105000.5	0.01120567375886525	0.008085106382978723	0.011432624113475178
115000.5	0.012166333757036499	0.009139882573694086	0.011803159615035407
125000.5	0.010934937124111534	0.006287588846364133	0.010752688172043008
135000.5	0.01324821526633718	0.010250777960827384	0.010031118433095369
145000.5	0.01037344398340249	0.006051175656984786	0.009359151682803135
155000.5	0.01411462788708298	0.01335424389316605	0.011177644710578841
165000.5	0.007224630432366343	0.005390685784150273	0.007602534178059354
175000.5	0.01564185544768069	0.009169363538295576	0.016828478964401296
185000.5	0.017087062652563063	0.012408462164361268	0.014103607268782209
195000.5	0.015874423554451934	0.011469788341019272	0.015040794608017027
205000.5	0.01500923645320197	0.013700738916256158	0.01455254515599343
215000.5	0.01633946322067594	0.001946653412856196	0.012060967528164346
225000.5	0.01310311045799657	0.006531145399624458	0.010025308188423544
235000.5	0.0050581689428426885	0.0015174506828528073	0.004350025290844714
245000.5	0.014301955434288312	0.012869486130059116	0.010659390632105503
255000.5	0.015757790368271955	0.012157695939565628	0.01744570349386214
265000.5	0.014377537212449254	0.007517666516313335	0.0155014283566381
275000.5	0.013864410762542592	0.009810833039595818	0.012618963694043002
285000.5	0.013630916716596763	0.011983223487118035	0.014419812262832035
295000.5	0.014589412255106295	0.009795748228428512	0.011171321383909964
305000.5	0.013535813040763534	0.012487735260012489	0.014325216305414324
315000.5	0.012617041198501872	0.013342696629213483	0.009194756554307118
325000.5	0.012720717077773286	0.011254886103248415	0.011200970481196929
335000.5	0.01667175727957646	0.007890450010181226	0.01624923640806353
345000.5	0.01480444997236042	0.007704532891100055	0.010530679933665006
355000.5	0.01501142738416788	0.016967934067456194	0.012951035390262482
365000.5	0.012973808361802508	0.01553603383764438	0.010509191475516513
375000.5	0.002870264064293915	0.004783773440489858	0.0011481056257175658
385000.5	0.009279182356105432	0.008875739644970413	0.008248162094315939
395000.5	0.00907810878909145	0.009856232399585002	0.008892841262783458
405000.5	0.011279127416955874	0.005536274995868451	0.01183275491654272
415000.5	0.013124775260697592	0.010517799352750809	0.01323265012585401
425000.5	0.014142953929539294	0.011009485094850948	0.014092140921409214
435000.5	0.014113825601610399	0.006862475981334065	0.014109250617622835
445000.5	0.012873305049496716	0.008235587721487397	0.013393228516762331
455000.5	0.01144808743169399	0.008032786885245903	0.013005464480874317
465000.5	0.012028725314183123	0.008617594254937163	0.012327947336923998
475000.5	0.009427563754747697	0.00682763610056068	0.009549647314161693
485000.5	0.016211891527707595	0.0028633990230756273	0.010442984672393466
495000.5	0.017412935323383078	0.006840796019900498	0.014427860696517412
505000.5	0.013730323473447499	0.0012973533990659055	0.01306002421726345
515000.5	0.010592497868712704	0.010656436487638534	0.010144927536231883
525000.5	0.015448090577624257	0.007772020725388601	0.002034158510842449
535000.5	0.018158236057068743	0.012970168612191956	0.004357976653696498
545000.5	0.014880952380952378	0.006193693693693693	0.009555984555984557
555000.5	0.010050831792975971	0.007470733210104744	0.010967344423906346
565000.5	0.009375395920435828	0.0077283669073862915	0.007120233117952614
575000.5	0.01047884334792413	0.004642525533890437	0.003952778883141
585000.5	0.0143574297188755	0.008032128514056226	0.00795180722891566
595000.5	0.011341100644521568	0.004709965294992563	0.010031399768633284
605000.5	0.013596089214787657	0.008463183623586923	0.01498319584479071
615000.5	0.010974890461745872	0.006445904954499493	0.013060330299966299
625000.5	0.007594544327340359	0.006922917958255837	0.008266170696424881
635000.5	0.01743966817496229	0.011029411764705883	0.00789969834087481
645000.5	0.01320565777944674	0.00663412191763675	0.004280886218550508
655000.5	0.0139138689048761	0.003946842525979217	0.0019584332533972826
665000.5	0.009037842190016103	0.0070048309178743955	0.0029307568438003222
675000.5	0.008954594262923759	0.00697959809786777	0.004862709004448535
685000.5	0.006445513922310072	0.0027500859401856314	0.005156411137848056
695000.5	0.014901712111604307	0.0009511731135066582	0.004650179666032549
705000.5	0.012053140096618358	0.0020772946859903382	0.011516908212560389
715000.5	0.024305555555555556	0.014309764309764309	0.012289562289562291
725000.5	0.010829307568438001	0.002012882447665056	0.007697262479871176
735000.5	0.010521683469355099	0.0014402304368698992	0.009745559289486316
745000.5	0.00920245398773006	0.0057259713701431495	0.006380368098159509
755000.5	0.008700696055684454	0.003977461054027179	0.0065407137332891396
765000.5	0.006595398849712429	0.006251562890722681	0.0059264816204051005
775000.5	0.017642822851656265	0.008961433829412705	0.01581052968474956
785000.5	0.010426929392446632	0.006841817186644773	0.008976464148877943
795000.5	0.010385213651752219	0.00928721749473877	0.0073382743160398944
805000.5	0.014560644885756995	0.011477685244501388	0.011605808242579542
815000.5	0.007153958676174803	0.007359663558237337	0.004790638142256354
825000.5	0.014423740510697032	0.00914423740510697	0.00857142857142857
835000.5	0.008778994845360823	0.008322594501718213	0.004381443298969072
845000.5	0.013697719263248885	0.010771992818671453	0.010426225147948666
855000.5	0.010940919037199124	0.010535699813599158	0.008704108922927303
865000.5	0.010592138846350177	0.006221286370597244	0.0113323124042879
875000.5	0.012614678899082575	0.010066258919469929	0.011196058443764865
885000.5	0.007569281185438484	0.007373370378285958	0.00730925411412695
895000.5	0.00960564628433979	0.008038992277503482	0.007317381947081906
905000.5	0.012548530227398774	0.010953965612867442	0.010454797559622848
915000.5	0.010054186775040217	0.009017018034036067	0.007366014732029465
925000.5	0.007935822099320198	0.008123055651572762	0.00623343703191612
935000.5	0.01157529047702458	0.006714544286798622	0.008921585800198516
945000.5	0.009736448997012379	0.006028595817328212	0.008621425522833974
955000.5	0.00842125830402501	0.004025009769441188	0.007456037514654162
965000.5	0.010147804985660711	0.007776307081403044	0.006243106110743438
975000.5	0.010048368417467129	0.008788064582055997	0.0070168267593160305
985000.5	0.014654955295302858	0.012120639717919657	0.010489862737690469
995000.5	0.01192325617523691	0.008207757236808036	0.010615711252653929
1.0050005e6	0.010671632966773087	0.00925269007922431	0.009495092822513892
1.0150005e6	0.011575355100534956	0.012328598659533911	0.00982598536555371
1.0250005e6	0.007490636704119851	0.005075891977133846	0.008338261383796569
1.0350005e6	0.007947320617620345	0.005614730410370737	0.00799273387829246
1.0450005e6	0.009697087630537718	0.008432250113511059	0.012025685931115002
1.0550005e6	0.008076776890916	0.005473204104903079	0.00935005701254276
1.0650005e6	0.01748971193415638	0.010780103775272857	0.014600107353730544
1.0750005e6	0.007772485146486377	0.005480434337225978	0.009014546199549273
1.0850005e6	0.0077387198321091305	0.00472193074501574	0.010912906610703044
1.0950005e6	0.01565613435809849	0.012346996868773129	0.012809564474807855
1.1050005e6	0.010247782196390333	0.009534006322014888	0.01146120118282859
1.1150005e6	0.009020877245809493	0.006473953628425173	0.009525243400582155
1.1250005e6	0.01273525721455458	0.0109577582601422	0.012112086992890006
1.1350005e6	0.013020833333333336	0.009488448844884487	0.010767326732673268
1.1450005e6	0.01039591633466135	0.008922642762284197	0.008980743691899072
1.1550005e6	0.009518045774647889	0.007519072769953051	0.005780516431924883
1.1650005e6	0.008136176829945574	0.00433188937020993	0.004931689436854381
1.1750005e6	0.007424854194706149	0.006774338268281741	0.0060296096904441454
1.1850005e6	0.013150462472639977	0.008684600720186402	0.010520369978111984
1.1950005e6	0.012040618955512575	0.007285622179239201	0.009825918762088975
1.2050005e6	0.009500385802469135	0.011381172839506173	0.00625
1.2150005e6	0.012183235867446395	0.009574590069946107	0.005366357069143447
1.2250005e6	0.011284186716018921	0.0015936664610322847	0.008431009664815957
1.2350005e6	0.010127127774186603	0.007379875026933851	0.009157509157509156
1.2450005e6	0.00922010805731736	0.007634484378670424	0.006882781301385951
1.2550005e6	0.010162146006127174	0.0059403721138758135	0.008727490099379813
1.2650005e6	0.013464991023339317	0.008036248610754894	0.010088056766692314
1.2750005e6	0.010305343511450384	0.008142493638676846	0.008931297709923664
1.2850005e6	0.010678016726403823	0.006720430107526882	0.010015929908403028
1.2950005e6	0.013196555217831816	0.013576494427558256	0.00938196555217832
1.3050005e6	0.010128711423138802	0.008227292672224659	0.009360830773731172
1.3150005e6	0.01181031373963217	0.011119124894819088	0.01315061906479144
1.3250005e6	0.009415727855091672	0.00944333996023857	0.00989617848464767
1.3350005e6	0.01591728645481181	0.0152693261212531	0.012891593418976787
1.3450005e6	0.011714300507403954	0.01232266749508129	0.010717614165890028
1.3550005e6	0.01642022929390335	0.016875602700096432	0.01470052501875067
1.3650005e6	0.0066815144766146995	0.007009039696056597	0.005974060002620203
1.3750005e6	0.009121947132503874	0.0077499895270411795	0.00845377235976708
1.3850005e6	0.010350505763349801	0.005920175644946287	0.007433545048223948
1.3950005e6	0.014224784401949757	0.007967754030746156	0.011717285339332585
1.4050005e6	0.01188610240334378	0.008411703239289447	0.008150470219435735
1.4150005e6	0.010370604337755317	0.01010739102969046	0.010486418193303851
1.4250005e6	0.012223224125839096	0.007113515679791603	0.010800520989880772
1.4350005e6	0.0074794989636838794	0.004640893935297828	0.008398666306208885
1.4450005e6	0.00983197593367085	0.008181084452270893	0.007528065155183799
1.4550005e6	0.009360923423423423	0.005701013513513514	0.008065878378378378
1.4650005e6	0.010161135161135162	0.010782427449094115	0.007792207792207792
1.4750005e6	0.00892857142857143	0.005630630630630631	0.010682110682110684
1.4850005e6	0.009273772204806687	0.006530825496342737	0.01010971786833856
1.4950005e6	0.012349128296826106	0.00867977946654746	0.01209953807182238
1.5050005e6	0.0075953923686105105	0.004895608351331893	0.0069978401727861786
1.5150005e6	0.0069292487235594466	0.006199854121079504	0.00488694383661561
1.5250005e6	0.006389690942145223	0.005293551491819057	0.003165436851673618
1.5350005e6	0.009962526277305548	0.008637236084452974	0.007439904944703408
1.5450005e6	0.011021837659662132	0.0071075401730531515	0.01087762669962917
1.5550005e6	0.005806675938803893	0.005447380621233195	0.005303662494204914
1.5650005e6	0.003903903903903904	0.0028528528528528533	0.0028828828828828825
1.5750005e6	0.01125511596180082	0.009436107321509778	0.008685766257389725
1.5850005e6	0.0065669700910273065	0.007498916341569136	0.004612050281751193
1.5950005e6	0.004040843979868371	0.004258614014711576	0.0032520325203252024
1.6050005e6	0.01001564945226917	0.010453834115805945	0.0061721439749608765
1.6150005e6	0.011047702663154814	0.010242903131401812	0.006028680128767925
1.6250005e6	0.012916898706763194	0.012592042571623044	0.007351030258028588
1.6350005e6	0.009498604956507466	0.008575414409978664	0.005580173970129656
1.6450005e6	0.007260687732342006	0.005150247831474597	0.006614002478314745
1.6550005e6	0.01269336927915784	0.008633416778997366	0.007677001091212527
1.6650005e6	0.011704335793357936	0.00953259532595326	0.004935424354243542
1.6750005e6	0.011347712179370008	0.009260951684640225	0.005909949430329618
1.6850005e6	0.01702331418004095	0.011293837923518922	0.003870285978469058
1.6950005e6	0.016287586738627603	0.003148290927782061	0.002518632742225649
1.7050005e6	0.017242896102753584	0.00694994281692619	0.00026392187912377933
1.7150005e6	0.010307781649245064	0.0064847077042198996	0.0007097690024519292
1.7250005e6	0.013197586726998492	0.009857789269553975	0.0018315018315018317
1.7350005e6	0.014693615656079564	0.010458774462624318	0.004427333974975939
1.7450005e6	0.015210963266234499	0.0030706243602865915	0.0027066985101785513
1.7550005e6	0.011268859525817637	0.00894948926998407	0.004685596476431449
1.7650005e6	0.00929078014184397	0.014893617021276596	0.00028368794326241134
1.7750005e6	0.006220839813374807	0.008121651978572663	0.002246414377052013
1.7850005e6	0.009177559912854029	0.008905228758169932	0.0030501089324618726
1.7950005e6	0.01143033673154155	0.009988672639275048	0.004016064257028112
1.8050005e6	0.010476295317774843	0.007962718332599442	0.004329957434316747
1.8150005e6	0.009432387312186976	0.00845854201446856	0.0037618252643294376
1.8250005e6	0.006945921043305694	0.00744205826068467	0.00283506981359416
1.8350005e6	0.009699420076778565	0.006820223801355878	0.003969615290370007
1.8450005e6	0.005805708207764582	0.006943213378242628	0.0016427347397033624
1.8550005e6	0.006171319102353585	0.005747126436781609	0.004137931034482758
1.8650005e6	0.016109730277087363	0.00833103194329375	0.007659026051735248
1.8750005e6	0.01597325408618128	0.004622750536569259	0.00033019646689780416
1.8850005e6	0.010632408492900874	0.006838608831574834	0.003321610003907777
1.8950005e6	0.006874953672818915	0.006819361055518495	0.0030390630790897637
1.9050005e6	0.007434301521438451	0.004610419548178884	0.0023974181650530195
1.9150005e6	0.010346406861520524	0.010325589141477227	0.004230160712798734
1.9250005e6	0.00942211055276382	0.011426178511605647	0.0039961713328547505
1.9350005e6	0.011453568576199813	0.011072388005518042	0.0067087780439991284
1.9450005e6	0.01640278863695595	0.011597602293458431	0.010177221787855097
1.9550005e6	0.015364506264180728	0.011640524810101608	0.007852421821051593
1.9650005e6	0.008939315798521573	0.009498023035929172	0.004675949802303594
1.9750005e6	0.00809658064049736	0.004156726668112485	0.00831345333622497
1.9850005e6	0.008244244583969681	0.008541207081848521	0.005860059958142429
1.9950005e6	0.0078026846525160376	0.006546320174568538	0.005528003702968989
2.0050005e6	0.011265228240129167	0.011008366358432407	0.008674592690444736
2.0150005e6	0.009742168472327199	0.008986310573612162	0.008163265306122448
2.0250005e6	0.009922842940870983	0.008012463832628533	0.0058016173306625115
2.0350005e6	0.009698825931597753	0.006848732346435255	0.0040156542453632805
2.0450005e6	0.007941036614360441	0.006847360912981455	0.0034046600095102237
2.0550005e6	0.008308584358647996	0.007389336727478434	0.006293310705699335
2.0650005e6	0.008120748299319728	0.009141156462585035	0.006003401360544216
2.0750005e6	0.010905691732447029	0.011425010386373079	0.009209250796288601
2.0850005e6	0.009423503325942351	0.00514289233801429	0.008647450110864742
2.0950005e6	0.009331337325349302	0.0071523619427811035	0.008223552894211577
2.1050005e6	0.010382594905342454	0.009713549410248786	0.006640896025374169
2.1150005e6	0.006949077162552814	0.007254836557705137	0.004024905492550589
2.1250005e6	0.0050033217073575794	0.0050656037203122405	0.002856668327520345
2.1350005e6	0.008655981126838744	0.010165140160976964	0.004385234526783236
2.1450005e6	0.008182463613773517	0.007951721689740858	0.004756833510827121
2.1550005e6	0.012441508395265618	0.011808422791081753	0.008620974401321223
2.1650005e6	0.008324118442069052	0.007003317360855142	0.006683867797026661
2.1750005e6	0.01545830611800566	0.012573481384715873	0.014347920748965818
2.1850005e6	0.009079380497544655	0.008850035076358535	0.007457773460687495
2.1950005e6	0.008293020041465102	0.007198802119327344	0.00700299470168164
2.2050005e6	0.008262813348235672	0.009127681089999467	0.008313374846984937
2.2150005e6	0.011463706945964255	0.011072898754624564	0.01003595435360325
2.2250005e6	0.006248515086718935	0.004751722499406035	0.006576383939177952
2.2350005e6	0.007286491601608706	0.0071918618405488535	0.007655547669742134
2.2450005e6	0.009305486215121762	0.009874077772230544	0.007632994952016422
2.2550005e6	0.01033273649656819	0.004998507908087139	0.011698000596836766
2.2650005e6	0.009100678353146617	0.003492511249916046	0.01077305393243334
2.2750005e6	0.007685608534726759	0.003570650990637927	0.004711517526671021
2.2850005e6	0.011019388064222964	0.00391295566999899	0.00027264465313541354
2.2950005e6	0.016865528872778538	0.0037506922418567186	0.001308966419976841
2.3050005e6	0.014358594585698997	0.008763268328807703	0.0017773389286595905
2.3150005e6	0.016498641498641498	0.005755755755755757	0.006635206635206637
2.3250005e6	0.01926369863013698	0.007063356164383562	0.007619863013698629
2.3350005e6	0.01532567049808429	0.00685109422689785	0.009870770829274627
2.3450005e6	0.006594117316236433	0.004667903942410438	0.007221191159102413
2.3550005e6	0.007750845546786923	0.007328072153325816	0.004672428911436804
2.3650005e6	0.007011747430249634	0.006020558002936858	0.0057856093979442
2.3750005e6	0.00873098201936376	0.007996196403872754	0.00869640387275242
2.3850005e6	0.008242606748513629	0.009574550227781637	0.008246467454250637
2.3950005e6	0.009099213041034289	0.007869589657110735	0.008783024170882515
2.4050005e6	0.008738368522979547	0.0026923621935666716	0.007633082990883757
2.4150005e6	0.007096106324717827	0.005009016229212582	0.007920924330461496
2.4250005e6	0.008841234010534235	0.00436418359668924	0.01020316027088036
2.4350005e6	0.010093746670927882	0.003994886545222115	0.007883242782571642
2.4450005e6	0.009016393442622955	0.0025956284153005466	0.00937158469945355
2.4550005e6	0.012674037674037674	0.004709254709254709	0.013153153153153152
2.4650005e6	0.009702594389369332	0.007804260704492724	0.009266680728397666
2.4750005e6	0.010680491812567285	0.008555725536857612	0.01018754603660264
2.4850005e6	0.01135166455962916	0.00953434471133586	0.010882848714707124
2.4950005e6	0.0069303894510886225	0.0061944188899110695	0.0055933762649494016
2.5050005e6	0.008976803304734668	0.00924690181124881	0.006927232284715602
2.5150005e6	0.009515693793495242	0.009089617951995454	0.008166453628745915
2.5250005e6	0.010221354166666667	0.00920138888888889	0.008541666666666668
2.5350005e6	0.012812628126281258	0.01016810168101681	0.01200492004920049
2.5450005e6	0.012516787536932583	0.01001880204136449	0.010110126242277733
2.5550005e6	0.011654029766919406	0.005560235888795283	0.01247964055040719
2.5650005e6	0.010446247464503044	0.007527608744647284	0.010529637142213206
2.5750005e6	0.011616827909703897	0.00806215186162416	0.006566989152741133
2.5850005e6	0.011047299992023613	0.008175799633086065	0.008088059344340752
2.5950005e6	0.007175259530663876	0.007546017621913984	0.004135043182412982
2.6050005e6	0.03007346189164371	0.008723599632690543	0.03673094582185492
2.6150005e6	0.0	0.0	0.0
2.6250005e6	0.00588984399872652	0.007322508755173512	0.004966571155682904
2.6350005e6	0.012276406175610419	0.010644086240903218	0.009521866285792015
2.6450005e6	0.01026995305164319	0.00927963615023474	0.008274647887323943
2.6550005e6	0.0064124519541804625	0.004186170415191994	0.006104197587243597
2.6650005e6	0.009892837831195005	0.005481000835668289	0.0069311311016074335
2.6750005e6	0.008616555775340167	0.007133009650542469	0.006629503086974765
2.6850005e6	0.010110611821638436	0.010398663440488535	0.008768291277796983
2.6950005e6	0.005904410118647862	0.005764495186926348	0.005730915603313185
2.7050005e6	0.007380759356843669	0.004999324415619511	0.005891095797865152
2.7150005e6	0.00798175598631699	0.00790573926263778	0.008437856328392246
2.7250005e6	0.009421284382684282	0.006376165151255217	0.009915937553611255
2.7350005e6	0.008709899965505346	0.007876279176727606	0.00788777739450385
2.7450005e6	0.007794430567119991	0.006892404477750024	0.007678786196687946
2.7550005e6	0.009985838643841892	0.006185180557291015	0.009163230455245948
2.7650005e6	0.011576148652685666	0.007886718049829718	0.012403656569277648
2.7750005e6	0.013044415696420874	0.0038809831824062092	0.010737386804657181
2.7850005e6	0.014953681520523877	0.004232550710749082	0.005845711547676089
2.7950005e6	0.01440156599552573	0.0042179343773303506	0.007196122296793437
2.8050005e6	0.012247738343771747	0.006889352818371607	0.01130132219902575
2.8150005e6	0.013629480060575466	0.01116159066689102	0.012608671265915082
2.8250005e6	0.009038491506934702	0.00857098332554153	0.007776219417173132
2.8350005e6	0.009248327430145612	0.008180131556754934	0.008421881149153876
2.8450005e6	0.007928171268507403	0.007753101240496198	0.008183273309323731
2.8550005e6	0.011503500451671181	0.011065943992773261	0.010569105691056912
2.8650005e6	0.007922952841825601	0.008041559920296044	0.005911376790966885
2.8750005e6	0.010279928194771684	0.008302479524290363	0.003163917872770111
2.8850005e6	0.011155941789088903	0.00951789778605421	0.0074487895716946
2.8950005e6	0.006531767259758889	0.004671085785168818	0.006489126642632864
2.9050005e6	0.008774215967335592	0.005972547997567544	0.007288680392667882
2.9150005e6	0.008076608505997819	0.004839149400218103	0.006552162849872772
2.9250005e6	0.009271684762718066	0.003883534626489366	0.00793786344597617
2.9350005e6	0.011486764504183239	0.006057696703698622	0.003959219128606044
2.9450005e6	0.01009704788470479	0.0039807066480706645	0.001789865178986518
2.9550005e6	0.015169541939321837	0.0056513979773944074	0.0016855046599246481
2.9650005e6	0.00735250606544766	0.007071424344635778	0.0021658086277294517
2.9750005e6	0.013326961877455667	0.007061696931082086	0.006435170436444727
2.9850005e6	0.011255115961800816	0.010231923601637109	0.0013642564802182808
2.9950005e6	0.006761159986966438	0.00635386119257087	0.00032583903551645487
3.0050005e6	0.008992562542258282	0.008316430020283976	0.000486815415821501
3.0150005e6	NaN	NaN	NaN
3.0250005e6	NaN	NaN	NaN
3.0350005e6	NaN	NaN	NaN
3.0450005e6	NaN	NaN	NaN
3.0550005e6	NaN	NaN	NaN
3.0650005e6	NaN	NaN	NaN
3.0750005e6	NaN	NaN	NaN
3.0850005e6	NaN	NaN	NaN
3.0950005e6	NaN	NaN	NaN
3.1050005e6	NaN	NaN	NaN
3.1150005e6	NaN	NaN	NaN
3.1250005e6	NaN	NaN	NaN
3.1350005e6	0.0	0.0	0.0
3.1450005e6	NaN	NaN	NaN
3.1550005e6	NaN	NaN	NaN
3.1650005e6	NaN	NaN	NaN
3.1750005e6	NaN	NaN	NaN
3.1850005e6	NaN	NaN	NaN
3.1950005e6	NaN	NaN	NaN
3.2050005e6	0.0035714285714285713	0.007142857142857143	0.0
3.2150005e6	NaN	NaN	NaN
3.2250005e6	0.03516592372461615	0.024269440316988605	0.0033680039623576025
3.2350005e6	0.017529950669485556	0.01427061310782241	0.015081042988019731
3.2450005e6	0.011261261261261262	0.013513513513513514	0.006486486486486487
3.2550005e6	0.01025946518400847	0.009398993910510987	0.008737092930897536
3.2650005e6	0.0	0.0	0.0
3.2750005e6	0.010848414088344034	0.0072971395213076475	0.009223584354932864
3.2850005e6	NaN	NaN	NaN
3.2950005e6	0.003968253968253968	0.0	0.007936507936507936
3.3050005e6	NaN	NaN	NaN
3.3150005e6	0.010721247563352826	0.003898635477582846	0.011306042884990253
3.3250005e6	0.012258543833580984	0.012630014858841009	0.013075780089153045
3.3350005e6	0.013106416275430355	0.013693270735524255	0.006259780907668231
3.3450005e6	0.0	0.0	0.0
3.3550005e6	0.0075066514633219325	0.0070315469403268716	0.003040668947168377
3.3650005e6	0.007453151618398639	0.00809199318568995	0.001873935264054515
3.3750005e6	0.014110657259561827	0.011820769897264514	0.009481371456863473
3.3850005e6	0.007932613673536147	0.0069512594046450766	0.008406934903500163
3.3950005e6	0.009745665403605466	0.007607073142725916	0.008738087036399129
3.4050005e6	0.010470867861501892	0.007933448962548982	0.009019078820582
3.4150005e6	0.012527085590465871	0.008351390393643913	0.01343445287107259
3.4250005e6	0.012630385487528345	0.00598639455782313	0.010648526077097504
3.4350005e6	0.012265409164523197	0.0052872249214061156	0.00868819662760789
3.4450005e6	0.010761366693570085	0.008833288494305444	0.009200968523002423
3.4550005e6	0.010293414604995818	0.007798494083901039	0.009501613481534601
3.4650005e6	0.011228878648233485	0.00946236559139785	0.006402457757296467
3.4750005e6	0.009344450833812535	0.0076193214491086835	0.006670500287521563
3.4850005e6	0.019565906210392902	0.007446134347275032	0.013307984790874522
3.4950005e6	0.015270780856423175	0.005667506297229219	0.010453400503778335
3.5050005e6	0.006404571879002857	0.00773475219233422	0.006108976253818112
3.5150005e6	0.012427805280528052	0.008508663366336634	0.013325082508250825
3.5250005e6	0.01023222992045163	0.006158583525789068	0.010110341288170387
3.5350005e6	0.010428270825597226	0.009035771753929943	0.008812971902463178
3.5450005e6	0.009794560185185182	0.007552083333333333	0.008310185185185186
3.5550005e6	0.00855374909002669	0.00533851007037127	0.006632694329855212
3.5650005e6	0.01165283540802213	0.009128630705394191	0.011313969571230984
3.5750005e6	0.019354486969796098	0.013684440082869917	0.017489913858903066
3.5850005e6	0.011498596415461025	0.010508889368746851	0.012006046210321747
3.5950005e6	0.010377250315330813	0.005360623781676413	0.008691663800022934
3.6050005e6	0.011286849335412491	0.005346402316774337	0.009504715229821046
3.6150005e6	0.007615317667536988	0.00707136640557006	0.007049608355091383
3.6250005e6	0.011840986394557823	0.012840136054421768	0.010153061224489798
3.6350005e6	0.016317547055251975	0.01665907710989678	0.014799635701275045
3.6450005e6	0.010653912339305597	0.008907784188683066	0.011539629517157606
3.6550005e6	0.011403735261210086	0.009639383767966263	0.011687752818659096
3.6650005e6	0.009972998867694453	0.00840519118543681	0.010086229422524169
3.6750005e6	0.026533389156374293	0.018351824715651385	0.016384062521805874
3.6850005e6	0.018640825754294793	0.008733939656416919	0.013714450700158793
3.6950005e6	0.01389357633029587	0.006187422657216785	0.013319833502081223
3.7050005e6	0.014892844169996368	0.013984743915728294	0.013100859668240709
3.7150005e6	0.013320395201129147	0.01261467889908257	0.013549752999294284
3.7250005e6	0.012014424450157097	0.00871179662953442	0.012710654098828907
3.7350005e6	0.011758348240906385	0.008907274895646989	0.01144901610017889
3.7450005e6	0.018008207070707074	0.011931818181818182	0.013244949494949494
3.7550005e6	0.010646108663729809	0.007372736172295644	0.007207537934410182
3.7650005e6	0.010700702636498423	0.011184168117063109	0.005002256172242635
3.7750005e6	0.014150598889862696	0.010042360502483203	0.012489044697633653
3.7850005e6	0.0069693064108072	0.0038904004964437446	0.006883383455057522
3.7950005e6	0.0034413195680550613	0.0011273288240180373	0.0034175863296546814
3.8050005e6	0.0029449968646421206	0.0004926990952252978	0.003251814028486966
3.8150005e6	0.00568583426884537	0.0049893975302482225	0.004149515612656438
3.8250005e6	0.007735749934331497	0.006934594168636722	0.0040767008142894665
3.8350005e6	0.007445083296476485	0.004938817632316086	0.00759251068848592
3.8450005e6	0.01089298539621738	0.008219615353922273	0.007501396536589259
3.8550005e6	0.007740781079819513	0.006171879051916394	0.008910326227892744
3.8650005e6	0.013835524098415907	0.005662285136501517	0.010084260195483653
3.8750005e6	0.009036144578313254	0.005238344683080147	0.006530469704906585
3.8850005e6	0.006566713156671316	0.006159925615992562	0.0056717805671780575
3.8950005e6	0.00908551709263453	0.009921276825191417	0.008152701391135555
3.9050005e6	0.008205689277899345	0.006199854121079504	0.00664791080546004
3.9150005e6	0.013554463554463556	0.008435708435708436	0.0027518427518427517
3.9250005e6	0.023048070279340638	0.0054288816503800215	0.0017569835159411704
3.9350005e6	0.02190819423368741	0.004236216489630754	0.0020738492665655027
3.9450005e6	0.01636721634260399	0.008204118467470671	0.0006399212404627124
3.9550005e6	0.0131436019986965	0.0034035773770729233	0.0017235136505177782
3.9650005e6	0.017524644030668127	0.0104052573932092	0.0009127418765972983
3.9750005e6	0.01955879008414828	0.005155029944659237	0.0015010234250625422
3.9850005e6	0.02246595222147801	0.0037396740343826743	0.004375976780531368
3.9950005e6	0.02107988165680473	0.004520052596975675	0.0012491781722550953
4.0050005e6	0.019106999195494762	0.004156610351300617	0.0016626441405202465
4.0150005e6	0.020860552216705856	0.0010452051215050955	0.001742008535841826
4.0250005e6	0.014836197636949516	0.0030880773361976373	0.002864303616183316
4.0350005e6	0.011266225814352193	0.005429014613437831	0.0022369172993713777
4.0450005e6	0.012056247118487786	0.0026740433379437525	0.005993545412632548
4.0550005e6	0.010669164095783753	0.0012119876597620097	0.0061260467166152485
4.0650005e6	0.0076042646597679515	0.0012543116964565694	0.006930072122922546
4.0750005e6	0.008739762865175407	0.0025058061361691725	0.008067473414008068
4.0850005e6	NaN	NaN	NaN
4.0950005e6	0.02037921251124489	0.004255760847000208	0.0010379904504878555
4.1050005e6	0.013501153264932795	0.005289111588324187	0.0030700707866062197
4.1150005e6	0.018426344896933133	0.016540975364504776	0.0033383609854198085
4.1250005e6	0.012294297742058938	0.010045924225028702	0.0013011863758132414
4.1350005e6	0.012181020733652315	0.012639553429027115	0.0022647527910685805
4.1450005e6	0.01216275984077842	0.012826183104820874	0.003494029190623618
4.1550005e6	0.010946412790230578	0.0067887844460512575	0.003631397123804933
4.1650005e6	0.019032818661854155	0.00818795535057817	0.002446360537397233
4.1750005e6	0.017663934426229506	0.0035792349726775966	0.0031584699453551914
4.1850005e6	0.010584677419354835	0.0030241935483870963	0.0064516129032258064
4.1950005e6	0.009159964253798038	0.0031277926720285967	0.0014298480786416443
4.2050005e6	0.004719921631489891	0.0017811025024490159	0.0017454804524000356
4.2150005e6	0.012480620155038757	0.004806201550387597	0.004806201550387596
4.2250005e6	0.015813088203107898	0.006529510469103379	0.0021740716422265992
4.2350005e6	0.01575111849084452	0.0121765601217656	0.0020755500207555
4.2450005e6	0.017746371722846436	0.005062031835205993	0.0015332397003745316
4.2550005e6	0.023477812177502583	0.008771929824561403	0.002270381836945305
4.2650005e6	0.01682194616977226	0.01323572907423839	0.006713989943803607
4.2750005e6	0.020271011630458646	0.006034671933289444	0.00934825543120474
4.2850005e6	0.016321632163216325	0.0029102910291029104	0.008544854485448545
4.2950005e6	0.009917710636207321	0.0031319086219602065	0.007320068779169738
4.3050005e6	0.013101065361359056	0.009933774834437087	0.005470774546501583
4.3150005e6	0.005638400474812673	0.005601305734846799	0.0027450107574745904
4.3250005e6	0.007008907641819033	0.0020159399906235346	0.0040693858415377406
4.3350005e6	0.01857661822985469	0.003880449141347424	0.008531483927785117
4.3450005e6	0.008899143045484509	0.0013733245440562512	0.005603164139749507
4.3550005e6	0.010465612985903462	0.005054819877545209	0.008714224690303288
4.3650005e6	0.015002367904742577	0.010384953656721466	0.007726134902915905
4.3750005e6	0.011916974422103677	0.013370263985774858	0.002680891806866366
4.3850005e6	0.014799803488086469	0.0053221976582330304	0.00723818881519692
4.3950005e6	0.018861293345829425	0.005076538581693221	0.00796626054358013
4.4050005e6	0.014737718567860112	0.007271718012767138	0.004784901470996392
4.4150005e6	0.016866822886155045	0.008030658074594806	0.0032220269478617455
4.4250005e6	0.015360915492957749	0.009712441314553991	0.0018309859154929582
4.4350005e6	0.01152467133344716	0.005947299527630756	0.005713960503101702
4.4450005e6	0.018521031207598373	0.006060606060606061	0.008430574400723654
4.4550005e6	0.0195176134560457	0.004205014281180578	0.006220247540463345
4.4650005e6	0.010330796871697316	0.0023779327837666455	0.0010568590150073982
4.4750005e6	0.009359089547768791	0.0034441449535789156	0.0025157232704402514
4.4850005e6	0.018625192012288783	0.01228878648233487	0.017050691244239632
4.4950005e6	0.0	0.0	0.0
4.5050005e6	NaN	NaN	NaN
4.5150005e6	0.004087193460490463	0.0038601271571298812	0.0029064486830154396
4.5250005e6	0.0062224322621298065	0.005198487712665407	0.003402646502835539
4.5350005e6	0.00943232952578747	0.011682242990654205	0.0052267220491519556
4.5450005e6	0.016276300119094873	0.015085351329892813	0.011089056503903664
4.5550005e6	0.008648056923918993	0.006732348111658456	0.0056048166392993985
4.5650005e6	0.012732278045423264	0.0146822665749025	0.0035329203945859144
4.5750005e6	0.013477975016436557	0.005494505494505495	0.010049779280548512
4.5850005e6	0.010904848853722865	0.0060188002975586664	0.008710353689051193
4.5950005e6	0.02141090719770922	0.008330079396069242	0.004243134192372771
4.6050005e6	0.019894894894894887	0.002782193958664547	0.006871577459812753
4.6150005e6	0.035330836454431955	0.005742821473158552	0.003945068664169789
4.6250005e6	0.02076643117105545	0.004121173196317705	0.005716120745022478
4.6350005e6	0.01552907186710003	0.008306247742867461	0.00628385698808234
4.6450005e6	0.022724407463439233	0.012291981845688351	0.006606152294503277
4.6550005e6	0.018168440117726965	0.008829522300203759	0.013357482454154405
4.6650005e6	0.017410200020944597	0.006545187977798724	0.013257932767829089
4.6750005e6	0.016728395061728397	0.015185185185185184	0.011012345679012348
4.6850005e6	0.017240446032261558	0.016672079679549638	0.011605499621089097
4.6950005e6	0.005927475592747557	0.004323570432357043	0.006582984658298465
4.7050005e6	0.014618249534450652	0.017690875232774673	0.011582867783985103
4.7150005e6	0.014740290126345345	0.013882389642801432	0.013008890968647636
4.7250005e6	0.0076754385964912285	0.007858187134502925	0.008698830409356725
4.7350005e6	0.01164566628484154	0.013554791905307369	0.012275677739595264
4.7450005e6	0.013339382940108897	0.013853599516031457	0.015414398064125834
4.7550005e6	0.014386587034963295	0.010420554933432873	0.015366430260047281
4.7650005e6	0.00917970184328413	0.0070132922082690756	0.009355952118675185
4.7750005e6	0.011626227614095897	0.011409589832466783	0.013056036972848066
4.7850005e6	0.01830629995298543	0.021097790314997648	0.01506817113305125
4.7950005e6	0.017921146953405017	0.01850094876660342	0.017394054395951927
4.8050005e6	0.013476963253124417	0.009699682894982279	0.008878940496176086
4.8150005e6	0.01038324420677362	0.0053030303030303025	0.007967914438502675
4.8250005e6	0.014028365045806906	0.010614869626497533	0.009989429175475687
4.8350005e6	0.01149693761029793	0.011730509706218209	0.012228796844181461
4.8450005e6	0.013235856269113147	0.013474770642201836	0.012003058103975534
4.8550005e6	0.016078336557059956	0.01636041263700838	0.00751128304319794
4.8650005e6	0.010633139373787752	0.009213078415073427	0.003962316431144362
4.8750005e6	0.015626616992652383	0.009624340266997829	0.009810617820552625
4.8850005e6	0.01622130077555095	0.016547646471627122	0.011502725946402519
4.8950005e6	0.022101449275362322	0.02546583850931677	0.015113871635610765
4.9050005e6	0.015290785061856868	0.015146259683200368	0.012533240837090991
4.9150005e6	0.010549313358302122	0.013233458177278404	0.008938826466916353
4.9250005e6	0.01530453697949037	0.012326496788895795	0.014045991298943442
4.9350005e6	0.017752715121136173	0.013523391812865498	0.018629908103592316
4.9450005e6	0.011782435950130156	0.014591039868475134	0.013262090697355804
4.9550005e6	0.009831460674157301	0.014044943820224719	0.00749063670411985
4.9650005e6	0.01988587974791347	0.01890648952478283	0.01924714699369784
4.9750005e6	0.008983890954151178	0.009913258983890954	0.008178438661710037
4.9850005e6	0.027938342967244702	0.009633911368015413	0.037508028259473344
4.9950005e6	0.010814849771904986	0.006528236589586283	0.012018247601069686
5.0050005e6	0.010081510081510084	0.006149006149006149	0.010639210639210639
5.0150005e6	0.014034096260713946	0.017048130356974663	0.010794009607233682
5.0250005e6	0.011901057871810823	0.012134411947728687	0.009064509437875961
5.0350005e6	0.009032773780975221	0.008153477218225418	0.009208633093525178
5.0450005e6	0.016083376222336594	0.009521358723623264	0.015268485160404872
5.0550005e6	0.010597743214394634	0.005641964013418726	0.011558401951814578
5.0650005e6	0.008042895442359253	0.004021447721179625	0.008579088471849869
5.0750005e6	0.016016981860285606	0.011514215875466359	0.013997169689952396
5.0850005e6	0.0022909507445589925	0.0	0.0032073310423825895
5.0950005e6	0.02088100686498856	0.0030511060259344014	0.017162471395881007
5.1050005e6	0.014985770188545001	0.0030238349341871217	0.00846673781572394
5.1150005e6	0.012111352133044108	0.004699927693420101	0.003470715835140998
5.1250005e6	0.021322378716744913	0.0027386541471048514	0.009076682316118936
5.1350005e6	0.012380952380952383	0.014285714285714285	0.007619047619047619
5.1450005e6	0.019951499118165784	0.006393298059964726	0.014726631393298058
5.1550005e6	0.014401772525849331	0.0036927621861152144	0.011521418020679469
5.1650005e6	0.005678022712090849	0.0058905690168215225	0.005246857351065768
5.1750005e6	0.01169701568032372	0.014162873039959535	0.008143651997976734
5.1850005e6	0.011313982521847692	0.012952559300873906	0.003995006242197254
5.1950005e6	0.005742374127159133	0.007533994854832783	0.0035281146637265713
5.2050005e6	0.0030434086176517705	0.0030434086176517705	0.0027550856959794963
5.2150005e6	0.006547619047619048	0.006565656565656566	0.00676767676767677
5.2250005e6	0.007927728613569324	0.006667895771878073	0.007558997050147493
5.2350005e6	0.015218878248974006	0.00421796625626995	0.013862289101687188
5.2450005e6	0.009547759241086032	0.005070330389270527	0.0073274452077199854
5.2550005e6	0.0091324200913242	0.0	0.0073059360730593605
5.2650005e6	0.019107783497114336	0.017703946342224303	0.020340040555295587
5.2750005e6	0.013511326860841425	0.016585760517799353	0.014271844660194174
5.2850005e6	0.01150469270360279	0.010899182561307902	0.009324856191341204
5.2950005e6	0.0065704026281610504	0.007334402933761174	0.004966001986400795
5.3050005e6	0.008655656960741706	0.008981602201941186	0.007808199333623062
5.3150005e6	0.010743771192687603	0.011573050272740673	0.008477075040542535
5.3250005e6	0.00758769166141567	0.008926696072253729	0.005377021634110481
5.3350005e6	0.01093887423043096	0.010004397537379067	0.009080914687774845
5.3450005e6	0.01355707243079257	0.018155100492984452	0.01031475161167994
5.3550005e6	0.011376715360779105	0.011155378486055778	0.011084550686144312
5.3650005e6	0.00925925925925926	0.008560447239692522	0.00836245050081528
5.3750005e6	0.007720084671896402	0.007657825924542398	0.006586975470053544
5.3850005e6	0.0076761904761904745	0.006019047619047619	0.006933333333333333
5.3950005e6	0.005247376311844077	0.0034982508745627187	0.005513909711810761
5.4050005e6	0.008203799654576856	0.00918825561312608	0.006811744386873921
5.4150005e6	0.013647918652685097	0.01426755640292342	0.011960597394343821
5.4250005e6	0.007274676468336012	0.005360287924037063	0.009005283712382265
5.4350005e6	0.006239600665557402	0.0059622850804215205	0.006711037160288406
5.4450005e6	0.009661340980472484	0.008261641403796259	0.005107196504164959
5.4550005e6	0.010516762758915226	0.008968609865470852	0.007217595558402734
5.4650005e6	0.008264022179569204	0.008104073363190445	0.006973768394113884
5.4750005e6	0.009277264624858209	0.005671690163668773	0.007065305461027387
5.4850005e6	0.0074377027679988945	0.003416856492027335	0.006391937599226892
5.4950005e6	0.007374895497432222	0.007046458855846173	0.007428639675146303
5.5050005e6	0.012746234067207417	0.012649671687910391	0.011201235998455
5.5150005e6	0.00982371147893958	0.011505853855470328	0.011061768268066208
5.5250005e6	0.013117283950617285	0.00945216049382716	0.015663580246913576
5.5350005e6	0.008388520971302429	0.003973509933774834	0.009094922737306842
5.5450005e6	0.006355327049414455	0.0031419594401599546	0.00834047415024279
5.5550005e6	0.016607486314543573	0.013093652907234797	0.012279923065542242
5.5650005e6	NaN	NaN	NaN
5.5750005e6	NaN	NaN	NaN
5.5850005e6	0.00657894736842105	0.0	0.0043859649122807015
5.5950005e6	0.0035161744022503515	0.0	0.0014064697609001407
5.6050005e6	0.015810621942697417	0.0064640111809923136	0.007302585604472397
5.6150005e6	0.014150943396226417	0.007989121196668367	0.005915349311575726
5.6250005e6	NaN	NaN	NaN
5.6350005e6	0.0077639751552795065	0.0031055900621118015	0.004140786749482401
5.6450005e6	0.01453047061374973	0.0035783994795055302	0.007243548037302102
5.6550005e6	0.005076142131979696	0.002538071065989848	0.003722504230118444
5.6650005e6	0.03278688524590165	0.0	0.039344262295081964
5.6750005e6	NaN	NaN	NaN
5.6850005e6	0.008241758241758238	0.0018315018315018313	0.009279609279609278
5.6950005e6	NaN	NaN	NaN
5.7050005e6	0.01663372859025033	0.003293807641633728	0.009617918313570485
5.7150005e6	NaN	NaN	NaN
5.7250005e6	0.00813008130081301	0.0	0.005691056910569107
5.7350005e6	NaN	NaN	NaN
5.7450005e6	0.0043859649122807015	0.004784688995215311	0.0036682615629984048
5.7550005e6	0.017563868613138685	0.017487834549878345	0.013077858880778588
5.7650005e6	0.018678160919540235	0.013888888888888888	0.01293103448275862
5.7750005e6	0.006203473945409429	0.005789909015715467	0.0016542597187758476
5.7850005e6	0.010168650793650794	0.01140873015873016	0.010912698412698412
5.7950005e6	NaN	NaN	NaN
5.8050005e6	NaN	NaN	NaN
5.8150005e6	NaN	NaN	NaN
5.8250005e6	NaN	NaN	NaN
5.8350005e6	NaN	NaN	NaN
5.8450005e6	NaN	NaN	NaN
5.8550005e6	NaN	NaN	NaN
5.8650005e6	NaN	NaN	NaN
5.8750005e6	NaN	NaN	NaN
5.8850005e6	NaN	NaN	NaN
5.8950005e6	NaN	NaN	NaN
5.9050005e6	NaN	NaN	NaN
5.9150005e6	NaN	NaN	NaN
5.9250005e6	NaN	NaN	NaN
5.9350005e6	NaN	NaN	NaN
5.9450005e6	NaN	NaN	NaN
5.9550005e6	NaN	NaN	NaN
5.9650005e6	NaN	NaN	NaN
5.9750005e6	NaN	NaN	NaN
5.9850005e6	NaN	NaN	NaN
5.9950005e6	NaN	NaN	NaN
6.0050005e6	NaN	NaN	NaN
6.0150005e6	NaN	NaN	NaN
6.0250005e6	NaN	NaN	NaN
6.0350005e6	NaN	NaN	NaN
6.0450005e6	NaN	NaN	NaN
6.0550005e6	NaN	NaN	NaN
6.0650005e6	NaN	NaN	NaN
6.0750005e6	NaN	NaN	NaN
6.0850005e6	NaN	NaN	NaN
6.0950005e6	NaN	NaN	NaN
6.1050005e6	NaN	NaN	NaN
6.1150005e6	NaN	NaN	NaN
6.1250005e6	NaN	NaN	NaN
6.1350005e6	NaN	NaN	NaN
6.1450005e6	NaN	NaN	NaN
6.1550005e6	NaN	NaN	NaN
6.1650005e6	NaN	NaN	NaN
6.1750005e6	NaN	NaN	NaN
6.1850005e6	NaN	NaN	NaN
6.1950005e6	NaN	NaN	NaN
6.2050005e6	NaN	NaN	NaN
6.2150005e6	0.014013118664281454	0.0103359173126615	0.0012323593718942558
6.2250005e6	0.008044030482641832	0.005644933672029354	0.0005080440304826417
6.2350005e6	0.010439560439560439	0.010256410256410256	0.0016117216117216113
6.2450005e6	0.008706467661691544	0.007462686567164177	0.0
6.2550005e6	0.021953405017921146	0.019713261648745522	0.005017921146953406
6.2650005e6	0.010923185341789996	0.0021141649048625794	0.001127554615926709
6.2750005e6	0.023817605793165875	0.011201629327902238	0.008870785245530664
6.2850005e6	0.01519028292453385	0.00435268513616846	0.0014822657490735837
6.2950005e6	0.02070347284060552	0.009587414663104778	0.001602849510240427
6.3050005e6	0.027061942151533448	0.006610294611099926	0.0014495671431447557
6.3150005e6	0.013937463568989929	0.002060954284286785	0.0018319593638104756
6.3250005e6	0.012748377939983782	0.007400648824006488	0.0019059205190592053
6.3350005e6	0.007859167211685196	0.0045345541748419435	0.0015347721822541961
6.3450005e6	0.006700167504187605	0.0008375209380234506	0.0015912897822445559
6.3550005e6	0.01626746506986028	0.006107784431137724	0.006307385229540919
6.3650005e6	0.011904761904761906	0.004493942946463462	0.000781555295037124
6.3750005e6	0.014473529064968751	0.006544039617969579	0.001344181110718076
6.3850005e6	0.01691345837446528	0.010562685093780848	0.002619282658769332
6.3950005e6	0.010622511762576907	0.006948968512486427	0.007701773434672459
6.4050005e6	0.01571622539035981	0.012695179904955873	0.011378139850644944
6.4150005e6	0.008491256980682963	0.011947267234276297	0.0017394488693582353
6.4250005e6	0.009964529076822552	0.004200504060487258	0.009577149257910951
6.4350005e6	0.011452241715399611	0.00371588693957115	0.002168615984405458
6.4450005e6	0.015806143181546557	0.00902354487869009	0.004732879168160631
6.4550005e6	0.020234674329501916	0.0067049808429118785	0.011558109833971904
6.4650005e6	0.01733500417710944	0.008249791144527986	0.008563074352548035
6.4750005e6	0.014612676056338024	0.0051056338028169015	0.00687793427230047
6.4850005e6	0.0132251936285255	0.005406985240391641	0.010404793219348242
6.4950005e6	0.016345314607633107	0.006744425930334048	0.00836308815361422
6.5050005e6	0.0191113369467028	0.007509033423667569	0.0008130081300813009
6.5150005e6	0.037650910579087385	0.01064047472887252	0.0017597708205443015
6.5250005e6	NaN	NaN	NaN
6.5350005e6	0.02008106116433309	0.005404077622205847	0.010022107590272661
6.5450005e6	0.009433962264150943	0.003144654088050314	0.005974842767295597
6.5550005e6	0.01567040265670403	0.006641760066417601	0.004151100041511001
6.5650005e6	0.01884033984331899	0.015337084850491007	0.009643605870020965
6.5750005e6	0.01733348488292794	0.013033265136015762	0.0027127377434265363
6.5850005e6	0.014619883040935673	0.018128654970760234	0.004538011695906433
6.5950005e6	0.013694898464586434	0.003219415552253591	0.0023377909856364537
6.6050005e6	0.023493343825824648	0.006098760574463899	0.005115089514066497
6.6150005e6	0.023104770017035776	0.003904031800113572	0.0038898353208404314
6.6250005e6	0.01809899639481633	0.0073078047354574694	0.0031764591250121794
6.6350005e6	0.03493629264282778	0.010686395396629675	0.003945745992601726
6.6450005e6	0.024101610904584878	0.006195786864931847	0.0033705080545229243
6.6550005e6	0.014126174099548854	0.009577693957547517	0.0033281562014643887
6.6650005e6	0.010568470969234328	0.010929909784871615	0.007332870691649318
6.6750005e6	0.014757515909589644	0.021395655036208033	0.012244897959183673
6.6850005e6	0.015935537019874362	0.012820512820512822	0.013304500051488002
6.6950005e6	0.01165279429250892	0.010780816488307572	0.005723345223939756
6.7050005e6	0.015105870201411605	0.014087335743386697	0.0023985769208699145
6.7150005e6	0.01683139951296376	0.013321873657069189	0.005156854318865493
6.7250005e6	0.018715524034672974	0.0169424743892829	0.006304176516942475
6.7350005e6	0.01461282711282711	0.013459888459888459	0.0031960531960531966
6.7450005e6	0.01036036036036036	0.007526881720430107	0.005823888404533565
6.7550005e6	0.007771669042286025	0.0031561800040724904	0.008918753817959682
6.7650005e6	0.010639573218246117	0.005814301984055625	0.011065156146975962
6.7750005e6	0.010619076839162746	0.007022567668916614	0.011890638849117067
6.7850005e6	0.011397889977392613	0.007818387339864355	0.010989701080130622
6.7950005e6	0.011418555578245183	0.009325437342590703	0.010700428833979989
6.8050005e6	0.008541039965620972	0.005837272597049133	0.008480160435467699
6.8150005e6	0.009846729638210656	0.008792253311946772	0.0062971543990970125
6.8250005e6	0.018508631429079905	0.013970457376757431	0.006727175654030968
6.8350005e6	0.015241564417177916	0.015433282208588956	0.011017382413087936
6.8450005e6	0.01532345221553188	0.006716072255673923	0.008522464103751737
6.8550005e6	0.016198471639220748	0.005542998600796469	0.006823807986223227
6.8650005e6	0.007998936008511934	0.005927952576379389	0.0031311749506003953
6.8750005e6	0.011837743166322634	0.011947207105773442	0.009682867329705386
6.8850005e6	0.015558874782175753	0.006679943573147456	0.0065554725748900484
6.8950005e6	0.013378244652508182	0.008449417675268326	0.004064854989723682
6.9050005e6	0.02028644543503384	0.00903912828132739	0.0018325903912828133
6.9150005e6	0.012048744731537475	0.010307861462341946	0.00936411947956753
6.9250005e6	0.012643314341984948	0.01280157557853274	0.0057677428430751914
6.9350005e6	0.00479296066252588	0.004554865424430642	0.0040331262939958595
6.9450005e6	0.005915206905305916	0.005178979436405179	0.006052297537446052
6.9550005e6	0.011234504132231406	0.008034894398530761	0.011868686868686869
6.9650005e6	0.010215166806840483	0.009601906363891225	0.009335576114381832
6.9750005e6	0.009721564915601829	0.006310143555765893	0.010096229689225428
6.9850005e6	0.007763808295723189	0.006608639587362991	0.009047926069202664
6.9950005e6	0.009689111947581206	0.007040289976300014	0.010051582322598635
7.0050005e6	0.011488263609746412	0.008634807205597736	0.011165698972755695
7.0150005e6	0.01035206129149945	0.011522558676881916	0.011030037699136568
7.0250005e6	0.01105620753551575	0.009820877084620136	0.007601400041177681
7.0350005e6	0.013387267649041704	0.011581431185591832	0.01263603968024656
7.0450005e6	0.014815840487399612	0.004800147696852212	0.007569463675805409
7.0550005e6	0.01070072919788233	0.006268105084407152	0.007571671161722105
7.0650005e6	0.009708982700358098	0.005421899430070106	0.005346245019417966
7.0750005e6	0.013951905626134306	0.004940512200040331	0.005716878402903813
7.0850005e6	0.010959372697610777	0.004289022208188612	0.0011788232817598148
7.0950005e6	0.009546133985595869	0.005979073243647235	0.0046066041581736645
7.1050005e6	0.008212198945418268	0.008550662676357417	0.007481829841812741
7.1150005e6	0.005618892508143322	0.005238870792616721	0.004603691639522258
7.1250005e6	0.013194444444444451	0.013888888888888888	0.012142857142857143
7.1350005e6	0.010926350662589195	0.011850152905198775	0.010091743119266056
7.1450005e6	0.008191967522111066	0.007394519356241844	0.009134406263592864
7.1550005e6	0.007095709570957099	0.006270627062706272	0.007656765676567657
7.1650005e6	0.01490676496097138	0.015755998843596415	0.013154090777681409
7.1750005e6	0.008273129806571893	0.009749087236852328	0.0073021051813874
7.1850005e6	0.009697058967938332	0.006603819904747878	0.010232238424903029
7.1950005e6	0.010092153221924215	0.008355683928203012	0.0105769892029434
7.2050005e6	0.011387860428587457	0.008779311118590823	0.012004936609446876
7.2150005e6	0.010556459265283992	0.007286159685509014	0.011210519181238986
7.2250005e6	0.008281662647835574	0.00838213342519233	0.007440578711677573
7.2350005e6	0.009012305523933431	0.007806147341031061	0.009432428037079199
7.2450005e6	0.005753771611056051	0.004267151194802334	0.006397973791432661
7.2550005e6	0.010408840470823943	0.01048710242925119	0.008151765589782119
7.2650005e6	0.004690682963439478	0.0025195668489332045	0.00459954969443551
7.2750005e6	0.013754885953193805	0.009178170303300183	0.01344812230963337
7.2850005e6	0.014097467608951704	0.011999411071849236	0.01329505300353357
7.2950005e6	0.010503167866149967	0.010026450144553115	0.007812019437780649
7.3050005e6	0.010578957491825351	0.00875168301596461	0.010450727704045652
7.3150005e6	0.009006468110709988	0.010491877256317688	0.007716606498194946
7.3250005e6	0.010201849768778906	0.009342582177227846	0.007549056367954007
7.3350005e6	0.014521343635267686	0.012877417940709077	0.010269055838676091
7.3450005e6	0.013270820089001907	0.013641661368934096	0.010245814791269335
7.3550005e6	0.01016880211511084	0.010609450206765644	0.007565588773642464
7.3650005e6	0.00721086530383646	0.007700924110893307	0.0060113880332306555
7.3750005e6	0.009387027128508401	0.008448324415657562	0.008129165493288276
7.3850005e6	0.011118001417434442	0.011162296243798725	0.00970942593905032
7.3950005e6	0.012288310615448163	0.010481206113176373	0.0117513424204874
7.4050005e6	0.009093915343915343	0.008818342151675485	0.008730158730158729
7.4150005e6	0.007729013086462084	0.006657523287044973	0.0085147722727013
7.4250005e6	0.015921293123143707	0.01028101439342015	0.008841672378341329
7.4350005e6	0.007165890361877463	0.0073450376209244	0.003702376686970022
7.4450005e6	0.015537751881524642	0.007687950149712714	0.0092579104960751
7.4550005e6	0.012417582417582418	0.015677655677655677	0.011487179487179488
7.4650005e6	0.0065434320300997864	0.007225039533235181	0.005049348383227003
7.4750005e6	0.010384080639555095	0.012049588691924457	0.007079133356505618
7.4850005e6	0.00783833990304019	0.007611798287345384	0.00631598024557111
7.4950005e6	0.005602132174093049	0.0053045593334368375	0.005796201417999275
7.5050005e6	0.006923200772822412	0.005500992862126335	0.006472387699243278
7.5150005e6	0.006600660066006601	0.006752982990606751	0.006133536430566133
7.5250005e6	0.008387380895187766	0.009248138361758348	0.007014172471775163
7.5350005e6	0.009909786768726078	0.005148532895935848	0.011937306360488426
7.5450005e6	0.012664574069230099	0.006190600749847414	0.010986136541982734
7.5550005e6	0.009738863287250385	0.002427035330261137	0.005333333333333333
7.5650005e6	0.01030774462297033	0.011264133299328403	0.00843322281730851
7.5750005e6	0.012679036458333334	0.010937500000000001	0.01100260416666667
7.5850005e6	0.00692966903073286	0.006885342789598109	0.006926713947990544
7.5950005e6	0.006174066710846035	0.005632869449966865	0.005902363596200574
7.6050005e6	0.009803921568627453	0.01073762838468721	0.009648303765950826
7.6150005e6	0.007493709659774643	0.0075484082704299306	0.0067607482769937634
7.6250005e6	0.007924528301886792	0.006666666666666665	0.00830188679245283
7.6350005e6	0.00870612838697945	0.00845608292416803	0.008165120931078377
7.6450005e6	0.009675660943036249	0.006177886799309531	0.011283728536385935
7.6550005e6	0.0052946970940732216	0.004405406884474361	0.004443714770426312
7.6650005e6	0.010990338164251207	0.007568438003220612	0.008051529790660225
7.6750005e6	0.010589228870265706	0.007795751315533035	0.009380887416358084
7.6850005e6	0.017569347590268094	0.01166124283279095	0.007779327444599412
7.6950005e6	0.014795723558610155	0.006000109092892597	0.008945617193039873
7.7050005e6	0.01533973273103708	0.00945793337097685	0.012347073216638435
7.7150005e6	0.012159395736269944	0.008823944656219117	0.011125229422561061
7.7250005e6	0.0041511771995043365	0.0016109045848822802	0.005898389095415118
7.7350005e6	0.009016870273414775	0.004435718440954043	0.006835369400814427
7.7450005e6	0.01454646017699115	0.006120943952802359	0.007758112094395281
7.7550005e6	0.011886642023628324	0.005580923389142567	0.006610132637529897
7.7650005e6	0.014937322719370484	0.006953975661085187	0.00636837771067801
7.7750005e6	0.007777777777777778	0.00619047619047619	0.005841269841269842
7.7850005e6	0.012804976571336243	0.005655194700274681	0.010470189045079983
7.7950005e6	0.014522685549436138	0.009441384736428011	0.011460792027275114
7.8050005e6	0.013483965014577258	0.009718172983479106	0.013227513227513227
7.8150005e6	0.011357499662481436	0.009180504927771027	0.011867152693398135
7.8250005e6	0.005609405851732183	0.004756776162268893	0.005474780111290612
7.8350005e6	0.004424778761061947	0.005395124980593077	0.0031672100605496037
7.8450005e6	0.009072643937966973	0.00816224022100835	0.007220443272430464
7.8550005e6	0.014654264654264655	0.012460512460512461	0.012659412659412662
7.8650005e6	0.01174802511646749	0.00783201674431166	0.010262642630477346
7.8750005e6	0.010810278902384162	0.004751461988304093	0.00819838056680162
7.8850005e6	0.01254681647940075	0.0031567683253076514	0.006334938469769929
7.8950005e6	0.014975377411802694	0.006660208282877211	0.00862194235892468
7.9050005e6	0.018274251167903266	0.010671429880003663	0.008152422826783915
7.9150005e6	0.013926144492131615	0.0076448497854077245	0.009155937052932762
7.9250005e6	0.012536443148688048	0.00826044703595724	0.010858438613540654
7.9350005e6	0.011522024983563443	0.0060486522024983565	0.010598290598290597
7.9450005e6	0.017323079313291388	0.0073021051813874005	0.009119863279732776
7.9550005e6	0.011371420742567473	0.004486916015892588	0.00789149198520345
7.9650005e6	0.011687479987191806	0.0021613832853025934	0.00611591418507845
7.9750005e6	0.008388862446454067	0.0027764556560368075	0.003918768840234809
7.9850005e6	0.009699962225460037	0.007716798877556528	0.010199125789218066
7.9950005e6	0.014465408805031445	0.014465408805031449	0.015471698113207545
8.0050005e6	0.009016393442622951	0.008743169398907104	0.009836065573770493
8.0150005e6	0.010126162018592294	0.012948207171314742	0.00903054448871182
8.0250005e6	0.015658174097664544	0.018046709129511677	0.01762208067940552
8.0350005e6	0.021929824561403508	0.017543859649122806	0.026900584795321637
8.0450005e6	0.015585241730279897	0.022264631043257	0.012977099236641223
8.0550005e6	0.004489164086687307	0.005263157894736842	0.00478844169246646
8.0650005e6	0.0062795294571401025	0.0054960948799537175	0.005756436216372577
8.0750005e6	0.007715558383709832	0.007370877081344787	0.007381482659879096
8.0850005e6	0.007710935508539382	0.006712549919279463	0.006593593338431472
8.0950005e6	0.009326701012613254	0.009208266714040387	0.009012850121395157
8.1050005e6	0.018243739754677524	0.006670058221694647	0.012921824656605052
8.1150005e6	0.01393110435663627	0.0025329280648429585	0.001188787571766295
8.1250005e6	0.018300538767861325	0.0044214101663152955	0.005809323026469898
8.1350005e6	0.013960205391527597	0.007113821138211383	0.0003744116388532307
8.1450005e6	0.011938422871504867	0.008482563619227146	0.002701853597235313
8.1550005e6	0.014847666795217896	0.004820671037408407	0.010759737755495566
8.1650005e6	0.0162539820445989	0.00702287865624095	0.013249348392701999
8.1750005e6	0.013007496474430344	0.006531581681882284	0.0036369034365026356
8.1850005e6	0.01768152333124085	0.006277463904582548	0.0011508683825068007
8.1950005e6	0.015490020851951143	0.004319332737563301	0.0008340780458742925
8.2050005e6	0.023420827998292787	0.005975245411865129	0.0008536064874093042
8.2150005e6	0.014981019522776572	0.005197035430224151	0.003488792480115691
8.2250005e6	0.01269303613053613	0.010343822843822842	0.0081002331002331
8.2350005e6	0.012229093542815756	0.005710624547328541	0.009983843111036826
8.2450005e6	0.007883715200788372	0.007103555884043689	0.007440256220744026
8.2550005e6	0.012129131031570055	0.009872241579558653	0.009745539013831695
8.2650005e6	0.012407955006667826	0.008755145822461877	0.012570302081521422
8.2750005e6	0.008231844835363102	0.007292136520823937	0.007848443843031122
8.2850005e6	0.011512070105820107	0.010706018518518517	0.00886243386243386
8.2950005e6	0.010991360875887436	0.009152339406380978	0.007886408348302114
8.3050005e6	0.00926438053097345	0.005530973451327433	0.0075405604719764015
8.3150005e6	0.004660087719298246	8.434547908232118e-5	0.003997975708502024
8.3250005e6	0.008246792913866832	0.0019598859702708205	0.006047648136835675
8.3350005e6	0.004263677301906678	0.003928331896138737	0.004177445626137779
8.3450005e6	0.01062280123131047	0.007448328935795954	0.009531662269129286
8.3550005e6	0.009483273596176824	0.0074173636001593	0.010493827160493827
8.3650005e6	0.009320979424965561	0.0061325156645780565	0.008487757187930498
8.3750005e6	0.006207302709069493	0.004923439340400471	0.0051260306242638404
8.3850005e6	0.008975893315096599	0.008064056533880435	0.007340286088790105
8.3950005e6	0.010760401721664275	0.005768770923003347	0.01327116212338594
8.4050005e6	0.009488139825218475	0.003295880149812734	0.007610486891385769
8.4150005e6	0.013930849278281303	0.005986348886651002	0.009399127223900638
8.4250005e6	0.012710228839261097	0.007306313757926661	0.010057899090157156
8.4350005e6	0.006611757594075863	0.0018386983023525262	0.00594428492267392
8.4450005e6	0.005437605505778472	0.0043176210881703675	0.0047786001817945725
8.4550005e6	0.009247695509961346	0.00847457627118644	0.007743086529884033
8.4650005e6	0.008310178038489244	0.0076927035093135735	0.007152413296284862
8.4750005e6	0.01332587829652409	0.008759668250861987	0.011723045382536575
8.4850005e6	0.011300174520069808	0.005933682373472949	0.011954624781849913
8.4950005e6	0.009115403457204843	0.009167891384981454	0.007264329204283017
8.5050005e6	0.010613779718583212	0.009946627850557981	0.00844250363901019
8.5150005e6	0.008742486069062347	0.007042253521126761	0.006590320740643237
8.5250005e6	0.012435277141159494	0.008658008658008658	0.010678210678210677
8.5350005e6	0.011891708437761071	0.007153299916457811	0.007362155388471178
8.5450005e6	0.008326371484266222	0.007435254803675857	0.0030966304650515168
8.5550005e6	0.013952354840675073	0.004417230244318528	0.006226771461646256
8.5650005e6	0.007963392167350092	0.007844535567837404	0.004326380222261841
8.5750005e6	0.009954844006568146	0.009236453201970442	0.008280553600750647
8.5850005e6	0.009865809115451804	0.008535810703509608	0.009655391456249005
8.5950005e6	0.00946969696969697	0.00808080808080808	0.008787878787878787
8.6050005e6	0.016026896461679072	0.015994255124689907	0.015759237498367933
8.6150005e6	0.012045690550363445	0.013343717549325026	0.009491173416407062
8.6250005e6	0.012043164609789542	0.010344005246527158	0.010457282537411315
8.6350005e6	0.014959059416334247	0.014731611729302261	0.011435369864931067
8.6450005e6	0.011558919803600657	0.01336606655755592	0.010692853246044735
8.6550005e6	0.008537397967682825	0.007246376811594203	0.008195902048975513
8.6650005e6	0.01221059308594989	0.009514747859181731	0.007649857278782112
8.6750005e6	0.009024157838686174	0.009556639201838461	0.00644582702763298
8.6850005e6	0.014466177669111653	0.008598207008964956	0.01204563977180114
8.6950005e6	0.014239520024933769	0.000896057347670251	0.008913822658563192
8.7050005e6	0.012146643109540639	0.0032391048292108363	0.011631330977620731
8.7150005e6	0.018081103678929768	0.007873467112597548	0.011078595317725752
8.7250005e6	0.01574469249288685	0.00733202013569709	0.005504486758590501
8.7350005e6	0.012132524498366772	0.0031886763104681907	0.006066262249183386
8.7450005e6	0.015544801290511808	0.009752163073764482	0.0075230972283326
8.7550005e6	0.013122701437646276	0.008818121029755934	0.011501170177198263
8.7650005e6	0.012401327592393254	0.004305705059203445	0.013132400430570504
8.7750005e6	0.01258471965495995	0.007455329636475661	0.011866913123844731
8.7850005e6	0.0096419639331315	0.006296345048484049	0.008775393795796588
8.7950005e6	0.02196591853699086	0.012718204488778055	0.01679135494596841
8.8050005e6	0.011049977074736358	0.011875286565795506	0.009261806510774875
8.8150005e6	0.004787406686140864	0.0015417072379097696	0.006523855890944497
8.8250005e6	0.008346512036548938	0.005622913371990862	0.00934809348093481
8.8350005e6	0.01403580146460537	0.012611879576891782	0.012150800108489285
8.8450005e6	0.008884348687469045	0.008791480931154038	0.006983655274888559
8.8550005e6	0.00874361043852569	0.008340059187516815	0.007479149852031206
8.8650005e6	0.013144374036650112	0.011845635668208026	0.010321402066563908
8.8750005e6	0.009039294785596893	0.006686089944718363	0.00811295383236217
8.8850005e6	0.00954535422644008	0.007283160450231738	0.009195909659383507
8.8950005e6	0.0077262693156732905	0.007012076353720296	0.005012336060251916
8.9050005e6	0.010543699186991868	0.008783391405342624	0.0037020905923344943
8.9150005e6	0.013352529358626916	0.013126693766937668	0.008717253839205057
8.9250005e6	0.009674293573393349	0.006126531632908228	0.00813953488372093
8.9350005e6	0.014364623835092273	0.012219959266802444	0.011405295315682283
8.9450005e6	0.005425197454182961	0.0037957211870255345	0.005122306571581933
8.9550005e6	0.00673169556840077	0.006021194605009634	0.006946050096339113
8.9650005e6	0.009147760325770797	0.007155322862129145	0.007853403141361256
8.9750005e6	0.0069834034595605415	0.006136044880785414	0.005399719495091163
8.9850005e6	0.004521184981054082	0.0042771845217591	0.0046273969456883685
8.9950005e6	0.008728913299333072	0.008216729872281068	0.007776470075410837
9.0050005e6	0.011376927166400852	0.011057947900053162	0.010207336523125998
9.0150005e6	0.011682473819403282	0.011460185734044654	0.01124283738391622
9.0250005e6	0.012201719915712742	0.010564382937524916	0.01198245913776411
9.0350005e6	0.007399577167019027	0.006303343512645838	0.007125518753425731
9.0450005e6	0.004350858043781457	0.00227396761870111	0.005081559638590747
9.0550005e6	0.005581216320246343	0.00615858352578907	0.0045291249679240446
9.0650005e6	0.0073383084577114425	0.007276119402985073	0.006044776119402985
9.0750005e6	0.017858839175453597	0.018951268167569108	0.008055476394034387
9.0850005e6	0.006513289211051582	0.0040970690198550265	0.007311692404664355
9.0950005e6	0.005357142857142856	0.002857142857142857	0.005666666666666667
9.1050005e6	0.005313199105145414	0.0008389261744966443	0.005741983594332587
9.1150005e6	0.004344677769732079	0.0014482259232440262	0.004586048756939417
9.1250005e6	0.003873534338358459	0.000628140703517588	0.005108877721943047
9.1350005e6	0.008954283657307412	0.003959683225341973	0.007019438444924405
9.1450005e6	0.010777869076965214	0.005943577102163791	0.009805532730758697
9.1550005e6	0.009248808628041134	0.006960120391271633	0.007436669174818158
9.1650005e6	0.010567925137141013	0.010141520306089521	0.007320333748213708
9.1750005e6	0.009084012138636001	0.006508544960868871	0.007394984826705
9.1850005e6	0.009491102996580304	0.008607198748043818	0.009250565119109721
9.1950005e6	0.011057395597613663	0.0091202084619077	0.0073098813687169995
9.2050005e6	0.014544885830466063	0.012198936502971538	0.010822646230841415
9.2150005e6	0.007180562024530354	0.006417222998499198	0.006531076954924183
9.2250005e6	0.011061823457203438	0.009401852471822342	0.011293382434996096
9.2350005e6	0.006069305933313185	0.005162687619623249	0.005147577314395083
9.2450005e6	0.009505306258878585	0.007562463441129774	0.010428678866883933
9.2550005e6	0.00995562471184878	0.009307284462886123	0.009889349930843706
9.2650005e6	0.009626727334007414	0.006951466127401416	0.009032692955847658
9.2750005e6	0.008756265664160403	0.007957393483709272	0.007781954887218045
9.2850005e6	0.010984258778758001	0.010768033212247017	0.010413423283169002
9.2950005e6	0.007844939078347287	0.007930025185487712	0.007378667211217754
9.3050005e6	0.0088789480818761	0.0068456011928968415	0.008079164972210926
9.3150005e6	0.00859453993933266	0.008566453207504774	0.007583417593528817
9.3250005e6	0.00946034879894702	0.007074695623560382	0.007699901283316881
9.3350005e6	0.0067964838747234845	0.007655140295727093	0.005204331121201538
9.3450005e6	0.013664313368253245	0.004554771122751082	0.011994230623244517
9.3550005e6	0.009803921568627453	0.00625782227784731	0.009130460694916265
9.3650005e6	0.009390797977858837	0.007519037563191912	0.008997248352210916
9.3750005e6	0.011688311688311685	0.008286951144094001	0.008707482993197279
9.3850005e6	0.014880028958527249	0.007679180887372013	0.009215017064846417
9.3950005e6	0.011496443089430895	0.009463922764227643	0.00900660569105691
9.4050005e6	0.013809523809523808	0.004285714285714286	0.009890109890109891
9.4150005e6	0.012188573883161512	0.005942153493699886	0.011841351660939288
9.4250005e6	0.010627268014515292	0.004591572243205214	0.011701103458490706
9.4350005e6	0.008664510166358596	0.005468268638324091	0.008040665434380775
9.4450005e6	0.006657290201593999	0.002484763244256915	0.004669479606188467
9.4550005e6	0.013740122914837576	0.0036581796897863623	0.00623939127889962
9.4650005e6	0.011696941102461271	0.004364236848313281	0.009624911535739562
9.4750005e6	0.012491853139257008	0.005865739734955464	0.01083351437468318
9.4850005e6	0.009261048833913156	0.003962118283726324	0.010191985568869992
9.4950005e6	0.006996683652835071	0.002911914583838874	0.006988595001213299
9.5050005e6	0.007615176151761517	0.0026016260162601626	0.009018970189701896
9.5150005e6	0.011883327331652864	0.0069619493458168286	0.012027367662945624
9.5250005e6	0.014563106796116504	0.012382158435345432	0.012888701280427746
9.5350005e6	0.0075770746407046825	0.005157626332869726	0.009005563282336577
9.5450005e6	0.0106184012066365	0.0067873303167420825	0.012102564102564103
9.5550005e6	0.012820512820512818	0.010500235960358659	0.011200251691049237
9.5650005e6	0.011494252873563218	0.010984427141268077	0.01153133110863923
9.5750005e6	0.01056338028169014	0.011272496087636932	0.010446009389671362
9.5850005e6	0.009270158917010001	0.008370937152573407	0.00953502060035315
9.5950005e6	0.013217415889171616	0.007421543681085665	0.01164828951088493
9.6050005e6	0.010501355013550137	0.009518970189701896	0.010501355013550139
9.6150005e6	0.01539645881447267	0.005696689761354889	0.0071439568899153184
9.6250005e6	0.01605874757908328	0.00941467613514095	0.01000645577792124
9.6350005e6	0.012490626171728534	0.00721784776902887	0.012185976752905888
9.6450005e6	0.013693693693693693	0.007207207207207207	0.004948948948948948
9.6550005e6	0.007136279926335174	0.006215469613259669	0.004696132596685082
9.6650005e6	0.014918542925132712	0.010159253157605712	0.009994508511806697
9.6750005e6	0.01510915867944622	0.010449946751863684	0.012353567625133122
9.6850005e6	0.01373922413793103	0.0070941091954023	0.010021551724137934
9.6950005e6	0.007325102880658435	0.00588477366255144	0.0070781893004115215
9.7050005e6	0.01428473082748176	0.00399284042406719	0.006856670797191242
9.7150005e6	0.021971335857220123	0.011988462231837027	0.006940688660537227
9.7250005e6	0.0183159155236229	0.013008926627476597	0.002677988242978445
9.7350005e6	0.010972870226369452	0.009504060825989287	0.004596509417660274
9.7450005e6	0.004520052596975674	0.003999561691869384	0.0030462415077799703
9.7550005e6	0.013792169606932842	0.005377592076756422	0.012488393686165273
9.7650005e6	0.012356106106106109	0.003566066066066066	0.011036036036036036
9.7750005e6	0.011508704061895553	0.007446808510638298	0.008871695680206319
9.7850005e6	0.008256748994830558	0.006318207926479035	0.00809879379666858
9.7950005e6	0.017312548562548567	0.010052447552447552	0.007206682206682207
9.8050005e6	0.01434017386347442	0.010438934017386346	0.006028217186831979
9.8150005e6	0.012008733624454147	0.0054585152838427945	0.0027171276079573027
9.8250005e6	0.01535172949863972	0.002591009198082653	0.008420779893768623
9.8350005e6	0.01036224312086381	0.007430628120283293	0.0021595262974573315
9.8450005e6	0.009040880503144654	0.008076043453401944	0.003973699256718124
9.8550005e6	0.019304181849731046	0.006159986118341142	0.00659378795766094
9.8650005e6	0.016570532280914794	0.007690750860149768	0.002691762801052419
9.8750005e6	0.016175507531106744	0.010870988867059594	0.0054485920104780615
9.8850005e6	0.013516570523696416	0.011819929872186405	0.01180861893450967
9.8950005e6	0.013755378559003937	0.007049345417925478	0.005639476334340383
9.9050005e6	0.0170863309352518	0.0044964028776978415	0.005335731414868107
9.9150005e6	0.014785629554312826	0.011099813590916793	0.007185222843585834
9.9250005e6	0.015960003845784065	0.008845303336217672	0.005595615806172484
9.9350005e6	0.02252421509686039	0.009310287241148964	0.003440213760855043
9.9450005e6	0.015381083562901745	0.009641873278236915	0.010962774599138237
9.9550005e6	0.012565013646428756	0.0064112467171327054	0.006107420567485452
9.9650005e6	0.016256258004424266	0.008499243218069623	0.0013854930725346372
9.9750005e6	0.011635903003981178	0.012993123416576186	0.0008107129931234164
9.9850005e6	0.009182847896440131	0.010113268608414239	0.0010841423948220062
9.9950005e6	0.013581952117863718	0.017955801104972375	0.0027624309392265192
1.00050005e7	0.018069793931862903	0.013927720824272549	0.0033964999482240864
1.00150005e7	0.01754093502259761	0.011965621990071867	0.009053863821589982
1.00250005e7	0.015364230942715383	0.005356337392873251	0.007983761840324762
1.00350005e7	0.012210796915167098	0.0063196229648671805	0.006919451585261354
1.00450005e7	0.020840202220024178	0.009891196834817012	0.003571821079239477
1.00550005e7	0.014655320611999312	0.00679044180849235	0.00642943097816744
1.00650005e7	0.015992264207081226	0.0019339482296935435	0.00186452444708916
1.00750005e7	0.0145985401459854	0.005316752275389746	0.002162746688294134
1.00850005e7	0.016169476869865973	0.004798962386511025	0.0024902723735408558
1.00950005e7	0.010076252723311545	0.0023602033405954975	0.005809731299927378
1.01050005e7	0.010707012854779178	0.01444571719485809	0.0006236477026855034
1.01150005e7	0.012293712834903452	0.016870448319636536	0.0026324580744304135
1.01250005e7	0.011087484811664642	0.009264884568651276	0.011340623734305385
1.01350005e7	0.016556859515475947	0.016985793699814702	0.010349323999725482
1.01450005e7	0.008938626126126127	0.008727477477477479	0.007601351351351352
1.01550005e7	0.01138174935246065	0.01185495118549512	0.009483960948396094
1.01650005e7	0.008763900189856249	0.007255221046921618	0.009858963927312177
1.01750005e7	0.010747906011415021	0.0050403973019049735	0.01105922466829738
1.01850005e7	0.008647985434971901	0.007717881738304441	0.005936832106388031
1.01950005e7	0.014026833943195677	0.013547656386129989	0.012911657083115527
1.02050005e7	0.015623902815813495	0.008040165718699529	0.011614352924654165
1.02150005e7	0.017784963621665317	0.007410401509027216	0.014695050750022457
1.02250005e7	0.01927083333333333	0.004960317460317461	0.013273809523809523
1.02350005e7	0.017519949435095206	0.008335308524926918	0.011108477522319663
1.02450005e7	0.012788083192804944	0.008572231590781338	0.010061832490163014
1.02550005e7	0.009887752703338039	0.004818993888105313	0.008509637987776212
1.02650005e7	0.00799620519075693	0.006268211696144203	0.007196584671681238
1.02750005e7	0.009079343048808699	0.00489629115583314	0.009036934227773923
1.02850005e7	0.010013491862720297	0.008938359052196644	0.006273716164938021
1.02950005e7	0.007738528769118719	0.004157562515173585	0.009104151493080843
1.03050005e7	0.011018029502822801	0.006829357129848844	0.00950646512474959
1.03150005e7	0.013587259160262833	0.013420202695177639	0.011905557411738503
1.03250005e7	0.012839955515114751	0.012486098473359622	0.012475988272166618
1.03350005e7	0.017101901788248653	0.016368625224713787	0.016501088087803952
1.03450005e7	0.013090166844160452	0.00931842385516507	0.011501597444089457
1.03550005e7	0.00835270191748983	0.004551617276777067	0.00861901994964168
1.03650005e7	0.007731958762886598	0.008041237113402062	0.007697594501718214
1.03750005e7	0.004065040650406504	0.004742547425474255	0.002710027100271003
1.03850005e7	0.011809228524530369	0.006687336616207673	0.010116116481245063
1.03950005e7	0.01368472630547389	0.004584908301833964	0.007111857762844744
1.04050005e7	0.00736842105263158	0.005263157894736842	0.00343859649122807
1.04150005e7	0.01233873387338734	0.004125412541254126	0.00966096609660966
1.04250005e7	0.014472160825176293	0.0016840332596568782	0.008462267129775814
1.04350005e7	0.013040107140339747	0.005321773454571087	0.009558046098540917
1.04450005e7	0.014257090012330456	0.007244143033292232	0.007090012330456226
1.04550005e7	0.02270620945319741	0.002934816187828236	0.00864998455359901
1.04650005e7	0.015503875968992248	0.007499157398045163	0.004263565891472868
1.04750005e7	0.01622874806800618	0.007882534775888716	0.009809376609994848
1.04850005e7	0.01737501283235807	0.008623344625808438	0.005215070321322246
1.04950005e7	0.009931879329097257	0.004894384337970119	0.008128685099318795
1.05050005e7	0.008992403932082218	0.007484361036639856	0.0077747989276139426
1.05150005e7	0.017355793772332817	0.010063443447823233	0.010471815065995769
1.05250005e7	0.01685517853182524	0.004139868411325498	0.009462556368743994
1.05350005e7	0.01807148125796285	0.006638503319251659	0.00659826996580165
1.05450005e7	0.012744678829342456	0.004751045229950589	0.004969593310528317
1.05550005e7	0.013307624225565808	0.005036456357735913	0.002183166856324019
1.05650005e7	0.017846636595410862	0.005818134274694384	0.0026410407269399226
1.05750005e7	0.011375947995666305	0.005597688696280245	0.0025821596244131454
1.05850005e7	0.00978100926166364	0.010300354886176751	0.005747424911278456
1.05950005e7	0.009718557607739669	0.00919085312225154	0.005364995602462621
1.06050005e7	0.017798466593647318	0.0064500425946209085	0.0024096385542168672
1.06150005e7	0.013400725764644896	0.005546915500259202	0.003110419906687403
1.06250005e7	0.012793327678823858	0.00409951936669494	0.0028837998303647156
1.06350005e7	0.009768256534626787	0.0047157100511991375	0.00479655079493398
1.06450005e7	0.014826357969723952	0.00943900267141585	0.007337488869100624
1.06550005e7	0.011510620624184169	0.004746647680075946	0.005980776076895693
1.06650005e7	0.018057110862262037	0.005925718551698395	0.004927211646136619
1.06750005e7	0.011879194630872484	0.006935123042505593	0.006174496644295302
1.06850005e7	0.021887899196176407	0.008183069012962561	0.010065899051343329
1.06950005e7	0.022304324028461955	0.0049261083743842365	0.0034300310162379134
1.07050005e7	0.01199571103069294	0.01300093821203592	0.0034847875619890088
1.07150005e7	0.008986928104575163	0.008787218591140159	0.006681190994916486
1.07250005e7	0.013888888888888888	0.00822928490351873	0.009446336234077436
1.07350005e7	0.012359931042975001	0.002124122644994459	0.005208718138160324
1.07450005e7	0.0196185484458033	0.01022785178714421	0.0015432772803377738
1.07550005e7	0.013101554500605045	0.011682025504979987	0.006590337894442893
1.07650005e7	0.01663201663201663	0.005255255255255255	0.005474705474705476
1.07750005e7	0.013269078426194875	0.007261684710852918	0.010087140216530234
1.07850005e7	0.019782517774989548	0.00890840652446675	0.0019907988289418655
1.07950005e7	0.013665254237288135	0.007450564971751413	0.004364406779661017
1.08050005e7	0.0157275401674587	0.002036659877800407	0.005397148676171079
1.08150005e7	0.015207801253772926	0.0032505224053865794	0.004334029873848773
1.08250005e7	0.016204542708710887	0.005527364987314244	0.004144013531472756
1.08350005e7	0.014231824417009604	0.006172839506172839	0.004218106995884774
1.08450005e7	0.01681810935756416	0.0020723736649131195	0.006153355651203571
1.08550005e7	0.020007827022796208	0.005772429312200372	0.00440270032286469
1.08650005e7	0.02295725721190153	0.009666213562905904	0.0088808337109198
1.08750005e7	0.012334421194087163	0.010878607538235106	0.0069495104626607785
1.08850005e7	0.015043734850879968	0.008746970175993256	0.0037938665823585207
1.08950005e7	0.014088012743926728	0.006670649143767425	0.0011947431302270011
1.09050005e7	0.013449580967829144	0.005361809498062539	0.00027034333603676665
1.09150005e7	0.016158536585365858	0.012245934959349593	0.0065040650406504065
1.09250005e7	0.011819389110225764	0.003718459495351925	0.008844621513944223
1.09350005e7	0.01546537025294159	0.009229902064397943	0.005425209610371309
1.09450005e7	0.01007244219509775	0.008484668055969037	0.005438126426515828
1.09550005e7	0.01113948132572344	0.008260738960648844	0.009011715229798739
1.09650005e7	0.010456017269293037	0.007015650296815974	0.005612520237452778
1.09750005e7	0.009751164033279905	0.007175024807266621	0.0030532020456453712
1.09850005e7	0.009256538348516011	0.001665197374865315	0.0008423939661083358
1.09950005e7	0.01437363007924465	0.002866295734277525	0.0029337379868487603
1.10050005e7	0.014177382129904386	0.00560501153972964	0.004945598417408508
1.10150005e7	0.009456264775413713	0.0	0.004728132387706855
1.10250005e7	0.011710100493953329	0.004173053994208823	0.005825242718446601
1.10350005e7	0.011220580186097428	0.00875752599890531	0.00788177339901478
1.10450005e7	0.016970198675496692	0.0074503311258278145	0.007615894039735099
1.10550005e7	0.010460251046025104	0.002218841130975022	0.0041841004184100415
1.10650005e7	0.005135793871866295	0.0035979572887650884	0.0031569173630454973
1.10750005e7	0.004169688179840463	0.004230118443316413	0.002368866328257191
1.10850005e7	0.009963492546394889	0.005526822837440422	0.006307676706216408
1.10950005e7	0.010125215889464594	0.01040587219343696	0.0061485319516407615
1.11050005e7	0.012126610030145245	0.008358454371060564	0.006376176121311775
1.11150005e7	0.013888888888888888	0.008059467918622849	0.01269170579029734
1.11250005e7	0.010416666666666666	0.0055162810625535574	0.009061696658097687
1.11350005e7	0.007625527921163771	0.0016424213984045047	0.010433286407007664
1.11450005e7	0.009614665170220726	0.0067714178825289935	0.009577254021698465
1.11550005e7	0.007966457023060796	0.00828092243186583	0.006876310272536687
1.11650005e7	0.012586805555555558	0.013599537037037037	0.009259259259259257
1.11750005e7	0.011850421348314611	0.012698970037453182	0.01079119850187266
1.11850005e7	0.008852437674933282	0.005272407732864674	0.009412224174965825
1.11950005e7	0.01082175925925926	0.007638888888888889	0.011886574074074075
1.12050005e7	0.005990255087417597	0.0036113499570077385	0.0065118945256520495
1.12150005e7	0.005162779397473275	0.0041909620991253645	0.00375769355361192
1.12250005e7	0.011425544794188862	0.01351896690879742	0.007082324455205809
1.12350005e7	0.01574773973617904	0.008670520231213874	0.003557136505113383
1.12450005e7	0.013377515954835544	0.004172803141875307	0.0036327933235149727
1.12550005e7	0.014418573531379632	0.007159106115348589	0.002328382175832999
1.12650005e7	0.015175840978593272	0.007530581039755352	0.008883792048929666
1.12750005e7	0.011886463777026334	0.008351265498514192	0.0033814940055333525
1.12850005e7	0.018382352941176464	0.00665266106442577	0.0026810724289715883
1.12950005e7	0.012671404982410796	0.005671620360399168	0.0035896331394931437
1.13050005e7	0.015353418308227118	0.0028003089996137503	0.003167246040942449
1.13150005e7	0.015034126544917916	0.003689356207341818	0.002398081534772182
1.13250005e7	0.012093227792436234	0.004067722075637644	0.002594547053649956
1.13350005e7	0.012159253945480633	0.0024390243902439024	0.00834050693448111
1.13450005e7	0.01275239107332625	0.004295076160113354	0.01229188806234502
1.13550005e7	0.013636031293412296	0.010784528770929296	0.010089932002632156
1.13650005e7	0.01472577791653658	0.01602664169008221	0.013050265376209803
1.13750005e7	0.012313486889758076	0.008148631029986962	0.006446472548167464
1.13850005e7	0.014109876913839687	0.005003502451716202	0.01094766336435505
1.13950005e7	0.007695771419214868	0.003070121576814442	0.007949568136231528
1.14050005e7	0.007012961888179532	0.0029260978912749084	0.007680402398916617
1.14150005e7	0.004036908881199539	0.002744302589189834	0.0043908841427037345
1.14250005e7	0.003994886545222116	0.0036113774368807926	0.0035794183445190145
1.14350005e7	0.008227534665946336	0.007631010264721772	0.009697460831982713
1.14450005e7	0.005456181797727528	0.006159298008774891	0.006423669704128698
1.14550005e7	0.013875748975086725	0.01675339009776096	0.012567013560391046
1.14650005e7	0.011672624851045392	0.012783013757989382	0.011959701007474812
1.14750005e7	0.00676399678542727	0.0037056880078578445	0.007607822126975624
1.14850005e7	0.011804158283031522	0.006505700871898056	0.010261569416498995
1.14950005e7	0.01296034735300272	0.009128478761247122	0.008443188951663528
1.15050005e7	0.016724738675958185	0.013472706155632987	0.016794425087108013
1.15150005e7	0.008396704689480354	0.006495564005069708	0.009695817490494297
1.15250005e7	0.007542872454448019	0.005734190782422294	0.0067631296891747066
1.15350005e7	0.010556426787477495	0.008509031770924087	0.009142126967532091
1.15450005e7	0.010514697339374927	0.010456605088881145	0.009724642732659463
1.15550005e7	0.006381752305665348	0.004817193675889328	0.0072793148880105395
1.15650005e7	0.014476028506640747	0.014253320375769355	0.013718820861678003
1.15750005e7	0.012679026878556016	0.012016872670198157	0.012183637433784578
1.15850005e7	0.014950888971776705	0.010443864229765015	0.016635583737411412
1.15950005e7	0.004517385718430105	0.004144390567367069	0.004500808156160636
1.16050005e7	0.009763901147396293	0.008936451897616946	0.008502500735510446
1.16150005e7	0.009109794305952866	0.008922490123961313	0.007274213322435635
1.16250005e7	0.012113617376775269	0.012322472848788638	0.011319966583124478
1.16350005e7	0.013548752834467123	0.012962962962962966	0.01383219954648526
1.16450005e7	0.012527990116593314	0.011775152497876612	0.012153501660103466
1.16550005e7	0.011189358372456963	0.011111111111111112	0.012050078247261346
1.16650005e7	0.013619255150554677	0.008188061278394084	0.014500792393026945
1.16750005e7	0.01093363757368321	0.011504088229701464	0.006902452937820878
1.16850005e7	0.00796129231243735	0.010409437890353921	0.0012953967152440438
1.16950005e7	0.009201616426387069	0.009392747924858015	0.005373525557011796
1.17050005e7	0.010826549072817729	0.011533242876526456	0.009905020352781546
1.17150005e7	0.008638435524187622	0.008969269225113952	0.009410380826349068
1.17250005e7	0.01029227794836802	0.01205504378482884	0.008211076993062665
1.17350005e7	0.011615515771526003	0.012318840579710146	0.009820971867007672
1.17450005e7	0.012192056309703374	0.0126529244176303	0.010809451985922572
1.17550005e7	0.013019637847487886	0.012292782453455749	0.012853863810252487
1.17650005e7	0.010633680555555558	0.01171875	0.011284722222222222
1.17750005e7	0.007074829931972789	0.007993197278911564	0.005741496598639456
1.17850005e7	0.008547008547008546	0.007810197465369879	0.005643972885352196
1.17950005e7	0.009662147622121796	0.008521626856036154	0.009184420055950075
1.18050005e7	0.01157407407407407	0.011592300962379702	0.00958005249343832
1.18150005e7	0.00795196364816618	0.00827653359298929	0.006664502867034513
1.18250005e7	0.006960408684546618	0.0038314176245210726	0.009144316730523627
1.18350005e7	0.011180517834510227	0.011089987325728771	0.010736918341481081
1.18450005e7	0.008049604692680441	0.007714868655955113	0.008288701861769958
1.18550005e7	0.013800205973223484	0.009955372468245795	0.01509097150703742
1.18650005e7	0.012377091599102984	0.00813639238686677	0.012385716750043125
1.18750005e7	0.010748261983168679	0.009025490913526038	0.009330406147091108
1.18850005e7	0.010424028268551237	0.008244994110718494	0.009155869650569297
1.18950005e7	0.013274843741040196	0.011697918458627214	0.011411204770915765
1.19050005e7	0.008734912423994918	0.007986205644795354	0.008966330883020238
1.19150005e7	0.011066354816354818	0.009268884268884269	0.010654885654885655
1.19250005e7	0.008657327246969935	0.004328663623484968	0.00568760165800934
1.19350005e7	0.006911296738265711	0.006032882524529302	0.0059665871121718375
1.19450005e7	0.012203204241585984	0.00481212540341171	0.012540341171046568
1.19550005e7	0.012767186597342573	0.007654534950895436	0.00804159445407279
1.19650005e7	0.007935560859188543	0.006046141607000796	0.003945902943516309
1.19750005e7	0.013452782212760922	0.012299686594524274	0.00584235113239903
1.19850005e7	0.01245741670997171	0.0074484670015589815	0.011940643224204631
1.19950005e7	0.012597331746267917	0.0071169964786986055	0.012091454644646133
1.20050005e7	0.013449654671028717	0.01117775354416576	0.01470374409305707
1.20150005e7	0.014958696137530697	0.005916499218575576	0.010448760884125921
1.20250005e7	0.013653641902845322	0.00852479177147968	0.008809883168427525
1.20350005e7	0.01312523864070256	0.008654702812778414	0.004607356497390861
1.20450005e7	0.014585792994883903	0.005091499409681228	0.0022530499803227076
1.20550005e7	0.012395917271017994	0.0055600322320709114	0.008670427074939565
1.20650005e7	0.01297733535796637	0.0068050165907429265	0.008480962825487881
1.20750005e7	0.01529819529102426	0.003495876658300466	0.009286482610254571
1.20850005e7	0.013096569724086503	0.005965697240865026	0.005940840169028089
1.20950005e7	0.0094963336939536	0.004808270224786634	0.011107104219257122
1.21050005e7	0.015091463414634151	0.002845528455284553	0.00829268292682927
1.21150005e7	0.014518121911037891	0.005354200988467874	0.006644700713893466
1.21250005e7	0.01266413933300368	0.007499587934728861	0.007351244437118839
1.21350005e7	0.011441906833423962	0.011373935109661048	0.009352909189777053
1.21450005e7	0.008606661581489957	0.006966692092550217	0.007922705314009662
1.21550005e7	0.011446624753921381	0.01216104654854893	0.0100336572045469
1.21650005e7	0.013237384506041222	0.0054726368159203976	0.01461265103056148
1.21750005e7	0.011910589003100018	0.00263773318105183	0.012389188013270243
1.21850005e7	0.008219868885526978	0.004664649520927887	0.008300554715078163
1.21950005e7	0.0074258600237247915	0.005812574139976275	0.005352313167259786
1.22050005e7	0.006188349153173273	0.006002233389168062	0.005527638190954773
1.22150005e7	0.007779535864978904	0.005849635596471038	0.006674338319907939
1.22250005e7	0.005605908022826452	0.004397448808324941	0.005612621685129239
1.22350005e7	0.007812500000000003	0.011458333333333333	0.0
1.22450005e7	0.00861875979404522	0.007947168121781955	0.007521826729348555
1.22550005e7	0.010950854700854702	0.007028789923526765	0.0019793072424651374
1.22650005e7	0.016591984067712222	0.006696539706248444	0.009489668907144635
1.22750005e7	0.01359072022160665	0.006348107109879964	0.0028393351800554013
1.22850005e7	0.016448784161824832	0.006321282547880353	0.0023778782009898857
1.22950005e7	0.010848380624820866	0.002980796789911149	0.006282602464889653
1.23050005e7	0.009807335190343545	0.002350278551532033	0.0046309192200557105
1.23150005e7	0.007754402188571646	0.002485261819442839	0.0041767811043039345
1.23250005e7	0.012037521054771447	0.0018295870360690017	0.0031829006214787706
1.23350005e7	0.013359815305221704	0.0017994160385686154	0.0007333469138317377
1.23450005e7	0.013996554694229113	0.0035068290882244364	0.0066814322628276105
1.23550005e7	0.00939503205128205	0.003325320512820513	0.0071794871794871795
1.23650005e7	0.01331426056338028	0.005501760563380281	0.0028902582159624412
1.23750005e7	0.012491325468424705	0.009715475364330326	0.002559950651553705
1.23850005e7	0.013349886579608852	0.0067132609895162775	0.004524553981975353
1.23950005e7	0.02156569434056345	0.008892213080694758	0.00676473032493975
1.24050005e7	0.01608347002004738	0.0034931049146467406	0.009318996415770608
1.24150005e7	0.01563683956740373	0.004925260039953159	0.013019218846869187
1.24250005e7	0.016940235690235686	0.004138608305274971	0.004377104377104378
1.24350005e7	0.013479493571882488	0.0057193136823581155	0.0011927457593977613
1.24450005e7	0.01778455284552846	0.010307781649245064	0.00509581881533101
1.24550005e7	0.014844870290705253	0.004855950984226306	0.004158519097901186
1.24650005e7	0.022224817063677408	0.003970107426436245	0.0010742643624474548
1.24750005e7	0.01932597779192305	0.004561850201570125	0.004724520828912935
1.24850005e7	0.013625821414766136	0.005025125628140704	0.006390929003994331
1.24950005e7	0.019595176571920763	0.0005455067470571347	0.0005742176284811944
1.25050005e7	0.016420946945677445	0.0029327837666455296	5.2842950750369905e-5
1.25150005e7	0.01731448763250883	0.002826855123674912	0.0018845700824499409
1.25250005e7	0.020417458808618498	0.0023368187579214197	0.00047528517110266154
1.25350005e7	0.00954847688263492	0.00182980258749549	0.005927529508788206
1.25450005e7	0.009414321665522763	0.0018073667353008464	0.0088583848089682
1.25550005e7	0.008974358974358975	0.004985754985754986	0.008547008547008548
1.25650005e7	0.014425657541599572	0.0036231884057971015	0.008561460010735374
1.25750005e7	0.01862514176044666	0.003925673907354096	0.0039082264677658555
1.25850005e7	0.02239800166527893	0.0004440743824590619	0.002031640299750208
1.25950005e7	0.016023166023166027	0.0024453024453024454	0.0014071214071214072
1.26050005e7	0.018709825528007342	0.002066115702479339	0.0004591368227731864
1.26150005e7	0.011230219499744766	0.0034030968181044756	0.001293176790879701
1.26250005e7	0.015682656826568272	0.0018450184501845018	0.0
1.26350005e7	0.010388792696363922	0.0028070727740175244	0.0008080172097171941
1.26450005e7	0.017168470906630588	0.004115922417681552	0.0011840324763193505
1.26550005e7	0.023736104766255525	0.0054438860971524295	0.003319628445256586
1.26650005e7	0.020614473903618476	0.005711188927797231	0.002334500583625146
1.26750005e7	0.01674656238173331	0.005277322232033976	0.00047937429039989903
1.26850005e7	0.01452103893553297	0.007070260715863898	0.001846123631364462
1.26950005e7	0.015384615384615384	0.008205128205128205	0.005538461538461539
1.27050005e7	0.016250562303193883	0.004723346828609987	0.0033288349077822757
1.27150005e7	0.011543944465104749	0.0022003223007313745	0.0015743151109458289
1.27250005e7	0.015200214276148385	0.0025445292620865138	0.0009776349270121869
1.27350005e7	0.013451508549547764	0.008153429722057173	0.0019145705420215223
1.27450005e7	0.012428249282492828	0.00712382123821238	0.003854038540385404
1.27550005e7	NaN	NaN	NaN
1.27650005e7	0.007900864936793078	0.0011643379906852963	0.0015302727877578174
1.27750005e7	0.014984631147540986	0.003842213114754098	0.002185792349726776
1.27850005e7	0.014461830251303933	0.0036036036036036037	0.004115694642010431
1.27950005e7	0.014925097778761713	0.0036528669470887753	0.0022728949892996827
1.28050005e7	0.014363923693419123	0.0052206795349362236	0.0019076645219550743
1.28150005e7	0.008664351349395848	0.003436799073873091	0.004601693075754287
1.28250005e7	0.013592346283980867	0.0010500525026251313	0.016194143040485356
1.28350005e7	0.013910802566529925	0.003287051646155464	0.016145997685915642
1.28450005e7	0.008450468540829988	0.0034024988844265952	0.007474341811691209
1.28550005e7	0.019784172661870502	0.017985611510791366	0.0
1.28650005e7	0.014917695473251025	0.006172839506172839	0.007407407407407407
