# Supplementary material for: Admixture of evolutionary rates across a butterfly hybrid zone
Source: eLife. 2022 Jun 15;11:e78135. doi: 10.7554/eLife.78135 (PMC9246367; doi:10.7554/eLife.78135)
Supplement: Figure 2—source data 2. [file elife-78135-fig2-data2.zip › Dxy_Pi_10kbWindows_10kbIncrements/Chromosome30.csv]

Position	Dxy	Pi_XY	Pi_KM
5000.5	NaN	NaN	NaN
15000.5	NaN	NaN	NaN
25000.5	NaN	NaN	NaN
35000.5	NaN	NaN	NaN
45000.5	NaN	NaN	NaN
55000.5	NaN	NaN	NaN
65000.5	NaN	NaN	NaN
75000.5	NaN	NaN	NaN
85000.5	0.015432098765432098	0.018518518518518517	0.019753086419753086
95000.5	NaN	NaN	NaN
105000.5	NaN	NaN	NaN
115000.5	NaN	NaN	NaN
125000.5	NaN	NaN	NaN
135000.5	NaN	NaN	NaN
145000.5	NaN	NaN	NaN
155000.5	NaN	NaN	NaN
165000.5	NaN	NaN	NaN
175000.5	NaN	NaN	NaN
185000.5	NaN	NaN	NaN
195000.5	NaN	NaN	NaN
205000.5	NaN	NaN	NaN
215000.5	NaN	NaN	NaN
225000.5	NaN	NaN	NaN
235000.5	0.0	0.0	0.0
245000.5	NaN	NaN	NaN
255000.5	NaN	NaN	NaN
265000.5	NaN	NaN	NaN
275000.5	NaN	NaN	NaN
285000.5	NaN	NaN	NaN
295000.5	0.0029411764705882353	0.0058823529411764705	0.0
305000.5	0.022569444444444444	0.0020833333333333333	0.007777777777777777
315000.5	NaN	NaN	NaN
325000.5	0.015250544662309365	0.022875816993464054	0.0065359477124183
335000.5	NaN	NaN	NaN
345000.5	NaN	NaN	NaN
355000.5	0.016819571865443427	0.0	0.014067278287461774
365000.5	NaN	NaN	NaN
375000.5	NaN	NaN	NaN
385000.5	NaN	NaN	NaN
395000.5	NaN	NaN	NaN
405000.5	NaN	NaN	NaN
415000.5	NaN	NaN	NaN
425000.5	NaN	NaN	NaN
435000.5	NaN	NaN	NaN
445000.5	0.03153153153153152	0.04054054054054054	0.020720720720720724
455000.5	0.005813953488372092	0.0	0.006976744186046511
465000.5	NaN	NaN	NaN
475000.5	NaN	NaN	NaN
485000.5	NaN	NaN	NaN
495000.5	NaN	NaN	NaN
505000.5	NaN	NaN	NaN
515000.5	NaN	NaN	NaN
525000.5	NaN	NaN	NaN
535000.5	NaN	NaN	NaN
545000.5	NaN	NaN	NaN
555000.5	NaN	NaN	NaN
565000.5	NaN	NaN	NaN
575000.5	NaN	NaN	NaN
585000.5	NaN	NaN	NaN
595000.5	NaN	NaN	NaN
605000.5	NaN	NaN	NaN
615000.5	NaN	NaN	NaN
625000.5	NaN	NaN	NaN
635000.5	0.0652173913043478	0.043478260869565216	0.0
645000.5	0.014150943396226414	0.009433962264150943	0.009433962264150943
655000.5	0.028205128205128202	0.032692307692307694	0.019743589743589744
665000.5	NaN	NaN	NaN
675000.5	0.0	0.0	0.0
685000.5	NaN	NaN	NaN
695000.5	NaN	NaN	NaN
705000.5	NaN	NaN	NaN
715000.5	NaN	NaN	NaN
725000.5	NaN	NaN	NaN
735000.5	NaN	NaN	NaN
745000.5	NaN	NaN	NaN
755000.5	NaN	NaN	NaN
765000.5	0.0	0.0	0.0
775000.5	0.01977401129943503	0.011299435028248588	0.029378531073446325
785000.5	NaN	NaN	NaN
795000.5	NaN	NaN	NaN
805000.5	NaN	NaN	NaN
815000.5	0.11111111111111115	0.0	0.0
825000.5	NaN	NaN	NaN
835000.5	0.012786596119929453	0.01146384479717813	0.007760141093474426
845000.5	0.006711409395973152	0.011185682326621925	0.0
855000.5	0.01943728522336769	0.00816151202749141	0.007731958762886597
865000.5	0.011020684977958632	0.0024867186616932295	0.000587769865491127
875000.5	0.0070112179487179516	0.001379985754985755	0.0
885000.5	0.006188925081433223	0.0013029315960912053	0.0
895000.5	0.011037095088819227	0.0016980146290491117	0.0002612330198537095
905000.5	0.008383201250741278	0.001401692813628767	8.625801930023182e-5
915000.5	0.007918379777676258	0.0016750418760469012	0.00031978072179077204
925000.5	0.01069170695425809	0.0012189578943018883	0.0001074335771249122
935000.5	0.005999534016775398	0.001126126126126126	0.0002795899347623486
945000.5	0.0008310760896330949	0.0001436427809242387	0.0
955000.5	0.0008441489922971407	0.00031655587211142766	5.275931201857127e-5
965000.5	0.0020304568527918783	0.0008460236886632827	0.0
975000.5	0.0014471780028943561	0.00043415340086830676	0.0005788712011577425
985000.5	0.0013343799058084767	0.0003139717425431711	0.0
995000.5	0.002920317062995411	0.0018251981643721317	0.0001773049645390071
1.0050005e6	0.0020015105740181266	0.0014350453172205437	9.063444108761329e-5
1.0150005e6	0.0046296296296296285	0.002323232323232323	0.0026936026936026937
1.0250005e6	0.0024052916416115455	0.0010022048506714773	0.0007215874924834636
1.0350005e6	0.0009259259259259261	0.000925925925925926	0.0
1.0450005e6	NaN	NaN	NaN
1.0550005e6	0.035714285714285705	0.047619047619047616	0.023809523809523805
1.0650005e6	NaN	NaN	NaN
1.0750005e6	0.02197802197802197	0.0	0.0
1.0850005e6	0.006778129236330773	0.0013556258472661546	0.0
1.0950005e6	0.00997260743023455	0.0011984249272384867	4.280089025851738e-5
1.1050005e6	0.015663749088256757	0.0006929248723559445	0.00024799416484318015
1.1150005e6	0.011511511511511514	0.0003003003003003003	0.00016016016016016013
1.1250005e6	0.022468303643074946	0.0003209757663296421	0.00016048788316482107
1.1350005e6	NaN	NaN	NaN
1.1450005e6	NaN	NaN	NaN
1.1550005e6	0.013425925925925924	0.0005555555555555556	0.001925925925925926
1.1650005e6	0.01063022019741837	0.0026575550493545936	0.0009870918754745636
1.1750005e6	0.015151515151515143	0.0	0.0
1.1850005e6	0.011228579325594248	0.0003454947484798231	0.00019347705914870092
1.1950005e6	0.012544634467205414	0.00040719163064586853	0.0002505794650128422
1.2050005e6	0.017132797778438954	0.0005454725776058712	0.0004165426956263018
1.2150005e6	0.010700019022256035	9.511128019783147e-5	0.0
1.2250005e6	0.010727251086115573	0.0005058620484437303	5.951318216985061e-5
1.2350005e6	0.01146507964291966	0.0014586615321780735	0.00011669292257424587
1.2450005e6	0.01326948732609109	0.002334667429007051	9.52925481227368e-5
1.2550005e6	0.012973259200423616	0.00026476039184537993	0.00013238019592268994
1.2650005e6	0.01057862065037872	0.0007118856426903582	0.00015946238396264022
1.2750005e6	0.008287292817679563	0.0	0.0
1.2850005e6	NaN	NaN	NaN
1.2950005e6	0.014480245492903726	0.001304181051016494	0.0005370157268891446
1.3050005e6	0.012997208653175158	0.0009304489416143289	0.00010467550593161198
1.3150005e6	0.0037359072537757935	0.0011433737502659009	0.00010636034886194427
1.3250005e6	0.0011541672805854334	0.0003683512597613084	0.0016698590442512646
1.3350005e6	0.0015985747059110652	0.0010494459901400888	0.00227461316932689
1.3450005e6	0.0031381355444233313	0.004088213278056084	0.0021304773420855643
1.3550005e6	0.0002865094957432875	0.0004911591355599214	0.00016371971185330714
1.3650005e6	0.003117791234140715	0.002631199538638985	0.0013552479815455596
1.3750005e6	0.0019961592884576505	0.001061249241964827	0.0021022842126541337
1.3850005e6	0.0015523664964813032	0.000988914953314015	0.0009107216779356976
1.3950005e6	0.0027235707863980108	0.0018245280025384737	0.001480776349886297
1.4050005e6	0.0020190133370252437	0.0010383497161844109	0.0018551848262494811
1.4150005e6	0.008384565402109261	0.0029239766081871343	0.0038486529714599886
1.4250005e6	0.012035411179397132	0.003877670471173543	0.0006438396254023997
1.4350005e6	0.014403897717611665	0.004904845987835981	0.0014910731803021383
1.4450005e6	0.008635039533915938	0.00409210708836177	0.0017755583298654455
1.4550005e6	0.01768510872557115	0.0012386457473162675	0.002119460500963391
1.4650005e6	0.015843395536040982	0.001646542261251372	0.0012879619465788511
1.4750005e6	0.014606948668325506	0.0006911805363560963	0.0003962768408441617
1.4850005e6	0.01481451306284287	0.0005703112269838683	0.0005105643365379394
1.4950005e6	0.017501605651894667	0.0026493256262042388	0.0008563476771569256
1.5050005e6	0.02340425531914894	0.0003546099290780142	0.000680851063829787
1.5150005e6	0.010495223730517846	0.0018434724317077263	0.0013742249036366686
1.5250005e6	0.017767696815045832	0.0042529061525375675	0.0024194310556658162
1.5350005e6	0.020421607378129113	0.002437417654808959	0.0007114624505928854
1.5450005e6	0.015776134672619044	0.002162388392857143	0.0013299851190476189
1.5550005e6	0.01578334146209288	0.0022489568091909173	0.0005635939955562781
1.5650005e6	0.015059898938284222	0.0009368080395162664	5.6776244819167665e-5
1.5750005e6	0.016005923900660746	0.0007974481658692186	0.00022784233310549094
1.5850005e6	0.013200457848113868	0.0010202050363292525	0.00043794167413158173
1.5950005e6	0.01102165995783017	0.003210657465976615	0.008491470193597852
1.6050005e6	0.010173416100108381	0.005517785003448616	0.002719479751699674
1.6150005e6	0.014500271725705255	0.0022232103156958646	0.0010869028210068674
1.6250005e6	0.009980314059424069	0.0012360939431396787	0.0013642814631689782
1.6350005e6	0.003176525582185959	0.0017210606833248342	0.0015553289138194796
1.6450005e6	0.00696757230499562	0.0025708442886356996	0.0026409582237803104
1.6550005e6	0.010624649186111779	0.00020046507898324113	0.00038489295164782295
1.6650005e6	0.013594164456233427	0.00036840554081933396	0.00034384517143137833
1.6750005e6	0.013457943925233648	0.0014537902388369677	0.001146417445482866
1.6850005e6	0.013851547261321102	0.0056407823290632085	0.0018978333069745376
1.6950005e6	0.013324945670822373	0.0027450531854054674	0.0008082656601471653
1.7050005e6	0.015009518231073367	0.006003807292429345	0.0009176550983550543
1.7150005e6	0.013210737687592474	0.0027478334390192353	0.001775523145212429
1.7250005e6	0.013805827713449547	0.00292658098994783	0.002247953514017899
1.7350005e6	0.016343150379294954	0.0029228023203926815	0.0014190093708165998
1.7450005e6	0.02006486181613085	0.0012690355329949238	0.0013197969543147206
1.7550005e6	0.012233953410424004	0.001215015920898274	0.001600469247528071
1.7650005e6	0.009575569358178054	0.0005590062111801242	0.007387163561076604
1.7750005e6	0.0104833370116972	0.0006621054954756124	0.007636283381152063
1.7850005e6	0.0061020036429872485	0.0002185792349726776	0.006091074681238615
1.7950005e6	0.008652842011039831	0.0004724252822119449	0.009239643940524145
1.8050005e6	0.008593871519676463	0.004588582983356665	0.007279514699020064
1.8150005e6	0.004312439261418854	0.0023688046647230322	0.0044703595724003885
1.8250005e6	0.005411255411255411	0.004193722943722943	0.005303030303030304
1.8350005e6	0.005434782608695652	0.002479023646071701	0.0042715484363081615
1.8450005e6	NaN	NaN	NaN
1.8550005e6	NaN	NaN	NaN
1.8650005e6	0.0132398753894081	0.02336448598130841	0.003115264797507788
1.8750005e6	0.02653061224489796	0.031292517006802724	0.017959183673469388
1.8850005e6	0.005250435885243303	0.0033682041527975906	0.004834363607544777
1.8950005e6	0.010537363560033588	0.005961376994122586	0.00802686817800168
1.9050005e6	0.006480041472265424	0.004924831518921722	0.002073613271124935
1.9150005e6	0.009609760173811313	0.005849419236232973	0.005448316202891284
1.9250005e6	0.013245033112582781	0.004782928623988227	0.007064017660044149
1.9350005e6	0.015243286896830204	0.0029022814455885323	0.006359781950333131
1.9450005e6	0.015411535096574466	0.0037687596742714854	0.005949256342957131
1.9550005e6	0.016251203323706744	0.0023813142828190705	0.007579672695951765
1.9650005e6	0.010584477983155274	0.004239443784975411	0.003956814199310384
1.9750005e6	0.00492361494570219	0.0028989508558807287	0.0026596723725381926
1.9850005e6	0.0062417249858142615	0.004224197717672278	0.0013618309059958388
1.9950005e6	0.010672358591248668	0.00913079568362386	0.005063441242736868
2.0050005e6	0.004046455410163436	0.003047979399863366	0.002711650638499133
2.0150005e6	0.013947226709746905	0.007323640280021541	0.0026278944534194938
2.0250005e6	0.015405072322760588	0.005480962573782188	0.0015178050204319906
2.0350005e6	0.01327396098388465	0.010602205258693808	0.006072943172179814
2.0450005e6	0.01006554307116105	0.005149812734082397	0.0009363295880149813
2.0550005e6	0.012720352564102567	0.0008012820512820514	0.0013087606837606834
2.0650005e6	0.013557975947356473	0.0003403675970047651	0.001951440889493987
2.0750005e6	0.003968253968253968	0.0	0.0
2.0850005e6	0.008578431372549019	0.0	0.0
2.0950005e6	0.010504571026722925	0.0023734177215189874	0.0025668073136427567
2.1050005e6	0.007765830346475507	0.009557945041816009	0.005017921146953404
2.1150005e6	0.005076142131979696	0.0	0.008121827411167513
2.1250005e6	0.012233169129720854	0.0029556650246305416	0.009414340448823206
2.1350005e6	0.01398401826484018	0.006278538812785388	0.010388127853881279
2.1450005e6	0.011009959539371304	0.0038126361655773425	0.009212573918456273
2.1550005e6	0.00832312091503268	0.0015318627450980392	0.003257761437908497
2.1650005e6	0.01654144096918865	0.0026792474809249228	0.0006173918108218302
2.1750005e6	0.016592443614423216	0.0029689220897380643	0.0013886893645549008
2.1850005e6	0.009943390677841495	0.004741949713277459	0.0011174827231289516
2.1950005e6	0.013560989319842606	0.007588532883642497	0.0059584035975267
2.2050005e6	0.01344086021505376	0.003997794320374965	0.006286186931348222
2.2150005e6	0.025000000000000005	0.03666666666666667	0.012
2.2250005e6	0.015015015015015015	0.01001001001001001	0.010610610610610608
2.2350005e6	0.010978043912175649	0.0028788576692768304	0.005343159834177797
2.2450005e6	0.010625	0.003541666666666667	0.004583333333333333
2.2550005e6	0.010754926450180407	0.0008326394671107411	0.005578684429641965
2.2650005e6	0.01269908089525012	0.002560864379428892	0.003059005121728758
2.2750005e6	0.017043950225046334	0.004633306857294148	0.0014429441355573204
2.2850005e6	0.016345123258306535	0.015809217577706324	0.006725616291532691
2.2950005e6	0.012182637182637181	0.0065520065520065516	0.004217854217854218
2.3050005e6	0.015236706927669028	0.0027766208524226017	0.0015687907816187704
2.3150005e6	0.015984147952443857	0.005107881990312637	0.0
2.3250005e6	0.012288263762855413	0.0041591046581972175	0.0002117362371445856
2.3350005e6	0.016670919452241216	0.0050608148337160834	0.00105469082248873
2.3450005e6	0.010220797720797726	0.0032763532763532763	0.00764957264957265
2.3550005e6	0.012085810406009494	0.003940273745333886	0.008332181206507212
2.3650005e6	0.013107374553157684	0.003442340791738382	0.002886270356149874
2.3750005e6	0.015711480092840565	0.009373326191751474	0.005106231030173183
2.3850005e6	0.01442991511814636	0.002867630190410645	0.0021289286533608624
2.3950005e6	0.015493785690292238	0.0017915127085432758	0.003090359422237151
2.4050005e6	0.009962424601997427	0.0038564224265796505	0.004706813012953624
2.4150005e6	0.013019508057675995	0.009499575911789652	0.007769296013570823
2.4250005e6	0.007176470588235292	0.0032941176470588237	0.004376470588235295
2.4350005e6	0.01093928980526919	0.0006872852233676976	0.004375715922107674
2.4450005e6	0.0071000802617768735	0.0029017719330740265	0.0005309625239241835
2.4550005e6	0.015439549386441357	0.005532086099376383	0.0010460671897002617
2.4650005e6	0.01823008330400094	0.004165200046931832	0.0016660800187727328
2.4750005e6	0.012134088762983946	0.0033050047214353167	0.002140384010072396
2.4850005e6	0.014499503229011427	0.0033532041728763042	0.0042101341281669145
2.4950005e6	0.012809992706053977	0.004649890590809628	0.006509846827133479
2.5050005e6	0.015021670606776989	0.0032505910165484633	0.006914893617021277
2.5150005e6	0.01232230636375714	0.0028563836853992292	0.006084761525176034
2.5250005e6	0.012623734845957068	0.0038093649204760313	0.0052608163719274825
2.5350005e6	0.015623188405797102	0.007304347826086956	0.008463768115942029
2.5450005e6	0.013513513513513514	0.0041338807161591965	0.0064431520127722665
2.5550005e6	0.01199909440796921	0.005320353180892009	0.003546902120594672
2.5650005e6	0.01837776738384783	0.006314312441534145	0.0025413158715310255
2.5750005e6	0.016248907024191198	0.006266394637132032	0.001437870397357427
2.5850005e6	0.01549930442146011	0.0069255428536865666	0.0013790600616947922
2.5950005e6	0.01714767616191904	0.007433783108445777	0.0015867066466766617
2.6050005e6	0.013279445727482679	0.007441621760328458	0.003977418527072106
2.6150005e6	0.010328562134027325	0.00412058121882455	0.008176100628930818
2.6250005e6	0.008021877848678211	0.002309328471589183	0.00845943482224248
2.6350005e6	0.013642087589198264	0.004220885219905789	0.006044494193367846
2.6450005e6	0.017734587622766532	0.0047035853745118926	0.004472843450479233
2.6550005e6	0.022025723472668807	0.0054662379421221855	0.002272240085744909
2.6650005e6	0.017521699702033943	0.004437103251716544	0.005000647752299523
2.6750005e6	0.01480459023492476	0.006982786619032153	0.00695030854173433
2.6850005e6	0.011649580615097854	0.004970487729108419	0.006213109661385522
2.6950005e6	0.013448471121177802	0.006087202718006795	0.005341638354095885
2.7050005e6	0.01491144468270987	0.0051624175998729255	0.005321261218330554
2.7150005e6	0.014471826466435632	0.0062893081761006275	0.006494673341034528
2.7250005e6	0.01623145927702282	0.003552713384847677	0.0056843414157562834
2.7350005e6	0.01288824847902658	0.010086455331412104	0.0077809798270893375
2.7450005e6	0.008457276173811607	0.008603091280256634	0.004826480023330417
2.7550005e6	0.008990318118948825	0.008114338404794835	0.00805901337021669
2.7650005e6	0.011815770436460094	0.009123060847198779	0.008054014950566674
2.7750005e6	0.011633895131086142	0.009925093632958801	0.008895131086142323
2.7850005e6	0.00452532254958598	0.003851338340073175	0.0033763399447974828
2.7950005e6	0.003355389741423812	0.0025341405040123894	0.003097282838237365
2.8050005e6	0.004741784037558685	0.0055399061032863845	0.0034178403755868543
2.8150005e6	0.0044667027612344335	0.003338747518498466	0.0034650785056848936
2.8250005e6	0.005541162924582614	0.0037061024755325276	0.0037852619458837076
2.8350005e6	0.0032358307674763363	0.002423309385334702	0.0026456836583418856
2.8450005e6	0.005224339274738783	0.00379020692481049	0.004835074779758245
2.8550005e6	0.00749063670411985	0.0048220973782771535	0.005093632958801499
2.8650005e6	0.013174603174603177	0.0041269841269841265	0.008253968253968255
2.8750005e6	NaN	NaN	NaN
2.8850005e6	0.009259259259259259	0.018518518518518517	0.0
2.8950005e6	0.006622082349855758	0.005900865460267506	0.005070373284378006
2.9050005e6	0.006983110616184111	0.0042223459539717885	0.007256867112100966
2.9150005e6	0.006344335710731464	0.0026261956101067073	0.007298059379664953
2.9250005e6	0.013359006507851217	0.005642127888232134	0.004346528150934384
2.9350005e6	0.01297355958958169	0.004604051565377533	0.0017232307287555907
2.9450005e6	0.013128917499576486	0.00327517081709865	0.001773109718222373
2.9550005e6	0.012543811104962182	0.0044887167189325465	0.0022013158703806184
2.9650005e6	0.012434391402149463	0.004103140881446306	0.0017578938598683664
2.9750005e6	0.011055712117927595	0.011127971674253919	0.005708504949779608
2.9850005e6	0.004623386630706992	0.005008668849932576	0.0021575804276632634
2.9950005e6	0.00739327113372915	0.006700593723494488	0.005066440486287816
3.0050005e6	0.009629999050061745	0.00479718818276812	0.0062980906241094335
3.0150005e6	0.014571948998178512	0.003946569520340012	0.0008864602307225259
3.0250005e6	0.012636273538156592	0.006309877766765774	0.0018764453254046913
3.0350005e6	0.012970297029702977	0.004158415841584159	0.0013729372937293731
3.0450005e6	0.01061255256684916	0.004403713401571055	0.008410695866063637
3.0550005e6	0.008124015584846224	0.001906656718892481	0.007444251015501948
3.0650005e6	0.009639149777558082	0.004119294776734224	0.008666996210248804
3.0750005e6	0.015509120064141112	0.0006514331529364602	0.004329524954900782
3.0850005e6	0.012514827995255044	0.0020166073546856464	0.003274021352313167
3.0950005e6	0.012651875330163763	0.00427892234548336	0.0027047015319598524
3.1050005e6	0.013000645994832043	0.002583979328165375	0.00025839793281653745
3.1150005e6	0.010944700460829493	0.0026401689708141322	0.0019585253456221195
3.1250005e6	0.008470025385666866	0.0025873852763132203	0.005819175942198789
3.1350005e6	0.004545454545454544	0.0030880230880230876	0.0020779220779220784
3.1450005e6	0.003738506618167122	0.0006062443164595332	0.0005254117409315954
3.1550005e6	0.0028412889423719747	0.00043455007353924324	0.0002540446583767884
3.1650005e6	0.0037707390648567107	0.002564102564102564	0.0006184012066365006
3.1750005e6	0.0074139976275207605	0.002965599051008304	0.00042704626334519574
3.1850005e6	0.003303964757709252	0.002043031347762242	0.00012768945923514013
3.1950005e6	0.0032492354740061165	0.0030581039755351682	0.0
3.2050005e6	0.00661764705882353	0.007843137254901959	0.0
3.2150005e6	0.007735583684950774	0.0064373039056583375	0.003743373363626528
3.2250005e6	0.004343629343629343	0.0021807521807521804	0.00021450021450021448
3.2350005e6	0.0011224647778293856	0.0020901068276823038	0.00015482272797646697
3.2450005e6	0.00237428983295175	0.0021622996692953447	4.239803273128127e-5
3.2550005e6	0.0022580251434151104	0.002868302209202978	0.00012205541315757352
3.2650005e6	0.0032839575181665723	0.0028414384199739145	0.0
3.2750005e6	0.007099169943206641	0.00509683995922528	0.0002621231979030144
3.2850005e6	0.0038099717779868313	0.004421448730009408	0.0002257761053621825
3.2950005e6	0.0033775006495193566	0.0024248722611933836	0.001558846453624318
3.3050005e6	0.0020155038759689923	0.0015503875968992248	0.00012403100775193799
3.3150005e6	0.004120198265179678	0.0020446096654275093	0.00012391573729863693
3.3250005e6	0.005052885118860615	0.0028798827102314377	0.0003141690229343387
3.3350005e6	0.016167953667953667	0.0017696267696267695	0.0005148005148005148
3.3450005e6	0.016134510869565213	0.003170289855072464	0.0005887681159420289
3.3550005e6	0.003526035260352603	0.003116031160311603	0.00026240262402624025
3.3650005e6	0.0029103809326995935	0.0021698698078115313	0.00013776951160708134
3.3750005e6	0.004153762965147716	0.002851103573710859	9.831391633485719e-5
3.3850005e6	0.0016884286357496615	0.0015008254539996997	0.0
3.3950005e6	0.003229215594175669	0.0032879286049788633	0.00015656802880851734
3.4050005e6	0.0013888888888888883	0.002314814814814815	0.0
3.4150005e6	0.005593745787842028	0.001213101496158512	0.0013478905512872355
3.4250005e6	0.0007369196757553428	0.0004912797838368951	0.0008843036109064113
3.4350005e6	0.0019047619047619048	0.0028117913832199546	0.0
3.4450005e6	0.0012838745358299758	0.0016986647704827368	7.90076637433831e-5
3.4550005e6	0.0032542724804344365	0.0023558536974924134	0.00012777511579619867
3.4650005e6	0.0075861022606584705	0.0019723865877712033	0.00015172204521316947
3.4750005e6	0.008715236976106539	0.0012403708055881968	0.0
3.4850005e6	0.0029263220439691034	0.0022281639928698753	5.9417706476530004e-5
3.4950005e6	0.002218646381899746	0.001804173980885508	0.00025355958650282817
3.5050005e6	0.0037892964071856283	0.0024014471057884233	0.00011227544910179639
3.5150005e6	0.003045563549160671	0.000815347721822542	0.000671462829736211
3.5250005e6	0.005644852659778033	0.004975124378109453	0.0044502760920671364
3.5350005e6	0.011106119596685634	0.0020964360587002098	0.0030548068283917347
3.5450005e6	0.010758526383526383	0.00353925353925354	0.00666023166023166
3.5550005e6	0.009459398223672285	0.0008836324089178901	0.006679354721769078
3.5650005e6	0.018138394009811515	0.00490575781048283	0.004273173250710044
3.5750005e6	0.006583506583506583	0.0038115038115038116	0.005699930699930702
3.5850005e6	0.0032032472613458527	0.0014182316118935836	0.003188575899843505
3.5950005e6	0.0072984979902686676	0.003596361328538185	0.004470770749594528
3.6050005e6	0.0040797824116047135	0.0013599274705349048	0.003566032033847083
3.6150005e6	0.008581340149717	0.004442821495952772	0.004576714746515733
3.6250005e6	0.014372469635627534	0.001214574898785425	0.0027530364372469634
3.6350005e6	0.013153749212350343	0.00021003990758244062	0.0009766855702583491
3.6450005e6	0.016445044003340403	0.0003211922656902422	0.0016445044003340398
3.6550005e6	0.01318299113654213	0.0025805003926848424	0.0012902501963424212
3.6650005e6	0.014533653167771976	0.0014110342881332016	0.0010065377922016836
3.6750005e6	0.01265756577226842	0.0007322558711229666	0.0006799518803284692
3.6850005e6	0.014205986808726534	0.0027904616945712835	0.00243531202435312
3.6950005e6	0.007625786163522012	0.003721174004192872	0.005911949685534591
3.7050005e6	0.006605399195864445	0.0017231476163124641	0.005916140149339461
3.7150005e6	0.006731701751383421	0.0021393119972616804	0.00462091391408523
3.7250005e6	0.010403643507769246	0.000446508305054474	0.003191046020122641
3.7350005e6	0.014614031896185799	0.0024862045964465463	0.001794918440361409
3.7450005e6	0.01260594356828666	0.0026821156528269497	0.000160926939169617
3.7550005e6	0.007024082568807339	0.002006880733944954	0.0009556574923547402
3.7650005e6	0.015918850881089883	0.0024433585073300756	0.0006367540352435955
3.7750005e6	0.016788462603111336	0.002214471571721198	0.001206887006588053
3.7850005e6	0.016296740651869628	0.001999600079984003	0.0009998000399920016
3.7950005e6	0.018579292822358675	0.0003175947491001482	0.00042345966546686434
3.8050005e6	0.011274427927175546	0.0008351428094204109	0.0005010856856522465
3.8150005e6	0.009206798866855525	0.0022033364809568774	0.00031476235442241113
3.8250005e6	0.017069243156199676	0.0035426731078904996	0.0006441223832528181
3.8350005e6	0.018955412122561018	0.0014837895986349137	0.0003709473996587284
3.8450005e6	0.017434571383795634	0.0021156558533145277	0.00023507287259050304
3.8550005e6	0.016249451032059724	0.0003293807641633728	0.00043917435221783055
3.8650005e6	0.018292682926829267	0.0017133642410804269	0.0005912786400591278
3.8750005e6	0.014636549152065298	0.00387024136232496	0.0002814720990781788
3.8850005e6	0.010534632604687906	0.001316829075585989	0.0
3.8950005e6	0.015361270474765118	0.0027853995177517256	0.0026606801363598573
3.9050005e6	0.012178308823529417	0.0010723039215686273	0.0
3.9150005e6	0.011140819964349374	0.0023395721925133692	0.0032531194295900177
3.9250005e6	0.015287232772005258	0.0015526095784067836	0.0004180102711095187
3.9350005e6	0.015199493350221653	0.0009851523467736259	0.0007740482724649919
3.9450005e6	0.014199015229588918	0.003664261994732623	0.0008588114050154586
3.9550005e6	0.01347747747747747	0.0015135135135135138	0.0008648648648648647
3.9650005e6	0.002786485545106235	0.001044932079414838	0.0013584117032392896
3.9750005e6	0.012016965127238453	0.0028275212064090478	0.004822494502042099
3.9850005e6	0.005362099419631592	0.0013878374968458237	0.0015140045420136263
3.9950005e6	0.013394946186242394	0.0044064888472937136	0.0
4.0050005e6	0.01646182495344506	0.003426443202979516	0.0007001862197392925
4.0150005e6	0.015408351366514387	0.0015628756912719405	0.0015548609441372126
4.0250005e6	0.007807807807807809	0.0033933933933933936	0.0069909909909909905
4.0350005e6	0.010735495660118775	0.004568296025582458	0.004309425917466119
4.0450005e6	0.009018830525272544	0.004988437396762471	0.0065147010241162874
4.0550005e6	0.009946949602122016	0.00412614205717654	0.0026230474506336574
4.0650005e6	0.009816836030610968	0.003261824112407477	0.006586375611592021
4.0750005e6	0.013157029142819555	0.004868100782843234	0.0017893559634234591
4.0850005e6	0.012005649717514125	0.004721549636803875	0.0014689265536723165
4.0950005e6	0.01103752759381898	0.004194260485651214	0.0014569536423841055
4.1050005e6	0.010576351752822342	0.00308972073677956	0.001711229946524064
4.1150005e6	0.01595479888490641	0.003783353245718837	0.006332138590203106
4.1250005e6	0.008520575612219135	0.003997307077337373	0.006547168223512581
4.1350005e6	0.014935335836462246	0.009511889862327911	0.003370880267000417
4.1450005e6	0.014343368237347299	0.010034904013961607	0.009424083769633506
4.1550005e6	NaN	NaN	NaN
4.1650005e6	0.014433919711321607	0.013757329724853405	0.008750563824988723
4.1750005e6	0.018115942028985508	0.012681159420289856	0.010869565217391304
4.1850005e6	0.011450945626477542	0.006648936170212766	0.004669030732860519
4.1950005e6	0.00895674300254453	0.0003053435114503817	0.006096692111959289
4.2050005e6	0.010509083227714407	0.0020419659202929163	0.005731587100408392
4.2150005e6	0.016679646936656276	0.0095404984423676	0.002544132917964694
4.2250005e6	0.008671171171171175	0.005585585585585587	0.0025225225225225228
4.2350005e6	0.013564033742331285	0.0031952965235173825	0.0027479550102249488
4.2450005e6	0.012041246623179814	0.004249851749357581	0.0029518350135072807
4.2550005e6	0.007939079714841217	0.0012961762799740765	0.005029163966299417
4.2650005e6	0.013622031727263771	0.002512562814070352	0.0009656123756035077
4.2750005e6	0.015604550488271416	0.004731702406121011	0.0006241820195308568
4.2850005e6	0.015083928099392019	0.003965107057890563	0.0006872852233676975
4.2950005e6	0.016781383153064572	0.004850868567682727	0.0018616846935431007
4.3050005e6	0.019531485841936844	0.0044074141158002775	0.0022942703616494597
4.3150005e6	0.018067258786912625	0.005769376755484703	0.0012753359143703033
4.3250005e6	0.012464254631356461	0.0016784781797836627	0.0016411786646773595
4.3350005e6	0.015909259671790302	0.010507165664216231	0.0018415385757778273
4.3450005e6	0.014988709803005531	0.013742894962236239	0.001775286148096239
4.3550005e6	0.020078017439192287	0.005277650298301973	0.0007036867064402632
4.3650005e6	0.012290884260839874	0.0059178331626266074	0.0012063275293046547
4.3750005e6	0.011339421613394214	0.0039573820395738205	0.0018569254185692543
4.3850005e6	0.021276595744680854	0.007535460992907802	0.0009751773049645389
4.3950005e6	0.013913657304205672	0.0039010254123941148	0.0006538861643632042
4.4050005e6	0.014935064935064933	0.0025641025641025637	0.001172161172161172
4.4150005e6	0.016805501743510268	0.004294201213999742	0.003151233372078006
4.4250005e6	0.015325999770826174	0.004411596195714449	0.0064168671937664705
4.4350005e6	0.013761467889908266	0.0026212319790301446	0.0
4.4450005e6	0.012229486023444544	0.002442140066125639	0.001217312894499549
4.4550005e6	0.012668585294283616	0.0015236160487557134	0.0016477625416172906
4.4650005e6	0.01536040289581366	0.00226628895184136	0.0003903053194837898
4.4750005e6	0.014377411694864943	0.0031537548233897296	0.0005936479667557139
4.4850005e6	0.012250453720508167	0.002722323049001815	0.001693889897156685
4.4950005e6	0.013211157724295278	0.0030175903437109006	0.0010156767498344006
4.5050005e6	0.012303587310999113	0.0014823599169878447	0.0003162367822907403
4.5150005e6	0.013364779874213835	0.009005145797598629	0.0004574042309891367
4.5250005e6	0.010248466641632245	0.0034109400425585182	0.0012016522718738263
4.5350005e6	0.010883761427949501	0.0012697721665941083	0.0030184298360179953
4.5450005e6	0.015812319140140554	0.002066969822240595	0.00042717376326305637
4.5550005e6	0.01434396388524829	0.00218435998252512	0.002446483180428135
4.5650005e6	0.01344142998445669	0.0007418397626112759	0.0007912957467853609
4.5750005e6	0.01187664041994751	0.0009186351706036744	0.0005249343832020996
4.5850005e6	0.017091018444266234	0.00471130713712911	0.0018577920342154504
4.5950005e6	0.011697537751989881	0.0058022762776166045	0.005370824964665624
4.6050005e6	0.005985851623435516	0.002690610073160409	0.005780276921216519
4.6150005e6	0.00155659328441183	0.000333555703802535	0.0011711511377955673
4.6250005e6	0.008732720801258174	0.0024832381425378696	0.001473387964572469
4.6350005e6	0.011645746164574618	0.0010692701069270106	0.0013761041376104137
4.6450005e6	0.012082092022509103	0.0025377910184265695	0.00046342270771267797
4.6550005e6	0.010549748354626404	0.0016453735965931086	0.003794037940379404
4.6650005e6	0.007026279391424619	0.0026002766251728903	0.006130013831258645
4.6750005e6	0.0063174332765474185	0.0036910846110164677	0.004883588869960251
4.6850005e6	0.00685378590078329	0.005874673629242821	0.006701479547432551
4.6950005e6	0.008160113532014358	0.006302696385341013	0.007279405626513064
4.7050005e6	0.015055067192078407	0.010154592300697181	0.009113872890774982
4.7150005e6	0.010611405055849501	0.003350970017636684	0.00818342151675485
4.7250005e6	0.01224679319751582	0.004759417261593824	0.008636601079575135
4.7350005e6	0.015736835378323107	0.005112474437627811	0.004907975460122699
4.7450005e6	0.014033659066232355	0.007410423452768731	0.012616720955483168
4.7550005e6	0.015015015015015011	0.0056001947893839785	0.005827449070692313
4.7650005e6	0.016745730550284627	0.005660974067046173	0.001366223908918406
4.7750005e6	0.012945193637621026	0.00803941908713693	0.0011065006915629324
4.7850005e6	0.015528159525734308	0.0039746699002964165	0.0010778765831312314
4.7950005e6	0.014819326025172552	0.0031127351468398967	0.0010014886994180539
4.8050005e6	0.014453665283540805	0.00338865836791148	0.0022130013831258644
4.8150005e6	0.013586653275304096	0.007644236134360005	0.000758843879031358
4.8250005e6	0.01918618838457784	0.00689360663738409	0.0011469009272816009
4.8350005e6	0.01103344298245614	0.008086622807017543	0.0012609649122807018
4.8450005e6	0.017660910518053376	0.007238792953078668	0.001674515960230246
4.8550005e6	0.01859871196979791	0.006033015027019024	0.0009327115256495669
4.8650005e6	0.013642033052697226	0.002884315559713127	0.001278453383224197
4.8750005e6	0.01630617882891988	0.0027626170743211375	0.0023179031062596856
4.8850005e6	0.014606504293960298	0.003120747102163405	0.0013421558965695246
4.8950005e6	0.01051177995716379	0.0033818058843422386	0.0011949047458009246
4.9050005e6	0.007571660356949701	0.002583979328165375	0.0011417583077940028
4.9150005e6	0.007328895117963093	0.0037374445223078722	0.0015650548937164216
4.9250005e6	0.010202534715905643	0.002092050209205021	0.0022800315323509793
4.9350005e6	0.008293204922418404	0.002568218298555377	0.002696629213483146
4.9450005e6	0.011384605245815213	0.00154870172663767	0.0008699090549624358
4.9550005e6	0.01162734246043305	0.0004369356248179435	0.005049033886785125
4.9650005e6	0.004666031292192834	0.0005956635692161067	0.003240409816535621
4.9750005e6	0.008402453775704165	0.0009072058061171591	0.004095386210471747
4.9850005e6	0.01146384479717813	0.0034620158076948196	0.006114050558495002
4.9950005e6	0.013253679379648678	0.005749854934852561	0.0017829825394313449
5.0050005e6	0.017071106094808126	0.005031978931527464	0.0027746425884123405
5.0150005e6	0.01309106436533621	0.004000359582883855	0.0013394462423588632
5.0250005e6	0.014353838817358132	0.007534573199809251	0.0024988078206962324
5.0350005e6	0.014340626848018921	0.0048294894539720095	0.005420855509560419
5.0450005e6	0.012291666666666673	0.006749999999999999	0.0034833333333333335
5.0550005e6	0.01094765651727677	0.006329113924050633	0.00546242444976622
5.0650005e6	0.007921688451309906	0.002291631301986081	0.006031799920783113
5.0750005e6	0.004232227242041855	0.0018954146544113832	0.003790829308822766
5.0850005e6	0.004737523540489642	0.0049435028248587575	0.0007062146892655367
5.0950005e6	0.006763677994697517	0.006025548324897566	0.0021571463003133284
5.1050005e6	0.008600237247924082	0.002706109134045077	0.003855278766310795
5.1150005e6	0.01675094816687737	0.004003371260008429	0.005865992414664982
5.1250005e6	0.01613666477380277	0.0019875070982396364	0.0072875260268786685
5.1350005e6	0.014285096818810515	0.0038468188105117568	0.002040110650069157
5.1450005e6	0.020490892936472677	0.0055160669332148665	0.0015400562712868358
5.1550005e6	0.018982913536603325	0.005634114007954043	0.0017233760494918253
5.1650005e6	0.01522258229575303	0.003837625788845301	0.001353118426289158
5.1750005e6	0.013020833333333337	0.004209474885844749	0.0005707762557077625
5.1850005e6	0.014164471758852796	0.00488732806555458	0.0015686274509803919
5.1950005e6	0.01360482654600302	0.005188536953242836	0.0008325791855203622
5.2050005e6	0.012896229562896232	0.0042375709042375715	0.002308975642308976
5.2150005e6	0.01497348758737045	0.004669799951795614	0.002265606170161485
5.2250005e6	0.012792477585829876	0.003644580508783439	0.0026969895764997445
5.2350005e6	0.013765294771968853	0.0034760845383759735	0.0014831294030404152
5.2450005e6	0.012288635469917422	0.0031895836064141214	0.00611700965613667
5.2550005e6	0.00966582730038821	0.004511593746721225	0.008865806316231246
5.2650005e6	0.007008857691986294	0.002799364920197209	0.002690732848667168
5.2750005e6	NaN	NaN	NaN
5.2850005e6	NaN	NaN	NaN
5.2950005e6	NaN	NaN	NaN
5.3050005e6	0.012332872291378518	0.008068234209313048	0.010081450745351161
5.3150005e6	0.010177267058613933	0.0065473009086050235	0.008302155709959022
5.3250005e6	0.013460475400773912	0.003897180762852405	0.003913764510779437
5.3350005e6	0.012805652149914444	0.006044047027653585	0.0036761053154495773
5.3450005e6	0.0129230541361179	0.005628378878767681	0.002651262682366881
5.3550005e6	0.017853686858912327	0.007515644151990193	0.00154828720727695
5.3650005e6	0.015696297579853292	0.007710968636284873	0.0024605787558482067
5.3750005e6	0.010396098845210316	0.007359540477472626	0.001938610662358643
5.3850005e6	0.016289782244556118	0.0063232830820770525	0.001289782244556114
5.3950005e6	0.02025352924229329	0.003226735811005474	0.0018323249783923944
5.4050005e6	0.016614043001052476	0.0010524733122838671	0.0008720493158923471
5.4150005e6	0.014738292011019283	0.003581267217630854	0.0029996939087848177
5.4250005e6	0.013062409288824383	0.003749395258829221	0.0014997581035316881
5.4350005e6	0.012547528517110268	0.0019011406844106464	0.0009125475285171101
5.4450005e6	0.018132011479259066	0.002434994347334551	0.0044003826419688665
5.4550005e6	0.008945998698763828	0.007915853394057688	0.0
5.4650005e6	0.013025372845245015	0.004600038737168313	0.0008522177028859188
5.4750005e6	0.015830774479699765	0.004810644831115661	0.0013374274991470488
5.4850005e6	0.011557905940264753	0.003192975454001197	0.004789463181001795
5.4950005e6	0.009410007468259894	0.001194921583271098	0.004958924570575057
5.5050005e6	0.012168765269686148	0.003069598446407317	0.003457996617177222
5.5150005e6	0.015619500175994368	0.0019066056552856977	0.002158864249677344
5.5250005e6	0.012770217808834949	0.000735564545788893	0.0029586040619508803
5.5350005e6	0.012102491391533321	0.008000810208628722	0.0026601849976368914
5.5450005e6	0.007396949512501207	0.005092190365865431	0.004508157158026837
5.5550005e6	0.012589928057553955	0.007085240898190538	0.0052539786352736
5.5650005e6	0.01751492302858938	0.0024819352811812755	0.004159597863650644
5.5750005e6	0.019660177238155052	0.004500732677412602	0.00181424883120508
5.5850005e6	0.013818366458726243	0.0020310459886841727	0.0010348662894724117
5.5950005e6	0.009094516142505117	6.264879087833605e-5	0.0004260117779726851
5.6050005e6	0.009351831049202425	5.6167153448663226e-5	0.00022466861379465288
5.6150005e6	0.01020789381153305	0.00013185654008438817	0.0006944444444444445
5.6250005e6	0.018489309498773223	0.003943217665615143	0.0001752541184717841
5.6350005e6	0.009550038364573058	8.220979940808945e-5	0.00010961306587745258
5.6450005e6	0.0107237777365721	0.0	0.0002595957722974226
5.6550005e6	NaN	NaN	NaN
5.6650005e6	0.041666666666666664	0.08333333333333333	0.0
5.6750005e6	0.0	0.0	0.0
5.6850005e6	NaN	NaN	NaN
5.6950005e6	0.007257932613673536	0.0	0.0004824991822047759
5.7050005e6	0.005588235294117648	0.0003641456582633053	0.0007955182072829133
5.7150005e6	0.011124071194055644	0.001598410229825471	0.0007948850872645585
5.7250005e6	0.012309236947791161	0.0017269076305220883	0.0007228915662650602
5.7350005e6	0.009022725991090058	0.0011842327863305702	0.0023797439801500025
5.7450005e6	0.00686354656311738	0.0015328019619865116	0.0020846106683016555
5.7550005e6	0.007699154428126392	0.0028037383177570096	0.00267022696929239
5.7650005e6	0.0041841004184100415	0.0007845188284518828	0.00394002789400279
5.7750005e6	0.010468106995884774	0.0056069958847736615	0.006522633744855968
5.7850005e6	0.01134209902866619	0.00802534944325989	0.003660270078180526
5.7950005e6	0.012355464378963074	0.007957229889344773	0.001491980604252145
5.8050005e6	0.010741951101428225	0.004720406681190995	0.0012345679012345679
5.8150005e6	0.012514069071737457	0.002102955986019786	0.0009241158699129202
5.8250005e6	0.013637909258719516	0.002113086563684057	0.0006412124744972312
5.8350005e6	0.015108755506607932	0.004841226138032306	0.0011747430249632893
5.8450005e6	0.017001444138112123	0.00600630169358015	0.005330182486543259
5.8550005e6	0.01679577121699308	0.004944947870992887	0.0018610542726298356
5.8650005e6	0.014215770486170759	0.004437954532440016	0.001271259233808624
5.8750005e6	0.012934336049021654	0.003725367314253882	0.0014901469257015527
5.8850005e6	0.008087749126286957	0.005124208935486918	0.003032020402380278
5.8950005e6	0.011514798802793479	0.008868196430550937	0.004711229353730185
5.9050005e6	0.011420778999403393	0.008736043637603339	0.004653541293786756
5.9150005e6	0.014612127134813158	0.006282283959234958	0.0016287402857275814
5.9250005e6	0.014226940560446521	0.005869152425340928	0.0020714655618850335
5.9350005e6	0.010334876853902423	0.004966109657069996	0.0020132876988121604
5.9450005e6	0.01617220105244057	0.010252222827073125	0.001270186898929414
5.9550005e6	0.01397169527250828	0.004576934658235471	0.00030111412225233353
5.9650005e6	0.011959810469829307	0.0038248558543129527	0.00035394188502597485
5.9750005e6	0.0142709159834259	0.0033280437274089748	0.001066737194745658
5.9850005e6	0.013304937253824312	0.004488412567555189	0.0002656407437940826
5.9950005e6	0.007527565733672604	0.0036754311563471863	0.007336726039016115
6.0050005e6	0.013573137900089736	0.0038388672848738655	0.004108086549007877
6.0150005e6	0.012370540851553513	0.002972765630993479	0.0005945531261986958
6.0250005e6	0.01776175213675214	0.002792346542346542	0.00031080031080031085
6.0350005e6	0.01963045634920634	0.0030009920634920632	0.0002976190476190476
6.0450005e6	0.01337792642140468	0.002317667077392478	0.00048113595024350166
6.0550005e6	0.017370495495495495	0.0018581081081081082	0.00018018018018018018
6.0650005e6	0.013327061774851047	0.0027176753423225667	0.0015260792306888262
6.0750005e6	0.009942775393419171	0.0027181688125894137	0.002918454935622317
6.0850005e6	0.012965475652042814	0.006256595808834615	0.005156037991858887
6.0950005e6	0.010020611323071525	0.0036617988861114767	0.005402797877472262
6.1050005e6	0.0128651096018994	0.002650323008116614	0.006658936557892994
6.1150005e6	0.011471607422311651	0.002515090543259557	0.004706013860943439
6.1250005e6	0.013340920586747596	0.0038947900859888722	0.004319676277187658
6.1350005e6	0.013424558129891672	0.0042761623386720566	0.0025501477219716994
6.1450005e6	0.013492246276677416	0.00284047290035314	0.0015200368493781668
6.1550005e6	0.010446343779677113	0.0030389363722697054	0.0018233618233618237
6.1650005e6	0.01181818181818182	0.0006060606060606061	0.0010505050505050506
6.1750005e6	0.012534818941504182	0.002785515320334262	0.001671309192200557
6.1850005e6	0.008919371458011334	0.0032843894899536323	0.0007727975270479132
6.1950005e6	0.013138862102217935	0.0029733204757312758	0.001317904210864674
6.2050005e6	0.012260127931769721	0.002961383558398484	0.0031272210376687985
6.2150005e6	0.008136366983285475	0.0018776231499889554	0.0021942419556733677
6.2250005e6	0.015217129796703957	0.001804402742692169	0.007161473996551584
6.2350005e6	0.014103838326470728	0.0023664158265890483	0.002101377254011075
6.2450005e6	0.013447923509232905	0.0014232537770965624	0.0005984964601124004
6.2550005e6	0.012957656797198342	0.002292263610315186	0.0013626233683540275
6.2650005e6	0.01656851747990279	0.0034118526827444386	0.0023929706487193867
6.2750005e6	0.012742263625655852	0.0023557126030624266	0.0029767641075061566
6.2850005e6	0.01510989010989011	0.002921681493110065	0.0007674864817721961
6.2950005e6	0.013094436967249885	0.003308658591296545	0.0016823687752355316
6.3050005e6	0.00870587613612344	0.003963221306277743	0.0037624180934263374
6.3150005e6	0.007778000802890407	0.0047838886658637765	0.0030643650475043493
6.3250005e6	0.013259893920848633	0.01170950632394941	0.00726234190126479
6.3350005e6	0.010838217508605454	0.005535398641734114	0.007963531491301516
6.3450005e6	0.009917875355983843	0.006192463077024969	0.007841578912510761
6.3550005e6	0.00915255566008153	0.006428347444339919	0.006255879586077141
6.3650005e6	0.013990855229263266	0.004153786707882534	0.002807831014940753
6.3750005e6	0.014080566952629624	0.0009324878776575904	0.0014173815740395378
6.3850005e6	0.014606424948337401	0.0026614064750454	0.0012774751080217922
6.3950005e6	0.017025276791309798	0.0047350463059675505	0.0019218717359515353
6.4050005e6	0.012739597942964004	0.0006428237494156148	0.0008765778401122019
6.4150005e6	0.010813417973612146	0.0006534727408513816	0.0003858600945979588
6.4250005e6	0.009837010207441554	0.0020579519262430026	0.0010426956426297883
6.4350005e6	0.01255758656561153	0.006241640659830585	0.0016347154109080104
6.4450005e6	0.016332970126214475	0.0024289476073731044	0.0017524743484972304
6.4550005e6	0.011836489730594825	0.0030008002133902374	0.0010758424468747222
6.4650005e6	0.01594890132669984	0.0035240464344941957	0.0018138474295190713
6.4750005e6	0.0158676110051757	0.005448106782892945	0.003123581222191955
6.4850005e6	0.018215417106652587	0.005279831045406546	0.001091165082717353
6.4950005e6	0.014240349310310608	0.009576262776620026	0.00946710330455493
6.5050005e6	0.0072241816719262435	0.0032485613514015217	0.006818884969989481
6.5150005e6	0.004524426821208886	0.0007117075898530832	0.003995729754460883
6.5250005e6	0.007973041215087599	0.0015732432117468826	0.0074661072913024895
6.5350005e6	0.004983242194390545	0.0010583877227024166	0.006456165108484743
6.5450005e6	0.00599013389711064	0.0020500993016849254	0.006919085143186623
6.5550005e6	0.011839708561020035	0.00469603825136612	0.011054189435336979
6.5650005e6	0.011524418073938841	0.001394594046351235	0.009544094528120085
6.5750005e6	0.011955241460541813	0.0012367491166077737	0.009693757361601886
6.5850005e6	0.008065078037904126	0.002438684503901895	0.005615942028985507
6.5950005e6	0.008524799416484315	0.001572757111597374	0.006537199124726476
6.6050005e6	0.0088895585354829	0.004294108784089197	0.004610516799758926
6.6150005e6	0.013511985526910896	0.006558118498417006	0.005303030303030303
6.6250005e6	0.013546564087951745	0.0036804862990929377	0.001025787149166548
6.6350005e6	0.012023689091215643	0.0021075703928511214	0.0035154274152756704
6.6450005e6	0.008758024111476437	0.00201581337090966	0.0036793486770001563
6.6550005e6	0.01432633420822397	0.003353747448235637	0.00611451346359483
6.6650005e6	0.0088190499711863	0.0017699843582777638	0.004256194945253973
6.6750005e6	0.008964646464646465	0.003061868686868687	0.0044065656565656555
6.6850005e6	0.005592409750077138	0.003368301964414275	0.0024786588501491307
6.6950005e6	0.007370145063172671	0.003561586855924713	0.005490563094681016
6.7050005e6	0.008796364169476616	0.0026144749059277723	0.008727948003714021
6.7150005e6	0.007783513469914503	0.0033607571113620474	0.0071194278647093625
6.7250005e6	0.008014723343623843	0.004195361355180875	0.004844454998812633
6.7350005e6	0.016988762956504897	0.002978785236849753	0.0018114889082631017
6.7450005e6	0.017084917617237013	0.002788339670468948	0.0016223067173637515
6.7550005e6	0.014341787439613528	0.0029438405797101446	0.0023701690821256037
6.7650005e6	0.010529217199558988	0.006357956633590592	0.0034840132304299895
6.7750005e6	0.014407838935761795	0.003080219633052096	0.002223115039507165
6.7850005e6	0.010555464166255413	0.004715687887262159	0.0037396501617590616
6.7950005e6	0.01311379252555723	0.0034565108094519862	0.00379587732528909
6.8050005e6	0.009627855931357874	0.002170008979347501	0.003442083208620174
6.8150005e6	0.013488337431999405	0.0025337208435799985	0.0029063268499888214
6.8250005e6	0.014997744700045107	0.003495714930085701	0.0011276499774470004
6.8350005e6	0.010371586330398449	0.0021389842312092722	0.0024473959110580517
6.8450005e6	0.01146501254530248	0.0038797509525137063	0.004544187343183719
6.8550005e6	0.013444302176696545	0.005853301627949516	0.0020242668129992077
6.8650005e6	0.01138356241868884	0.0037615249731319644	0.0012783528480117654
6.8750005e6	0.015504876649454958	0.006024096385542168	0.0026047045324153755
6.8850005e6	0.011614932034895513	0.004159058632582674	0.004301075268817205
6.8950005e6	0.01462399624875447	0.006154387198874627	0.000867475528984233
6.9050005e6	0.014702380952380948	0.009166666666666667	0.0009047619047619047
6.9150005e6	0.009207459207459204	0.0027195027195027195	0.004786324786324786
6.9250005e6	0.007526126969271563	0.0030416471689284044	0.006551240056153485
6.9350005e6	0.010550682261208576	0.006871345029239767	0.007972709551656921
6.9450005e6	0.011280046336518969	0.0030697943816970752	0.007182160440196929
6.9550005e6	0.014693695416586985	0.003984190731178683	0.0017084209855294196
6.9650005e6	0.012959227336634266	0.003239806834158567	0.0008802494039977995
6.9750005e6	0.015740451659902177	0.004735144135706109	0.0034967218232906648
6.9850005e6	0.018376068376068384	0.003931623931623932	0.0010256410256410256
6.9950005e6	0.011919398907103827	0.0023907103825136613	0.0008743169398907105
7.0050005e6	0.0153134932100549	0.007415968409900799	0.0014446691707598962
7.0150005e6	0.013400814871403106	0.000954927425515661	0.001145912910618793
7.0250005e6	0.014155712841253791	0.0010111223458038423	0.0023592854735422987
7.0350005e6	0.016535194174757278	0.00212378640776699	0.0016316073354908308
7.0450005e6	0.016894353369763204	0.0024134790528233152	0.0011384335154826957
7.0550005e6	0.01819607843137255	0.004470588235294118	0.0017254901960784314
7.0650005e6	0.01494856408058294	0.0024646378054007717	0.0008429775682240319
7.0750005e6	0.01447870208777713	0.0025208454527826255	0.0006851528666537393
7.0850005e6	0.01107312058639492	0.0027934209350138554	0.001036917851077143
7.0950005e6	0.012117446015224484	0.003780228885091399	0.001097819895396406
7.1050005e6	0.017348110428835307	0.005416604263391742	0.00455294293844541
7.1150005e6	0.01301468659847889	0.0026881720430107525	0.0008392341987936008
7.1250005e6	0.013830128205128198	0.003365384615384615	0.0006666666666666666
7.1350005e6	0.013188711282861997	0.0017565431231336727	0.006534340418057265
7.1450005e6	0.010526741973359245	0.0014575488886189728	0.006121705332199686
7.1550005e6	0.012923233125855298	0.0011698229815035536	0.0014214452831854503
7.1650005e6	0.01750021820720957	0.004451427075150564	0.0008379156847342237
7.1750005e6	0.022447340235630133	0.004908961085326668	0.0019159823872426508
7.1850005e6	0.017027044898498978	0.004364213449712359	0.0013621635918799183
7.1950005e6	0.01198064211520302	0.0031082782499213097	0.0011174063581995595
7.2050005e6	0.01861030126336249	0.0027453838678328474	0.0016132167152575318
7.2150005e6	0.018884568301288974	0.003636494563260603	0.0018434507092964642
7.2250005e6	0.01399289009908479	0.003781862188941835	0.0017094017094017096
7.2350005e6	0.01272886882367695	0.004472870161357746	0.0013544018058690745
7.2450005e6	0.011898818439008155	0.002995506739890165	0.0011316358795140623
7.2550005e6	0.018887636756350662	0.003826830069962905	0.0015964689862421936
7.2650005e6	0.015706704128619374	0.004877858425037072	0.0006087567314446266
7.2750005e6	0.019995123140697395	0.003474762253108998	0.0016581321628871002
7.2850005e6	0.014093459582675778	0.0032877432930036817	0.0004909696650885498
7.2950005e6	0.015724017743979714	0.004356780735107731	0.0009188846641318122
7.3050005e6	0.014230704838439643	0.0026787209107651095	0.002059266700150678
7.3150005e6	0.017029548989113533	0.0016070502851218249	0.001057542768273717
7.3250005e6	0.02173160173160173	0.001038961038961039	0.0015064935064935067
7.3350005e6	0.01747846255798542	0.0018223989396951622	0.001082394521758339
7.3450005e6	0.01880530973451328	0.00165929203539823	0.0011061946902654865
7.3550005e6	0.018482225488594912	0.0029397354238118573	0.0014807556208830096
7.3650005e6	0.015623483745754488	0.0023289665211062593	0.000601649684619117
7.3750005e6	0.01104575163398693	0.001045751633986928	0.0016470588235294116
7.3850005e6	0.02134387351778656	0.0036890645586297763	0.00158102766798419
7.3950005e6	0.019400352733686066	0.004919706674092639	0.00042699340944954976
7.4050005e6	0.01735414004988745	0.004015331264829348	0.0011315933564519072
7.4150005e6	0.01802099044746103	0.0033622423328305683	0.0015711412770236302
7.4250005e6	0.013586956521739127	0.004257246376811594	0.0012681159420289856
7.4350005e6	0.02027345591702027	0.002828854314002829	0.0009429514380009431
7.4450005e6	0.01332885304659498	0.004704301075268817	0.0012724014336917562
7.4550005e6	0.013862024500322373	0.004454604067756872	0.0003047886993728387
7.4650005e6	0.014465989535241613	0.0024238227146814403	0.0003847337642351493
7.4750005e6	0.016963226571767503	0.0020759193357058124	0.00041518386714116244
7.4850005e6	0.01549280879864636	0.00327834179357022	0.002298364354201918
7.4950005e6	0.014599765061251888	0.0015942272193321028	0.0008950047547127594
7.5050005e6	0.020017838939857292	0.0002293577981651376	0.0008460754332313967
7.5150005e6	0.01603151959785341	0.0016982541946878608	0.00080157597989267
7.5250005e6	0.013137494900040797	0.0014687882496940026	0.001305589555283558
7.5350005e6	0.014080406937549791	0.002727217012931299	0.0007354293068578783
7.5450005e6	0.01528136134660278	0.0046381619363558176	0.00126551173362821
7.5550005e6	0.016446495835322827	0.003660671653668629	0.0018038092206483106
7.5650005e6	0.011851738084267649	0.0019454256898581888	0.0012901244048533253
7.5750005e6	0.014309568188878533	0.005630630630630631	0.0011183597390493941
7.5850005e6	0.02001408298125881	0.0015707940634817463	0.00021666125013541327
7.5950005e6	0.014698162729658792	0.004286964129483814	0.001889763779527559
7.6050005e6	0.013294711824123591	0.0038126361655773425	0.00142602495543672
7.6150005e6	0.007112184648416533	0.0008051529790660225	0.0005367686527106817
7.6250005e6	0.013326628111641939	0.004023133014835303	0.0020450926158746122
7.6350005e6	0.014721772015126963	0.004276967405006303	0.0005582567981271386
7.6450005e6	0.012859944726754035	0.005215298208077027	0.0009271641258803601
7.6550005e6	0.011420374096430437	0.007526641329458231	0.002712571726656234
7.6650005e6	0.0104087089381207	0.005432476020711314	0.003819709702062643
7.6750005e6	0.01390870185449358	0.0069345379616420995	0.0026311618323030593
7.6850005e6	0.01385921177587844	0.00373931623931624	0.0022317188983855653
7.6950005e6	0.013486463493969874	0.004904168543261772	0.0012110293749687238
7.7050005e6	0.011122607346094158	0.0	0.0011841122032534347
7.7150005e6	0.011056274836559417	0.0032688116908088705	0.0016920907575951802
7.7250005e6	0.015219491993373824	0.006465120559543531	0.004619915332228971
7.7350005e6	0.015631323350870096	0.0038783218669904227	0.005166599217590719
7.7450005e6	0.011275388291517321	0.004666965352449224	0.00576463560334528
7.7550005e6	0.012321660181582364	0.005777620563612781	0.006343591557599339
7.7650005e6	0.012270531400966185	0.002318840579710145	0.0008760064412238325
7.7750005e6	0.011279926335174955	0.0003634777551613842	0.0006591063293593098
7.7850005e6	0.014882334726737884	0.00189657841771172	0.001377922278990556
7.7950005e6	0.015332009706596072	0.001985440105890139	0.0008272667107875578
7.8050005e6	0.011518450058191278	0.001608817690148559	0.0010953652358458273
7.8150005e6	0.012121723478456518	0.0008437394532568343	0.00040499493756328037
7.8250005e6	0.009232440260680668	0.0010861694424330194	0.0003186097031136857
7.8350005e6	0.015457812627623945	0.0005309156252552479	0.0015028996161071634
7.8450005e6	0.014590119435396313	0.0026465798045602605	0.0009500542888165039
7.8550005e6	0.013278647306556035	0.003928593877679301	0.0011440065371802128
7.8650005e6	0.013840292356737423	0.002721405800482078	0.0012596221133659902
7.8750005e6	0.011754417170639153	0.002519862445155935	0.0029645440531246288
7.8850005e6	0.013982879287408176	8.676036786395974e-5	0.0011915090519983805
7.8950005e6	0.009265196204154913	0.00038471402923826624	0.002581858596221253
7.9050005e6	0.015058536797667228	0.0026983505244374813	0.0021325673499586538
7.9150005e6	0.018108948581845474	0.0034314513967079515	0.0013940271299126054
7.9250005e6	0.01837537293192297	0.006848386221860591	0.0016409004610794683
7.9350005e6	0.01526850969176994	0.004416904988878297	0.0019447092469018113
7.9450005e6	0.015969344122097228	0.0027629761199921055	0.0017367278468521806
7.9550005e6	0.011284722222222222	0.0029455368289637955	0.0015371410736579273
7.9650005e6	0.007515932391244112	0.00256303685231366	0.0014685508451094487
7.9750005e6	0.012816272531833964	0.003693291439281187	0.0007607077889862742
7.9850005e6	0.01270293063461944	0.003373392367699768	0.0015601939700611426
7.9950005e6	0.018369867242976227	0.004425234125758979	0.00115261912112792
8.0050005e6	0.014918916246415503	0.004128349648966676	0.0009393849500642736
8.0150005e6	0.01878950773978399	0.007117614852421482	0.0009755611965556716
8.0250005e6	0.019698443579766533	0.006160830090791182	0.000940337224383917
8.0350005e6	0.01655328798185941	0.005170068027210884	0.001433106575963719
8.0450005e6	0.011071399227672333	0.00406704461424698	0.0012981677758606524
8.0550005e6	0.01382923337238058	0.0028634647923988024	0.001952362358453729
8.0650005e6	0.015174186617556784	0.0004987722529158994	0.001534683855125844
8.0750005e6	0.016047950502706885	0.0016241299303944316	0.0021655065738592424
8.0850005e6	0.012292768959435625	0.0015167548500881834	0.00182010582010582
8.0950005e6	0.015633915325801665	0.005135227661759671	0.0010498687664041995
8.1050005e6	0.01863407869648119	0.005720228809152367	0.0010400416016640667
8.1150005e6	NaN	NaN	NaN
8.1250005e6	NaN	NaN	NaN
8.1350005e6	NaN	NaN	NaN
8.1450005e6	NaN	NaN	NaN
8.1550005e6	NaN	NaN	NaN
8.1650005e6	NaN	NaN	NaN
8.1750005e6	NaN	NaN	NaN
8.1850005e6	NaN	NaN	NaN
8.1950005e6	NaN	NaN	NaN
8.2050005e6	NaN	NaN	NaN
8.2150005e6	NaN	NaN	NaN
8.2250005e6	NaN	NaN	NaN
8.2350005e6	0.007936507936507936	0.0	0.012698412698412698
8.2450005e6	0.017128827267475444	0.004621606008087811	0.0037666088965915647
8.2550005e6	0.010594692232874806	0.0022926219258024177	0.000736417951924413
8.2650005e6	0.02112333483011525	0.004976799880257446	0.00534351145038168
8.2750005e6	0.024593763724198508	0.004245352071439028	0.0008197921241399501
8.2850005e6	0.023888888888888894	0.012222222222222223	0.006222222222222223
8.2950005e6	0.023333333333333327	0.015555555555555557	0.0
8.3050005e6	0.011022927689594356	0.006172839506172839	0.002821869488536155
8.3150005e6	NaN	NaN	NaN
8.3250005e6	NaN	NaN	NaN
8.3350005e6	NaN	NaN	NaN
8.3450005e6	NaN	NaN	NaN
8.3550005e6	NaN	NaN	NaN
8.3650005e6	NaN	NaN	NaN
8.3750005e6	0.0026881720430107525	0.0	0.004301075268817204
8.3850005e6	NaN	NaN	NaN
8.3950005e6	NaN	NaN	NaN
8.4050005e6	NaN	NaN	NaN
8.4150005e6	NaN	NaN	NaN
8.4250005e6	0.0	0.0	0.0
8.4350005e6	0.042194092827004225	0.05907172995780591	0.03375527426160338
8.4450005e6	NaN	NaN	NaN
8.4550005e6	0.006944444444444445	0.013888888888888888	0.0
8.4650005e6	NaN	NaN	NaN
8.4750005e6	NaN	NaN	NaN
8.4850005e6	0.01960784313725489	0.0	0.0
8.4950005e6	NaN	NaN	NaN
8.5050005e6	NaN	NaN	NaN
8.5150005e6	NaN	NaN	NaN
8.5250005e6	NaN	NaN	NaN
8.5350005e6	NaN	NaN	NaN
8.5450005e6	0.02021452145214522	0.0	0.0008250825082508251
8.5550005e6	NaN	NaN	NaN
8.5650005e6	0.012544802867383508	0.005376344086021507	0.007526881720430109
8.5750005e6	0.020435244161358813	0.0007961783439490445	0.002653927813163482
8.5850005e6	0.0	0.0	0.0
8.5950005e6	NaN	NaN	NaN
8.6050005e6	0.015987965295270076	0.004967814161768822	0.0012314581584102994
8.6150005e6	0.019896640826873386	0.008785529715762274	0.0032041343669250645
8.6250005e6	0.011424731182795694	0.005376344086021505	0.005645161290322581
8.6350005e6	0.0024330900243309003	0.0024330900243309003	0.0024330900243309
8.6450005e6	0.006802721088435374	0.0	0.0
8.6550005e6	0.01328502415458937	0.004830917874396135	0.004347826086956522
8.6650005e6	0.01611111111111111	0.007777777777777778	0.01688888888888889
8.6750005e6	NaN	NaN	NaN
8.6850005e6	0.025423728813559327	0.02033898305084746	0.01627118644067797
8.6950005e6	0.016719745222929936	0.002198968759478314	0.0014558689717925387
8.7050005e6	0.012126397444672601	0.0017567875884097652	0.0010130047912388774
8.7150005e6	0.012857971735256329	0.0012640391230469559	0.0006713912719134653
8.7250005e6	0.019611675788376335	0.0029971331769611683	0.0015115976022934585
8.7350005e6	NaN	NaN	NaN
8.7450005e6	NaN	NaN	NaN
8.7550005e6	0.011444921316165951	0.004291845493562232	0.010157367668097281
8.7650005e6	0.018993352326685663	0.020417853751187088	0.016334283000949665
8.7750005e6	0.0168488160291439	0.0037188828172434727	0.0031876138433515476
8.7850005e6	0.018656716417910457	0.0015829941203075529	0.0
8.7950005e6	0.018337408312958433	0.0032599837000814994	0.0
8.8050005e6	0.014996053670086816	0.009734280452512496	0.003157063930544594
8.8150005e6	0.016072676450034948	0.0020964360587002098	0.0006988120195667366
8.8250005e6	0.0074021012416427895	0.0028653295128939827	0.001623686723973257
8.8350005e6	0.016441821247892074	0.0042158516020236085	0.001967397414277684
8.8450005e6	0.01572983922015445	0.0037346499556905935	0.0012659830358273199
8.8550005e6	0.016680567139282735	0.0035446205170975814	0.0005977203224909646
8.8650005e6	0.024623115577889446	0.002959240647682859	0.0021440536013400337
8.8750005e6	0.022425690021231428	0.0022558386411889596	0.0011500353857041754
8.8850005e6	0.028483208437413254	0.002012212045517624	0.0005828476269775187
8.8950005e6	0.02653001889809566	0.0015021563211707128	0.0007753064883461744
8.9050005e6	0.020076849183477432	0.001440922190201729	0.0006724303554274735
8.9150005e6	0.013278663857959672	0.0005266325609389106	0.0005517103019360017
8.9250005e6	0.01850766676433246	0.0002929973630237328	0.00025393104795390175
8.9350005e6	0.0167415045179888	0.0013304506901712955	0.0006541382560008869
8.9450005e6	0.017201468710089398	0.000997765006385696	0.0010057471264367816
8.9550005e6	0.015993862134088762	0.0009836323575700347	0.0008498583569405101
8.9650005e6	0.012211603436625154	0.0006757409016314316	0.0005598996042089005
8.9750005e6	0.013865284387038296	0.0013596193065941533	0.0003399048266485384
8.9850005e6	0.012718476903870159	0.0006554307116104869	0.0007116104868913858
8.9950005e6	0.01294710675321088	0.0009897343829121208	0.000469548404916448
9.0050005e6	0.015065243179122183	0.0011862396204033213	0.00019928825622775803
9.0150005e6	0.01589997412008282	0.004173136645962733	0.0005175983436853001
9.0250005e6	0.005002592016588907	0.005339554173146709	0.0008709175738724728
9.0350005e6	0.009917819557762799	0.0046411256946907896	0.0007331204919002012
9.0450005e6	0.00950139470013947	0.006014644351464434	0.001592282659228266
9.0550005e6	0.011674074074074078	0.0048	0.0006281481481481481
9.0650005e6	0.011086231120477697	0.0019318580962416577	0.00027221636810677904
9.0750005e6	0.006651301956978811	0.0014960375222383955	0.0004205078440886301
9.0850005e6	0.004466891133557802	0.0020202020202020198	4.489337822671155e-5
9.0950005e6	0.005495696327946002	0.0028794352591491727	0.00022292402006316182
9.1050005e6	0.003668146987112504	0.0020680947405085338	0.00022640195053988152
9.1150005e6	0.01301742126461882	0.001771242781579075	0.0002717523171737759
9.1250005e6	0.015148285010422596	0.0022977070305097596	0.0002747773356073527
9.1350005e6	0.016001462990902028	0.001760160928999223	4.5718465688291496e-5
9.1450005e6	0.014688249400479613	0.0022870592414956925	0.0002042810196287414
9.1550005e6	0.011621053710537108	0.0020243952439524394	0.0005637556375563755
9.1650005e6	0.017232134152286246	0.00233986545773618	9.749439407234082e-5
9.1750005e6	0.01468639575971731	0.0009570082449941107	0.0
9.1850005e6	0.015538194444444446	0.0016319444444444445	0.00011111111111111112
9.1950005e6	0.015111325456153043	0.002813278675347641	0.002122015915119363
9.2050005e6	0.01455409250952588	0.0021463367578256885	0.0004244441228958665
9.2150005e6	0.012888145479499055	0.000514668039114771	0.0006690684508492024
9.2250005e6	0.015823944307044056	0.0021526060272968766	0.0004854813593478062
9.2350005e6	0.012577678349490433	0.0028337061894108877	0.0010042257022122795
9.2450005e6	0.013678019422787582	0.0024620434961017644	0.0003009164273013268
9.2550005e6	0.010273972602739727	0.001796042617960426	0.0005114155251141553
9.2650005e6	0.006684491978609627	0.0018617548029312737	0.001117052881758764
9.2750005e6	0.009330717244386309	0.0014824504033137127	0.0007412252016568562
9.2850005e6	0.01280389979020116	0.00037023324694557573	0.0009502653338269777
9.2950005e6	0.014348249027237357	0.002269779507133593	0.0005079982706441851
9.3050005e6	0.012219746553404819	0.0016014482662581814	0.001086199693635984
9.3150005e6	0.013676016965490652	0.0033497204549836125	0.000655484866011182
9.3250005e6	0.012540844033319523	0.0023010722996916564	0.00023010722996916563
9.3350005e6	0.013438846225885004	0.001841793094836736	0.0004994693138540301
9.3450005e6	0.013271020665720147	0.0020113582584003788	0.00028395646000946523
9.3550005e6	0.016464601107618618	0.0027690465499176776	0.0006585840443047445
9.3650005e6	0.014913947840777105	0.0014254038644282545	0.0013620525815647771
9.3750005e6	0.015707434052757797	0.0031175059952038373	0.0017266187050359709
9.3850005e6	0.012605042016806728	0.002178649237472767	0.0006224712107065049
9.3950005e6	0.0169670245398773	0.0030674846625766868	0.0014187116564417174
9.4050005e6	0.013846101184363663	0.002361881289792565	0.0006572191415074965
9.4150005e6	0.007984581497797355	0.0027533039647577094	0.004302496328928049
9.4250005e6	0.007686478293818338	0.002111075024358558	0.0034210241420374586
9.4350005e6	0.02256462069546182	0.002020712301086133	0.0010777132272459377
9.4450005e6	0.014431239388794564	0.0020211819872261298	0.0001616945589780904
9.4550005e6	0.012856324308838277	0.0016473284629709211	0.00028649190660363845
9.4650005e6	0.013955984970477722	0.0014492753623188406	0.0003220611916264091
9.4750005e6	0.015047416295722857	0.001128959421972776	0.0010708986516998905
9.4850005e6	0.013024507498563	0.002116319172284057	0.00010450958875476826
9.4950005e6	0.011762895826339931	0.0018742307261944726	0.0005035246727089626
9.5050005e6	0.01794165942238964	0.003332367429730513	0.0005312469815512411
9.5150005e6	0.01571238814317674	0.0009437919463087247	0.0004334451901565997
9.5250005e6	0.011152493275398299	0.0006207324643078833	0.000562797434305814
9.5350005e6	0.013441168597759165	0.0006883101984627738	0.0004206340101716952
9.5450005e6	0.016177351707609356	0.0014479728380267624	0.00019972039145196724
9.5550005e6	0.022009610434185686	0.003918540129283221	0.0007551055431611463
9.5650005e6	0.01812253563845921	0.0025781013042159543	0.0007582650894752805
9.5750005e6	0.015792952807955393	0.002845318158303156	0.00032189457952520547
9.5850005e6	0.01357147759247821	0.0029167524535035345	0.0004529544986617253
9.5950005e6	0.013029509757258447	0.0015468824369347933	0.0006346184356655562
9.6050005e6	0.00660483417650365	0.004496908375491849	0.0005621135469364812
9.6150005e6	NaN	NaN	NaN
9.6250005e6	0.004629629629629629	0.0	0.00925925925925926
9.6350005e6	0.01107182731671009	0.0027912169705991813	0.0006947028904602406
9.6450005e6	0.016756878664862432	0.0013982859720342803	0.0006585475868290483
9.6550005e6	0.017763800333161005	0.0008329025216841862	0.0002642311448101556
9.6650005e6	0.020670475045099217	0.0028061735818801364	0.0001503307276007216
9.6750005e6	0.0118922961854899	0.002692595362752431	0.001525804038893044
9.6850005e6	0.007215812761030477	0.0020882438076334615	0.00532605549352851
9.6950005e6	0.010535965441028734	0.004947759694595138	0.0022704440425959415
9.7050005e6	0.012831489286968744	0.001163505444327362	0.0006498068141903758
9.7150005e6	0.015201939274415552	0.0025884383088869713	0.0006573811578125642
9.7250005e6	0.01593699480054179	0.0018132564337833706	0.0005330536986061957
9.7350005e6	0.014535305205161662	0.0017640520032864528	0.0008796094920496835
9.7450005e6	0.010590818928875036	0.0033767828468876924	0.008104278832530462
9.7550005e6	0.0071042716419265515	0.004403286576785148	0.006373416859594172
9.7650005e6	0.013706540238268906	0.004396628576059648	0.006799578572007457
9.7750005e6	0.007586171783514078	0.003767628939463367	0.006445700320757598
9.7850005e6	0.011408068959388605	0.006864836043721674	0.0036701324091353415
9.7950005e6	0.012260360714441683	0.004891043276998995	0.0022271714922049
9.8050005e6	0.018187324662076006	0.008288701861769955	0.003927569497577149
9.8150005e6	0.01598336304218657	0.008437314319667261	0.0019489007724301844
9.8250005e6	0.02004360952700436	0.0024041149502404117	0.0020574751202057473
9.8350005e6	0.014813713832738808	0.0024772096710265557	0.0002477209671026555
9.8450005e6	0.009995048892189629	0.0006807773239262284	0.00016091100383710855
9.8550005e6	0.013805126272144743	0.0030782761653474055	0.0011307953260459855
9.8650005e6	0.021067415730337078	0.0024344569288389513	0.001348314606741573
9.8750005e6	0.017964071856287414	0.0	0.0
9.8850005e6	0.013392410133173119	0.0025533193151096424	0.00020026033843997194
9.8950005e6	0.015498093817337985	0.0017404276479363503	0.0002486325211337643
9.9050005e6	0.01187208014256129	0.0044791215142320475	0.0036603573664692004
9.9150005e6	0.012213785390546827	0.0014715404084996173	0.0037200541526870327
9.9250005e6	0.014153944020356237	0.0022264631043257	0.00186598812553011
9.9350005e6	0.014942659679501785	0.0039112933849775955	0.00025822131085288975
9.9450005e6	0.015364527437933748	0.0017171066752522	0.000558059669456965
9.9550005e6	0.016364734299516907	0.0017310789049919484	0.0008695652173913044
9.9650005e6	0.0182797256833768	0.0008210180623973727	0.0005022698734666281
9.9750005e6	0.01798387096774193	0.004247311827956989	0.00027956989247311827
9.9850005e6	0.012673381770145308	0.0019264641127256716	0.00047335975341259367
9.9950005e6	0.011479975910870221	0.002333634447455586	0.00015055706112616682
1.00050005e7	0.014048418448489135	0.004123225540437062	0.00037698062083995997
1.00150005e7	0.014695621838478978	0.004142682714111286	0.0005058433629862201
1.00250005e7	0.012403327010068585	0.0031616323751155213	0.00033075538693516226
1.00350005e7	0.015669515669515664	0.008766162612316457	0.0006720724669442618
1.00450005e7	0.013916621286379856	0.001815211472136504	0.0007986930477400617
1.00550005e7	0.008813720819437827	0.004367158964586311	0.00020644751468953474
1.00650005e7	0.013686426951733076	0.005215419501133787	0.00046647230320699706
1.00750005e7	0.021261278556344788	0.0041914634926729375	0.0007679017085813015
1.00850005e7	0.02263510535131799	0.0016750418760469012	0.0015692497575597283
1.00950005e7	0.03388112845795672	0.0035058887975897017	0.0009750753218296357
1.01050005e7	0.015012194318106908	0.0021422450728363325	0.0024124975281787624
1.01150005e7	0.011813292354975025	0.0022410039697784608	0.00019208605455243953
1.01250005e7	0.012866522005230066	0.001863906971568464	0.0008790964224113949
1.01350005e7	0.014823717948717946	0.0030048076923076925	0.0008613782051282053
1.01450005e7	0.015082711644502103	0.0020542761379608605	0.0006487187804086926
1.01550005e7	0.019253073532823014	0.0007732158045310446	0.0010515734941622208
1.01650005e7	0.01996656251712986	0.004138573699501179	0.0012388313325659155
1.01750005e7	0.016404199475065624	0.0035686328682598884	0.002016853156513331
1.01850005e7	0.013038619148143546	0.0012831656939442857	0.00019868372035266357
1.01950005e7	0.018010511472888093	0.002991069521001581	8.545912917147371e-5
1.02050005e7	0.014375105699306612	0.0013529511246406223	0.0002536783358701167
1.02150005e7	0.020855932641148826	0.00302185030218503	0.0007128467379513403
1.02250005e7	0.01696813092161929	0.0014929658340511055	0.001022107378696526
1.02350005e7	0.019191732792028054	0.0004920957126161038	0.0004305837485390908
1.02450005e7	0.01859619686800895	0.001901565995525727	0.000715883668903803
1.02550005e7	0.01589251153788894	0.0019602004863282217	0.0014788347972805322
1.02650005e7	0.01690257308234836	0.0034291551145483727	0.00301571088087942
1.02750005e7	0.01695787518200532	0.004041773359441683	0.0006426670683335846
1.02850005e7	0.017614467907171232	0.002195274932051014	0.0006272214091574325
1.02950005e7	0.018467456427015246	0.0013956971677559912	0.0008169934640522876
1.03050005e7	0.017305359309212873	0.0012131592093056448	0.0009847998287304646
1.03150005e7	0.018980169971671384	0.0022033364809568774	0.0012590494176896445
1.03250005e7	0.012406779661016947	0.0015819209039548022	0.0012926553672316383
1.03350005e7	0.014724559453881571	0.002936974122876647	0.00031751071598666456
1.03450005e7	0.011980147184665411	0.002852415996348907	0.0005248445433281988
1.03550005e7	0.019133881603319254	0.00433429651033563	0.0011706305104838112
1.03650005e7	0.011148744002257974	0.003104713519616144	0.0009031893875246966
1.03750005e7	0.02135425178406057	0.0021245301519856184	0.00044669608323800184
1.03850005e7	0.014198749588680483	0.004639684106614018	0.0010134912800263244
1.03950005e7	0.01345260857689156	0.00314121824638077	0.000637348629700446
1.04050005e7	0.014657360406091368	0.004103214890016921	0.0014551607445008462
1.04150005e7	0.005284552845528455	0.0024390243902439024	0.0
1.04250005e7	0.015302666420346079	0.0031405874745981895	0.0008744380811626332
1.04350005e7	0.011041490659908006	0.003895616258330986	0.0023749178635126254
1.04450005e7	0.005103643216080401	0.004266122278056952	0.003465242881072026
1.04550005e7	0.002218524681087078	0.002126086152708449	0.0012818142601836444
1.04650005e7	0.0029987373737373735	0.0022095959595959595	0.0031565656565656565
1.04750005e7	0.0015586223594213423	0.0009987288905029962	0.0010653108165365292
1.04850005e7	0.001658597812443966	0.0005379236148466917	0.0007979200286892592
1.04950005e7	0.0021122270046229877	0.000637653435357883	0.0021680216802168026
1.05050005e7	0.00787321063394683	0.0030674846625766868	0.00848378615249781
1.05150005e7	0.018430226596944526	0.003229775453706552	0.0005536757920639803
1.05250005e7	0.013655761024182075	0.0037932669511616876	0.0005879563774300618
1.05350005e7	0.016568563331153252	0.003597122302158273	0.0009374318726836712
1.05450005e7	0.015617172627993184	0.003281234345255986	0.0005410279531109106
1.05550005e7	0.019330945791958324	0.004205328558250583	0.0004666558142058713
1.05650005e7	0.018510101010101015	0.0016666666666666668	0.0008282828282828283
1.05750005e7	0.023323247604639438	0.0025214321734745334	0.0036812909732728194
1.05850005e7	0.01876577653779726	0.002324963464859838	0.0003055666268101501
1.05950005e7	0.01848027535080752	0.003706645485835319	0.0006777866031241726
1.06050005e7	0.015281066386038766	0.002148557397176182	0.0004034026133473648
1.06150005e7	0.015362009083622763	0.00338409475465313	0.0003205984504408229
1.06250005e7	0.014102753923600829	0.0031339453163557397	0.0008093969006021123
1.06350005e7	0.013860830527497191	0.0012906846240179574	0.0010213243546576879
1.06450005e7	0.015012965743141806	0.001637778081070015	0.0008006915063008962
1.06550005e7	0.01688173943786459	0.0028283542513699842	0.0011431265099287019
1.06650005e7	0.01727327131276862	0.0022849681736575814	0.00036994722811598934
1.06750005e7	0.015052935963807655	0.001352548854997435	0.0014644839326523953
1.06850005e7	0.016098642283180937	0.001911886949293433	0.002316431144361319
1.06950005e7	0.00925578877228053	0.004102115608862236	0.000458104281192737
1.07050005e7	0.012867971091133442	0.0025853457899994124	0.00010576414595452142
1.07150005e7	0.009916492693110646	0.004523312456506611	0.0005984690327070286
1.07250005e7	0.012962033784913866	0.007136087417070857	0.002609131961866532
1.07350005e7	0.019127316198445907	0.003719200371920037	0.0005977286312014344
1.07450005e7	0.0170306581439394	0.004675662878787879	0.0006865530303030303
1.07550005e7	0.014896728203253518	0.0038993480777432528	0.0009260951684640223
1.07650005e7	0.018992727835370565	0.005647532105833204	0.0017638867399040698
1.07750005e7	0.016421712718009015	0.006016068979031942	0.0006741132667058593
1.07850005e7	0.011218862901692337	0.003660391709450466	0.002186727514736642
1.07950005e7	0.013773793380543417	0.007207071468032747	0.005645120787504393
1.08050005e7	0.010242085661080072	0.005715911442168427	0.0033105731429753774
1.08150005e7	0.008818886830004804	0.008990460503740307	0.004378560153730011
1.08250005e7	0.003306077124974763	0.003937007874015748	0.0011104381183121338
1.08350005e7	0.004955855405630518	0.003054028541284913	0.001332666999833417
1.08450005e7	0.017238225880201186	0.004023776863283036	0.002780064014631915
1.08550005e7	0.01257376149306985	0.007376149306985043	0.0031014134760532453
1.08650005e7	0.011785993740219094	0.006422796035472092	0.0015779864371413663
1.08750005e7	0.006996921354603974	0.0012394546399584184	0.001071528527447923
1.08850005e7	0.008533072449589653	0.003206696016087831	0.0013478993423555628
1.08950005e7	0.0074985500041428454	0.0033557046979865775	0.00457370121799652
1.09050005e7	0.012049577794498785	0.0048072903603377645	0.002600117047069643
1.09150005e7	0.013616191500806887	0.005020620405235789	0.0015958400573785189
1.09250005e7	0.011431739182548244	0.0037756202804746495	0.0022294138798993166
1.09350005e7	0.01139589246952747	0.0049813547058496135	0.0007458117660154726
1.09450005e7	0.01240711252653928	0.005418435951875442	0.002078910120311394
1.09550005e7	0.011904761904761906	0.007184709821428572	0.006352306547619048
1.09650005e7	0.015472990271377371	0.003104198668714798	0.00039682539682539677
1.09750005e7	0.014812335762804303	0.002404680450195845	0.0010114532202885615
1.09850005e7	0.01798571035998901	0.003050288540807914	0.0006045616927727398
1.09950005e7	0.020642090436640927	0.0029141774734081304	0.0009713924911360434
1.10050005e7	0.01449598572702944	0.0033006244424620876	0.001141837644959857
1.10150005e7	0.012554867028143561	0.0014846372321198037	0.0013684482313452108
1.10250005e7	0.014238063733597971	0.0011853567096703054	0.000771860183041129
1.10350005e7	0.0073922104988927975	0.0020624375841257433	0.0008249750336502975
1.10450005e7	0.007605088495575222	0.002488938053097345	0.0023783185840707964
1.10550005e7	0.008324728962312853	0.002022027189812425	0.007348132851488557
1.10650005e7	0.009044715447154473	0.002710027100271003	0.009268292682926829
1.10750005e7	0.006966678524842881	0.005395470176686825	0.006498280564449187
1.10850005e7	0.003867928605384848	0.0017286831755909937	0.005056398288603656
1.10950005e7	0.0039162964694879595	0.0037409399111526776	0.003818876159301691
1.11050005e7	0.004048240525908741	0.0021026682134570765	0.0014017788089713847
1.11150005e7	0.005146286914053585	0.0034688940618010865	0.005495458487379615
1.11250005e7	0.006869941652550345	0.005505364201016376	0.0070016939582156984
1.11350005e7	0.012582859848484848	0.008380681818181818	0.006761363636363636
1.11450005e7	0.011654858742237382	0.007041021604128399	0.005011807924429284
1.11550005e7	0.014711948301938673	0.008180943214629453	0.004766487923369541
1.11650005e7	0.014109466128308656	0.007492148945715566	0.004522207267833108
1.11750005e7	0.012613195342820183	0.0063450994886958675	0.005729070412123453
1.11850005e7	0.00939970953687268	0.0041686837717174975	0.008294335969017267
1.11950005e7	0.009431926098592764	0.003496503496503496	0.0008978675645342315
1.12050005e7	0.011657405170330995	0.0012080212611741967	0.00036240637835225904
1.12150005e7	0.011194496560350221	0.0007087763185324161	0.000375234521575985
1.12250005e7	0.012942742285962622	0.001711212516297262	0.0003476749239461104
1.12350005e7	0.012479105423943745	0.0006916825177243646	0.00014986454550694565
1.12450005e7	0.016185827383554324	0.004881247267958618	9.713924911360434e-5
1.12550005e7	0.021634866020227295	0.0014597018037743718	0.00029194036075487435
1.12650005e7	0.018212739641311072	0.000494743351886209	0.00034632034632034627
1.12750005e7	0.01816745655608215	0.0006770480704129993	0.0011735499887158655
1.12850005e7	0.015048142241124695	0.0021560635595723313	0.0003307933132494536
1.12950005e7	0.016898317483540603	0.002243355279200195	0.000614484272128749
1.13050005e7	0.027045324971493732	0.0019716837704294946	0.00034207525655644244
1.13150005e7	0.02242182302062541	0.002594810379241517	0.001144377910844977
1.13250005e7	0.018635267939922116	0.0009889362754187528	0.0006675319859076582
1.13350005e7	0.018135084963587036	0.002617925650911514	0.0007710981008139367
1.13450005e7	0.02280597184377838	0.0022422797456857404	0.0021571298819255224
1.13550005e7	0.01426122194513716	0.003221113881961762	0.0011949293433083958
1.13650005e7	0.015748145572554474	0.0024049605934167826	0.0004636068613815485
1.13750005e7	0.020447777068708792	0.003882152733460966	0.0012337800467985536
1.13850005e7	0.023195876288659795	0.012027491408934707	0.018556701030927835
1.13950005e7	NaN	NaN	NaN
1.14050005e7	NaN	NaN	NaN
1.14150005e7	NaN	NaN	NaN
1.14250005e7	NaN	NaN	NaN
1.14350005e7	0.006756756756756757	0.013513513513513514	0.0
1.14450005e7	0.016443213834644903	0.003594675993393568	4.8576702613426604e-5
1.14550005e7	0.009150043365134431	0.0032090199479618384	0.0
1.14650005e7	0.005519843487982113	0.006661076951742128	0.0
1.14750005e7	0.013862633900441087	0.002234060835195051	5.728361115884746e-5
1.14850005e7	0.02160125354424713	0.0029597572501616673	0.0
1.14950005e7	0.01746935473834858	0.0026445149648435065	0.00012444776305145915
1.15050005e7	0.014475025484199794	0.001834862385321101	0.0006523955147808357
1.15150005e7	0.011751637043966324	0.001520112254443405	0.00035859058309946985
1.15250005e7	0.010204081632653059	0.0022675736961451248	0.0
1.15350005e7	0.004058917064189473	0.0028454263955142683	8.368901163277259e-5
1.15450005e7	0.00207413945278023	0.0007355104442483084	0.0
1.15550005e7	0.000995575221238938	0.0012536873156342183	0.0
1.15650005e7	0.007914137033824804	0.0027103209019947966	0.00047701647875108416
1.15750005e7	0.009665742452248924	0.001745738344629287	0.00139659067570343
1.15850005e7	0.009850963286077789	0.0031624863685932388	0.002559069429298437
1.15950005e7	0.010539427038421006	0.0031618281115263006	0.00024911372999904187
1.16050005e7	0.01447147651006711	0.002050708426547353	0.0
1.16150005e7	0.01436349981224183	0.002378270121416948	0.00045896440939625314
1.16250005e7	0.012581078058599865	0.0013047043912622085	0.0013419816595839856
1.16350005e7	0.011126737260092653	0.0026472534745201853	0.0022832561217736593
1.16450005e7	0.016404794279095535	0.0035000251800372667	0.003726645515435362
1.16550005e7	0.014845842594175642	0.004502194107254801	0.0005585000284948994
1.16650005e7	0.013824884792626725	0.0027210884353741495	0.002624533684441518
1.16750005e7	0.012233333333333334	0.0035333333333333328	0.0003022222222222222
1.16850005e7	0.015209047852359955	0.002204801567858893	0.0003919647231749144
1.16950005e7	0.015617764193757525	0.0010882652588682042	0.0006761137352968416
1.17050005e7	0.010546661624438005	0.002437077188117148	0.001268960880709273
1.17150005e7	0.013663806800127102	0.002542103590721322	0.0007414468806270523
1.17250005e7	0.014450296247531275	0.0028746982664033353	0.0009743252139565501
1.17350005e7	0.013375340442228685	0.0019157088122605363	0.0006370308821492869
1.17450005e7	0.011803799037841593	0.0008431285027029707	0.0023905172841343055
1.17550005e7	0.011919831223628696	0.0022034692920768865	0.005110173464603843
1.17650005e7	0.016559052999730966	0.0009685230024213074	0.0026580575733118105
1.17750005e7	0.014104248795444594	0.0016644765659220323	0.00026281208935611036
1.17850005e7	0.013434896218508111	0.0025637233150914564	0.002790514223734162
1.17950005e7	0.009143228441474055	0.001206720504966119	0.007203193168105448
1.18050005e7	0.012847078325735598	0.000322328130036377	0.0012616843947138188
1.18150005e7	0.015643630466924213	0.002718557733581342	0.00017169838317355844
1.18250005e7	0.01168500769139747	0.002484913028044018	0.00017749378771742986
1.18350005e7	0.008494623655913977	0.00210752688172043	0.0007741935483870968
1.18450005e7	0.013707192278620849	0.0013663585092156523	0.0012675155532298392
1.18550005e7	0.017512929007992478	0.003008932769158439	0.0010343206393982134
1.18650005e7	0.013808715336728917	0.0019241652518392754	0.0007470288624787776
1.18750005e7	0.014203931734715925	0.0027003672499459927	0.0010477424929790451
1.18850005e7	0.017663043478260868	0.001229296066252588	0.0017468944099378885
1.18950005e7	0.010835743711105267	0.004952230695065299	0.002024717328424928
1.19050005e7	0.007888680864341994	0.000468055230517201	0.001349559247991263
1.19150005e7	0.023844641101278267	0.0	0.0004916420845624386
1.19250005e7	0.01731451488508406	0.0016967453339503315	0.0029924417707851304
1.19350005e7	0.014912057099158806	0.0005098139179199592	0.0015464355510238766
1.19450005e7	0.01842045966651645	0.001840168243953733	0.0014871563767462825
1.19550005e7	0.017905453509896054	0.0029189804926669518	0.0012625183919502587
1.19650005e7	0.01000066229551626	0.0021855752036558716	0.002053116100404
1.19750005e7	0.013519222644697931	0.0032741867342627805	0.0010773130544993663
1.19850005e7	0.016277395616701325	0.006372313763131232	0.003284807764091079
1.19950005e7	0.003715498938428875	0.00027522214358732404	0.004183376582527325
1.20050005e7	0.00712108617345525	0.0021612635078969242	0.007614297589359931
1.20150005e7	0.004002463054187192	0.002504105090311987	0.00380952380952381
1.20250005e7	0.002800585576984279	0.0026096365603717146	0.0006492266564827192
1.20350005e7	0.003080046802945832	0.0035446348681946456	0.00024778030146603347
1.20450005e7	0.0021443359952676723	0.002316868776496106	0.0
1.20550005e7	0.007508743056984159	0.0019200438867174108	0.0079133237331139
1.20650005e7	0.004853643966547192	0.0013440860215053762	0.0002986857825567503
1.20750005e7	0.01184230828575837	0.002391606233605925	0.0004526050506609061
1.20850005e7	0.01795002261420171	0.0045228403437358655	0.0012324739936680235
1.20950005e7	0.013659567679668179	0.0041876046901172526	0.0009252612267687646
1.21050005e7	0.015231333027943196	0.0011452130096197893	0.0010688654756451366
1.21150005e7	0.014577033418624485	0.003566720942854927	0.0005427618826083585
1.21250005e7	0.02503097893432465	0.003139198678232135	0.0008921933085501858
1.21350005e7	0.020548823491697118	0.00416746810284029	0.0007565557479002372
1.21450005e7	0.018266379077918577	0.001842365417453042	0.0009526377280488902
1.21550005e7	0.011751169458276749	0.0016221518032292139	0.0009355666213973141
1.21650005e7	0.009573894282632145	0.002770422673335295	0.0004609198783956066
1.21750005e7	0.010614144624815526	0.0018541643016611797	0.000802209861126878
1.21850005e7	0.01099746560463432	0.0026852522326816317	0.0022809558291093405
1.21950005e7	0.01936420848797805	0.0043031574417729005	0.0011618525092786834
1.22050005e7	0.016504854368932047	0.0020888496616651956	0.0012591938805531038
1.22150005e7	0.020414414414414418	0.004072072072072073	0.0008504504504504503
1.22250005e7	0.011825798568685634	0.0037237446907546403	0.004817594693663815
1.22350005e7	0.014683857524256041	0.004590740378980269	0.0027088624080224
1.22450005e7	0.012911208151382823	0.0013391557496360987	0.006288209606986899
1.22550005e7	0.015178206699346407	0.0011233660130718956	0.007107843137254902
1.22650005e7	0.013866956178444531	0.0008882747729964469	0.0058165548098434005
1.22750005e7	0.011574553232595047	0.0013799765403988131	0.008376457600220797
1.22850005e7	0.015265366910370975	0.0029447603574329815	0.004264825345247765
1.22950005e7	0.012367440527371739	0.0023789051304098593	0.001112066494697621
1.23050005e7	0.007953167273066516	0.0017259072674689804	0.0016046272973225112
1.23150005e7	0.008800287356321839	0.003918495297805643	0.0033568443051201677
1.23250005e7	0.013888888888888883	0.008888888888888889	0.008740740740740742
1.23350005e7	0.0065092140563838665	0.003562475260588468	0.0037296037296037296
1.23450005e7	0.011246744791666667	0.0062825520833333336	0.004726562500000001
1.23550005e7	0.01417787213965558	0.0050247699929228595	0.0015192262326020288
1.23650005e7	0.020642590708714822	0.0030518819938962355	0.000508646998982706
1.23750005e7	0.012312482309651852	0.0032078497971506745	0.00037739409378243226
1.23850005e7	0.007641107561235358	0.0026624068157614484	0.007220447284345048
1.23950005e7	0.0027286135693215343	0.0028023598820058997	0.002359882005899705
1.24050005e7	0.006981265464828562	0.00276894073288559	0.00485448332744197
1.24150005e7	0.004518329070758738	0.00210997442455243	0.0020460358056265983
1.24250005e7	0.008087005019520357	0.002695668339840119	0.0018095061039846317
1.24350005e7	0.008956235476374903	0.002356054737929254	0.0033694810224632063
1.24450005e7	0.01178583946722748	0.004498189040775791	0.0029559527982240914
1.24550005e7	0.012871782054486372	0.0020828126301757894	0.0012330250770640672
1.24650005e7	0.01287976037655113	0.0038510911424903724	0.0013692768506632434
1.24750005e7	0.018618912193387845	0.004177035193743334	0.0009242801279772484
1.24850005e7	0.01750550300434291	0.006038431792492117	0.0007377000416443572
1.24950005e7	0.014051751094434019	0.006058474046278924	0.0022357723577235773
1.25050005e7	0.009876239652487503	0.005491353167773134	0.008622244078354232
1.25150005e7	0.02015163607342379	0.00714950784783187	0.0023809523809523807
1.25250005e7	0.01005631536604988	0.006748904978993474	0.008045052292839904
1.25350005e7	0.006122546216885841	0.004383457213645893	0.004802744425385934
1.25450005e7	0.007899159663865547	0.005238095238095239	0.007047619047619047
1.25550005e7	0.006752101419319277	0.005167424555601488	0.0071930549813972715
1.25650005e7	0.007358420268256336	0.006364878291107799	0.007178340784898161
1.25750005e7	0.009864191578270653	0.006790421086467373	0.011314689810350368
1.25850005e7	0.010076376285541437	0.006011796733212341	0.006669691470054447
1.25950005e7	0.012523314681588066	0.004050093258726351	0.0005009325872635226
1.26050005e7	0.017016588906168997	0.003913945049248315	0.0012960082944530845
1.26150005e7	0.016674914769602988	0.005856153084790498	0.0012647091169031121
1.26250005e7	0.01452916467272824	0.004120806082841495	0.002754293614079864
1.26350005e7	0.006323877068557918	0.0016548463356973995	0.0070449172576832145
1.26450005e7	0.0061823236757389535	0.005267778753292362	0.00585308750365818
1.26550005e7	0.005411441333104277	0.003979843096833305	0.00407719177689973
1.26650005e7	0.003066378066378066	0.001881055452484024	0.002370645227788085
1.26750005e7	0.010449551711074631	0.00460916782422023	0.0053626299616955
1.26850005e7	0.012676488643339472	0.00620012277470841	0.001817065684468999
1.26950005e7	0.0076853526220614825	0.002109704641350211	0.0
1.27050005e7	0.012339418526031104	0.0022988505747126436	6.76132521974307e-5
1.27150005e7	0.012395882445387392	0.003575357535753576	0.00015715857300015716
1.27250005e7	0.01472607690083839	0.0037221740387395207	0.0009395779126915293
1.27350005e7	0.01090801886792453	0.0015941649196366179	0.0006726065688329839
1.27450005e7	0.012799784424683372	0.0023578550255995688	0.0011856642414443546
1.27550005e7	0.010742374832150396	0.0016944817443570557	0.00488522284033506
1.27650005e7	0.0053708833487226834	0.0023084025854108957	0.0032379193598030165
1.27750005e7	0.010552862249644973	0.0012731991577297878	0.00391753586993781
1.27850005e7	0.011268028846153843	0.00218349358974359	0.0005208333333333333
1.27950005e7	0.011250150403080255	0.0022259655877752377	0.0022781053222636666
1.28050005e7	0.00764541275234859	0.002864947698047838	0.0012392564461323205
1.28150005e7	0.007151014899029227	0.00521725587914655	0.0046202564501894835
1.28250005e7	0.007967932736960451	0.0033240455589773673	0.0031285134672728162
1.28350005e7	0.014976702906589747	0.0028104430145699283	0.001138969011167813
1.28450005e7	0.02088930219742371	0.0018943307845973683	0.0003444237790177034
1.28550005e7	0.011546272120684653	0.0006382361473745284	0.0005686103858427617
1.28650005e7	0.0184995446265938	0.0022389192471159686	0.0011687917425622343
1.28750005e7	0.012437810945273636	0.005942509673852957	0.0023493642896627964
1.28850005e7	0.016000000000000004	0.0013900709219858154	0.0011914893617021277
1.28950005e7	0.011422924901185768	0.0016073781291172597	0.0008642951251646902
1.29050005e7	0.009587972674950245	0.000510999946210532	0.0016459577214781342
1.29150005e7	0.012005544828951928	0.00603990296549334	0.0014555175998811822
1.29250005e7	0.014038831701397603	0.0033894049711272905	0.0017742070466147794
1.29350005e7	0.00721784776902887	0.0033120859892513434	0.0010123734533183353
1.29450005e7	0.005208333333333333	0.002744932432432432	0.0005771396396396397
1.29550005e7	0.007466442953020133	0.004586129753914988	0.0030872483221476513
1.29650005e7	0.015125812835736503	0.011733107152954482	0.005352935632833852
1.29750005e7	0.013595166163141992	0.00906344410876133	0.0028868747901980526
1.29850005e7	0.01583912611717974	0.003343263819927176	0.0025289639192320424
1.29950005e7	0.014802217183169564	0.006802721088435374	0.0030234315948601664
1.30050005e7	0.011703490233749602	0.008773615113672749	0.0025360230547550435
1.30150005e7	0.007883411580594678	0.006298904538341158	0.0023161189358372456
1.30250005e7	0.00989145658263305	0.0047268907563025216	0.004849439775910364
1.30350005e7	0.009545384138785624	0.006737918215613384	0.004259603469640644
1.30450005e7	0.00824175824175824	0.004048582995951417	0.0034059507743718275
1.30550005e7	0.019040262861066155	0.005173851208866657	0.0015889362954244518
1.30650005e7	0.012201017811704835	0.003256997455470738	0.005262086513994912
1.30750005e7	0.01376253790529508	0.0033823186377420107	0.005635642640541171
1.30850005e7	0.010461548505026766	0.002056404230317274	0.002506854680767724
1.30950005e7	0.018157114624505935	0.007411067193675889	0.002569169960474308
1.31050005e7	0.013746050951132622	0.004906903273509444	0.00024198427102238354
1.31150005e7	0.01394437046900429	0.0006164620012822408	0.0007496177935592052
1.31250005e7	0.01274432118330692	0.002667723190702588	0.001035393555203381
1.31350005e7	0.015458858171110748	0.002944544413544904	0.0017667266481269429
1.31450005e7	0.016992602358456017	0.007837105398081008	0.0025195927634952026
1.31550005e7	0.015641124871001038	0.005159958720330237	0.0021671826625387
1.31650005e7	0.015711325966850823	0.003875076734192757	0.0006138735420503376
1.31750005e7	0.015150259639818808	0.004391779913821677	0.0008286377195889957
1.31850005e7	0.011837121212121214	0.0032433712121212118	0.001590909090909091
1.31950005e7	0.010957840678370955	0.0017317568374537202	0.002233369162785143
1.32050005e7	0.011205715404188686	0.0017615971814445095	0.005650159848633132
1.32150005e7	0.004936120789779327	0.0015969802555168408	0.004907084785133565
1.32250005e7	0.010102800425381071	0.00041356492969396195	0.007668675410610896
1.32350005e7	0.010353688029020555	0.0029222087867795243	0.008806932688432082
1.32450005e7	0.006842356878212022	0.0021811880004780687	0.00666905700968089
1.32550005e7	0.008237974147065057	0.0031786395422759065	0.005785123966942148
1.32650005e7	0.009327342047930284	0.002144607843137255	0.009368191721132896
1.32750005e7	0.014144108542448788	0.005137324639399328	0.011144042679312387
1.32850005e7	0.004525056095736724	0.0019446522064323114	0.0037297432061829962
1.32950005e7	0.0095114569822741	0.002458927799394726	0.005166450497189797
1.33050005e7	0.01164968534611927	0.005793627010288682	0.004604934571970833
1.33150005e7	0.011939571150097465	0.005875027073857483	0.002295863114576565
1.33250005e7	0.01008237056054771	0.0046266581086863495	0.003284124946512623
1.33350005e7	0.020763250355087092	0.003177095013829708	0.001001719369066308
1.33450005e7	0.0241859208215106	0.004121064720983651	0.002324010268882583
1.33550005e7	0.018286008627905477	0.00386324125941665	0.00042495653853583164
1.33650005e7	0.015914221218961622	0.003436167544519689	0.0009330323551542515
1.33750005e7	0.01011092738046025	0.003134904230398236	0.003968582058701943
1.33850005e7	0.012168892913742358	0.005584484189872463	0.0036827409252131915
1.33950005e7	0.017374387871469773	0.0031528811967532033	0.0010733212584691754
1.34050005e7	0.009411653424139237	0.0020494387690755457	0.001526043637280868
1.34150005e7	0.0129226322511259	0.0023190159306311756	0.0009544935134771796
1.34250005e7	0.014860252447192168	0.0036707882534775887	0.0008371973209685729
1.34350005e7	0.016090173808294615	0.004732404061263122	0.0011701944587850627
1.34450005e7	0.019249577665155154	0.005779318929492309	0.0018493820574375386
1.34550005e7	0.014068361817423927	0.0025705154925663473	0.0009587328053355566
1.34650005e7	0.017572498559631267	0.003456884962550413	0.0010242622111260482
1.34750005e7	0.01907319737800437	0.0044610342316096134	0.0016630250060694343
1.34850005e7	0.021209546066142625	0.002691027547624106	0.0011613908363430352
1.34950005e7	0.017110082899556588	0.002409870830923463	0.00015423173317910159
1.35050005e7	0.014465540023645597	0.0015995549064608111	0.00029209263509284375
1.35150005e7	0.01576033160108884	0.0033098243009156147	0.0012249443207126948
1.35250005e7	0.013134851138353767	0.004920356934367443	0.0007338837461429406
1.35350005e7	0.016549373213107548	0.006194560516091196	0.0007477457664394106
1.35450005e7	0.013763763763763764	0.005672339005672339	0.0004337671004337671
1.35550005e7	0.014548673748914278	0.005512126678693125	0.0004008819402685909
1.35650005e7	0.011634155516148097	0.004513944865387715	0.0002686871943683164
1.35750005e7	0.01452735513111039	0.0044512787309809	0.000712204596956944
1.35850005e7	0.014804433275339902	0.003382949932341001	0.0018042399639152007
1.35950005e7	0.011080074487895712	0.002793296089385475	0.0010055865921787712
1.36050005e7	0.013845955692941779	0.002361325777090847	0.0011162630946247637
1.36150005e7	0.01403726313112044	0.0027661198016024416	0.00031794480478188986
1.36250005e7	0.016653655997918296	0.0055620608899297425	0.0018865469685141818
1.36350005e7	0.018420643556660964	0.003678947095704441	0.0012124980568941396
1.36450005e7	0.014844267726971505	0.005632869449966865	0.0011795891318754144
1.36550005e7	0.012390479926768663	0.0032038707990061466	0.0010853929645612656
1.36650005e7	0.00997368986254295	0.0014228951890034364	0.00017182130584192438
1.36750005e7	0.016206745510293476	0.0021901007446342535	0.0012702584318878664
1.36850005e7	0.013756430264146581	0.002629905785792729	0.0008785619328362524
1.36950005e7	0.009454484605087016	0.0026773761713520753	0.000502008032128514
1.37050005e7	0.01476698202933374	0.0026029934424588274	0.0008609901386594582
1.37150005e7	0.012884776042670779	0.0027633185527922367	0.0003084634663582031
1.37250005e7	0.012671859326134419	0.0020357585413347495	0.0007316929250014752
1.37350005e7	0.015470990143369176	0.0023241487455197135	0.0005600358422939069
1.37450005e7	0.015199934447722059	0.0009013438216978041	0.0007866273352999017
1.37550005e7	0.012024141132776231	0.002630764469204581	0.0007551841535128443
1.37650005e7	0.015589973507234565	0.0029209972148631206	0.0017525983289178725
1.37750005e7	0.013377292708807035	0.0017432166136122477	0.0002880097013794149
1.37850005e7	0.01866705556365757	0.003159788051139955	0.0007486267075008508
1.37950005e7	0.01329394387001477	0.0027304059800367033	0.0016203392865135847
1.38050005e7	0.01629156869331542	0.002799238607098869	0.0008285746277012653
1.38150005e7	0.016356255969436493	0.0022172192659298674	0.0009823986901350797
1.38250005e7	0.015342830419454638	0.0020505072307360245	0.0006331390747535794
1.38350005e7	0.018009860146896057	0.003370560418553174	0.0003219639802797062
1.38450005e7	0.014283833596629804	0.0035545023696682463	0.0012638230647709322
1.38550005e7	0.013938789088489686	0.0011310711909514307	0.0008915502328675983
1.38650005e7	0.01662142210792018	0.003429061294470639	0.0013906748583130922
1.38750005e7	0.0142181718514458	0.002855054588643735	0.001142021835457494
1.38850005e7	0.014970059880239516	0.003736117508572599	0.0010543016531040482
1.38950005e7	0.01475985319929791	0.0027658103292378063	0.001287165576299133
1.39050005e7	0.017367322599880736	0.003070960047704234	0.0005128205128205128
1.39150005e7	0.018425791716080293	0.0036895506654368165	0.00047437079984187643
1.39250005e7	0.01798220017508025	0.005568524462600914	0.0011282949129462114
1.39350005e7	0.014507422402159244	0.0029476525321400666	0.0005824277292421337
1.39450005e7	0.012391285055023077	0.002396166134185304	0.0007277245296414626
1.39550005e7	0.0146127513906718	0.0034445870774497214	0.001506204535729568
1.39650005e7	0.01487175083018436	0.0035783808542310773	0.0008130081300813007
1.39750005e7	0.015558626337069446	0.004043195659962127	0.0011771329136598598
1.39850005e7	0.014141678669634672	0.0030116537907555322	0.0011086377722491379
1.39950005e7	0.01257396449704142	0.0019395134779750165	0.0012360289283366206
1.40050005e7	0.013234122673618653	0.004308784126294446	0.0013179810268665363
1.40150005e7	0.01727225369538321	0.0062186624991860395	0.0013414078270495538
1.40250005e7	0.020872093023255812	0.007209302325581395	0.0010077519379844964
1.40350005e7	0.011211483365491437	0.0024849441618429516	0.0008185698415482666
1.40450005e7	0.017976906589227674	0.003871949111525962	0.0007882182119892139
1.40550005e7	0.013505060843853063	0.0021608097350164905	0.001194131695667008
1.40650005e7	0.015051256196958242	0.0023737501050331905	0.0006049911772119989
1.40750005e7	0.021543630793556676	0.003063543828441545	0.0008498863524063642
1.40850005e7	0.01664855634895995	0.001785159888233468	0.00150056918141364
1.40950005e7	0.014911814233803064	0.001905521581139768	0.00026588673225206064
1.41050005e7	0.015580217289875355	0.0011664333799906686	0.0005732186895954142
1.41150005e7	0.011627906976744184	0.0023592854735422983	0.0
1.41250005e7	0.018164129845820404	0.005689374907640018	0.001595980493571745
1.41350005e7	0.013200638696178832	0.004845281356678779	0.0019160885365047905
1.41450005e7	0.013534966188355597	0.0031131453076034964	0.001550387596899225
1.41550005e7	0.01634824479652066	0.009436160298229265	0.0011804908356632495
1.41650005e7	0.016068139963167586	0.004082259054634745	0.0028360957642725596
1.41750005e7	0.015664690939881456	0.007902907140841095	0.001486499200301063
1.41850005e7	0.018067467124070896	0.0034305317324185244	0.0008690680388793598
1.41950005e7	0.01274330900243309	0.003953771289537712	0.000121654501216545
1.42050005e7	0.01197584475505496	0.001877233455466594	0.0005337675849278507
1.42150005e7	0.01412949052072155	0.003270478818539527	0.0009709233992539219
1.42250005e7	0.01794408472619585	0.0032123676153189783	0.0006525121718616674
1.42350005e7	0.017455858747993578	0.005283574103798823	0.000521669341894061
1.42450005e7	0.017717940272288103	0.0025527009222661395	0.0007136583223539744
1.42550005e7	0.017357856919712592	0.0031630740393626994	0.00046860356138706655
1.42650005e7	0.015185059037238872	0.0025544959128065395	0.00022706630336058125
1.42750005e7	0.01581909271841329	0.009745384668176515	0.000947086679019971
1.42850005e7	0.01879266844761057	0.00983229444939151	0.0013060255268625704
1.42950005e7	0.015783176882017306	0.009018958218295601	0.0022455365359838027
1.43050005e7	0.017055451501220276	0.006895964583688063	0.0028718996537828475
1.43150005e7	0.015495572693516138	0.004355898314767209	0.0008997429305912598
1.43250005e7	0.013358947182476594	0.006535947712418301	0.0035682741565094506
1.43350005e7	0.006644106965995378	0.0016507098052162428	0.004666006382744581
1.43450005e7	0.009184160305343513	0.0016698473282442748	0.0067324003392705695
1.43550005e7	0.008682675349342018	0.0034821145932257044	0.008338986116763895
1.43650005e7	0.010658170837811556	0.003403449511233942	0.006315573980244639
1.43750005e7	0.012928176795580107	0.0039042357274401474	0.0035359116022099443
1.43850005e7	0.011446220930232556	0.00811531007751938	0.00247093023255814
1.43950005e7	0.009539121114683814	0.0030546623794212215	0.007481243301178993
1.44050005e7	0.012167229096362954	0.006749156355455568	0.006734158230221222
1.44150005e7	0.007880434782608695	0.001388888888888889	0.0022222222222222222
1.44250005e7	0.009821081291326332	0.005834305717619603	0.005258654220147802
1.44350005e7	0.007996372779357818	0.005461440171468612	0.00582004039404806
1.44450005e7	0.010935847178146973	0.0044801194698525304	0.00822599713770145
1.44550005e7	0.010727165673069848	0.005225583278133511	0.005946860970044898
1.44650005e7	0.0028347143480157004	0.0018171245820613462	0.0018316615787178367
1.44750005e7	0.006655372700871246	0.003307518554372378	0.0042594385285575995
1.44850005e7	0.011305171946926616	0.0018954779312212293	0.011242891957757918
1.44950005e7	0.012003399192691735	0.0020395156150414275	0.0007818143190992138
1.45050005e7	0.01142816581487791	0.004806522268191774	0.000178470025148049
1.45150005e7	0.007519571487433045	0.004532344458178821	0.0014009064688916353
1.45250005e7	0.011931879813428789	0.0054235817333767216	0.0010847163466753444
1.45350005e7	0.010768645357686452	0.0030948756976154237	0.0023135464231354643
1.45450005e7	0.005638394527283416	0.0022981134092245202	0.004553471220137887
1.45550005e7	0.004178208679593722	0.0031394275161588177	0.0037857802400738686
1.45650005e7	0.0044741883444242795	0.0030500100826779592	0.005021173623714459
1.45750005e7	0.0030603401581627133	0.0018957859386848658	0.003358249377098906
1.45850005e7	0.0062667964044110834	0.0034287832452970066	0.008219812806968771
1.45950005e7	0.004406653426017875	0.0021516054286660046	0.006140350877192983
1.46050005e7	0.003942520265291084	0.0012527634487840826	0.005610415131417342
1.46150005e7	0.005907457322551661	0.002672955974842767	0.00468104222821204
1.46250005e7	0.0012251899044351882	0.0011435105774728416	0.0
1.46350005e7	0.005726905225333132	0.003568398462843739	0.0
1.46450005e7	0.020739348370927325	0.005463659147869674	0.0007919799498746869
1.46550005e7	0.01885455833469565	0.005013350771075145	0.0010353659201133457
1.46650005e7	0.014460204885736802	0.005962700288941423	0.0
1.46750005e7	0.010848204801359673	0.0030805183768854894	0.0010091353303590398
1.46850005e7	0.01322175732217573	0.004128312412831241	0.0005690376569037658
1.46950005e7	0.012191641182466873	0.0005096839959225281	0.0007176350662589195
1.47050005e7	0.015270751358441073	0.0034195240771969274	0.0009368559115608018
1.47150005e7	0.007999189955447551	0.0035186310247063584	0.005447549615228836
1.47250005e7	0.009828732106339466	0.0035531697341513297	0.0067280163599182
1.47350005e7	0.009104469210852189	0.0019419115163796016	0.0009343690194754025
1.47450005e7	0.011186632681959787	0.0011328235627301047	0.0012744265080713681
1.47550005e7	0.011051619989017021	0.0011440600402709133	0.00043931905546403075
1.47650005e7	0.014857704079301995	0.0018500753734411403	0.0009592983417842949
1.47750005e7	0.014428561841487145	0.0035568082679014825	0.0007650493255486209
1.47850005e7	0.014376912525060676	0.004273504273504274	0.006689880763954838
1.47950005e7	0.014183374200682728	0.0025962786672436176	0.0025674311264964667
1.48050005e7	0.015979546180888465	0.0032917865132630238	0.001444550974752317
1.48150005e7	0.015111770072992699	0.002547141119221411	0.0030413625304136255
1.48250005e7	0.012749885230165688	0.0043403864613329995	0.002696047744251075
1.48350005e7	0.01584225854941751	0.008126644118752349	0.0024520856820744084
1.48450005e7	0.013023737454197862	0.004460729647920981	0.003780999415856832
1.48550005e7	0.011946063465630494	0.002567305023591452	0.001100934406513091
1.48650005e7	0.015268697177483649	0.002578004571307075	0.001382023069154308
1.48750005e7	0.01455964160882194	0.0017476492886328951	9.845911485255748e-5
1.48850005e7	0.01696885169688517	0.002831663919530028	0.0006508600650860064
1.48950005e7	0.014365434554395269	0.004862147079949169	0.0013370904469860213
1.49050005e7	0.019346333088054942	0.004231052244297277	0.001594309541329409
1.49150005e7	0.012764405543398983	0.003310329349716658	0.0008191662458620883
1.49250005e7	0.013566781477229235	0.00045924225028702646	0.0008419441255262151
1.49350005e7	0.010829115808276273	0.0013644934008137342	0.0009824352485858887
1.49450005e7	0.007973251028806583	0.0012002743484224967	0.0018518518518518517
1.49550005e7	0.016703994027622245	0.0036083115590394427	0.0006345651362448675
1.49650005e7	0.013248542660307372	0.0038862391803568277	0.0005299417064122946
1.49750005e7	0.014577522983162892	0.00601694039871914	0.0011569052783803326
1.49850005e7	0.014283683911313244	0.0057324237256016685	0.001989766913018761
1.49950005e7	0.0120013772072205	0.003984063745019921	0.0012985096650435298
1.50050005e7	0.01884779516358464	0.0031412991939307727	0.0011498340445708869
1.50150005e7	0.013881538325835762	0.004145717561965246	0.0009085295933668517
1.50250005e7	0.019670884325520298	0.0042868008020466005	0.0006914194842010649
1.50350005e7	0.022629740518962074	0.0048403193612774455	0.00093812375249501
1.50450005e7	0.013558085230589613	0.003940455341506129	0.002171628721541156
1.50550005e7	0.011136023916292976	0.004334828101644245	0.000996512207274539
1.50650005e7	0.015975436098255604	0.0061409754360982555	0.001447727542423164
1.50750005e7	0.010124728576478313	0.004696258142705651	0.0014644245821340202
1.50850005e7	0.010002649708532058	0.0023405758699876346	0.0039039039039039033
1.50950005e7	0.008213141025641024	0.0033700980392156864	0.0008012820512820513
1.51050005e7	0.012569169960474304	0.001080368906455863	0.00453227931488801
1.51150005e7	0.011364710329836504	0.006473868254418297	0.007040922408089972
1.51250005e7	0.013511461970548052	0.005237589190830423	0.002904711300035423
1.51350005e7	0.009620269240538482	0.00508001016002032	0.00849208365083397
1.51450005e7	0.0120515329419439	0.002152641878669276	0.010254403131115458
1.51550005e7	0.013728487318840583	0.003962862318840579	0.007450181159420289
1.51650005e7	0.010804970286331712	0.00315144966684675	0.0019088780839186029
1.51750005e7	0.0050301555927221115	0.0023566975824844158	0.00019259034007399525
1.51850005e7	0.006629331801646563	0.004451464675473866	0.0007371242580892207
1.51950005e7	0.006720430107526882	0.003344340022013378	0.0012954025908051814
1.52050005e7	0.012880629848326967	0.005441704295472964	0.0022114160009262473
1.52150005e7	0.01142883583194521	0.002128447158985749	0.007736442717009069
1.52250005e7	0.01211375626191426	0.004211552954736889	0.001658021900075365
1.52350005e7	0.014641975308641975	0.00345679012345679	0.0022814814814814816
1.52450005e7	0.014937222140798281	0.005349552982558992	0.0033904929405442373
1.52550005e7	0.009918818287248976	0.0025025941524751266	0.007764145760849661
1.52650005e7	0.011428077455048412	0.0026625172890733053	0.002876901798063624
1.52750005e7	0.01382510524301569	0.0023440489858400308	0.0009280520474550327
1.52850005e7	0.010249724412787245	0.003179852454846095	0.0016026456372424318
1.52950005e7	0.009654158977513495	0.0016061786617456086	0.0011209076618139567
1.53050005e7	0.010477111540941329	0.004835589941972921	0.0006447453255963894
1.53150005e7	0.004125412541254126	0.0	0.0016501650165016502
1.53250005e7	0.011378848728246316	0.013386880856760375	0.007764390896921018
1.53350005e7	0.015683938852491558	0.006452253325392099	0.003772086559459997
1.53450005e7	0.010288399222294234	0.0017282350399654353	0.0020306761719593863
1.53550005e7	0.012316958811224119	0.004508403664430499	0.0004183798600591503
1.53650005e7	0.01198372377457898	0.003269357418383668	0.0002728384608147521
1.53750005e7	0.010704908099373864	0.0030296909715209048	0.0003231670369622299
1.53850005e7	0.006987983281086727	0.002285788923719958	0.0009273772204806687
1.53950005e7	0.012224828581739443	0.006104895946108506	0.005148562492481654
1.54050005e7	0.011852790686757736	0.0005633009435290805	0.0007229028775289865
1.54150005e7	0.015323626626500983	0.0006903476841973139	0.0014811095770051463
1.54250005e7	0.013473966589440313	0.0	0.0010649107832378165
1.54350005e7	0.014011601963409193	0.0014725568942436415	0.0043551985720660415
1.54450005e7	0.014168641390205376	0.0014316745655608212	0.0023400473933649284
1.54550005e7	0.011828340466000951	0.0024964336661911554	0.0009034712315739422
1.54650005e7	0.014382139148494294	0.0016095534787123574	0.0007476635514018691
1.54750005e7	0.01129659846868332	0.0014643738755700595	0.0007865779674490608
1.54850005e7	0.020512471037208668	0.0024078869656081053	0.0017627549861432923
1.54950005e7	0.013322325822325821	0.0015216265216265214	0.0007381507381507382
1.55050005e7	0.01575135519417045	0.004487692170976628	0.0010841553363547499
1.55150005e7	0.015456295990647137	0.0029227700983426182	0.001567980193934392
1.55250005e7	0.013628034814475496	0.00638774367587927	0.0009161704076958314
1.55350005e7	0.014625027490653182	0.0020526354372846565	0.0005864672677956161
1.55450005e7	0.016557144697848216	0.003994330627496457	0.0006700167504187605
1.55550005e7	0.010129819040125885	0.0024914765276685025	0.007671125098347758
1.55650005e7	0.01631044746986776	0.003806177719221197	0.002810715854194115
1.55750005e7	0.016482637221955514	0.0035205632901264203	0.0005760921747479595
1.55850005e7	0.013312114782257247	0.0014650904314438718	0.00030312215822976654
1.55950005e7	0.014201931922723093	0.003258203005213125	0.0008586323213738115
1.56050005e7	0.017283316204179517	0.003048989379924632	0.0005618362452894828
1.56150005e7	0.01835402397260274	0.0018193493150684928	0.0010702054794520545
1.56250005e7	0.014089121887287026	0.0030034949759720404	0.0012123197903014418
1.56350005e7	0.014755367117571838	0.0030621172353455816	0.0015882630055858403
1.56450005e7	0.011459307764265667	0.0017149984409105083	0.0
1.56550005e7	0.01663156047042303	0.0037739160961909775	0.0017553098121818502
1.56650005e7	0.02235936867664914	0.0026305139619587207	0.00113314447592068
1.56750005e7	0.016719914802981902	0.003407880724174654	0.0006815761448349309
1.56850005e7	0.013975370139753703	0.0011992066786587333	0.00071952400719524
1.56950005e7	0.014026711602072021	0.0023403856955626287	0.000524246395806029
1.57050005e7	0.01709952418715305	0.0021477663230240556	0.0012159661644197725
1.57150005e7	0.02288463267691755	0.0030572790216707134	0.0005035518388634115
1.57250005e7	0.019790644422636575	0.005070330389270527	0.001210336931632319
1.57350005e7	0.017435037720033523	0.003799944118468846	0.0010282201732327468
1.57450005e7	0.015360983102918585	0.0012997754933238804	0.00030721966205837174
1.57550005e7	0.017280817196214826	0.001598044745252867	0.0004010778968477785
1.57650005e7	0.01460696517412935	0.004417910447761194	0.00042189054726368154
1.57750005e7	0.019348508634222928	0.005180533751962324	0.0005023547880690738
1.57850005e7	0.015753745318352056	0.004119850187265918	0.0011329588014981273
1.57950005e7	0.011210943823862717	0.001821272462360369	0.0003399708596406022
1.58050005e7	0.017019691669905426	0.002817722502914885	0.0010882238631947144
1.58150005e7	0.014454540537616961	0.0027313537779220074	0.0021093623235437287
1.58250005e7	0.016631881033133313	0.0031741890599182535	0.001339246891034003
1.58350005e7	0.016817577245754042	0.00335072641702476	0.00108450992428893
1.58450005e7	0.013850468725987402	0.003957276778853543	0.002151529122483479
1.58550005e7	0.013554453887315075	0.002950897072710104	0.0007869058860560279
1.58650005e7	0.020935457516339864	0.0014297385620915034	0.0024101307189542485
1.58750005e7	0.015950169223014333	0.002664362353280046	0.0023475192626197165
1.58850005e7	0.0155690889072392	0.003543903110377099	0.0005642719515551886
1.58950005e7	0.016398158803222092	0.0038997570643140266	0.0007415931466564378
1.59050005e7	0.01850929614873838	0.004614873837981408	0.0015936254980079682
1.59150005e7	0.023724402937886083	0.005228853543460285	0.001682961233523031
1.59250005e7	0.015871406686491847	0.003987564206542309	0.004037127151482383
1.59350005e7	0.014507487735605472	0.0013878130648076427	0.0012909888974954814
1.59450005e7	0.013993789862369925	0.004196038939241357	0.0015777106411547501
1.59550005e7	0.016377749930381505	0.002575884154831523	0.0007936507936507937
1.59650005e7	0.018619544592030364	0.0030044275774826056	0.001027830487033523
1.59750005e7	0.013069070552399772	0.0039927554128591424	0.0011196180126780274
1.59850005e7	0.013405466475470388	0.004649545908834137	0.0010081258419154392
1.59950005e7	0.01780353835345213	0.0013093185156798878	0.0009069425815928976
1.60050005e7	0.01552725647899911	0.003323279714030384	0.0026027703306523687
1.60150005e7	0.008979385354748957	0.00322499051473378	0.005455081994856878
1.60250005e7	0.009472322336198132	0.007393032067276592	0.008890121060900102
1.60350005e7	0.009167201197348727	0.005666025229848193	0.004789394911267907
1.60450005e7	0.014510779436152569	0.007407407407407408	0.009264787175234938
1.60550005e7	0.014961348963642545	0.0021449201495073057	0.0013931362555215767
1.60650005e7	0.014158890616899948	0.0015768100915845862	0.0016416105063072404
1.60750005e7	0.01515674630575887	0.0031303226994429862	0.0012429222483082449
1.60850005e7	0.0182094950327336	0.0025866410291626608	0.0014833127317676143
1.60950005e7	0.015922084829145065	0.00033240260603643125	0.0014625714665602977
1.61050005e7	0.018149378614494893	0.001415036298757229	0.0013535129814199582
1.61150005e7	0.017124024751143396	8.071025020177562e-5	0.0019908528383104653
1.61250005e7	0.01817362571342746	0.00015019525382997898	0.001822369079803745
1.61350005e7	0.014483092958429282	0.00012119743061447097	0.0006867854401486688
1.61450005e7	0.016438616495629037	0.00040723244828147904	0.00043438127816691096
1.61550005e7	0.014777285201604389	0.0019791006966434453	0.00037998733375554147
1.61650005e7	0.013268789673014349	0.0033872086200458736	0.0021443430948951832
1.61750005e7	0.011983261476033479	0.001923239496153521	0.003660495392679009
1.61850005e7	0.006493506493506493	0.0017316017316017316	0.001789321789321789
1.61950005e7	0.020401528082581482	0.0027635536048118345	0.0015118263838088267
1.62050005e7	0.01619299405155321	0.0017625027539105531	0.0004736726151134612
1.62150005e7	0.016681461754697438	0.0037727474478473147	0.003225329190708685
1.62250005e7	0.013726095003084518	0.0030845157310302285	0.0005140859551717047
1.62350005e7	0.011194029850746268	0.004570172393844729	0.0008446141386092792
1.62450005e7	0.012582391713747644	0.0045433145009416195	0.0005555555555555554
1.62550005e7	0.013155254577376473	0.003034863305743667	0.000963130173062453
1.62650005e7	0.014792626728110598	0.005591397849462366	0.0022980030721966205
1.62750005e7	0.010159067490984027	0.0033165893869139614	0.003941267387944359
1.62850005e7	0.015816981478085454	0.004095604865823095	0.004816920349654624
1.62950005e7	0.010515033105394549	0.0007326603712145881	0.0059481167914902855
1.63050005e7	0.014532434709351305	0.0014040999719180007	0.010348216793035665
1.63150005e7	0.014705030134445985	0.0013328697264719518	0.0007417709782104774
1.63250005e7	0.015029267520961877	0.001001951168064125	0.0011917945472762748
1.63350005e7	0.018011216566005177	0.0014619883040935672	0.000680663407151759
1.63450005e7	0.018710459011980075	0.00026921523758244715	0.0004666397451429084
1.63550005e7	0.018043526537863647	0.0021837293656081134	0.0014656895403064624
1.63650005e7	0.01769928811703043	0.0021512946882578424	0.0005163107251818823
1.63750005e7	0.01634780848263994	0.0016195971252151028	0.0009515133110638731
1.63850005e7	0.016627846790890275	0.0028467908902691515	0.0008928571428571428
1.63950005e7	0.014118827492295559	0.0031534437038629685	0.0012470436465276285
1.64050005e7	0.01537574919317658	0.002074688796680498	0.0011987090825265098
1.64150005e7	0.015658458244111346	0.0021710682845586487	0.0009992862241256246
1.64250005e7	0.013308790718429275	0.001851851851851852	0.0007318161535029006
1.64350005e7	0.014245515300738651	0.0008207292765857662	0.000703482237073514
1.64450005e7	0.01432043965335024	0.0013210737687592477	0.000581272458254069
1.64550005e7	0.016524496937882764	0.002559055118110236	0.0009011373578302712
1.64650005e7	0.014597624226200437	0.0018682728236015837	0.0009703864815124643
1.64750005e7	0.017599999999999998	0.0021333333333333334	0.0021333333333333334
1.64850005e7	0.015558516856034038	0.002314490110814981	0.0013746668536961703
1.64950005e7	0.015173468566368841	0.0019319005071238833	0.0008854543990984465
1.65050005e7	0.016422912858013405	0.004570383912248629	0.001791590493601463
1.65150005e7	0.01556134919341698	0.003150290587148987	0.0010211286730758785
1.65250005e7	0.017647058823529408	0.0024509803921568623	0.0015196078431372548
1.65350005e7	0.013473053892215571	0.002043531983651744	0.0012166143902670847
1.65450005e7	0.010850197276314116	0.001400025455008273	0.0018327605956471934
1.65550005e7	0.016325898389095417	0.0019206939281288724	0.004126394052044609
1.65650005e7	0.014481177941380749	0.0049080890864471914	0.004750659813863037
1.65750005e7	0.014508317540534851	0.002316277110970731	0.0017182564750473782
1.65850005e7	0.013443780554046712	0.0029271531172671856	0.001665761361578852
1.65950005e7	0.01672559622850803	0.0023571824736550195	0.0003882418191902385
1.66050005e7	0.019777662874870743	0.004136504653567736	0.0010685970355049984
1.66150005e7	0.018888888888888893	0.0033333333333333327	0.001492063492063492
1.66250005e7	0.013730076230076231	0.0015592515592515593	0.0010914760914760915
1.66350005e7	0.022028325746079918	0.003388973191704603	0.00020232675771370766
1.66450005e7	0.01213727678571428	0.004185267857142858	0.0
1.66550005e7	0.01501853588815936	0.003238197329045513	0.0008754298986109251
1.66650005e7	0.016342782432994588	0.005110833779045581	0.0018779342723004692
1.66750005e7	0.020804222946747403	0.003105107902499612	0.0036329762459245464
1.66850005e7	0.015270727580372253	0.006006768189509306	0.000439932318104907
1.66950005e7	0.015951561347430535	0.004897139578723055	0.0009097614949594297
1.67050005e7	0.01329093281148075	0.002315720808871494	0.0013698630136986301
1.67150005e7	0.012619725601863835	0.001682630080248512	0.0008628872206402623
1.67250005e7	0.01491053677932406	0.003810470510271703	0.0007123923127899269
1.67350005e7	0.01676658673061551	0.005155875299760192	0.0020943245403677053
1.67450005e7	0.013601718965377442	0.007500202708181302	0.0014757155598799964
1.67550005e7	0.008830142152596459	0.005403249202204817	0.00033362344067304906
1.67650005e7	0.010579064587973272	0.009279881217520417	0.0
1.67750005e7	0.010184547055670417	0.003675626005053986	0.00015315108354391606
1.67850005e7	0.013366417514193525	0.006208389494751459	0.0018298411142425358
1.67950005e7	0.013475417230491655	0.004924071568185235	0.00028567132761990677
1.68050005e7	0.014830992348977959	0.009363937421491378	0.004213771839671121
1.68150005e7	0.013468584611209118	0.004930564979418284	0.003772560727371421
1.68250005e7	0.012619559263472802	0.003960729785530696	0.0015842919142122782
1.68350005e7	0.011531386009781486	0.0020191142818683535	0.001014044061560551
1.68450005e7	0.01553093539737947	0.002225932109070673	0.0012849698993271615
1.68550005e7	0.01596118499297221	0.00478430100551411	0.002021840198940426
1.68650005e7	0.010567109570575772	0.003947621798575005	0.0032254958598112848
1.68750005e7	0.008894044856921886	0.006026037638566639	0.002616653776746584
1.68850005e7	0.008521546348898434	0.006165996951641956	0.0013671423952704264
1.68950005e7	0.006389535384880614	0.002758382898026032	0.001301611930006034
1.69050005e7	0.012721285342730098	0.0011116704421511873	0.0012417149089688731
1.69150005e7	0.015324770258980788	0.0017752715121136173	0.001336675020885547
1.69250005e7	0.012211312831913053	0.0035506977893046804	0.0013585278498209215
1.69350005e7	0.0174492385786802	0.004834421078075901	0.0013778100072516315
1.69450005e7	0.017337807606263977	0.0049827130364043124	0.0008541793776693106
1.69550005e7	0.020034414945919364	0.0037856440511307766	0.0005703048180924288
1.69650005e7	0.016390120631287846	0.003838268249654318	0.000743813474467172
1.69750005e7	0.013623978201634877	0.0041520695471649145	0.0
1.69850005e7	0.011630695443645084	0.0031774580335731414	0.0014868105515587525
1.69950005e7	0.012631662310921042	0.0029302288746337214	0.002581769224677279
1.70050005e7	0.013804841149773072	0.0037569339384770552	0.003963691376701967
1.70150005e7	0.016012105855855857	0.003612987987987988	0.005499249249249249
1.70250005e7	0.010300233948531324	0.0009964474482280566	0.004618317303526558
1.70350005e7	0.012069804207710082	0.004033402245733512	0.004280676152255868
1.70450005e7	0.01020776874435411	0.0007678410117434508	0.004119241192411924
1.70550005e7	0.005464079192394395	0.004410467509556012	0.0033911594629030682
1.70650005e7	NaN	NaN	NaN
1.70750005e7	NaN	NaN	NaN
1.70850005e7	NaN	NaN	NaN
1.70950005e7	0.009153937818221209	0.002058281876286426	0.0016466255010291408
1.71050005e7	0.008341202392193893	0.003252544329031581	0.000545588080998846
1.71150005e7	0.011960326721120185	0.004910540645663166	0.003043562816024893
1.71250005e7	0.013582735021203341	0.0027711298652223202	0.00046185497753705335
1.71350005e7	0.012156144509085691	0.003483444659915248	0.00033038856568268335
1.71450005e7	NaN	NaN	NaN
1.71550005e7	0.0134742951907131	0.0026533996683250414	0.0002155887230514096
1.71650005e7	0.014025261605126078	0.0038030701147835706	0.0008021020605725349
1.71750005e7	0.013844119348706505	0.004959087527894868	0.0014877262583684603
1.71850005e7	0.021407347379794703	0.004096884566900774	0.0004321988114532686
1.71950005e7	0.016445985708280788	0.0023644388398486762	0.0005674653215636821
1.72050005e7	0.01805173204863501	0.004387474191328286	0.0006423491626519844
1.72150005e7	0.010160802537434534	0.005274028177325367	0.006535369181972413
1.72250005e7	0.01147880041365047	0.007066528783178215	0.00467425025853154
1.72350005e7	0.014047218588425838	0.0022425714819659876	0.0007226063664112626
1.72450005e7	0.010946745562130177	0.007445759368836292	0.0030571992110453657
1.72550005e7	0.011472491909385112	0.005987055016181231	0.002951456310679612
1.72650005e7	0.011429858020767111	0.005271243907607544	0.005318923500741683
1.72750005e7	0.008341759352881698	0.002190765082574992	0.0071067456305070045
1.72850005e7	0.0045602311721148646	0.003612064294744446	0.0024923243633736677
1.72950005e7	0.009182127981825066	0.0014514704026252683	0.0003786444528587656
1.73050005e7	0.011504975124378107	0.003509239516702203	0.005126154939587776
1.73150005e7	0.006654910358147539	0.0005038417936767854	0.005903346349246338
1.73250005e7	0.009002509410288581	0.0017565872020075283	0.007904642409033876
1.73350005e7	0.006112376613515565	0.0025056947608200456	0.005375854214123008
1.73450005e7	0.009893687369652578	0.0022381606388931275	0.009603743832341421
1.73550005e7	0.009797060881735478	0.0027116864940517848	0.008817354793561933
1.73650005e7	0.011170372274343483	0.0026132031015722056	0.007908152336889003
1.73750005e7	0.015607384441939121	0.003664036076662909	0.004227733934611049
1.73850005e7	0.0152603440260344	0.0019293351929335195	4.649000464900046e-5
1.73950005e7	0.015038513265680398	0.0013449076904267024	0.0
1.74050005e7	0.013361301805237735	0.00022883295194508008	5.085176709890669e-5
1.74150005e7	0.013263109334153471	0.002742324055564099	0.0
1.74250005e7	0.014393353941267381	0.0037995878413189074	0.00038639876352395666
1.74350005e7	0.009737667522098663	0.001169090390647277	0.0003193612774451098
1.74450005e7	0.009825222093472384	0.0030417149478563156	0.0011201235998455
1.74550005e7	0.00420030992578093	0.001835086860778077	0.0008155941603458119
1.74650005e7	0.006313854673923421	0.00446385944810465	0.004974696839492029
1.74750005e7	0.011929739616957176	0.0038465676780718738	0.0037443511943189155
1.74850005e7	0.01571206161914127	0.001270075385119633	0.001769911504424779
1.74950005e7	0.012958686168847829	0.0028226841159866563	0.002925327174749807
1.75050005e7	0.014667956157317858	0.007938426821405544	0.008107672469374596
1.75150005e7	0.010207268597387848	0.0051959114139693355	0.005326519023282226
1.75250005e7	0.008390737212369924	0.0023694367091699644	0.002931261908251502
1.75350005e7	0.007659183961598194	0.001976563602993082	0.001087109981646195
1.75450005e7	0.010498147385755456	0.004254151228214628	0.005928365582544256
1.75550005e7	0.014472068753836708	0.007857581338244322	0.0043339472068753835
1.75650005e7	0.01696717990275527	0.0027350081037277145	0.0023635872501350614
1.75750005e7	0.012915264159227282	0.002805014878774574	0.003453827015951997
1.75850005e7	0.015679696616102683	0.0029900816802800466	0.0024893037728510306
1.75950005e7	0.012784210084738653	0.001573118550213944	0.0014766339458008222
1.76050005e7	0.01684808901790034	0.0038461538461538464	0.0015965166908563136
1.76150005e7	0.01357185990338164	0.009118357487922705	0.0006884057971014493
1.76250005e7	0.011360006388755792	0.0013975403290209232	0.00099025714742054
1.76350005e7	0.012438003719776812	0.003022318660880347	0.0008059516429014258
1.76450005e7	0.007771775187186053	0.002416832527722491	0.0005212776040185765
1.76550005e7	0.012296717549635836	0.0024443779307592537	0.0002594033722438392
1.76650005e7	0.015420560747663547	0.004395984769816545	0.0002492211838006231
1.76750005e7	0.017443748550220364	0.0032938993273022494	0.0009649733240547438
1.76850005e7	0.016521396562761612	0.002019008223765204	0.0007386615452799529
1.76950005e7	0.01664674748164589	0.0060042114848329635	0.0012406806670081385
1.77050005e7	0.01632760550398315	0.0019092764500625453	0.000645203765883205
1.77150005e7	0.017898939832025337	0.000826104915324246	0.0005094313644499517
1.77250005e7	0.02221035436039206	0.0036650749769623855	0.0007372036525090056
1.77350005e7	0.011045108594765178	0.0025369717220469034	0.0004578924571499289
1.77450005e7	0.01353346456692913	0.0029527559055118105	0.00032808398950131233
1.77550005e7	0.015157821713492892	0.0011793270898369753	0.0009434616718695803
1.77650005e7	0.018408815848143193	0.0007643798968087139	0.0005350659277660998
1.77750005e7	0.007964291965692278	0.0007876772273761598	0.0022171655289106714
1.77850005e7	0.015860439254934664	0.003975535168195718	0.004403669724770643
1.77950005e7	0.012108737576027297	0.003968253968253968	0.008544726301735648
1.78050005e7	0.017376553768958834	0.0048751282928498115	0.012110845022237426
1.78150005e7	0.012423816221284578	0.002086263478668542	0.007594936708860759
1.78250005e7	0.010620773365701405	0.0015606034333275533	0.006473614241951333
1.78350005e7	0.010249770728812646	0.0027782273291255323	0.01059502616388844
1.78450005e7	0.009940255459414916	0.002343428100535641	0.009620931190770498
1.78550005e7	0.008091731860714834	0.0019558214450069032	0.006688142353121646
1.78650005e7	0.010474288055726283	0.0029194837123540252	0.010469166154476541
1.78750005e7	0.010258215962441313	0.002699530516431925	0.006215962441314555
1.78850005e7	0.01166489925768823	0.0017674089784376105	0.0015553199010250973
1.78950005e7	0.012521351878965347	0.0035078086871644706	0.0010858955588091753
1.79050005e7	0.011870802876329705	0.0027039876389136504	0.0018660486123492008
1.79150005e7	0.016186797752808988	0.003675093632958802	0.0013857677902621719
1.79250005e7	0.014009704716255405	0.0034025681993017334	0.0009823066453636309
1.79350005e7	0.018076779724189338	0.002919617343769412	0.002099639706795875
1.79450005e7	0.015426531379180755	0.0033446072904922963	0.0006764374295377678
1.79550005e7	0.017296127690664864	0.0031754060585623555	0.0013938065531388752
1.79650005e7	0.01421869015702796	0.0034150389378271415	0.0007659900421294523
1.79750005e7	0.014947493224932247	0.008864046973803073	0.0016937669376693768
1.79850005e7	0.010453002185944839	0.005441607367099204	0.004046323426817357
1.79950005e7	0.009328096507224016	0.004722494973582083	0.004563519895263478
1.80050005e7	0.007732541702007351	0.005626236923946847	0.005270002827254735
1.80150005e7	0.011109726721488494	0.007018855386660021	0.001146274607525542
1.80250005e7	0.010803834808259588	0.0025811209439528023	0.001160275319567355
1.80350005e7	0.015143751779106181	0.002618844292627384	0.0009109023626530032
1.80450005e7	0.010446503791069926	0.0035944959281100815	0.0009098567818028645
1.80550005e7	0.017234361610968297	0.0035775492716366756	0.0012425021422450726
1.80650005e7	0.013870796545568586	0.0027500361846866405	0.0007526414821247646
1.80750005e7	0.014718989199958054	0.003381566530355458	0.0007864108210128973
1.80850005e7	0.008319967923015236	0.006014434643143544	0.003769045709703288
1.80950005e7	0.008308331410108468	0.005115778136779752	0.003984921917070543
1.81050005e7	0.0062000202449640635	0.003289806660593178	0.0038060532442554915
1.81150005e7	0.004086325354609929	0.002631870567375886	0.0022495567375886523
1.81250005e7	0.0021237012075259764	0.0007020499859590004	0.002260600954787981
1.81350005e7	0.010201251881784328	0.002773155851358846	0.005150146581095
1.81450005e7	NaN	NaN	NaN
1.81550005e7	NaN	NaN	NaN
1.81650005e7	NaN	NaN	NaN
1.81750005e7	NaN	NaN	NaN
1.81850005e7	NaN	NaN	NaN
1.81950005e7	NaN	NaN	NaN
1.82050005e7	NaN	NaN	NaN
1.82150005e7	NaN	NaN	NaN
