# Supplementary material for: Admixture of evolutionary rates across a butterfly hybrid zone
Source: eLife. 2022 Jun 15;11:e78135. doi: 10.7554/eLife.78135 (PMC9246367; doi:10.7554/eLife.78135)
Supplement: Figure 2—source data 2. [file elife-78135-fig2-data2.zip › Dxy_Pi_10kbWindows_10kbIncrements/Chromosome24.csv]

Position	Dxy	Pi_XY	Pi_KM
5000.5	0.008974358974358975	0.014102564102564103	0.005128205128205128
15000.5	0.0	0.0	0.0
25000.5	NaN	NaN	NaN
35000.5	NaN	NaN	NaN
45000.5	NaN	NaN	NaN
55000.5	NaN	NaN	NaN
65000.5	0.00616631430584919	0.0024665257223396757	0.007610993657505286
75000.5	NaN	NaN	NaN
85000.5	NaN	NaN	NaN
95000.5	NaN	NaN	NaN
105000.5	NaN	NaN	NaN
115000.5	0.05615942028985508	0.050724637681159424	0.06811594202898551
125000.5	0.015503875968992243	0.020930232558139538	0.01426356589147287
135000.5	0.01888888888888889	0.017037037037037038	0.015111111111111112
145000.5	0.04380341880341879	0.0576923076923077	0.04615384615384616
155000.5	NaN	NaN	NaN
165000.5	NaN	NaN	NaN
175000.5	NaN	NaN	NaN
185000.5	NaN	NaN	NaN
195000.5	0.004921359715880264	0.00289193302891933	0.0018264840182648401
205000.5	0.010068015034902452	0.004325517570550683	0.004295686414891713
215000.5	0.020080125073285122	0.004527392352289753	0.007751937984496124
225000.5	0.02075588599752169	0.00597048552438887	0.00787428185197702
235000.5	0.009300595238095238	0.004929315476190476	0.0047619047619047615
245000.5	0.02651744303286953	0.003327283726557774	0.011373260738052027
255000.5	0.030299362543371258	0.0029452110062131846	0.012216573872347291
265000.5	0.031415023170600284	0.0028020260803965948	0.012178036426339047
275000.5	0.031386804252657906	0.0037523452157598503	0.011882426516572859
285000.5	0.02958172812328014	0.002293157218858925	0.011557512383048982
295000.5	0.027904451682953305	0.0016286644951140066	0.011349981903727832
305000.5	0.027642791745897594	0.0022184660891612085	0.010831748714698218
315000.5	0.014093381085024545	0.005670513330680462	0.005544501923332007
325000.5	0.01184802753508075	0.008406142441090813	0.0054540640720148244
335000.5	0.012895602137279081	0.0029798602548294292	0.005548705302096177
345000.5	0.02571428571428572	0.0038095238095238095	0.010793650793650793
355000.5	0.015620155038759694	0.0013953488372093023	0.008496124031007751
365000.5	0.017063081695966906	0.0039887723445117445	0.004106958191756537
375000.5	0.021377925849991455	0.004741158380317786	0.0012984794122672132
385000.5	0.028221922558273937	0.004687600333911257	0.000423810441148141
395000.5	0.035824319895116356	0.007931825630940676	0.0010226155358898721
405000.5	0.020233389798607188	0.004446640316205533	0.0012140033879164314
415000.5	0.013581452546296299	0.003906250000000001	0.006958912037037039
425000.5	0.008911781538713104	0.002820701496198185	0.009026244787834193
435000.5	0.011133775284718683	0.003144654088050314	0.012340642529321773
445000.5	0.009262979331279855	0.003906075621624035	0.010410249542431142
455000.5	0.009090660542432195	0.0034175415573053365	0.004232283464566929
465000.5	0.015499095543496141	0.001726689689195856	0.00276270350271337
475000.5	0.024690103637472056	0.004910925963557542	0.0017340648919596288
485000.5	0.011251181063205532	0.007583669003928589	0.001481923516833259
495000.5	0.0056549077249714195	0.006614404703576678	0.0015025314388371713
505000.5	0.018767377201112143	0.0017377201112140873	0.0023632993512511585
515000.5	0.0253671562082777	0.00263843855299129	0.0015004132494119142
525000.5	0.017030553370049828	0.0040650406504065045	0.0022947810123262525
535000.5	0.011827558520165524	0.0046939657834599476	0.0018899388549193999
545000.5	0.01859662576687117	0.0073364008179959105	0.0024130879345603275
555000.5	0.019893954575818305	0.006137274549098196	0.0017869071476285905
565000.5	0.014410047946633314	0.012664165103189491	0.0031894934333958716
575000.5	0.014371055004508563	0.012097986173730086	0.007889990982867448
585000.5	0.017820625182588368	0.01481156879929886	0.012059596844872919
595000.5	0.010500446827524578	0.009606791778373548	0.006836461126005363
605000.5	0.013084795321637428	0.0097953216374269	0.007017543859649125
615000.5	0.013241357437361247	0.01070409134157945	0.0026324135743736126
625000.5	0.013288954635108485	0.009319526627218936	0.0028402366863905324
635000.5	0.01661036036036036	0.013020833333333334	0.003040540540540541
645000.5	0.008366704805491992	0.010202135774218154	0.0013729977116704807
655000.5	0.007748450309938011	0.010377924415116977	0.0011757648470305938
665000.5	0.004612316130640739	0.002243829468960359	0.0032410870107205184
675000.5	0.0067650676506765045	0.005535055350553506	0.007380073800738008
685000.5	0.0006527415143603132	0.0013054830287206269	0.0
695000.5	0.005804311774461029	0.003316749585406302	0.007628524046434494
705000.5	0.0	0.0	0.0
715000.5	0.004901960784313722	0.009019607843137255	0.0008366013071895423
725000.5	0.010174759558996013	0.006157635467980296	0.0075299085151301895
735000.5	0.012237532808398953	0.009908136482939632	0.008661417322834646
745000.5	0.004177338699841444	0.002866203195511648	0.003122331991706305
755000.5	0.01095820591233435	0.008571958113242517	0.011120378092855156
765000.5	0.00685710863576476	0.00568930410827644	0.00613247095460534
775000.5	0.008636281425212515	0.005335503707722916	0.010074154458310725
785000.5	0.012573279851897561	0.007533683019644143	0.010912269875552815
795000.5	0.015299479166666666	0.01031650641025641	0.010997596153846155
805000.5	0.010105204872646734	0.006459948320413436	0.005647840531561461
815000.5	0.008532140490390987	0.007720344599072233	0.004691848906560636
825000.5	0.009386407091952024	0.004924966684048903	0.01084651486181123
835000.5	0.013013160479277155	0.006973089766254174	0.012708701630328029
845000.5	0.014982728842832471	0.010708117443868738	0.011917098445595853
855000.5	0.007219548315438726	0.008145131432802667	0.007700851536467973
865000.5	0.004234026173979986	0.0069284064665127015	0.0024634334103156275
875000.5	0.011740228860157529	0.011888839352058256	0.01190370040124833
885000.5	0.01655683020096005	0.007810593116914816	0.0017085672443251155
895000.5	0.016773367477592827	0.008237302603499787	0.0006316688006828851
905000.5	0.013847117794486217	0.004699248120300752	0.0007518796992481205
915000.5	0.0112618067328651	0.009041737305239364	0.005893275207879229
925000.5	0.008762082943560961	0.008138447146866231	0.006386030558154039
935000.5	0.013704233994681939	0.013465603054476034	0.009558873661962227
945000.5	0.014370932754880694	0.017534345625451916	0.009616775126536513
955000.5	0.016018827816580625	0.015284947869217531	0.010729830954550055
965000.5	0.01226872914771004	0.006763724598119503	0.010021231422505307
975000.5	0.011109514916439208	0.013575635684528084	0.0071062586793085285
985000.5	0.012959262959262962	0.01612276612276612	0.007337107337107338
995000.5	0.0102219074598678	0.007908404154863078	0.007271010387157695
1.0050005e6	0.012535217467864056	0.005634794858249692	0.01162176439513999
1.0150005e6	0.012127735916756366	0.011374237531395765	0.012515249372084678
1.0250005e6	0.00908739365815932	0.007637277648878576	0.007308584686774941
1.0350005e6	0.009374031608304929	0.006068587955789691	0.005629583720690012
1.0450005e6	0.009720649301623252	0.007701019252548132	0.008999622499056248
1.0550005e6	0.006865089910532377	0.0032553813446718045	0.003915315794135883
1.0650005e6	0.00405080308497842	0.004174626760065096	0.004217080591523385
1.0750005e6	0.010368389780154485	0.01134878193701723	0.010623885918003565
1.0850005e6	0.007882720499879836	0.0055996154770487855	0.006363854842585917
1.0950005e6	0.0117239907305769	0.004939626783754116	0.007757043541895354
1.1050005e6	0.01422493173302851	0.01508223788658157	0.011697466184035055
1.1150005e6	0.013243481616228429	0.013064329419546883	0.008753651948624661
1.1250005e6	0.01635412123855212	0.0016354121238552116	0.013606628870475361
1.1350005e6	0.018151976079043165	0.00656526261050442	0.013000520020800831
1.1450005e6	0.012866314590452519	0.004349176762969866	0.01389665527596562
1.1550005e6	0.008758392895819797	0.0012453974442278536	0.010298895386614685
1.1650005e6	0.005361727835674371	0.0017557770729497056	0.006335900921310981
1.1750005e6	0.011216839677047287	0.008391003460207613	0.008754325259515573
1.1850005e6	0.009503146569224522	0.007155907429963459	0.00630328867235079
1.1950005e6	0.015466138204377049	0.0050835774599345155	0.002125337469125165
1.2050005e6	0.015995358859605503	0.009613790817172221	0.005320735952262555
1.2150005e6	0.0194946850706013	0.0070601300967793115	0.006282722513089005
1.2250005e6	0.016320944972630366	0.0038317487755690004	0.0015211754537597236
1.2350005e6	0.02009204348900419	0.004324190758586607	0.0017914504571287374
1.2450005e6	0.0214692188308329	0.002615393458642295	0.006047019601080646
1.2550005e6	0.013944003527336858	0.001763668430335097	0.007231040564373898
1.2650005e6	0.010477889728519455	0.005912398544640359	0.0026308424293310937
1.2750005e6	0.014559954280964254	0.005117414796342478	0.0014962593516209474
1.2850005e6	0.019449923296077143	0.004547446855139163	0.0016655708963401272
1.2950005e6	0.013945677570093462	0.0125827492211838	0.0017036604361370716
1.3050005e6	0.01945305437169056	0.011461965646390288	0.0030479142451246286
1.3150005e6	0.01716910178164108	0.006288144997225819	0.005264780223167498
1.3250005e6	0.021184560780834073	0.009834368530020704	0.006152026027802426
1.3350005e6	0.018067926714461578	0.014628141067419798	0.004098776160475053
1.3450005e6	0.012244309997118986	0.011019878997407086	0.005128205128205129
1.3550005e6	0.013465282284231017	0.013519359723123512	0.011291369240752757
1.3650005e6	0.01308234908136483	0.01135990813648294	0.009268372703412074
1.3750005e6	0.01218889426436596	0.0064236951029403855	0.010052142127613824
1.3850005e6	0.010191564881511642	0.006707380728677315	0.008414239482200646
1.3950005e6	0.010758627946127945	0.0073653198653198665	0.00904882154882155
1.4050005e6	0.010995467517206647	0.010659728051032399	0.008348721392199653
1.4150005e6	0.012109744560075688	0.009776095868811101	0.00705140334279407
1.4250005e6	0.005947200464171743	0.0039164490861618795	0.003191180736872643
1.4350005e6	0.014494382022471908	0.0099625468164794	0.007280898876404493
1.4450005e6	0.007450710683172855	0.008023842274186153	0.003392939018798716
1.4550005e6	0.00895638629283489	0.009825065899832256	0.004385334291876348
1.4650005e6	0.01474066565298192	0.015796587261361714	0.007078898462578137
1.4750005e6	0.014293259391298607	0.011256354393609294	0.008991879580114874
1.4850005e6	0.012900976290097626	0.005642196018765057	0.010320781032078102
1.4950005e6	0.01471890216910137	0.012911317692194188	0.010506123653534013
1.5050005e6	0.020061316982138092	0.006087265618057406	0.010130631831511598
1.5150005e6	0.021346801346801347	0.012659932659932661	0.01123232323232323
1.5250005e6	0.015040009345248519	0.00762221832836867	0.004929618597044564
1.5350005e6	0.011186499652052881	0.015066109951287406	0.001614474599860821
1.5450005e6	0.016437908496732028	0.0063398692810457515	0.006954248366013072
1.5550005e6	0.010858362779740872	0.006036513545347468	0.005918727915194346
1.5650005e6	0.00930561602089682	0.009831664489914382	0.003990712523581483
1.5750005e6	0.014842632331902713	0.013948497854077252	0.008416785884597044
1.5850005e6	0.021199564707852	0.012891344383057092	0.0034321111669177967
1.5950005e6	0.025164448523787672	0.004538269338636478	0.001815307735454592
1.6050005e6	0.01762576219512195	0.00273119918699187	0.004446138211382114
1.6150005e6	0.009852055511914115	0.0043859649122807015	0.009059963341188793
1.6250005e6	0.009038662486938348	0.0026645768025078376	0.010156739811912226
1.6350005e6	0.013516819571865443	0.010030581039755352	0.010788990825688074
1.6450005e6	0.013416181519629792	0.005709807433945366	0.008762501865950142
1.6550005e6	0.02170723286725358	0.014198170205420335	0.0010702572069739339
1.6650005e6	0.015693139242061293	0.01065659357533321	0.0016460905349794238
1.6750005e6	0.018900343642611676	0.007195017182130584	0.0019759450171821305
1.6850005e6	0.0184082666119209	0.006432628481489085	0.003435297337986725
1.6950005e6	0.014625107537555422	0.004433856131295083	0.011514790549930515
1.7050005e6	0.0063044130891624145	0.005153607525267688	0.005223656559591715
1.7150005e6	0.013779830638953041	0.009468822170900693	0.0076058506543495
1.7250005e6	0.018916814349390475	0.006390634230170239	0.004736587723537941
1.7350005e6	0.018182741632383554	0.004723449641932043	0.0015541673015389303
1.7450005e6	0.01926873037236429	0.00807537012113055	0.009493046209062361
1.7550005e6	0.021317829457364337	0.005813953488372093	0.002962962962962963
1.7650005e6	0.016831887649731512	0.0030978934324659233	0.0029739776951672858
1.7750005e6	0.015283140283140281	0.006435006435006435	0.0030459030459030465
1.7850005e6	0.015753199868723335	0.014549830434306967	0.004375888852423148
1.7950005e6	0.02180493273542601	0.01038863976083707	0.004424514200298953
1.8050005e6	0.021130952380952375	0.013900560224089637	0.004817927170868347
1.8150005e6	0.016408643767134332	0.01378809869375907	0.003160780519271086
1.8250005e6	0.015154756810726004	0.009199828840393666	0.00586221651690201
1.8350005e6	0.011622005684125053	0.004973609419407227	0.00933820544051969
1.8450005e6	0.017678746327130266	0.007084557623245183	0.006190009794319295
1.8550005e6	0.010049891628838997	0.004825583772952194	0.005504437083384452
1.8650005e6	0.010716365754222483	0.0049893224616579315	0.004123471170646476
1.8750005e6	0.0154984294924781	0.010139416983523447	0.00740618284013887
1.8850005e6	0.015594791311270324	0.010519731604685544	0.008063232116456272
1.8950005e6	0.01463342530547891	0.010412560767310472	0.009880436210747605
1.9050005e6	0.012228753900863629	0.007257420712678714	0.007155816822701211
1.9150005e6	0.01248390327657748	0.005723279439118615	0.006333762579291266
1.9250005e6	0.009522283924248897	0.005624377046846076	0.005239925957567991
1.9350005e6	0.0073028237585199595	0.002109704641350211	0.00587471600129828
1.9450005e6	0.019168900804289544	0.01067917783735478	0.013440571939231458
1.9550005e6	0.00843014596365803	0.004974679773607388	0.005254691689008041
1.9650005e6	0.0156238991051927	0.007715070809554005	0.007468470372718946
1.9750005e6	0.021044380125422094	0.006632899179932465	0.0019295706705258079
1.9850005e6	0.014265685243603226	0.0052926743778478795	0.005355765860497721
1.9950005e6	0.017205266307600237	0.003052064631956912	0.007109515260323158
2.0050005e6	0.011271962385548133	0.0036624597871813907	0.0041672853254145015
2.0150005e6	0.010523321956769055	0.00319418920101514	0.007771068521921765
2.0250005e6	0.006167322130854487	0.0049457752353712315	0.0040757954951734
2.0350005e6	0.018651571231584296	0.009398359822918935	0.010697438130488426
2.0450005e6	0.016657646280594136	0.007336580672319442	0.007288471946599314
2.0550005e6	0.013813487754855837	0.007057546145494029	0.010109784051152131
2.0650005e6	0.011625535386498062	0.006662587531443334	0.008199061798898634
2.0750005e6	0.008412452367112319	0.004133565846412194	0.00723374023122134
2.0850005e6	0.01220814523566817	0.008761710596572983	0.010659676714722585
2.0950005e6	0.013448471121177806	0.0011325028312570782	0.012306530766326916
2.1050005e6	0.0082848367280957	0.00533462657613967	0.006886517943743938
2.1150005e6	0.012431880108991824	0.005714501967907962	0.009900090826521346
2.1250005e6	0.009179350384434333	0.00504733511166902	0.00834771693080182
2.1350005e6	0.007586533902323376	0.0036208457261088837	0.00814690288374499
2.1450005e6	0.010655105973025046	0.008323699421965319	0.009556840077071287
2.1550005e6	0.013245366639806605	0.011113349449368789	0.011361804995970991
2.1650005e6	0.010568967471381615	0.011674033775359855	0.00927122294004307
2.1750005e6	0.016221374045801523	0.013879250520471896	0.007009021512838306
2.1850005e6	0.015146319158664838	0.006630086877000456	0.0016918152720621857
2.1950005e6	0.013352806175672855	0.01022324222824953	0.008581959802489741
2.2050005e6	0.01369661266568483	0.01089837997054492	0.010957290132547865
2.2150005e6	0.011147228789072759	0.009423430522721302	0.008615707906488048
2.2250005e6	0.0070721357850070735	0.0021805752003771807	0.011103253182461104
2.2350005e6	0.009195402298850575	0.008888888888888889	0.009333333333333332
2.2450005e6	0.013211153586687653	0.01053144441945881	0.007840491717262574
2.2550005e6	0.014585519412381955	0.01105281566981462	0.005764253235396992
2.2650005e6	0.013682699920823438	0.011134204275534442	0.004612034837688045
2.2750005e6	0.01588622962192161	0.01186264308012487	0.007533818938605619
2.2850005e6	0.017553923818265257	0.005430625669267248	0.004650451277344347
2.2950005e6	0.015827724124475664	0.006682274900009756	0.0019315188762071992
2.3050005e6	0.017251671442215854	0.0072827125119388735	0.001480420248328558
2.3150005e6	0.009835737179487178	0.007091346153846154	0.0049679487179487185
2.3250005e6	0.011509571117034165	0.009934577174703174	0.004119214926096438
2.3350005e6	0.007068452380952381	0.0050754676870748295	0.002295918367346939
2.3450005e6	0.013358644449131688	0.009175279476903607	0.01226182943120298
2.3550005e6	0.01045049546173703	0.010367224581563826	0.008560246481805311
2.3650005e6	0.011929550581294463	0.009153218809647753	0.01266701370813812
2.3750005e6	0.013045127038301097	0.009328782707622298	0.008813045127038304
2.3850005e6	0.013266266619602304	0.01111895517119661	0.008824567596187787
2.3950005e6	0.014386629910406616	0.009418791637950839	0.01019986216402481
2.4050005e6	0.015351355279412832	0.007521255722694571	0.012891504977835913
2.4150005e6	0.01670229823623731	0.012381970425797258	0.010475681453768038
2.4250005e6	0.011223421208395938	0.0030278195146382554	0.006802349405818877
2.4350005e6	0.007561436672967864	0.002576077690055228	0.0033359279439564102
2.4450005e6	0.007942745546346575	0.004358388110888826	0.0035724492712203497
2.4550005e6	0.00907190635451505	0.009671125975473802	0.007625418060200668
2.4650005e6	0.013636967643345954	0.012258321706198927	0.015307952959936217
2.4750005e6	0.011098710317460318	0.010333994708994708	0.012582671957671956
2.4850005e6	0.008849963316214233	0.008987527512839325	0.00689655172413793
2.4950005e6	0.008637861028116143	0.009040067417451926	0.0067111008963456655
2.5050005e6	0.008216582958851	0.009384086703674332	0.006291303198519694
2.5150005e6	0.010647115989252843	0.00860344137655062	0.011204481792717085
2.5250005e6	0.008597687518529499	0.005904733669334915	0.00830121553513193
2.5350005e6	0.009468114731272625	0.008563074352548036	0.009189640768588136
2.5450005e6	0.007181186868686869	0.004198232323232323	0.009090909090909092
2.5550005e6	0.007776098728119883	0.005855685681904043	0.009570583049993702
2.5650005e6	0.00964347667305761	0.008559298822240482	0.00760522231352141
2.5750005e6	0.007321812755916441	0.007981122909292803	0.0057602887084461105
2.5850005e6	0.010407569141193597	0.006149927219796215	0.006448326055312955
2.5950005e6	0.010609938153124337	0.009134854624298002	0.009483187602189521
2.6050005e6	0.011855055174470622	0.009767372502236804	0.009066507605129734
2.6150005e6	0.008807840218335194	0.006853988338915766	0.0067857585907455656
2.6250005e6	0.010789902280130296	0.009975570032573289	0.00931053203040174
2.6350005e6	0.013961892247043363	0.014728427507665351	0.010512483574244417
2.6450005e6	0.010690988161391642	0.0072883949424176545	0.009728597889989532
2.6550005e6	0.006581311769991015	0.00431266846361186	0.007852650494159927
2.6650005e6	0.00856353591160221	0.006138735420503377	0.008373235113566605
2.6750005e6	0.008999925311823139	0.00773022630517589	0.009440585555306597
2.6850005e6	0.01003167898627244	0.0045758535726856744	0.011210841253079902
2.6950005e6	0.009746588693957114	0.0029239766081871343	0.015594541910331383
2.7050005e6	0.014823261117445835	0.007696693272519955	0.013359939186621058
2.7150005e6	0.015477734543882404	0.013013402507565932	0.01608300907911803
2.7250005e6	0.011483584479871876	0.011465385455339594	0.0088228870932518
2.7350005e6	0.013946619995624583	0.00958944067673011	0.012280317946474151
2.7450005e6	0.013167013167013167	0.010426510426510426	0.012864612864612863
2.7550005e6	0.008721386014424584	0.006663530887425525	0.00892129194104735
2.7650005e6	0.012023217247097843	0.006403169338492723	0.013893495485535286
2.7750005e6	0.015619232188999627	0.009920634920634922	0.009579180509413067
2.7850005e6	0.014042807475010863	0.009995654063450673	0.013450673620165145
2.7950005e6	0.011723085460599332	0.010543840177580468	0.011246762856085831
2.8050005e6	0.012941329179646936	0.007606438213914849	0.008110072689511942
2.8150005e6	0.00991058122205663	0.007103825136612021	0.007948335817188278
2.8250005e6	0.010496370413968998	0.01043097246746452	0.007010659865280231
2.8350005e6	0.007888731507711676	0.006531318854265031	0.006326723323890463
2.8450005e6	0.011890013077293688	0.006160093605891665	0.00792896964691307
2.8550005e6	0.01287790320487868	0.011288439081354613	0.010380173867912285
2.8650005e6	0.013802539986184177	0.011238641798182687	0.011477761836441894
2.8750005e6	0.0080981681872834	0.006612914633283825	0.0077657542966263525
2.8850005e6	0.009982129893337799	0.007734405539733066	0.010431674764058747
2.8950005e6	0.006043762131639316	0.004882065760837598	0.006176107287806599
2.9050005e6	0.011524521463359383	0.0072488390531203995	0.010238985162532561
2.9150005e6	0.012324885039033256	0.0116297722168752	0.011292909849213988
2.9250005e6	0.014410868461147792	0.006644658879295752	0.011020822752666326
2.9350005e6	0.01053503787878788	0.010535037878787878	0.005113636363636364
2.9450005e6	0.010353535353535353	0.011896745230078562	0.0063299663299663305
2.9550005e6	0.014020805065581185	0.014111261872455901	0.00376300316598824
2.9650005e6	0.013537788229146254	0.006107518453197466	0.0018551179045006208
2.9750005e6	0.015493910690121786	0.009336941813261163	0.0021109607577807846
2.9850005e6	0.018277032621294917	0.007161781751945688	0.005497598940221891
2.9950005e6	0.015017906615311842	0.010338536387593756	0.007851881883911073
3.0050005e6	0.010209334248455732	0.006520247083047358	0.00674902768245253
3.0150005e6	0.010014836795252226	0.008036597428288824	0.007406033630069237
3.0250005e6	0.014065479974570881	0.009350497986861625	0.005361305361305361
3.0350005e6	0.016503293000459492	0.006713636595701231	0.002665032930004596
3.0450005e6	0.018604471261700315	0.008277249168407207	0.012021350661406357
3.0550005e6	0.011782032400589101	0.005891016200294551	0.0029455081001472758
3.0650005e6	0.014566780174044646	0.00510783200908059	0.001072014125362593
3.0750005e6	0.018654067962026438	0.004657971785999467	0.0013131044272912786
3.0850005e6	0.014284503221430994	0.0065276364869447275	0.003119701593760596
3.0950005e6	0.016691348883129703	0.013390102431198321	0.0034308280883623356
3.1050005e6	0.017072111207645523	0.009209383145091225	0.004714740805097016
3.1150005e6	0.010005482456140349	0.01127330043859649	0.002261513157894737
3.1250005e6	0.014329094704877586	0.013443411146960205	0.00397292338837224
3.1350005e6	0.011702389751170238	0.014042867701404288	0.002890695573622403
3.1450005e6	0.0184834550536471	0.014516274456766747	0.003173744477504283
3.1550005e6	0.014572608322608323	0.013379450879450881	0.0035285285285285286
3.1650005e6	0.0060975609756097554	0.007202191587133262	0.0028985507246376808
3.1750005e6	0.01587457449594135	0.013616129876931135	0.004451427075150562
3.1850005e6	0.010425592687803485	0.009140245644101685	0.0022850614110254213
3.1950005e6	0.011868466898954705	0.005045005807200929	0.003542392566782811
3.2050005e6	0.008903133903133905	0.003798670465337132	0.007502374169040835
3.2150005e6	0.007069288389513107	0.0034644194756554302	0.006966292134831461
3.2250005e6	0.013703857896197614	0.0017346655564807105	0.013238967527060781
3.2350005e6	0.009248999692212987	0.005971068020929517	0.0023638042474607573
3.2450005e6	0.008276092348788398	0.002480442663613814	0.0039305476054188136
3.2550005e6	0.010452299505891298	0.0	0.003534777651083238
3.2650005e6	0.011486092908111256	0.00025484199796126404	0.0030726663754186687
3.2750005e6	0.010190865712338106	0.005828220858895706	0.007280163599182004
3.2850005e6	0.012502144450162976	0.005747126436781609	0.00929833590667353
3.2950005e6	0.012142742453436097	0.007867694283879255	0.0030828516377649317
3.3050005e6	0.012158000286491907	0.008738003151410972	0.004526572124337486
3.3150005e6	0.012204024630229163	0.0069827969275693515	0.005205357709642607
3.3250005e6	0.007198854213779585	0.0027513945424393186	0.0029096939544700747
3.3350005e6	0.011564904612302508	0.005213313299640304	0.005955470564130582
3.3450005e6	0.010184803517449848	0.008278373179444902	0.005152514427040395
3.3550005e6	0.01466524973432519	0.009103790294013462	0.008048175699610343
3.3650005e6	0.008201123781193191	0.006610477607007107	0.0067592133531647666
3.3750005e6	0.0078110427159112095	0.007880992352173103	0.005651930609960829
3.3850005e6	0.012824950007691122	0.010344562375019227	0.008767881864328564
3.3950005e6	0.011305865391911375	0.006942863646710676	0.0014568631914409287
3.4050005e6	0.016450811093668232	0.006279434850863422	0.00206698063840921
3.4150005e6	0.012650265585686328	0.006476563228030939	0.005721740751094957
3.4250005e6	0.010313414519021994	0.006088926649674313	0.00834513357877844
3.4350005e6	0.009944733628944156	0.006040742882848146	0.008007197480881693
3.4450005e6	0.011413562559694364	0.004743712193568927	0.011423113658070678
3.4550005e6	0.014701601164483262	0.012663755458515282	0.0029306162057253764
3.4650005e6	0.012293144208037824	0.008510638297872339	0.010669818754925139
3.4750005e6	0.012508298629971633	0.003681574023779347	0.005781881827509204
3.4850005e6	0.014038420941524169	0.0047850256843290405	0.007205685736401379
3.4950005e6	0.01443647949024293	0.005854241338112306	0.0030266825965750694
3.5050005e6	0.014183323238441353	0.01110438118312134	0.010801534423581671
3.5150005e6	0.012143888670080082	0.005809373769200473	0.009833267690691873
3.5250005e6	0.014489915801840612	0.009725213758893021	0.014333268063442336
3.5350005e6	0.012173760728674021	0.011297950604308984	0.012909441233140657
3.5450005e6	0.00747863247863248	0.005475427350427351	0.007986111111111112
3.5550005e6	0.014064000960614796	0.014649375600384247	0.012740153698366953
3.5650005e6	0.009849293936157587	0.010027293224160438	0.00792690162572683
3.5750005e6	0.0076908647533295805	0.007409491652598011	0.004914650159444757
3.5850005e6	0.007935762584522917	0.010299273729025794	0.004107187578261958
3.5950005e6	0.00881296663831396	0.009828938663642378	0.006369908326245157
3.6050005e6	0.014596102467389597	0.009743831526009744	0.01203834669181204
3.6150005e6	0.01576274434649291	0.00792129807078063	0.0116903027980069
3.6250005e6	0.012428407789232536	0.011282932416953035	0.0027720504009163803
3.6350005e6	0.015301036682615623	0.011463317384370016	0.005861244019138757
3.6450005e6	0.01444860980943455	0.011715089034676664	0.00556076226179319
3.6550005e6	0.007610046148384807	0.006744763933262336	0.004046858359957401
3.6650005e6	0.010582992944671368	0.009468993687337541	0.005768040599084044
3.6750005e6	0.025139067180145483	0.009556411353587221	0.009927257167308516
3.6850005e6	0.01881370635436998	0.010464107568857082	0.006853177184992409
3.6950005e6	NaN	NaN	NaN
3.7050005e6	0.019432723863103612	0.017815283638068447	0.011795593061415846
3.7150005e6	0.024150130749115522	0.01753576372865713	0.0091985848331026
3.7250005e6	0.017905759162303664	0.005549738219895287	0.011015706806282723
3.7350005e6	0.01753742295274435	0.00939242735544467	0.006163780452010567
3.7450005e6	0.017601107485414814	0.00850390586373974	0.008958765944823494
3.7550005e6	0.013201135260288288	0.0070953768018522665	0.006318619762491598
3.7650005e6	0.013977838771983329	0.011080614008335876	0.005428484293992069
3.7750005e6	0.008026624902114329	0.009135995823544768	0.0043330723048812326
3.7850005e6	0.01315904139433551	0.006797385620915033	0.009411764705882352
3.7950005e6	0.01758550280755487	0.011434405308831037	0.01408882082695253
3.8050005e6	0.012938022197281455	0.009228083302157377	0.010899114602818307
3.8150005e6	0.0075508228460793815	0.007776702161987738	0.005679251371410133
3.8250005e6	0.011666152739233222	0.0117689382259225	0.008078939253777367
3.8350005e6	0.014160401002506264	0.013589529379003063	0.012976886661097186
3.8450005e6	0.012486203090507726	0.009105960264900662	0.009326710816777042
3.8550005e6	0.01037817196353782	0.007760532150776052	0.00862281350086228
3.8650005e6	0.0065771766922352315	0.0036334275333064193	0.00796662629524963
3.8750005e6	0.011344426835710514	0.012282091917591125	0.008980454305335447
3.8850005e6	0.011896323598903698	0.013727435970135149	0.009328040827899065
3.8950005e6	0.010323010323010322	0.008103008103008102	0.009390609390609391
3.9050005e6	0.011408921455199896	0.009191412777992031	0.010901144105926212
3.9150005e6	0.013546634870164283	0.014838367779544252	0.01232114467408585
3.9250005e6	0.00685406906125282	0.007591532188096477	0.007548152004164497
3.9350005e6	0.009804856343757945	0.0049898296465802185	0.0054157131960335635
3.9450005e6	0.018433571185864767	0.003312945973496432	0.012062521236833162
3.9550005e6	0.010536901014340678	0.001603124635653492	0.006808907543430104
3.9650005e6	0.012275083867032627	0.0014740266341364237	0.005957100742096167
3.9750005e6	0.020059992500937384	0.0022497187851518562	0.006524184476940382
3.9850005e6	0.005577972940897223	0.0030856871587942084	0.001851412295276525
3.9950005e6	0.009083986074847695	0.0056026979982593565	0.007876414273281113
4.0050005e6	0.010093989939105109	0.004898067249139528	0.009796134498279057
4.0150005e6	0.012067469356763205	0.013450482698774273	0.010651914524351883
4.0250005e6	0.011727912431587176	0.013117887238293808	0.012162279558682999
4.0350005e6	0.013152699634784324	0.005823709406771296	0.016010265521666175
4.0450005e6	0.008076460242525224	0.003887808941960567	0.010682217902434508
4.0550005e6	0.004243409172986636	0.0065005417118093175	0.0021668472372697724
4.0650005e6	0.008467140475563744	0.0033780819513907164	0.010353601825041676
4.0750005e6	0.005871862171074768	0.004980146712430178	0.006676088565852345
4.0850005e6	0.009750901343821698	0.009308423467715503	0.011025893149786954
4.0950005e6	0.016007986780501242	0.009340861103460938	0.015597172496098414
4.1050005e6	0.008891867739052726	0.007462019660411081	0.007667560321715818
4.1150005e6	0.01221608348680172	0.005156537753222837	0.012326580724370784
4.1250005e6	0.012815780839895013	0.00791502624671916	0.013353018372703411
4.1350005e6	0.008858887210473313	0.0072381671701913395	0.008408862034239678
4.1450005e6	0.015601503759398496	0.01211361737677527	0.010593149540517962
4.1550005e6	0.011251980982567356	0.010036978341257264	0.00781827786582145
4.1650005e6	0.010692842204681913	0.009141199487283277	0.006489914322336909
4.1750005e6	0.011338448422847399	0.00494458653026428	0.013231031543052002
4.1850005e6	0.010350907126201445	0.007365068532104874	0.008417221179548427
4.1950005e6	0.010018354236769654	0.008820230447639441	0.006740083613745283
4.2050005e6	0.011393864160312113	0.01244310456936809	0.010994857244192231
4.2150005e6	0.00988464598249801	0.009785202863961813	0.009626093874303899
4.2250005e6	0.003682011234415672	0.0039388957391423484	0.0036306343334703375
4.2350005e6	0.014775685193691624	0.01351247894656255	0.015525953146531928
4.2450005e6	0.017665049567601777	0.018245095971314067	0.01913801588975603
4.2550005e6	0.014960070014221642	0.016573679028552675	0.016168909309703536
4.2650005e6	0.012708079577750712	0.013479496548924075	0.013284612261469755
4.2750005e6	0.009790805156896133	0.00993270088380767	0.008286710451633829
4.2850005e6	0.01236530648295354	0.012541953718424308	0.008337749514220104
4.2950005e6	0.01321483771251932	0.009015971148892325	0.015229263266357547
4.3050005e6	0.010176104608246339	0.006590741326584414	0.010966993567436465
4.3150005e6	0.009890485968514717	0.007392197125256674	0.010650239561943876
4.3250005e6	0.011307204522881807	0.006417602567041027	0.008327603331041334
4.3350005e6	0.013025426219870661	0.00650352733686067	0.01011169900058789
4.3450005e6	0.01206509539842873	0.005892255892255893	0.0031425364758698093
4.3550005e6	0.020125457396759017	0.0037462972643317652	0.008694894580937446
4.3650005e6	0.00865855718871431	0.002365264402770738	0.004933265754350397
4.3750005e6	0.014517092103298998	0.01168084788774444	0.006747275712792953
4.3850005e6	0.009321430388117403	0.005900605320718246	0.007731827661630806
4.3950005e6	0.008570778037991155	0.006960707780379911	0.008105646630236793
4.4050005e6	0.010747704802259887	0.006311793785310736	0.0075211864406779655
4.4150005e6	0.015516261894617245	0.009302655872745348	0.009004402783695497
4.4250005e6	0.015098039215686275	0.0022549019607843138	0.00768627450980392
4.4350005e6	0.01932724730652192	0.0006579488444773419	0.008701373468212847
4.4450005e6	0.016968325791855202	0.005163011950342266	0.01756584290520942
4.4550005e6	0.012065678883978857	0.0031626375530716577	0.009895156398925568
4.4650005e6	0.011175794164151215	0.0034497628288055198	0.0046859278424608315
4.4750005e6	0.01784381280505312	0.004593741027849555	0.009830605799598048
4.4850005e6	0.012342022116903634	0.0062203791469194305	0.005647709320695104
4.4950005e6	0.015880884188881544	0.007196886245134757	0.006080634500991408
4.5050005e6	0.01543951384963256	0.007042585264744677	0.006802336536649709
4.5150005e6	0.015185267691393778	0.008799287146357762	0.006296873839756441
4.5250005e6	0.017091361093847113	0.009892272633105449	0.009343277397969751
4.5350005e6	0.012220007593014427	0.00825740318906606	0.010231586940015186
4.5450005e6	0.013932048891651129	0.015019680961259581	0.010151232649678888
4.5550005e6	0.01143708553680853	0.01036682615629984	0.011365734911441282
4.5650005e6	0.008973182420719894	0.006933822779647191	0.009238299174059347
4.5750005e6	0.011175833107558928	0.005192811342906168	0.010186941208344623
4.5850005e6	0.007403696281451794	0.004453351146737921	0.0070362948118459145
4.5950005e6	0.012726037420298944	0.007578133166091774	0.012166823455628724
4.6050005e6	0.013962005035477227	0.009956511787594416	0.013550011444266423
4.6150005e6	0.012251432423323223	0.011695315133131108	0.007698011459386586
4.6250005e6	0.0082265464325265	0.009096661920582186	0.006074988134788799
4.6350005e6	0.018072289156626505	0.014056224899598395	0.02329317269076305
4.6450005e6	0.012893572729638305	0.00986208691126724	0.011407754358574029
4.6550005e6	0.01141736996468546	0.006733704435266655	0.012952654575926259
4.6650005e6	0.010742015175577907	0.006881948120698782	0.010322922181048171
4.6750005e6	0.009909909909909911	0.00667334000667334	0.01061061061061061
4.6850005e6	0.0046801163213376976	0.0049981824790985094	0.004362050163576881
4.6950005e6	0.009845474613686537	0.007108167770419426	0.011178807947019866
4.7050005e6	0.007586128222678532	0.007643166780743782	0.0067989961213780516
4.7150005e6	0.007845908530840037	0.008262665796912372	0.0060882800608828
4.7250005e6	0.013863093658795437	0.007296365083576545	0.010931281507031041
4.7350005e6	0.018533054247339965	0.006105006105006105	0.016431187859759288
4.7450005e6	0.010565024515526501	0.005681375982566738	0.007829403066386489
4.7550005e6	0.014008620689655178	0.009985632183908046	0.011752873563218389
4.7650005e6	0.008926218708827404	0.007147562582345192	0.006956521739130434
4.7750005e6	0.005482806345150643	0.0038326413286489933	0.003172575322048334
4.7850005e6	0.009859640058555066	0.00977352966503057	0.006596056143976578
4.7950005e6	0.014189314106119425	0.006563135514882603	0.013163246441116657
4.8050005e6	0.014926848556741796	0.008620007908264135	0.009331751680506128
4.8150005e6	0.012029288702928872	0.005927475592747558	0.007735221542752924
4.8250005e6	0.017988252569750368	0.0037628487518355357	0.00961820851688693
4.8350005e6	0.016040688575899843	0.008458156345480288	0.003264028616141292
4.8450005e6	0.016732742537313435	0.004236629353233831	0.008193407960199005
4.8550005e6	0.01117886178861789	0.005149051490514906	0.009051490514905149
4.8650005e6	0.009478430167025308	0.005943231888513167	0.010677323496259862
4.8750005e6	0.011600103399250355	0.009984490112446686	0.009551505751583303
4.8850005e6	0.010513349375501317	0.008250257820556892	0.006096023834078149
4.8950005e6	0.011626990383099481	0.009275316621998004	0.011340585422250249
4.9050005e6	0.012644188110026622	0.01342058562555457	0.012422360248447202
4.9150005e6	0.009596246801251065	0.008340441664297222	0.008340441664297224
4.9250005e6	0.011160275319567354	0.011012782694198623	0.011386430678466076
4.9350005e6	0.00993833278273318	0.003303600925008259	0.009294130602356567
4.9450005e6	0.0071701720841300205	0.0023635011684724878	0.007796898236668792
4.9550005e6	0.003691126531817511	0.0006397952655150353	0.004449037846350707
4.9650005e6	0.008691115086463922	0.007155635062611808	0.00727489564698867
4.9750005e6	0.01066018328034412	0.007480830372171312	0.00917648525653014
4.9850005e6	0.01324307075127644	0.011442377826404086	0.009755652808169223
4.9950005e6	0.011887947269303202	0.015334947538337368	0.00918751681463546
5.0050005e6	0.009110061582627216	0.010163448627124138	0.00962170671852572
5.0150005e6	0.007438463619150663	0.005612658912631863	0.007799116400685241
5.0250005e6	0.009372931335379428	0.007371968466028766	0.008449178552085214
5.0350005e6	0.010863160995728384	0.004860804242156429	0.0115480925025777
5.0450005e6	0.012193627450980396	0.008905228758169934	0.010326797385620918
5.0550005e6	0.010144821888516306	0.008796228799144675	0.008786509209311366
5.0650005e6	0.009871379744558375	0.009219284043892786	0.008148947652455477
5.0750005e6	0.014287266405910472	0.011571056062581485	0.012733594089526293
5.0850005e6	0.00961407799972822	0.009308329936132627	0.007052588666938443
5.0950005e6	0.01374993958726016	0.002778986032574549	0.00535498525929148
5.1050005e6	0.009647346006024722	0.003739482704892489	0.005474187181884285
5.1150005e6	0.009403316806291672	0.0073801789479683135	0.00646264318686955
5.1250005e6	0.007707756608587091	0.007653476632470283	0.004320686098898117
5.1350005e6	0.004479878511769171	0.0017970134143254874	0.0038876233864844345
5.1450005e6	0.004244380679100909	0.0019368723098995696	0.0037494021999043515
5.1550005e6	0.005050505050505049	0.00254341980960686	0.004708960104643557
5.1650005e6	0.004600169689256549	0.0015112949411390391	0.003478629759253367
5.1750005e6	0.0054684583799925355	0.0002612915266890631	0.00541993281075028
5.1850005e6	0.004547333608929311	0.002618161774838087	0.004299297230260438
5.1950005e6	0.006923837784371911	0.008654797230464887	0.005934718100890208
5.2050005e6	0.007601935038009676	0.00598940336328035	0.0062658373646625205
5.2150005e6	0.007866155566203483	0.006069318000319437	0.0038971410317840604
5.2250005e6	0.006063756063756064	0.005197505197505198	0.006237006237006237
5.2350005e6	0.0008460236886632825	0.0	0.001692047377326565
5.2450005e6	0.0041866028708133956	0.0067783094098883565	0.0007974481658692185
5.2550005e6	0.014146457441749881	0.01260104612458393	0.011507370423204948
5.2650005e6	0.009552401746724892	0.01037117903930131	0.005531295487627365
5.2750005e6	0.010988045007032349	0.007911392405063292	0.009634317862165964
5.2850005e6	NaN	NaN	NaN
5.2950005e6	0.0034521515735388563	0.0032113037893384713	0.001798330122029544
5.3050005e6	0.01946771808772794	0.005229724549586551	0.006341383275833745
5.3150005e6	0.01466121495327103	0.0008566978193146419	0.0054828660436137076
5.3250005e6	0.016861893066314002	0.0012910132879904277	0.0027079790918823608
5.3350005e6	0.016025641025641024	0.003775904460835968	0.0018089216719353704
5.3450005e6	0.0140985140985141	0.00503100503100503	0.004680004680004681
5.3550005e6	0.011560388513513514	0.005313907657657657	0.008966779279279278
5.3650005e6	0.008843346434587307	0.005801983904173685	0.007823320232079356
5.3750005e6	0.008143074581430747	0.0033485540334855404	0.0076103500761035
5.3850005e6	0.01099368318756074	0.008381924198250729	0.008794946550048591
5.3950005e6	0.013500665525765357	0.009507510933637574	0.013025289979083476
5.4050005e6	0.007760141093474427	0.004479717813051146	0.007294532627865962
5.4150005e6	0.010941331824184117	0.010123875998239327	0.009293843928818463
5.4250005e6	0.010673106886880652	0.00898514594370001	0.012776565908382671
5.4350005e6	0.013351521164021158	0.015542328042328043	0.014914021164021166
5.4450005e6	0.010141225961538462	0.010516826923076922	0.010887419871794873
5.4550005e6	0.011229800054779512	0.006642015886058614	0.013270336894001644
5.4650005e6	0.007912147875315466	0.007707523361298684	0.006452493008662438
5.4750005e6	0.007287340409167821	0.00619135517612675	0.00570681433625596
5.4850005e6	0.006484933209071141	0.0065237651444548	0.005405405405405406
5.4950005e6	0.008146865565618897	0.003240987391227136	0.009181317705558516
5.5050005e6	0.010254229278896132	0.0034023249220300534	0.010887439750496173
5.5150005e6	0.01183320811419985	0.0038817931379914847	0.013173052842474334
5.5250005e6	0.014257354268182637	0.00956506045840101	0.015646995127233353
5.5350005e6	0.01693208859600952	0.009381292330221488	0.009060955518945635
5.5450005e6	0.014235844222393027	0.00935178068152703	0.009505508583141172
5.5550005e6	0.007751566295870096	0.006425009589566552	0.008323743766781742
5.5650005e6	0.0086741512964448	0.006201550387596899	0.009505479818230418
5.5750005e6	0.008096437567470314	0.009086002159050019	0.006573107832553677
5.5850005e6	0.010997176400653884	0.01122009213850498	0.009927180858968643
5.5950005e6	0.007309691051339158	0.0061389983438981215	0.0062360801781737195
5.6050005e6	0.013611902500791391	0.011237733459955683	0.014719848053181387
5.6150005e6	0.014315230224321136	0.012445887445887446	0.012042502951593863
5.6250005e6	0.005681818181818181	0.005318081477021875	0.0033814970901063614
5.6350005e6	0.00847503815129714	0.009428820579899716	0.00695443645083933
5.6450005e6	0.0073397780164697465	0.00513187731232844	0.00744718940207662
5.6550005e6	0.01088613106901807	0.006531678641410841	0.008752449379490528
5.6650005e6	0.017261386713083842	0.009936176385262547	0.015926892950391645
5.6750005e6	0.011187388761759473	0.007119247393846936	0.013679125349605898
5.6850005e6	0.009279214559386973	0.0027238984674329506	0.009183429118773947
5.6950005e6	0.015578947368421053	0.005087719298245614	0.014708771929824562
5.7050005e6	0.010507355148604023	0.005779045331732212	0.007765435805063544
5.7150005e6	0.01397343663530714	0.007194244604316546	0.010736026563364693
5.7250005e6	0.017792649245804117	0.00626726152538772	0.013681750584236244
5.7350005e6	0.009834993460106653	0.0060871315021631955	0.007264312305060872
5.7450005e6	0.007359629537749112	0.0042173158025303895	0.006499627883899777
5.7550005e6	0.01023333333333333	0.004333333333333334	0.010533333333333336
5.7650005e6	0.011700336700336702	0.009595959595959597	0.012188552188552188
5.7750005e6	0.01603117092247527	0.009834368530020704	0.012928456406717278
5.7850005e6	0.011488775942397287	0.004482563885359311	0.009501623605816745
5.7950005e6	0.013418903150525083	0.007623492804356282	0.011264099572150913
5.8050005e6	0.011145833333333334	0.0078125	0.008458333333333333
5.8150005e6	NaN	NaN	NaN
5.8250005e6	0.013157894736842105	0.02631578947368421	0.0
5.8350005e6	0.008359293873312565	0.005607476635514019	0.006438213914849428
5.8450005e6	0.014222017220172202	0.0068419434194341945	0.01454489544895449
5.8550005e6	0.011587161366313306	0.006065959952885748	0.013710247349823321
5.8650005e6	0.020381328073635765	0.005259697567389875	0.020162174008327854
5.8750005e6	0.014685792349726773	0.0063524590163934426	0.01387978142076503
5.8850005e6	0.012580966616841056	0.0053811659192825115	0.009725959142999502
5.8950005e6	0.012670957361222852	0.004961115580584607	0.009721104853848216
5.9050005e6	0.01506682086867129	0.009444872783346181	0.01768182986378823
5.9150005e6	0.011196658615136875	0.005283816425120773	0.012157809983896943
5.9250005e6	0.0170198514188284	0.008068444769212034	0.01493118986725125
5.9350005e6	0.010608048993875767	0.005067074948964713	0.012496354622338873
5.9450005e6	0.01229031722305265	0.004152134196977246	0.014100647732934728
5.9550005e6	0.012387387387387391	0.008108108108108109	0.009797297297297296
5.9650005e6	0.018091092939417918	0.007254022685307306	0.00803657785984349
5.9750005e6	0.014969825221412339	0.005643075476134493	0.009640253938396428
5.9850005e6	0.015026079573022806	0.007308345463367297	0.00796943231441048
5.9950005e6	0.012201494487119192	0.005983173956210483	0.008392119977007891
6.0050005e6	0.011673699015471169	0.00520393811533052	0.009642756680731364
6.0150005e6	0.012696776611694154	0.005153673163418291	0.01491754122938531
6.0250005e6	0.014381344710901868	0.006497964788387034	0.008758766122308862
6.0350005e6	0.010246387112058752	0.005893153281212982	0.008327410566216536
6.0450005e6	0.008854966172039342	0.0017340383194041733	0.00979020979020979
6.0550005e6	0.012379370352792277	0.004957021568317249	0.009217950746189947
6.0650005e6	0.015894414486385722	0.006790493309366887	0.011184341921310164
6.0750005e6	0.01867316167942473	0.006842959870099745	0.010484806309440963
6.0850005e6	0.019330661917482932	0.006233303650934996	0.00558029088750371
6.0950005e6	0.013215282623866014	0.004535938590369853	0.008583391486392184
6.1050005e6	0.013029815283206868	0.010385529240438415	0.008431056947957384
6.1150005e6	0.016589719913819637	0.009879963065558633	0.009172052939365958
6.1250005e6	0.019570918424283008	0.010462002008704384	0.002655953576609754
6.1350005e6	0.022984267453294	0.011061946902654865	0.0022615535889872174
6.1450005e6	0.016691252800087417	0.009807135442277223	0.006326831666939845
6.1550005e6	0.015134496860779905	0.01673290709060538	0.005057312366799147
6.1650005e6	0.018533386859360363	0.007794727686337481	0.004014452027298274
6.1750005e6	0.0205001269357705	0.002665651180502665	0.005851739020055852
6.1850005e6	0.02426450371185043	0.006644670515993034	0.0063422234442305925
6.1950005e6	0.020554177005789907	0.008974358974358975	0.007080231596360626
6.2050005e6	0.01393932516265698	0.006090180057497352	0.0020426690876078073
6.2150005e6	0.00966325995807128	0.0038653039832285117	0.009931865828092242
6.2250005e6	0.007446049580881041	0.004770822186552524	0.006099518459069021
6.2350005e6	0.014195538949275362	0.004755434782608695	0.01419836956521739
6.2450005e6	0.010695069242303961	0.0022933756725765195	0.012225456469965599
6.2550005e6	0.012280440607323612	0.0032251662201051895	0.014756375905527436
6.2650005e6	0.012890200341667964	0.008024020293006159	0.012724543148522028
6.2750005e6	0.012755227552275527	0.0044526445264452645	0.010706027060270601
6.2850005e6	0.010860603754439369	0.010400811770674784	0.01026128868594622
6.2950005e6	0.01447191872723788	0.012363427257044278	0.009673503290524568
6.3050005e6	0.01814168819982773	0.010407694516221649	0.011469997128911858
6.3150005e6	0.012394266917293234	0.009750939849624059	0.011199874686716793
6.3250005e6	0.011588208259470817	0.008600879784649728	0.01063620248178058
6.3350005e6	NaN	NaN	NaN
6.3450005e6	0.018559617058311575	0.005874673629242819	0.013768494342906877
6.3550005e6	0.013548432153083318	0.005412389133319366	0.011076192471541308
6.3650005e6	0.011170390130043346	0.006668889629876625	0.005023896854507058
6.3750005e6	0.010153289213190793	0.006165507098817806	0.0054075456756603885
6.3850005e6	0.012646256708014425	0.004794580804081992	0.0032462391132224862
6.3950005e6	0.011750086126285744	0.005782764899847433	0.0032777203602539487
6.4050005e6	0.01036169391170035	0.004526537091860814	0.007843137254901962
6.4150005e6	0.010516136830653935	0.005721423103267658	0.006688424191143881
6.4250005e6	0.010411408379606258	0.0047955577990913675	0.005519098098603398
6.4350005e6	0.0077154685735792245	0.004328189687617614	0.006389829799690545
6.4450005e6	0.00880456349206349	0.006820436507936507	0.007473544973544972
6.4550005e6	0.01034377852144813	0.007225433526011561	0.010252509887435353
6.4650005e6	0.014243876464323747	0.008578866406342445	0.00951366702165424
6.4750005e6	0.00861488554290611	0.007406047251805606	0.009425878320479864
6.4850005e6	0.007647679324894515	0.0025492264416315047	0.010689170182841068
6.4950005e6	0.0076346988461945585	0.004181221551815391	0.009579760770615009
6.5050005e6	0.009819761597012781	0.008509263248599741	0.010914835559385324
6.5150005e6	0.01000379290726342	0.009608698400657437	0.011037360136544664
6.5250005e6	0.011356421356421358	0.008253968253968255	0.010458874458874457
6.5350005e6	0.009708202327762148	0.0037508963539081026	0.004600364057587292
6.5450005e6	0.01075581395348837	0.010930232558139534	0.004341085271317829
6.5550005e6	0.010640010301976692	0.008660099156525658	0.007146996329920804
6.5650005e6	0.008264608444350464	0.006978219496722352	0.008204694438570522
6.5750005e6	0.008392689525702612	0.007812931367677103	0.005344818066368506
6.5850005e6	0.007573828920570264	0.006958587915818058	0.007136795655125593
6.5950005e6	0.012077493816982686	0.012283594394064304	0.010596317669689473
6.6050005e6	0.011916405842462181	0.010432968179447054	0.00980699008868023
6.6150005e6	0.013363590519415026	0.01232980332829047	0.01130610186585981
6.6250005e6	0.010659381862981413	0.009588087203385292	0.009352402378274144
6.6350005e6	0.010629251700680275	0.012147716229348883	0.009475218658892127
6.6450005e6	0.01137734873297707	0.007125208297419985	0.011480779176004137
6.6550005e6	0.007983930862197017	0.004118560529336305	0.010937816487745593
6.6650005e6	0.008352658249592032	0.005496865069140256	0.00759254487674998
6.6750005e6	0.007345642247369467	0.007693071272582886	0.006988286678578519
6.6850005e6	0.009777130017610982	0.009230582376874961	0.006595008198214611
6.6950005e6	0.006892230576441102	0.0034809245335561123	0.003962286669053587
6.7050005e6	0.015702298202767865	0.005917715573924479	0.0023044649007451937
6.7150005e6	0.014738934993084374	0.0068291839557399715	0.001106500691562932
6.7250005e6	0.011886576284132137	0.009642925338934504	0.0013239131818471135
6.7350005e6	0.01959329486122561	0.01060730970046716	0.0018796372629843363
6.7450005e6	0.013674425750941075	0.008680955673350236	0.002688791580241224
6.7550005e6	0.011430062630480168	0.005358385525400138	0.0016423103688239385
6.7650005e6	0.013405402955307772	0.005008612093191914	0.0017496147221466778
6.7750005e6	0.013253559527415935	0.005806321316772695	0.004140159547611834
6.7850005e6	0.01432580804342462	0.002929928448063163	0.0016284233900814213
6.7950005e6	0.01764455782312925	0.005375364431486881	0.0016277939747327505
6.8050005e6	0.009978384356306236	0.010506208213944603	0.0015181219524455839
6.8150005e6	0.010475478799955718	0.008219860511457986	0.0016052252850658696
6.8250005e6	0.0181894333752169	0.0046071920062227	0.0025608807515107995
6.8350005e6	0.0131520450503853	0.006940327998419285	0.00828887571626161
6.8450005e6	0.01196928635953026	0.0048041389504804135	0.005239385727190604
6.8550005e6	0.013485415552783223	0.007871442998871265	0.00414661676468841
6.8650005e6	0.011736894492368947	0.004340853793408539	0.0034505640345056407
6.8750005e6	0.012412171936350485	0.006328786939450299	0.0023041950816284355
6.8850005e6	0.013921684376229834	0.002656434474616292	0.0023612750885478157
6.8950005e6	0.013399231191652936	0.007248764415156508	0.007336628226249312
6.9050005e6	0.010343802861975952	0.010766698669592649	0.008201892744479496
6.9150005e6	0.012092283214001595	0.012450278440731904	0.007319013524264121
6.9250005e6	0.013322335532893423	0.01239752049590082	0.009238152369526095
6.9350005e6	0.014288716116831269	0.011311900259158085	0.011781186523779507
6.9450005e6	0.009122064308033466	0.007106138494103417	0.00935389577663542
6.9550005e6	0.014149681699031724	0.00928154924303215	0.01075268817204301
6.9650005e6	0.009620208709612684	0.006271322496488059	0.0026791089704996996
6.9750005e6	0.010506147886137783	0.004884621862893717	0.006383695469092134
6.9850005e6	0.01231410438571564	0.008335701430330586	0.007871554418868996
6.9950005e6	0.010194387605963168	0.008793725031667154	0.007814479197115854
7.0050005e6	0.009304654963361273	0.006378828615108862	0.007264484158363646
7.0150005e6	0.009742320385884743	0.008081577388508081	0.006659896758906658
7.0250005e6	0.007746743781445432	0.007970094512625195	0.005708374476889076
7.0350005e6	0.01572533088717076	0.003341632813523785	0.0146245577250688
7.0450005e6	0.009695135619816187	0.0005884330867518494	0.007240529029365613
7.0550005e6	0.010914716853170565	0.0050228891149542215	0.009749067480501864
7.0650005e6	0.010176600441501106	0.006004415011037527	0.009483443708609273
7.0750005e6	0.00872540633019675	0.004733390362132877	0.0057941260336469924
7.0850005e6	0.013620549263453996	0.005736916129987416	0.011177733362943223
7.0950005e6	0.01346826966976107	0.00710191244356516	0.012063105564855677
7.1050005e6	0.014237656283110828	0.007231404958677686	0.012937062937062937
7.1150005e6	0.017596219610769133	0.011160853074675124	0.004514083193434061
7.1250005e6	0.015285739100225812	0.01606739621330554	0.01222859128018065
7.1350005e6	0.015857284440039643	0.016683184671291706	0.01770730095804427
7.1450005e6	0.00993715311785831	0.00881488736532811	0.00950048971596474
7.1550005e6	0.007844335778321108	0.005297473512632437	0.009372453137734311
7.1650005e6	0.009403036576949618	0.008281573498964804	0.00800552104899931
7.1750005e6	0.009351620947630923	0.005818786367414796	0.007861299133119583
7.1850005e6	0.012130801687763712	0.005111976630963973	0.0055501460564751715
7.1950005e6	0.01609006040637013	0.017847336628226247	0.014014277869302582
7.2050005e6	0.019013666072489607	0.016339869281045753	0.01105169340463458
7.2150005e6	0.008495814055959462	0.004819343467724169	0.008008371888081074
7.2250005e6	0.010915492957746478	0.008881064162754304	0.009217527386541472
7.2350005e6	0.00929491587585385	0.008618713611149315	0.007188373905469216
7.2450005e6	0.012229729729729728	0.011306306306306307	0.007927927927927927
7.2550005e6	0.012551759834368533	0.00977685760294456	0.010328962502875544
7.2650005e6	0.010290148448043187	0.009531039136302294	0.008468286099865047
7.2750005e6	0.00855547550432277	0.009666186359269933	0.008189241114313161
7.2850005e6	0.010764499121265378	0.00793302089435657	0.009988283538371412
7.2950005e6	0.007668877028411237	0.0032346757237586934	0.009466817618200441
7.3050005e6	0.010777640264026401	0.010072882288228823	0.013022552255225523
7.3150005e6	0.0075095841219003255	0.005143883146503616	0.007696413839957296
7.3250005e6	0.009983967351698004	0.006704562017198659	0.009823640868678036
7.3350005e6	0.011478628605950761	0.008004833106781453	0.011901525449327896
7.3450005e6	0.011542689629901062	0.008244778307072187	0.011408330279711741
7.3550005e6	0.012978668722693395	0.007099717296324852	0.006437933693138011
7.3650005e6	0.014474502487562187	0.008053482587064677	0.008407960199004975
7.3750005e6	0.014673093317594596	0.0033772706406977504	0.0058233326775526265
7.3850005e6	0.010401040104010401	0.006700670067006701	0.005040504050405041
7.3950005e6	0.0185261424454508	0.006449842184712502	0.003650336215177713
7.4050005e6	0.007152445674972732	0.003985233660541991	0.00567161674637134
7.4150005e6	0.010369786978697872	0.009675967596759675	0.006885688568856885
7.4250005e6	0.013942513942513945	0.015015015015015015	0.00677820677820678
7.4350005e6	0.010775675909130172	0.004750798998013302	0.008447784400103655
7.4450005e6	0.013520296128991784	0.005364201016374929	0.010464897421419159
7.4550005e6	0.01316305712492153	0.006512868801004394	0.003703703703703704
7.4650005e6	0.01730928689883914	0.006509121061359867	0.004361525704809288
7.4750005e6	0.01513467746203101	0.00439223157114886	0.002921098587077313
7.4850005e6	0.011457443780244806	0.002785571957220121	0.0006913098287991543
7.4950005e6	0.011026936026936029	0.003984287317620651	0.0009652076318742984
7.5050005e6	0.01244958113558796	0.0058692729341193505	0.0022856551866790777
7.5150005e6	0.01230453369332883	0.0019406007424907189	0.0017549780627742152
7.5250005e6	0.008855769749986501	0.0018899508612776068	0.001976348614936012
7.5350005e6	0.010055460529725809	0.0023842844555019955	0.0019074275644015966
7.5450005e6	0.015430020648173082	0.005027381273004758	0.005970015261693151
7.5550005e6	0.013770717007887972	0.005472835238854914	0.0012673934237348223
7.5650005e6	0.01482633095707569	0.008190505081146672	0.0026897214217098944
7.5750005e6	0.01585468290634187	0.007816510336459939	0.00878249101684633
7.5850005e6	0.012613274553024738	0.01251530737203037	0.011452363458241488
7.5950005e6	0.0073760200878844944	0.005524168236032643	0.005863151286880099
7.6050005e6	0.010492008215019194	0.007322082328779355	0.007375658540941156
7.6150005e6	0.014254781667268132	0.013352580295922052	0.01214964513412727
7.6250005e6	0.01274412446209864	0.009516716319099635	0.0074147633234028475
7.6350005e6	0.013471089869740419	0.0062318433136538285	0.009071314778371286
7.6450005e6	0.00547008547008547	0.005128205128205128	0.0042393162393162395
7.6550005e6	0.009159324522760645	0.00605726872246696	0.009162995594713655
7.6650005e6	0.007476838898215506	0.006373189081638998	0.0044767767207610516
7.6750005e6	0.013093999306278184	0.010683315990287894	0.007755809920221993
7.6850005e6	0.008081491505036837	0.007141783190497669	0.005793614995238811
7.6950005e6	0.01200111638291934	0.008163550097683506	0.008512419759977673
7.7050005e6	0.009116736632319891	0.005554848831785608	0.005317389645083324
7.7150005e6	0.014920573670332497	0.0027011383368705385	0.002315261431603319
7.7250005e6	0.007520294835400169	0.003436426116838488	0.007231435828477515
7.7350005e6	0.0122984282506634	0.014084507042253521	0.01245152071851398
7.7450005e6	0.00870706106870229	0.008150445292620864	0.00803117048346056
7.7550005e6	0.007684555303602926	0.0061413454270597126	0.009070294784580499
7.7650005e6	0.007403763684980576	0.0037586398264466982	0.00847585893749054
7.7750005e6	0.010524898022011854	0.004617871161394597	0.010405603017009159
7.7850005e6	0.015497143739385516	0.010421491431218156	0.0147907982090474
7.7950005e6	0.011352008186236889	0.005052443080071629	0.013967766692248659
7.8050005e6	0.01246935088398503	0.00438766292424829	0.009162472577106721
7.8150005e6	0.013157144486258413	0.005673394913901242	0.00887216330254305
7.8250005e6	0.011238623862386237	0.010101010101010102	0.00801080108010801
7.8350005e6	0.011602652034750803	0.004572473708276177	0.007075903063557384
7.8450005e6	0.009922114508244262	0.009611401110282542	0.008965117242522164
7.8550005e6	0.006980185280494083	0.006369016984045291	0.00538685880940127
7.8650005e6	0.007902067930997535	0.007982427943855138	0.0069002464373727635
7.8750005e6	0.012475970780469052	0.007227989234909651	0.008688965782391388
7.8850005e6	0.006144527016566033	0.0034448056974763896	0.00571295866233163
7.8950005e6	0.009825466590228676	0.007357156506783871	0.010994330849098672
7.9050005e6	0.011547423245614035	0.010759320175438597	0.01019736842105263
7.9150005e6	0.01137854475729135	0.009183570491472398	0.010515692804521143
7.9250005e6	0.009546368073499855	0.008996076179538714	0.010221073786965261
7.9350005e6	0.006512178619756428	0.0055254848894903015	0.007848443843031124
7.9450005e6	0.010061919504643963	0.010147918816649464	0.007705538355693155
7.9550005e6	0.013643003213555362	0.009669880222027463	0.013660531697341516
7.9650005e6	0.007285494843098531	0.004498573622997586	0.007680491551459293
7.9750005e6	0.014087870105062081	0.004127438941192523	0.012457361167962887
7.9850005e6	0.012486170380907222	0.006203571993045678	0.00845582424529793
7.9950005e6	0.02036476355247982	0.01571510957324106	0.0011534025374855825
8.0050005e6	0.017904463040446305	0.005753138075313809	0.002315202231520223
8.0150005e6	0.022001948961568915	0.00819172909434192	0.0031305195200682133
8.0250005e6	0.033751789450501044	0.011122123114194471	0.0038982490915097454
8.0350005e6	0.014392324093816631	0.013015280739161335	0.014303482587064677
8.0450005e6	0.013226094727435208	0.006702412868632708	0.013059279118260355
8.0550005e6	0.012041962174940898	0.007276891252955084	0.010520094562647752
8.0650005e6	0.007491811276047111	0.003798174088786675	0.010007666039445256
8.0750005e6	0.009700501622897609	0.0023359889839677387	0.010652109766892888
8.0850005e6	0.008232427643236858	0.003445560149635755	0.008092144122858828
8.0950005e6	0.013093116034292506	0.005305152363975894	0.01347933112638995
8.1050005e6	0.016099412340842317	0.010977799542931767	0.013091740124061375
8.1150005e6	0.012188515709642469	0.007728421812928855	0.010054171180931744
8.1250005e6	0.014719904648390939	0.004608661104489472	0.015256257449344461
8.1350005e6	0.013322213668633993	0.0047044735266444275	0.014455564109143788
8.1450005e6	0.010725866799700674	0.004115739585931653	0.010027438263906209
8.1550005e6	0.011047320807237297	0.008118765947575969	0.008049176525168174
8.1650005e6	0.009894730651611387	0.006322041872500589	0.010138790872735826
8.1750005e6	0.007880542359461598	0.005443388756927949	0.007838479809976246
8.1850005e6	0.0076861587652954574	0.00691754288876591	0.004771567361495419
8.1950005e6	0.011644368938911305	0.0058752742974446095	0.010674594747646352
8.2050005e6	0.010865624291864944	0.007976433265352368	0.008647178789938818
8.2150005e6	0.009114129803784976	0.003105770347149657	0.009636595843492394
8.2250005e6	0.010065474445421675	0.005912244698524381	0.009713671455096258
8.2350005e6	0.012551675369886857	0.006445822454308095	0.009671453437771977
8.2450005e6	0.012289433384379787	0.01010719754977029	0.003889739663093415
8.2550005e6	0.010395651199282674	0.0048755884330867515	0.011701412239408205
8.2650005e6	0.011240733989549155	0.00622797423745291	0.00907765220561429
8.2750005e6	0.01236479842674533	0.0052359882005899696	0.00688298918387414
8.2850005e6	0.010381435550544908	0.0071871476888387825	0.00879368658399098
8.2950005e6	0.011542838562835311	0.011461550967322388	0.007651872324283314
8.3050005e6	0.011250994862889807	0.008899500759713479	0.0074234859995658785
8.3150005e6	0.010934350074502585	0.005828731703041459	0.006486107459023578
8.3250005e6	0.006192475717860628	0.0032446876192899856	0.0017220172201722018
8.3350005e6	0.008488896041197297	0.010057933698101061	0.002092050209205021
8.3450005e6	0.005136902128496289	0.0033918301135525734	0.003313178980484688
8.3550005e6	0.0064769835762202195	0.0025907934304880867	0.0057182512144344205
8.3650005e6	0.011503477795612628	0.0028089887640449437	0.011075441412520063
8.3750005e6	0.00990916597853014	0.002087347463070006	0.011349665106890538
8.3850005e6	0.009463475676521197	0.0029198602638302313	0.007779341988633403
8.3950005e6	0.009126918176278325	0.0012464683397041716	0.010359536867763558
8.4050005e6	0.008960353504357433	0.004009655906059491	0.01016325027617528
8.4150005e6	0.00921300026860059	0.00542573193661026	0.00622078968573731
8.4250005e6	0.007250333697366824	0.0054605023662176915	0.006212838247785462
8.4350005e6	0.008343763037129746	0.0033792240300375472	0.007659574468085106
8.4450005e6	0.019047990028046122	0.0029084865482497143	0.004445829438038849
8.4550005e6	0.014154857653517176	0.002042640112345206	0.002897995659389761
8.4650005e6	0.01737351768422143	0.0023302780798508623	0.00221635337372482
8.4750005e6	0.02042531423560362	0.0019731072785735162	0.0010620676215531521
8.4850005e6	0.01412707337644082	0.0037953331459094747	0.0018367538187611286
8.4950005e6	0.013257235304691717	0.0037749415782850977	0.0066271196596560614
8.5050005e6	0.009512578616352203	0.004363207547169811	0.007594339622641509
8.5150005e6	0.016425315097881466	0.008930008045052293	0.011499061410565836
8.5250005e6	0.007669933859271655	0.0051000079687624515	0.005530321141126783
8.5350005e6	0.009464357631896897	0.006108202443280977	0.006564639548932742
8.5450005e6	0.013223755411255414	0.007643398268398268	0.008035714285714287
8.5550005e6	0.011415525114155252	0.004408754526846166	0.010014170996693434
8.5650005e6	0.0046930492135971585	0.005834601725012684	0.0019279553526128867
8.5750005e6	0.011446830886219311	0.006714395502163978	0.00618856934838005
8.5850005e6	0.008214366644006344	0.008242692046227055	0.00714933152050759
8.5950005e6	0.008467701044518808	0.007478957509380387	0.008285163776493257
8.6050005e6	0.0034616361788617892	0.002254827235772358	0.0032393292682926836
8.6150005e6	0.008406654530744335	0.0027305825242718447	0.006138754045307444
8.6250005e6	0.010644317136996958	0.007214088690855082	0.008586180069311833
8.6350005e6	0.011517349539306018	0.008887146311180814	0.008377442331568974
8.6450005e6	0.01149290945924887	0.007285335826710301	0.011609786504597165
8.6550005e6	0.007512322584476511	0.007512322584476513	0.006900647306847199
8.6650005e6	0.006812877539813289	0.005594453596924766	0.00598572213069742
8.6750005e6	0.0052172534094513156	0.0038693307960672376	0.004795432921027593
8.6850005e6	0.009827738515901059	0.0050795053003533566	0.005506478209658422
8.6950005e6	0.010259631490787268	0.006825795644891122	0.007872696817420437
8.7050005e6	0.010587016263459025	0.0049781502004775414	0.003901428120917241
8.7150005e6	0.007651972440704834	0.0032315102737637946	0.0075605146027681236
8.7250005e6	0.008797450817400942	0.004211692989747853	0.009409808811305072
8.7350005e6	0.010669537979639784	0.003752283998955886	0.011054554946489168
8.7450005e6	0.010710768220617202	0.008262201794703437	0.008426351499233967
8.7550005e6	0.010530227948463826	0.010296222882942407	0.0050214734060125546
8.7650005e6	0.013250989327257467	0.010552824079625855	0.0032777711156413637
8.7750005e6	0.016462783762400342	0.012932870793013205	0.013571906761609156
8.7850005e6	0.008097846981930027	0.009323337178008458	0.006209150326797385
8.7950005e6	0.00586732484628042	0.005802372910712739	0.005473283103836495
8.8050005e6	0.008367700675392983	0.009742394357778973	0.008738270276731814
8.8150005e6	NaN	NaN	NaN
8.8250005e6	0.0077504182350480975	0.009593266415725638	0.007413216227519866
8.8350005e6	0.007537963327644305	0.007877116975187082	0.008122182836637347
8.8450005e6	0.010358838200981576	0.009775524981897175	0.010749054630300105
8.8550005e6	0.00867953969182758	0.00821630583187049	0.007967622391261945
8.8650005e6	0.005602331606217616	0.005721070811744386	0.005164075993091536
8.8750005e6	0.007261753194699864	0.006130051398123261	0.006761918234545196
8.8850005e6	0.004380964445570475	0.004180390169749177	0.004796892154378853
8.8950005e6	0.009418324291742013	0.008438818565400845	0.00845388788426763
8.9050005e6	0.009214466712738999	0.0037548951854411428	0.007749366505413498
8.9150005e6	0.013154221912072576	0.00628053035589672	0.011667829727843684
8.9250005e6	0.009857099289853179	0.007994597656079816	0.007389012329542979
8.9350005e6	0.011092418124719608	0.004329295648272768	0.007743382682817408
8.9450005e6	0.008385881940795236	0.002583639866876861	0.007768435803117885
8.9550005e6	0.014460569665123648	0.004274573585220401	0.007498227615830517
8.9650005e6	0.011547923884119097	0.002912085153386554	0.0092584224531807
8.9750005e6	0.01132757404795487	0.0027621062529384105	0.009920075223319228
8.9850005e6	0.011887779362815029	0.003198893355812043	0.010357497946656295
8.9950005e6	0.006820119352088661	0.002652268636923369	0.008439897698209716
9.0050005e6	0.012350915073000205	0.0039327575570635405	0.009274110631297551
9.0150005e6	0.011327483579638751	0.00977524630541872	0.006044745484400657
9.0250005e6	0.009491884262526465	0.0038579157845212895	0.012825217595859799
9.0350005e6	0.00962564806343397	0.004612686794754499	0.010475754803293687
9.0450005e6	0.011096052854480773	0.00533626969337625	0.011745440171664127
9.0550005e6	0.012377229905792745	0.006347297387586023	0.01003541123805706
9.0650005e6	0.006736100316078553	0.001606300844603347	0.0073889838851753965
9.0750005e6	0.011757474819573321	0.006305020223649774	0.012530732016813389
9.0850005e6	0.010132839048501699	0.0036144578313253017	0.010639481000926786
9.0950005e6	0.011708586296617517	0.007545533391153513	0.010500144550448108
9.1050005e6	0.009715745058849656	0.005477829595084758	0.0032422829224961133
9.1150005e6	0.012834385332131047	0.007033363390441839	0.0068169522091974764
9.1250005e6	0.00996869335969682	0.007826660075795024	0.010018124897017632
9.1350005e6	0.011254319603997386	0.008919398524329877	0.0068926870271784815
9.1450005e6	0.011517615176151767	0.008452703574654795	0.003639179248935346
9.1550005e6	0.008011806873286948	0.008328062407758801	0.006788952139995783
9.1650005e6	0.00929694078024137	0.00942557769669754	0.005154832070352698
9.1750005e6	0.013955881407164444	0.007653225287799859	0.0010418676442214933
9.1850005e6	0.01712538226299694	0.006065239551478085	0.0019673802242609582
9.1950005e6	0.014313590449954089	0.006152433425160697	0.007640036730945822
9.2050005e6	0.013437346838751835	0.009856777215052006	0.0076240265751783476
9.2150005e6	0.011168229918229917	0.00943963443963444	0.008982683982683983
9.2250005e6	0.011409657320872275	0.010981308411214953	0.011183800623052959
9.2350005e6	0.007658270932607215	0.005181151198850314	0.009515165267377659
9.2450005e6	0.007330066884429925	0.003033131124591694	0.0076839321822989555
9.2550005e6	0.006899871630295251	0.006258023106546855	0.006418485237483953
9.2650005e6	0.008108832596166736	0.009750703659026942	0.006138587320734486
9.2750005e6	0.007965038415450765	0.008599422006061888	0.0059914005779939375
9.2850005e6	0.008805215022377895	0.010045728741000196	0.0070344424985405735
9.2950005e6	0.007084428863569968	0.0074739507254844685	0.006543967280163598
9.3050005e6	0.0082579185520362	0.009150326797385621	0.008195072900955254
9.3150005e6	0.007799740947232077	0.0040547389761784085	0.009303373317564903
9.3250005e6	0.025199157284877205	0.015274211600500362	0.022147606820725523
9.3350005e6	0.011845312407110157	0.00674751798347304	0.012520064205457463
9.3450005e6	0.008966661399905198	0.0039764049086216885	0.010765260441354611
9.3550005e6	0.010068250494946336	0.006382202771699489	0.009127852453891838
9.3650005e6	0.01462873284907183	0.017890772128060266	0.009954264191552329
9.3750005e6	0.010306570245379811	0.010692873477965263	0.0088015328512269
9.3850005e6	0.010549242424242425	0.009280303030303031	0.009257575757575758
9.3950005e6	0.01124529939253688	0.010100279625879857	0.008764824992768297
9.4050005e6	0.009391177854789715	0.008278783211397767	0.005134129123347452
9.4150005e6	0.008789514263685428	0.007581598560781289	0.007525057825751735
9.4250005e6	0.014238369952129619	0.008162513808763963	0.008191154208092959
9.4350005e6	0.009826361483820049	0.006340436727177059	0.008039989476453565
9.4450005e6	0.00937225153913808	0.007091029023746704	0.01108179419525066
9.4550005e6	0.010367919961271583	0.006078209886504223	0.010671830455596797
9.4650005e6	0.008902387934646002	0.005201787459851976	0.011073872364194944
9.4750005e6	0.0054651445227107106	0.006477208323212695	0.004096834264432029
9.4850005e6	0.012884577699392516	0.013276504017244756	0.010190084264158338
9.4950005e6	0.014059912148052136	0.010837473896449916	0.0092316555051487
9.5050005e6	0.01618184107794988	0.010452084120387862	0.004407505351970786
9.5150005e6	0.011352602882963627	0.006423183210097842	0.008245574725520951
9.5250005e6	0.00836972343522562	0.0031911320120927102	0.010278804165267049
9.5350005e6	0.00816831683168317	0.005115511551155115	0.006798679867986798
9.5450005e6	0.011361448103215868	0.008472944348160986	0.012285769304833431
9.5550005e6	0.007875298718227243	0.005250199145484829	0.008226518936925194
9.5650005e6	0.009935723338765162	0.008147745790331342	0.012529422415353977
9.5750005e6	0.011695455480156281	0.013417643429981493	0.011165946946329426
9.5850005e6	0.01039228797503622	0.011144544745347153	0.008982503064749804
9.5950005e6	0.01105326049846364	0.010242403550699898	0.013167178786844204
9.6050005e6	0.009438348521480379	0.008461967639947927	0.009050895790713533
9.6150005e6	0.010734617248062015	0.007237160852713178	0.010477228682170544
9.6250005e6	0.006612586037364799	0.00471976401179941	0.007197640117994098
9.6350005e6	0.00761348400689523	0.005139500734214391	0.007686905445955437
9.6450005e6	0.007571085988352176	0.002672147995889003	0.008180883864337104
9.6550005e6	0.007921479517768098	0.00410275831597551	0.006678028151233984
9.6650005e6	0.006388444088604215	0.00510408326661329	0.005270883373365358
9.6750005e6	0.0052377245897386	0.005059350068106636	0.004034507362002984
9.6850005e6	0.004657504363001746	0.0035340314136125656	0.004511343804537522
9.6950005e6	0.011513538532747052	0.007482835763326391	0.009565686955180126
9.7050005e6	0.007537688442211053	0.008165829145728644	0.009798994974874372
9.7150005e6	NaN	NaN	NaN
9.7250005e6	0.002037368316438084	0.001788908765652952	0.0029417610812959645
9.7350005e6	0.006517268493316399	0.0060485090425210185	0.0062420613318816915
9.7450005e6	0.005414857694163048	0.005692233478051134	0.0049300530631934385
9.7550005e6	0.014950329497393533	0.013868397757450574	0.0075440149503294964
9.7650005e6	0.012208915502328674	0.01133288977600355	0.010388112663561764
9.7750005e6	0.012184288869682126	0.005641985979064631	0.011514453087486795
9.7850005e6	0.008331951583485325	0.004449234510584204	0.008533687061294423
9.7950005e6	0.008820389645049371	0.0021884174005871366	0.00930878035761943
9.8050005e6	0.010657315731573157	0.008571690502383572	0.010359369270260358
9.8150005e6	0.010484501172180255	0.008335504037509768	0.010124164278892072
9.8250005e6	0.01070227965122387	0.008745666561613616	0.009202647336905139
9.8350005e6	0.006643669349686981	0.006739491503769003	0.004931646863421489
9.8450005e6	0.013014527845036322	0.011783696529459242	0.010718321226795802
9.8550005e6	0.011345923261390887	0.009772182254196642	0.011294964028776977
9.8650005e6	0.013587424633936264	0.012360034453057708	0.012799310938845822
9.8750005e6	0.014644549763033176	0.011532385466034757	0.014672985781990524
9.8850005e6	0.009139442794512797	0.008061094611794653	0.009079338141705556
9.8950005e6	0.010509373224768038	0.009246986050621726	0.009038692166887585
9.9050005e6	0.011539152298850575	0.012242576628352491	0.009746168582375479
9.9150005e6	0.010245098039215686	0.01366013071895425	0.005581699346405229
9.9250005e6	0.008231826019244675	0.00901051226430836	0.005873519105623228
9.9350005e6	0.009221311475409836	0.009426229508196722	0.008633879781420765
9.9450005e6	0.009195963541666666	0.008924696180555556	0.006814236111111111
9.9550005e6	0.013496307613954673	0.016127663186486715	0.009659621424327306
9.9650005e6	0.012070901507860119	0.013207143621003102	0.008148861084376003
9.9750005e6	0.013823873610298423	0.011020089721084455	0.005519797152330797
9.9850005e6	0.0073186063218390815	0.011673850574712643	0.0007722701149425287
9.9950005e6	0.003537590746893072	0.00522948197366802	0.0008859357696566998
1.00050005e7	0.0016260162601626018	0.0016260162601626016	0.0008130081300813008
1.00150005e7	0.001855976243504083	0.001979707993071022	0.000742390497401633
1.00250005e7	0.00954995541789854	0.003191139893941527	0.005284152236144352
1.00350005e7	0.015987974856518178	0.004851052200054659	0.004582308463150223
1.00450005e7	0.012883090758490118	0.009318423855165068	0.007868891255472726
1.00550005e7	0.015113525560663046	0.006361145934902726	0.00595254677996007
1.00650005e7	0.011882881503037733	0.006126512482769184	0.004492775820697402
1.00750005e7	0.010418405385856566	0.005146608802092027	0.00581984087241974
1.00850005e7	0.013556784151117255	0.005574752361207095	0.004376871688551025
1.00950005e7	0.018297624474497294	0.005951476472673859	0.0053993820594641145
1.01050005e7	0.013130320890635228	0.006090373280943025	0.0019253438113948922
1.01150005e7	0.012168795836290512	0.0019813106221906788	0.0015377336172226164
1.01250005e7	0.013888888888888886	0.009039672083150345	0.0017420582637973944
1.01350005e7	0.014921171171171171	0.005704073638856247	0.0014394829612220915
1.01450005e7	0.017786908273633936	0.0033361427166736907	0.0019665683382497543
1.01550005e7	0.016794303372296118	0.003896278382372699	0.0037484885126964924
1.01650005e7	0.01643158353933401	0.007222141437642385	0.0062527264795695795
1.01750005e7	0.014112667834208987	0.0043782837127845885	0.004728546409807355
1.01850005e7	0.013768115942028985	0.003650026838432635	0.0013204508856682767
1.01950005e7	0.016588691015192673	0.004502465036724017	0.004628232216520777
1.02050005e7	0.01729378270236995	0.0050015389350569405	0.006863650353955063
1.02150005e7	0.017016641668452254	0.007713734733233342	0.0063281194200414245
1.02250005e7	0.01572112098427888	0.004072681704260651	0.00290498974709501
1.02350005e7	0.016281244686277847	0.005129513121351245	0.002697953862721759
1.02450005e7	0.00849633604523686	0.006231608101090531	0.0023772430904160174
1.02550005e7	0.011835692736133675	0.006691421056703025	0.0077512183801346024
1.02650005e7	0.00486039296794209	0.003136849362288866	0.004715615305067218
1.02750005e7	0.006530951614633622	0.004452311983692736	0.006383435253728142
1.02850005e7	0.005154769106674732	0.00269711635410365	0.003942327082072999
1.02950005e7	0.00874933967247755	0.0029054410987849975	0.008082408874801902
1.03050005e7	0.008598887202832573	0.00643110051304285	0.008309848977527278
1.03150005e7	0.008072372999304106	0.007550452331245651	0.00722338204592902
1.03250005e7	0.013025275236470768	0.012198273634155167	0.01122654675143433
1.03350005e7	0.011508202209574825	0.011577948889632853	0.010646133244057582
1.03450005e7	0.01194638694638695	0.01127495692713084	0.011128002432350261
1.03550005e7	0.007654127481713689	0.006974921630094042	0.006248693834900733
1.03650005e7	0.011723807915329619	0.011597140122727017	0.010606316500591116
1.03750005e7	0.00938337801608579	0.010227385562506205	0.007069804388839242
1.03850005e7	0.013726686421474637	0.016094358259252806	0.01221311951658823
1.03950005e7	0.005541196741854636	0.0024671052631578946	0.0048715538847117785
1.04050005e7	0.008141878274889158	0.0048367593712212815	0.0022087867795243855
1.04150005e7	0.00843407365757661	0.006887826820354231	0.005341579983131853
1.04250005e7	0.011983626864867777	0.009721548984757904	0.006893951634620563
1.04350005e7	0.01209533973674849	0.006759160441124155	0.012344361437210957
1.04450005e7	0.007850926976920167	0.008418463866818009	0.005259175179720015
1.04550005e7	0.018964694656488548	0.006838422391857506	0.004230279898218828
1.04650005e7	0.012211103168930183	0.005360972122944961	0.003383369073147487
1.04750005e7	0.011260771960315734	0.01267289448910131	0.007777536389311318
1.04850005e7	0.009149143973342525	0.00468229346202459	0.011398368378719983
1.04950005e7	0.011351195620858541	0.010112359550561799	0.009311437626044366
1.05050005e7	0.013815585221980752	0.00538135154713857	0.010597123046672876
1.05150005e7	0.018397986635424798	0.006031415430009546	0.013434001562093205
1.05250005e7	0.012446099568796547	0.0063700509604076834	0.011537958970338429
1.05350005e7	0.011882091565500276	0.0035705784337062597	0.01267952074902801
1.05450005e7	0.018831842344094383	0.007130818099312849	0.008907040062232594
1.05550005e7	0.017039258451472198	0.004271174118502362	0.008378771355870592
1.05650005e7	0.012964434730776872	0.005066560699384065	0.006887873369097292
1.05750005e7	0.014412303931554286	0.008352006518639233	0.011882936103755008
1.05850005e7	0.016778122760926672	0.005055329989650505	0.0028341692540402837
1.05950005e7	0.018422895151409064	0.007030748585098313	0.00409592158235603
1.06050005e7	0.019803221156859063	0.009024252679075013	0.004261452654007647
1.06150005e7	0.017062445030782764	0.005804749340369393	0.0020052770448548813
1.06250005e7	0.013098464317976509	0.007527853056308341	0.0010840108401084013
1.06350005e7	0.010602811532046702	0.006433166547533953	0.0016202049082678104
1.06450005e7	0.008013686295696019	0.0037817396002160996	0.00662704844228345
1.06550005e7	0.010106382978723403	0.005035460992907801	0.007319148936170213
1.06650005e7	0.017331022530329285	0.01386481802426343	0.011091854419410746
1.06750005e7	0.01336064999649786	0.008019892134201864	0.010184212369545424
1.06850005e7	0.00829021636876764	0.008270617748510505	0.006663530887425525
1.06950005e7	0.013489618982432124	0.013404061145334246	0.011088295687885009
1.07050005e7	0.006586322869955158	0.005044843049327354	0.005792227204783259
1.07150005e7	0.01113423517169615	0.009573361082206034	0.009961845300034687
1.07250005e7	0.008964484381685922	0.005305947796320068	0.009875909285408645
1.07350005e7	0.013286654293909227	0.011557280242955964	0.014633597660424049
1.07450005e7	0.01289437585733882	0.009430727023319617	0.012880658436213993
1.07550005e7	0.009458210593195864	0.009963611159244498	0.008860393923641192
1.07650005e7	0.011890087313816126	0.011145351823317926	0.009214175654853624
1.07750005e7	0.01279557942828919	0.008273137000679139	0.007742174476754956
1.07850005e7	0.013736477546890807	0.0076659662230523775	0.014833839209276988
1.07950005e7	0.012372424417485072	0.006787983824378972	0.009763142692085499
1.08050005e7	0.010949891852919972	0.003484739245373708	0.007426099495313626
1.08150005e7	0.00855881605691057	0.0052400914634146345	0.008422256097560976
1.08250005e7	0.003626522920501358	0.0022350775703392054	0.004373740029801034
1.08350005e7	0.004843517138599104	0.0037257824143070053	0.00546448087431694
1.08450005e7	0.013074417009602197	0.012902949245541839	0.012928669410150893
1.08550005e7	0.010276313220074204	0.007713337238820543	0.01150165983206405
1.08650005e7	0.012171445639187576	0.0120221027479092	0.012395459976105139
1.08750005e7	0.009673687569810118	0.008935694909845221	0.010036700175522578
1.08850005e7	0.011955922865013775	0.011074380165289256	0.009234159779614327
1.08950005e7	0.008378418996092575	0.005034565674782086	0.0018334836188758639
1.09050005e7	0.016247379454926627	0.007531640655330383	0.0012733907912104978
1.09150005e7	0.013257575757575754	0.009318181818181817	0.0015757575757575756
1.09250005e7	0.01259497852659399	0.00879583746283449	0.003138420878757846
1.09350005e7	0.011956985316517392	0.006062267714616462	0.0043136538110034725
1.09450005e7	0.020448130868037557	0.0083520534531421	0.001163527446575658
1.09550005e7	0.021742766348887776	0.0035122930255895636	0.002174276634888777
1.09650005e7	0.02370063879210221	0.003847270615563298	0.000943670150987224
1.09750005e7	0.014688402105620653	0.006452708439463407	0.0026829682458821536
1.09850005e7	0.013268013880383754	0.017962849561134923	0.001877934272300469
1.09950005e7	0.019649709122416138	0.015410323059784625	0.003143953459586582
1.10050005e7	0.015058310906061773	0.012302960399846213	0.0028578751762142764
1.10150005e7	0.013729926359684149	0.011933280099370065	0.00603318250377074
1.10250005e7	0.02266839378238342	0.009355210132412205	0.0005757052389176742
1.10350005e7	0.020810346941277428	0.021576560009807528	0.002206693637366678
1.10450005e7	0.015151515151515152	0.01418732782369146	0.005426997245179063
1.10550005e7	0.010406176569318562	0.0157771064115475	0.00671366230278617
1.10650005e7	0.013385066068312142	0.00800922463226128	0.005597107953128896
1.10750005e7	0.01698150627200158	0.011155734047300312	0.00802221230601418
1.10850005e7	0.020010895985248515	0.014332411365350767	0.009152627608750316
1.10950005e7	0.016988171786933397	0.01214574898785425	0.011986981027228706
1.11050005e7	0.013283844500879077	0.012079182131926809	0.010679169108549848
1.11150005e7	0.01136904761904762	0.009613095238095238	0.009619047619047617
1.11250005e7	0.015382491024578846	0.006462303231151615	0.012283899475283069
1.11350005e7	0.020344779452819654	0.005374092685650474	0.0026800670016750416
1.11450005e7	0.01664267105443576	0.012854792266556975	0.00411353352529823
1.11550005e7	0.015143596635309342	0.011671892887362501	0.0028669553531431987
1.11650005e7	0.019190264451205242	0.00943911381543022	0.006022310632654653
1.11750005e7	0.01832997311827957	0.011760752688172041	0.006465053763440861
1.11850005e7	0.021434095680035358	0.01878245497735057	0.0069605568445475635
1.11950005e7	0.015168680765357503	0.007049345417925478	0.0013091641490433033
1.12050005e7	0.01946967324355361	0.008560392525315794	0.0013780144065142499
1.12150005e7	0.02295338260375213	0.011654349061967025	0.003202577221906387
1.12250005e7	0.007575757575757576	0.007070707070707071	0.00303030303030303
1.12350005e7	0.015963678968951373	0.004335090802577621	0.005928529584065612
1.12450005e7	0.017353165522501907	0.011727688787185357	0.011937452326468345
1.12550005e7	0.011728234477974333	0.00745750953867499	0.005966007630939992
1.12650005e7	0.008434959349593497	0.008089430894308944	0.0021463414634146343
1.12750005e7	0.013389404485692188	0.016821345707656612	0.013418406805877803
1.12850005e7	0.008876811594202897	0.009299516908212561	0.006908212560386472
1.12950005e7	0.006463146314631464	0.005775577557755776	0.008287495416208289
1.13050005e7	0.009785662941906815	0.009409919623603215	0.008900215643991372
1.13150005e7	0.015092175013846033	0.006843895877838437	0.011013529551388563
1.13250005e7	0.008977251363038166	0.006078836874099141	0.008259697938208937
1.13350005e7	0.013380800392830836	0.009575251657255092	0.012357803420901875
1.13450005e7	0.015012543116964564	0.003449357165255566	0.01213546566321731
1.13550005e7	0.01155148376817367	0.012680077009891788	0.008922525393347936
1.13650005e7	0.015425531914893618	0.006382978723404254	0.009503546099290779
1.13750005e7	0.019528437724982008	0.013678905687544998	0.010583153347732181
1.13850005e7	0.01904662053540225	0.009121409100440344	0.0027119591808205776
1.13950005e7	0.012528735632183909	0.008801313628899837	0.0048341543513957305
1.14050005e7	0.012480644989054407	0.012280420737893108	0.008158470820652464
1.14150005e7	0.01189194040567223	0.012535152276670855	0.010159755878657332
1.14250005e7	0.010901661859634664	0.012086251888476856	0.009861282790825435
1.14350005e7	0.008506022720785522	0.006964662898898214	0.005605982759604955
1.14450005e7	0.01512364602493358	0.015498330948974725	0.012098916819946865
1.14550005e7	0.011120834244877127	0.006781885801793918	0.010019689345876175
1.14650005e7	0.012204550474928208	0.008099550843089609	0.008865326559163538
1.14750005e7	0.00891055817081372	0.006313980422924605	0.007995217813644175
1.14850005e7	0.01196179595847921	0.009551010380197776	0.012210552177384681
1.14950005e7	0.011248138797177447	0.010616948274745906	0.009127986016702273
1.15050005e7	0.01058276385725133	0.005315110098709188	0.010687167805618831
1.15150005e7	0.016533912623702633	0.01101255129133478	0.0129012792662322
1.15250005e7	0.01112026359143328	0.0053267435475013725	0.00799560680944536
1.15350005e7	0.01644810580587312	0.006752970186056939	0.011028917283120375
1.15450005e7	0.015059835955358343	0.011429339787548743	0.012491596073685626
1.15550005e7	0.013971146545178434	0.007820804859529233	0.013940774487471528
1.15650005e7	0.010924855491329476	0.004855491329479769	0.0076146435452793815
1.15750005e7	0.012939865027717525	0.009249216678717764	0.007170402506628104
1.15850005e7	0.01492537313432836	0.012157522247915354	0.011127461285123676
1.15950005e7	0.00560772039645279	0.004173187271778821	0.006468440271257174
1.16050005e7	0.011044010589013898	0.00973417163026693	0.010368409441870726
1.16150005e7	0.01552053486150907	0.011103151862464184	0.011286214581343521
1.16250005e7	0.010226234003656309	0.00955971968312005	0.008226691042047532
1.16350005e7	0.008399646330680813	0.0073189900776107686	0.008016504568228706
1.16450005e7	0.009157964528426982	0.004599701640974639	0.009033648267860102
1.16550005e7	0.010826998387468324	0.013053827843046916	0.009521615603163634
1.16650005e7	0.010306086341118187	0.010438782731776362	0.010261854210898796
1.16750005e7	0.00803822372119168	0.007391793142214728	0.007880831928049467
1.16850005e7	0.007616137978852488	0.007713641879008492	0.008224995666493328
1.16950005e7	0.009891830344434954	0.008302495492931019	0.009849131796185595
1.17050005e7	0.009776745579862153	0.009789231844970533	0.009949056038357806
1.17150005e7	0.009600614439324117	0.00849121010411333	0.01099163679808841
1.17250005e7	0.006000600060005999	0.00545054505450545	0.006480648064806481
1.17350005e7	0.01279732544119259	0.012715115641784501	0.013877014140085497
1.17450005e7	0.011051143664867646	0.0075815985607812905	0.011068277220937204
1.17550005e7	0.01221039448966813	0.011114589855979963	0.013066165727405552
1.17650005e7	0.014839424141749722	0.013584348468069397	0.016611295681063124
1.17750005e7	0.010985634170699853	0.007989552124145349	0.010509333947914265
1.17850005e7	0.009718688153802658	0.008481764206955048	0.009556121006502685
1.17950005e7	0.006498690681484321	0.005301143258606374	0.005735453790636775
1.18050005e7	0.01106101593026751	0.010279531109107303	0.010435828073339346
1.18150005e7	0.012363044122001775	0.012535781265422959	0.011844832691738227
1.18250005e7	0.010284016361812146	0.009338581461758123	0.0115304468626997
1.18350005e7	0.006359589352230399	0.006541291905151268	0.005505587353502316
1.18450005e7	0.005930545365615066	0.006297383223281976	0.005478112007825874
1.18550005e7	0.012136208318604924	0.013667962766584186	0.013067043713915401
1.18650005e7	0.009977459559798464	0.008485812781755503	0.011296738265712012
1.18750005e7	0.015843278749190497	0.017809233046535294	0.010842816171708762
1.18850005e7	0.02332846478416099	0.013469652710159041	0.0041544952937358
1.18950005e7	0.008776659477594055	0.005691349149293074	0.010016774502755812
1.19050005e7	0.011310525331837731	0.006761388421511809	0.008986103321493112
1.19150005e7	0.011472181191531266	0.008567208271787297	0.0130576070901034
1.19250005e7	0.008577443339604049	0.004523873510705007	0.010463137149511779
1.19350005e7	0.014306708160442603	0.013571922544951591	0.013312586445366531
1.19450005e7	0.00909185369908562	0.008312551953449708	0.009133416458852867
1.19550005e7	0.008477957310991421	0.007999202074606025	0.007692000797925394
1.19650005e7	0.013450493912244428	0.012726855042499425	0.012524695612221455
1.19750005e7	0.0076332858724885285	0.007989242208511311	0.0075937351684859985
1.19850005e7	0.008988382939031628	0.008564402611718815	0.010141609429322481
1.19950005e7	0.014986195178931723	0.01319422321333758	0.017988743761282785
1.20050005e7	0.013845253495965009	0.01250539025442001	0.013552639684593111
1.20150005e7	0.014229044498102791	0.015292629642405428	0.011693687478440842
1.20250005e7	0.0076999924602277	0.00853879212847772	0.008429465430144008
1.20350005e7	0.012266112266112267	0.012162162162162163	0.009313929313929315
1.20450005e7	0.012297734627831715	0.009459795867562857	0.008344535723176501
1.20550005e7	0.00482750500412104	0.00447427293064877	0.003650064759213471
1.20650005e7	0.0059104559104559105	0.004695604695604695	0.003581763581763582
1.20750005e7	0.007599797645327446	0.005518763796909493	0.00856328182487123
1.20850005e7	0.008761625061184532	0.006020558002936858	0.009456681350954477
1.20950005e7	0.011555033294163727	0.01018409714061888	0.010575793184488836
1.21050005e7	0.007815940114487012	0.007118743578452957	0.0068985762512843085
1.21150005e7	0.00981303584340461	0.006972420204524325	0.007850428674723688
1.21250005e7	0.011908851482881025	0.008416351769151493	0.01145081873353945
1.21350005e7	0.01083962151155827	0.0003593244699964068	0.015618636962510481
1.21450005e7	0.006905099150141643	0.0033640226628895184	0.009962228517469309
1.21550005e7	0.01279969064191802	0.008507347254447023	0.01184841453982985
1.21650005e7	0.007923283016402017	9.801999607920016e-5	0.008547343658106254
1.21750005e7	0.010446402713996113	0.007053907575193413	0.008936328658309543
1.21850005e7	0.016000257549417293	0.005247569377374284	0.01152533642392634
1.21950005e7	0.007452856350526897	0.005303660565723793	0.0054631170271769265
1.22050005e7	0.009558393855914516	0.00772184656482177	0.009232824108857167
1.22150005e7	0.00987150628399925	0.00403301444381917	0.007184393172012754
1.22250005e7	0.006188069161952903	0.0039515384923978015	0.006049665021863843
1.22350005e7	0.009300421151146465	0.007799095304944627	0.007767898923724848
1.22450005e7	0.009320520898970805	0.00966183574879227	0.00945179584120983
1.22550005e7	0.012131088176715552	0.01104472207133804	0.009306536302734024
1.22650005e7	0.006820465260066466	0.0056418579488368495	0.005595486513640931
1.22750005e7	0.008485020857034507	0.006857540133990645	0.007179876121855644
1.22850005e7	0.01427302010440964	0.012551371764967234	0.014995001666111295
1.22950005e7	0.011502506053950555	0.008334741228811173	0.011950216815903586
1.23050005e7	0.006798187150093307	0.007464676086376965	0.005865102639296188
1.23150005e7	0.004180298073427844	0.0048709560159941835	0.004231188658669575
1.23250005e7	0.0071235218692121405	0.005746307641164458	0.0024409934938500262
1.23350005e7	0.009422850412249707	0.006354224784576282	0.008889715454714526
1.23450005e7	0.00811340535120106	0.009571995077259672	0.005114180226993026
1.23550005e7	0.0056069958847736615	0.004567901234567902	0.004872427983539094
1.23650005e7	0.00940623162845385	0.009700176366843033	0.009218106995884772
1.23750005e7	0.007997299994130421	0.007102189352585549	0.007571755590773024
1.23850005e7	0.007500477737435504	0.007452703993884961	0.005108605643671571
1.23950005e7	0.01221346900815143	0.010175611357295257	0.010963400623666502
1.24050005e7	0.017502037489812553	0.006723716381418093	0.008655256723716382
1.24150005e7	0.015505066011667177	0.007317572408146556	0.0065704636168252995
1.24250005e7	0.01620795107033639	0.004097859327217126	0.009027522935779816
1.24350005e7	0.015259360374414976	0.010107904316172646	0.008957358294331775
1.24450005e7	0.014626119010005266	0.008609794628751976	0.00890995260663507
1.24550005e7	0.015361882457901196	0.006105720976915356	0.00661313705810193
1.24650005e7	0.010875926648458838	0.0021134087657692807	0.0053973208479646245
1.24750005e7	0.017438096779414148	0.008361655068241894	0.008685332038625452
1.24850005e7	0.012310606060606062	0.005402384500745157	0.005303030303030303
1.24950005e7	0.011474286254490455	0.0059557572319909255	0.005785592739648325
1.25050005e7	0.013136210939975912	0.008556759840273816	0.00774545224060341
1.25150005e7	0.016765725606736	0.002352649826646855	0.007974244675581972
1.25250005e7	0.016182950919313176	0.00245656688446538	0.010454338246467104
1.25350005e7	0.010076752837029712	0.0044262372274803405	0.005631680557517541
1.25450005e7	0.01014448975482052	0.003222071187635302	0.0055077279363640935
1.25550005e7	0.012705302196682563	0.006215103720911277	0.005966499572074826
1.25650005e7	0.008918792051322174	0.00511135450894487	0.0038908882282376253
1.25750005e7	0.004831765641817586	0.0020824558940521314	0.005259956011044036
1.25850005e7	0.005928366505289581	0.0020172135556750944	0.004186838802223417
1.25950005e7	0.010738133910846418	0.001601696444685075	0.006704565962822595
1.26050005e7	0.00537053875880882	0.0017049329393043872	0.0036068803515950597
1.26150005e7	0.005880804890886271	0.002672172962468116	0.004064941900481801
1.26250005e7	0.010924536879190816	0.0066484827821343346	0.009466984884645983
1.26350005e7	0.011556129773184036	0.011225954636807351	0.007832328452483491
1.26450005e7	0.015573432343234323	0.012513751375137515	0.015924092409240923
1.26550005e7	0.01243270956165086	0.004955994189524054	0.007160557122105441
1.26650005e7	0.012254501931342145	0.00644687448996246	0.0060170828572982974
1.26750005e7	0.009432795200098964	0.0054741139357951385	0.007335931217913033
1.26850005e7	0.015978862606945143	0.0097299110887435	0.010233182351954369
1.26950005e7	0.012371081644058327	0.008128842148046538	0.009165269521922472
1.27050005e7	0.011382605191964544	0.006072641455131526	0.008380820813906637
1.27150005e7	0.013332219995546651	0.007487196615453128	0.011389445557782232
1.27250005e7	0.008605472197705208	0.006178287731685789	0.008136846971798428
1.27350005e7	0.007323017225061522	0.006104486087450313	0.007713420405072877
1.27450005e7	0.009440157609587918	0.010452580309746622	0.007880479395829913
1.27550005e7	0.010491348819424531	0.008005926775642864	0.01002772201510372
1.27650005e7	0.011575367989565865	0.008733929569591951	0.009064654369293832
1.27750005e7	0.010927119236725109	0.006343973225435835	0.005434836904940307
1.27850005e7	0.007701626860505365	0.006793007961232261	0.0058497750086535134
1.27950005e7	0.01366065464261857	0.010654642618570473	0.009913159652638613
1.28050005e7	0.009157141902279259	0.007419290154401442	0.00838179266091839
1.28150005e7	0.005009541984732825	0.004930025445292621	0.005518447837150126
1.28250005e7	0.008952254641909815	0.005083996463306809	0.005835543766578249
1.28350005e7	0.017048842630237978	0.0030899333224914624	0.005995554832764135
1.28450005e7	0.0161330608537693	0.005108991825613079	0.0013623978201634877
1.28550005e7	0.016995378971940353	0.003358582249535515	0.001029012433900243
1.28650005e7	0.015727902946273832	0.001270941652224148	0.0010283073367995377
1.28750005e7	0.013215069659095998	0.003225372933745465	0.0020337768221117235
1.28850005e7	0.009034850242791452	0.003910446478449572	0.006523140389325769
1.28950005e7	0.012886851961364089	0.008525527301399567	0.007362507392075696
1.29050005e7	0.007953200999079793	0.007580737040445204	0.004609789229218702
1.29150005e7	0.005702414812336178	0.0066365512241369695	0.004985778818805422
1.29250005e7	0.0035163001370761074	0.002532928064842958	0.00255080755706538
1.29350005e7	0.003039387126321925	0.0032891997668415356	0.0016820717794987093
1.29450005e7	0.006266997753340428	0.0046115643845335225	0.003161089432816996
1.29550005e7	0.003934885726606296	0.002759810263044416	0.0039586028460543345
1.29650005e7	0.0045700958144225924	0.003256849890737939	0.004899983190452177
1.29750005e7	0.00329113924050633	0.0024753867791842475	0.00370182841068917
1.29850005e7	0.00930144267274108	0.01168480553446385	0.009786551927781996
1.29950005e7	0.011602689221427024	0.011927998265018435	0.00952504879635654
1.30050005e7	0.011192233632862645	0.007461489088575097	0.008301240907145912
1.30150005e7	0.01536612584771225	0.002360717658168083	0.009159584513692164
1.30250005e7	0.012060379707438533	0.005602240896358544	0.008440709617180206
1.30350005e7	0.011781164862675797	0.003976143141153082	0.009233487961122156
1.30450005e7	0.010352603526035259	0.0033939228281171705	0.010386770534372012
1.30550005e7	0.006400335332430515	0.004997742954794608	0.005584574708196299
1.30650005e7	0.006219660194174757	0.0055622977346278316	0.005339805825242717
1.30750005e7	0.006460897789209382	0.0052973237797783075	0.005707636719946107
1.30850005e7	0.0028357116721551404	0.002012440541529455	0.0027808269301134287
1.30950005e7	0.007446808510638299	0.007978723404255319	0.0051773049645390075
1.31050005e7	0.0202991452991453	0.006410256410256411	0.031623931623931616
1.31150005e7	NaN	NaN	NaN
1.31250005e7	NaN	NaN	NaN
