# Supplementary material for: Admixture of evolutionary rates across a butterfly hybrid zone
Source: eLife. 2022 Jun 15;11:e78135. doi: 10.7554/eLife.78135 (PMC9246367; doi:10.7554/eLife.78135)
Supplement: Figure 2—source data 2. [file elife-78135-fig2-data2.zip › Dxy_Pi_10kbWindows_10kbIncrements/Chromosome18.csv]

Position	Dxy	Pi_XY	Pi_KM
5000.5	NaN	NaN	NaN
15000.5	0.005732758620689654	0.00425287356321839	0.002586206896551724
25000.5	0.0069379115710253994	0.00391972405142678	0.005268109125117592
35000.5	0.007120988464272046	0.0019135093761959432	0.0059264118965611495
45000.5	0.006270294479901465	0.0017355279364012985	0.0049490538573508
55000.5	0.012295081967213115	0.004663651780667044	0.009478047861315243
65000.5	0.011666666666666667	0.003052208835341365	0.010088353413654617
75000.5	0.009893508184523806	0.0011393229166666665	0.008407738095238095
85000.5	0.008161621300771643	0.0017807173747138134	0.006766726023912492
95000.5	0.009806708357021039	0.0017528898995641466	0.0074853136251658145
105000.5	0.020686175580221993	0.003132357887655567	0.01659098553649512
115000.5	0.01503768364815875	0.002981301278381988	0.011934745277618775
125000.5	0.014195388048599059	0.0035126869989255314	0.007207207207207207
135000.5	0.016423247986536844	0.0029150138237768962	0.007152301959370117
145000.5	0.01188171096637916	0.002904418236226017	0.006935398697412426
155000.5	0.013209953667551668	0.003305742100057265	0.006517778124837315
165000.5	0.01254313520220232	0.004206893877709279	0.00497848086541817
175000.5	0.009475661638764572	0.005967180507210343	0.004265429029228134
185000.5	0.01056226534581807	0.004297281404080156	0.003247840050662686
195000.5	0.013388787602552417	0.0034563962321482833	0.00113947128532361
205000.5	0.010534469403563127	0.00630002581977795	0.004089852827265685
215000.5	0.01261477823977824	0.009723665973665975	0.01016978516978517
225000.5	0.0049841231560754035	0.00424052413682222	0.0043892439406728575
235000.5	0.014322061720288902	0.009931057124097175	0.013219522871525502
245000.5	0.008905372558880228	0.008674880563238624	0.007291928589388987
255000.5	0.012833363708158678	0.00768483081222283	0.01037604033776806
265000.5	0.00919315215722401	0.00284047290035314	0.005711653615845233
275000.5	0.011370178468624065	0.006044905008635578	0.002892918825561313
285000.5	0.013066579917588377	0.00769898069833008	0.0030795922793320314
295000.5	0.013445154419595316	0.00973680206907044	0.00914346569298646
305000.5	0.010025676937441648	0.004411764705882353	0.008291316526610642
315000.5	0.012640654683618295	0.004055238930293731	0.007262896390472015
325000.5	0.017180475272960825	0.006276639224616103	0.009003328078472586
335000.5	0.014136138492472168	0.007086459712618312	0.010641949879848954
345000.5	0.014598828928627945	0.00799177084981801	0.01135200717413093
355000.5	0.011992243314962242	0.0036401986800027215	0.009008641219296454
365000.5	0.015551822439421707	0.009621258399511301	0.011117898594990839
375000.5	0.01605955772622439	0.009835843169176503	0.013308913308913308
385000.5	0.016099759370284267	0.0060361352420571805	0.011688894326848569
395000.5	0.01599681468990069	0.007939853850477796	0.012422709387296234
405000.5	0.016566058444231032	0.005670645264553895	0.00919193304980107
415000.5	0.012087227414330217	0.005815160955347871	0.002716510903426791
425000.5	0.012211740041928723	0.0034853249475890985	0.0023060796645702304
435000.5	0.01439686128474531	0.009442745045883761	0.009070355100412288
445000.5	0.013663790079281557	0.008419280151547045	0.005430435697747843
455000.5	0.013700720126937628	0.005004271939460515	0.005675576711827169
465000.5	0.006066120715802246	0.004246284501061571	0.004852896572641795
475000.5	0.014016796988126266	0.0030697943816970752	0.008746017955401102
485000.5	0.022842731693156256	0.0045721750489875895	0.005573699107337253
495000.5	0.014949674363528715	0.0030590092757055453	0.0038681665679889477
505000.5	0.017131242740998837	0.005742676474383791	0.005161956381468576
515000.5	0.017383227176220806	0.0027423920736022647	0.006794055201698513
525000.5	0.006280193236714974	0.0020933977455716585	0.003446054750402577
535000.5	0.007862062715243793	0.006842486858800074	0.008827261192677181
545000.5	0.0022176497485139456	0.0019661636945587564	0.002267946959304984
555000.5	0.0006939995729233398	0.0009609224855861628	0.00038436899423446505
565000.5	0.005051031035200999	0.0024994792751510102	0.0036381309449420255
575000.5	0.015366921627314045	0.007149983372131693	0.006340760447843921
585000.5	0.012984496124031008	0.007209302325581396	0.005612403100775194
595000.5	0.00748985020299594	0.0057398852022959536	0.00386392272154557
605000.5	0.010040160642570283	0.008356004663816556	0.004754501878481668
615000.5	0.005089505089505091	0.005265005265005265	0.002691002691002691
625000.5	0.013742071881606761	0.012273901808785528	0.003241719520789288
635000.5	0.014568592767295599	0.011841588050314466	0.004147012578616353
645000.5	0.01156060321631938	0.008666541518052687	0.004067329954320756
655000.5	0.014372100728959574	0.0044731610337972166	0.005467196819085487
665000.5	0.014644351464435138	0.009344490934449093	0.008423988842398884
675000.5	0.017121596840174922	0.006171533361546057	0.00813937085625617
685000.5	0.01169906407487401	0.009359251259899209	0.0069114470842332595
695000.5	NaN	NaN	NaN
705000.5	0.014409392789373816	0.007076217583807717	0.006388361796331436
715000.5	0.014004969505308334	0.004480084330999172	0.0061139974399518114
725000.5	0.011252283673808337	0.004152134196977246	0.002856668327520345
735000.5	0.013952819332566167	0.008342922899884924	0.005945531261986959
745000.5	0.010665685913938946	0.009470393527031997	0.006289076866495036
755000.5	0.013818715723107484	0.010644729455456234	0.009189445955866479
765000.5	0.013855128828390862	0.011883541295306001	0.004353697401825744
775000.5	0.014952811070580744	0.012217011174801689	0.001598054542296335
785000.5	0.01081730769230769	0.006143162393162393	0.0027777777777777775
795000.5	0.01294191919191919	0.0044934640522875805	0.005109922756981582
805000.5	0.011820130895960278	0.005613856917174452	0.002459941322500564
815000.5	0.016140517446000473	0.007832898172323759	0.00409842550834718
825000.5	0.014380009429514376	0.003771805752003772	0.0036775106082036777
835000.5	0.0051746183968672576	0.004515304083752897	0.0036921601534404217
845000.5	0.00564787661561855	0.00575648962745737	0.005365482784837622
855000.5	0.007962478184991273	0.007489819662594533	0.008726003490401396
865000.5	0.008051114549309494	0.005615724027276374	0.008950776459801734
875000.5	0.011967448539971275	0.01180788255943833	0.011201531833413114
885000.5	0.009661530689568073	0.01309253178412057	0.006365243748421318
895000.5	NaN	NaN	NaN
905000.5	0.011243386243386241	0.011446886446886448	0.0119047619047619
915000.5	0.010372679133990212	0.01005429318318922	0.01160935719552249
925000.5	0.012127659574468088	0.00950354609929078	0.012255319148936171
935000.5	0.014840182648401826	0.007243925813179998	0.013416765319352838
945000.5	0.011658319421257652	0.007345575959933222	0.008280467445742906
955000.5	0.0115640532307199	0.009018759018759018	0.007215007215007215
965000.5	0.015040340512038631	0.005241090146750525	0.011689219236389048
975000.5	0.026025236593059938	0.013038906414300735	0.017875920084121977
985000.5	0.015094575973944632	0.006639108104722535	0.009194538394087435
995000.5	0.024963164456534067	0.006403717556386717	0.006075031168536779
1.0050005e6	0.01742685025817556	0.004761904761904762	0.002076878944348824
1.0150005e6	0.014554548071387452	0.008887449625791593	0.005094991364421416
1.0250005e6	0.013597712945315935	0.009114010653374383	0.0013780970532180031
1.0350005e6	0.012210963886723825	0.010626136658872435	0.004427123928293063
1.0450005e6	0.015147379912663754	0.010462154294032022	0.007920912178554099
1.0550005e6	0.01651891252955083	0.005762411347517731	0.003628841607565013
1.0650005e6	0.008688365528799506	0.005380612154891064	0.010390755931904383
1.0750005e6	0.01475665441585923	0.012195121951219511	0.009934291123733154
1.0850005e6	0.017184969225785548	0.010301263362487852	0.012491091674765144
1.0950005e6	0.0174353431019297	0.00664584834654496	0.009192089038353751
1.1050005e6	0.02296918767507003	0.009150326797385621	0.004867724867724868
1.1150005e6	0.015524261961316592	0.004524375070693361	0.0028277344191833505
1.1250005e6	0.013215859030837008	0.00454295154185022	0.006038913362701911
1.1350005e6	0.012888581101877497	0.008694983071714374	0.00871037242228378
1.1450005e6	0.013943248532289633	0.008683953033268101	0.010518590998043054
1.1550005e6	0.013888888888888888	0.010111576011157601	0.010599721059972107
1.1650005e6	0.008570554025099477	0.0036730945821854912	0.0053872053872053875
1.1750005e6	0.007340647857889237	0.0022466039707419016	0.010073145245559039
1.1850005e6	0.014945138100643207	0.010594021944759743	0.01337873628452516
1.1950005e6	0.011258278145695364	0.011037527593818985	0.009933774834437087
1.2050005e6	0.015078821110349555	0.013308201964816087	0.004363719442540552
1.2150005e6	0.01653780068728522	0.015095729013254787	0.005719194894452626
1.2250005e6	0.0202054180121995	0.016953713670613563	0.009921062073914605
1.2350005e6	0.01031487513572204	0.008306188925081434	0.010640608034744842
1.2450005e6	0.010286783042394014	0.009299667497921861	0.00943474646716542
1.2550005e6	0.011403508771929824	0.011167341430499323	0.009878542510121458
1.2650005e6	0.007940887907775326	0.008094186902133921	0.008413048810399806
1.2750005e6	0.014977146588312113	0.006366307541625857	0.005125693764283383
1.2850005e6	0.018813481071098797	0.011311172668513387	0.005109264389042783
1.2950005e6	0.013056506849315072	0.003947869101978691	0.004908675799086758
1.3050005e6	0.01916922683051715	0.005568356374807988	0.0029697900665642605
1.3150005e6	0.01910937285577055	0.004871689309729656	0.009880609304240427
1.3250005e6	0.014910536779324052	0.011975764460853926	0.0017987314209978228
1.3350005e6	0.01474187805963507	0.009531226820946447	0.008856252781486428
1.3450005e6	0.00709763071895425	0.006535947712418301	0.007148692810457517
1.3550005e6	0.0075171181899374795	0.0067976580331447845	0.006946511858688101
1.3650005e6	0.00598950598950599	0.005692505692505692	0.00513810513810514
1.3750005e6	0.006293706293706295	0.002797202797202797	0.007179487179487181
1.3850005e6	0.0072373862696443365	0.005376344086021505	0.006876993973768167
1.3950005e6	0.013937657857450872	0.012012566993162076	0.010312326741822217
1.4050005e6	0.012353706111833554	0.006935413957520589	0.01202138419303569
1.4150005e6	0.009809653738712404	0.004060287143506788	0.006769310725654519
1.4250005e6	0.012365153673926316	0.005597394667209445	0.0047493045661171065
1.4350005e6	0.011840929401251117	0.0008042895442359248	0.00486148346738159
1.4450005e6	0.007171314741035858	0.0021248339973439574	0.0026560424966799467
1.4550005e6	0.011130685458039717	0.003096305786888746	0.004697843262865685
1.4650005e6	0.014277215942891134	0.005023464868795029	0.00955780289510212
1.4750005e6	0.007995805479092937	0.0032441997640581988	0.010211036833136714
1.4850005e6	0.009790716949854951	0.008668324354192567	0.008619975134687109
1.4950005e6	0.014160021996150676	0.005040784529374026	0.00746036110347356
1.5050005e6	0.01284123563218391	0.0058818247126436775	0.005693247126436782
1.5150005e6	0.012020026481297583	0.011171797418073484	0.004054948692485932
1.5250005e6	0.023990344989991755	0.013599434828682444	0.0009890498057223598
1.5350005e6	0.021853237709177843	0.010445899594636732	0.002182725288431556
1.5450005e6	0.017339248235069646	0.007202823888570883	0.0007250524709024996
1.5550005e6	0.006830058874115234	0.004762849771780115	0.00037044387113845334
1.5650005e6	0.01038932633420822	0.0026246719160104982	0.0004228638086905803
1.5750005e6	0.017861782281111977	0.0011691348402182386	0.0002598077422707197
1.5850005e6	0.013009523809523811	0.003009523809523809	0.0009904761904761907
1.5950005e6	0.015765765765765768	0.004138284626089505	0.0018603969823482018
1.6050005e6	0.01617993153615747	0.005188275566966196	0.00862216516902011
1.6150005e6	0.015361815947372228	0.005385671943902263	0.004482035711703897
1.6250005e6	0.0137649757838389	0.012320503016399012	0.002498088197807801
1.6350005e6	0.013315624574308675	0.009876038686827408	0.001580166189892385
1.6450005e6	0.01651102990932467	0.004330761943429423	0.0010285559615644878
1.6550005e6	0.01924049832416366	0.00894833364952887	0.009308796559792576
1.6650005e6	0.011018658598083713	0.004387291981845688	0.008855269793242563
1.6750005e6	0.014703775342073214	0.008453327602263772	0.00886883014542589
1.6850005e6	0.025304852050822894	0.004476848298797646	0.006276114948409654
1.6950005e6	0.01620180475799836	0.006289308176100628	0.0033360678151490297
1.7050005e6	0.014061207609594707	0.0012406947890818859	0.008519437551695616
1.7150005e6	0.012633727477477479	0.004222972972972972	0.0022804054054054055
1.7250005e6	0.01865700260776192	0.005829114894922534	0.0012578616352201257
1.7350005e6	0.017796347879913337	0.0051377282575054166	0.0018198700092850507
1.7450005e6	0.013898382319434952	0.009056732740943268	0.0020505809979494186
1.7550005e6	0.012734797835084369	0.008277618592804839	0.007789451342459938
1.7650005e6	0.012323232323232325	0.014545454545454544	0.011959595959595958
1.7750005e6	0.013213169206721375	0.010795232512700273	0.01162563501367722
1.7850005e6	0.015274383470339922	0.006405983855439532	0.012086203065985339
1.7950005e6	0.013258983890954151	0.01003717472118959	0.008921933085501857
1.8050005e6	0.01306339772164438	0.01300148588410104	0.006537890044576524
1.8150005e6	0.011076419863217368	0.004608980077311924	0.00544157002676182
1.8250005e6	0.017723004694835672	0.006338028169014084	0.004272300469483568
1.8350005e6	0.02182448036951502	0.005927636643571978	0.002063125481139338
1.8450005e6	0.017631693513278188	0.006240023218691046	0.005108112030184299
1.8550005e6	0.008349705304518664	0.004256712508185986	0.004715127701375246
1.8650005e6	0.018697614442295292	0.0024177949709864605	0.004835589941972921
1.8750005e6	0.0035014005602240898	0.0	0.002240896358543417
1.8850005e6	0.041281577325939615	0.0028239884986650237	0.0017046621482850687
1.8950005e6	0.02067539627842867	0.0032161727544222376	0.0014243050769584193
1.9050005e6	0.0046816479400749065	0.0056179775280898875	0.00599250936329588
1.9150005e6	0.0	0.0	0.0
1.9250005e6	0.016233766233766236	0.006493506493506493	0.0
1.9350005e6	0.01271186440677966	0.009887005649717513	0.0192090395480226
1.9450005e6	0.0	0.0	0.0
1.9550005e6	0.0	0.0	0.0
1.9650005e6	NaN	NaN	NaN
1.9750005e6	0.0206992706992707	0.0075075075075075074	0.0015444015444015444
1.9850005e6	0.018030071355759434	0.00254841997961264	0.002522935779816514
1.9950005e6	0.02285055600759425	0.00999005514872073	0.0025133351414881114
2.0050005e6	0.016682883321170842	0.007743452525743939	0.0008432660342171411
2.0150005e6	0.014298850574712646	0.00657471264367816	0.006473563218390805
2.0250005e6	0.011067486058950722	0.009388869921474906	0.0014566973938773189
2.0350005e6	0.014901290812452546	0.0011389521640091116	0.001765375854214123
2.0450005e6	0.01435162502041483	0.0059611301649518215	0.006353094888126735
2.0550005e6	0.016223231667748212	0.005245511572571923	0.0038503136491455764
2.0650005e6	0.02125075895567699	0.004351345881400526	0.0033191661606962156
2.0750005e6	0.02410600255427842	0.02282886334610473	0.006257982120051086
2.0850005e6	NaN	NaN	NaN
2.0950005e6	0.01746263807667316	0.012887156162009963	0.003032272038119991
2.1050005e6	0.012802607076350093	0.012569832402234637	0.0033519553072625693
2.1150005e6	0.01578947368421052	0.011961722488038277	0.0038915470494417866
2.1250005e6	0.01915763453127971	0.014261266400456359	0.01007796158965583
2.1350005e6	0.016321344800625488	0.0018894970028668233	0.00435235861350013
2.1450005e6	0.01848459225854942	0.011837655016910935	0.005355129650507327
2.1550005e6	0.024293994327290663	0.012085337279565915	0.014428412874583798
2.1650005e6	0.013249962781003424	0.010495757034390353	0.00964716391246092
2.1750005e6	0.012351651186790507	0.01051341589267286	0.009287925696594429
2.1850005e6	0.017132282712511944	0.013968481375358164	0.015090735434574972
2.1950005e6	0.008565942992172499	0.007495200118150938	0.007221976074435091
2.2050005e6	0.011737747848858957	0.010895997007108117	0.010886644219977553
2.2150005e6	0.004896327156059953	0.004118182253507637	0.0037159411961882874
2.2250005e6	0.00741135438868436	0.003842924497836337	0.00545113995995608
2.2350005e6	0.006820877817319098	0.004829689883070666	0.005643111337061516
2.2450005e6	0.013366640371636429	0.007844684021386624	0.009203260583749671
2.2550005e6	0.01843553459119497	0.008962264150943396	0.012421383647798741
2.2650005e6	0.014356213548676536	0.006953790937640199	0.010206370569762226
2.2750005e6	0.01287078077054211	0.00823957267871349	0.010160245482441186
2.2850005e6	0.008020593992000679	0.007616373074631946	0.008867330439962556
2.2950005e6	0.005600194789383978	0.00605673240808376	0.0056975894813732645
2.3050005e6	0.009228030728873897	0.011195428143151583	0.009387296233839234
2.3150005e6	0.011638733705772814	0.010242085661080074	0.013306246825799898
2.3250005e6	0.008426351499233967	0.006155613919894945	0.010505581089954039
2.3350005e6	0.006868566904196357	0.003919239904988123	0.005843230403800474
2.3450005e6	0.014983437331484474	0.006008782066096604	0.012187042600724137
2.3550005e6	0.014548286604361367	0.010903426791277258	0.009046728971962618
2.3650005e6	0.01458758214366644	0.013879447088148653	0.011896668932698843
2.3750005e6	0.010561892691170258	0.009752147584847205	0.008702999577524292
2.3850005e6	0.008614820633673735	0.006912804399057345	0.008515318146111549
2.3950005e6	0.010687706339880252	0.005651614347266521	0.0048122656818308995
2.4050005e6	0.008673617144512017	0.010136113524471474	0.006301766579785695
2.4150005e6	0.009312517118597643	0.012325390304026296	0.006431114763078608
2.4250005e6	0.017146301426079823	0.011182928080435006	0.0018056838001436343
2.4350005e6	0.011943602889769289	0.005631942826070068	0.003884098500737979
2.4450005e6	0.014200680272108848	0.015102040816326531	0.007768707482993199
2.4550005e6	0.011474713132171695	0.011651792038532368	0.006148179628842611
2.4650005e6	0.008897295782541685	0.006795572369342862	0.007454112372145159
2.4750005e6	0.008440849861993711	0.009467873419346556	0.0057770075101097615
2.4850005e6	0.007967740368265072	0.009595297089831414	0.007287567409998542
2.4950005e6	0.01137916045702931	0.012077744659711875	0.008768007948335817
2.5050005e6	0.012196307094266279	0.008309037900874635	0.01162293488824101
2.5150005e6	0.009192850637522768	0.006602914389799635	0.012135701275045535
2.5250005e6	0.008697632058287797	0.002823315118397086	0.012313296903460839
2.5350005e6	0.011349206349206352	0.012444444444444445	0.012355555555555555
2.5450005e6	0.01539679462323898	0.014346645986816597	0.017448623497479644
2.5550005e6	0.009736736908229114	0.008737365084803838	0.00609902347096111
2.5650005e6	0.01907233481627945	0.01936068545065085	0.014730598121601582
2.5750005e6	0.00912291933418694	0.008998435054773083	0.00917626973965002
2.5850005e6	0.013143254520166897	0.011033843300880855	0.01131200741770978
2.5950005e6	0.011302779187101866	0.00958340379953774	0.009673600541180449
2.6050005e6	0.007474154791841298	0.0066359318245319925	0.007180776753283039
2.6150005e6	0.011168854850474108	0.01012035010940919	0.008643326039387307
2.6250005e6	0.0075883002207505525	0.005702722590139809	0.006769683590875643
2.6350005e6	0.005689249280669631	0.0030517045949952043	0.005301246839305955
2.6450005e6	0.007035142049279658	0.006462905614649253	0.00507158565594004
2.6550005e6	0.008342425895617385	0.009865430078196036	0.00525550100018185
2.6650005e6	0.005228557803665101	0.005415900265685673	0.0033653518632059407
2.6750005e6	0.01039411000433088	0.008770030316154179	0.007997690197776816
2.6850005e6	0.006747836291623881	0.0044252114811011685	0.005769889002982739
2.6950005e6	0.006012811215856899	0.0048344210780759	0.005257432922407542
2.7050005e6	0.008627623016743437	0.0066169481611464505	0.008276668860130147
2.7150005e6	NaN	NaN	NaN
2.7250005e6	NaN	NaN	NaN
2.7350005e6	0.006351791530944627	0.004777415852334419	0.005255157437567862
2.7450005e6	0.008081896551724137	0.008979885057471264	0.003160919540229885
2.7550005e6	NaN	NaN	NaN
2.7650005e6	0.004113588110403397	0.0023885350318471337	0.0033970276008492566
2.7750005e6	0.011703239289446186	0.009090909090909089	0.00948798328108673
2.7850005e6	0.008645101562925446	0.0062353645918422915	0.008832979360670911
2.7950005e6	0.014390573691327022	0.010173201983130514	0.009683858090271074
2.8050005e6	0.011240725842495754	0.007508715473317243	0.01022615535889872
2.8150005e6	0.010904412385050197	0.005399476925672826	0.010815827216738377
2.8250005e6	0.01349875156054931	0.00970661672908864	0.010998751560549313
2.8350005e6	0.010586811857229282	0.008832425892317	0.00767090139140956
2.8450005e6	0.014858742004264396	0.010616560056858564	0.0119225302061123
2.8550005e6	0.009627611262488645	0.00717529518619437	0.009591280653950953
2.8650005e6	0.009401093290082296	0.007328647804409203	0.008409923709977774
2.8750005e6	0.014774542327067208	0.012470819510996435	0.007027890404226564
2.8850005e6	0.015388206564677152	0.007218271924154277	0.005918264741794154
2.8950005e6	0.015722037000719093	0.005197097470092175	0.008119239066483623
2.9050005e6	0.011353104726598708	0.008835341365461847	0.00955205437133148
2.9150005e6	0.008306924037261116	0.006746374723902813	0.007644290790358206
2.9250005e6	0.012751248983385614	0.011269896595794122	0.010642500290461255
2.9350005e6	0.00763265555352018	0.007174696220308969	0.008182206753373633
2.9450005e6	0.0032424728309282023	0.0040619989310529125	0.003092820238731516
2.9550005e6	0.009374271052017727	0.008864007464427339	0.008630744110100303
2.9650005e6	0.008736364513949222	0.008977700550246163	0.009170769379283713
2.9750005e6	0.007483572645412509	0.007868905654254887	0.007106351910440497
2.9850005e6	0.007652158527954706	0.007077140835102618	0.005956593536211371
2.9950005e6	0.007050814490639437	0.005865548261609531	0.007488451252127401
3.0050005e6	0.013912215877281378	0.012484604187660958	0.01265255850408689
3.0150005e6	0.008493795464270431	0.007274283269148481	0.007787762088147198
3.0250005e6	0.0015301902398676588	0.0012406947890818859	0.0018527708850289495
3.0350005e6	0.007536409002953455	0.007638252367858235	0.005336592321010286
3.0450005e6	0.007004747018640731	0.0054995947667014	0.006252170892671064
3.0550005e6	0.009009009009009012	0.007335907335907336	0.006332046332046331
3.0650005e6	0.013110008271298596	0.011083540115798185	0.010686517783291978
3.0750005e6	0.01340366655136631	0.011299435028248588	0.011922056958376571
3.0850005e6	0.009852701411142967	0.008770450328891887	0.009838646202282567
3.0950005e6	0.008274104386531698	0.0076459185871203955	0.00792590997200086
3.1050005e6	0.007294905524994019	0.0031890297377023037	0.005309734513274336
3.1150005e6	0.012475711005122769	0.008832361773538244	0.007648825295884119
3.1250005e6	0.021895723759432884	0.005373885204664989	0.0017684274716060675
3.1350005e6	0.008649663898774222	0.005074469487280875	0.0073283247660471855
3.1450005e6	0.00995422122857447	0.009688065580751625	0.008133716597466197
3.1550005e6	0.010358532048029764	0.00532724505327245	0.011240768927222504
3.1650005e6	0.008381414459305883	0.00863274761779876	0.009074219774455808
3.1750005e6	0.008445701029433086	0.0026098303610265334	0.009308394954327968
3.1850005e6	0.011311777842508983	0.007573550830177688	0.008777551218564909
3.1950005e6	0.009376890502117364	0.009679370840895343	0.0052833232506553736
3.2050005e6	0.010852713178294575	0.009302325581395349	0.006744186046511627
3.2150005e6	NaN	NaN	NaN
3.2250005e6	NaN	NaN	NaN
3.2350005e6	0.013769977168949768	0.008418949771689497	0.014497716894977168
3.2450005e6	0.008573032737324007	0.003757450116610521	0.004595318303532867
3.2550005e6	0.02028041074249605	0.005766192733017378	0.007804107424960505
3.2650005e6	0.02045934530095037	0.0055438225976768745	0.008905315029919043
3.2750005e6	0.0	0.0	0.0
3.2850005e6	0.01555609995100441	0.006859382655560999	0.008296586640535685
3.2950005e6	0.014179104477611936	0.006633499170812604	0.0005970149253731343
3.3050005e6	0.010358295126507046	0.004075394803871625	0.0007131940906775341
3.3150005e6	NaN	NaN	NaN
3.3250005e6	NaN	NaN	NaN
3.3350005e6	0.030303030303030287	0.0	0.0
3.3450005e6	0.0046816479400749065	0.003745318352059925	0.00299625468164794
3.3550005e6	0.0210843373493976	0.004016064257028113	0.0
3.3650005e6	0.019682094436652642	0.004768583450210378	0.0013090229079008883
3.3750005e6	0.017811704834605594	0.01148893515305729	0.0012182897679080887
3.3850005e6	0.014876994680851068	0.005651595744680851	0.0010638297872340426
3.3950005e6	0.014977810650887574	0.006780078895463511	0.003846153846153846
3.4050005e6	0.015009301538981903	0.012092000676475562	0.008185354304075765
3.4150005e6	0.02140449438202247	0.008352059925093634	0.008794007490636703
3.4250005e6	0.019803833483078768	0.008235998802036537	0.006528900868523511
3.4350005e6	0.010453789498693277	0.005108101686861487	0.003706343549536707
3.4450005e6	0.018662169758291172	0.006464305789769534	0.007824620573355817
3.4550005e6	0.014104882459312842	0.006088004822182038	0.005714285714285714
3.4650005e6	0.0195786337518621	0.006277931474781868	0.0032347307937859115
3.4750005e6	0.0202970297029703	0.0063256325632563256	0.0024202420242024204
3.4850005e6	0.01625056230319388	0.011358524516419255	0.00382366171839856
3.4950005e6	0.019895629484670576	0.007175472928897586	0.0007501630789302022
3.5050005e6	0.014134204371320265	0.006129526574723768	0.00261311396080329
3.5150005e6	0.024805957625340883	0.00982448779805608	0.003957765191245367
3.5250005e6	0.02205338657202011	0.010351966873706002	0.013827270038450162
3.5350005e6	0.013318326767960985	0.003610954792721816	0.006162070906021384
3.5450005e6	0.013645468202303458	0.011684192956100818	0.00914705391420464
3.5550005e6	0.01180994232353749	0.008514144465806098	0.006426805822576215
3.5650005e6	0.018352681039248205	0.00458817025981205	0.009043670536207851
3.5750005e6	0.018727836879432625	0.00805260047281324	0.007535460992907801
3.5850005e6	0.015554806828391735	0.0047169811320754715	0.007637017070979334
3.5950005e6	0.019803824186739514	0.011381508153298567	0.006092210909692907
3.6050005e6	0.016794987922705312	0.0026419082125603865	0.0012681159420289858
3.6150005e6	0.0	0.0	0.0
3.6250005e6	0.02144960942502241	0.006114739403252657	0.0016391343321808171
3.6350005e6	0.017780557541100788	0.003037884203002144	0.0010245413390517035
3.6450005e6	0.01650775118375819	0.008918726081598235	0.001725368100149186
3.6550005e6	0.013540372670807453	0.005217391304347826	0.0008115942028985507
3.6650005e6	0.015008919234791163	0.0061511964077012975	0.0016608230300793501
3.6750005e6	0.010819353270119134	0.0055109814409595595	0.006937353108031444
3.6850005e6	0.01407710280373832	0.008722741433021807	0.0056853582554517125
3.6950005e6	0.013340779349714569	0.006639364606602134	0.010424422933730451
3.7050005e6	0.009379509379509378	0.006493506493506493	0.008369408369408369
3.7150005e6	0.01669368534815501	0.007333642118264629	0.00876949204878802
3.7250005e6	0.010548220436280136	0.00947187141216992	0.003750478377344049
3.7350005e6	0.00883293365307754	0.003677058353317346	0.007865707434052757
3.7450005e6	0.016734052111410606	0.00643905360886493	0.012443845462713389
3.7550005e6	0.010129089979550103	0.007732617586912065	0.007387525562372188
3.7650005e6	0.020031545741324923	0.008727655099894848	0.021156677181913778
3.7750005e6	0.008786381109280613	0.004027091341753616	0.008786381109280615
3.7850005e6	0.01437357935552881	0.009626955475330925	0.011311672683513841
3.7950005e6	0.012788620997576222	0.006729174639622401	0.011851001403240212
3.8050005e6	0.022175536881419235	0.006535947712418301	0.012175536881419233
3.8150005e6	0.017209128320239433	0.009446315001870558	0.010849233071455296
3.8250005e6	0.01095389226835934	0.0054218460724676015	0.008516265538217403
3.8350005e6	0.009172661870503597	0.005275779376498801	0.00976019184652278
3.8450005e6	0.011149584487534626	0.0030009233610341648	0.011726685133887351
3.8550005e6	0.018484769591252278	0.01267031155081142	0.013225722468107264
3.8650005e6	0.013822115384615382	0.008769586894586893	0.014779202279202281
3.8750005e6	0.013838354436520641	0.010139232523164994	0.01637801387473924
3.8850005e6	0.02005821311060491	0.003796507213363705	0.011870412553783852
3.8950005e6	0.01772204569526403	0.012180360114994704	0.013163867453472535
3.9050005e6	0.030057135910527586	0.006199854121079504	0.01222951616824702
3.9150005e6	0.015981735159817347	0.00711479239672932	0.0036317298502707867
3.9250005e6	0.013392857142857146	0.00706845238095238	0.005357142857142856
3.9350005e6	0.008444691907943579	0.0046399406087602076	0.003489235337787676
3.9450005e6	0.007519143832456867	0.004566841959590368	0.008967616938831996
3.9550005e6	0.011085523345073602	0.006547457780186038	0.012137632078027637
3.9650005e6	0.015290880503144658	0.005031446540880503	0.017987421383647798
3.9750005e6	0.011771875801898896	0.009141647421093147	0.011213754169874263
3.9850005e6	0.010160561966884094	0.008864358588392707	0.009131961866532867
3.9950005e6	0.01393221043876066	0.010501143688916614	0.0024745269286753995
4.0050005e6	0.009085506974416712	0.009413898792769127	0.005366860574216552
4.0150005e6	0.013770972306448352	0.013240347685465939	0.011461491813220133
4.0250005e6	0.006982670744138633	0.0071100917431192664	0.005759429153924567
4.0350005e6	0.008595387840670857	0.009154437456324249	0.008120195667365477
4.0450005e6	0.013583815028901733	0.0037090558766859345	0.006917148362235067
4.0550005e6	0.01017019510170195	0.012453300124533002	0.00883354088833541
4.0650005e6	0.010922754281719675	0.0036409180939065595	0.004765233601304906
4.0750005e6	0.005212165808192299	0.003760935328264246	0.006230071130733383
4.0850005e6	0.009691183915527592	0.008461705359080059	0.008823316699211686
4.0950005e6	0.007483682196713932	0.006617150573936529	0.006572135944181858
4.1050005e6	0.005142533203757695	0.0054259799157758346	0.0038872691933916426
4.1150005e6	0.004316546762589927	0.004316546762589928	0.00457234212629896
4.1250005e6	0.0043859649122807015	0.0037593984962406013	0.006516290726817042
4.1350005e6	0.005868237347294939	0.0071989528795811525	0.004554973821989528
4.1450005e6	0.010999290368363333	0.010515450616089285	0.008309141345719629
4.1550005e6	0.00926065351603674	0.006600411584600713	0.008954474727701651
4.1650005e6	0.0050111095352905035	0.002789202477189997	0.005464945870562095
4.1750005e6	0.00863583873073254	0.005246774112567154	0.011045840236983481
4.1850005e6	0.00893215576073866	0.005185333868593604	0.01144118827780008
4.1950005e6	0.0100736087315185	0.007963703280665016	0.01212005837933879
4.2050005e6	0.006945657871745587	0.0047469276020735045	0.008014444638592813
4.2150005e6	0.010119726339794756	0.0023280121626757886	0.01381603952869631
4.2250005e6	0.013479069209547799	0.012804366078925274	0.014669545400023989
4.2350005e6	0.011618081960287283	0.010271440642163078	0.013846641318124209
4.2450005e6	0.00906956892872386	0.007753592260634514	0.010357092047232893
4.2550005e6	0.010336579531864001	0.010108776126203088	0.010923173301440854
4.2650005e6	0.012628205128205129	0.012307692307692306	0.010256410256410256
4.2750005e6	0.017256885890949973	0.015682967959527824	0.011714446318156267
4.2850005e6	0.01400953840912962	0.010787486515641856	0.013887469482768412
4.2950005e6	0.010414845889413271	0.009205849793159705	0.005686651517799918
4.3050005e6	0.012125320078325048	0.010732037957523722	0.005482753426720892
4.3150005e6	0.011498599439775908	0.01092436974789916	0.003843137254901961
4.3250005e6	0.012071361222768098	0.008783683191901146	0.005141184060344399
4.3350005e6	0.011449788714889388	0.007519264230673627	0.006400695998011434
4.3450005e6	0.015433181339880746	0.0045305740675786275	0.00675786273822051
4.3550005e6	0.0128978978978979	0.00855855855855856	0.009561561561561563
4.3650005e6	0.013368528610354223	0.006130790190735694	0.0085149863760218
4.3750005e6	0.013464551508029768	0.006169212690951821	0.009106933019976499
4.3850005e6	0.00860618742819629	0.0040210077137699	0.007968160183817496
4.3950005e6	0.006701816795832802	0.003980858001948079	0.007080845297082115
4.4050005e6	0.006544347928854222	0.004934113336878803	0.006771848962949831
4.4150005e6	0.0061842105263157894	0.0036842105263157885	0.00512280701754386
4.4250005e6	0.009572608833809977	0.0034159517000317764	0.01067683508102955
4.4350005e6	0.008899884333633206	0.005847577432206658	0.006271687443773294
4.4450005e6	0.01382192221150755	0.0038572806171648984	0.006610950391085396
4.4550005e6	0.005979514885474702	0.0019978614440880186	0.004434689628003827
4.4650005e6	0.004203029959575353	0.002890173410404624	0.0034530960746533682
4.4750005e6	0.00650702758979698	0.00331858407079646	0.007114350164844698
4.4850005e6	0.007789535567313346	0.006123848716441309	0.0071134626690182255
4.4950005e6	0.008411660536711621	0.007458111973845525	0.006742950551695954
4.5050005e6	0.007316682676913225	0.006980467499199489	0.006173551072686519
4.5150005e6	0.009182908545727137	0.008245877061469266	0.008295852073963017
4.5250005e6	0.009067972692193527	0.008014247551202136	0.009249035322054022
4.5350005e6	0.00980758453203811	0.008281960271498847	0.009913444174606139
4.5450005e6	0.007680608365019011	0.008162230671736374	0.0069049429657794675
4.5550005e6	0.010140330642060746	0.008025759323337179	0.0104959630911188
4.5650005e6	0.011216404325944965	0.009717314487632508	0.008041546204090375
4.5750005e6	0.010409050288406855	0.005707206109350881	0.0029328133885774634
4.5850005e6	0.012516469038208166	0.006642512077294687	0.011418533157663592
4.5950005e6	0.009884066587395959	0.0111474435196195	0.009492667459373763
4.6050005e6	0.010366091857804564	0.009180199787934594	0.00978849266142084
4.6150005e6	0.010189966801918113	0.005471535718676995	0.010906184679699988
4.6250005e6	0.013250170669645627	0.0047787500775771105	0.0030534351145038163
4.6350005e6	0.012704174228675138	0.005579081804127177	0.009034079451502319
4.6450005e6	0.015251780424780995	0.004600743681855424	0.0015629923741097877
4.6550005e6	0.017004203286205576	0.0059228123805884604	0.0018214240224175267
4.6650005e6	0.011432009626955474	0.00509999426966936	0.009626955475330929
4.6750005e6	0.01479318734793187	0.0056934306569343075	0.01197080291970803
4.6850005e6	0.010698198198198198	0.004764379764379764	0.007692307692307692
4.6950005e6	0.011551838357071879	0.002484266313348791	0.011659489897316992
4.7050005e6	0.010342789598108746	0.003309692671394799	0.008605200945626479
4.7150005e6	0.012484879903231381	0.007300846725419041	0.0017280110592707795
4.7250005e6	0.015282583621683969	0.006113033448673587	0.00036908881199538646
4.7350005e6	NaN	NaN	NaN
4.7450005e6	0.010223048327137546	0.004646840148698885	0.003283767038413879
4.7550005e6	0.005681818181818183	0.0022727272727272726	0.0
4.7650005e6	0.014051429026351406	0.00390096329910039	0.0034551389220603456
4.7750005e6	0.0071344376201997635	0.006483032446181525	0.004776971276133756
4.7850005e6	0.008622976916954099	0.009927478553108694	0.005890156540196337
4.7950005e6	0.007665945165945165	0.005884740259740259	0.0054383116883116875
4.8050005e6	0.011503067484662578	0.012688232013385389	0.006664807585052983
4.8150005e6	0.007268951194184838	0.008151609553478711	0.0024299065420560757
4.8250005e6	0.012672811059907835	0.00903934774902517	0.009500177242112726
4.8350005e6	0.013642842598248828	0.011912034208918752	0.009488902463856648
4.8450005e6	0.006485929993136582	0.006177076183939602	0.005142987874628232
4.8550005e6	0.0073827160493827185	0.0061234567901234565	0.004681481481481481
4.8650005e6	0.01182695300342359	0.009259259259259259	0.011360099595393712
4.8750005e6	0.015810604552392325	0.004778021102926538	0.001446678611719424
4.8850005e6	0.011492459698387934	0.009542381695267811	0.008070722828913156
4.8950005e6	0.0066329617146314085	0.005747126436781609	0.004424855241552156
4.9050005e6	0.006567202244325428	0.005547054322876818	0.004985972966080082
4.9150005e6	0.013720848676135369	0.008416622830089426	0.010029808872523234
4.9250005e6	0.010859809728953508	0.007314665230658769	0.006587686232274277
4.9350005e6	0.011874246079613994	0.008469039002814637	0.008634901487736229
4.9450005e6	0.011035007610350077	0.006849315068493151	0.011310151036178434
4.9550005e6	0.008688719528674126	0.006188854656505053	0.006842873358196856
4.9650005e6	0.005374700697946916	0.0030821743338937287	0.005695654388914362
4.9750005e6	0.0051344347262714625	0.003045027534823453	0.006413994169096211
4.9850005e6	0.005689561188334695	0.004871899700190789	0.007358953393295176
4.9950005e6	0.004379297864639886	0.0018096272167933405	0.006644951140065147
5.0050005e6	0.003882327209098863	0.0016130796150481189	0.005675853018372704
5.0150005e6	0.004643351116380163	0.0034084173088322466	0.0059968385694526795
5.0250005e6	0.006820490494848353	0.004619552072751898	0.007933052774149858
5.0350005e6	0.011436209713352144	0.004802217931580771	0.013921481261448588
5.0450005e6	0.011357874454923434	0.005400060845756008	0.013528039752560592
5.0550005e6	0.00806077476223614	0.004987241939225237	0.010361091780715998
5.0650005e6	0.005915551055611804	0.004687441406982413	0.0069824127198410005
5.0750005e6	0.007136032485369638	0.007613758509494805	0.006138779410008361
5.0850005e6	0.005899027043591511	0.006358691488546695	0.004443422967900099
5.0950005e6	0.00831166784842039	0.009138895454187347	0.0020326164027416687
5.1050005e6	0.005371146202599634	0.00558599205070362	0.0029433881190246004
5.1150005e6	0.011322153775952545	0.006416837782340863	0.007472051106548026
5.1250005e6	0.00926470588235294	0.007156862745098039	0.005294117647058824
5.1350005e6	0.008570029382957886	0.006529546196539341	0.004810099031450647
5.1450005e6	0.008767038413878563	0.005762081784386617	0.005997521685254026
5.1550005e6	0.009042719052073588	0.0070159027128157145	0.007764265668849393
5.1650005e6	0.00956585724797645	0.009565857247976454	0.00826237779880164
5.1750005e6	0.011442906203047866	0.008451384417256921	0.00930457179652286
5.1850005e6	0.01146810075381504	0.010525831954403384	0.00858613715756573
5.1950005e6	0.014000595770032764	0.015638963360142987	0.012904378909740841
5.2050005e6	0.013281250000000001	0.009990530303030301	0.012026515151515151
5.2150005e6	0.007932573128408527	0.008648708202500964	0.008219027158045502
5.2250005e6	0.011106703689012296	0.00869364008991141	0.011781039270130902
5.2350005e6	0.009518747584074217	0.009470429068419018	0.009199845380749904
5.2450005e6	0.004884577944653037	0.004623835349742734	0.004839382561535253
5.2550005e6	0.00893626184323859	0.008317183462532298	0.008107235142118861
5.2650005e6	0.011370514483354952	0.00869001297016861	0.008802421098140945
5.2750005e6	0.007144890407059495	0.005266154284087675	0.008551095929405065
5.2850005e6	0.01348204897100796	0.004130989935406339	0.011912272795553552
5.2950005e6	0.010268562401263824	0.008363534987454698	0.008772418920174703
5.3050005e6	0.009959486833220796	0.007371145622327257	0.010893540400630206
5.3150005e6	0.007381507381507383	0.005997474747474747	0.006711344211344212
5.3250005e6	0.011835396941005098	0.008254430687059966	0.01214857975236708
5.3350005e6	0.011633514165159738	0.004159132007233273	0.01465943339361061
5.3450005e6	0.009594483172175998	0.006146465782175249	0.0101341728506109
5.3550005e6	0.008404423380726698	0.004518167456556082	0.010451816745655606
5.3650005e6	0.013363476513438834	0.0031147952775684505	0.01533283094699824
5.3750005e6	0.010695458231954584	0.005204109218707759	0.011408488780751553
5.3850005e6	0.010473499610288388	0.005585866458820473	0.010600155884645364
5.3950005e6	0.016283339775802083	0.012015204226259504	0.011325860069578662
5.4050005e6	0.011627906976744186	0.008527131782945736	0.011286821705426357
5.4150005e6	0.012606954305479702	0.005855937860307057	0.013435281267067174
5.4250005e6	0.01744186046511628	0.00949115483999205	0.016815742397137744
5.4350005e6	0.013760049474335187	0.006648113790970934	0.013512677798392084
5.4450005e6	0.011585567692816948	0.0009930486593843098	0.014101290963257202
5.4550005e6	0.013552574171029667	0.000599912739965096	0.012041884816753926
5.4650005e6	0.006640625000000001	0.00234375	0.0071875
5.4750005e6	0.01463808206546796	0.0017289073305670815	0.012448132780082987
5.4850005e6	0.012978142076502733	0.0022199453551912567	0.014515027322404369
5.4950005e6	0.012216334831941768	0.006931064011988868	0.012834510811389423
5.5050005e6	0.009745740359761564	0.007015878039774226	0.010771746584375163
5.5150005e6	0.010756340579710146	0.009359903381642512	0.009767512077294685
5.5250005e6	0.009196413608178314	0.010474275180157533	0.007893413775766718
5.5350005e6	0.01280818013396038	0.01029642297278039	0.01251246971640302
5.5450005e6	0.011806952828079585	0.010255980326402861	0.010026827632461434
5.5550005e6	0.004129186359709307	0.0019820094526604667	0.005356507597702902
5.5650005e6	0.0043119823721601705	0.003267228933971583	0.004589316921206595
5.5750005e6	0.008001361933946202	0.0048397295588306815	0.009280607033416021
5.5850005e6	0.004271553410721273	0.004043302465110213	0.003895482805095431
5.5950005e6	0.007448049194232398	0.0064673452078032245	0.0059690415606446145
5.6050005e6	0.012908124525436599	0.011769172361427485	0.005542900531511009
5.6150005e6	0.007858273950910532	0.007125890736342043	0.007078384798099763
5.6250005e6	0.009339080459770114	0.0024220032840722495	0.010213464696223315
5.6350005e6	0.0071967225001812775	0.0030817199622942496	0.007367123486331665
5.6450005e6	0.010541777153850155	0.007617116414495918	0.00881817709145739
5.6550005e6	0.0050997534185160285	0.0035305985205110967	0.0017036538892624966
5.6650005e6	0.0026254636457076464	0.0024131921169057518	0.001081467578317022
5.6750005e6	0.003018586351919686	0.0023063356396689732	0.003201736535069869
5.6850005e6	0.006361090820550279	0.004200146092037984	0.006975894813732651
5.6950005e6	0.014911929543634907	0.015145449693087802	0.010061382439284762
5.7050005e6	0.00892198790738829	0.005456422356584574	0.007904438873322518
5.7150005e6	0.010458558683492812	0.003397587019830814	0.009420792308047888
5.7250005e6	0.020426734820322184	0.007434944237918216	0.003113382899628253
5.7350005e6	0.009096498842592593	0.003219039351851852	0.0007667824074074072
5.7450005e6	0.01671507230592364	0.005536394990016337	0.001827312881950747
5.7550005e6	0.012962200256269448	0.003775398132894014	0.007321984257733846
5.7650005e6	0.016513056835637478	0.01444523218716767	0.011745244003308519
5.7750005e6	0.011693466828478966	0.010214401294498382	0.011387540453074434
5.7850005e6	0.009687669534216847	0.004998837479655895	0.010834689607068125
5.7950005e6	0.00990809879379667	0.006126747080222095	0.011439785563852192
5.8050005e6	0.00835989749359335	0.004187761735108444	0.006762922682667667
5.8150005e6	0.011786892975011785	0.010097438315260096	0.011551155115511552
5.8250005e6	0.00835680751173709	0.009014084507042254	0.0068732394366197175
5.8350005e6	0.012896958327750235	0.0031042029568091475	0.008915092232792889
5.8450005e6	0.011124008512284775	0.0064325788353646746	0.008386535113174694
5.8550005e6	0.00847997959704157	0.007851495609720554	0.005647247422304807
5.8650005e6	0.008921942941987485	0.0057535263548626585	0.006819386997560717
5.8750005e6	0.012462385737807306	0.006046670073241357	0.008811673195934821
5.8850005e6	0.013106624158696421	0.006376195536663125	0.008511714994180457
5.8950005e6	0.013836289947511791	0.003288818018736296	0.008065909241910836
5.9050005e6	0.01591744172694913	0.008697898725456425	0.010862326329084853
5.9150005e6	0.014423076923076919	0.0038838612368024134	0.011613876319758671
5.9250005e6	0.010280633509308143	0.005001389274798555	0.007492822080207466
5.9350005e6	0.009037745879851145	0.004465709728867623	0.005167464114832534
5.9450005e6	0.01298681934752788	0.007604222580067991	0.0047951332975487565
5.9550005e6	0.013649561320456985	0.006880010099097392	0.008495865682004672
5.9650005e6	0.015283790283790283	0.0042568542568542575	0.00637806637806638
5.9750005e6	0.010721826339403537	0.00395882818685669	0.0031758599454561453
5.9850005e6	0.004803768825580531	0.0014096001187031677	0.0006454484754061873
5.9950005e6	0.010196487049717177	0.0014885382554331646	0.0018557110251066786
6.0050005e6	0.015578276165347404	0.0034080914687774845	0.002629727352682497
6.0150005e6	0.01842330762639246	0.0063196229648671805	0.00657669237360754
6.0250005e6	0.017059574182282225	0.005070857680166566	0.0049835448989186655
6.0350005e6	0.013036407512328195	0.005246039240373518	0.0023712097366488305
6.0450005e6	0.01509622661909396	0.0032165639528597685	0.008033300897394314
6.0550005e6	0.011685116851168513	0.00022778005557833354	0.01016810168101681
6.0650005e6	0.01085153442079071	0.005944152612662426	0.005824347986360704
6.0750005e6	0.01304891389279575	0.003281762775433661	0.005719643694327239
6.0850005e6	0.01080653663679494	0.0063697065542084	0.0071077139342822
6.0950005e6	0.013500821789152384	0.007474368005009	0.004977694294435313
6.1050005e6	0.010917775503241215	0.0012964858410098943	0.004803821221426135
6.1150005e6	0.009996742405733366	0.006352308819936477	0.009341151559573253
6.1250005e6	0.011598915989159889	0.00953929539295393	0.011230352303523036
6.1350005e6	0.004832004799862862	0.0032570497985771833	0.0050312848204337015
6.1450005e6	0.005021243723445346	0.006276554654306682	0.0030899961375048276
6.1550005e6	0.005113058943089433	0.0015243902439024389	0.005309959349593497
6.1650005e6	0.002872384078785392	0.0025988236903296403	0.002270551224182738
6.1750005e6	0.005442354580285615	0.004767502612330198	0.004789272030651341
6.1850005e6	0.008850611208128275	0.0036513732338466416	0.007652008255278616
6.1950005e6	0.006877093986951156	0.00452595074354905	0.0041615235408217245
6.2050005e6	0.008518908176982877	0.002571745864749547	0.002256122508621193
6.2150005e6	0.01043459552495697	0.002796901893287435	0.00045897877223178424
6.2250005e6	0.016489852398523987	0.004125666256662566	0.0008507585075850757
6.2350005e6	0.012471910112359553	0.0033707865168539322	0.0008389513108614233
6.2450005e6	0.006898664638269102	0.0017537187288708584	0.004335699797160243
6.2550005e6	0.013983075407175562	0.003535616994145946	0.01129079000753492
6.2650005e6	0.006519880290722532	0.003871550045128498	0.006336991116811553
6.2750005e6	0.0070389488503050214	0.005513843266072266	0.0059440012513686845
6.2850005e6	0.005810861124408277	0.0045742247752779104	0.004786979415988512
6.2950005e6	0.0073754551473022185	0.0060617345249917255	0.005892088712346906
6.3050005e6	0.002299202942979767	0.0020232985898221948	0.001267116288575516
6.3150005e6	0.009736194947462555	0.006528057232282585	0.008763693270735527
6.3250005e6	0.010700621712099472	0.00585844093735055	0.006867527498804401
6.3350005e6	0.008333333333333337	0.006810699588477367	0.0075473251028806585
6.3450005e6	0.014476970436196784	0.009438345820990882	0.008642620665621187
6.3550005e6	0.011786094915679267	0.006958811359789354	0.009303491944078741
6.3650005e6	0.009477936606587944	0.0028382017816449144	0.003811891443961052
6.3750005e6	0.011856658911881148	0.0016734010856699726	0.004326354026366271
6.3850005e6	0.012251615262708765	0.0024584501605103824	0.00523385753179731
6.3950005e6	0.012197293447293448	0.006825735992402659	0.008974358974358974
6.4050005e6	0.006419617865400999	0.004624558841426311	0.00755750273822563
6.4150005e6	0.008821414744759693	0.006719761075161773	0.008981804103755323
6.4250005e6	0.007631578947368422	0.00794486215538847	0.006045112781954887
6.4350005e6	0.009598913107685037	0.010307755921791008	0.006781262921613798
6.4450005e6	0.014632976171437708	0.015432592355669275	0.01125859587398049
6.4550005e6	0.007526242820360466	0.007229154287977817	0.0066943949296890464
6.4650005e6	0.007898667279411764	0.00785079656862745	0.007398897058823529
6.4750005e6	0.00799612309183426	0.007148049430579113	0.0075599709231887555
6.4850005e6	0.009187620889748551	0.008059316569954868	0.010161186331399097
6.4950005e6	0.007908135629942586	0.007853970317408731	0.005654858628534288
6.5050005e6	0.006525641025641025	0.005358974358974359	0.006994871794871795
6.5150005e6	0.006372423231545632	0.004790009408947054	0.004772902232486528
6.5250005e6	0.013013371537726836	0.011700095510983763	0.00869149952244508
6.5350005e6	0.008180440123359991	0.004521457320579164	0.00717160629345042
6.5450005e6	0.008967539552645936	0.010365521003818875	0.007310420076377524
6.5550005e6	0.010003927922619926	0.008248637501841212	0.009898365002209458
6.5650005e6	0.012903680722042026	0.012457105250787382	0.005593945376768674
6.5750005e6	0.015909686721719753	0.012354174859090314	0.007392843098702319
6.5850005e6	0.011111111111111112	0.009401709401709403	0.01167458056346945
6.5950005e6	0.009918149168963502	0.0034243715025473985	0.005370416771068238
6.6050005e6	0.01155133133988324	0.002634201908016517	0.009169870425743984
6.6150005e6	0.008304696449026348	0.003006872852233677	0.007216494845360825
6.6250005e6	0.011587371728776946	0.0037069769725536408	0.0055481907006431986
6.6350005e6	0.014264057331863284	0.00284821756707093	0.006339581036383683
6.6450005e6	0.011648200008117214	0.004099192337351354	0.004253419375786355
6.6550005e6	0.01630874033021591	0.0045029442327675796	0.0018473617365200317
6.6650005e6	0.009939214719894859	0.002820217950824161	0.004873774711133015
6.6750005e6	0.015278609946075493	0.010751614406497571	0.010611810132481194
6.6850005e6	0.013614546797120175	0.0032921051012245396	0.01391914343732693
6.6950005e6	0.014426107386396195	0.00862414761331729	0.006750329494011805
6.7050005e6	0.015865851965004858	0.0028931166967550805	0.00400870249502384
6.7150005e6	0.015028012974430264	0.0004423101225830912	0.0022494629091368633
6.7250005e6	0.008355224751897256	0.0010945709281961471	0.002393461762988908
6.7350005e6	0.01678077594307961	0.0012082158679017317	0.0024969794603302456
6.7450005e6	0.011791112626434822	0.002727582679849983	0.001522900329582907
6.7550005e6	0.013932291666666666	0.0018229166666666665	0.0013825757575757574
6.7650005e6	0.012893468676304726	0.0032297754537065518	0.0011893776273966988
6.7750005e6	0.01615696753760887	0.007323832145684877	0.007026920031670625
6.7850005e6	0.014911259819610124	0.004000581902822229	0.006982833866744253
6.7950005e6	0.011932200134447325	0.003841352155958898	0.005281859214443483
6.8050005e6	0.015925394548063132	0.005404112864658059	0.007594452415112387
6.8150005e6	0.010945815191098211	0.005120141912594742	0.007676181261086921
6.8250005e6	0.0154320987654321	0.0069958847736625515	0.009876543209876545
6.8350005e6	0.01213034740166523	0.006747057134654034	0.008039046798736722
6.8450005e6	0.01730373614705687	0.004147587762957064	0.010259473090450595
6.8550005e6	0.012207877592492975	0.003974657820811667	0.0066343912497758666
6.8650005e6	0.013371788148925012	0.006773291382625416	0.01375633630484181
6.8750005e6	0.004506196019526849	0.0020653398422831393	0.0066591563399674555
6.8850005e6	0.004872337211059072	0.002266203353980964	0.006063352973762401
6.8950005e6	0.009462062169667652	0.0027098450237391385	0.008420675445668728
6.9050005e6	0.013783470377398273	0.0044539321104786	0.006314568838288003
6.9150005e6	0.018789230260984474	0.006854971919392138	0.010274198876775687
6.9250005e6	0.015037707390648572	0.010799396681749623	0.009616892911010557
6.9350005e6	0.011449436811486571	0.009716549077856169	0.012588191607872262
6.9450005e6	0.012081274025260843	0.007256609398289793	0.013273711461520355
6.9550005e6	0.012656641604010024	0.008378088077336199	0.013404940923737917
6.9650005e6	0.012211521776852335	0.0022557695644629533	0.013204927988894674
6.9750005e6	0.013530693788594263	0.0028453807967066236	0.014239011986923355
6.9850005e6	0.009979041630942175	0.005954082118700581	0.007859388396684769
6.9950005e6	0.007621023513139695	0.0054771784232365145	0.008365145228215768
7.0050005e6	0.01006315987933635	0.008837669683257918	0.010699472096530918
7.0150005e6	0.005630818977532474	0.007024586051179127	0.005463566928694876
7.0250005e6	0.007990035241220073	0.005134281200631912	0.009648803013731921
7.0350005e6	0.0031075503763049275	0.001165331391114348	0.0027967953386744356
7.0450005e6	0.0069134162540755925	0.001750996256490762	0.008171315863623557
7.0550005e6	0.009082519792122006	0.0006556899315168294	0.011015590849482733
7.0650005e6	0.011512706515176463	0.004034249958834184	0.013710961084582028
7.0750005e6	0.00898738073253309	0.003693444136657433	0.009184364419821484
7.0850005e6	0.006528822055137845	0.005714285714285714	0.006426065162907268
7.0950005e6	0.009405325302356708	0.008580716095415651	0.0065777522826138924
7.1050005e6	0.018631703470031537	0.0094965825446898	0.00791272344900105
7.1150005e6	0.01690503073641952	0.010444109898381635	0.005833646970267218
7.1250005e6	0.010686563900732483	0.009074013337706353	0.010910681097627639
7.1350005e6	0.006780538302277431	0.0073498964803312625	0.005300207039337474
7.1450005e6	0.015772870662460567	0.01892744479495268	0.016193480546792854
7.1550005e6	0.0061277308365684695	0.004300829717591536	0.00508487478115247
7.1650005e6	0.007856814349225817	0.005570034237825132	0.005825540395523532
7.1750005e6	0.0072705552809359045	0.0046959960454770145	0.005849398582962595
7.1850005e6	0.011075094543490005	0.003936096318592266	0.00605078336034576
7.1950005e6	0.013720918937296614	0.006799747437952305	0.0006119772694157072
7.2050005e6	0.012622245787675264	0.005213856486390951	0.010203841168846471
7.2150005e6	0.013573137900089733	0.007253963505833083	0.0012563565659587195
7.2250005e6	0.007706947755887397	0.0039946459196051375	0.003220813987535032
7.2350005e6	0.00859852137576342	0.005271616843458695	0.005631629701060752
7.2450005e6	0.011889542316543081	0.006306997357879485	0.00983550669053098
7.2550005e6	0.0131756106943643	0.007020580880938643	0.011906135795345258
7.2650005e6	0.0077131451382948385	0.0034502423723980612	0.00977473624180211
7.2750005e6	0.005500301386377336	0.0023508137432188066	0.0057504520795660045
7.2850005e6	0.010381093788666172	0.009156149467953477	0.008878990348923534
7.2950005e6	0.0076677759290072105	0.008790904048807544	0.006300610094287299
7.3050005e6	0.005508080455760958	0.003953028717590978	0.004545983025229625
7.3150005e6	0.006889538214735878	0.0050131774951300565	0.00617623467400023
7.3250005e6	0.007630422161400016	0.006220452848967405	0.006270216471759143
7.3350005e6	NaN	NaN	NaN
7.3450005e6	0.005979073243647235	0.0029895366218236174	0.007772795216741404
7.3550005e6	NaN	NaN	NaN
7.3650005e6	0.006622736954206602	0.004592651757188498	0.005324813631522896
7.3750005e6	0.009608335951408526	0.006440464970153942	0.00634621426327364
7.3850005e6	0.01381909547738693	0.019262981574539362	0.01206030150753769
7.3950005e6	0.00963762528912876	0.009830377794911334	0.00605242868157286
7.4050005e6	0.012733369584919342	0.015135037157875656	0.004205183976798985
7.4150005e6	0.009057683139996822	0.010858625986545897	0.002966258806080831
7.4250005e6	0.009501619406437968	0.007369951748297972	0.008368034899861194
7.4350005e6	0.008322798145806998	0.006026127265065319	0.00696165191740413
7.4450005e6	0.008887940841865755	0.009328782707622298	0.007110352673492607
7.4550005e6	0.01130130508795158	0.010497446567051255	0.01065506588487485
7.4650005e6	0.01606543624161074	0.008780760626398211	0.009507829977628635
7.4750005e6	0.013482121853681486	0.004851799576570219	0.01011526699600094
7.4850005e6	0.016816641670832636	0.005582402932844527	0.008143087263233905
7.4950005e6	0.010699096225412015	0.0033891547049441782	0.005103668261562998
7.5050005e6	0.013966843363475734	0.007847417108408689	0.010113293836399544
7.5150005e6	0.013000328083989501	0.004374453193350831	0.008070866141732283
7.5250005e6	0.020179124281291465	0.0057865251363703385	0.004511278195488722
7.5350005e6	0.013289183222958063	0.0030905077262693152	0.002172185430463576
7.5450005e6	0.008244798583443999	0.0036520584329349268	0.004957945993802567
7.5550005e6	0.01220572498662386	0.002541466024612092	0.0014178705189941145
7.5650005e6	0.013695146759662888	0.0026155187445510027	0.0013658820110433012
7.5750005e6	0.011973420260782347	0.003301571380809094	0.0022233366766967566
7.5850005e6	0.01891095503350287	0.009808670380237345	0.006522967627351255
7.5950005e6	0.015824142156862744	0.005851715686274511	0.0010049019607843138
7.6050005e6	0.019935415842889156	0.006359562409384474	0.0021879530776327933
7.6150005e6	0.012545493470348959	0.008327981160351102	0.005754656390494541
7.6250005e6	0.016202387720295624	0.00931716252921483	0.0047754405912450275
7.6350005e6	0.010113586719091305	0.006422018348623854	0.002027086063783312
7.6450005e6	0.013495981267008421	0.005917347003354219	0.0014429466489462692
7.6550005e6	0.016631374625022066	0.005514381506970177	0.0013058055408505383
7.6650005e6	0.02267318878900053	0.0065661907280098715	0.0007579763793407368
7.6750005e6	0.0224468488990129	0.0029422930903568716	0.0011516071880536575
7.6850005e6	0.014266981379491214	0.004799370574350905	0.005276685024914766
7.6950005e6	0.009003540718259992	0.00490642387455741	0.004613050075872534
7.7050005e6	0.006144223693892569	0.0034584253127299485	0.006416482707873437
7.7150005e6	0.009703792058048803	0.009169524377516029	0.006868445902291139
7.7250005e6	0.011223142479894371	0.008882487096386988	0.009554675309086545
7.7350005e6	0.010763793261727715	0.008262186725419994	0.007738914899476727
7.7450005e6	0.013802622498274674	0.011732229123533472	0.01305728088336784
7.7550005e6	0.008849206349206346	0.007857142857142856	0.007761904761904761
7.7650005e6	0.008003409736692557	0.004925175222580034	0.007905537664961798
7.7750005e6	0.009470272460245115	0.00840676592727641	0.007738276106553226
7.7850005e6	0.011702378844224074	0.008470574346260551	0.011510536568089253
7.7950005e6	0.011048034934497816	0.006200873362445414	0.00897816593886463
7.8050005e6	0.01704980842911877	0.006726266496381438	0.011511281396338868
7.8150005e6	0.014292214776205838	0.00955572102258625	0.005179118060726401
7.8250005e6	0.015484817115251898	0.006426846100759144	0.0017598343685300208
7.8350005e6	0.019841269841269844	0.005291005291005291	0.0
7.8450005e6	0.014240849036170672	0.006606021225904267	0.010006497725795972
7.8550005e6	0.01151441550847839	0.007106553321639005	0.0035892592092834972
7.8650005e6	0.008783344176968121	0.005394708306224246	0.005584471914985902
7.8750005e6	0.004707955689828802	0.0027693856998992953	0.004914400805639477
7.8850005e6	0.007657585039497018	0.004621419743135042	0.004019560427750013
7.8950005e6	0.014617266272895413	0.0023268301413996778	0.0015154227074756878
7.9050005e6	0.011152371244114364	0.003130915974952672	0.0010776175913790593
7.9150005e6	0.019294023265142398	0.0021660649819494585	0.0009466506217408744
7.9250005e6	0.010614876552917124	0.004167321905960056	0.010169313833411964
7.9350005e6	0.013646426312460469	0.006008855154965211	0.01023402909550917
7.9450005e6	0.017611973891514747	0.0011253657438667567	0.0015304974116587893
7.9550005e6	0.01281754304686897	0.0023936375569454096	0.0009883406686742337
7.9650005e6	0.018841866429910228	0.002170267337476571	0.0010456742626023475
7.9750005e6	0.022378632015881608	0.001804728388377549	0.0012633098718642843
7.9850005e6	0.009833706427886151	0.0027182603133994246	0.00993497494936574
7.9950005e6	0.005692210659098077	0.0020182907600126143	0.007101860611794385
8.0050005e6	0.009892923649906892	0.005935754189944134	0.0073905959031657364
8.0150005e6	0.004910319565491979	0.003978779840848806	0.0040419350764178364
8.0250005e6	0.014350989264484075	0.009094135391713247	0.009049773755656108
8.0350005e6	0.011461282471564098	0.007053096905577906	0.012904187155416481
8.0450005e6	0.012276422764227642	0.01138211382113821	0.010644986449864498
8.0550005e6	0.008519837232960325	0.008307900983384197	0.0069684638860630695
8.0650005e6	0.008615537848605578	0.006540504648074368	0.0073837981407702535
8.0750005e6	0.006355631302371822	0.004793353216872603	0.006064479477346968
8.0850005e6	0.010158988791783934	0.008344442798597739	0.008354317878832765
8.0950005e6	0.007702850877192983	0.007949561403508772	0.005197368421052632
8.1050005e6	0.011322850794735944	0.009941320571981998	0.0058565487381074454
8.1150005e6	0.011866888855223955	0.0073221229106701	0.00803918598192193
8.1250005e6	0.01295646238603676	0.00919019062941836	0.009048803081273463
8.1350005e6	0.013957691792743343	0.0012942384076404694	0.005828535725442941
8.1450005e6	0.013466687667349188	0.0022050716648291066	0.007728251168162965
8.1550005e6	0.013532448377581123	0.001991150442477876	0.006371681415929203
8.1650005e6	0.010739436619718311	0.0019366197183098594	0.005751173708920187
8.1750005e6	0.010782134730380486	0.004445150023813304	0.007546171349949728
8.1850005e6	0.014203228389598345	0.006406203902726851	0.010882117418974163
8.1950005e6	0.013404533565823886	0.006853627821369757	0.010345829700668411
8.2050005e6	0.01194697737250929	0.0022585275244849713	0.010249915569064506
8.2150005e6	0.011654882898806894	0.00406908233907792	0.004846074532331713
8.2250005e6	0.013152173913043477	0.0030434782608695656	0.003898550724637681
8.2350005e6	0.022809238796807855	0.0024938612645794963	0.0023480662983425414
8.2450005e6	0.019538882375928098	0.0042117146454778345	0.00269202379401676
8.2550005e6	0.016163553480097844	0.004530798309984435	0.0020235712697353795
8.2650005e6	0.01999063670411985	0.007209737827715356	0.0022347066167290887
8.2750005e6	0.019047619047619046	0.008787669657234874	0.0023832528180354265
8.2850005e6	0.015435859939881382	0.00796165407425461	0.005069461369729466
8.2950005e6	0.01006970375902415	0.004729897933781429	0.00713965646004481
8.3050005e6	0.00985595936888556	0.003934057699512925	0.005361974938595397
8.3150005e6	0.009515879624122757	0.006125847508029023	0.003171959874707585
8.3250005e6	0.010505956305771684	0.009846586663150027	0.009872961448854894
8.3350005e6	0.011665402124430955	0.009009863429438544	0.010748609003540719
8.3450005e6	0.0067013329427274065	0.004345490942825057	0.0031053171231873447
8.3550005e6	0.01539213013449655	0.002930752453653217	0.002008360596146856
8.3650005e6	0.00960365853658537	0.004369918699186993	0.006073170731707318
8.3750005e6	0.009904436428074174	0.006803366875514208	0.009923422568191887
8.3850005e6	0.011998733128684894	0.00940408322370024	0.010320128636164305
8.3950005e6	0.012474650442950153	0.007177927206745652	0.009659515423204184
8.4050005e6	0.010482814232436246	0.003301078520310452	0.00763027920572523
8.4150005e6	0.016141057183329605	0.0010437635130097667	0.012033102214269738
8.4250005e6	0.011267174236457513	0.0025378489542312067	0.004786908199877483
8.4350005e6	0.013942604114119161	0.003951572221288045	0.004910038674962165
8.4450005e6	0.011634417271342826	0.00821911672489474	0.004882200125414317
8.4550005e6	0.015410080663962324	0.006714225765841376	0.005781694409474518
8.4650005e6	0.012176618834541996	0.011109396698040425	0.010183613639870389
8.4750005e6	0.011800254452926208	0.01075063613231552	0.009465648854961834
8.4850005e6	0.008304042179261865	0.0077914469830111304	0.006983011130638548
8.4950005e6	0.007121624969036414	0.0056560151927999335	0.004954173891503591
8.5050005e6	0.011591836734693882	0.005931972789115646	0.007662585034013607
8.5150005e6	0.007997440818937938	0.005971422478140329	0.006099381531243337
8.5250005e6	0.015570934256055366	0.0030565167243367937	0.010449826989619378
8.5350005e6	0.01895448508994325	0.006700470843897139	0.008595919352891465
8.5450005e6	0.012706231918054577	0.005160684963640629	0.006145906638517476
8.5550005e6	0.012269756387403444	0.0029114676173499702	0.006440879382055853
8.5650005e6	0.018601428419145076	0.005329922183136126	0.00899690864513378
8.5750005e6	0.015009185036740145	0.0040497661990647965	0.007498329993319975
8.5850005e6	0.012121212121212123	0.007442849548112706	0.007910685805422648
8.5950005e6	0.008596827424677952	0.008516980730331098	0.0034919620994357504
8.6050005e6	0.01044782884597951	0.004985948690055299	0.003898105339497779
8.6150005e6	0.019237098472880465	0.005463401790416009	0.008004212743549238
8.6250005e6	0.013042965061378657	0.004367327667610954	0.006185080264400377
8.6350005e6	0.01189637630116616	0.007083039837207482	0.009955388588870627
8.6450005e6	0.009007785623755206	0.002353793228317943	0.00861850443599493
8.6550005e6	0.008367095296811695	0.006957900299453937	0.00755093652750866
8.6650005e6	0.013225723306914107	0.004349507055867002	0.009717120948514724
8.6750005e6	0.011532211563663049	0.006368925931750275	0.011846726424490223
8.6850005e6	0.008503836317135551	0.0029411764705882353	0.01050298380221654
8.6950005e6	0.0074093911801464026	0.006114979467952151	0.006409569719692912
8.7050005e6	0.008942766295707472	0.008479067302596713	0.006412294647588765
8.7150005e6	0.009835083840058965	0.007739082365948038	0.009102634973281738
8.7250005e6	0.013346613545816732	0.00600929614873838	0.010863213811420984
8.7350005e6	0.007821134064439341	0.004633171809912437	0.009283346085182352
8.7450005e6	0.006867469879518071	0.006184738955823293	0.0068112449799196785
8.7550005e6	0.008333333333333335	0.010416666666666666	0.006666666666666666
8.7650005e6	0.007242966216922914	0.0058048321305302795	0.0018826482585503612
8.7750005e6	0.01678445229681979	0.0043901916693436125	0.006553164150337296
8.7850005e6	0.020925002444509625	0.010218050259118023	0.0031485284052019166
8.7950005e6	0.012643176082314115	0.006066783148903125	0.0017472335468841005
8.8050005e6	0.016120542176602182	0.0071500636048602885	0.009474930911962103
8.8150005e6	0.012561274509803917	0.006740196078431373	0.012254901960784315
8.8250005e6	0.01124418839700829	0.00937436830402264	0.005225389124722053
8.8350005e6	0.009666413949962089	0.007413023334175722	0.00813747788728835
8.8450005e6	0.012560188970655035	0.011447260834014717	0.011465431089306801
8.8550005e6	0.010232546013869337	0.008186036811095468	0.009187131758694404
8.8650005e6	0.006988648419265861	0.006259282834712498	0.007235306598769361
8.8750005e6	0.010074432276110558	0.005452045702365714	0.01054378229744465
8.8850005e6	0.009231536926147706	0.009526401741970603	0.00842859735075304
8.8950005e6	0.010280169724198176	0.010170972170223386	0.00609010358167977
8.9050005e6	0.013010350776308225	0.007188039102932721	0.008203948629480547
8.9150005e6	0.014647162712124705	0.00506795669200645	0.009060892267526684
8.9250005e6	0.011254564423578505	0.007433489827856026	0.007543035993740218
8.9350005e6	0.013801733154041533	0.01303600776931122	0.01453757657253847
8.9450005e6	0.006438910174542359	0.004150702426564496	0.007407407407407407
8.9550005e6	0.006702412868632708	0.005501563896336014	0.005339588918677391
8.9650005e6	0.01270670147954743	0.008181026979982594	0.011157528285465623
8.9750005e6	0.007976071784646061	0.0068128946493851775	0.006879361914257228
8.9850005e6	0.001091703056768559	0.002183406113537118	0.0
8.9950005e6	0.007495243718428129	0.005674735944367907	0.006757200026241554
9.0050005e6	0.010590969455511287	0.010292164674634794	0.01046480743691899
9.0150005e6	0.004674028867577256	0.004722464399883755	0.005046982466337307
9.0250005e6	0.004801038062283738	0.004642445213379469	0.004405997693194925
9.0350005e6	0.002599852751702558	0.003221056506534143	0.001030738082090926
9.0450005e6	0.003152088258471238	0.004964539007092198	0.001875492513790386
9.0550005e6	0.004714852914636346	0.004872766648619382	0.003537267641219996
9.0650005e6	0.009156639223137005	0.005119273801984378	0.009183027232425586
9.0750005e6	0.009920154851197677	0.005685942414710863	0.005710137914347932
9.0850005e6	0.009643215783566663	0.009835194045720362	0.003626912398842224
9.0950005e6	0.0144459054715465	0.01285703849806414	0.01221418657316093
9.1050005e6	0.014743690644839711	0.006899627472585129	0.009098063906815678
9.1150005e6	0.008900063856960407	0.005933375904640273	0.006832694763729247
9.1250005e6	0.009337649402390435	0.01090084108012395	0.007868525896414343
9.1350005e6	0.010727318484962877	0.009206828572626986	0.012734365169246257
9.1450005e6	0.009162008018521654	0.010587836693206844	0.009091422440566942
9.1550005e6	0.009435076283595484	0.010226252893108497	0.00820934296915592
9.1650005e6	0.009070944333046881	0.007638689964671059	0.008698558197269168
9.1750005e6	0.008810155361879499	0.0064628857732306	0.009186981600774703
9.1850005e6	0.011395531604356123	0.015605703379364547	0.0057931963624115864
9.1950005e6	0.012793113683585634	0.01406945681211042	0.009759572573463934
9.2050005e6	0.008333333333333333	0.008661048689138577	0.008277153558052435
9.2150005e6	0.005877653503766262	0.006961880849121205	0.005843414745491896
9.2250005e6	0.008017322097378276	0.008017322097378278	0.00736189138576779
9.2350005e6	0.013604564481908367	0.01273008773438844	0.012386031309134697
9.2450005e6	0.011986101378182666	0.0069785096939967315	0.013081055828077552
9.2550005e6	0.007524959022500374	0.008245169622013609	0.007877613867779267
9.2650005e6	0.009031903190319032	0.009174917491749176	0.010033003300330032
9.2750005e6	0.00801516382344977	0.006769564040075819	0.00901164365014893
9.2850005e6	0.013059352181239466	0.0072395930849403975	0.010884353741496601
9.2950005e6	0.012318015839142599	0.011002039171053255	0.011021008204106796
9.3050005e6	0.005707762557077626	0.006161632832700666	0.005281399570886284
9.3150005e6	0.009187734082397002	0.006320224719101124	0.008497191011235956
9.3250005e6	0.012726681304383182	0.012808001951695534	0.009303082052533137
9.3350005e6	0.00929040525388435	0.008889956751561748	0.009338459074163061
9.3450005e6	0.009481119261070361	0.008122792719369736	0.009182287421896225
9.3550005e6	0.012289370328138857	0.009977194982896237	0.012251361966299253
9.3650005e6	0.011242154631353888	0.008276432857438445	0.011283536795641081
9.3750005e6	0.01303325068345095	0.009345794392523364	0.012410197723949391
9.3850005e6	0.006089639493341994	0.004898776659088448	0.00572696763018296
9.3950005e6	0.008730759525611911	0.006434519303557911	0.007166288165531164
9.4050005e6	0.007561286214581343	0.004218401782871697	0.00971028334925183
9.4150005e6	0.013541666666666665	0.013046875000000001	0.013593750000000003
9.4250005e6	0.007616855718121543	0.005698942407803167	0.00808811441722834
9.4350005e6	0.010086004691164973	0.008131352619233775	0.010456085483450613
9.4450005e6	0.015596068936048993	0.007667473769168685	0.004538764658405735
9.4550005e6	0.010848053040423534	0.007990698134679135	0.007085250606105585
9.4650005e6	0.011215199894445175	0.010797378721907024	0.00942076791133395
9.4750005e6	0.01326056461511485	0.008548132561809575	0.007837980010520778
9.4850005e6	0.02180262613730356	0.009563688999172868	0.002564102564102564
9.4950005e6	0.017043415859346964	0.006338954670493961	0.0024877407008731017
9.5050005e6	0.022072552680714855	0.010047123677425092	0.0057259713701431495
9.5150005e6	0.020483460559796444	0.010828385637545943	0.0031891433418150977
9.5250005e6	0.01483576076851565	0.01735357917570499	0.006393967565334159
9.5350005e6	0.010885554574874964	0.0024271844660194173	0.0060606060606060615
9.5450005e6	0.01830123238137407	0.003394583425577448	0.0038078370599955724
9.5550005e6	0.01479341736694678	0.005164565826330532	0.001523109243697479
9.5650005e6	0.009670448406266885	0.007023230686115613	0.002247433819556996
9.5750005e6	0.01628765601516043	0.004868326471933609	0.003489511860419524
9.5850005e6	0.011184947178813106	0.009201109975171609	0.00932768609123217
9.5950005e6	0.011808288955776798	0.012695840086439763	0.009770780273211389
9.6050005e6	0.018635941849675226	0.010310341272296113	0.017321373337457473
9.6150005e6	0.013954505686789147	0.009186351706036745	0.013508311461067363
9.6250005e6	0.013904441955953717	0.004106009705113848	0.011608809257185517
9.6350005e6	0.0186624161519559	0.005113900511390051	0.010785681078568109
9.6450005e6	0.013833926922569585	0.004352987732489117	0.010684606252473288
9.6550005e6	0.009905951279679312	0.005781683626271971	0.008202281837804503
9.6650005e6	0.003361344537815126	0.0053221288515406156	0.0016806722689075633
9.6750005e6	0.014548469772350366	0.009045680687471731	0.01317654153475049
9.6850005e6	0.014100082941664363	0.007879458114459498	0.010487512671643167
9.6950005e6	0.016477675407512403	0.007953382156075281	0.011465469722025357
9.7050005e6	0.011360156776287586	0.010043480923510319	0.011035580868393657
9.7150005e6	0.016216744913928015	0.00430359937402191	0.01242566510172144
9.7250005e6	0.013374485596707815	0.005985783763561542	0.0071829405162738506
9.7350005e6	0.013777024162780841	0.004662992793556592	0.006782534972445952
9.7450005e6	0.011805806529333815	0.004788579689194074	0.006673894711480543
9.7550005e6	0.013840326340326342	0.010878010878010878	0.01179098679098679
9.7650005e6	0.01257798349768565	0.01002884550882136	0.011913865969007849
9.7750005e6	0.011578541103820917	0.013540460568635018	0.005647755049530426
9.7850005e6	0.01667428049337597	0.014885031216689512	0.007187452413583067
9.7950005e6	0.009155362027577735	0.003544911516775526	0.00905487634678725
9.8050005e6	0.006628404231375195	0.00517668242178708	0.005779878460499662
9.8150005e6	0.006985810450869293	0.0069494890793743045	0.006537846869097777
9.8250005e6	0.0038918797667115306	0.003364737550471063	0.0039030955585464336
9.8350005e6	0.008852198130097477	0.008056494927392082	0.007545918705656123
9.8450005e6	0.00676262428900178	0.0068603187008814195	0.005140897051799747
9.8550005e6	0.009494394875314574	0.0032791885914741094	0.0024250743536948067
9.8650005e6	0.015561904761904758	0.005980952380952381	0.005257142857142855
9.8750005e6	0.014957833999112297	0.00989791389258766	0.0017576564580559257
9.8850005e6	0.017478063968298894	0.013774884423058778	0.00443438060194358
9.8950005e6	0.011304374501503163	0.01214798453892877	0.009055770292655991
9.9050005e6	0.012122634131080867	0.01055842327545753	0.0053496011262318165
9.9150005e6	0.018219903564935584	0.013437672911232315	0.00479013516718046
9.9250005e6	0.012028047464940675	0.0052858683926645085	0.0012944983818770222
9.9350005e6	0.01649468417761101	0.009068167604752972	0.0021419637273295813
9.9450005e6	0.01498103666245259	0.014496418036241044	0.0019721871049304678
9.9550005e6	0.007753235162873719	0.007362784471218207	0.0004462293618920124
9.9650005e6	0.009925474254742547	0.012466124661246613	0.0023035230352303525
9.9750005e6	0.011447862727180423	0.015483805462483501	0.0010762513960808206
9.9850005e6	0.00696233590970433	0.007667770825665564	0.002649981597350019
9.9950005e6	0.010721247563352826	0.009096816114359974	0.005653021442495127
1.00050005e7	0.01613965744400527	0.005123700775874688	0.001932367149758454
1.00150005e7	0.010592098294672177	0.005719733079122976	0.0040885499417434605
1.00250005e7	0.00985748218527316	0.009580364212193191	0.008456057007125891
1.00350005e7	0.008841592545531555	0.009529860228716647	0.009741634900465904
1.00450005e7	0.010237963475373545	0.010176474205251184	0.006456373362848182
1.00550005e7	0.009036144578313253	0.0035460992907801413	0.00852772793300863
1.00650005e7	0.01975881261595547	0.0066171923314780464	0.0007173778602350031
1.00750005e7	0.014741827069966393	0.008157653528872594	0.002823098075160403
1.00850005e7	0.015155038759689925	0.009767441860465116	0.011627906976744186
1.00950005e7	0.015495955725840784	0.010642826734780758	0.00928054491272882
1.01050005e7	0.013731675635553907	0.007669944949588669	0.011678109729696294
1.01150005e7	0.012697072072072072	0.006756756756756757	0.00894144144144144
1.01250005e7	0.008462675535846268	0.006836659275683666	0.00771618625277162
1.01350005e7	0.0098252146033716	0.006205398696866273	0.009680421967111386
1.01450005e7	0.007534522729563553	0.007131337566777543	0.006793669992944259
1.01550005e7	0.008400420021001052	0.00650449189126123	0.004900245012250614
1.01650005e7	0.008700401361581062	0.004801097393689987	0.005405680028450949
1.01750005e7	0.012860817376393253	0.0011431837667905118	0.011336572354005906
1.01850005e7	0.008557849311873105	0.005481688826685327	0.007721017028224865
1.01950005e7	0.014130064691862447	0.011406196799455225	0.012870275791624109
1.02050005e7	0.015885416666666666	0.014930555555555556	0.014756944444444442
1.02150005e7	0.008395478636086489	0.009263167768866376	0.007185404061723184
1.02250005e7	0.010564072327044025	0.009139150943396226	0.009610849056603773
1.02350005e7	0.015234648610786827	0.011790800840532337	0.014398007627052688
1.02450005e7	0.019682000617474528	0.009159205516105794	0.008377071112483278
1.02550005e7	0.016208476517754866	0.00538373424971363	0.009209621993127148
1.02650005e7	0.015605493133583025	0.014565126924677487	0.00807324178110695
1.02750005e7	0.01862123613312203	0.004754358161648178	0.016376122556788168
1.02850005e7	0.026112624886466845	0.014986376021798366	0.016457765667574932
1.02950005e7	0.016365202411714044	0.015590008613264428	0.01533161068044789
1.03050005e7	0.010264227642276422	0.008672086720867207	0.00981029810298103
1.03150005e7	0.0052327601181170755	0.006426958485322216	0.00406461698801459
1.03250005e7	0.00858886996024986	0.007524134014764338	0.0071739541926935475
1.03350005e7	0.012378277153558053	0.011685393258426968	0.012179775280898876
1.03450005e7	0.011874431301182894	0.010312405216863817	0.011343645738550198
1.03550005e7	0.009047307608458689	0.006104207543056464	0.008131676477000218
1.03650005e7	0.015077998643501853	0.0047216570146606145	0.006678144727917775
1.03750005e7	0.01429237222308529	0.008078297343482988	0.004940189529283827
1.03850005e7	0.01140641225337487	0.004640446521287643	0.009371754932502594
1.03950005e7	0.011557905940264748	0.010144349098649637	0.012213131111554578
1.04050005e7	0.009751562623625287	0.008426299549014955	0.008070258723000236
1.04150005e7	0.010613644790507972	0.0067049808429118785	0.008738104066246448
1.04250005e7	0.016372761049187595	0.006515832085620806	0.007663727610491876
1.04350005e7	0.0042662116040955616	0.0032504469364537623	0.0035104826913700624
1.04450005e7	0.013866157483178765	0.00868339698126932	0.008456082924168029
1.04550005e7	0.016818989591266823	0.012566641279512568	0.01558771261741559
1.04650005e7	0.008009682332463009	0.007452132288946911	0.008822889469103567
1.04750005e7	0.01064729397293973	0.011569803198031981	0.006150061500615006
1.04850005e7	0.010623973727422005	0.00929392446633826	0.009523809523809523
1.04950005e7	0.009882070321030794	0.009863871296498508	0.00695930698114581
1.05050005e7	0.017914401226822807	0.009270876899484177	0.013606580231423396
1.05150005e7	0.019983106606206103	0.011958744554103317	0.015790877567351296
1.05250005e7	0.01197139303482587	0.011556799336650082	0.00783582089552239
1.05350005e7	0.011494252873563216	0.011610356437942644	0.008313015209566933
1.05450005e7	0.013078826440438314	0.006185931424531637	0.005585012371862849
1.05550005e7	0.014812094503611211	0.007773289264291835	0.006292079813930714
1.05650005e7	0.015135739626716022	0.003817677001388246	0.006694431590313127
1.05750005e7	0.01420935992699778	0.01525224872897927	0.009255638117585712
1.05850005e7	0.006162915326902466	0.008931761343336906	0.0034297963558413717
1.05950005e7	0.0056644213104715254	0.006174729536640131	0.005245968565013267
1.06050005e7	0.011552766155276619	0.010692701069270108	0.009372384937238493
1.06150005e7	0.01415121093528444	0.01352730985196529	0.008779989790709547
1.06250005e7	0.01209805794333015	0.01248010187838268	0.009283667621776506
1.06350005e7	0.007377215704200316	0.006780435776321804	0.004489816648890243
1.06450005e7	0.009633911368015415	0.009196006305832895	0.00943539440649267
1.06550005e7	0.00532326751838947	0.0037055472595542284	0.006139040982246559
1.06650005e7	0.007008389605074685	0.0037088193165541235	0.009617352158788622
1.06750005e7	0.0052821437773769644	0.005582753585845573	0.005325088035729622
1.06850005e7	0.009619778813636777	0.009505529659080523	0.0091033726350425
1.06950005e7	0.009097260190753903	0.008960573476702509	0.010023692363768908
1.07050005e7	0.008956128747795415	0.0091765873015873	0.009016754850088182
1.07150005e7	0.011542991755005892	0.0077738515901060075	0.009964664310954063
1.07250005e7	0.0074169777012154285	0.005526844674131496	0.0068810412479663125
1.07350005e7	0.008099141295862611	0.00819672131147541	0.007676294561540464
1.07450005e7	0.008339748524506032	0.005517064408519373	0.009289196818065176
1.07550005e7	0.009855699855699855	0.008715728715728717	0.00850793650793651
1.07650005e7	0.00463358996293128	0.004847447961220416	0.003792415169660679
1.07750005e7	0.009908098793796668	0.011072818941859722	0.007696726019529006
1.07850005e7	0.01225052129877867	0.010723860589812333	0.010962168602919273
1.07950005e7	0.010325345801675434	0.009059029807130333	0.010033119033703486
1.08050005e7	0.007782907196969697	0.00790127840909091	0.007102272727272727
1.08150005e7	0.008010243582871775	0.008308022154725746	0.007504020010720028
1.08250005e7	0.014003819223424571	0.011935073201782304	0.006662423085083811
1.08350005e7	0.013749230453519388	0.004446268554620699	0.0023257404747246734
1.08450005e7	0.014825970548862116	0.008467202141900937	0.007871485943775099
1.08550005e7	0.011024643320363165	0.0054993514915693915	0.007709468223086899
1.08650005e7	0.012735159126443735	0.006733242548040551	0.010450395924749079
1.08750005e7	0.020663562281722943	0.0038804811796662782	0.002658129608071401
1.08850005e7	0.018462416578854935	0.005093080435546189	0.009325605900948365
1.08950005e7	0.012775648503027271	0.005082486252291285	0.008431928011998
1.09050005e7	0.014412997903563943	0.006178969436169039	0.007966457023060796
1.09150005e7	0.012632764724814935	0.0037281407574294603	0.004892178950756357
1.09250005e7	0.00731954249439063	0.00637552673343184	0.005844688885240518
1.09350005e7	0.008109277930542825	0.004506568897036358	0.00824931255728689
1.09450005e7	0.008658176735517937	0.006496868043692085	0.008634881192731791
1.09550005e7	0.0056901615271659324	0.007085168869309839	0.0047723935389133625
1.09650005e7	0.010960771973987836	0.010628627368715475	0.007719739878330188
1.09750005e7	0.011986628462273162	0.010171919770773637	0.011155682903533906
1.09850005e7	0.014463906581740979	0.012606157112526538	0.0131104033970276
1.09950005e7	0.010647041243275554	0.008965929468021518	0.008288503685993227
1.10050005e7	0.00760347587468557	0.008651574052900372	0.005625428767436543
1.10150005e7	0.012288888888888889	0.010888888888888887	0.005777777777777778
1.10250005e7	0.008243261732111097	0.007296939845852145	0.005627764856113467
1.10350005e7	0.0038523175542406318	0.0038831360946745565	0.003057199211045365
1.10450005e7	0.008979943001559394	0.009275689627359252	0.002387481851911599
1.10550005e7	0.01829841525651357	0.006278538812785388	0.00048348106365833995
1.10650005e7	0.01736688851913477	0.008492789794786466	0.00034664448141985576
1.10750005e7	0.011937557392102852	0.008890558477335338	0.006578178479004925
1.10850005e7	0.013509039979628214	0.007512095747389865	0.005459638400814872
1.10950005e7	0.005975794251134645	0.0047402924861321225	0.004346949067070096
1.11050005e7	0.00616715758468336	0.004418262150220914	0.002200949108165603
1.11150005e7	0.011676396997497916	0.005782596608284681	0.004025576869613567
1.11250005e7	0.006326901565995525	0.005977348993288591	0.0034256152125279643
1.11350005e7	0.0033068783068783067	0.0027453329340121797	0.002505740241589298
1.11450005e7	0.00872838586911558	0.007983784230991975	0.00706544221063953
1.11550005e7	0.006024727577535625	0.005937412685107572	0.004484492875104777
1.11650005e7	0.0057957586987852595	0.004364834259831171	0.004949557339921762
1.11750005e7	0.008701305887560863	0.0075807879592740155	0.006009296148738378
1.11850005e7	0.010558213716108452	0.005231259968102074	0.00932695374800638
1.11950005e7	0.004802206162038797	0.004691264105490047	0.003816406745277038
1.12050005e7	0.00854166666666667	0.009958333333333335	0.005450000000000001
1.12150005e7	0.009381146920865484	0.010024209411408686	0.007156907247692539
1.12250005e7	0.006693017127799736	0.0061133069828722	0.004374176548089592
1.12350005e7	0.005244496971487666	0.005909292362239623	0.004382725168661052
1.12450005e7	0.008936781609195402	0.00850574712643678	0.007908045977011493
1.12550005e7	0.010079981180898612	0.007833450952717008	0.0076781933662667615
1.12650005e7	0.011542239685658153	0.012060685439860294	0.011591355599214146
1.12750005e7	0.010361317747077577	0.009943828753605588	0.006345832700774252
1.12850005e7	0.014700609537468623	0.014820126688179754	0.006908091311103143
1.12950005e7	0.012426272690832046	0.009706236041917195	0.008864456278989864
1.13050005e7	0.017524137018912842	0.013688665520433805	0.009619538861702597
1.13150005e7	0.006253151790216843	0.0038577912254160363	0.00741301059001513
1.13250005e7	0.012887635924285138	0.0076520338300443	0.011742068286570902
1.13350005e7	0.010539608528826072	0.009082519792122008	0.008849385594249356
1.13450005e7	0.00893292385687823	0.00894511065613727	0.007936043677488545
1.13550005e7	0.008786178381571174	0.01009056900964757	0.005158495766883244
1.13650005e7	0.010316327744083724	0.009573076465691522	0.009537400404328693
1.13750005e7	0.004181774232535654	0.0032874063330916125	0.003935218757553783
1.13850005e7	0.005238856331024686	0.003951340792044042	0.005079026815840881
1.13950005e7	0.01232193732193732	0.004724596391263058	0.0056695156695156694
1.14050005e7	0.011524945669764647	0.004600730568271143	0.005937023165487585
1.14150005e7	0.011048190095491892	0.004730179880079947	0.0030290917166333558
1.14250005e7	0.010848907190370604	0.00728539752929997	0.00764438813219301
1.14350005e7	0.012685402029664323	0.0041471506635441064	0.010060499609679937
1.14450005e7	0.013789293284625442	0.005186488071077436	0.005826906598114824
1.14550005e7	0.010416666666666666	0.007389284302095691	0.0038948200869909056
1.14650005e7	0.009428040574470222	0.003213819423521141	0.005403233905794919
1.14750005e7	0.010982760129517809	0.0061695983197689675	0.007876082961407191
1.14850005e7	0.010064991712466196	0.003315013521765681	0.008470731920090726
1.14950005e7	0.006418031129977766	0.003598140287042652	0.004228825550838891
1.15050005e7	0.007979461559811267	0.004741419187713943	0.007308724211305393
1.15150005e7	0.009808832122881708	0.009558393855914516	0.007997328658485684
1.15250005e7	0.011869189907038507	0.005063081009296149	0.003463922089420097
1.15350005e7	0.010200965121250993	0.005894569665872579	0.003457333088998839
1.15450005e7	0.010259388308168796	0.005468447541618273	0.005342624854819978
1.15550005e7	0.016160262138814413	0.004915102770330652	0.0017724158474828715
1.15650005e7	0.011252268602540832	0.004234724742891712	0.0010163339382940105
1.15750005e7	0.020550692924872355	0.004595185995623633	0.003326039387308534
1.15850005e7	0.013378832195861766	0.0043873903152421186	0.0013649658758531037
1.15950005e7	0.02120895392387423	0.00409372005922829	0.004686002961414511
1.16050005e7	0.011882028431996603	0.0023339698705707617	0.0018883938043708888
1.16150005e7	0.015230441037852855	0.004489755419953366	0.004534404921367266
1.16250005e7	0.015992689056431347	0.002912954078135709	0.000879597898103724
1.16350005e7	0.012964982430631286	0.002059857021689083	0.0025202956500666425
1.16450005e7	0.021594169186632543	0.0032565712956501513	0.0013336434829805377
1.16550005e7	0.013401635102970091	0.009417365207492498	0.007409707130290801
1.16650005e7	0.010164940544687381	0.009781357882623706	0.00985807441503644
1.16750005e7	0.008727388130752143	0.003755421559293346	0.004823865439543001
1.16850005e7	0.008777314019150504	0.005033145101890498	0.00782388084131271
1.16950005e7	0.00643589102724319	0.00454053153378322	0.006698325418645338
1.17050005e7	0.010644855381697486	0.0077761972498814605	0.009160739687055476
1.17150005e7	0.008266597778351847	0.010591578403513303	0.006354947042107982
1.17250005e7	0.010484488701646878	0.011266436869654029	0.00834929145921103
1.17350005e7	0.009198500117178345	0.008202484180923366	0.008514959768768067
1.17450005e7	0.013270722743977134	0.01109296311419627	0.008738260514495715
1.17550005e7	0.012439491162895416	0.010356861420691208	0.0108634470336598
1.17650005e7	0.011796682358215647	0.013001569154898007	0.008697601434655906
1.17750005e7	0.009616707954858245	0.0076039086154693096	0.009620148637489676
1.17850005e7	0.011076030597053236	0.006365829868063042	0.01095538785358591
1.17950005e7	0.005475025100401608	0.005584839357429719	0.005660140562248996
1.18050005e7	0.0077358176676093834	0.004491765097321577	0.00354904896578495
1.18150005e7	0.012010347376201031	0.003818674550381868	0.006553338260655333
1.18250005e7	0.008878987472555855	0.006812604933488312	0.005346764819837273
1.18350005e7	0.007863126284178916	0.008534850640113797	0.004098835677783046
1.18450005e7	0.010339456440004299	0.005102588892469653	0.007949296379847459
1.18550005e7	0.02100723427935448	0.006051752921535893	0.005453533667223149
1.18650005e7	0.01793795770591623	0.005019336789270139	0.0022381305027565214
1.18750005e7	0.01093544137022398	0.005182257356170399	0.0012999560825647783
1.18850005e7	0.009247967479674801	0.007215447154471546	0.001239837398373984
1.18950005e7	0.011259259259259259	0.00362962962962963	0.004637037037037037
1.19050005e7	0.015916575192096598	0.004244420051225759	0.003541895353091841
1.19150005e7	0.016136748362405244	0.007801575034959888	0.0020313534996688008
1.19250005e7	0.011793204564288902	0.00886084018614139	0.0033913431503792947
1.19350005e7	0.007246376811594203	0.005323390084892829	0.006463111486328032
1.19450005e7	0.006608747308234946	0.003341501447983961	0.007277047597831738
1.19550005e7	0.007948335817188278	0.003874813710879285	0.008405365126676605
1.19650005e7	0.01093062605752961	0.00494077834179357	0.011357021996615905
1.19750005e7	0.015590809628008753	0.002188183807439825	0.01728665207877462
1.19850005e7	0.010409259698190723	0.007545231887493088	0.010176187090147745
1.19950005e7	0.008760747850429912	0.00669866026794641	0.004559088182363527
1.20050005e7	0.012879646113179046	0.0053676430921939895	0.006570642498786211
1.20150005e7	0.017864682288368166	0.00612201815495039	0.002142706354232637
1.20250005e7	0.006825113441940042	0.005430335490589897	0.004701331548017555
1.20350005e7	0.009389226100151742	0.008598887202832575	0.0053869499241274675
1.20450005e7	0.008059443308696337	0.00497981862976359	0.00449756250982859
1.20550005e7	0.006977576335877863	0.0027433206106870227	0.0033555979643765895
1.20650005e7	0.009769319492502884	0.006620530565167243	0.005840830449826989
1.20750005e7	0.005402943927534092	0.0031753064539949785	0.0024910156057697044
1.20850005e7	0.007557393412234423	0.0025428965255002616	0.007814059603593328
1.20950005e7	0.005238266283524904	0.003232758620689655	0.00414272030651341
1.21050005e7	0.008010680907877168	0.004672897196261682	0.006043613707165109
1.21150005e7	0.006245248180732052	0.004996198544585642	0.005908547844031716
1.21250005e7	0.003838847554218776	0.0022953933829349374	0.003968128330958789
1.21350005e7	0.0029907975460122705	0.001738241308793456	0.0028629856850715747
1.21450005e7	0.0045820605387392405	0.003239840784967139	0.004276589836156624
1.21550005e7	0.004989953114534495	0.002701495869613753	0.004313462826523779
1.21650005e7	0.0045474020409753055	0.002609643997818805	0.004307860091921789
1.21750005e7	0.005437165658160132	0.0033982285363500842	0.0022362536174690873
1.21850005e7	0.010586552217453507	0.004312282853055385	0.0010954424688330267
1.21950005e7	0.012737710800143522	0.0011561615436749989	0.0015548379380456883
1.22050005e7	0.015302290649643259	0.0025243042516793924	0.000876204781574665
1.22150005e7	0.016957796761443322	0.0021675379319138085	0.0031195545922053643
1.22250005e7	0.01360717778628226	0.002763957987838585	0.0034528213632691244
1.22350005e7	0.02380952380952381	0.006558118498417005	0.003734573883827615
1.22450005e7	0.024918240835651875	0.00244057207009323	0.0033094157270464196
1.22550005e7	0.02270473221875885	0.0022905450080287146	0.0012184754888070273
1.22650005e7	0.01569713758079409	0.0013307261962956925	0.007158763782521318
1.22750005e7	0.013207590622265208	0.003085993275298236	0.0049652250011514906
1.22850005e7	0.018066602394151202	0.004880694143167028	0.002096890817064353
1.22950005e7	0.01858355282411472	0.0016723107153309086	0.002132196162046908
1.23050005e7	0.016585387285268663	0.0019770660340055358	0.0010192873775317429
1.23150005e7	0.0136936255983875	0.0035021415973796924	0.002509448223733938
1.23250005e7	0.012437810945273632	0.0015168062128382478	0.0010435626744327146
1.23350005e7	0.014158950617283951	0.0033693415637860084	0.004166666666666667
1.23450005e7	0.010208293643233633	0.004064266209436718	0.0030354988251730486
1.23550005e7	0.015995705850778315	0.004347826086956522	0.0034782608695652175
1.23650005e7	0.019426189606912506	0.001490811731775587	0.002713885846415967
1.23750005e7	0.008857808857808855	0.00331002331002331	0.0022843822843822844
1.23850005e7	0.011764915278371068	0.008329773601025202	0.011846789121458067
1.23950005e7	0.008613122668422206	0.008009655475093263	0.00999561114768488
1.24050005e7	0.012056173820879701	0.007708243002360649	0.009808739220503926
1.24150005e7	0.013093141902568965	0.009142624949207638	0.008072599214411487
1.24250005e7	0.01634269258459323	0.012742980561555074	0.01382289416846652
1.24350005e7	0.006971130160606955	0.0055177850034486145	0.004552172627845108
1.24450005e7	0.008246095048188766	0.004694250581588567	0.0049684280491857765
1.24550005e7	0.005279503105590062	0.0042443064182194614	0.002939958592132504
1.24650005e7	0.011490435706695008	0.005623450230251505	0.006004250797024441
1.24750005e7	0.015092538190364277	0.004626909518213867	0.0014786525656090871
1.24850005e7	0.01474436392914654	0.009762479871175525	0.0010165056360708533
1.24950005e7	0.012331387155224478	0.00905979464465472	0.00842896449902691
1.25050005e7	0.006371789908375273	0.0030649116014969673	0.0065040650406504065
1.25150005e7	0.01125241568480768	0.0044884982233027865	0.013278473910604074
1.25250005e7	0.010412147505422993	0.007700650759219089	0.008503253796095445
1.25350005e7	0.014936135146271115	0.006003884866678439	0.010818765083289186
1.25450005e7	0.013124944101600929	0.005455683749217423	0.00881853143725964
1.25550005e7	0.009236686711089442	0.0024920093179478845	0.00951297470068801
1.25650005e7	0.010187089822705454	0.007003624253110002	0.011480066607894994
1.25750005e7	0.008185909373060213	0.005664183736809435	0.0071384233395406565
1.25850005e7	0.0	0.0	0.0
1.25950005e7	0.009919934063346287	0.002914164606146239	0.00897209466619569
1.26050005e7	0.008940182054616386	0.006718682271348072	0.007975726051148678
1.26150005e7	0.012422118380062306	0.011137071651090341	0.01
1.26250005e7	0.005055037090212968	0.0021536252692031586	0.006389088298636037
1.26350005e7	NaN	NaN	NaN
1.26450005e7	0.009329299041855773	0.003071562829505341	0.006977490487324072
1.26550005e7	0.01610477999366888	0.005355070169884985	0.008937427455945977
1.26650005e7	0.010426929392446634	0.005517241379310345	0.0016157635467980295
1.26750005e7	0.008250075688767785	0.009435866384095269	0.0056514279947522455
1.26850005e7	0.004888195527821112	0.0046801872074883	0.003026521060842434
1.26950005e7	0.010278004165534727	0.007787738839083582	0.009182287421896225
1.27050005e7	0.010288065843621396	0.006799069601001968	0.0010914295938450529
1.27150005e7	0.011149941754035613	0.011316358795140624	0.005558329172907306
1.27250005e7	0.005041746949261401	0.005973025048169558	0.0012845215157353885
1.27350005e7	0.005948482864003493	0.005348177253874699	0.0033617114167212394
1.27450005e7	0.014086102719033232	0.007074521651560927	0.012275931520644512
1.27550005e7	0.010028078620136379	0.005014039310068191	0.0065650488033159515
1.27650005e7	0.013824647959708086	0.0030064754856614245	0.00852091684654127
1.27750005e7	0.013653926482873849	0.006892230576441102	0.005931495405179613
1.27850005e7	0.014983409373703854	0.0077077284667496195	0.006594773952716715
1.27950005e7	0.010416666666666664	0.006236293859649123	0.008470394736842106
1.28050005e7	0.014440550363447558	0.002725856697819315	0.007567497403946
1.28150005e7	0.015221707478491067	0.008272667107875581	0.0104419442606074
1.28250005e7	0.009831297265852239	0.011111111111111112	0.00649214659685864
1.28350005e7	0.007267046998098343	0.007470795979353437	0.004115729421352894
1.28450005e7	0.006715787857855552	0.005756389592447617	0.004820016885409472
1.28550005e7	0.008340698188245689	0.005928708204448373	0.007084990425688614
1.28650005e7	0.011848516167134206	0.009252423839755894	0.011299768689404006
1.28750005e7	0.006970909552845528	0.006446900406504065	0.006529471544715447
1.28850005e7	0.011144197798231366	0.001105396137881249	0.009727486013354991
1.28950005e7	0.010578330893118592	0.004734016593460225	0.006686188384577843
1.29050005e7	0.010754485679260002	0.007132508637022178	0.008826479438314945
1.29150005e7	0.007485635672088695	0.006919155134741443	0.0062474710690297005
1.29250005e7	0.00873411468858054	0.00828505994880776	0.00802011765234182
1.29350005e7	0.008650020938023452	0.006831030150753768	0.009118509212730318
1.29450005e7	0.00619259671583635	0.0061925967158363475	0.00576120233787921
1.29550005e7	0.009212981474077037	0.008330001332800213	0.010062641610022656
1.29650005e7	0.010038935378893539	0.005636913063691306	0.009576940957694097
1.29750005e7	0.011823777129899583	0.00048590864917395527	0.00934795686982276
1.29850005e7	0.003908389345282549	0.0	0.004032860343539955
1.29950005e7	0.00944081336238199	0.0005446623093681918	0.006281771968046479
1.30050005e7	0.010939918390319402	0.0023216547066272687	0.00973687913324891
1.30150005e7	0.007465786901270773	0.004032258064516128	0.0061583577712609975
1.30250005e7	0.008185219831618337	0.002806361085126286	0.010788899282818835
1.30350005e7	0.011196272918545235	0.004809137360985873	0.010700330628193568
1.30450005e7	0.010959773481741847	0.005272407732864675	0.008777582503417302
1.30550005e7	0.0050474337144247134	0.003446039082137355	0.003859563771993838
1.30650005e7	0.006587828716453373	0.006425832928343862	0.004957071116150981
1.30750005e7	0.014483023211202766	0.011317859198158453	0.013184986252317923
1.30850005e7	0.00892857142857143	0.007475083056478406	0.0047342192691029895
1.30950005e7	0.007610969091331629	0.003989464714540244	0.0057169416686033
1.31050005e7	0.008131642976053273	0.0031694199001152516	0.006057113586886926
1.31150005e7	0.01306040142562371	0.011208028512474206	0.012361658225473646
1.31250005e7	0.011175585643670749	0.009295078444014613	0.010036535568450463
1.31350005e7	0.0064844373503591375	0.0045889864325618515	0.006530992285182228
1.31450005e7	0.011833582461385153	0.012539445274871283	0.010396944029231026
1.31550005e7	0.01042316489914743	0.005718444583073405	0.010313994593470575
1.31650005e7	0.00895852394022568	0.006912676629053573	0.008935651113144252
1.31750005e7	0.010993176648976498	0.007960576194086428	0.011102687220958637
1.31850005e7	0.01725238160353708	0.012990564747709559	0.009963991066137929
1.31950005e7	0.018947368421052633	0.006379585326953749	0.0014035087719298245
1.32050005e7	0.011764049955396967	0.010035682426404995	0.008281296461492716
1.32150005e7	0.011556498436802143	0.007220485335715349	0.010212892660413876
1.32250005e7	0.0075848703555199135	0.004945201817695803	0.008847901630580057
1.32350005e7	0.01048850574712644	0.008010057471264367	0.010704022988505747
1.32450005e7	0.00893124065769806	0.006576980568011959	0.009506726457399101
1.32550005e7	0.010384636133139127	0.009899120677563792	0.009516102929276581
1.32650005e7	0.01351485148514852	0.009372937293729374	0.015089108910891092
1.32750005e7	0.009332925336597306	0.006969944240446076	0.008581531347749218
1.32850005e7	0.013554024748054597	0.011353488965429264	0.006531445337415487
1.32950005e7	0.01112251882272416	0.005946269678302532	0.010506502395619437
1.33050005e7	0.01172857419230025	0.010906364867479201	0.007893209518282067
1.33150005e7	0.007857175019136388	0.008600117069656446	0.007105227610428203
1.33250005e7	0.011642406928762528	0.010769509817258422	0.010329660363669342
1.33350005e7	0.01388253241800153	0.012585812356979406	0.010556826849733027
1.33450005e7	0.00825666430761972	0.0055044428717464814	0.007721947000078637
1.33550005e7	0.005584890333062552	0.005393086018593736	0.005704485964437224
1.33650005e7	0.00797812988172283	0.0043889012869151225	0.008435617049765675
1.33750005e7	0.007394498869630744	0.005840241145440844	0.007146445616679226
1.33850005e7	0.01171824629271438	0.0037395228884590584	0.013565441650548035
1.33950005e7	0.009661835748792272	0.008234519104084322	0.00937637241985068
1.34050005e7	0.012860744555305224	0.008770518184744126	0.012423559703894433
1.34150005e7	0.01275796818638756	0.006238542960203417	0.014795103778605639
1.34250005e7	0.00942395306746552	0.006771515945827873	0.008874742557573485
1.34350005e7	0.012480974124809738	0.010629122272957888	0.009518011161846779
1.34450005e7	0.00683850604944766	0.005216552691565843	0.007434683499912325
1.34550005e7	0.009053367217280811	0.006917972610475786	0.007313285331074405
1.34650005e7	0.0072971395213076475	0.0068301225919439575	0.006199649737302978
1.34750005e7	0.012148853729415564	0.009579162630502637	0.010407921644602304
1.34850005e7	0.011460849436392917	0.009259259259259259	0.009410225442834137
1.34950005e7	0.013696021562078865	0.010575965313177477	0.015304388586160426
1.35050005e7	0.011493244428847164	0.005147101830730537	0.011007779142539625
1.35150005e7	0.011583267143235371	0.0044744506221869205	0.008821816256288058
1.35250005e7	0.01692763436309776	0.00853434899139512	0.0029482296515728587
1.35350005e7	0.017679575072571178	0.004107220060527454	0.003409301463776172
1.35450005e7	0.01647255472878249	0.0031273589992451205	0.0013264315755418957
1.35550005e7	0.01609792284866469	0.005143422354104847	0.004698318496538081
1.35650005e7	0.014769138625721441	0.0024774038985081125	0.008853315909833388
1.35750005e7	0.013526995305164317	0.004313380281690141	0.004577464788732394
1.35850005e7	0.014153327716933449	0.002639707947205841	0.0016175231676495369
1.35950005e7	0.018482711555959964	0.006634819532908706	0.0003791325447376403
1.36050005e7	0.01611010527727486	0.007510225977335212	0.0013411117816670018
1.36150005e7	0.00835591689250226	0.005480277024992472	0.0065040650406504065
1.36250005e7	0.010961810466760964	0.012635549269212636	0.009561527581329561
1.36350005e7	0.009059181703423182	0.007574069948763646	0.009148288408702755
1.36450005e7	0.007801418439716313	0.005073649754500818	0.008488816148390615
1.36550005e7	0.013970477481548426	0.01378219611387257	0.012742882964301852
1.36650005e7	0.015950610483796934	0.017855503534379875	0.012870650876709815
1.36750005e7	0.007995185694635488	0.00942801467216873	0.006602475928473178
1.36850005e7	0.010861015308283414	0.009862648998608338	0.009027651721425547
1.36950005e7	0.013079073482428115	0.01211395101171459	0.009810969116080936
1.37050005e7	0.011612494236975565	0.013139695712309822	0.009474412171507606
1.37150005e7	0.008378668815904359	0.008126805023843105	0.0061521928940828806
1.37250005e7	0.005673483475709725	0.0059107774613857975	0.005091034601777548
1.37350005e7	0.00931372549019608	0.011437908496732025	0.006013071895424837
1.37450005e7	0.016285091305532844	0.017852275824475333	0.01537203597710548
1.37550005e7	0.016660484668644903	0.010880316518298716	0.01159742828882295
1.37650005e7	0.012810112891232342	0.011660920705739201	0.012370715879132025
1.37750005e7	0.008787193318253	0.008990197784351258	0.007888173539817876
1.37850005e7	0.011972274732199117	0.011604704893929845	0.01224532661205629
1.37950005e7	0.0117078329178941	0.00966840395800287	0.012825742125538183
1.38050005e7	0.01107772435897436	0.012379807692307692	0.010993589743589743
1.38150005e7	0.01474084640989063	0.006562054208273893	0.011887779362815026
1.38250005e7	0.019488911122227785	0.015174253793563448	0.013289978322494579
1.38350005e7	0.014550264550264551	0.012617012617012617	0.008669108669108668
1.38450005e7	0.019321977287909155	0.007348029392117569	0.01285237140948564
1.38550005e7	0.012661789532920653	0.011442506096417183	0.008328643781654476
1.38650005e7	0.01081696555650441	0.010959294050668944	0.005835468260745801
1.38750005e7	0.014582514090968673	0.014942980731419584	0.005977192292567835
1.38850005e7	0.011961037100701906	0.011674545194098267	0.009167741011316427
1.38950005e7	0.010336935314422932	0.012081644904697583	0.009620291160138076
1.39050005e7	0.007150025087807326	0.0068573340023415285	0.007035736187768301
1.39150005e7	0.010333575054387237	0.007855934251873338	0.009040367416001933
1.39250005e7	0.01785538127651179	0.009026339153595738	0.013199171352471147
1.39350005e7	0.01195906432748538	0.008304093567251461	0.009309941520467836
1.39450005e7	0.019152595372107572	0.009537210756722952	0.013967062747550552
1.39550005e7	0.010087354409317802	0.006378258458125345	0.01064891846921797
1.39650005e7	0.010187224669603522	0.004038179148311307	0.013913362701908958
1.39750005e7	0.017608135713651298	0.014432898125943687	0.016342481570299317
1.39850005e7	0.013976793248945149	0.011479275254405558	0.011702655745842642
1.39950005e7	0.012473942572792685	0.009985878555577971	0.011203012574810035
1.40050005e7	0.012115142946905437	0.008953817153628653	0.013415017279296263
1.40150005e7	0.012129054520358867	0.010248447204968944	0.01158040027605245
1.40250005e7	0.010446120012566758	0.008744371138339093	0.010786469787412297
1.40350005e7	0.013044039777863873	0.010880795557277542	0.0056050626372207155
1.40450005e7	0.013800424628450108	0.012688302497219696	0.010453948033565866
1.40550005e7	0.013294905169207881	0.007747613734969631	0.013325895624147764
1.40650005e7	0.01211734693877551	0.01020408163265306	0.010555555555555552
1.40750005e7	0.017088737904056003	0.01436071649166152	0.010376775787523163
1.40850005e7	0.01588325212572848	0.00826406802331136	0.014923091621285947
1.40950005e7	0.017440497127447527	0.01020049243756595	0.0049243756595145965
1.41050005e7	0.020271461307949937	0.006610259122157589	0.005993301604089548
1.41150005e7	0.011789525936957063	0.0059981798626623645	0.0055927856374617365
1.41250005e7	0.010193095783843855	0.011946933388900466	0.007140376467319581
1.41350005e7	0.009472240877546454	0.008310946944257892	0.009760465636892767
1.41450005e7	0.00509139045873428	0.004556794460567181	0.00531541163891859
1.41550005e7	0.009376609994848016	0.009814528593508502	0.008346213292117464
1.41650005e7	0.00691079637222015	0.006895266492732018	0.006833146974779475
1.41750005e7	0.006519584832837845	0.007223699994784332	0.0059875867104782765
1.41850005e7	0.010085612219758561	0.010624538063562455	0.007341709780734169
1.41950005e7	0.006299887855399432	0.005574246322316775	0.0048420080480242765
1.42050005e7	0.013184648621171685	0.005877493963654848	0.011081458889312494
1.42150005e7	0.007972266798337657	0.007612228942928856	0.008319960498703864
1.42250005e7	0.00921474358974359	0.005241720085470085	0.010710470085470087
1.42350005e7	0.010042081101759756	0.007874266768681458	0.01143840856924254
1.42450005e7	0.010493394130714368	0.008330410382321992	0.01127089909973109
1.42550005e7	0.006351815872066954	0.0048074527972898915	0.006097743237184276
1.42650005e7	0.009776688453159038	0.009885620915032681	0.010446623093681917
1.42750005e7	0.010502913216804662	0.009015639374425025	0.009641214351425943
1.42850005e7	0.008448753462603879	0.008187134502923977	0.00895044629116651
1.42950005e7	0.008460445027609209	0.007517358263626921	0.006637143950576787
1.43050005e7	0.008790635958676902	0.007250497583167473	0.0062174201497488405
1.43150005e7	0.009487350199733688	0.005992010652463382	0.008122503328894807
1.43250005e7	NaN	NaN	NaN
1.43350005e7	NaN	NaN	NaN
1.43450005e7	0.010521042084168335	0.0070140280561122245	0.008416833667334669
1.43550005e7	0.004404761904761905	0.005476190476190476	0.00219047619047619
1.43650005e7	0.007654836464857343	0.005567153792623521	0.009603340292275572
1.43750005e7	NaN	NaN	NaN
1.43850005e7	0.0027548209366391185	0.004132231404958678	0.0027548209366391185
1.43950005e7	0.0	0.0	0.0
1.44050005e7	NaN	NaN	NaN
1.44150005e7	0.009386446886446886	0.01098901098901099	0.008974358974358974
1.44250005e7	0.011387163561076606	0.011732229123533472	0.008488612836438923
1.44350005e7	0.01615623612960497	0.009675987572126054	0.008539724811362627
1.44450005e7	NaN	NaN	NaN
1.44550005e7	0.019526329050138572	0.0012597631645250692	0.0126984126984127
1.44650005e7	0.013700041203131437	0.004120313143798928	0.016563658838071694
1.44750005e7	0.008673399285517998	0.0005152514427040395	0.008326463314097279
1.44850005e7	0.009336742600340927	0.00945296761196343	0.0099023709902371
1.44950005e7	0.008325899494498959	0.0072108236693428475	0.007225691347011597
1.45050005e7	0.008752244165170555	0.007081587871534011	0.0076201875124675845
1.45150005e7	0.009934023091917828	0.009446693657219974	0.003808666966561703
1.45250005e7	0.007234310242747185	0.008732978093546477	0.0041888691533451755
1.45350005e7	0.012653692388926602	0.012106811495813531	0.009444067285207813
1.45450005e7	0.015603248259860793	0.015235885537509666	0.002366589327146172
1.45550005e7	0.01443001443001443	0.010297783025055752	0.0032270759543486815
1.45650005e7	0.01220343182803692	0.010221148485411634	0.001486712506968965
1.45750005e7	0.00896722325293754	0.009379509379509378	0.0014430014430014432
1.45850005e7	0.012992165030248935	0.01606664683130021	0.009342457601904195
1.45950005e7	0.01487699468085106	0.01163563829787234	0.004233156028368794
1.46050005e7	0.012855332246967223	0.013217454282093066	0.008763353250045266
1.46150005e7	0.012926452111723205	0.007683386488837343	0.008466222093360393
1.46250005e7	0.01611578235237267	0.01130762539866628	0.012622016043297575
1.46350005e7	0.01475095785440613	0.00407088122605364	0.010727969348659003
1.46450005e7	0.016072891072891074	0.011752661752661752	0.013431613431613431
1.46550005e7	0.012435836376144363	0.012012488754828807	0.00941948457427105
1.46650005e7	0.010726725775807473	0.009314967278868483	0.00803251002744353
1.46750005e7	0.011838199765306827	0.010664733899358044	0.012714847794574442
1.46850005e7	0.011592775041050904	0.011658456486042692	0.011770114942528737
1.46950005e7	0.015471476756122602	0.015508139023317201	0.016058073031236252
1.47050005e7	0.014882594568082887	0.005211207160811721	0.016442891300349458
1.47150005e7	0.00837280108254398	0.006032927379341452	0.008863328822733421
1.47250005e7	0.0106984126984127	0.009714285714285713	0.00998095238095238
1.47350005e7	0.009159390515322717	0.007504422758660048	0.007863950236831594
1.47450005e7	0.0074190495504630576	0.007064151963766645	0.006557155411343203
1.47550005e7	0.011726998491704374	0.012016088486676721	0.009874308697838112
1.47650005e7	0.008021927558693529	0.007950175076057631	0.0066127087997244725
1.47750005e7	0.012349864393645873	0.0083946790649619	0.008717551336691205
1.47850005e7	0.01450711382113822	0.013313008130081301	0.009105691056910567
1.47950005e7	0.008233635863586358	0.005878712871287128	0.004015401540154015
1.48050005e7	0.009514714204867008	0.007592906998679493	0.009102056215808337
1.48150005e7	0.009069130732375086	0.007905544147843942	0.008993839835728953
1.48250005e7	0.009390532062250467	0.005173959097205247	0.008930171922105433
1.48350005e7	0.011246664125047658	0.00663997966704791	0.010992502223916633
1.48450005e7	0.012387876157407407	0.007161458333333333	0.009693287037037037
1.48550005e7	0.008832407216848462	0.007168827605131371	0.008588872881937298
1.48650005e7	0.01213857064920895	0.004398527004909984	0.008824331696672122
1.48750005e7	0.01274787535410765	0.00912810827824992	0.006903787640331549
1.48850005e7	0.011289764868603044	0.006500691562932227	0.0055463347164591975
1.48950005e7	0.009790267081763065	0.004478671691517833	0.008531323392866896
1.49050005e7	0.013254740518962074	0.008794910179640719	0.012524950099800397
1.49150005e7	0.008835944766401945	0.0018601988981898833	0.009758889604350004
1.49250005e7	0.011391986151417954	0.010615549106460976	0.01069191996334199
1.49350005e7	0.010424176880557558	0.008171112713290074	0.008074981975486662
1.49450005e7	0.011900380321432954	0.012207091154459575	0.011090663722242667
1.49550005e7	0.0032808398950131233	0.003937007874015748	0.0026246719160104987
1.49650005e7	0.00928605885190545	0.007919279626949669	0.00463096960926194
1.49750005e7	0.008193255100962048	0.007453219156359023	0.006279733587059942
1.49850005e7	0.01263967759662942	0.012914453196556144	0.00879281919765525
1.49950005e7	0.01000222890894907	0.011868940153794716	0.004981611501170175
1.50050005e7	0.015157378740970074	0.007707688338493292	0.006836945304437565
1.50150005e7	0.010845024995968393	0.013828414771810996	0.005482986615062088
1.50250005e7	0.012710127101271014	0.009722954372400866	0.010273531306741638
1.50350005e7	0.008795468097793678	0.006857483601669648	0.009048896839594514
1.50450005e7	0.011264367816091955	0.0017471264367816092	0.01310344827586207
1.50550005e7	0.012656033287101248	0.0015718908922792419	0.013610725843735554
1.50650005e7	0.01488505747126437	0.005999999999999999	0.014970114942528734
1.50750005e7	0.011197767601602751	0.011448196908986836	0.009397061629460026
1.50850005e7	0.008606787266862991	0.0061001262095077835	0.007320151451409339
1.50950005e7	0.010395403341649656	0.01084902094201255	0.007227640432448779
1.51050005e7	0.008941193101498445	0.008764489680520215	0.008114221091320328
1.51150005e7	0.008307586680398216	0.009680741503604531	0.005918297288019223
1.51250005e7	0.009359777313848294	0.009742519137091163	0.007515657620041753
1.51350005e7	0.0041871371147833856	0.00416852761649546	0.00387077564388864
1.51450005e7	0.0045846323124885385	0.005440430344153066	0.002873036249159484
1.51550005e7	0.00636132315521629	0.007088331515812432	0.0063976735732460925
1.51650005e7	0.0023875413750067825	0.0026588528948939174	0.0023224266102338706
1.51750005e7	0.008136244188397005	0.002804730139478472	0.010359814028704263
1.51850005e7	0.012336892052194542	0.007117437722419929	0.010913404507710557
1.51950005e7	NaN	NaN	NaN
1.52050005e7	NaN	NaN	NaN
