# Supplementary material for: Admixture of evolutionary rates across a butterfly hybrid zone
Source: eLife. 2022 Jun 15;11:e78135. doi: 10.7554/eLife.78135 (PMC9246367; doi:10.7554/eLife.78135)
Supplement: Figure 2—source data 2. [file elife-78135-fig2-data2.zip › Dxy_Pi_10kbWindows_10kbIncrements/Chromosome19.csv]

Position	Dxy	Pi_XY	Pi_KM
5000.5	0.019642857142857146	0.008333333333333333	0.005714285714285715
15000.5	0.0	0.0	0.0
25000.5	0.005725190839694659	0.0050890585241730275	0.0053435114503816794
35000.5	0.014797507788161994	0.001246105919003115	0.007601246105919003
45000.5	0.009996186740752847	0.0023969058124965956	0.004902761889197581
55000.5	0.009284037558685442	0.002629107981220657	0.003436619718309859
65000.5	0.009705184512090466	0.001716391539199354	0.0017264879600181735
75000.5	0.00947583063452081	0.0019791291831594096	0.003886290032385749
85000.5	0.011181979654448572	0.0029872436621992573	0.0005920663114268798
95000.5	0.01515259724801219	0.0018806837118506882	0.0010760367566538115
105000.5	0.011093290564020317	0.0019602601799875254	0.0014434643143544507
115000.5	0.012047181295386811	0.0013852159677622466	0.000948663056709902
125000.5	0.007797464994359283	0.0005308912336585042	0.003968411971597319
135000.5	0.005217688820460181	0.0008553588230262595	0.006209905055170643
145000.5	0.006856437252225904	0.0029245466952622346	0.007876779099239619
155000.5	0.0070561857029807435	0.0034291743603270908	0.006110964565198275
165000.5	0.008617607094328825	0.002860616462847744	0.008109847672173353
175000.5	0.010355029585798817	0.0031126725838264307	0.011858974358974362
185000.5	0.007762859826509751	0.00483452124426764	0.007923089673462622
195000.5	0.009767845389816315	0.0020941781846466824	0.011775264763956204
205000.5	0.01398334318943426	0.0028829095209934948	0.010950128129312044
215000.5	0.011553874991920366	0.0007433262232564151	0.00997996251050352
225000.5	0.013727491624790623	0.003428601340033501	0.009935092127303181
235000.5	0.01741256298957242	0.0073841241331138036	0.009818889387816195
245000.5	0.01505753326141676	0.004472312117943186	0.009088457389428262
255000.5	0.014557025456003207	0.0017538584886750853	0.008989777510523152
265000.5	0.01681152790484904	0.007395547422994815	0.008234217749313816
275000.5	0.016118779513258265	0.0030875408645114418	0.007458530088388425
285000.5	0.009217737917289486	0.001370204285002491	0.005381165919282511
295000.5	0.0167985927880387	0.0037818821459982403	0.008548812664907653
305000.5	0.019291809761681763	0.0051774378187116245	0.003559163284420856
315000.5	0.0120110371692907	0.004003679056430233	0.005789103500513986
325000.5	0.013777267508610793	0.00373134328358209	0.006324148488327593
335000.5	0.015056696619597775	0.004653401797175866	0.007488232777064613
345000.5	0.014346809886120644	0.004898304241881744	0.00849370928440002
355000.5	0.012070359026714309	0.004466564573762124	0.008422664624808573
365000.5	0.0027331857182396895	0.0019143832456868716	0.0028508164959867147
375000.5	0.0017134496168803668	0.001520927188017404	0.0016248892996034033
385000.5	0.006045936543861856	0.004987635693029883	0.004878662140072928
395000.5	0.010052752065293123	0.00694237085697223	0.008390564347566437
405000.5	0.008341104548751425	0.004300072531343902	0.007439643560252823
415000.5	0.010634410173951179	0.0036544364858938755	0.00794230862934269
425000.5	0.015583729529846801	0.005388272583201268	0.007564712097200212
435000.5	0.015267175572519087	0.007280180944303081	0.005795872208085948
445000.5	0.01674204843886782	0.0035988717050870543	0.0029763641669098336
455000.5	0.012686759402369912	0.0023613257770908466	0.0010303967027305513
465000.5	0.01292916123424598	0.003503911342894393	0.008007388092133855
475000.5	0.014728340675477238	0.008575624082232012	0.011089574155653452
485000.5	0.011303890641430073	0.005290483701366981	0.007952155625657204
495000.5	0.012391455916840969	0.005007289091715789	0.007390505165747607
505000.5	0.008980785296574768	0.004784688995215311	0.005209994683678895
515000.5	0.007595919272565979	0.0043616470762179345	0.005086124048199896
525000.5	0.008924511141427923	0.007882370774594513	0.006790965590419888
535000.5	0.0014247311827956992	0.001021505376344086	0.0015698924731182798
545000.5	0.003927636277076887	0.0010315004364040306	0.004364040307863208
555000.5	0.00509461426491994	0.0026200873362445414	0.005065502183406114
565000.5	0.005660503751339765	0.003684351554126474	0.00744908896034298
575000.5	0.004980300760224185	0.004023084179568282	0.0055157871372287885
585000.5	0.00761164803234161	0.004390120649358852	0.006354620680942454
595000.5	0.009945480875713437	0.00860379930147372	0.011040122668029643
605000.5	0.015751024725637972	0.012792542641808805	0.015258495306095467
615000.5	0.010948999022181048	0.010061242344706912	0.010663372960732848
625000.5	0.007423654462628649	0.005820819976379281	0.006073899105787077
635000.5	0.008223840807388364	0.006974197848233839	0.006064933828429972
645000.5	0.008911368015414261	0.005388969171483623	0.008923410404624276
655000.5	0.009701114488348532	0.005927051671732522	0.008530901722391087
665000.5	0.009129609683541057	0.006308662871210956	0.007601169410678566
675000.5	0.007880582788671023	0.0018382352941176468	0.008687363834422656
685000.5	0.01032265890344493	0.009340126152353226	0.009247937894226102
695000.5	0.008149925533675327	0.0037784764741574275	0.00815268354570026
705000.5	0.010714629683135898	0.006982567658672831	0.010363093518250988
715000.5	0.010953338359721872	0.007413923096255341	0.011192091815363993
725000.5	0.013808087337499102	0.011527687998276234	0.015097320979673921
735000.5	0.007611386138613865	0.005486798679867987	0.006353135313531353
745000.5	0.007289107289107291	0.006961506961506961	0.006158886158886159
755000.5	0.014158939076677637	0.014009372818825404	0.012084953634460067
765000.5	0.006699789220114424	0.00456689752082706	0.0074877045066746965
775000.5	0.0066056910569105695	0.006189948263118996	0.007169253510716927
785000.5	0.007440731219651528	0.007712082262210797	0.006935161382462153
795000.5	0.009225527895837545	0.00954597584834379	0.008932065034068678
805000.5	0.005951341598277169	0.003754147022874105	0.005715616087538561
815000.5	0.006977094635322485	0.005123568414707655	0.007281494876431587
825000.5	0.012857279418793615	0.011088806041487431	0.011710161552432848
835000.5	0.010324772920342418	0.007482193034045611	0.009422988956413773
845000.5	0.010953112990007686	0.00038431975403535736	0.009018703561363053
855000.5	0.027065527065527072	0.01566951566951567	0.027065527065527065
865000.5	0.012052454021112198	0.009522254869953206	0.009707258678855153
875000.5	0.013823843562566752	0.010557883493550245	0.014575630597321499
885000.5	0.012195680029287939	0.00887790591250229	0.012868387332967237
895000.5	0.015608465608465611	0.0069916855631141335	0.011715797430083144
905000.5	0.02012553770520586	0.02045474497410236	0.013168290755859893
915000.5	0.009996639784946235	0.006216397849462364	0.006115591397849463
925000.5	0.013374485596707822	0.006515775034293553	0.005967078189300412
935000.5	0.013600656583421267	0.006624457732442256	0.005651307304490563
945000.5	0.018383838383838388	0.005353535353535353	0.006929292929292928
955000.5	0.0118122009569378	0.00518341307814992	0.005422647527910686
965000.5	0.0077593537414966	0.005909863945578232	0.006003401360544217
975000.5	0.008764975334742778	0.005725863284002818	0.008527131782945736
985000.5	0.0090009638827465	0.008476498270680954	0.0067698588195271294
995000.5	0.013771737998542123	0.010569613662397169	0.011288139123190672
1.0050005e6	0.015313028764805411	0.009272419627749577	0.011641285956006768
1.0150005e6	0.00958333333333333	0.004702380952380952	0.01142857142857143
1.0250005e6	0.010313420841146533	0.005714795963925351	0.0076792570765246895
1.0350005e6	0.010655511946567511	0.009020174894994147	0.008180128072712251
1.0450005e6	0.004598806529565518	0.004315234008975687	0.0039059032401242786
1.0550005e6	0.006315789473684211	0.0060818713450292395	0.004194931773879142
1.0650005e6	0.006079664570230608	0.004751921733053809	0.0028511530398322845
1.0750005e6	0.006414956011730203	0.005895650048875856	0.003800097751710655
1.0850005e6	0.0035411660553939547	0.0016862695501875975	0.0024872475865267067
1.0950005e6	0.005140371688414393	0.0023230525899565046	0.005733491498616054
1.1050005e6	0.004051729840576834	0.0017529933187801813	0.004881921016074619
1.1150005e6	0.01035929714135851	0.0034749541043797533	0.010516653553632311
1.1250005e6	0.003112323401874388	0.0	0.004825849769198489
1.1350005e6	0.005770084332001774	0.00016644474034620507	0.006790945406125167
1.1450005e6	0.008850956219377275	0.002726410621147463	0.008392603129445234
1.1550005e6	0.008508914100486225	0.00634792004321988	0.0048892490545651
1.1650005e6	0.01428715162491196	0.007093268940537277	0.01167119428513935
1.1750005e6	0.010804383788254756	0.005927763992280119	0.009953129307968017
1.1850005e6	0.013389656938044036	0.012647209421402973	0.007066052227342551
1.1950005e6	0.007008216529724502	0.00934428870629934	0.00473658772353794
1.2050005e6	0.005733689601425073	0.008906702293475838	0.0015364061456245826
1.2150005e6	0.0101716465352829	0.009271031998304726	0.0018859927950837041
1.2250005e6	0.008537758537758537	0.004890171556838224	0.000865800865800866
1.2350005e6	0.01137805264827149	0.007136060894386298	0.0010624801776086268
1.2450005e6	0.012263339070567982	0.005450372920252439	0.0026965002868617324
1.2550005e6	0.014192842430484036	0.003583075866803982	0.0022313765877102648
1.2650005e6	0.012286162567061443	0.005921651989067719	0.007824678611195466
1.2750005e6	0.01164704392961134	0.0034498037726294465	0.012393973920749462
1.2850005e6	0.012125861326442723	0.006352282515073213	0.011434108527131783
1.2950005e6	0.009316023560524102	0.006701526625796369	0.00876307248467364
1.3050005e6	0.015189476980895707	0.010335108048856874	0.012360371646309636
1.3150005e6	0.012445430221095623	0.0054569778904379656	0.011477256724405012
1.3250005e6	0.006923489572855896	0.0031516126869174546	0.010407027425735934
1.3350005e6	0.009729633582355034	0.006830309498399145	0.009576663109213806
1.3450005e6	0.010413412475268145	0.006872852233676977	0.00976778090180152
1.3550005e6	0.009935497295047857	0.003329171868497712	0.012845054792620334
1.3650005e6	0.006188306757782838	0.004479878511769172	0.005588458618071375
1.3750005e6	0.0053780284043441935	0.003341687552213868	0.005346700083542188
1.3850005e6	0.005970773786532767	0.0031543710570361787	0.006476116904853868
1.3950005e6	0.00496342737722048	0.003605015673981191	0.004535005224660397
1.4050005e6	0.006401540901880807	0.003285746657602538	0.006435531384545659
1.4150005e6	0.008450468540829988	0.004406514948683623	0.00821062025881303
1.4250005e6	0.009523809523809523	0.006060606060606061	0.010701298701298705
1.4350005e6	0.008998435054773081	0.01004173187271779	0.008085550339071466
1.4450005e6	0.006399782135076253	0.0035403050108932456	0.0051016702977487284
1.4550005e6	0.005717255717255717	0.001386001386001386	0.003187803187803188
1.4650005e6	0.0	0.0	0.0
1.4750005e6	0.0019455252918287938	0.0019455252918287938	0.0025940337224383916
1.4850005e6	0.01065134099616858	0.005057471264367816	0.011065134099616857
1.4950005e6	0.008724752001912273	0.006812477590534241	0.008820365722481176
1.5050005e6	0.005777096114519428	0.004294478527607362	0.00507157464212679
1.5150005e6	0.005666666666666667	0.003999999999999999	0.0068000000000000005
1.5250005e6	0.0058602388323750546	0.005159958720330238	0.006015037593984963
1.5350005e6	0.007911054094505024	0.0036348086380158223	0.00632884327560402
1.5450005e6	0.00598973188819167	0.004278379920136908	0.003764974329720479
1.5550005e6	0.0	0.0	0.0
1.5650005e6	0.006438127090301004	0.006521739130434782	0.004704570791527313
1.5750005e6	0.004524661893396978	0.0026849642004773268	0.004057279236276848
1.5850005e6	0.003612716763005779	0.0024084778420038534	0.0032755298651252402
1.5950005e6	0.004060193072118116	0.003634298693923907	0.0022714366837024423
1.6050005e6	0.013230154767848229	0.006906307205857881	0.004193709435846229
1.6150005e6	0.009474734042553189	0.007646276595744681	0.006604609929078016
1.6250005e6	0.009221466364323508	0.006727135298563869	0.008405139833711262
1.6350005e6	0.007871878393051032	0.0023887079261672097	0.006948968512486429
1.6450005e6	0.0044155427103403965	0.002569043031470777	0.00340398201669878
1.6550005e6	0.007083825265643447	0.008658008658008658	0.00606060606060606
1.6650005e6	0.008333333333333335	0.006666666666666667	0.010000000000000002
1.6750005e6	0.007376165164471149	0.0055080502272552186	0.006732917340728758
1.6850005e6	0.008562008083386516	0.00872154860667943	0.007870665815783875
1.6950005e6	0.008806206818439232	0.007362102163325404	0.008358817533129458
1.7050005e6	0.00837870538415003	0.008166969147005446	0.009050211736237147
1.7150005e6	0.009432454036770585	0.00815347721822542	0.009144684252597924
1.7250005e6	0.004381352961794601	0.004907115317209954	0.003434980722046969
1.7350005e6	0.004467754467754469	0.0023310023310023314	0.005283605283605285
1.7450005e6	0.006126958617918843	0.005825632784250703	0.006508638007231821
1.7550005e6	0.008999653859466944	0.004672897196261683	0.013153340256143996
1.7650005e6	0.0057889068389876145	0.006462035541195476	0.004308023694130318
1.7750005e6	0.008130081300813012	0.007723577235772359	0.007674796747967481
1.7850005e6	0.007189336691855583	0.006612090680100755	0.007934508816120907
1.7950005e6	0.005802707930367506	0.005372877713303245	0.0050719965613582624
1.8050005e6	0.007728289607484239	0.006711409395973155	0.007443563148261134
1.8150005e6	0.007276871821848148	0.006663159740487462	0.0068385060494476615
1.8250005e6	0.007814917982048902	0.006499535747446611	0.00823274528009904
1.8350005e6	0.005782194328219433	0.004125987912598792	0.0044862854486285445
1.8450005e6	0.0031123560535325236	0.0034235916588857764	0.002240896358543417
1.8550005e6	0.005123489227535471	0.0034156594850236464	0.005500087581012438
1.8650005e6	0.010468490878938641	0.008395522388059701	0.007960199004975126
1.8750005e6	0.008469135802469135	0.0033086419753086418	0.008059259259259259
1.8850005e6	0.014018154659312882	0.009134781109962083	0.007445708376421923
1.8950005e6	0.004708462332301342	0.003869969040247679	0.005830753353973168
1.9050005e6	0.004898927392739276	0.0003094059405940594	0.005775577557755776
1.9150005e6	0.00835100742311771	0.004772004241781549	0.008412866737363026
1.9250005e6	0.008329040013738622	0.008329040013738622	0.005804568092048773
1.9350005e6	0.009456506896080841	0.005462242250443808	0.008848832445718968
1.9450005e6	0.007277499403483655	0.006502028155571463	0.003937007874015749
1.9550005e6	0.008936550491510277	0.0065534703604408695	0.005659815311289841
1.9650005e6	0.009688013136288996	0.009852216748768473	0.007947454844006569
1.9750005e6	0.009514247466054697	0.007936507936507938	0.008529355517307326
1.9850005e6	0.0036452565522332963	0.0002768549280177187	0.00310077519379845
1.9950005e6	0.01045972691970437	0.005323813102843543	0.007591131153701616
2.0050005e6	0.010973405628711595	0.0024528789052414147	0.005990188484379035
2.0150005e6	0.013998149005090235	0.005244485577664663	0.006015733456732995
2.0250005e6	0.009785111281657714	0.006139677666922486	0.004093118444614991
2.0350005e6	0.010219612959338986	0.004348771472059143	0.005305501195912154
2.0450005e6	0.009490844126842342	0.00513622152746762	0.0044960547863629585
2.0550005e6	0.013588912886969043	0.008819294456443486	0.005939524838012962
2.0650005e6	0.007699597251836058	0.005804311774461029	0.00478559583037195
2.0750005e6	0.007644737840503832	0.0029592533576143867	0.00203353820471963
2.0850005e6	0.009341317365269459	0.0016766467065868265	0.00198003992015968
2.0950005e6	0.010858865510028305	0.0005537098560354374	0.0030515565399286326
2.1050005e6	0.01167564793430844	0.005517064408519373	0.002360790351552476
2.1150005e6	0.011415525114155252	0.0027397260273972607	0.0005479452054794521
2.1250005e6	0.011879804332634518	0.0020964360587002098	0.0011180992313067786
2.1350005e6	0.007863089731729878	0.0028266008839551854	0.0014389968136499125
2.1450005e6	0.008351101634683722	0.002527047303166706	0.002858722261707336
2.1550005e6	0.009164845836368053	0.004005826656955572	0.007865986890021848
2.1650005e6	0.00524904214559387	0.0009195402298850574	0.004873563218390805
2.1750005e6	0.007276178424549195	0.0020563112938943376	0.00837287778129284
2.1850005e6	0.008312680710450228	0.0027881040892193307	0.007930607187112764
2.1950005e6	0.01228364042434394	0.0048390098641354915	0.007221291643402196
2.2050005e6	0.012292738707833045	0.0011435105774728416	0.0034305317324185244
2.2150005e6	0.011240412589262101	0.002380322665961386	0.004795909371418495
2.2250005e6	0.011801621681661668	0.0006109074752860158	0.004243030101077418
2.2350005e6	0.009060713084426504	0.001009081735620585	0.00676084762865792
2.2450005e6	0.0061858076563958905	0.0035014005602240898	0.005788982259570494
2.2550005e6	0.008140410314323356	0.004893657067570111	0.009109730848861282
2.2650005e6	0.003905265810027715	0.0010393046107331821	0.005064247921390779
2.2750005e6	0.005035166240409206	0.0011722080136402388	0.005370843989769821
2.2850005e6	0.010928489042675895	0.0028258362168396764	0.006643598615916955
2.2950005e6	0.015729993891264508	0.0072286703319079625	0.011443697821217673
2.3050005e6	0.010439242883976305	0.002167316861725184	0.0056639213986418155
2.3150005e6	0.0	0.0	0.0
2.3250005e6	0.006197899751001407	0.003139547472122984	0.0030745913175273362
2.3350005e6	0.0037424642687800586	0.0015579489263699792	0.001287001287001287
2.3450005e6	0.006889591012813762	0.004827101983500088	0.004318062137967351
2.3550005e6	0.005771621381637364	0.0032853844787781917	0.005753862546616941
2.3650005e6	0.005815160955347871	0.001869158878504673	0.0038629283489096575
2.3750005e6	0.0077792455599589	0.003082342580361075	0.005489505357404961
2.3850005e6	0.006158730158730159	0.003523809523809523	0.004266666666666667
2.3950005e6	0.008089442673621173	0.00275282526803825	0.006529508355066165
2.4050005e6	0.0058318294231669	0.004511730499298175	0.004438206002272575
2.4150005e6	0.006132617861249522	0.0038328861632809506	0.004982752012265237
2.4250005e6	0.006279036004645761	0.0022502903600464578	0.007113821138211383
2.4350005e6	0.011520241171403966	0.005340223944875108	0.006718346253229975
2.4450005e6	0.007179207560886952	0.0024536532170119957	0.00796074154852781
2.4550005e6	0.01037900093745815	0.0002678451854827909	0.005410472746752377
2.4650005e6	0.009715994020926754	0.0003321707357581797	0.00767314399601395
2.4750005e6	0.004868614112311589	0.0	0.0045618247298919576
2.4850005e6	0.009909264565425024	0.007402101241642788	0.007258834765998091
2.4950005e6	0.005977662419380209	0.0009438414346389807	0.00689004247286456
2.5050005e6	0.003489702517162473	0.002784134248665141	0.0027765064836003054
2.5150005e6	0.007352941176470589	0.004253767622751581	0.006174039863879436
2.5250005e6	0.007055344317701734	0.004140261934938741	0.0044106463878327
2.5350005e6	0.005919687538142316	0.004455022580251434	0.005614549005248382
2.5450005e6	0.008072528564331844	0.00509190263288624	0.0077496274217585676
2.5550005e6	0.00745663297142144	0.004742293772619493	0.004892050418070634
2.5650005e6	0.00877416073245168	0.006146151237707697	0.005679891488640218
2.5750005e6	0.0086682427107959	0.005043341213553979	0.004948778565799841
2.5850005e6	0.0067033344792024755	0.005041824223673656	0.006027271685573506
2.5950005e6	0.009137769447047793	0.0067166510465479536	0.007976673956055402
2.6050005e6	0.007102502017756256	0.006133979015334949	0.005294592413236481
2.6150005e6	0.012784090909090913	0.013020833333333334	0.007765151515151515
2.6250005e6	0.007912042745581587	0.0045211672831894775	0.006165228113440197
2.6350005e6	0.006880733944954126	0.0024734664508005034	0.007789170714157223
2.6450005e6	0.0057979757356391185	0.004557946243045781	0.0042496145854279774
2.6550005e6	0.011418351905351494	0.007979089283257669	0.010235245563351219
2.6650005e6	0.004826254826254825	0.0028600028600028597	0.005462605462605462
2.6750005e6	0.004596322941646682	0.001865174527045031	0.005542232880362377
2.6850005e6	0.01059806508355321	0.0079155672823219	0.009956024626209321
2.6950005e6	0.008582427536231884	0.004981884057971015	0.009583333333333333
2.7050005e6	0.006545209176788122	0.0062078272604588385	0.0059919028340080956
2.7150005e6	0.005960398706896551	0.004422593390804598	0.005953663793103448
2.7250005e6	0.005513270882123344	0.00468384074941452	0.004722872755659641
2.7350005e6	0.01077515568666011	0.010324483775811208	0.010848901999344478
2.7450005e6	0.0065841780958060024	0.005416418207115882	0.004929437487577021
2.7550005e6	0.009470983322013434	0.004641159157799412	0.00434684174779262
2.7650005e6	0.012509077705156135	0.006644880174291938	0.010036310820624545
2.7750005e6	0.0066846928045666216	0.0034800460667968555	0.008542386460367531
2.7850005e6	0.008441329454288988	0.006171206911751741	0.008974698051661817
2.7950005e6	0.010344827586206893	0.010114942528735632	0.008275862068965517
2.8050005e6	0.009301905535988442	0.006976429151991329	0.010629459044522711
2.8150005e6	0.01030060352831941	0.005687093779015786	0.010619777158774374
2.8250005e6	0.007920976609822014	0.006476563228030938	0.008135308918087785
2.8350005e6	0.009905923622737782	0.006497648090568444	0.008307422466714502
2.8450005e6	0.006332028551692378	0.002340931767595364	0.007537032773044748
2.8550005e6	0.010449819647782728	0.00629464601456963	0.010467501237711294
2.8650005e6	0.007238095238095238	0.006149659863945577	0.007923809523809524
2.8750005e6	0.007128145716676319	0.00495591169466435	0.008161163673810904
2.8850005e6	0.0037603795966785294	0.0022301304863582443	0.0036915776986951366
2.8950005e6	0.009810791871058164	0.00455501051156272	0.009110021023125437
2.9050005e6	0.007808142777467931	0.005794137695978187	0.006382846873644419
2.9150005e6	0.0063447848963169295	0.004708847327231728	0.0054472299597647785
2.9250005e6	0.006608343916090494	0.0052208268660928455	0.005869902638634119
2.9350005e6	0.010330687830687827	0.006825396825396826	0.010126984126984125
2.9450005e6	0.010422670509125842	0.0037463976945244955	0.010566762728146013
2.9550005e6	0.00959079283887468	0.0044046604148905944	0.012598276025385999
2.9650005e6	0.009535417264123889	0.0085077908421757	0.0092534174553102
2.9750005e6	0.007149901380670611	0.0044789612097304405	0.007889546351084813
2.9850005e6	0.006570035220807368	0.006186218730244739	0.004443240314277974
2.9950005e6	0.014628183897168995	0.004849775254317483	0.0057408721709644355
3.0050005e6	0.01337474120082816	0.006376811594202898	0.0063933747412008276
3.0150005e6	0.010174113698342774	0.007272218725963218	0.006572966925389831
3.0250005e6	0.008224091021518672	0.007214114931156732	0.006513315194987221
3.0350005e6	0.0055715889049222376	0.004168670835337502	0.005258938592271926
3.0450005e6	0.003195731206755014	0.0018959383917751458	0.0027520425315663974
3.0550005e6	0.007492984655800346	0.004776404561466357	0.006722789420263896
3.0650005e6	0.007113674597452536	0.005311223263638549	0.00554674357125691
3.0750005e6	0.009576925243648244	0.007267196214297787	0.008281223593037011
3.0850005e6	0.00774793388429752	0.006313131313131313	0.00876951331496786
3.0950005e6	0.0057623176147177	0.005392260520194544	0.005963205751744555
3.1050005e6	0.006479881510738088	0.006459310458323046	0.004097753641076278
3.1150005e6	0.007260776520941609	0.008050545195149292	0.005237949658616121
3.1250005e6	0.011483307192471435	0.008962581223392337	0.012532676077376952
3.1350005e6	0.014427167943064903	0.012531909955906244	0.014465846677496714
3.1450005e6	0.009523163228374957	0.007917119073470865	0.008269996380745569
3.1550005e6	0.009995094432180524	0.006009320578857003	0.007701741476575913
3.1650005e6	0.012774570309907756	0.006105249187072798	0.010909814851682261
3.1750005e6	0.01480505795574289	0.01008078679311556	0.011464699683877765
3.1850005e6	0.008482792050412021	0.004928098238810793	0.007529487800937147
3.1950005e6	0.008594917787742901	0.009715994020926754	0.008255720363343683
3.2050005e6	0.01242344706911636	0.00826771653543307	0.007541557305336832
3.2150005e6	0.014309984317825404	0.004573967590172504	0.008468374281233664
3.2250005e6	0.01582909562269419	0.0074783128926114275	0.009971083856815234
3.2350005e6	0.007842025699168557	0.0017006802721088437	0.005442176870748299
3.2450005e6	0.0033164495899662316	0.00120598166907863	0.0032561505065123015
3.2550005e6	0.003617269544924154	0.001400233372228705	0.0036250486192143136
3.2650005e6	0.010074773711137347	0.0059818968909878005	0.009240456513183786
3.2750005e6	0.010134081696289371	0.010809687142708658	0.01087205072237813
3.2850005e6	0.011538936196470442	0.00518326545723806	0.010020979883993584
3.2950005e6	0.012011466408268735	0.009488049095607236	0.007041343669250646
3.3050005e6	0.013019980347199478	0.012828911453215417	0.012010044764712307
3.3150005e6	0.009999002593257528	0.007729902254139239	0.010313185717135449
3.3250005e6	0.013924050632911392	0.005400843881856541	0.011763713080168778
3.3350005e6	0.00957628230355503	0.0068870523415977955	0.008421881149153874
3.3450005e6	0.007286166842661035	0.0028863076381555786	0.006532910946849703
3.3550005e6	0.008872458410351199	0.008626001232285891	0.006358595194085028
3.3650005e6	0.011244650824000729	0.0024583447145588634	0.008321952107802968
3.3750005e6	0.009994447529150468	0.009809365167499537	0.0063113085322968705
3.3850005e6	0.009336941813261165	0.007848443843031122	0.006278755074424898
3.3950005e6	0.01130313345552937	0.0038404468883651917	0.0109278170550755
3.4050005e6	0.008615057978115301	0.0075126571941858565	0.008296586640535683
3.4150005e6	0.013020833333333334	0.007440476190476191	0.0109906462585034
3.4250005e6	0.011729123635290647	0.008458739057735812	0.010386544703452348
3.4350005e6	0.0131309926677947	0.00687394247038917	0.014551607445008458
3.4450005e6	0.008249827228749139	0.005471089610688783	0.007544344621055057
3.4550005e6	0.01166569654637175	0.007906480403570042	0.010865347303065579
3.4650005e6	0.012795553298346593	0.007843801139890525	0.012922521302409569
3.4750005e6	0.012831946095917554	0.008290395032368872	0.010186286167261197
3.4850005e6	0.013353344108366043	0.0026552759178018934	0.013622719926114059
3.4950005e6	0.01467264508603091	0.005176436278798483	0.012773403324584428
3.5050005e6	0.012637362637362636	0.006227106227106227	0.010793650793650793
3.5150005e6	0.012365090457333644	0.012928022361984627	0.0043636928332945095
3.5250005e6	0.012546670139793352	0.007206737865763654	0.009690023443605107
3.5350005e6	0.017937459841507818	0.003355465124580567	0.014792603698150926
3.5450005e6	0.008641975308641974	0.004605887939221272	0.00660968660968661
3.5550005e6	0.010993843447669306	0.007644949597456194	0.007942629050808468
3.5650005e6	0.009509580724720168	0.004316069057104913	0.007057484348321002
3.5750005e6	0.010220574253660394	0.005672814857070419	0.007998985865500413
3.5850005e6	0.0069309075157028355	0.003393256804562847	0.007306331672803408
3.5950005e6	0.006375227686703099	0.00468384074941452	0.005204267499349466
3.6050005e6	0.010444084497536615	0.005837888911385571	0.007491395019234664
3.6150005e6	0.009217050543825977	0.004878438899552143	0.0100127959053103
3.6250005e6	0.0071302634308234815	0.0029039618336444716	0.007923667288944202
3.6350005e6	0.008670423291071308	0.005500771449654524	0.008693902193600321
3.6450005e6	0.009450396306941906	0.003135615364515286	0.0073861161919693405
3.6550005e6	0.01178374780661947	0.005778423186301204	0.007200338839474799
3.6650005e6	0.011332906347850837	0.004518929689723883	0.0070737261599772274
3.6750005e6	0.009450732839936147	0.005732114352053404	0.0072413292700624
3.6850005e6	0.012503897723729339	0.007265357031493606	0.012560024945431868
3.6950005e6	0.010893829806232698	0.007634610233056522	0.009625859451736761
3.7050005e6	0.012913074712643679	0.008081896551724138	0.010028735632183908
3.7150005e6	0.013392857142857144	0.009891456582633053	0.010364145658263305
3.7250005e6	0.011506889475227206	0.006596306068601583	0.012430372324831428
3.7350005e6	0.007186641302050308	0.0032234199957725637	0.004438807863031071
3.7450005e6	0.007625272331154683	0.0036601307189542483	0.00571677559912854
3.7550005e6	0.0064527260179434096	0.0032436162870945477	0.004251207729468599
3.7650005e6	0.007190203347938434	0.004044489383215369	0.004628693405235367
3.7750005e6	0.007423296931877276	0.0057722308892355694	0.00546021840873635
3.7850005e6	0.007211816394958955	0.004306856283963464	0.007064400508729333
3.7950005e6	0.006171590449210846	0.005058680696074464	0.0031566167543504654
3.8050005e6	0.0072731561566284015	0.0059495727839807095	0.0050741730880117415
3.8150005e6	0.011815920398009947	0.008156889968760848	0.008584982066412124
3.8250005e6	0.008029689608636979	0.005802968960863699	0.005870445344129555
3.8350005e6	0.009703196347031963	0.0010830113569839596	0.005924364828474417
3.8450005e6	0.007479033671298034	0.006508949805983227	0.005081987733133058
3.8550005e6	0.0076410158244002045	0.005072741194486983	0.0057810107197549775
3.8650005e6	0.006125795871117112	0.004726992089523443	0.0055952151263746865
3.8750005e6	0.009855839952927334	0.008237716975581054	0.007919976463665785
3.8850005e6	0.010764125255275698	0.00791354663036079	0.009518947129566597
3.8950005e6	0.008616887208569627	0.007498424700693131	0.005003150598613736
3.9050005e6	0.0070473436935309	0.0020178291772075655	0.00454162149138658
3.9150005e6	0.009287199088043988	0.007510225977335212	0.004090390934084355
3.9250005e6	0.010121391076115488	0.005282152230971129	0.0046456692913385824
3.9350005e6	0.008330509431831015	0.0017508189314356713	0.004066418163334463
3.9450005e6	0.005768612317092779	0.004622929731468083	0.005049043254542531
3.9550005e6	0.009755472582180248	0.005234643824584523	0.008141152353759427
3.9650005e6	0.013358084006697241	0.004076581495231856	0.010104098420324673
3.9750005e6	0.00748234798187375	0.004320792496574981	0.003562019180103278
3.9850005e6	0.010559505671237516	0.009945826984933131	0.004824784154393093
3.9950005e6	0.016735501634830494	0.007657890208225778	0.008191361211495439
4.0050005e6	0.010732886904761907	0.009895833333333333	0.005014880952380952
4.0150005e6	0.008160664364413745	0.0012333497779970402	0.0058871896069725375
4.0250005e6	0.00962240724510663	0.00010955302366345311	0.007829389424481449
4.0350005e6	0.012937898089171979	0.0025212314225053077	0.009607218683651804
4.0450005e6	0.009150326797385621	0.007581699346405229	0.0052810457516339875
4.0550005e6	0.0083007104538205	0.008046976946498476	0.005596636218645789
4.0650005e6	0.009731696225557073	0.00459299681673488	0.005966348340154614
4.0750005e6	0.007600215227333872	0.009416195856873822	0.00505784234597794
4.0850005e6	0.0124794456189805	0.00816302560488607	0.01028893587033122
4.0950005e6	0.011959553695955373	0.00801952580195258	0.00873082287308229
4.1050005e6	0.012201073694485115	0.00854075158613958	0.010053684724255735
4.1150005e6	0.02563185503099666	0.011444921316165951	0.010777300906056272
4.1250005e6	0.01750700280112044	0.0003232062055591467	0.007886231415643182
4.1350005e6	0.016849172207013426	0.0014991526528483898	0.009855299178725069
4.1450005e6	0.017578994214508235	0.01602136181575434	0.01584334668446818
4.1550005e6	0.01256151256151256	0.00259000259000259	0.01036001036001036
4.1650005e6	0.013528138528138528	0.008387445887445888	0.010362554112554111
4.1750005e6	0.010731156294927088	0.008078318614362976	0.006846032724036421
4.1850005e6	0.011920963758253945	0.006099097736781088	0.008780684510307979
4.1950005e6	0.012839926809262417	0.0029023913180642315	0.011811470755252695
4.2050005e6	0.010893485915492959	0.008619424882629107	0.008641431924882629
4.2150005e6	0.008467970521541949	0.008432539682539682	0.0056122448979591824
4.2250005e6	0.00795662582734826	0.0055978031263202365	0.008069286016054077
4.2350005e6	0.007211303412535446	0.0028845213650141783	0.00856556174831329
4.2450005e6	0.013263176204557315	0.006609845190467908	0.011236736823795442
4.2550005e6	0.013870094722598104	0.009788001804239964	0.012142534957149299
4.2650005e6	0.011407878163288676	0.005696782319935875	0.008336196038016719
4.2750005e6	0.009284523268152193	0.007503410641200546	0.005547976352887676
4.2850005e6	0.010518633007041043	0.008930104756998111	0.008878584921861584
4.2950005e6	0.0067640023096593276	0.0045780747339767384	0.006252577744782646
4.3050005e6	0.009930915371329879	0.007010057909174032	0.00849334552473839
4.3150005e6	0.013827160493827158	0.009382716049382716	0.014123456790123456
4.3250005e6	0.012248007501172059	0.007501172058134084	0.013783403656821376
4.3350005e6	0.00971307811102983	0.0028041940990002436	0.011444363163456067
4.3450005e6	0.009922130118060788	0.004144687264506406	0.012936448128610905
4.3550005e6	0.013204853675945752	0.007922912205567451	0.00889364739471806
4.3650005e6	0.012293162660006242	0.007492975335622852	0.006733270891872203
4.3750005e6	0.01211118116855822	0.010561160151324085	0.007797393862967633
4.3850005e6	0.010037518881255179	0.006529259854797058	0.00844905715538664
4.3950005e6	0.0048328108672936266	0.002089864158829676	0.004231974921630094
4.4050005e6	0.012810579058835684	0.008962239785112867	0.013079187974585463
4.4150005e6	0.011561515010592674	0.00550302278716478	0.010075957215935514
4.4250005e6	0.010728360823237483	0.0067143482703255	0.0042037658735950955
4.4350005e6	0.013861867704280155	0.012321660181582364	0.010830090791180287
4.4450005e6	0.007997330387554081	0.004579766178771978	0.007079075761760103
4.4550005e6	0.007315598548972189	0.0038291011688835145	0.00644901249496171
4.4650005e6	0.009903052336590168	0.00689237294554268	0.005771415587366507
4.4750005e6	0.00687122170673415	0.00453395191902151	0.007352734429917051
4.4850005e6	0.011541826502456422	0.00767211790833838	0.012113870381586919
4.4950005e6	0.008083689966714217	0.005400448339107397	0.006562054208273893
4.5050005e6	0.011584849767245027	0.00038792495415432363	0.007095500070531809
4.5150005e6	0.013836126629422714	0.0007076350093109871	0.001713221601489758
4.5250005e6	0.009185773074661967	0.0001763668430335097	0.005267489711934157
4.5350005e6	0.012578049951969263	0.0011107108549471662	0.009522094140249762
4.5450005e6	0.013619276514451224	0.0066555740432612314	0.0020213224872126707
4.5550005e6	0.01317705707724192	0.004341007113650367	0.007729793312048396
4.5650005e6	0.014167054805154478	0.003182735600062102	0.003322465455674585
4.5750005e6	0.017208413001912042	0.004178174350258481	0.0016004532256922313
4.5850005e6	0.013030800072899584	0.0006074965068950854	0.004592673592126844
4.5950005e6	0.012414157422081351	0.0027997886951928157	0.006508188061278394
4.6050005e6	0.007118599791013583	0.004989550679205852	0.005600835945663532
4.6150005e6	0.012782042335426845	0.006606187485461735	0.010272156315422193
4.6250005e6	0.01284246575342466	0.008590182648401825	0.012077625570776256
4.6350005e6	0.014751667902149742	0.0019273535952557448	0.0028564368668149245
4.6450005e6	0.015625898453222934	0.005031338048415847	0.001817031798056466
4.6550005e6	0.012548044313814155	0.006292863064285176	0.009782199110709173
4.6650005e6	0.017785167271261594	0.004635227730753729	0.00190447400241838
4.6750005e6	0.015062949640287768	0.0033872901678657073	0.008729016786570743
4.6850005e6	0.011950113378684806	0.00399092970521542	0.007773242630385488
4.6950005e6	0.011575091575091572	0.0011721611721611722	0.005113553113553114
4.7050005e6	0.005383445405059238	6.003842459173871e-5	0.005139289145052834
4.7150005e6	0.012960180315552216	0.00012521913348359628	0.003472743968611737
4.7250005e6	0.013274638274638274	0.002115752115752115	0.005869505869505871
4.7350005e6	0.020723937548134144	0.003710705033956452	0.007603444654484353
4.7450005e6	0.008823787002977755	0.0032842879663688915	0.0063058328954282705
4.7550005e6	0.0168554476806904	0.007910823444804026	0.012405609492988133
4.7650005e6	0.012800503805925198	0.0057773396856689125	0.008148513224905536
4.7750005e6	0.011216758282573168	0.005447432278512355	0.0017927004407467934
4.7850005e6	0.012748756218905475	0.006162369968340118	0.004839439167797376
4.7950005e6	0.016538756715272444	0.008749040675364542	0.00771552826809926
4.8050005e6	0.010371323044453236	0.0031328320802005006	0.008851075056061204
4.8150005e6	0.013586110246029272	0.012275511263365515	0.010671649538046299
4.8250005e6	0.009740588741956732	0.006231950144398844	0.008937528499772002
4.8350005e6	0.013037084857614232	0.011799727422709993	0.012093823972455347
4.8450005e6	0.011602680287801396	0.0067281814686658975	0.010424561981655407
4.8550005e6	0.013905079100749377	0.009048015542603387	0.012311962253677493
4.8650005e6	0.010594293432382237	0.0060498621194214645	0.009961168326861388
4.8750005e6	0.01224069874863526	0.0034433526497018555	0.014596455866297136
4.8850005e6	0.010430301047120422	0.010689354275741712	0.009424083769633508
4.8950005e6	0.011493692287683703	0.005429834828976462	0.00998829496683574
4.9050005e6	0.013922448509952829	0.006213324128408699	0.014175583937406512
4.9150005e6	0.014310919427563221	0.004508919819643208	0.014716068744690584
4.9250005e6	0.0074315751314119995	0.0043955048033351455	0.006760920790284575
4.9350005e6	0.007570841444949166	0.007192299372701709	0.004910231451438459
4.9450005e6	0.011893044619422569	0.006200787401574804	0.011771653543307087
4.9550005e6	0.012380284980144825	0.007620882971268395	0.010313010978743284
4.9650005e6	0.010218539865513927	0.005139289145052834	0.009394812680115274
4.9750005e6	0.011062051939419835	0.006789156340502304	0.010093528936998528
4.9850005e6	0.007815359836005564	0.003916831393220588	0.006398711472289334
4.9950005e6	0.00964855541181544	0.0032880551962052615	0.009163432514014662
5.0050005e6	0.01342548458849698	0.0025103272958373057	0.014095964410549729
5.0150005e6	0.007964173323650446	0.004454127329944323	0.009276204308884047
5.0250005e6	0.011745951841597447	0.007383169729004112	0.009614900578907626
5.0350005e6	0.008151167098925527	0.005434111399283685	0.009435593429665306
5.0450005e6	0.0058674278464954	0.00507453219156359	0.006787186806216303
5.0550005e6	0.006934759026809237	0.006004958933829226	0.007314427398109407
5.0650005e6	0.012328683308859521	0.011074400391581009	0.012016642192853649
5.0750005e6	0.005375679683638161	0.005355083209754489	0.004267589388696655
5.0850005e6	0.008316972076788831	0.008616928446771378	0.0054101221640488655
5.0950005e6	0.009080034797738149	0.005690880092793968	0.008336958097723647
5.1050005e6	0.008457457165109037	0.006619937694704048	0.008498831775700934
5.1150005e6	0.014435499900616178	0.01664678990260386	0.014490161001788909
5.1250005e6	0.011403867102396515	0.009055010893246188	0.012254901960784314
5.1350005e6	0.009846145511674523	0.007963594994311719	0.010607291835960776
5.1450005e6	0.014245929734361609	0.009907883461868038	0.017009425878320484
5.1550005e6	0.007161968154528846	0.005318454711563561	0.008013573479509265
5.1650005e6	0.010639350752177356	0.008742412245975191	0.009422011084718924
5.1750005e6	0.009624606110426086	0.0069872585285655564	0.009247842170160298
5.1850005e6	0.008521439579367237	0.003580817695585169	0.010116943160184933
5.1950005e6	0.012371228844738779	0.007956217807211185	0.008885209713024282
5.2050005e6	0.005430515571839832	0.003227776323824479	0.006036814097531188
5.2150005e6	0.01018027811749785	0.008107985686461023	0.009965122072745391
5.2250005e6	0.010532107207419634	0.007388194608189892	0.010217715947496658
5.2350005e6	0.013565084651679155	0.003608104357479878	0.012212045517624202
5.2450005e6	0.013360604755753314	0.006865700205731784	0.013348643605569113
5.2550005e6	0.009067526209546138	0.005567493651103731	0.008139610601028845
5.2650005e6	0.008210180623973724	0.0062162796152943935	0.007670654468684026
5.2750005e6	0.0072725669957686865	0.005024682651622003	0.005547719793135872
5.2850005e6	0.003574346405228758	0.002110566448801743	0.00392156862745098
5.2950005e6	0.007719298245614035	0.006666666666666665	0.009964912280701756
5.3050005e6	0.00497780976370397	0.0041981528127623844	0.00551757226820199
5.3150005e6	0.005392946652345148	0.0019692087361260296	0.00719656283566058
5.3250005e6	NaN	NaN	NaN
5.3350005e6	0.010543313069908813	0.006965552178318135	0.011904761904761908
5.3450005e6	0.009006598894239343	0.011414303549135009	0.009024433743534864
5.3550005e6	0.011122177954847276	0.012948207171314742	0.01208499335989376
5.3650005e6	0.018518518518518514	0.005555555555555556	0.023703703703703703
5.3750005e6	0.017418981481481483	0.022106481481481477	0.01833333333333333
5.3850005e6	0.02619047619047619	0.03015873015873016	0.03174603174603175
5.3950005e6	NaN	NaN	NaN
5.4050005e6	0.010388231725811345	0.011980588413709433	0.011282984531392174
5.4150005e6	0.004185692541856925	0.00532724505327245	0.0015220700152207
5.4250005e6	0.0087911197536866	0.0019040674120888023	0.008377896613190732
5.4350005e6	0.009269114777363844	0.004168884158240199	0.007841050204009223
5.4450005e6	0.005922492596884254	0.002961246298442127	0.00785374018282477
5.4550005e6	0.011835748792270534	0.004347826086956522	0.00927536231884058
5.4650005e6	0.00717875089734386	0.0033500837520938024	0.006891600861450106
5.4750005e6	0.004596853490658801	0.005162241887905605	0.002733529990167158
5.4850005e6	0.0034949164851125637	0.0024509803921568627	0.0032316630355846048
5.4950005e6	0.007405089695452648	0.007509386733416771	0.008093450146015852
5.5050005e6	0.006214946187661059	0.004926481734121571	0.007048658481127786
5.5150005e6	0.00809975129394367	0.006620958526584661	0.009262620151912348
5.5250005e6	0.01117619336161045	0.010873224264458359	0.009142934087389752
5.5350005e6	0.007515372352539283	0.006870113110149549	0.008593334851590372
5.5450005e6	0.005294445476500094	0.002972320267508824	0.0054244844882036045
5.5550005e6	0.00825386012715713	0.004881925522252498	0.007892824704813806
5.5650005e6	0.013299536863186884	0.003974214544999375	0.006884466140943798
5.5750005e6	0.0148991083998123	0.00226810574065384	0.003941811356170812
5.5850005e6	0.01882671104639068	0.002808404410235074	0.00800221898620068
5.5950005e6	0.00864856126737795	0.002182347235693502	0.0055932751374070475
5.6050005e6	0.013493598599981574	0.004144791378833932	0.005802707930367505
5.6150005e6	0.014419186345913335	0.003825498418303538	0.0027808430809975727
5.6250005e6	0.01037344398340249	0.009716459197786997	0.0052558782849239285
5.6350005e6	0.012526843235504648	0.012884753042233356	0.008112622285850631
5.6450005e6	0.009489714740311397	0.007728150926241619	0.00634162973065121
5.6550005e6	0.011293477596430098	0.0035148847729078794	0.003802188397823828
5.6650005e6	0.007223145729438771	0.002335153961845959	0.0010765455552916965
5.6750005e6	0.013204225352112678	0.006640721522115148	0.0022979985174203113
5.6850005e6	0.014123340085527797	0.007539950483907269	0.010893540400630206
5.6950005e6	0.009755199705503405	0.008834897846493649	0.005080066261733849
5.7050005e6	0.009350198412698409	0.008978174603174603	0.0059722222222222225
5.7150005e6	0.009503177354130558	0.008838821490467939	0.00856152512998267
5.7250005e6	0.00958093809880863	0.006789969174373074	0.009780888111305508
5.7350005e6	0.012939358825801467	0.011201235998455001	0.014117419853225186
5.7450005e6	0.008680868989588973	0.008154299813444062	0.010206415117048806
5.7550005e6	0.007378042065851779	0.006331901772932497	0.006408985794516023
5.7650005e6	0.008952270643308722	0.006297958592732012	0.008522754693306307
5.7750005e6	0.010719330104923324	0.011904761904761904	0.006113801452784504
5.7850005e6	0.01959287531806616	0.025360474978795594	0.011501272264631043
5.7950005e6	0.011786915413414555	0.010501935401992511	0.011929690970239227
5.8050005e6	0.007286405723905723	0.007233796296296296	0.005692340067340068
5.8150005e6	0.007163034705407586	0.005952380952380952	0.0066182405165456015
5.8250005e6	0.010734130324970533	0.007015771454229106	0.010394566986585845
5.8350005e6	0.013272981719583661	0.010277267558820956	0.010688358261173795
5.8450005e6	0.00674786043449638	0.00510204081632653	0.007482993197278911
5.8550005e6	0.008113344635504964	0.008880277710502945	0.007927666101558085
5.8650005e6	0.008035823825297512	0.007851797325481535	0.007042080726291254
5.8750005e6	0.012881647791244453	0.011557056758725743	0.006464004238691304
5.8850005e6	0.00809329181263786	0.00940703256779551	0.0072012456208641485
5.8950005e6	0.0061505065123010115	0.005698263386396527	0.0056560540279787744
5.9050005e6	0.009484913408319941	0.00941796107837886	0.002588823424388502
5.9150005e6	0.010550996483001174	0.004856807904873555	0.0025902975492658963
5.9250005e6	0.010266080033521896	0.00474893498149312	0.005112088833019066
5.9350005e6	0.01491553690553045	0.0037389713793845487	0.007112115343232191
5.9450005e6	0.013236187006678809	0.009198542805100183	0.010892531876138433
5.9550005e6	0.016621224832214763	0.008354306487695749	0.01050055928411633
5.9650005e6	0.0074912510936132985	0.001348789734616506	0.007640711577719452
5.9750005e6	0.012378875968992247	0.006734496124031007	0.010581395348837208
5.9850005e6	0.008145363408521303	0.0052213868003341685	0.007101086048454469
5.9950005e6	0.012108610567514678	0.00989345509893455	0.00167427701674277
6.0050005e6	0.007135357006491026	0.002386407025582283	0.009278350515463916
6.0150005e6	0.005606630449923388	0.0027162557459256167	0.006296141523889121
6.0250005e6	0.009047158143786633	0.004624401785234177	0.005689089638113676
6.0350005e6	0.014643955524012297	0.006363851431275135	0.013333333333333336
6.0450005e6	0.013912469345406528	0.005942275042444821	0.006979815129220902
6.0550005e6	0.013257575757575758	0.00985621521335807	0.005643166357452073
6.0650005e6	0.008584645494173116	0.004937283159861223	0.008807045636509208
6.0750005e6	0.01602229188436085	0.01114594218042494	0.015882967607105537
6.0850005e6	0.011236637512147716	0.0066812439261418844	0.011686103012633627
6.0950005e6	0.010236306218011542	0.006751606228901232	0.00601110748121529
6.1050005e6	0.018493661446681586	0.009545115585384041	0.0074422073079791215
6.1150005e6	0.024599310204909717	0.022925542706431327	0.01241631162507608
6.1250005e6	0.012508122157244964	0.010179770413688541	0.008533679878709118
6.1350005e6	0.014544411668305479	0.0035507483885065002	0.0067300338686769375
6.1450005e6	0.012225213100044862	0.006793565339998719	0.0052938537460744724
6.1550005e6	0.012786997044782906	0.007009168750473592	0.004849587027354702
6.1650005e6	0.01314291627858843	0.005743557901272897	0.006447273103591018
6.1750005e6	0.012467327005090111	0.005434034942908239	0.00730499380932728
6.1850005e6	0.012251289609432574	0.0076762466224514865	0.010734463276836158
6.1950005e6	0.011069283857667834	0.00811149950703594	0.010988617011741506
6.2050005e6	0.015375243664717346	0.013840155945419102	0.010682261208576996
6.2150005e6	0.014827931601917435	0.0137368534020176	0.009000500822780283
6.2250005e6	0.008609073214553077	0.00641313569895693	0.0074562060188650995
6.2350005e6	0.005813953488372092	0.004461871281773932	0.0017847485127095728
6.2450005e6	0.006305928411633108	0.0024328859060402685	0.0036465324384787473
6.2550005e6	0.010168302945301542	0.005259467040673212	0.009770920991117343
6.2650005e6	0.007874800637958533	0.002631578947368421	0.007591706539074959
6.2750005e6	0.008944434233903082	0.0035839000183789747	0.007853948416345034
6.2850005e6	0.01073042168674699	0.005747991967871486	0.010451807228915661
6.2950005e6	0.008137970294467733	0.006494850696061687	0.008021528748123997
6.3050005e6	0.009789461507316794	0.008473595928046735	0.007808433107756377
6.3150005e6	0.01108108108108108	0.009099099099099098	0.00990990990990991
6.3250005e6	0.010202050363292527	0.00955509107196178	0.00891808500049766
6.3350005e6	0.0055749466744231145	0.003926701570680628	0.0045956951716114025
6.3450005e6	0.006478089811423144	0.004951838285171619	0.007149640482973815
6.3550005e6	0.013152435482532572	0.010455563853622105	0.009592564932370758
6.3650005e6	0.015564083820662772	0.010051169590643276	0.010843079922027292
6.3750005e6	0.010846219931271474	0.007860824742268041	0.008144329896907217
6.3850005e6	0.008732737611697806	0.00602491199566748	0.0069591118331979425
6.3950005e6	0.008120748299319728	0.010416666666666666	0.005799319727891157
6.4050005e6	0.011197501329080274	0.012559808612440193	0.009303561935140882
6.4150005e6	0.0284090909090909	0.013888888888888888	0.0303030303030303
6.4250005e6	NaN	NaN	NaN
6.4350005e6	0.013008130081300818	0.008536585365853657	0.010894308943089431
6.4450005e6	0.010238148230580906	0.005860968914607908	0.012226426292751688
6.4550005e6	0.011915090519983807	0.009485800219792931	0.007125918213893227
6.4650005e6	0.0134261787729838	0.0057952545664178646	0.0082043813338188
6.4750005e6	0.014666330475710204	0.0010926206085056312	0.006219532694570516
6.4850005e6	0.02153954802259887	0.009573132454488386	0.002966101694915254
6.4950005e6	0.018419170243204577	0.007600143061516452	0.0042739628040057214
6.5050005e6	0.015045860032667425	0.006847593918834024	0.012338233446412864
6.5150005e6	0.018819218919143982	0.005995503372470647	0.004563244233491548
6.5250005e6	0.019678190911067626	0.002609262883235486	0.001130680582735377
6.5350005e6	0.018096623040878976	0.004039424785910486	0.0008725157537566651
6.5450005e6	0.021425966447848287	0.003403841478239728	0.013202042304886944
6.5550005e6	0.020083993768204297	0.009754115017272911	0.006502743344848609
6.5650005e6	0.018045489364209535	0.006540569206293089	0.00176772140710624
6.5750005e6	0.019541600423953368	0.011261261261261262	0.005511393746687865
6.5850005e6	0.01432815794517922	0.012267586735671842	0.010504121142419016
6.5950005e6	0.01526985701297628	0.008513100256219522	0.004826845193817671
6.6050005e6	0.013978015448603684	0.00944741532976827	0.008841354723707668
6.6150005e6	0.007492912110166058	0.006682867557715674	0.00529229107600918
6.6250005e6	0.0097392397109645	0.00958215519949733	0.00845114671693371
6.6350005e6	0.011107137180098555	0.010173263392147512	0.011429025592115722
6.6450005e6	0.0104522995058913	0.009343722285569492	0.01126314455846953
6.6550005e6	0.00955977410355855	0.006429883649724434	0.012111315234401576
6.6650005e6	0.00661993769470405	0.004932502596053998	0.00809968847352025
6.6750005e6	0.008330932488235859	0.006866416978776529	0.009699414193796215
6.6850005e6	0.011919698870765367	0.012923462986198243	0.011242158092848181
6.6950005e6	0.005212796343901743	0.004712939160239931	0.005541273921736646
6.7050005e6	0.009653698471346811	0.0077157139752227774	0.009056002318336592
6.7150005e6	0.011369897320310544	0.006887052341597796	0.010007513148009016
6.7250005e6	0.01574882134617314	0.013692446584411676	0.013100611896880329
6.7350005e6	0.01794071762870515	0.01300052002080083	0.011804472178887157
6.7450005e6	0.012797881729920564	0.009340982641953516	0.011223889379229187
6.7550005e6	0.008475273594997118	0.005101620998930305	0.010466551468773141
6.7650005e6	0.011235955056179775	0.007373595505617977	0.012578027465667916
6.7750005e6	0.01079683698296837	0.010150547445255476	0.012606447688564478
6.7850005e6	0.013223074464685201	0.013103227868328541	0.01348673697666986
6.7950005e6	0.011495429117205623	0.009448765179424204	0.01297584936553418
6.8050005e6	0.011039310716208938	0.00942380183091007	0.01173936456650512
6.8150005e6	0.008510884668828163	0.005365138181256755	0.01065308012968967
6.8250005e6	0.010533646731087316	0.005745625489683991	0.012414033254983893
6.8350005e6	0.013233321136723994	0.012013660202463715	0.011220880595194533
6.8450005e6	0.009754806125773863	0.003991528185076573	0.008178559791463019
6.8550005e6	0.0071502285124576135	0.005774239520369551	0.005582583910757287
6.8650005e6	0.00630407911001236	0.0040173053152039555	0.006279357231149568
6.8750005e6	0.007650145469659186	0.006052576891105569	0.00661886949293433
6.8850005e6	0.005535055350553506	0.0062730627306273054	0.0046740467404674056
6.8950005e6	0.01122511619749189	0.01026045777426993	0.012680873454354116
6.9050005e6	0.011612021857923496	0.008342053249622136	0.012114870363911174
6.9150005e6	0.009520451339915376	0.0075223319228960965	0.009854254818993888
6.9250005e6	0.011440483225001642	0.008535224213774539	0.014509881163416716
6.9350005e6	0.011438375750643411	0.009436659994280812	0.012486893527785722
6.9450005e6	0.010668748373666407	0.010235059415387283	0.009194205915517391
6.9550005e6	0.012727138968586774	0.0074670786434194066	0.012977267711322005
6.9650005e6	0.015357658214801069	0.007936507936507938	0.012368583797155226
6.9750005e6	0.013359824609482053	0.008860875125605188	0.01214944733717
6.9850005e6	0.012010651732279142	0.00815351671882721	0.00945478504365014
6.9950005e6	0.012549603174603177	0.010482804232804233	0.009761904761904762
7.0050005e6	0.013392504930966468	0.014201183431952667	0.009072978303747535
7.0150005e6	0.007975856865703816	0.00668247467126536	0.0046705468132499815
7.0250005e6	0.011851615646258501	0.012011054421768709	0.009289965986394559
7.0350005e6	0.011685638169048197	0.0054088964236699765	0.009526116089448616
7.0450005e6	0.012690904594076543	0.0030606566499721756	0.0067025289062016945
7.0550005e6	0.0075811105222869934	0.007566389919331096	0.005122769828652182
7.0650005e6	0.012660560117919563	0.004895767530006316	0.008528111181301328
7.0750005e6	0.010487916096671226	0.0031919744642042863	0.008572731418148656
7.0850005e6	0.00829331198861615	0.004135538954108858	0.0061899679829242275
7.0950005e6	0.004745119305856833	0.0021691973969631237	0.0070498915401301515
7.1050005e6	0.012016830694622735	0.0008201397803451718	0.002225074882327771
7.1150005e6	0.013911236256369003	0.001273799946366318	0.0031375703942075617
7.1250005e6	0.00653417645287564	0.002168021680216802	0.00349292381812707
7.1350005e6	0.006617219313554391	0.0025087260034904013	0.0017306573589296105
7.1450005e6	0.0073075390897320985	0.004606114928791954	0.004192809481127377
7.1550005e6	0.014618324002488227	0.012218963831867059	0.013063183151159691
7.1650005e6	0.01992530153508772	0.006476151315789473	0.008511513157894736
7.1750005e6	0.015366430260047283	0.008142894667717362	0.00425531914893617
7.1850005e6	0.01745486052881659	0.011235955056179775	0.0031415953938174297
7.1950005e6	0.01475211608222491	0.007819427650141072	0.008077388149939541
7.2050005e6	0.012351496458761711	0.005654557916381083	0.010692254969156956
7.2150005e6	0.011899579161224786	0.007945145842403134	0.011217530111739952
7.2250005e6	0.009767784740140065	0.01001351517385428	0.008625138223368965
7.2350005e6	0.012537729277919666	0.010912468075226375	0.012413899852952558
7.2450005e6	0.015891177218408336	0.007246376811594201	0.015306381896770908
7.2550005e6	0.008783364369956545	0.006641837368094351	0.008081936685288641
7.2650005e6	0.013467155763874741	0.010800896678214794	0.01302900618164527
7.2750005e6	0.010891590678824718	0.011271529888551166	0.01055386693684566
7.2850005e6	0.008562646370023422	0.008391881342701015	0.008060109289617484
7.2950005e6	0.011169284467713788	0.00894415357766143	0.008813263525305409
7.3050005e6	0.007218080700508817	0.007868891255472726	0.00665010057981304
7.3150005e6	0.008845144356955381	0.006666666666666667	0.009091863517060369
7.3250005e6	0.009363039912520504	0.005148532895935848	0.010552214324767632
7.3350005e6	0.010719342962333615	0.007589917870291701	0.008167657887284054
7.3450005e6	0.008418972332015807	0.007404479578392621	0.00855862977602108
7.3550005e6	0.008474348643567015	0.005210851463873221	0.007821649207628255
7.3650005e6	0.008260046415048248	0.00971051667277391	0.006522535727372663
7.3750005e6	0.011048355132778439	0.006870128154313648	0.007847800237812128
7.3850005e6	0.007645427341069996	0.007481205751405009	0.006335303992409313
7.3950005e6	0.011340996168582375	0.008633461047254152	0.008602809706257982
7.4050005e6	0.0058125741399762745	0.004952550415183867	0.005682087781731909
7.4150005e6	0.008694951170075549	0.009236226276027272	0.0032614704256495306
7.4250005e6	0.007431897818469538	0.007262348818808635	0.00427263479145473
7.4350005e6	0.012012012012012012	0.011208883301906558	0.008324603673440881
7.4450005e6	0.006916604800791883	0.008042563721851028	0.005167037861915369
7.4550005e6	0.011019283746556472	0.007575757575757577	0.010853994490358126
7.4650005e6	0.007155521783181355	0.004939209726443769	0.004875886524822695
7.4750005e6	0.0076664719626168215	0.0066442757009345784	0.003144470404984423
7.4850005e6	0.010554808123518484	0.007175347555897237	0.008943558203600488
7.4950005e6	0.012820512820512822	0.006110051564597019	0.009479409479409479
7.5050005e6	0.011239340007415647	0.0016685205784204673	0.008379681127178346
7.5150005e6	0.013763197586727003	0.0019230769230769232	0.006651583710407239
7.5250005e6	0.012070434535643283	0.005538199375177507	0.004316955410394774
7.5350005e6	0.013285401688027505	0.0026049807231426484	0.0031259768677711778
7.5450005e6	0.014625261487412536	0.010243093125586092	0.006896054245112891
7.5550005e6	0.011085626911314983	0.004396024464831804	0.009097859327217125
7.5650005e6	0.013277467411545623	0.010167597765363127	0.006108007448789571
7.5750005e6	0.011152626811594206	0.0035665760869565215	0.0025362318840579713
7.5850005e6	0.013796828202484415	0.0002945941964943291	0.0028673835125448033
7.5950005e6	0.0196917314894843	0.0026793431287813313	0.0030193027945836933
7.6050005e6	0.01899372478709099	0.004146122814881219	0.001553862244135664
7.6150005e6	0.010577082298393771	0.0010349395595297235	0.0016559032952475573
7.6250005e6	0.013171116853287396	0.004737295434969853	0.0023542922767728967
7.6350005e6	NaN	NaN	NaN
7.6450005e6	0.016062114746325268	0.0021337126600284493	0.0016358463726884778
7.6550005e6	0.008939974457215836	0.0019157088122605363	0.0024521072796934865
7.6650005e6	0.013499364295864185	0.00037394360930371697	0.0008077181960960289
7.6750005e6	0.0234224785876595	0.01018178640097885	0.00213249431917497
7.6850005e6	0.0075680488425337025	0.007504451793436784	0.0014924107521411005
7.6950005e6	0.00913195156987482	0.008140091661536357	0.0018879540324235587
7.7050005e6	0.011641291267723541	0.00575524512112175	0.0015172918955684612
7.7150005e6	0.007219695328857121	0.006678218179192838	0.004736120135730272
7.7250005e6	0.01009706208064621	0.0066445182724252485	0.005055045273923523
7.7350005e6	0.017772922735469553	0.006797059231516161	0.004674712165348869
7.7450005e6	0.021667236857110278	0.004846618770669404	0.003569392176987113
7.7550005e6	0.02115947015310511	0.006795114398761398	0.0022134296691324047
7.7650005e6	0.015257027095467208	0.0051911876424411245	0.0012323795053600067
7.7750005e6	0.016147635524798157	0.0020504933999743688	0.0030757400999615538
7.7850005e6	0.013538171758196481	0.0037965742539290133	0.001977750309023486
7.7950005e6	0.014323283554052784	0.007279045740584202	0.0020850943927867007
7.8050005e6	0.013401662440123979	0.0030642434488588333	0.002507748661594815
7.8150005e6	0.01710645453369551	0.004527228042943991	0.002315353770534213
7.8250005e6	0.014172072907012665	0.0033209762125424778	0.007414272474513438
7.8350005e6	0.016752460941027728	0.00772148469249526	0.008904542581053011
7.8450005e6	0.018120435441642553	0.00413393964448119	0.002535482981948464
7.8550005e6	0.013926477221470454	0.0036761389264772216	0.00467298150654037
7.8650005e6	0.011957693344112098	0.0068490074553130345	0.008739782628222401
7.8750005e6	0.013761923688394274	0.010631955484896661	0.010996290408055115
7.8850005e6	0.011633392928088992	0.010131108462455303	0.00955502582439412
7.8950005e6	0.009698275862068966	0.008412124582869855	0.007341490545050055
7.9050005e6	0.008328879387137002	0.005211117049706039	0.006876892927133439
7.9150005e6	0.011929599315251699	0.010538704327823249	0.009618573797678276
7.9250005e6	0.007537904893177118	0.003388467723409143	0.007408683666436939
7.9350005e6	0.016105941302791693	0.005010737294201861	0.006048675733715103
7.9450005e6	0.012881653236857976	0.009154196130022474	0.006303787754207093
7.9550005e6	0.005573715530969744	0.004358394099404912	0.002061855670103093
7.9650005e6	0.008813744475892544	0.003873082079547148	0.0010427528675703858
7.9750005e6	0.0076388888888888895	0.004092261904761904	0.005257936507936508
7.9850005e6	0.007195345988977342	0.004031434986731986	0.00694019187589304
7.9950005e6	0.01011167097916383	0.006468745744246221	0.007889600072631531
8.0050005e6	0.009897548481522139	0.00845225027442371	0.008298572996706914
8.0150005e6	0.009589770911028235	0.010892085479192565	0.003433374770615047
8.0250005e6	0.010226407914764079	0.009386098427194317	0.008675799086757993
8.0350005e6	0.0086201180293084	0.009747364233141037	0.004217226974338572
8.0450005e6	0.013598326359832635	0.006121183945451727	0.002541453587478692
8.0550005e6	0.014145562400182526	0.00794737242375846	0.0014145562400182524
8.0650005e6	0.017511199903135977	0.012380433466521372	0.007979174234168785
8.0750005e6	0.01740506329113924	0.010516557984912417	0.012453650428333973
8.0850005e6	0.0075780387433503965	0.00652413931546723	0.007307036033323297
8.0950005e6	0.009117562929061787	0.007818459191456904	0.008562166285278413
8.1050005e6	0.009491167940943844	0.008392653132964233	0.007188680903418576
8.1150005e6	0.005869453044375646	0.0045149638802889575	0.00412796697626419
8.1250005e6	0.012541742562234365	0.010283849423193688	0.01302367941712204
8.1350005e6	0.010375307241444507	0.011864246549442238	0.008413688788050674
8.1450005e6	0.01060942511719714	0.006373879430874249	0.012254297228390493
8.1550005e6	0.0037773128777312884	0.0011622501162250117	0.005222377188904385
8.1650005e6	0.008997550405125307	0.0025438100621820235	0.005087620124364047
8.1750005e6	0.012427805280528054	0.007116336633663367	0.012046204620462046
8.1850005e6	0.014333753678015976	0.009247583018074821	0.01003783102143758
8.1950005e6	0.008081001660917337	0.005302159192538648	0.006260380733358885
8.2050005e6	0.00725525427420233	0.006288794511597517	0.005738865294566046
8.2150005e6	0.009166107757657053	0.009240628958938816	0.008346374543557642
8.2250005e6	0.009768778660466318	0.005715946521991862	0.009985144997739457
8.2350005e6	0.007590132827324478	0.003478810879190386	0.006704617330803289
8.2450005e6	0.011977730105220146	0.0073041168658698535	0.011482276024108694
8.2550005e6	0.009266088880693342	0.0062081258835822726	0.008273403405249246
8.2650005e6	0.009551015697137582	0.0038665743305632497	0.005216989843028624
8.2750005e6	0.013334718758658907	0.007446661124965365	0.004793571626489332
8.2850005e6	0.014063735328103141	0.002767134951042997	0.0031746031746031746
8.2950005e6	0.013018867924528303	0.0018867924528301885	0.0015765199161425574
8.3050005e6	0.016953199617956067	0.0020694046482012097	0.004227952881248011
8.3150005e6	0.01777648728868241	0.0025809781907342884	0.002155116789263131
8.3250005e6	0.016800267201068805	0.0029058116232464925	0.0027521710086840356
8.3350005e6	0.012533875338753393	0.0003695491500369549	0.0018970189701897023
8.3450005e6	0.0009689922480620155	0.0	0.001937984496124031
8.3550005e6	0.011611030478955004	0.010643444605708756	0.0023222060957910013
8.3650005e6	0.015279869477911647	0.004706325301204819	0.002033132530120482
8.3750005e6	0.007464960390006093	0.004875076173065204	0.0006093845216331506
8.3850005e6	0.009501557632398756	0.007165109034267913	0.004392523364485981
8.3950005e6	0.010554204308547603	0.006312253880009266	0.0038684271484827415
8.4050005e6	0.016749637004770796	0.0030422457304846843	0.0077992117817880105
8.4150005e6	0.013876639030987244	0.00723231610513318	0.0014699829481978005
8.4250005e6	0.010167944505293904	0.011938663745892662	0.002088353413654618
8.4350005e6	0.010212254705646778	0.003504205046055267	0.005499933253237219
8.4450005e6	0.018808911739503	0.004712939160239932	0.0008911739502999143
8.4550005e6	0.011668454935622316	0.0015498330948974723	0.002336671435383882
8.4650005e6	0.013488910956636875	0.0041928721174004195	0.013262716539777114
8.4750005e6	0.015739565707839822	0.007614213197969544	0.013296672306824594
8.4850005e6	0.008010521281683404	0.004423720707795314	0.006105531643551729
8.4950005e6	0.00935174304739522	0.004732993863428646	0.006201854027940985
8.5050005e6	0.004717862481315396	0.002522421524663677	0.003886397608370702
8.5150005e6	0.01031527146874324	0.005542937486480639	0.009452736318407961
8.5250005e6	0.009576612903225803	0.005040322580645161	0.008602150537634409
8.5350005e6	0.01517412935323383	0.003559127439724455	0.0064446995790279375
8.5450005e6	0.013206112148240334	0.006914194842010648	0.0024061398050197057
8.5550005e6	0.008378042142912682	0.009175025270196717	0.00426094393904051
8.5650005e6	0.009445063792889879	0.0016722408026755853	0.0008670878236095627
8.5750005e6	0.01314577576823244	0.0024700661475341203	0.008540567696558653
8.5850005e6	0.014583333333333332	0.0035984848484848487	0.00866161616161616
8.5950005e6	0.012703147500514296	0.0046972502228622365	0.010957964753480078
8.6050005e6	0.010182156372266053	0.008434353152459752	0.005259444551343724
8.6150005e6	0.011909595344430915	0.007409663012586276	0.00584652862362972
8.6250005e6	0.008015299982809008	0.003739040742650851	0.0033866254082860576
8.6350005e6	0.007369146005509641	0.005179063360881542	0.004760330578512397
8.6450005e6	0.01311251616611582	0.010202615318292857	0.003870287876610624
8.6550005e6	0.008563899868247694	0.006011198945981555	0.004501537110232762
8.6650005e6	0.006989968216130312	0.004419944378228049	0.003506158124751688
8.6750005e6	0.009862397321194998	0.009025270758122742	0.007973630513263224
8.6850005e6	0.011744619205298013	0.007036423841059603	0.009036975717439293
8.6950005e6	0.014613778705636743	0.007683832057527256	0.013581535606587798
8.7050005e6	0.005907310704960834	0.0029373368146214094	0.0064055700609225415
8.7150005e6	0.008170205706702058	0.0046449900464499	0.008615350586153505
8.7250005e6	0.009639111659469466	0.005911988484474605	0.009582562204400576
8.7350005e6	0.01223080524344569	0.011509051186017479	0.0100187265917603
8.7450005e6	0.008720284381248613	0.004332370584314597	0.008575872028438125
8.7550005e6	0.014624148950951786	0.007433652910935112	0.01570098652216201
8.7650005e6	0.014174489643868278	0.010020861272537623	0.01513932349873342
8.7750005e6	0.012810353935552035	0.006603275224511357	0.011225567881669308
8.7850005e6	0.012467099078774205	0.009541267155480355	0.010988907689415304
8.7950005e6	0.010868104548814081	0.0006719075455217362	0.010105489484646912
8.8050005e6	0.009010632546404758	0.0002703189763921427	0.008998618369676217
8.8150005e6	0.004038364462392732	0.0	0.0030960794211677602
8.8250005e6	0.01258627689809176	0.00048721071863581	0.011368250101502232
8.8350005e6	0.01493378416455339	0.00010566356720202875	0.01545505776275007
8.8450005e6	0.01232103524229075	0.0005047723935389134	0.010499265785609398
8.8550005e6	0.009133465628657201	7.632422530911312e-5	0.012395054190199968
8.8650005e6	0.010988006435571157	0.0006216176685680854	0.010384671639608017
8.8750005e6	0.009993129723315222	9.368559115608019e-5	0.008881394041596402
8.8850005e6	0.008646140868831717	0.0	0.008575847040629832
8.8950005e6	0.009272366930917326	0.00033031332578331444	0.009758399395998488
8.9050005e6	0.006647752558967514	0.00267022696929239	0.007721406319537161
8.9150005e6	0.005646982897708937	0.0	0.0077167749965426635
8.9250005e6	0.006171284634760706	8.396305625524769e-5	0.010041981528127623
8.9350005e6	0.01067257349979863	0.0005034232782923883	0.015344341522351994
8.9450005e6	0.005601092896174865	0.0007377049180327869	0.008207650273224044
8.9550005e6	0.01350621285791464	0.0038203287798101414	0.011931774330477733
8.9650005e6	0.009671676021485909	0.0012372502866799446	0.012263866256261694
8.9750005e6	0.013090845194166228	0.010191530486733439	0.014285714285714287
8.9850005e6	0.014534672196754713	0.005602852361202067	0.011758713526886417
8.9950005e6	0.01672272047832586	0.004250747384155456	0.007642002989536622
9.0050005e6	0.014529914529914532	0.004136752136752137	0.010105982905982908
9.0150005e6	0.007362318840579712	0.003942028985507246	0.008115942028985508
9.0250005e6	0.01164710198092443	0.005930545365615065	0.01160430423086329
9.0350005e6	0.015331291996257546	0.007527430466955857	0.008199370587734966
9.0450005e6	0.013120208912475782	0.006654873220453204	0.005745093083986186
9.0550005e6	0.012480310190233853	0.005604022779595299	0.006324972737186478
9.0650005e6	0.013743997350554732	0.008307114864491913	0.01289396699232765
9.0750005e6	0.008076239702794379	0.006353308566198246	0.009066925106337158
9.0850005e6	0.011188702669149597	0.006145251396648045	0.010924891371818745
9.0950005e6	0.010139258766089657	0.007157123834886817	0.010297381269418555
9.1050005e6	0.011966551326412918	0.01172625913110342	0.010188389081122646
9.1150005e6	0.01779026217228465	0.012778144965851506	0.0032165675258867595
9.1250005e6	0.010575843909177242	0.010532677199343867	0.00229646896313563
9.1350005e6	0.011762386647391246	0.009396766986463398	0.009024400928724755
9.1450005e6	0.010500000000000002	0.010466666666666668	0.010346666666666665
9.1550005e6	0.012772628763775535	0.012334578318808501	0.012551298012634297
9.1650005e6	0.015316564336172176	0.01277480689245395	0.008397702515349574
9.1750005e6	0.011931544271251808	0.00913278697305694	0.005667148749263484
9.1850005e6	0.012937145557655958	0.011066477630749845	0.010759294265910524
9.1950005e6	0.010413754542913054	0.008573292330630882	0.008741030658838878
9.2050005e6	0.011351143359718556	0.00909740545294635	0.008597185576077396
9.2150005e6	0.011605372273300886	0.00748152154317649	0.010113574905354245
9.2250005e6	0.01246850452052764	0.010967837557432933	0.011812657477397358
9.2350005e6	0.008609725075824285	0.0020790529302416594	0.0033754035808629293
9.2450005e6	0.014201824688744391	0.010761631130601343	0.0024598014012803065
9.2550005e6	0.011798753339269816	0.010240427426536065	0.003977441377263283
9.2650005e6	0.015789318208673048	0.008980267044783172	0.0034266808460356847
9.2750005e6	0.009248554913294797	0.010115606936416185	0.003673731535003212
9.2850005e6	0.00814111261872456	0.008291873963515753	0.0076134479119553755
9.2950005e6	0.006627783669141039	0.0007953340402969247	0.006044538706256628
9.3050005e6	0.007191744198481444	0.004438028018393755	0.006651695005881725
9.3150005e6	0.012104283054003726	0.010018621973929236	0.009057728119180633
9.3250005e6	0.012492728330424668	0.0058755090168702735	0.009633507853403141
9.3350005e6	0.011901302726524282	0.008014915976560608	0.010818925855973655
9.3450005e6	0.007639896790840188	0.008264796000645057	0.004918561522335108
9.3550005e6	0.005520132247018537	0.003719447396386822	0.004628645648836935
9.3650005e6	0.005988559170539864	0.003158145632225004	0.0
9.3750005e6	0.010128322639780018	0.008127100519401161	0.0032997250229147568
9.3850005e6	0.008532423208191127	0.007773985589685249	0.0045885475919605605
9.3950005e6	0.011231768338124134	0.010433301394655594	0.01009262216544235
9.4050005e6	0.008402633402633404	0.005717255717255718	0.006306306306306307
9.4150005e6	0.009317289211999664	0.007228210913345033	0.008673853096014037
9.4250005e6	0.008076674563859574	0.008148467226649437	0.006906454160384809
9.4350005e6	0.010175282234105765	0.0047534165181224	0.012477718360071303
9.4450005e6	0.01710608913998744	0.007721280602636536	0.008185812931575642
9.4550005e6	0.015443660937270448	0.004921404436609373	0.007036873806375789
9.4650005e6	0.022514040303931282	0.0063759497852659405	0.00178394449950446
9.4750005e6	0.016025641025641024	0.007230172927847345	0.0007006559332140726
9.4850005e6	0.01846884028064383	0.0038519741367450816	0.001444490301279405
9.4950005e6	0.013754578754578752	0.0074358974358974365	0.0036043956043956054
9.5050005e6	0.01004765969554702	0.009354104424526959	0.008393797126191493
9.5150005e6	0.009880811828863774	0.009023444088379153	0.00820824197447574
9.5250005e6	0.009291656947360238	0.008825130238706165	0.007759894253946037
9.5350005e6	0.009216700181940053	0.007181844297615629	0.006358326151489036
9.5450005e6	0.008810432569974554	0.009096692111959286	0.0058269720101781185
9.5550005e6	0.014004602078870112	0.009481869396175515	0.00877568832817583
9.5650005e6	0.006291134339914829	0.002129307007355788	0.006387921022067364
9.5750005e6	0.00904701931150294	0.005583543240973971	0.009219143576826199
9.5850005e6	0.007700205338809035	0.005975885852682567	0.008518928026114885
9.5950005e6	0.01293103448275862	0.01095785440613027	0.01089655172413793
9.6050005e6	0.011342005076142136	0.009649957698815567	0.010469543147208124
9.6150005e6	0.010898603521554341	0.010443230115361265	0.008378870673952642
9.6250005e6	0.013982642237222759	0.014304082288653165	0.011828993892639023
9.6350005e6	0.007709559854219234	0.006634893935146247	0.006915241566208765
9.6450005e6	0.005835999526010191	0.004177035193743335	0.005830074653394951
9.6550005e6	0.008649274274274275	0.0068506006006006	0.007057057057057058
9.6650005e6	0.012221226602947033	0.0077658303464755085	0.011330147351652728
9.6750005e6	0.011742648509966452	0.00967041641997237	0.010380895993684629
9.6850005e6	NaN	NaN	NaN
9.6950005e6	0.012061403508771927	0.005566801619433199	0.006410256410256411
9.7050005e6	0.005750377073906485	0.0005656108597285068	0.003318250377073907
9.7150005e6	0.006384954724866495	0.00619147124835539	0.00304929958981503
9.7250005e6	0.014778550512445095	0.009120302586627623	0.007637872132747681
9.7350005e6	0.011727739422906709	0.0037617277394229073	0.008072225172596922
9.7450005e6	0.009773574089997137	0.006018916595012898	0.0038750358268844947
9.7550005e6	0.014326448292648999	0.00431184366089436	0.006871131511231658
9.7650005e6	0.01370284087232253	0.005597618585387951	0.00742897819193684
9.7750005e6	0.01663834607759841	0.005267629566694988	0.009470404984423676
9.7850005e6	0.012003573693008243	0.003199031644475186	0.005867773358695026
9.7950005e6	0.012902246508803885	0.003035822707953856	0.005693854145584565
9.8050005e6	0.016015625000000002	0.008437499999999999	0.002729166666666666
9.8150005e6	0.013837410427477138	0.004293303681739561	0.0019397084259945641
9.8250005e6	0.012119741100323623	0.0026213592233009712	0.0011779935275080908
9.8350005e6	0.01962955152537607	0.001159848165331084	0.0012512301419935331
9.8450005e6	0.012019660411081321	0.0042001787310098305	0.004909145070002978
9.8550005e6	0.017384830968645997	0.004087113913703509	0.003666725054008291
9.8650005e6	0.014558536749377987	0.0026225539640911837	0.0025687579853405956
9.8750005e6	0.014124293785310734	0.004047993476614829	0.008422156211777042
9.8850005e6	0.014332788266190973	0.004608294930875576	0.007125514097418365
9.8950005e6	0.01407908704883227	0.0043259023354564755	0.007123142250530785
9.9050005e6	0.009996079968639748	0.00431203449627597	0.010314038067860099
9.9150005e6	0.009234475374732333	0.005085653104925053	0.00806566738044254
9.9250005e6	0.009608515502214603	0.006500928704100586	0.00874410630090013
9.9350005e6	0.006173808402657878	0.003976351174593208	0.0044890911944749645
9.9450005e6	0.014405172997494754	0.0018958629561920241	0.006730313494481684
9.9550005e6	0.01219825372367745	0.0029532614278376993	0.004340010272213662
9.9650005e6	0.01980999912441993	0.003502320287190264	0.0035023202871902635
9.9750005e6	0.01014377701331922	0.010496604039869455	0.007232954044279791
9.9850005e6	0.00894593543368339	0.00867366783352781	0.0075301439128743685
9.9950005e6	0.0047632008709853025	0.004929534869654631	0.0038831428052984933
1.00050005e7	0.005447485485938325	0.003920681595415819	0.0050667269848450585
1.00150005e7	0.011034175574991902	0.0054259799157758346	0.007061872367994816
1.00250005e7	0.01368003341687552	0.008841548315232525	0.013004734057365635
1.00350005e7	0.0067090395480226	0.006456820016142051	0.005326876513317191
1.00450005e7	0.008242175630507444	0.006229109693102401	0.008416894560923732
1.00550005e7	0.009902070858283431	0.006986027944111776	0.008570359281437125
1.00650005e7	0.008346306867323992	0.009167964020065733	0.006227296315516345
1.00750005e7	0.010464231354642313	0.009805643367287202	0.010221285563751317
1.00850005e7	0.012100832647085738	0.009653216213743251	0.012151157470948852
1.00950005e7	0.010744123477768338	0.0078589634664401	0.011243273860096291
1.01050005e7	0.01141235813366961	0.010130306851618327	0.0075493905002101715
1.01150005e7	0.004166666666666667	0.005871212121212121	0.003295454545454546
1.01250005e7	0.014726557008294677	0.013918177983973006	0.004217629692113032
1.01350005e7	0.013951077943615256	0.003275290215588723	0.006733001658374792
1.01450005e7	0.010258838383838386	0.009785353535353534	0.008564814814814813
1.01550005e7	0.009020356234096695	0.005190839694656489	0.007267175572519086
1.01650005e7	0.0072269807280513935	0.006602426837972876	0.005389007851534619
1.01750005e7	0.011106004901960785	0.012867647058823527	0.007827818627450979
1.01850005e7	0.008305705207901642	0.009117281392457521	0.00634065478657273
1.01950005e7	0.011449342974885313	0.012984993390871625	0.008397480755773266
1.02050005e7	0.010903836048344717	0.007765516436036668	0.008968295673497984
1.02150005e7	0.012891149254785616	0.010948647312283675	0.011909302818393726
1.02250005e7	0.01450338140633912	0.004481381895217144	0.013476737553980283
1.02350005e7	0.013417721518987345	0.008945147679324894	0.013873417721518988
1.02450005e7	0.009630659253375697	0.004169976171564734	0.00788985967699232
1.02550005e7	0.015622583139984535	0.0006960556844547563	0.015529775715390564
1.02650005e7	0.011726716519374574	0.00234156658357882	0.007054913513105219
1.02750005e7	0.013341779927820015	0.008024264762343546	0.008891960377793134
1.02850005e7	0.008623986538167358	0.007725256233746368	0.007908826678904697
1.02950005e7	0.008903133903133903	0.006742640075973409	0.009040835707502375
1.03050005e7	0.009585289514866981	0.009816474605207	0.004979371176554275
1.03150005e7	0.014570230607966453	0.017330538085255066	0.008693221523410203
1.03250005e7	0.012001504890895411	0.012377727614747931	0.008954100827689992
1.03350005e7	0.012331838565022424	0.01455200914446496	0.013013277059702807
1.03450005e7	0.007237768391411476	0.005455825413586766	0.007374164026751144
1.03550005e7	0.008662354078370139	0.00743549706297866	0.005041267008699531
1.03650005e7	0.00988491574188245	0.006617344841759146	0.008812166050143856
1.03750005e7	0.007882333820900372	0.009182512595481881	0.0018527547537786446
1.03850005e7	0.008799171842650104	0.008971704623878538	0.006314699792960665
1.03950005e7	0.007595821378650777	0.005591113072905172	0.00582652836018539
1.04050005e7	0.011087035030697	0.00877573131094258	0.009996388587937883
1.04150005e7	0.0130272952853598	0.010421836228287842	0.007907361455748552
1.04250005e7	0.006935123042505591	0.005973154362416108	0.004930648769574945
1.04350005e7	0.0183806052923467	0.010669201922569059	0.013479110547720911
1.04450005e7	0.011382488479262673	0.008202764976958526	0.011121351766513056
1.04550005e7	0.01400669320870117	0.011251514626969016	0.00860885119150655
1.04650005e7	0.008699960364645263	0.004716607213634562	0.008038049940546969
1.04750005e7	0.006619529795158288	0.0032006517690875234	0.006925046554934824
1.04850005e7	0.015768218531627187	0.004356112169888375	0.013431345857155825
1.04950005e7	0.008506316257220847	0.0036500983939567067	0.009509299815908081
1.05050005e7	0.009899095337508696	0.006228253305497564	0.007724425887265135
1.05150005e7	0.011322812419810112	0.005388760585065436	0.010366948935078267
1.05250005e7	0.01128966639544345	0.007526444263628967	0.010008136696501222
1.05350005e7	0.015059074181677318	0.007069533217121828	0.008260701142746464
1.05450005e7	0.018270261988662485	0.008349931055615137	0.007803482968183443
1.05550005e7	0.008289222173209824	0.005440376415233053	0.006572562858403176
1.05650005e7	0.011353226017536973	0.007263447192775815	0.006805391964402565
1.05750005e7	0.00998905309250137	0.006622879036672139	0.006655719759168035
1.05850005e7	0.007410636442894505	0.003051438535309503	0.004359197907585003
1.05950005e7	0.01255458515283843	0.0054585152838427945	0.010887918486171762
1.06050005e7	0.007137917407626949	0.0069650266745702434	0.006461173681090695
1.06150005e7	0.013427810836204196	0.00370602359327696	0.009687858857918364
1.06250005e7	0.011685991395026617	0.003609713410632246	0.009377962517319332
1.06350005e7	0.014739422967271069	0.004618542593226138	0.011563462196373588
1.06450005e7	0.014566462571597869	0.012179867009019687	0.007571268681282508
1.06550005e7	0.00810623265203129	0.00804314912944739	0.005942467827403482
1.06650005e7	0.008665511265164644	0.009820912767186598	0.006412478336221837
1.06750005e7	0.006392282528873756	0.006442352627011149	0.005728019226917683
1.06850005e7	0.009910347807301793	0.004860661049902786	0.006070425577878592
1.06950005e7	0.006446512193638632	0.0036489691662105455	0.002882685641306331
1.07050005e7	0.010857763300760047	0.007555193630112198	0.009735794426348173
1.07150005e7	0.010405916752665981	0.005503955968352253	0.005930512555899553
1.07250005e7	0.01101308366342576	0.00714199975993278	0.006697875405113432
1.07350005e7	0.015462042202279896	0.010469722693831354	0.017592368016816233
1.07450005e7	0.01162470766267712	0.0038519741367450816	0.008061631586187923
1.07550005e7	0.016482117856688305	0.00483645157184676	0.00814560264732086
1.07650005e7	0.01268772656654583	0.011090971862592782	0.0006041774555498015
1.07750005e7	0.015516253172848611	0.0118725947760583	0.004519774011299435
1.07850005e7	0.012854511970534074	0.00578268876611418	0.0060699815837937385
1.07950005e7	0.02017386687902316	0.011978233459420002	0.001234322118256022
1.08050005e7	0.014686875807778168	0.008459640465280225	0.0015274350840089295
1.08150005e7	0.018176981734350065	0.008925932493941005	0.004575279304841283
1.08250005e7	0.01551851169644502	0.009393995210904402	0.001301651623994597
1.08350005e7	0.017042697719553614	0.011685266052078279	0.0020054989487303895
1.08450005e7	0.025443687442173443	0.006602742030448315	0.002355118176465641
1.08550005e7	0.013140016058304	0.0036131183991106176	0.0012476066950775123
1.08650005e7	0.014501312335958002	0.0024934383202099737	0.0012073490813648293
1.08750005e7	0.019873458792991565	0.005245511572571924	0.0030932295046506597
1.08850005e7	0.012258327509899835	0.009375727929187049	0.0015606801770323786
1.08950005e7	0.009822427293064878	0.009577740492170023	0.004418344519015659
1.09050005e7	0.006895238095238097	0.003161904761904762	0.0064609523809523815
1.09150005e7	0.00701754385964912	0.007017543859649123	0.005950877192982456
1.09250005e7	0.01085172608941709	0.008828522920203736	0.007741935483870968
1.09350005e7	0.015158451599776183	0.012665954524645202	0.011760516811638432
1.09450005e7	0.011654759327415746	0.010536191094753554	0.008428952875802842
1.09550005e7	0.010046994004213257	0.008548047318100795	0.01046831955922865
1.09650005e7	0.004766768811712631	0.001313293448124909	0.005506104382508879
1.09750005e7	0.004267357115458383	0.0010548523206751056	0.0008183096790691728
1.09850005e7	0.014534008072775469	0.006265437676968491	0.005144888246279896
1.09950005e7	0.010379138788814546	0.012223365928975813	0.0035683650711957455
1.10050005e7	0.009617352158788625	0.012840188254552895	0.0011765909555964806
1.10150005e7	0.011931318867031705	0.012911512201717027	0.006097478537145948
1.10250005e7	0.02405375318066158	0.025127226463104325	0.009319338422391856
1.10350005e7	0.0054652466367713015	0.005044843049327354	0.004409566517189835
1.10450005e7	0.004742421424586201	0.0	0.009212076126712541
1.10550005e7	0.0036342380807156665	0.00015248551387618176	0.005672461116193962
1.10650005e7	0.007556061098472538	0.008016466255010292	0.0065431697540894816
1.10750005e7	0.011122419307938355	0.010443927498303772	0.010332460986720946
1.10850005e7	0.00974411911911912	0.010479229229229227	0.007870370370370371
1.10950005e7	0.013136153337739591	0.011125798634060364	0.010530953954615556
1.11050005e7	0.010695551468083658	0.009230874037740991	0.007834321139042168
1.11150005e7	0.01739405439595193	0.015876027830487034	0.009791271347248576
1.11250005e7	0.01123174840883564	0.005959066516910021	0.005865468613503057
1.11350005e7	0.010562597287080276	0.008616855681565488	0.007616188570157883
1.11450005e7	0.009814698492462312	0.008820142378559465	0.008343802345058627
1.11550005e7	0.009386481453520558	0.006593185364135085	0.0037747244451155067
1.11650005e7	0.0075130208333333325	0.0078125	0.004375
1.11750005e7	0.0161700730526143	0.005581548058770418	0.010391529180004926
1.11850005e7	0.011655295646523718	0.003776803118908382	0.008398310591293047
1.11950005e7	0.005667741784695929	0.005679427850231385	0.004646379656897116
1.12050005e7	0.011613743279569893	0.007896505376344086	0.0005040322580645161
1.12150005e7	0.009301493605223147	0.005858152222520348	0.006528933011358554
1.12250005e7	0.01289814404568503	0.006572145916408212	0.004844188450745828
1.12350005e7	0.01904127829560586	0.0035508211273857075	0.004864624944518421
1.12450005e7	0.01742072007629948	0.004023605150214593	0.00178826895565093
1.12550005e7	0.01879420488250057	0.00975359342915811	0.0006388318503308236
1.12650005e7	0.021584084084084087	0.011448948948948948	0.0010322822822822822
1.12750005e7	0.009827926273549614	0.006393253077603209	0.002475685234305924
1.12850005e7	0.01966314140227184	0.01617704661182922	0.006486486486486487
1.12950005e7	0.010884962349958996	0.009244762543800791	0.0063371356147021544
1.13050005e7	0.019163810456449593	0.005141178390729557	0.005059572384527502
1.13150005e7	0.010495260205068678	0.005320177984136198	0.00713226284903592
1.13250005e7	0.007243174229031624	0.005107051659791789	0.0023374582596739344
1.13350005e7	0.007556270096463021	0.003715612718828153	0.005530546623794212
1.13450005e7	0.007974563014350811	0.006257226416377611	0.005223423791063049
1.13550005e7	0.0040931039686132485	0.0029802323826769277	0.002867059001056285
1.13650005e7	0.010093167701863354	0.006401874250844502	0.005568268497330283
1.13750005e7	0.008463281354125015	0.005097960815673731	0.001999200319872051
1.13850005e7	0.004544349200559305	0.0050155024621557544	0.0023223296249012104
1.13950005e7	0.00744170096021948	0.006470050297210791	0.0049382716049382715
1.14050005e7	0.004648903691368306	0.005689703025256731	0.0003885650846516791
1.14150005e7	0.0025906735751295338	0.004029936672423719	0.0
1.14250005e7	0.002737226277372261	0.0024330900243309003	0.0
1.14350005e7	0.003576758787504503	0.002058566208635685	0.00018527095877721167
1.14450005e7	0.0024428684003152084	0.0044129235618597315	0.00015760441292356184
1.14550005e7	0.007072635971426551	0.003536317985713275	0.002984652379942005
1.14650005e7	0.01071794871794872	0.004	0.005907692307692308
1.14750005e7	0.006133487877909783	0.0021974306964164976	0.0036897517627740755
1.14850005e7	0.01063321385902031	0.004301075268817204	0.004540023894862604
1.14950005e7	0.011092207099012541	0.0017347211102215106	0.0017880971443821724
1.15050005e7	0.013742257882882879	0.001196509009009009	0.0033220720720720724
1.15150005e7	0.012988192552225254	0.0025431425976385107	0.001792310021192855
1.15250005e7	0.01209419969549629	0.005451598644467364	0.001620745542949757
1.15350005e7	0.011166186973670186	0.0032512525317130365	0.0016416160324059267
1.15450005e7	0.017715823271378828	0.005562338895672228	0.00551711662822774
1.15550005e7	0.025241603929734638	0.004298147258262588	0.0042928079448982855
1.15650005e7	0.011294067975511931	0.008127506860882415	0.0031665611146295125
1.15750005e7	0.02195819855685494	0.0037737413950402255	0.005955046860744796
1.15850005e7	0.010486829855977221	0.004024971250205356	0.005180439187339138
1.15950005e7	0.010092536099247507	0.00849094976611755	0.002674394956274151
1.16050005e7	0.013733661678348172	0.005272463219044011	0.006819473385110816
1.16150005e7	0.010506306060192143	0.006169466830578701	0.0041615444156080685
1.16250005e7	0.014371175805760162	0.004170076776179897	0.0036010756459721733
1.16350005e7	0.01564851392024078	0.010205041384499625	0.0014014296463506397
1.16450005e7	0.00854936007173718	0.0059713051275780546	0.005290617102796119
1.16550005e7	0.008816005846884705	0.0031061575004567884	0.004860222912479444
1.16650005e7	0.014687243718780286	0.008051889957503914	0.0014761798255423844
1.16750005e7	0.01224424037377155	0.004269373288222974	0.0005719349121959077
1.16850005e7	0.011532738095238098	0.006433823529411765	0.0015406162464985998
1.16950005e7	0.007498424700693133	0.004788909892879647	0.0025960932577189667
1.17050005e7	0.005734504636408004	0.004365273032915785	0.003633208611246678
1.17150005e7	0.0060975609756097554	0.003100454733360893	0.0020807496210555327
1.17250005e7	0.0066952329941081965	0.004686663095875736	0.0012319228709159078
1.17350005e7	0.004139600050948924	0.0023563877213093874	0.0019105846388995029
