# Supplementary material for: Admixture of evolutionary rates across a butterfly hybrid zone
Source: eLife. 2022 Jun 15;11:e78135. doi: 10.7554/eLife.78135 (PMC9246367; doi:10.7554/eLife.78135)
Supplement: Figure 2—source data 2. [file elife-78135-fig2-data2.zip › Dxy_Pi_10kbWindows_10kbIncrements/Chromosome25.csv]

Position	Dxy	Pi_XY	Pi_KM
5000.5	0.003722334004024144	0.0018108651911468814	0.0024413145539906103
15000.5	0.006687163720215219	0.004765564950038432	0.00363822700486805
25000.5	0.004433221099887768	0.004002992891881781	0.00392068836513281
35000.5	0.01017420582637974	0.00556287512809252	0.008051529790660225
45000.5	0.008223773196991831	0.006248985554293134	0.007098414759508739
55000.5	0.008532842234499693	0.007765500306936772	0.006040515653775322
65000.5	0.009477749433106574	0.009034863945578233	0.008262471655328795
75000.5	0.008843072112565955	0.008240505504527394	0.0061885219203960656
85000.5	0.004448358397687757	0.005058031883665266	0.0029354649324843064
95000.5	0.007514997391757954	0.005379499217527385	0.007211789254042775
105000.5	0.0037760567179131494	0.002620120987939737	0.0035679882865179368
115000.5	0.006844280208209163	0.0032582349902650297	0.005872769897087456
125000.5	0.006461105424769703	0.004435346298191744	0.0045803480040941666
135000.5	0.010225655195512015	0.004123754500544252	0.004764297077786151
145000.5	0.006870128154313648	0.005108556832694763	0.005302329678072841
155000.5	0.008715047829286239	0.0038171449595290666	0.007606696100073583
165000.5	0.008715377268385865	0.005670964660936008	0.00599331423113658
175000.5	0.007403993855606759	0.004516129032258065	0.006660522273425498
185000.5	0.005454049631851651	0.004135987637487501	0.006035814925915825
195000.5	0.0076133730552797076	0.006123800066203244	0.007698491511798365
205000.5	0.007106609899797875	0.006558293553519975	0.007044252354534899
215000.5	0.007547366229439933	0.004554445138455133	0.00831771809285863
225000.5	0.007343124165554071	0.0033934134401424117	0.007409879839786382
235000.5	0.011859280483922319	0.0057306590257879654	0.0076939403586968064
245000.5	0.01413747386670746	0.008949059201468563	0.010290143286930805
255000.5	0.015009024413413126	0.006198347107438017	0.009024413413128148
265000.5	0.011943392824950426	0.002568956192536506	0.005831981251126735
275000.5	0.011860261202639716	0.0019844016798190966	0.004421062347131847
285000.5	0.011148310102942517	0.00639974492119887	0.0011569645622665572
295000.5	0.006310269741812202	0.0055770341732213485	0.002301915300182198
305000.5	0.00847726551520921	0.007298608277800444	0.002484246792692325
315000.5	0.009679821295606851	0.005534872176718789	0.009789029535864979
325000.5	0.008466201080511266	0.004677823165107392	0.005762726753634647
335000.5	0.011083440939556046	0.0020598905490991823	0.005251183668449856
345000.5	0.012535781265422957	0.004293751850755108	0.005547329977297403
355000.5	0.01318703442721965	0.0021139520837527683	0.009086638480638882
365000.5	0.009410195613515117	0.004396364354870579	0.008278996245801223
375000.5	0.01211953002127856	0.008326394671107412	0.006124525858081228
385000.5	0.008966366505041175	0.004617871161394596	0.004448549218810128
395000.5	0.00862026682362174	0.008264665489503631	0.0063762997841867765
405000.5	0.00722558295848198	0.0040328835117108735	0.006979990693345743
415000.5	0.007278295158989846	0.0037125597785049084	0.0066364627905025585
425000.5	0.007983056370153141	0.004724666014988596	0.006451612903225807
435000.5	0.007604502624422943	0.0032884335673180297	0.007146019098210333
445000.5	0.005898213683855749	0.0006740815638692282	0.0041793056959892145
455000.5	0.006375361679172183	0.0028198715119415432	0.004913932617331176
465000.5	0.004203467451750081	0.004023552502453386	0.0038207392868825642
475000.5	0.00767378874510984	0.004965392717424014	0.0061791553816832176
485000.5	0.0036652835408022117	0.002351313969571231	0.0038174273858921164
495000.5	0.0062406156156156155	0.0004692192192192193	0.0047797797797797794
505000.5	0.005846606116449475	0.0005484621122372867	0.0044579000482646665
515000.5	0.006183957732949087	0.0008405379442843418	0.003794428434197887
525000.5	0.005907960199004975	0.00808457711442786	0.0054726368159203976
535000.5	NaN	NaN	NaN
545000.5	NaN	NaN	NaN
555000.5	0.006633499170812602	0.003844414292175486	0.0009196442032262927
565000.5	0.006686199383968147	0.0032679738562091504	0.0037112162872811965
575000.5	0.009906645776210995	0.006985246115680899	0.005705705705705707
585000.5	0.012501748496293189	0.0051755490278360605	0.006378514477549306
595000.5	0.011185865879006674	0.0036374576085767417	0.01014112241549065
605000.5	0.009202746519168414	0.004037128870239684	0.005048000508614661
615000.5	0.016488745448526982	0.008771929824561403	0.010211850380668654
625000.5	0.01133243472617443	0.005641256053117668	0.005301782237531825
635000.5	0.005313865713150577	0.0043040656866640175	0.0033240630380082107
645000.5	0.008650314018248605	0.00598412134139116	0.0036734210214480387
655000.5	0.019226567620712256	0.0032044279367853764	0.0002184837229626393
665000.5	0.022449594564979188	0.0041365329826868295	0.0013697129081744466
675000.5	0.015093998553868405	0.005319698378266707	0.004152463588472265
685000.5	0.010978512810875148	0.0033828227776733694	0.0046607780492388656
695000.5	0.016286504233627097	0.0038592246990380736	0.007188526006566442
705000.5	0.01809830174462412	0.0038544021329623827	0.0014953921057207441
715000.5	0.013506493506493506	0.0018181818181818184	0.0022857142857142863
725000.5	0.016382613291055625	0.010701545778834724	0.0089179548156956
735000.5	0.01601775192063847	0.005631386589095248	0.0067576639069143
745000.5	0.009369037884982279	0.005110384300899429	0.00493322431180158
755000.5	0.019218500797448166	0.006459330143540669	0.0036682615629984048
765000.5	0.009595959595959595	0.01052836052836053	0.005858585858585857
775000.5	0.014870667085558703	0.016598596711697562	0.010074353335427793
785000.5	0.013898241676019453	0.007893752338196782	0.009696969696969699
795000.5	0.013753373468964082	0.009653311189537056	0.009853989343298043
805000.5	0.011134766153014328	0.007738577994052447	0.0063530683968640155
815000.5	0.011317531496903696	0.008541533205210335	0.008680333119795004
825000.5	0.011126014582473517	0.008047874535699545	0.005860503508047875
835000.5	0.009515385440120079	0.009006111289803794	0.008362817626246381
845000.5	0.01284875183553598	0.01167014452430636	0.011701058814436973
855000.5	0.00772524199553239	0.006515264333581534	0.006701414743112435
865000.5	0.015459453952730235	0.014669926650366746	0.013854930725346376
875000.5	0.006440903054448871	0.005577689243027889	0.0050464807436919
885000.5	0.01803698200429255	0.015189037477298993	0.009245501073138514
895000.5	0.01192901234567901	0.008549382716049382	0.008790123456790123
905000.5	0.00778855975485189	0.006384065372829418	0.008512087163772558
915000.5	0.006495214052803198	0.005732618070895131	0.007888923950773116
925000.5	0.010044538209095169	0.00925925925925926	0.008645100796999532
935000.5	0.009502141327623125	0.004966690459195813	0.0106114679990483
945000.5	0.013304566702624953	0.007011866235167206	0.014347357065803666
955000.5	0.009649122807017544	0.006140350877192982	0.007157894736842104
965000.5	0.009691373429831127	0.001996506114299975	0.01049829465102737
975000.5	0.01528036657347002	0.006174277726001864	0.015237651444547995
985000.5	0.006726203933981461	0.006895772100384354	0.00535081769538021
995000.5	0.013393907315925662	0.011350270524582451	0.011938367442954602
1.0050005e6	0.008811454891358768	0.0043055972764593975	0.008491038349854811
1.0150005e6	0.009549973835688121	0.007064364207221349	0.00968079539508111
1.0250005e6	0.008746303108995167	0.006744571881988026	0.007631825723147948
1.0350005e6	0.015538470602097329	0.006951808648521268	0.011676681984211146
1.0450005e6	0.008402235492267646	0.0039810136273158775	0.005757158168733731
1.0550005e6	0.0065758433592828505	0.005720688841707949	0.005567350790280726
1.0650005e6	0.014511796309273536	0.012321887409483765	0.011282410651716888
1.0750005e6	0.013583059141145703	0.011895722601872943	0.008470429427149245
1.0850005e6	0.013079222720478326	0.010587942202291978	0.011609367214748383
1.0950005e6	0.011842865395725018	0.010109763142692086	0.010051993067590987
1.1050005e6	0.009754224270353303	0.009062980030721965	0.005591397849462367
1.1150005e6	0.009623893805309734	0.00741150442477876	0.008259587020648966
1.1250005e6	0.010648480497726728	0.008225652069873177	0.006030150753768845
1.1350005e6	0.011987461877329715	0.006777363605557439	0.003874392861177002
1.1450005e6	0.010280762343310308	0.006939114863136353	0.006178050652340753
1.1550005e6	0.012119417390541369	0.004277441431955778	0.010353601825041676
1.1650005e6	0.01639812230398376	0.004969127970904171	0.005506216696269982
1.1750005e6	0.0130173775671406	0.006350710900473934	0.0051058451816745655
1.1850005e6	0.008938869665513263	0.0037485582468281425	0.005132641291810841
1.1950005e6	0.01867264191207853	0.0025608194622279133	0.0020771091193626406
1.2050005e6	0.01482993197278911	0.0055782312925170075	0.00253968253968254
1.2150005e6	0.01595968080638387	0.005623220868915956	0.007158523496196742
1.2250005e6	0.012319316688567674	0.007519345889910936	0.0036501679077237557
1.2350005e6	0.018818124750328135	0.004593962221080865	0.0024767448496262052
1.2450005e6	0.0163654837070905	0.0029755424921982724	0.004427026634734016
1.2550005e6	0.012609929078014186	0.004680851063829788	0.00502695035460993
1.2650005e6	0.014105994460874056	0.009341407313523916	0.006431019105290333
1.2750005e6	0.016178343949044584	0.005477707006369427	0.001698513800424628
1.2850005e6	0.01798871063576946	0.005496137849079025	0.0018657159833630422
1.2950005e6	0.027982671818288257	0.005737033134293408	0.004706708816297858
1.3050005e6	0.018394113883557266	0.003021255420487666	0.0016919030354730932
1.3150005e6	0.018291934989267098	0.005734437289175099	0.0018276602269242566
1.3250005e6	0.019196470477799682	0.005350605463249788	0.0021026940767858823
1.3350005e6	0.013209606986899559	0.0032751091703056763	0.002328966521106259
1.3450005e6	0.01708977189109639	0.005997056659308316	0.00188373804267844
1.3550005e6	0.02219960802050355	0.006935021860394994	0.0014925373134328354
1.3650005e6	0.017717930545712256	0.0032286006772186786	0.0011969446413103396
1.3750005e6	0.020539798719121684	0.0003964623360780727	0.0022323879231473014
1.3850005e6	0.01273383590602688	0.003569861593075665	0.0013960352598619914
1.3950005e6	0.013595670764297171	0.0012693746659540352	0.001113486549082487
1.4050005e6	0.016235263123229926	0.0035566093657379973	0.000935256536916288
1.4150005e6	0.017689530685920576	0.0047332531087043725	0.002294424388287204
1.4250005e6	0.018869233437391605	0.0029136316337148803	0.0005966007630939993
1.4350005e6	0.014959652389819993	0.002793296089385474	0.0012787088764742395
1.4450005e6	0.023956025925014352	0.002789400278940028	0.00045943063417835754
1.4550005e6	0.01512780386019822	0.0010954616588419407	0.0002608242044861763
1.4650005e6	0.015890253644897143	0.0033203515078889557	0.001078490113840623
1.4750005e6	0.015243209455619954	0.00778497556540516	0.0005114217524718718
1.4850005e6	0.01272636111602666	0.004276529227865275	0.0003539196602371262
1.4950005e6	0.011654204744761379	0.004292439767377458	0.0012923474568448258
1.5050005e6	0.011668775481512725	0.010262898917475045	0.0036131027695768315
1.5150005e6	0.006798952457695407	0.006748589846897663	0.0024039752887456355
1.5250005e6	0.016320512820512823	0.005512820512820513	0.0031282051282051286
1.5350005e6	0.010305243934255153	0.00687016262283677	0.0017914601269675623
1.5450005e6	0.015197777411013918	0.012818396875171922	0.003014798921714254
1.5550005e6	0.011262472366612895	0.010814363386508931	0.0016968393379936668
1.5650005e6	0.011827168540546412	0.007848568790397047	0.0011732116669382435
1.5750005e6	0.01608976924102975	0.009136988128584766	0.0017340269441109776
1.5850005e6	0.012547142442703803	0.005318634561454404	0.0010733971569480707
1.5950005e6	0.005811487231695935	0.004666157631288709	0.0060235853058454225
1.6050005e6	0.013432081486665111	0.0054039343752429825	0.003856620791540316
1.6150005e6	0.01356052984574111	0.007000335345405769	0.0019617706237424547
1.6250005e6	0.014089061345158903	0.005389258438038926	0.000652870165065287
1.6350005e6	0.021355921627355546	0.008361412704355422	0.007325595906651691
1.6450005e6	0.012993149066855657	0.006142215922513583	0.007717143082132451
1.6550005e6	0.010165570976381785	0.009171333495657819	0.00844087330573817
1.6650005e6	0.006760485651214127	0.0052428256070640175	0.0064017660044150115
1.6750005e6	0.012722646310432573	0.0	0.015267175572519085
1.6850005e6	0.00675310642895732	0.004592112371690978	0.006050783360345759
1.6950005e6	0.010477965215117041	0.011507780829083302	0.008683143716490127
1.7050005e6	0.009151593453919034	0.007967269595176572	0.00717772035601493
1.7150005e6	0.00941358024691358	0.008281893004115226	0.007345679012345679
1.7250005e6	0.010662884756802188	0.009769933816577371	0.009559827712995062
1.7350005e6	0.010433795317516252	0.005990133897110641	0.007548351734398245
1.7450005e6	0.010216998191681738	0.005635925256178421	0.0073417721518987365
1.7550005e6	0.013819494012213497	0.0019034023316678564	0.006598461416448569
1.7650005e6	NaN	NaN	NaN
1.7750005e6	0.0008012820512820514	0.0	0.0016025641025641027
1.7850005e6	0.007255078554988491	0.00495346742719904	0.005383768638046632
1.7950005e6	0.007803121248499399	0.0078031212484994	0.00704281712685074
1.8050005e6	0.011054098568351706	0.005004434308881288	0.007272266565311035
1.8150005e6	0.00914039039039039	0.00487987987987988	0.006831831831831832
1.8250005e6	0.009708121827411164	0.005203045685279188	0.006159052453468697
1.8350005e6	0.015376898824878188	0.0069360848380624835	0.009079965606190886
1.8450005e6	0.011515683263873656	0.006214813190027052	0.006785113694523653
1.8550005e6	0.018412090251170708	0.008514261387824606	0.014020150418617853
1.8650005e6	0.016441120607787275	0.004036087369420702	0.018043684710351376
1.8750005e6	0.018365092515879585	0.00883733775200221	0.012151339409003037
1.8850005e6	0.01429944724825763	0.004325883201153569	0.0114075142193383
1.8950005e6	0.013116425658138675	0.002904461747620813	0.01200098875293536
1.9050005e6	0.010127314814814816	0.004050925925925926	0.009002057613168725
1.9150005e6	0.020960577456968346	0.00416435313714603	0.002751557776543895
1.9250005e6	0.023013650682534133	0.011958931279897328	0.0007233695018084239
1.9350005e6	0.01813582053157766	0.006035113386978787	0.0017556693489392831
1.9450005e6	0.010660247592847312	0.013984410820724437	0.0009628610729023381
1.9550005e6	0.01142992809659476	0.013024013024013022	0.005752272418939085
1.9650005e6	0.020165598290598292	0.009577228327228326	0.006471306471306471
1.9750005e6	0.011270108492330714	0.007388701833146278	0.004377104377104377
1.9850005e6	0.011439842209072978	0.009467455621301774	0.008441814595660747
1.9950005e6	0.011271826948136566	0.008209538702111024	0.003987490226739641
2.0050005e6	0.01791076791076791	0.010510510510510511	0.008537108537108538
2.0150005e6	0.01542689776921842	0.00601829561868079	0.007270101107366394
2.0250005e6	0.019814469802825644	0.009781089892873778	0.006567303213786679
2.0350005e6	0.007383056693252856	0.003952001149673061	0.005848961701516133
2.0450005e6	0.016318340148417387	0.010904134484325307	0.01229744055732243
2.0550005e6	0.00728882833787466	0.003950953678474115	0.00924613987284287
2.0650005e6	0.010240876965238711	0.009627866724361748	0.006360882734746862
2.0750005e6	0.006747483989021042	0.0020966758157974995	0.010201280878316562
2.0850005e6	0.0016688299647691456	0.0013597873787007848	0.001297978861487113
2.0950005e6	0.012444501366120216	0.0034579918032786885	0.009170081967213113
2.1050005e6	0.010960241391551294	0.002928647497337593	0.005857294994675186
2.1150005e6	0.006222095563788352	0.003324783889047212	0.002488838225515342
2.1250005e6	0.006792310996563574	0.0042955326460481094	0.005519759450171821
2.1350005e6	0.008162855996791016	0.003489771359807461	0.005760128359406337
2.1450005e6	0.016189502385821408	0.00898943421949557	0.012338104976141786
2.1550005e6	0.039393939393939405	0.012121212121212121	0.029090909090909094
2.1650005e6	0.014013452914798205	0.005418535127055307	0.01038863976083707
2.1750005e6	0.020651647286821707	0.009689922480620153	0.013880813953488369
2.1850005e6	0.020403562168864842	0.006030887160410326	0.015759215421034832
2.1950005e6	0.015408679446219384	0.007255058572949946	0.010117145899893503
2.2050005e6	0.00842576791808874	0.005083902161547212	0.0071387940841865765
2.2150005e6	0.004942528735632184	0.0036015325670498088	0.0025440613026819917
2.2250005e6	0.00524534686971235	0.005245346869712352	0.003181049069373943
2.2350005e6	0.008574816357221354	0.005755104401642663	0.0069061252819711955
2.2450005e6	0.012281791209549435	0.009452839301731871	0.010073828744911336
2.2550005e6	0.010099373514798017	0.008344134802333118	0.00826312378483474
2.2650005e6	0.014838393731635648	0.011524649036891937	0.01219719229513549
2.2750005e6	0.01356101651186791	0.009481424148606811	0.010474716202270381
2.2850005e6	0.013096246119108099	0.0065763477279141965	0.006830369743155517
2.2950005e6	0.008714487205319367	0.006044731009470079	0.004580562831620659
2.3050005e6	0.010755836651831031	0.008823299757944875	0.00515343171702975
2.3150005e6	0.01108824874256973	0.004839201341258955	0.0049382716049382715
2.3250005e6	0.013471370143149282	0.003425357873210634	0.0007566462167689165
2.3350005e6	0.012668573763792398	0.006334286881896199	0.006484130227489443
2.3450005e6	0.012331758304696452	0.01002290950744559	0.0037371134020618554
2.3550005e6	0.009641105662059743	0.004569772625947392	0.005364838757616287
2.3650005e6	0.012125837361146445	0.002204697702026626	0.004935131009921138
2.3750005e6	0.014213593548824288	0.006031036118452259	0.0014230534661516568
2.3850005e6	0.01771585827313381	0.009219126246990025	0.0007567939456484347
2.3950005e6	0.015678290526901926	0.00675158348994223	0.0014199206514930046
2.4050005e6	0.01186164908413373	0.0030441400304414	0.005143546947987194
2.4150005e6	0.014688587825759714	0.003269357418383667	0.006924451971022674
2.4250005e6	0.014229024943310657	0.009826152683295541	0.005563114134542706
2.4350005e6	0.009676703820773026	0.00890034935950757	0.0021848832695613597
2.4450005e6	0.008475830927529794	0.010252424309719446	0.00205788733436968
2.4550005e6	0.010188447985291865	0.005311271130177213	0.003922169449977019
2.4650005e6	0.01718969256282689	0.003412425054216099	0.006365607858145173
2.4750005e6	0.01755412521942657	0.005688836876666017	0.002951693648007281
2.4850005e6	0.015869086908690867	0.006215621562156216	0.0011001100110011
2.4950005e6	0.01501177394034537	0.006181318681318681	0.003663003663003663
2.5050005e6	0.01704454734152962	0.004444089626909362	0.001468944595241897
2.5150005e6	0.0148634682332463	0.002529373368146214	0.004068755439512619
2.5250005e6	0.017566532644074286	0.0050418022847660985	0.0012764056417129365
2.5350005e6	0.018581335745514852	0.0020604050454796725	0.0018493391627719985
2.5450005e6	0.017083639931322052	0.0034584253127299485	0.000755457444199166
2.5550005e6	0.011404829624672356	0.006023088505939435	0.0006692320562154926
2.5650005e6	0.01368520568160856	0.0035279468732706144	0.001503412654491791
2.5750005e6	0.010936582501467998	0.00538265805441378	0.0011743981209630066
2.5850005e6	0.014066601049868765	0.009213692038495189	0.0015638670166229223
2.5950005e6	0.01548431105047749	0.010959527057753526	0.007685311505229648
2.6050005e6	0.014395363408521303	0.012781954887218045	0.007731829573934837
2.6150005e6	0.013467663758482204	0.009832433180999862	0.0022711535798365877
2.6250005e6	0.020242858730688006	0.004696009781038124	0.0020228965210625765
2.6350005e6	0.022649572649572656	0.00404040404040404	0.0016161616161616166
2.6450005e6	0.0165537456152996	0.005333717745423093	0.0029695833933977224
2.6550005e6	0.014635050018525378	0.004693096208472274	0.001469680128442633
2.6650005e6	0.02180391169310837	0.006505498195248886	0.002014605892722237
2.6750005e6	0.01455751912790304	0.0037240165210914757	0.0028167106777710073
2.6850005e6	0.013250109505037232	0.0056504599211563734	0.0032063074901445463
2.6950005e6	0.010252742012398662	0.005573438245112065	0.0018359561278016216
2.7050005e6	0.00759514668941656	0.005805962367884734	0.00633205365183184
2.7150005e6	0.011352772466539195	0.004169322285957085	0.005353728489483747
2.7250005e6	0.004723219346306442	0.0041564330247496695	0.0028843126141444675
2.7350005e6	0.008677486742728589	0.00808827467995072	0.0064170550109807715
2.7450005e6	0.006243128632008796	7.852991989948171e-5	0.008428878069211037
2.7550005e6	0.007506361323155217	0.0015549901046084252	0.004828951088493074
2.7650005e6	0.01205564608606434	0.009837648620918583	0.005624962278954674
2.7750005e6	0.01068096251432313	0.006356741419763191	0.006656845091940852
2.7850005e6	0.008753845146933701	0.008606584200536685	0.005366843379802343
2.7950005e6	0.01398825103239691	0.005699994183679405	0.008363869016460187
2.8050005e6	0.010091145833333334	0.006789434523809524	0.005853174603174602
2.8150005e6	0.014299135663284475	0.003006388575723412	0.006568959037955654
2.8250005e6	0.015849227974568576	0.005449591280653951	0.007956403269754768
2.8350005e6	0.01756663205261336	0.004672897196261683	0.008099688473520248
2.8450005e6	NaN	NaN	NaN
2.8550005e6	0.010458167330677288	0.005644090305444888	0.0048841670355614574
2.8650005e6	0.013962439933313716	0.007404138472099637	0.005687947435520252
2.8750005e6	0.016371805672563886	0.004296545914069082	0.006447627071047459
2.8850005e6	0.010177660930528997	0.004541108986615679	0.0051147227533460795
2.8950005e6	0.011528262837925234	0.004753589445091191	0.007864441857456992
2.9050005e6	0.004704301075268816	0.00427663734115347	0.003405017921146953
2.9150005e6	0.0069391311740202325	0.0024441043951372947	0.004641673042591175
2.9250005e6	0.00802825947334618	0.004525018975886028	0.006072283528930927
2.9350005e6	0.008358921869669054	0.007505970658478335	0.004179460934834527
2.9450005e6	0.008743040853132596	0.005253665804124519	0.005300713557594291
2.9550005e6	0.012757490636704116	0.003160112359550562	0.008333333333333333
2.9650005e6	0.008901266928789864	0.004805591961555264	0.00816950633464395
2.9750005e6	0.013065189137423902	0.010773650728504001	0.00705930638210548
2.9850005e6	0.014899789029535863	0.012869198312236289	0.014936708860759493
2.9950005e6	0.012152777777777781	0.013888888888888888	0.010029498525073744
3.0050005e6	0.00883057903368235	0.005130145914805938	0.005845002312770699
3.0150005e6	0.011440011440011444	0.006899756899756901	0.008065208065208065
3.0250005e6	0.013076626133950971	0.012256321173518624	0.01019108280254777
3.0350005e6	0.01218087019057893	0.011686443725278675	0.008953613807982739
3.0450005e6	0.00896895960068632	0.00709717672749961	0.006582436437373265
3.0550005e6	0.010462115880835093	0.00874970677926343	0.010405817499413559
3.0650005e6	0.014928741858515511	0.009866511897852582	0.011710840265686466
3.0750005e6	0.0103359173126615	0.005906238464377999	0.006164636397194537
3.0850005e6	0.016845804051260852	0.002101419319277938	0.0042579578338156265
3.0950005e6	0.009225892559225894	0.0076743410076743415	0.007701034367701034
3.1050005e6	0.0077175697865353035	0.003776683087027915	0.0055566502463054186
3.1150005e6	0.010738084890627263	0.006591337099811676	0.009343763581051715
3.1250005e6	0.008568548387096774	0.006081989247311828	0.008118279569892473
3.1350005e6	0.010081230055120394	0.008616187989556136	0.009387873513199882
3.1450005e6	0.013615295480880647	0.009398738251577185	0.01217973477533153
3.1550005e6	0.013121842623512285	0.0059936638410822834	0.015086908125695693
3.1650005e6	0.01182542793675683	0.004834705344309422	0.010074480595844766
3.1750005e6	0.010435242057988245	0.007364110692820817	0.009246417013407305
3.1850005e6	0.012181616832779622	0.00858250276854928	0.009324473975636766
3.1950005e6	0.006106321839080459	0.005028735632183909	0.005363984674329501
3.2050005e6	0.008864130053955576	0.00854880526942751	0.005815990470184289
3.2150005e6	0.01839659178931061	0.01510457010069713	0.013839400981151561
3.2250005e6	0.013364004819805014	0.008325117756599847	0.012443860225654507
3.2350005e6	0.01117564237944386	0.004399859204505456	0.014783526927138331
3.2450005e6	0.006584922797456857	0.004995458673932788	0.007175295186194369
3.2550005e6	0.01273148148148148	0.010185185185185184	0.01062962962962963
3.2650005e6	0.010239531907112819	0.009051014810751509	0.008703602121045897
3.2750005e6	0.01197786369494352	0.008225305132287164	0.011234932908801454
3.2850005e6	0.011003070624360288	0.0016632548618219038	0.013681337427499145
3.2950005e6	0.011009639776763063	0.004972095383054288	0.009903602232369356
3.3050005e6	0.009477057339605919	0.0061703143110383865	0.009572509715688278
3.3150005e6	0.008022774327122154	0.008850931677018633	0.007184265010351966
3.3250005e6	0.006288373935432759	0.008318478906714201	0.0036838978015448606
3.3350005e6	0.009815494928296609	0.007301504022385449	0.008796782091640433
3.3450005e6	0.011184451778511186	0.010267693436010267	0.007407407407407408
3.3550005e6	0.012129873937261797	0.008721782468484316	0.004866608032834946
3.3650005e6	0.007425898015573976	0.005934438583270535	0.004056769655865361
3.3750005e6	0.013266509433962266	0.01008909853249476	0.014098532494758908
3.3850005e6	0.014528593508500774	0.008346213292117466	0.013230293663060277
3.3950005e6	0.007885275371792776	0.006727678814621126	0.00855259574004467
3.4050005e6	0.009917687832652558	0.006993439782151257	0.009766060155959896
3.4150005e6	0.01046549479166667	0.0041015625	0.009609375
3.4250005e6	0.009109491645929611	0.0052435122644863144	0.0069676501955207954
3.4350005e6	0.010042629939334318	0.002951303492375799	0.012821774061321529
3.4450005e6	0.007732732732732732	0.004804804804804805	0.009519519519519518
3.4550005e6	0.005681011219997159	0.004615821616247692	0.0049992898735975
3.4650005e6	0.010741859684457873	0.008853642161799262	0.008559919436052367
3.4750005e6	0.008056758056758056	0.0054353054353054354	0.008215488215488216
3.4850005e6	0.00806451612903226	0.008499130770716632	0.005962269010366364
3.4950005e6	0.008127458210422813	0.006575712881022614	0.007448377581120945
3.5050005e6	0.011384335154826961	0.002558764853846821	0.006227773440888195
3.5150005e6	0.007701891493940421	0.008579680598029221	0.0062861026163778455
3.5250005e6	0.010293091416608514	0.01153756687601768	0.0077320307048150735
3.5350005e6	0.008844884488448846	0.0066336633663366335	0.008039603960396042
3.5450005e6	0.012204459144922209	0.01154600024500796	0.00877128506676467
3.5550005e6	0.008090001264062698	0.007868790291998483	0.005726204019719378
3.5650005e6	0.010896708286038588	0.007567158531971245	0.008914112750662126
3.5750005e6	0.010139199175116	0.009022168757518474	0.007378129117259551
3.5850005e6	0.010719052385719052	0.008647536425314203	0.011133355577800022
3.5950005e6	0.011590931158364891	0.011457423050781628	0.010166035537430817
3.6050005e6	0.009744884744884745	0.006539756539756539	0.009116809116809118
3.6150005e6	0.013621296871763	0.008856432566811684	0.012015744769007663
3.6250005e6	0.017269483914621395	0.013686412007135386	0.00677861844128683
3.6350005e6	0.01624839124839125	0.009376723662437948	0.006140834712263284
3.6450005e6	0.010234209129511678	0.004810244161358811	0.01162420382165605
3.6550005e6	0.01705100644909126	0.013354178880854668	0.007830108787701125
3.6650005e6	0.014273488599547648	0.006510177883733724	0.011724433033804021
3.6750005e6	0.013921318899030637	0.005908158211278568	0.008236043302908088
3.6850005e6	0.013102119460500961	0.007064868336544637	0.007527296082209377
3.6950005e6	0.025106350653296878	0.008204193254329991	0.001473716195685202
3.7050005e6	0.020787232615838532	0.01109769999329444	0.0015422785489170524
3.7150005e6	0.017166587314182937	0.007644289266254034	0.001745754642120298
3.7250005e6	0.014865669420257499	0.011312048820421224	0.0063555853241050835
3.7350005e6	0.007481975241463747	0.00555479980048066	0.007073867501020269
3.7450005e6	0.014338731443994607	0.0043859649122807015	0.010661268556005398
3.7550005e6	0.013793640897755609	0.0064941812136325855	0.01084788029925187
3.7650005e6	0.010815307820299496	0.0022185246810870773	0.009650582362728784
3.7750005e6	0.012640700375201	0.004734679292478113	0.009767137156810194
3.7850005e6	0.011176411492867189	0.00477195097448262	0.008639742816958007
3.7950005e6	0.014465065502183407	0.009143013100436683	0.006713973799126638
3.8050005e6	0.02016645326504482	0.004139991463935125	0.0012462654716175843
3.8150005e6	0.01164684225431889	0.00814216935712263	0.004871141319739451
3.8250005e6	0.016062340966921117	0.014312977099236643	0.011959287531806615
3.8350005e6	0.00870147255689424	0.005957161981258366	0.009036144578313253
3.8450005e6	0.015924212917883804	0.01257708536189549	0.01264199935086011
3.8550005e6	0.009063975092899468	0.00509691674199056	0.006256904690167721
3.8650005e6	0.004839049021670524	0.004418262150220913	0.0033101900554036046
3.8750005e6	0.011509737190395162	0.007231990924560409	0.011703535640007562
3.8850005e6	0.013851167843563281	0.010456273764258554	0.013344196994387107
3.8950005e6	0.00828593497647637	0.008145495400603891	0.006418088617372374
3.9050005e6	0.021584357852330347	0.0105924845453914	0.004542613044384247
3.9150005e6	0.014658809835588532	0.005347010039284155	0.0076531354575876615
3.9250005e6	0.007382957009822681	0.004241612450567675	0.0031126419186120677
3.9350005e6	0.01573160331384016	0.005116959064327485	0.0037768031189083823
3.9450005e6	0.016511867905056758	0.007120743034055727	0.012961816305469557
3.9550005e6	0.01300921796015462	0.008846268212905144	0.011418376449598576
3.9650005e6	0.012026071789222437	0.006793353529789772	0.005489764068667953
3.9750005e6	0.010363790186125212	0.008565989847715736	0.004653130287648054
3.9850005e6	0.011861313868613143	0.00608272506082725	0.0019464720194647199
3.9950005e6	0.011995848161328588	0.00527876631079478	0.00708185053380783
4.0050005e6	0.01533364154723378	0.006112909025530386	0.014331946370781322
4.0150005e6	0.014892904953145915	0.001004016064257028	0.011264104035188374
4.0250005e6	0.014292463973541223	0.0007087172218284903	0.007689581856839122
4.0350005e6	0.018663194444444448	0.004166666666666667	0.015173611111111106
4.0450005e6	0.010592835060920167	0.00281869430805601	0.0073467903255137286
4.0550005e6	0.013036985986675858	0.008385021824029405	0.009372846312887661
4.0650005e6	0.017896678966789672	0.01014760147601476	0.00961869618696187
4.0750005e6	0.014581666222103674	0.007068551613763671	0.007646483506712901
4.0850005e6	0.018704379562043794	0.009597188429305218	0.003460394701270614
4.0950005e6	0.01713117800074322	0.008732813080639168	0.007283537718320326
4.1050005e6	0.026845637583892617	0.017897091722595078	0.017897091722595078
4.1150005e6	0.02483610690872415	0.018154311649016642	0.017044881492687843
4.1250005e6	0.021873514027579654	0.012077983832620065	0.006714217784117928
4.1350005e6	0.017398085403893728	0.0033881897386253625	0.0023663547380875553
4.1450005e6	0.01726279185295579	0.004388143732406028	0.007650273224043716
4.1550005e6	0.013570336391437307	0.0052126772310258545	0.005045871559633027
4.1650005e6	0.01433691756272401	0.010508308895405669	0.011795373085695664
4.1750005e6	0.013227794305142369	0.008251877036407423	0.00919393681824621
4.1850005e6	0.015166062157741272	0.00960102410923832	0.011250977882085199
4.1950005e6	0.020306315608329035	0.008174152469454483	0.013766993632765444
4.2050005e6	0.010892437182819653	0.007055328629780912	0.007797994801336799
4.2150005e6	0.010971421919562309	0.011873581281648332	0.00531983004481695
4.2250005e6	0.01879013426736719	0.010386261918661217	0.00573068690406694
4.2350005e6	0.013905562224889955	0.005202080832332933	0.006002400960384153
4.2450005e6	0.009828523630280217	0.009021927466093087	0.004743980402700603
4.2550005e6	0.011036942855124672	0.00914741823832733	0.008094935367662641
4.2650005e6	0.012176560121765602	0.010007610350076104	0.006986301369863013
4.2750005e6	0.01404723127035831	0.014725841476655809	0.008930510314875137
4.2850005e6	0.012356175253641674	0.010088987133707419	0.00784447089497251
4.2950005e6	0.012590031691155287	0.006395851339671564	0.0088504753673293
4.3050005e6	0.014075734927752865	0.007349277528649726	0.008694569008470354
4.3150005e6	0.011940800538176926	0.009754456777665657	0.01096535486041036
4.3250005e6	0.011836539773502524	0.009448765179424204	0.010847318870241505
4.3350005e6	0.018645833333333334	0.010729166666666666	0.001513888888888889
4.3450005e6	0.011654640633842672	0.00710950764006791	0.006211092246745898
4.3550005e6	0.013225496838301716	0.004742547425474255	0.005634598012646793
4.3650005e6	0.013902813983022526	0.006684045184145445	0.007900541407659915
4.3750005e6	0.016595197255574613	0.006775300171526586	0.00823327615780446
4.3850005e6	0.024267060852426706	0.01453559990145356	0.008474993840847501
4.3950005e6	0.018701218977462068	0.015478382881697799	0.002595808120669999
4.4050005e6	0.015677822853279243	0.009663060626549471	0.0025693035835023664
4.4150005e6	0.013703042918029538	0.004807215779561899	0.00832589949449896
4.4250005e6	0.01635700729197882	0.0039956048346818495	0.0020177804415143345
4.4350005e6	0.014979020116006417	0.008978156238430209	0.010132049858077252
4.4450005e6	0.013463989802421921	0.011047376248141068	0.005056299128956873
4.4550005e6	0.010335917312661497	0.0079734219269103	0.008313030638612036
4.4650005e6	0.012155297532656024	0.00731736816642477	0.009748427672955974
4.4750005e6	0.013308878856282921	0.005737396538750939	0.0063581640331076
4.4850005e6	0.015586568281467221	0.007913592129184046	0.0021601967703988876
4.4950005e6	0.008809936452917388	0.0020219526285384167	0.0009243212016175619
4.5050005e6	0.02495378927911276	0.004569726843294312	0.001417128773875539
4.5150005e6	0.02289679098005204	0.005608557386527899	0.002844752818733738
4.5250005e6	0.017059498587570623	0.0018096751412429377	0.0013594632768361584
4.5350005e6	0.011704119850187267	0.0034332084893882644	0.005118601747815231
4.5450005e6	0.015378684030157646	0.007053918208818825	0.005391820881882568
4.5550005e6	0.01439227194913182	0.003252629004646613	0.002523844460748349
4.5650005e6	0.01241050747525795	0.006606654032427881	0.003948199620972837
4.5750005e6	0.01103072525902108	0.009586757175181612	0.008312492556865548
4.5850005e6	0.008126397196544018	0.005951302036130747	0.008374116367591082
4.5950005e6	0.010577954928713782	0.003321580050079207	0.009954519903929685
4.6050005e6	0.008077758355845116	0.004105090311986864	0.008316118438476613
4.6150005e6	0.010320726370109085	0.0067607289829512045	0.010124763211182964
4.6250005e6	0.009300780601229032	0.005591540718596025	0.009267563527653212
4.6350005e6	0.014399999999999998	0.012838095238095239	0.013013333333333332
4.6450005e6	0.012713919490057506	0.005819995842860112	0.015228989122150626
4.6550005e6	0.010050251256281405	0.008413278513781026	0.009608649307141769
4.6650005e6	0.007346871388476144	0.006521380221231634	0.007044191293819823
4.6750005e6	0.0103729450856943	0.0037381951731374607	0.00971493529206016
4.6850005e6	0.009739511295527895	0.0037113877362840012	0.008252650991240203
4.6950005e6	0.014040448130365197	0.0008002327949949076	0.008875309180852612
4.7050005e6	0.008637524410395074	0.0030043563166591556	0.006309148264984227
4.7150005e6	0.0042727787209960386	0.0014431239388794568	0.003893604980192417
4.7250005e6	0.00260373615473632	0.00016531658125309968	0.0035708381550669526
4.7350005e6	0.004813933362180874	0.004291071686138757	0.004730996682532814
4.7450005e6	0.009272191185599007	0.002896751500103455	0.009114421684254085
4.7550005e6	0.010589441769217051	0.004079721776350989	0.008034599607633315
4.7650005e6	0.005210295040803516	0.004896421845574389	0.004511404059426658
4.7750005e6	0.011208368915456875	0.01017648733276402	0.0049672644463421576
4.7850005e6	0.009484358730589884	0.005002489927113043	0.007678029788582552
4.7950005e6	0.005319148936170213	0.0019094380796508454	0.006873977086743044
4.8050005e6	0.009721262381939646	0.008154803040774015	0.007500575904169548
4.8150005e6	0.007327551593993415	0.006143098048662973	0.006159158435718301
4.8250005e6	0.007840122982321293	0.005611068408916218	0.00552395593133487
4.8350005e6	0.008884803921568627	0.00623885918003565	0.00786541889483066
4.8450005e6	0.009023220595658759	0.008665657075551067	0.0048628638734645796
4.8550005e6	0.004746055226824458	0.0039447731755424065	0.0022024983563445105
4.8650005e6	0.004867386672544266	0.0027551245316288302	0.0033502314304606567
4.8750005e6	0.006642042509072059	0.004212026956972525	0.0034819422844306206
4.8850005e6	0.00991201692838846	0.00865909344024947	0.008931952333221962
4.8950005e6	0.011859134588679666	0.01022051880242182	0.008820752096872742
4.9050005e6	0.008259052223397291	0.006899330211008713	0.007543939165029964
4.9150005e6	0.008614627285513361	0.006329113924050633	0.009353023909985934
4.9250005e6	0.01244734247557587	0.008626871022676346	0.005539123420274267
4.9350005e6	0.012363180799156007	0.010066376544023913	0.0054859554266121595
4.9450005e6	0.014306689586019194	0.008379888268156424	0.011746168170749173
4.9550005e6	0.011353067248978931	0.004771725504468438	0.007262727971207892
4.9650005e6	0.012246788050760625	0.0040198628517379995	0.007740206510601403
4.9750005e6	0.009862468331523709	0.0034835323923271804	0.011880202678248285
4.9850005e6	0.008687303349990743	0.004904682583749769	0.009550249861188227
4.9950005e6	0.006196141233890034	0.005185693586517197	0.004636620147944788
5.0050005e6	0.007320846455605282	0.006685452234930107	0.004442234377589923
5.0150005e6	0.015420665656395577	0.006005500364820116	0.007318852781051805
5.0250005e6	0.012447033898305081	0.007415254237288136	0.005988700564971751
5.0350005e6	0.008769817379088904	0.0031306441902468393	0.004567529600642183
5.0450005e6	0.010614373270067222	0.008896797153024912	0.007542506919731118
5.0550005e6	0.008637742318343663	0.004769440414963295	0.005380456283792695
5.0650005e6	0.009413778348309799	0.008629296819283983	0.008101554699757525
5.0750005e6	0.007197299200530219	0.0028789196802120874	0.0060229485108321944
5.0850005e6	0.007134338529687367	0.004046341255643581	0.007189709515290911
5.0950005e6	0.007245326764237067	0.006931362604453462	0.004762594793025167
5.1050005e6	0.006811437820339898	0.006047118064922218	0.0022659832748853524
5.1150005e6	0.010422794838608465	0.003922030042750127	0.004188728085657136
5.1250005e6	0.00964974141984015	0.0066055477197931355	0.008189938881053127
5.1350005e6	0.013630190143577805	0.008246022506790842	0.012158841029621004
5.1450005e6	0.00810344827586207	0.0064367816091954015	0.0058505747126436775
5.1550005e6	0.009629199823165343	0.009836427939876215	0.007791777188328912
5.1650005e6	0.007667130560280399	0.005566723364775011	0.006391423122519458
5.1750005e6	0.006986344871387741	0.0053720757912564835	0.006012490737800359
5.1850005e6	0.006964394532950293	0.005353878297205537	0.004840254200400453
5.1950005e6	0.007010927376462624	0.0026109660574412537	0.005492698965283821
5.2050005e6	0.006871618062538907	0.0022745774074606137	0.005506871618062539
5.2150005e6	0.008474788443242702	0.004005808422212208	0.008582444544589654
5.2250005e6	0.011746559088751779	0.006525866160417656	0.009602910931814585
5.2350005e6	0.010907021106393454	0.010583964063749923	0.006510368592701987
5.2450005e6	0.0077576112412178	0.0060499609679937555	0.0064923237054384615
5.2550005e6	0.012130240476697167	0.004469035965098958	0.005518904731503157
5.2650005e6	0.013354811889420079	0.005923924340054044	0.008702279498371787
5.2750005e6	0.010145784081954292	0.0035460992907801418	0.008589440504334122
5.2850005e6	0.012043053094441163	0.00613637855220844	0.006366082562184157
5.2950005e6	0.013421653269822366	0.0038701994641262283	0.009040389004664086
5.3050005e6	0.009376890502117362	0.0030248033877797943	0.008336358136721114
5.3150005e6	0.011398105371225908	0.0065565355359559485	0.009239815203695927
5.3250005e6	0.013714323121235926	0.008182770358732652	0.01061796281749149
5.3350005e6	0.014650746957374403	0.006517851992847667	0.010047874488089057
5.3450005e6	0.010138196647032171	0.005248451895484066	0.009620903186829784
5.3550005e6	0.008197860219535917	0.00649576212310685	0.0082673336112269
5.3650005e6	0.00903006967363403	0.005683901723505683	0.007755775577557756
5.3750005e6	0.013564402090378106	0.006071318782662159	0.009570652730812585
5.3850005e6	0.014165481270744422	0.005255255255255255	0.007317844159949424
5.3950005e6	0.011762714733011765	0.007996953541507998	0.007616146230007616
5.4050005e6	0.013808373590982288	0.004790660225442834	0.010128824476650563
5.4150005e6	0.015098447557743274	0.005585005679666792	0.007787454247128614
5.4250005e6	0.01577325939617991	0.010412815773259396	0.012470733210104746
5.4350005e6	0.014371198744359428	0.016774573278399058	0.010241318422601531
5.4450005e6	0.011086142322097377	0.0059675405742821465	0.01131585518102372
5.4550005e6	0.013308789302187804	0.00749016122889425	0.011865769540011005
5.4650005e6	0.011286515196223076	0.0036884036588964303	0.013042195337857776
5.4750005e6	0.010418455549831127	0.006325490869540327	0.007315816589386914
5.4850005e6	0.01128180508881421	0.0030404864778364542	0.00831066303941964
5.4950005e6	0.009109521588140776	0.005027730264862903	0.006986990100036283
5.5050005e6	0.0039551319457952405	0.002172080658756403	0.0033715878882188944
5.5150005e6	0.008667480833163715	0.008243435782617546	0.006540470859624126
5.5250005e6	0.007214477867449253	0.003839569576913671	0.004157495720224993
5.5350005e6	0.009553355985620722	0.007657458019402177	0.009179100802678879
5.5450005e6	0.012646514497223935	0.011001439440674483	0.010055521283158543
5.5550005e6	0.012822822822822821	0.011471471471471472	0.01093093093093093
5.5650005e6	0.010425296879315106	0.008469115345668783	0.010475927460185951
5.5750005e6	0.005270600334233191	0.003899387239148134	0.005244890088700347
5.5850005e6	0.009700245443626299	0.007754974150086166	0.00816752833046112
5.5950005e6	0.009092152037188952	0.004010573329687357	0.010172272354388844
5.6050005e6	0.010239818164950369	0.008465534836255685	0.009555617404211894
5.6150005e6	0.01096846846846847	0.009369369369369369	0.009945945945945946
5.6250005e6	0.009725829725829726	0.006060606060606061	0.004825396825396826
5.6350005e6	0.008024691358024694	0.0042027843446283165	0.004223798266351458
5.6450005e6	0.009992654048915391	0.002830351741422522	0.005790337913749891
5.6550005e6	0.011901586878250436	0.007489887540560964	0.0017068942525670092
5.6650005e6	0.01175185086076175	0.009856391044509855	0.0012220140933012222
5.6750005e6	0.00744383532193916	0.0018273675158551005	0.0005912071374825324
5.6850005e6	0.008126293995859216	0.002173913043478261	0.0014906832298136649
5.6950005e6	0.014375351189361308	0.005462945620278454	0.0010613722919398138
5.7050005e6	0.016269920650796826	0.004467560178702408	0.0009335200373408014
5.7150005e6	0.01747544771808203	0.005038834328262405	0.0009628345850182937
5.7250005e6	0.007802445302445303	0.0033783783783783786	0.0011904761904761904
5.7350005e6	0.009544402219018916	0.004652077054121347	0.002201546324203905
5.7450005e6	0.011870845204178535	0.007020757020757021	0.008533441866775203
5.7550005e6	0.005576208178438662	0.003568773234200744	0.004550185873605948
5.7650005e6	0.012783426834969613	0.008999532491818606	0.010004675081813932
5.7750005e6	0.007449049123459086	0.0055751719011336185	0.006603481385120486
5.7850005e6	0.00822331617811591	0.0015663459386887444	0.007503542925337512
5.7950005e6	0.00654421768707483	0.001986394557823129	0.0075210884353741495
5.8050005e6	0.008104439476205684	0.002661556478228468	0.01014585329500692
5.8150005e6	0.006899853554128647	0.003830122789230596	0.008775487214148925
5.8250005e6	0.009924109748978399	0.00595446584938704	0.00945709281961471
5.8350005e6	0.010620537319566447	0.004854368932038835	0.009071762469820721
5.8450005e6	0.009593951442857998	0.010030724742454365	0.008229411410325925
5.8550005e6	0.010196514645902854	0.007018380210816251	0.011780284972721012
5.8650005e6	0.008453123587379078	0.0033450863393906516	0.009474731036976766
5.8750005e6	0.008726763836079423	0.005888255175327419	0.009790874524714829
5.8850005e6	0.009926994301994303	0.00543091168091168	0.011621557454890788
5.8950005e6	0.009309233923266812	0.002803229990376972	0.0016735701435086404
5.9050005e6	0.01375961149332254	0.0023269931201942537	0.007716174288412248
5.9150005e6	0.010824275362318841	0.003230676328502415	0.004541062801932368
5.9250005e6	0.016947565543071162	0.004307116104868914	0.005842696629213484
5.9350005e6	0.011420214090117004	0.014687577794373909	0.0037341299477221808
5.9450005e6	0.008610451306413304	0.01049089469517023	0.0029097387173396667
5.9550005e6	0.011266031297799744	0.013354512295564183	0.003129779974114601
5.9650005e6	0.02026445925607396	0.004622661793162761	0.002436751952985021
5.9750005e6	0.01993620414673046	0.0009569377990430622	0.0019138755980861245
5.9850005e6	0.02221619340447338	0.003406282028094291	0.004244287695182974
5.9950005e6	0.019286806152670297	0.006233877901977643	0.0032387503582688455
6.0050005e6	0.017556587347649446	0.0025149932288643837	0.0017411491584445732
6.0150005e6	0.011593235425011122	0.006898086337338675	0.004343569203382288
6.0250005e6	0.014191919191919195	0.012171717171717172	0.0034343434343434343
6.0350005e6	0.015611873424810976	0.004107159525809764	0.0032857276206478114
6.0450005e6	0.015941884433805436	0.0033246891415652634	0.00504022873861294
6.0550005e6	0.017146983743114335	0.0048367593712212815	0.008222490931076177
6.0650005e6	0.012428486881041626	0.006345761820214375	0.004182284474255278
6.0750005e6	0.014038831701397607	0.0017993137501046113	0.0076491756632354165
6.0850005e6	0.022336235489220566	0.003938640132669984	0.005334438916528467
6.0950005e6	0.026222549638672557	0.004665684417315653	0.0031431979232442292
6.1050005e6	0.019234612310151878	0.008393285371702636	0.0026245670130562223
6.1150005e6	0.01835239590341631	0.003887269193391642	0.0016446138895118488
6.1250005e6	0.014441447516295796	0.003558852176519068	0.007087735071551659
6.1350005e6	0.016313433640726956	0.006309658631289434	0.00836973521005231
6.1450005e6	0.01943462897526502	0.011660777385159011	0.010176678445229683
6.1550005e6	0.011741776003042404	0.006274957216200798	0.009393420802433923
6.1650005e6	0.01027526395173454	0.007541478129713424	0.007013574660633484
6.1750005e6	0.021993543179983862	0.022195318805488296	0.02453591606133979
6.1850005e6	0.013633322181331552	0.003847440615590498	0.009769153563064568
6.1950005e6	0.009530882534967198	0.0032801089243718277	0.007302884020299543
6.2050005e6	0.01065105362518496	0.006275830399510179	0.009102505229858667
6.2150005e6	0.012405569545252555	0.008887572211524218	0.007277934133214832
6.2250005e6	0.008700474223649992	0.008298913874866146	0.006776808933761664
6.2350005e6	0.008232895057219384	0.004413196980764548	0.006123691258826393
6.2450005e6	0.004548949256791389	0.002733640867930976	0.003126601742696053
6.2550005e6	0.008782168862208882	0.004669001167250292	0.007637151909287977
6.2650005e6	0.00923490080017538	0.0065219774197084295	0.009558259344513865
6.2750005e6	0.011324297365487295	0.007510414833069295	0.004834829548788359
6.2850005e6	0.018247755008058947	0.005948269245529204	0.0022258039757464118
6.2950005e6	0.01467376467376467	0.004322504322504322	0.002875602875602875
6.3050005e6	0.013263580638342846	0.0031441555696470093	0.004174593109279223
6.3150005e6	0.016906512331195576	0.00698680848845091	0.0065801136659888425
6.3250005e6	0.016235357545459007	0.006984267019555947	0.006146154977209233
6.3350005e6	0.016519065190651907	0.0058794587945879455	0.0015055350553505533
6.3450005e6	0.01796250344637441	0.00791287565481114	0.0020181968569065343
6.3550005e6	0.016963148678764726	0.007382203120025469	0.004759630690862782
6.3650005e6	0.017187587052203464	0.010474121120953814	0.005615911749958216
6.3750005e6	0.017429434740953643	0.005011423096764685	0.0019308718402240397
6.3850005e6	0.016565332432584585	0.0056578280695828405	0.0040421100039407755
6.3950005e6	0.010384398760912421	0.0032385243593353982	0.004196001126443255
6.4050005e6	0.006922487304781066	0.0032097345980645776	0.003295966273833477
6.4150005e6	0.011021732994637311	0.008044030482641828	0.0026531188258537963
6.4250005e6	0.010018388180838248	0.007450383615496798	0.005833491852133663
6.4350005e6	0.0049680624556423005	0.004163709486633547	0.00441920984149515
6.4450005e6	0.00911095636025998	0.007311977715877438	0.009122562674094706
6.4550005e6	0.0021706740649404025	0.002055076037813399	0.0018598438142211266
6.4650005e6	0.008737067877870302	0.0058247119185802	0.0070653545293969215
6.4750005e6	0.010765179677819085	0.006226765799256506	0.005501858736059478
6.4850005e6	0.006703703703703705	0.004074074074074075	0.004562962962962963
6.4950005e6	0.007838550069915028	0.005162955792191029	0.005292029686995806
6.5050005e6	0.008586711711711712	0.00538931788931789	0.0039897039897039905
6.5150005e6	0.00830425934002035	0.0032344817560691964	0.004477394970199156
6.5250005e6	0.007794289044289043	0.005062645687645687	0.00622086247086247
6.5350005e6	0.0058964279610323024	0.004130348088645815	0.0038056172734005577
6.5450005e6	0.011190973502068229	0.0041774173731416635	0.001335135356513904
6.5550005e6	0.016068580542264753	0.0023657628920786817	0.0017437533227006908
6.5650005e6	0.01625552545273064	0.004230239079804173	0.0029088835020675886
6.5750005e6	0.01224317478187447	0.004221784407542921	0.005169340463458112
6.5850005e6	0.012398753894080995	0.006272066458982346	0.004303219106957424
6.5950005e6	0.013569913300129126	0.009730676996864047	0.008725327430363404
6.6050005e6	0.01286378637863786	0.010951095109510952	0.006345634563456344
6.6150005e6	0.016214779372674112	0.01227184121920964	0.008488392698919016
6.6250005e6	0.008326671995736742	0.006528110844657607	0.005499600319744203
6.6350005e6	0.01232340057992473	0.008729718057869085	0.009599605157628479
6.6450005e6	0.007987654320987655	0.0025925925925925925	0.006123456790123456
6.6550005e6	0.015422612513721188	0.006769118185144529	0.00526893523600439
6.6650005e6	0.012649551345962115	0.007103688933200398	0.0009803921568627449
6.6750005e6	0.01634293178849321	0.008718123473618448	0.0008860112455273472
6.6850005e6	0.02299994471167136	0.002487974788522143	0.0006302869464256095
6.6950005e6	0.016816367265469066	0.002295409181636727	0.001337325349301397
6.7050005e6	0.013679791546033585	0.002460914881297047	0.001823972206137811
6.7150005e6	0.017826825127334463	0.003621958121109225	0.000656479909451047
6.7250005e6	0.017041230628466863	0.003717046949162235	0.0014639446445931265
6.7350005e6	0.017296871483232053	0.002633355840648211	0.002520819266261535
6.7450005e6	0.010513439861265949	0.008454106280193236	0.005004335439118048
6.7550005e6	0.010532615200478756	0.008258527827648117	0.0075882704967085565
6.7650005e6	0.011101674350885707	0.0104343605920893	0.009140176332605355
6.7750005e6	0.007902670111972439	0.007795004306632214	0.005831180017226529
6.7850005e6	0.009760576792273162	0.00845689928807872	0.006248582959234572
6.7950005e6	0.009917946401686238	0.006586871424269798	0.009741041854862992
6.8050005e6	0.011962844811409268	0.00985175455057234	0.009019828610746232
6.8150005e6	0.011181434599156118	0.007869198312236286	0.00870886075949367
6.8250005e6	0.004857471558225745	0.001938727683326942	0.005607396991776385
6.8350005e6	0.0071705887013707335	0.005764202519610174	0.005665161239204501
6.8450005e6	0.008934869503879617	0.004859314993338036	0.0026020848028842384
6.8550005e6	0.013223390901614507	0.0032246894342726055	0.0032117041076916413
6.8650005e6	0.011666390865464176	0.003971537315902697	0.004743780682883778
6.8750005e6	0.00963808025177026	0.003147128245476003	0.004762654078153685
6.8850005e6	0.011462557447958904	0.005244660719113274	0.007310083806434173
6.8950005e6	0.014301036825169824	0.008640209748540103	0.011893695626266236
6.9050005e6	0.008394241417497233	0.006533776301218162	0.006626799557032116
6.9150005e6	0.011745961167926486	0.004335260115606936	0.004194456795612865
6.9250005e6	0.015466119798342308	0.002734341621806375	0.0003588823378620867
6.9350005e6	0.0182288496652465	0.0014404544532359504	0.0012091702170825727
6.9450005e6	0.0176314673452078	0.0024385072094995756	0.0003307888040712468
6.9550005e6	0.014234449760765553	0.0014354066985645933	0.0008931419457735248
6.9650005e6	0.0136605415860735	0.0032237266279819474	0.0015151515151515154
6.9750005e6	0.016279632317368165	0.003967102080309628	0.0008611514271891632
6.9850005e6	0.014318346425984738	0.0033985180232882057	0.001080840158226085
6.9950005e6	0.015064168553977077	0.006451170132454876	0.005792327225310549
7.0050005e6	0.013812597271811776	0.004714821935365742	0.0015105740181268884
7.0150005e6	0.01560900716479017	0.0056721255544182865	0.0015694302285909245
7.0250005e6	0.012902896776825788	0.0034067727458180334	0.0016483068135454916
7.0350005e6	0.010046195803417377	0.0047587243279345465	0.003873768575722158
7.0450005e6	0.017172812725958057	0.007170402506628103	0.007905519402265606
7.0550005e6	0.010323340225132094	0.003618194348725017	0.007810705260739721
7.0650005e6	0.013374485596707819	0.007680160780935975	0.00814432003062494
7.0750005e6	0.01410418168709445	0.01048425859168469	0.007702475366498438
7.0850005e6	0.015531458262735796	0.007906924206483678	0.007387326330057607
7.0950005e6	0.008680555555555554	0.005952380952380953	0.006094104308390023
7.1050005e6	0.009391454029971649	0.008201701093560146	0.005214661806399351
7.1150005e6	0.010866166353971233	0.005816135084427768	0.009568480300187617
7.1250005e6	0.013792545320014801	0.0057343692193858676	0.006196818349981501
7.1350005e6	0.012490678598061147	0.004238784881667255	0.0011460418383767025
7.1450005e6	0.015298175344904326	0.006786826880284824	0.0035714285714285718
7.1550005e6	0.015590739890877572	0.006373973790219774	0.0012645963999796035
7.1650005e6	0.015794156903455436	0.007217361214098572	0.0006821889366750704
7.1750005e6	0.014371657754010695	0.008049242424242424	0.006662210338680928
7.1850005e6	0.007377740303541314	0.005199550309162451	0.008206857785272624
7.1950005e6	0.008864290856731462	0.007859371250299977	0.008051355891528679
7.2050005e6	0.011037527593818985	0.008948281299274675	0.0070955534531693485
7.2150005e6	0.012831729367162438	0.013414989792942549	0.00810731991834354
7.2250005e6	0.007619312561819979	0.004481948565776459	0.003449554896142433
7.2350005e6	0.009544066317626528	0.0067626527050610825	0.005113438045375218
7.2450005e6	0.005759803921568628	0.004901960784313725	0.0038235294117647052
7.2550005e6	0.005994524686113472	0.004248088360237893	0.003662796186160672
7.2650005e6	0.010912935918921075	0.009257042534514405	0.006304365174367568
7.2750005e6	0.015698862910438222	0.011434777053788168	0.013082918103998977
7.2850005e6	0.01097381582818476	0.006972639011473963	0.010767872903795236
7.2950005e6	0.01573892697790837	0.009930351507236914	0.010773751224289913
7.3050005e6	0.016630250060694345	0.010833940276766206	0.006991988346686088
7.3150005e6	0.014990119797455848	0.008583425960232184	0.005335309373842164
7.3250005e6	0.01067622629681868	0.006464503996238834	0.010076790471712898
7.3350005e6	0.01198358507483275	0.009828264018208153	0.009352369128905441
7.3450005e6	0.01036351265976576	0.010594352918306849	0.007892306944646935
7.3550005e6	0.009404976019184655	0.009742206235011992	0.008378297362110312
7.3650005e6	0.00852473782410088	0.00929678955156662	0.005674580196873189
7.3750005e6	0.0154095701540957	0.011232765612327658	0.0061476074614760755
7.3850005e6	0.01328502415458937	0.003864734299516908	0.0013285024154589373
7.3950005e6	0.017204301075268817	0.002490096208262592	0.002241086587436333
7.4050005e6	NaN	NaN	NaN
7.4150005e6	0.014502978990279086	0.007682659140796488	0.0019441831295076832
7.4250005e6	0.006277081398947694	0.0026694521819870007	0.0014546580006190033
7.4350005e6	0.009107635694572219	0.008157007053051212	0.007739957068383931
7.4450005e6	0.012222946544980443	0.012277270751847024	0.009865275966970882
7.4550005e6	0.010142163661581135	0.010113268608414239	0.009639389736477115
7.4650005e6	0.00805103884372177	0.006436314363143632	0.005880758807588076
7.4750005e6	0.010512620348685922	0.00926359614884205	0.005724694249284413
7.4850005e6	0.007334922842572359	0.005662626664017484	0.004967216371945164
7.4950005e6	0.010446075663466968	0.006164125729343121	0.0033879164313946925
7.5050005e6	0.014318978347496273	0.006169283210907869	0.0001728359498775745
7.5150005e6	0.006960263224500127	0.007289293849658314	8.099215388509239e-5
7.5250005e6	0.011916502301117689	0.008875739644970413	0.0
7.5350005e6	0.014056453448668333	0.009370968965778891	0.0
7.5450005e6	0.010063319764812307	0.010063319764812301	0.00022614201718679328
7.5550005e6	0.010567998385794997	0.011753430185633575	0.00010088781275221954
7.5650005e6	0.011348545213087043	0.014366775322950618	0.0001931667270312689
7.5750005e6	0.012535702951443987	0.010525759018301066	0.00031735956839098697
7.5850005e6	0.013504501500500166	0.012226297654773816	0.0004001333777925976
7.5950005e6	0.008870430190227143	0.007229656975849868	0.00469671332615495
7.6050005e6	0.008289970411182531	0.004871951841648812	0.004866850321395776
7.6150005e6	0.010981014751604156	0.006118938942911953	0.008176225441555864
7.6250005e6	0.010804356689382023	0.007600908614363096	0.008270720484594329
7.6350005e6	0.01012832750026514	0.003499840916321986	0.0080920564216778
7.6450005e6	0.01094933712121212	0.004734848484848484	0.00861742424242424
7.6550005e6	0.005828101425998929	0.004404535941986666	0.006365892831070229
7.6650005e6	0.010172939979654119	0.004510003390979993	0.011475076297049847
7.6750005e6	0.008041458184417441	0.006337860376459376	0.008672861567786514
7.6850005e6	0.010346199761241548	0.007361719060883406	0.002586549940310386
7.6950005e6	0.005557319784058432	0.00407536784164285	0.0041918069228326455
7.7050005e6	0.008422210936177415	0.008718469612324361	0.007398002370069409
7.7150005e6	0.0078061141082229855	0.008255680889324832	0.005950629393493542
7.7250005e6	0.00575983780296747	0.00552944429084877	0.004276103584923049
7.7350005e6	0.011417021741505518	0.011307767944936086	0.00762591500054627
7.7450005e6	0.0116121897272057	0.010444826738756451	0.008372245432948308
7.7550005e6	0.014215259646069052	0.01398317377429649	0.008796054540179865
7.7650005e6	0.009490328117779098	0.0089126559714795	0.006364296560374991
7.7750005e6	0.007993966817496229	0.004336349924585219	0.006214177978883861
7.7850005e6	0.008216999469871	0.007245096306767979	0.007516051127996702
7.7950005e6	0.013351050366995696	0.011009870918754746	0.012128575044292583
7.8050005e6	0.009276402067422664	0.005477127208207977	0.00908740260742112
7.8150005e6	0.012082710513203783	0.011677877428998505	0.007934728450423516
7.8250005e6	0.009403745072273323	0.0067893123083661855	0.009439334209373632
7.8350005e6	0.008103241296518609	0.0075230092036814725	0.006674669867947179
7.8450005e6	0.00793588944305902	0.005039484621778886	0.006982543640897755
7.8550005e6	0.007150558092338912	0.005580923389142567	0.007026889903602233
7.8650005e6	0.013085690164626428	0.009181089067116928	0.01266357112705783
7.8750005e6	0.005531481846234654	0.004989823386514346	0.0061716236622677435
7.8850005e6	0.0071697695035461	0.006648936170212766	0.007943262411347516
7.8950005e6	0.007502944640753829	0.004852767962308598	0.008800942285041226
7.9050005e6	0.007627176744823804	0.005416152474976004	0.007884272590154942
7.9150005e6	0.014124970074215945	0.00969595403399569	0.011443619822839361
7.9250005e6	0.009187656503166887	0.010273972602739725	0.006790396229194285
7.9350005e6	0.012127593199188895	0.01271252534705974	0.011027920761191698
7.9450005e6	0.01385687630336955	0.01602458566567885	0.011261112940401713
7.9550005e6	0.013753166847629386	0.012956930872240318	0.011393412956930875
7.9650005e6	0.010971577880872392	0.00818535700954514	0.007998720204767237
7.9750005e6	0.012256784434203789	0.004160266257040451	0.00998463901689708
7.9850005e6	0.007825263020322812	0.004149513167352807	0.00610337842253153
7.9950005e6	0.013848677861416712	0.004439297432928006	0.011271955220999807
8.0050005e6	0.013847117794486214	0.004135338345864661	0.014511278195488721
8.0150005e6	0.012126005008567281	0.005601687096349017	0.008646368788717544
8.0250005e6	0.01435773172905526	0.004818404634581106	0.012422014260249555
8.0350005e6	0.009412705335077773	0.006214566070649804	0.011062654455589476
8.0450005e6	0.010822510822510822	0.006979415142680447	0.011167064228288717
8.0550005e6	0.011531056420559183	0.009124393102293654	0.01068139963167587
8.0650005e6	0.010876256925918324	0.004959299541692318	0.008659963061768932
8.0750005e6	0.01598416071083639	0.005923636597772197	0.011679866074303009
8.0850005e6	0.005375679683638161	0.0030482781347833253	0.002850551985500083
8.0950005e6	0.010595840359752667	0.011944912872400225	0.007723440134907251
8.1050005e6	0.01318054658919733	0.010436840972670542	0.010027975037658704
8.1150005e6	0.013627819548872178	0.011842105263157895	0.013884711779448623
8.1250005e6	0.013958333333333336	0.012401960784313727	0.008656862745098038
8.1350005e6	0.01134095445472691	0.010736103550474808	0.006774330127623541
8.1450005e6	0.009425176621708414	0.011014771997430957	0.006885035324341684
8.1550005e6	0.011032388663967612	0.010256410256410255	0.008879892037786774
8.1650005e6	0.009286108809721074	0.009942004971002486	0.006628003314001655
8.1750005e6	0.01035245033937356	0.011613425493492745	0.007522261660128277
8.1850005e6	0.009371018574398175	0.008884865553543888	0.00815395963253537
8.1950005e6	0.010614608076009502	0.010738321456848771	0.009996041171813142
8.2050005e6	0.011101973684210528	0.010718201754385965	0.00900219298245614
8.2150005e6	0.013024552812351218	0.013874719445011221	0.011997551520097939
8.2250005e6	0.008068081343943415	0.00825228411435308	0.007014441497200117
8.2350005e6	0.01634021715988929	0.014619260520899867	0.01382442693918104
8.2450005e6	0.011074748624549421	0.007209258205274142	0.010662113450958072
8.2550005e6	0.013323946599916562	0.006544639132248645	0.00888610763454318
8.2650005e6	0.010151870681788555	0.009548950593143006	0.008642940946421589
8.2750005e6	0.012801800158121995	0.009061606762756186	0.0069816943380161785
8.2850005e6	0.012064519524260603	0.010156825597305545	0.009820018945374173
8.2950005e6	0.009040082961359846	0.008476486766761352	0.004544839713242256
8.3050005e6	0.010838583858385839	0.00935093509350935	0.007550755075507552
8.3150005e6	0.009900497512437812	0.009601990049751243	0.004517412935323383
8.3250005e6	0.010769988983591347	0.009334956804081869	0.00636632457818751
8.3350005e6	0.010399159663865547	0.011064425770308124	0.007899159663865545
8.3450005e6	0.01352960499301963	0.014330294818099694	0.008787057567545371
8.3550005e6	0.009910183684494872	0.005740140464613723	0.007833603457590491
8.3650005e6	0.012400354295837024	0.00836531837417577	0.009526621395531936
8.3750005e6	0.012521020691672151	0.013672589018059516	0.008788477005191198
8.3850005e6	0.007907334587108909	0.00832051062859748	0.006702000341938793
8.3950005e6	0.009169427354472312	0.009544092128095915	0.0078088026502602945
8.4050005e6	0.012893014653578033	0.011416986769099446	0.010029876227059326
8.4150005e6	0.009556203433754455	0.011418853255587951	0.01000971817298348
8.4250005e6	0.008951325178389398	0.007262996941896024	0.008295107033639145
8.4350005e6	0.007819363907924792	0.005513090845194166	0.008557371287998595
8.4450005e6	0.01135636596289187	0.010099625262773056	0.007878621698199436
8.4550005e6	0.01086244541484716	0.003675400291120816	0.011149927219796216
8.4650005e6	0.008561170947252141	0.007594587130626899	0.00832642916321458
8.4750005e6	0.0074145094279322475	0.00019175455417066154	0.009217002237136467
8.4850005e6	0.010146480886030726	0.001822079314040729	0.012904608788853161
8.4950005e6	0.0102267126663381	0.013799901429275506	0.00726137670445211
8.5050005e6	0.007909343200740054	0.006413814369411039	0.008757323465926612
8.5150005e6	0.01163410301953819	0.007815275310834813	0.0074837181764357595
8.5250005e6	0.011473536135044838	0.01096067053513862	0.006435730613680325
8.5350005e6	0.014430199430199422	0.00643874643874644	0.009663817663817664
8.5450005e6	0.011264449162538333	0.008767791145710467	0.009813635291342297
8.5550005e6	0.012407407407407402	0.004377104377104378	0.012444444444444445
8.5650005e6	0.010802469135802469	0.004773184036749928	0.008900373241458513
8.5750005e6	0.010039836347975884	0.008397932816537468	0.009108527131782946
8.5850005e6	0.015243568691844548	0.012479474548440067	0.009742747673782158
8.5950005e6	0.010713820502800576	0.005926794320698189	0.006578090399895793
8.6050005e6	0.008253843808528246	0.00505248486432336	0.007404503680473888
8.6150005e6	0.008317799243066146	0.0028243800485793368	0.007738801333107382
8.6250005e6	0.012926852929763288	0.006936360108653474	0.009099728366317424
8.6350005e6	0.013526570048309178	0.012407831172133232	0.012418001525553014
8.6450005e6	0.009160756501182034	0.00670576468448809	0.008137843244226223
8.6550005e6	0.012198157829225792	0.004397975271761679	0.009891295328188532
8.6650005e6	0.01227514684287812	0.0030286343612334807	0.01038913362701909
8.6750005e6	NaN	NaN	NaN
8.6850005e6	0.016303335196571647	0.004937581516675984	0.010558350413017826
8.6950005e6	0.009785253358722096	0.00851581508515815	0.004273775520998625
8.7050005e6	0.01784085727314182	0.009689922480620155	0.01024471804225566
8.7150005e6	0.016588142913231255	0.014526894385551629	0.012171181782489205
8.7250005e6	0.010765488991295443	0.009907834101382488	0.005785970302099335
8.7350005e6	0.006700758243695998	0.005672133074707576	0.005066713689531536
8.7450005e6	0.010448339593394146	0.01141715852858761	0.005473081738508316
8.7550005e6	0.013102808691043986	0.01041335453100159	0.009613142554319026
8.7650005e6	0.011206994759626339	0.011990202779676462	0.00963773069036227
8.7750005e6	0.0074086936389419445	0.006453666724547086	0.006702552526480291
8.7850005e6	0.013748191027496382	0.008683068017366137	0.010580479176716513
8.7950005e6	0.010587703916254848	0.00964450820978798	0.006185238322971465
8.8050005e6	0.012757771622037548	0.009849184364419823	0.01061249615266236
8.8150005e6	0.007042539373274883	0.004708556583861017	0.007014125669751582
8.8250005e6	0.008616551459293395	0.006672427035330261	0.009274193548387096
8.8350005e6	0.012532523850823938	0.009077768141081239	0.008233593524139925
8.8450005e6	0.013443035698228578	0.006923837784371909	0.005593022210232892
8.8550005e6	0.011013947310161613	0.0030994022581359304	0.006420190391853
8.8650005e6	0.016614248598386436	0.005515292401659146	0.007639363690232007
8.8750005e6	0.01458295197998658	0.004149124412715846	0.009579596070535113
8.8850005e6	0.010109864422627395	0.008415147265077137	0.009057971014492754
8.8950005e6	0.007218126831112372	0.005363387203477933	0.006426613741612325
8.9050005e6	0.0076548008728859794	0.006819421713038735	0.006642116748499727
8.9150005e6	0.008527897161884847	0.004549502458667286	0.002493514539048282
8.9250005e6	0.016644620811287477	0.00631981187536743	0.007598471487360375
8.9350005e6	0.014079237555135475	0.011893509766855702	0.008979206049149339
8.9450005e6	0.009139591934422308	0.006731287022078622	0.006701370190869384
8.9550005e6	0.009887005649717515	0.005932203389830508	0.0090819209039548
8.9650005e6	0.009051186017478152	0.008188294044209444	0.006124697069839172
8.9750005e6	0.011932892249527408	0.016304347826086956	0.009483301827347195
8.9850005e6	0.009560229445506692	0.010436583811344805	0.0063097514340344175
8.9950005e6	0.011502813637868254	0.011213174445547832	0.0054617676266137056
9.0050005e6	0.011236155769917827	0.01429081814933905	0.009117541979278313
9.0150005e6	0.011674143556280587	0.0113852637302882	0.009516041326808049
9.0250005e6	0.009327919020715631	0.007062146892655367	0.009169020715630886
9.0350005e6	0.007596827358879274	0.006540997115780799	0.0052533992583436336
9.0450005e6	0.00897308075772682	0.011033565968760387	0.0054237288135593215
9.0550005e6	0.01287798206959429	0.011599047763764372	0.01159904776376437
9.0650005e6	0.013312702130032343	0.011960521913683507	0.011943793911007026
9.0750005e6	0.010041165999109924	0.010263684913217623	0.008144192256341788
9.0850005e6	0.01100928007377947	0.01098045996887429	0.007504755317309356
9.0950005e6	0.015925115487478724	0.009421346948699246	0.012399708242159009
9.1050005e6	0.01391817798397301	0.013144945873752284	0.012245184872768168
9.1150005e6	0.010640200286123036	0.00593109203624225	0.009287076776347162
9.1250005e6	0.008521357631858066	0.003206055346639668	0.010432938000192847
9.1350005e6	0.01140099217022294	0.005917159763313609	0.008511146972685435
9.1450005e6	0.011595497104508308	0.006115711425014884	0.004762677923905396
9.1550005e6	0.00948022860673463	0.007414272474513439	0.007414272474513438
9.1650005e6	0.012877240753346947	0.010211027910142953	0.00752212389380531
9.1750005e6	0.012796439251686489	0.012309618193198415	0.009931149593156689
9.1850005e6	0.00882895898547235	0.007504615137651497	0.007352114936993338
9.1950005e6	0.006227023782729387	0.00495160927301373	0.004276389826693676
9.2050005e6	0.011192131592335086	0.00463512520490645	0.008173647617432594
9.2150005e6	0.014745793377962724	0.007870454134250046	0.0063566733007659375
9.2250005e6	0.0062419086369521004	0.005517538992663831	0.005807286850379139
9.2350005e6	0.00861736953591373	0.003273637589062199	0.00573849412670903
9.2450005e6	0.012329452997872074	0.010514457378895982	0.012266866942045315
9.2550005e6	0.00701133855107365	0.005920128436684728	0.00581978727674092
9.2650005e6	0.006434400502197113	0.008709981167608285	0.00354676710608914
9.2750005e6	0.008276340568936466	0.009069283377936365	0.006442660323124193
9.2850005e6	0.009358784284655301	0.008524833209785025	0.005275512725475661
9.2950005e6	0.008874162096282756	0.009140767824497258	0.008379037172455821
9.3050005e6	0.008933376385749649	0.008556667742977074	0.007900118394144872
9.3150005e6	0.00868956428630261	0.007206984597644346	0.007577629519808912
9.3250005e6	0.01187150837988827	0.010966273536105938	0.010976619077177736
9.3350005e6	0.011048277306524244	0.012174049638705624	0.008901455649806262
9.3450005e6	0.010836226851851852	0.010474537037037037	0.008912037037037036
9.3550005e6	0.008716760454595612	0.006537570340946708	0.007657508551252345
9.3650005e6	0.00574401539757007	0.006044749188018766	0.003933597979068929
9.3750005e6	0.0072082536212079796	0.006718593422610914	0.00696911724514895
9.3850005e6	0.005702844518088925	0.005357636012151339	0.00636288318144159
9.3950005e6	0.009886819042585987	0.006958206720394593	0.010208305808781433
9.4050005e6	0.014169273054686765	0.007819164060278647	0.012017818216282818
9.4150005e6	0.009710743801652894	0.008126721763085399	0.008539944903581266
9.4250005e6	0.009726603575184015	0.009498773221170697	0.00832807570977918
9.4350005e6	0.011158192090395478	0.01228813559322034	0.007076271186440678
9.4450005e6	0.01266752669676772	0.01415466207983946	0.010148355192431733
9.4550005e6	0.011497565974891108	0.007750448373046374	0.00517550602100948
9.4650005e6	0.016580276448697497	0.006512493354598618	0.008373205741626795
9.4750005e6	0.01685509038450215	0.015603839133250898	0.009468291821232997
9.4850005e6	0.014426028238182934	0.007458563535911602	0.005623081645181092
9.4950005e6	0.014882646928575945	0.004649838679066236	0.006022648193838173
9.5050005e6	0.01089851415755537	0.008830950378469302	0.00965797589010373
9.5150005e6	0.012188093300786547	0.007323026851098455	0.012272850556007592
9.5250005e6	0.010172608941709111	0.0069609507640067915	0.009858517260894172
9.5350005e6	0.011580418077274439	0.005857380837229299	0.012069428771024772
9.5450005e6	0.01303458851593116	0.008121769750667349	0.004941216561594821
9.5550005e6	0.011786979357518016	0.00891657505801881	0.005020153902528398
9.5650005e6	0.012080993704270883	0.009216720549032954	0.01025466507855482
9.5750005e6	0.012035530241388667	0.007526444263628966	0.0075535665852997005
9.5850005e6	0.01815394050904631	0.0061024225697638755	0.006268015946028826
9.5950005e6	0.014893873613121077	0.008361472905611836	0.0020582087152275284
9.6050005e6	0.01579447612657945	0.013362406351336238	0.0009840098400984009
9.6150005e6	0.01747471322823078	0.007684918347742556	0.009481833079052947
9.6250005e6	0.008834089191232047	0.00809397833207357	0.0062736205593348455
9.6350005e6	0.008007411819204552	0.010058897491893324	0.00745152537886308
9.6450005e6	0.01180094130675526	0.011973975636766337	0.009385382059800662
9.6550005e6	0.009005083514887435	0.005301379811183733	0.011067538126361657
9.6650005e6	0.010737924236023095	0.005280946345585129	0.013181242078580482
9.6750005e6	0.0160552179458324	0.013616925500787755	0.007967589466576637
9.6850005e6	0.015465698980473473	0.002073613271124935	0.0015552099533437016
9.6950005e6	0.01712532171847159	0.0038936184253943115	0.005015508480168944
9.7050005e6	0.012392366767512215	0.006904041579396478	0.009650143510976652
9.7150005e6	0.009807490091401765	0.004448758391976058	0.008622502628811778
9.7250005e6	0.006617968408565897	0.002871948554660673	0.006780295935568458
9.7350005e6	0.01172060923369824	0.00650483896557195	0.012010153894970647
9.7450005e6	0.009985418944956515	0.007342602718325261	0.008665312711555484
9.7550005e6	0.010458730415118718	0.006353308566198246	0.004522694233564853
9.7650005e6	0.008412283567461614	0.005308722639660242	0.005880431231623653
9.7750005e6	0.012339254325099455	0.0032611712461837355	0.004227958182995652
9.7850005e6	0.015558531589727432	0.004726642508271624	0.006554277611469985
9.7950005e6	0.01254868022501082	0.003461704889658156	0.0012981393336218084
9.8050005e6	0.01686757073497405	0.008873263016909426	0.008220324794910428
9.8150005e6	0.014780531501940876	0.011844331641285956	0.002309147009057429
9.8250005e6	0.013695814648729447	0.010164424514200299	0.0012705530642750373
9.8350005e6	0.012565104166666667	0.007291666666666666	0.0015104166666666666
9.8450005e6	0.014407110763821061	0.004981441687829654	0.004766555967962493
9.8550005e6	0.011535965067563582	0.007169410515135424	0.009606420015341949
9.8650005e6	0.011528280858177769	0.005177858270641776	0.007365097055818706
9.8750005e6	0.014006629714161502	0.01143897402456255	0.011629170742310619
9.8850005e6	0.011814744801512287	0.007443289224952742	0.00800252047889099
9.8950005e6	0.01124631268436578	0.006201394475730759	0.008836149101635828
9.9050005e6	0.010078525938292214	0.010325851728188956	0.007209546775490016
9.9150005e6	0.006972389894925106	0.006371562709590879	0.007031075340934496
9.9250005e6	0.00973173932060067	0.00976818778247558	0.008971181416144237
9.9350005e6	0.009060745278203166	0.009086268504338949	0.008249106687085249
9.9450005e6	0.006102693602693603	0.0036125140291806954	0.006748035914702582
9.9550005e6	0.01063872255489022	0.008542914171656688	0.00937325349301397
9.9650005e6	0.01062329189808693	0.008727849775191749	0.009627082782332715
9.9750005e6	0.00946637426900585	0.005190058479532164	0.00807017543859649
9.9850005e6	0.013254786450662739	0.006688757977417771	0.011512027491408937
9.9950005e6	0.011982393218128468	0.010189109879360942	0.010933594174546247
1.00050005e7	0.013514743356388787	0.0066436112122315255	0.008773207135056426
1.00150005e7	0.012369052126719677	0.00429130379906601	0.01002145651899533
1.00250005e7	0.01892500351765864	0.008723793443084283	0.013113831433797664
1.00350005e7	0.019701280227596013	0.009246088193456615	0.004988146040777621
1.00450005e7	0.011930983847283408	0.01145374449339207	0.005756240822320117
1.00550005e7	0.018397256002494543	0.01091362644215778	0.009884627377611475
1.00650005e7	0.013089005235602089	0.0008726003490401396	0.01588132635253054
1.00750005e7	0.015810489963306713	0.004820490682782934	0.013655658680480612
1.00850005e7	0.011269201712415008	0.009653319902627383	0.010022664316293126
1.00950005e7	0.00927116827438371	0.007288317256162915	0.010203644158628082
1.01050005e7	0.010756403169338494	0.006403169338492721	0.013359130274553162
1.01150005e7	0.010189393939393939	0.008636363636363635	0.012575757575757577
1.01250005e7	0.008965179609571017	0.009699528792607553	0.007624992350529342
1.01350005e7	0.010002299379167622	0.009235839656626043	0.00933547942055645
1.01450005e7	0.006969290399522959	0.003167859272510435	0.00727489564698867
1.01550005e7	0.0073518351383874865	0.006881768953068592	0.003895908543922985
1.01650005e7	0.009905025161244597	0.009036785030831385	0.0083492806010348
1.01750005e7	0.012138098898283371	0.01223417883679221	0.008608762490392005
1.01850005e7	0.006925653910578533	0.00724777734827986	0.005579177940986986
1.01950005e7	0.005944180825552325	0.006148272871064851	0.004816572274095616
1.02050005e7	0.009713701431492845	0.010020449897750512	0.007293796864349011
1.02150005e7	0.012889259612329203	0.006474420082618368	0.008325389259612329
1.02250005e7	0.015384076254555649	0.006097560975609757	0.011241940005606956
1.02350005e7	0.01818803418803419	0.004683760683760684	0.002516239316239316
1.02450005e7	0.02259595542715642	0.008185445040583298	0.00210482872472142
1.02550005e7	0.017971611721611717	0.004676870748299321	0.0019230769230769232
1.02650005e7	0.014154079984800986	0.004749691270067445	0.006307590006649568
1.02750005e7	0.005728011825572802	0.005050505050505051	0.001231830500123183
1.02850005e7	0.011230346892937356	0.009483404042924881	0.004458863655269945
1.02950005e7	0.012298558100084822	0.007727829610781264	0.00948072754688531
1.03050005e7	0.010479951397326855	0.009248008640475225	0.007452409882543539
1.03150005e7	0.01537326979804856	0.006240072611754028	0.007351940095302927
1.03250005e7	0.012268756423432683	0.011647824597464886	0.004967454607742378
1.03350005e7	0.015432980851671904	0.006906735257692674	0.010136229398875868
1.03450005e7	0.008397781423326303	0.005800328099367237	0.00550738223576283
1.03550005e7	0.012187787447817169	0.009233708342177882	0.00522182126936956
1.03650005e7	0.00440251572327044	0.0035886052534221235	0.00245652978172401
1.03750005e7	0.013744299028356138	0.00855145746579417	0.0036089629188974823
1.03850005e7	0.010889627168696936	0.004957021568317249	0.008827717133364972
1.03950005e7	0.007010672116257948	0.006329473206176203	0.004836512261580382
1.04050005e7	0.011225111743193827	0.007280238385480157	0.011133685493701745
1.04150005e7	0.009928122192273136	0.00434261755016472	0.0067445342917041035
1.04250005e7	0.01237954561440529	0.004571991278047408	0.008215516635014419
1.04350005e7	0.004183496826312752	0.004279669167147527	0.0038468936333910368
1.04450005e7	0.001186868686868687	0.0004545454545454546	0.0015151515151515152
1.04550005e7	0.008388452528593082	0.00954251067934408	0.005635937715309356
1.04650005e7	0.015960712093308783	0.007489257213014119	0.0060159607120933095
1.04750005e7	0.0090962441314554	0.010908588787627729	0.005675227837613919
1.04850005e7	0.008960106536969485	0.004545191361241387	0.008337675872850444
1.04950005e7	0.008073553382233088	0.007997147514262429	0.007640586797066014
1.05050005e7	0.011369537799540025	0.006639958453891238	0.008724682839973292
1.05150005e7	0.009616286706069987	0.007223942208462332	0.007092597804672109
1.05250005e7	0.013235885071328111	0.01160337552742616	0.009724733775366685
1.05350005e7	0.01773179888997715	0.014773098269670258	0.008178256611165525
1.05450005e7	0.011468812877263581	0.009255533199195172	0.007592219986586183
1.05550005e7	0.01508771929824561	0.006666666666666667	0.006432748538011695
1.05650005e7	0.0121025641025641	0.009897435897435898	0.007999999999999998
1.05750005e7	0.004824213587100185	0.003965107057890564	0.003859370869680148
1.05850005e7	0.01496439697374277	0.01730084557187361	0.010970182465509569
1.05950005e7	0.012577606508242347	0.010418896738742597	0.009405551987440234
1.06050005e7	0.00967330270546197	0.009903011740684023	0.0077386421643695765
1.06150005e7	0.012091582166425236	0.01183003380009657	0.009930790278448414
1.06250005e7	0.008115756313738053	0.005446099631587378	0.010219445779272784
1.06350005e7	0.010465116279069769	0.010222868217054265	0.01096899224806202
1.06450005e7	0.007497013142174431	0.007228195937873358	0.006523297491039426
1.06550005e7	0.011469153289266605	0.012511803588290842	0.008718917217500784
1.06650005e7	0.019327767631967994	0.010000869640838333	0.008609444299504304
1.06750005e7	0.015988638446032623	0.008246289169873557	0.013890415979475903
1.06850005e7	0.01473202614379085	0.012261437908496731	0.010342483660130719
1.06950005e7	0.013403137593552104	0.01025474956822107	0.010161197466896947
1.07050005e7	0.00818870171856389	0.009018206567976859	0.006857240088480517
1.07150005e7	0.010233222275107092	0.00951927653498334	0.008630810725051561
1.07250005e7	0.013738104811687446	0.014676316847607557	0.012438010990483845
1.07350005e7	0.011041067610410675	0.00814716508147165	0.008051316080513161
1.07450005e7	0.01770525561822903	0.01589220162951025	0.016187662279523684
1.07550005e7	0.011090303786933	0.009238451935081148	0.011851851851851853
1.07650005e7	0.008858553586988093	0.007841998257333721	0.007048116952270309
1.07750005e7	0.010205258302583026	0.004228167281672818	0.010270602706027058
1.07850005e7	0.011514375177910617	0.005550811272416738	0.010885283233703387
1.07950005e7	0.0138114794172289	0.008702454287669895	0.01044294514520387
1.08050005e7	0.013643544449231652	0.00926324859974149	0.010053138015223322
1.08150005e7	0.017396184062850734	0.015463274722533981	0.012245915949619655
1.08250005e7	0.009962928637627431	0.010143136649160745	0.009391411801050353
1.08350005e7	0.011521217808362008	0.00969659055364404	0.011343968303617977
1.08450005e7	0.01740665993945509	0.016523713420787085	0.014043054154053143
1.08550005e7	0.014629494359224088	0.009658306955604254	0.009804398993588181
1.08650005e7	0.019752149721800706	0.009711684370257967	0.013454729387961554
1.08750005e7	0.018065003779289494	0.011186696900982616	0.012517006802721088
1.08850005e7	0.007923248278655327	0.007037262049412717	0.004131227217496962
1.08950005e7	0.007422969187675069	0.008683473389355743	0.005154061624649859
1.09050005e7	0.0085730537948968	0.009263773768893225	0.006760929627823827
1.09150005e7	0.0059005900590059016	0.007000700070007001	0.005180518051805181
1.09250005e7	0.00906555090655509	0.010192039480742411	0.006909129921682222
1.09350005e7	0.010102420856610799	0.012104283054003726	0.006666666666666667
1.09450005e7	0.008025956284153007	0.009562841530054645	0.004576502732240437
1.09550005e7	0.012016654299612496	0.012655618764943524	0.011163327562041388
1.09650005e7	0.01136007871550606	0.01039849724942976	0.0089896685898296
1.09750005e7	0.013485376718961842	0.011863257795855125	0.010478404028665506
1.09850005e7	0.014772727272727269	0.011010101010101012	0.008060606060606062
1.09950005e7	0.011589690364988756	0.008908493340252552	0.003667185608026294
1.10050005e7	0.011580668988076396	0.009338398227287116	0.005550279624353698
1.10150005e7	0.009432700026759432	0.011863348497011863	0.004584782802604585
1.10250005e7	0.013360676112353963	0.011309967685806612	0.009855828983345761
1.10350005e7	0.010482363933660359	0.008175659892548471	0.0077201588413921985
1.10450005e7	0.012696118909991741	0.014519680704651802	0.009248554913294797
1.10550005e7	0.011997499519138295	0.012598576649355646	0.009020965570301982
1.10650005e7	0.012095856102003644	0.010302823315118398	0.009995446265938068
1.10750005e7	0.011981357749731913	0.012084467541037697	0.01123484286067805
1.10850005e7	0.011075295478965205	0.00921563765600463	0.01046367468385817
1.10950005e7	0.012378791004745204	0.011863008046214152	0.008293789973179285
1.11050005e7	0.01838182081343176	0.014148212476479953	0.014705456650745406
1.11150005e7	0.0	0.0	0.0
1.11250005e7	0.011165507171691144	0.00614102894443013	0.008056342866958688
1.11350005e7	0.01036859270198757	0.008091809734785552	0.010276290689803702
1.11450005e7	0.014905442471488381	0.015013714450700157	0.016630576006929406
1.11550005e7	0.004154549231408392	0.0024927295388450354	0.005234732031574576
1.11650005e7	0.008527131782945736	0.007260981912144702	0.008981912144702843
1.11750005e7	0.009747391543108183	0.008292147171883582	0.009906644700713894
1.11850005e7	0.014188351920693927	0.008013217678645186	0.009153242461792648
1.11950005e7	0.0163524208566108	0.006459497206703912	0.01000931098696462
1.12050005e7	0.01310641627543036	0.005309635591325732	0.01339145987033311
1.12150005e7	0.014201381153931833	0.009541843023687532	0.014776861958862405
1.12250005e7	0.013749238269347958	0.00917885435709933	0.013985374771480803
1.12350005e7	0.013677329271388679	0.0038080731150038085	0.014470677837014471
1.12450005e7	0.015821585569198122	0.008640291041382447	0.013672881612854326
1.12550005e7	0.014909701805963883	0.011549769004619908	0.014195716085678286
1.12650005e7	0.0110272780034823	0.008415554265815438	0.009286128845037723
1.12750005e7	0.012869788027020731	0.00518285581178663	0.015699976706266015
1.12850005e7	0.01556640486803934	0.007394042312318687	0.010981391070544117
1.12950005e7	0.017483616123529944	0.006912649250381543	0.009641799084298412
1.13050005e7	0.017235859124866595	0.006474564212024191	0.009533973674848808
1.13150005e7	0.013291470434327575	0.006122448979591836	0.010047095761381474
1.13250005e7	0.015875207067918274	0.010353395913859744	0.00918461255291736
1.13350005e7	0.01961897552359324	0.010724198839263184	0.0047943477163764825
1.13450005e7	0.012652705061082023	0.010471204188481674	0.010100349040139617
1.13550005e7	0.020069248525262887	0.01102846883816363	0.011438830469351116
1.13650005e7	0.020919833918875762	0.01410624933461088	0.0024699244117960184
1.13750005e7	0.019729703067968826	0.00522837131301174	0.004064318832001579
1.13850005e7	0.011299004671947997	0.008074344911639246	0.009262644728823887
1.13950005e7	0.008268059181897302	0.008376849434290687	0.00926892950391645
1.14050005e7	0.01283804314797934	0.008356122759039804	0.007231844424187176
1.14150005e7	0.016971481711097334	0.019218846869187848	0.002955156023971895
1.14250005e7	0.017527561005821878	0.014616623312275487	0.0011148272017837235
1.14350005e7	0.013548951048951048	0.006264568764568764	0.006313131313131314
1.14450005e7	0.013162482566248258	0.00592747559274756	0.009088795908879588
1.14550005e7	0.011186209787278634	0.007125641831709106	0.005931048936393168
1.14650005e7	0.010510173548773186	0.009924197087572313	0.005884699780570517
1.14750005e7	0.006678065219546041	0.006516998711467935	0.006194865695311725
1.14850005e7	0.009663341645885285	0.00512607370462732	0.009157661402050429
1.14950005e7	0.007698663061439087	0.007736217515397326	0.007240498723148567
1.15050005e7	0.008470747684662302	0.007981326707326255	0.008448159024169868
1.15150005e7	0.010150503290747194	0.007113821138211382	0.010220673635307783
1.15250005e7	0.01008219301810956	0.008332204308359301	0.007677369823420493
1.15350005e7	0.007874604028450184	0.008337816030123723	0.006311637080867851
1.15450005e7	0.01064578567657927	0.009326060179482667	0.009666256085400903
1.15550005e7	0.011387660964827982	0.011756038183099492	0.011211480556089438
1.15650005e7	0.009400275339872656	0.010368267079676476	0.008604371020478403
1.15750005e7	0.008785061456035298	0.008141611513814477	0.009171131421367792
1.15850005e7	0.01286338505439629	0.00945247012662743	0.008400214018191545
1.15950005e7	0.010038860103626942	0.011226252158894647	0.007239493379389753
1.16050005e7	0.014713132433598322	0.012510014173907685	0.01096937203426388
1.16150005e7	0.008483033932135729	0.007029419422025514	0.0070467760131910084
1.16250005e7	0.010349040139616057	0.005549738219895288	0.009382198952879582
1.16350005e7	0.01434247768343131	0.013008926627476596	0.014021336816895274
1.16450005e7	0.009141341051616016	0.005788712011577424	0.009011095031355523
1.16550005e7	0.008422350041084633	0.005587510271158586	0.008720898384004383
1.16650005e7	0.013305322128851542	0.016352486940722236	0.009069573775456126
1.16750005e7	0.009717659940559986	0.007117159393086189	0.007867980603785392
1.16850005e7	0.011715330346567793	0.01413564035223235	0.007724393635099645
1.16950005e7	0.006213606021871893	0.008355820669412489	0.004487998863797756
1.17050005e7	0.013654279279279277	0.014827327327327324	0.011533408408408408
1.17150005e7	0.0156375623090529	0.012984402637079916	0.017060620678565685
1.17250005e7	0.008545443447476042	0.004425318928157236	0.008203625709577
1.17350005e7	0.010526701877934273	0.0064920774647887316	0.007130281690140846
1.17450005e7	0.009093305218766473	0.0035436068646400747	0.008200082000820008
1.17550005e7	0.009525052192066806	0.009336580839712364	0.008292739503595454
1.17650005e7	0.01058938800120591	0.0110290423073058	0.007969048336850568
1.17750005e7	0.008264578773081887	0.005724869506650951	0.007285177078071505
1.17850005e7	0.008299784118093238	0.006243071357722154	0.00801680378085069
1.17950005e7	0.009204875584185927	0.007799671592775042	0.006138688897309588
1.18050005e7	0.007813905378665225	0.009466630688972837	0.003903579780536068
1.18150005e7	0.013175443125107551	0.011099638616417142	0.011228704181724315
1.18250005e7	0.013428991905813098	0.013245033112582781	0.011037527593818984
1.18350005e7	0.013636756569847851	0.006829183955739972	0.010096818810511755
1.18450005e7	0.007742173854628511	0.0048367593712212815	0.004527744189171032
1.18550005e7	0.005914253992655222	0.004035357417371253	0.0032197454949184395
1.18650005e7	0.00670611439842209	0.00378698224852071	0.0013570019723865877
1.18750005e7	0.012462424849699403	0.005135270541082165	0.0010855043420173681
1.18850005e7	0.015025823849353267	0.00569038804332922	0.0008409890762831941
1.18950005e7	0.01353872133207666	0.004692899780081684	0.0009660697455230916
1.19050005e7	0.008316008316008315	0.005008505008505008	0.0019404019404019401
1.19150005e7	0.009013823571326776	0.0007838107453327633	0.006270485962662106
1.19250005e7	0.01310731857318573	0.00023062730627306272	0.00971709717097171
1.19350005e7	0.01430694908955779	0.0004087699739873652	0.00798216276477146
1.19450005e7	0.009038916644754142	0.00028486282759225177	0.007073363134367603
1.19550005e7	0.008141363678416133	0.0022666296604681286	0.009612360070311778
1.19650005e7	0.016048983114851378	0.004666342989696283	0.011339483195770621
1.19750005e7	0.019020251778872465	0.011676701331873743	0.0071519795657726684
1.19850005e7	0.024927596193628467	0.006343952558267825	0.00990208247138326
1.19950005e7	0.013697269062624196	0.006614432521433032	0.0036109691704990635
1.20050005e7	0.014688128772635811	0.005007824726134585	0.00096579476861167
1.20150005e7	0.013333333333333334	0.0022580645161290325	0.001010752688172043
1.20250005e7	0.010330578512396695	0.0023453205271387087	0.004631077358350086
1.20350005e7	0.02084086254668112	0.000481869654258523	0.0018070112034694612
1.20450005e7	0.016885143570536824	0.0	0.001111111111111111
1.20550005e7	0.011757314665230658	0.004816609824687369	0.0030515167833423088
1.20650005e7	0.009758276899924758	0.004303047404063206	0.0012603461249059446
1.20750005e7	0.01104551250069294	0.003741892566106769	0.006308553689228894
1.20850005e7	0.015275447427293061	0.0024119127516778523	0.0066834451901565985
1.20950005e7	0.015096896251981387	0.006417139643094545	0.003088408242572992
1.21050005e7	0.020397655259822556	0.010641106886354034	0.00163709336713139
1.21150005e7	0.01473691615081598	0.006752954417557681	0.0010504595760645284
1.21250005e7	0.018835063437139563	0.016701268742791233	0.0024267589388696654
1.21350005e7	0.013955950868276156	0.012113511224057604	0.007217280813214738
1.21450005e7	0.015361499820595618	0.005426982418371008	0.003713670613562971
1.21550005e7	0.01745510011171264	0.004017358425711094	0.001117126407149609
1.21650005e7	0.012794717020069138	0.00521075168962493	0.0015993396275086418
1.21750005e7	0.016144672773788896	0.0017537344227118925	0.002286044400429149
1.21850005e7	0.018291215403128752	0.0006738868832731648	0.006401925391095066
1.21950005e7	0.011868718725032585	0.003069677473613389	0.0014801732475505653
1.22050005e7	0.011795376649894265	0.0010573907970538904	0.0008386202873186029
1.22150005e7	0.009746588693957114	0.003248862897985705	0.0024691358024691358
1.22250005e7	0.007777020890099909	0.004276415379957615	0.0019376324553436266
1.22350005e7	0.006682587564940504	0.00475532093179152	0.0017931959108429699
1.22450005e7	0.010553061478987408	0.004707569522384336	0.00400299289188178
1.22550005e7	0.007899606754568586	0.004233171408743928	0.002831367106176266
1.22650005e7	0.01152112405888841	0.00443581259291229	0.010885723876660432
1.22750005e7	0.0092041147807255	0.003609456776755098	0.00664140046922938
1.22850005e7	0.006792781708192347	0.0038449707782220854	0.0041218086742540756
1.22950005e7	0.005550033134526174	0.0011597084161696486	0.004307488402915838
1.23050005e7	0.010638297872340427	0.0027277686852154935	0.014293507910529189
1.23150005e7	0.01072607260726073	0.0016501650165016502	0.0
1.23250005e7	0.011752136752136752	0.013888888888888888	0.007692307692307693
