# Supplementary material for: Admixture of evolutionary rates across a butterfly hybrid zone
Source: eLife. 2022 Jun 15;11:e78135. doi: 10.7554/eLife.78135 (PMC9246367; doi:10.7554/eLife.78135)
Supplement: Figure 2—source data 2. [file elife-78135-fig2-data2.zip › Dxy_Pi_10kbWindows_10kbIncrements/Chromosome5.csv]

Position	Dxy	Pi_XY	Pi_KM
5000.5	NaN	NaN	NaN
15000.5	0.004336252790657736	0.004035720419027993	0.005083290400137385
25000.5	0.007777777777777778	0.010222222222222223	0.004266666666666667
35000.5	0.019639065817409766	0.01167728237791932	0.02462845010615711
45000.5	0.007627118644067798	0.007344632768361582	0.009717514124293785
55000.5	0.013487475915221576	0.005780346820809248	0.008863198458574178
65000.5	0.015270506108202445	0.0026178010471204194	0.016753926701570682
75000.5	0.008745476477683959	0.008242862887012465	0.008524326497788502
85000.5	0.0034188034188034192	0.002442002442002442	0.0034676434676434676
95000.5	0.014629049111807728	0.015673981191222573	0.01692789968652038
105000.5	0.0036973833902161535	0.0034129692832764505	0.003981797497155859
115000.5	0.00534623217922607	0.0044127630685675484	0.00373387644263408
125000.5	NaN	NaN	NaN
135000.5	0.025577557755775582	0.018151815181518153	0.031683168316831684
145000.5	0.0	0.0	0.0
155000.5	0.0017361111111111112	0.003472222222222222	0.0
165000.5	0.0057730923694779114	0.0035140562248995987	0.005622489959839358
175000.5	0.0035133948177426435	0.004830917874396135	0.0007026789635485289
185000.5	NaN	NaN	NaN
195000.5	0.016218833212297265	0.0168240135560397	0.01568627450980392
205000.5	0.0020576131687242796	0.0	0.0032921810699588477
215000.5	0.005011135857461024	0.0012373174956693885	0.007225934174709229
225000.5	0.008376362593230066	0.0065978198508319	0.009202524383247276
235000.5	0.0034119824196160078	0.0027180198935924126	0.0035854730511219062
245000.5	0.008097620422038357	0.007279840933872105	0.003874029889038548
255000.5	0.006340579710144925	0.007137681159420289	0.0029420289855072467
265000.5	0.004323995127892813	0.003126268777913114	0.004336175395858708
275000.5	0.004951011048572024	0.004012924744632062	0.004273504273504274
285000.5	0.010879876674967391	0.00913079568362386	0.011668445393098543
295000.5	0.012509375334833386	0.007821707918139933	0.009664630879674275
305000.5	0.009640042896442392	0.005058982608290204	0.008765794749848463
315000.5	0.010014876208691957	0.006534905961109341	0.008606949314631815
325000.5	0.010829082665371225	0.008582301028256823	0.008323212695328312
335000.5	0.009868889838962518	0.006876157902237424	0.010773834972210346
345000.5	0.01718915644404059	0.005717098288656671	0.009147357261850673
355000.5	0.019636888483743543	0.008659981768459434	0.011182011546642357
365000.5	0.010516826923076922	0.00794604700854701	0.007852564102564102
375000.5	0.013639230526647743	0.013087354146956796	0.009208451592557555
385000.5	0.009674286568056177	0.010085163603765128	0.007470491558344539
395000.5	0.014231296010957026	0.005307310392056155	0.011213833247731553
405000.5	0.006264275157866453	0.004500873303775359	0.005871288458954723
415000.5	0.011458333333333334	0.00704656862745098	0.013284313725490195
425000.5	0.01503653738055087	0.01883080382237212	0.010530260445943414
435000.5	0.010640732265446227	0.009229595728451563	0.009610983981693364
445000.5	0.011345710472030092	0.009343526271083607	0.012644096590219638
455000.5	0.010589749590451674	0.010258210468835323	0.010156798502223261
465000.5	0.006225278676734988	0.006202804746494066	0.003667745415318231
475000.5	0.012018275725069522	0.010925705204608662	0.0006356773937226857
485000.5	0.00498026255393372	0.005783530707793996	0.00018360414945377764
495000.5	0.008251293701880599	0.008203963145273255	0.006777735706171905
505000.5	0.011546078223353842	0.00976023764056864	0.00971780182474008
515000.5	0.009900990099009905	0.006270627062706272	0.007755775577557756
525000.5	0.009346754313886605	0.004211175020542317	0.009298822240482058
535000.5	0.01164767046590682	0.0047323868559621405	0.011984269812704125
545000.5	0.010755786036684914	0.007922788821665225	0.008681455872467108
555000.5	0.012971516551193225	0.012201693610469591	0.007867590454195536
565000.5	0.009905381431105855	0.0032032328011038836	0.00644589000591366
575000.5	0.011419080244991178	0.009861932938856016	0.006477732793522266
585000.5	0.012583572110792737	0.009742120343839542	0.007411652340019102
595000.5	0.011588103254769921	0.010942760942760943	0.0056341189674523
605000.5	0.010173036698992203	0.0032800912721049624	0.005989731888191671
615000.5	0.00811363438614809	0.003958931523536065	0.005516401287740363
625000.5	0.016424095411360414	0.016171417020416416	0.009824135839902971
635000.5	0.008668515950069348	0.007820927723840345	0.004885190322083525
645000.5	0.003175662317121392	0.0013345195729537367	0.0035587188612099642
655000.5	0.012660459867400194	0.008499083086471999	0.007857243616871208
665000.5	0.011181161763121025	0.008729388942774006	0.006509322125229012
675000.5	0.006590136054421769	0.004889455782312926	0.0063775510204081625
685000.5	0.011786306562425963	0.00912106135986733	0.01189291637052831
695000.5	0.013161957696464416	0.01073027636251351	0.011208893006021308
705000.5	0.013634865710990275	0.014994232987312573	0.01347833250947438
715000.5	0.018442085953878407	0.01578878406708595	0.01595911949685535
725000.5	0.00837138508371385	0.004375951293759513	0.008396752917300862
735000.5	0.005227341849148419	0.004219890510948905	0.0037256690997566912
745000.5	0.009205983889528195	0.0060414269275028765	0.009321058688147294
755000.5	0.00819672131147541	0.007172131147540982	0.007308743169398908
765000.5	0.007377049180327868	0.005230288836846214	0.007931303669008587
775000.5	0.01092530657748049	0.008026755852842809	0.010746934225195095
785000.5	0.014909624736214329	0.014680245894118727	0.01211120286264795
795000.5	0.012286140773912047	0.010161901481226317	0.00957630037891836
805000.5	0.011592300962379704	0.010561179852518435	0.012873390826146731
815000.5	0.012196351174276787	0.00937405503477472	0.013849410341699427
825000.5	0.013066946256601429	0.008931345138241691	0.010919540229885059
835000.5	0.011574074074074075	0.00937950937950938	0.0113997113997114
845000.5	0.013205399890118515	0.009418412997409935	0.011364885016874658
855000.5	0.013022789882294016	0.01156189999165206	0.01218799565907004
865000.5	0.009587020648967551	0.010980006555227795	0.007407407407407408
875000.5	0.011627906976744184	0.009232645239961675	0.010870133263652994
885000.5	0.010719829258828096	0.009070624757469926	0.011389212262320531
895000.5	0.0084085153529598	0.007082937638493193	0.006346945235834126
905000.5	0.00873129009265859	0.00926585887384177	0.0073889284865763846
915000.5	0.009558232931726909	0.011004016064257029	0.007967871485943774
925000.5	0.013296771523178806	0.01234823399558499	0.01156181015452539
935000.5	0.012378607577622762	0.005744768157570784	0.012912050335111475
945000.5	0.01108683337379623	0.0006069434328720563	0.00927409565428502
955000.5	0.00791014080050625	0.00047460844803037496	0.007308970099667774
965000.5	0.011425416241930005	0.00025484199796126404	0.008528712198436967
975000.5	0.015073815073815075	0.0003108003108003108	0.014980574980574982
985000.5	0.00851444162197761	0.006021262583497978	0.005325054097281023
995000.5	0.005283486372248944	0.0005101297186998981	0.0058883544672788226
1.0050005e6	0.014334770803386044	0.004312410158121706	0.010158121705797796
1.0150005e6	0.009814918676388115	0.0071041316133856796	0.008824079267152738
1.0250005e6	0.00767280491059514	0.005426563473000623	0.004181122675918513
1.0350005e6	0.014969488939740656	0.014683447749809305	0.0047292143401983225
1.0450005e6	NaN	NaN	NaN
1.0550005e6	0.005448530842576376	0.0066160731659856	0.0013621327106440942
1.0650005e6	0.01067914566834653	0.008759299256059516	0.0048956083513318925
1.0750005e6	0.006681633525764378	0.005666025229848194	0.0021381227282446015
1.0850005e6	0.009320905459387482	0.007767421216156235	0.0017754105636928537
1.0950005e6	0.011854294237713928	0.011186999528968442	0.0016800125608415761
1.1050005e6	0.008820503510045994	0.008714596949891068	0.003437424352457032
1.1150005e6	0.009871953738124745	0.00983064849235853	0.006460140437835604
1.1250005e6	0.006646216768916157	0.005623721881390593	0.005807770961145195
1.1350005e6	0.00925925925925926	0.003359899984372559	0.009157680887638693
1.1450005e6	0.01494879418566237	0.011769078295341925	0.010885365047902214
1.1550005e6	0.01514330443159923	0.01053709055876686	0.011873795761078996
1.1650005e6	0.010229067930489735	0.011176935229067932	0.007630331753554503
1.1750005e6	0.014787142968324387	0.011168184294497627	0.006490777492411862
1.1850005e6	0.014155203557037655	0.012574683896067805	0.009809642906766707
1.1950005e6	0.01076098134273542	0.010356985456148082	0.007844865579550463
1.2050005e6	0.012616550116550116	0.010780885780885778	0.0082983682983683
1.2150005e6	0.011377728174603176	0.007750496031746032	0.00982142857142857
1.2250005e6	0.013699807480748073	0.010726072607260726	0.012513751375137513
1.2350005e6	0.00973569520596092	0.004639392661324336	0.008379024321664558
1.2450005e6	0.007983576642335769	0.001976885644768856	0.0051094890510948905
1.2550005e6	0.01307851611741401	0.00400684314784801	0.00441202953358545
1.2650005e6	0.010372168284789644	0.004077669902912621	0.0033009708737864077
1.2750005e6	0.010130618121978815	0.006788028386300524	0.008721587987246733
1.2850005e6	0.009827044025157232	0.009925314465408805	0.005424528301886794
1.2950005e6	0.017720131530873217	0.018207282913165267	0.014590183899646813
1.3050005e6	0.011811023622047242	0.007283464566929135	0.011181102362204725
1.3150005e6	0.010362014690451206	0.007694998251136761	0.007974816369359919
1.3250005e6	0.010717688154969832	0.00762146713242299	0.006922832645284217
1.3350005e6	0.011904761904761904	0.009696620583717359	0.0053955453149001536
1.3450005e6	0.01066066066066066	0.008348348348348347	0.005669669669669669
1.3550005e6	0.012564171845447177	0.011303251373502658	0.005494010627758264
1.3650005e6	0.013421474358974358	0.009415064102564104	0.005849358974358975
1.3750005e6	0.009558567952728537	0.007194994786235663	0.007035106013208203
1.3850005e6	0.012101593625498008	0.01102257636122178	0.009521912350597609
1.3950005e6	0.00811423054070113	0.007538621509209745	0.004931669637551991
1.4050005e6	0.005845181674565561	0.004518167456556082	0.0050932069510268565
1.4150005e6	0.011591196103193216	0.010162968308376931	0.00904444043538397
1.4250005e6	0.012484394506866415	0.008531002913025386	0.012401165210153975
1.4350005e6	0.013661202185792351	0.01092896174863388	0.008743169398907104
1.4450005e6	0.018518518518518524	0.009259259259259259	0.00462962962962963
1.4550005e6	NaN	NaN	NaN
1.4650005e6	NaN	NaN	NaN
1.4750005e6	NaN	NaN	NaN
1.4850005e6	0.016404199475065617	0.017716535433070862	0.01706036745406824
1.4950005e6	NaN	NaN	NaN
1.5050005e6	NaN	NaN	NaN
1.5150005e6	0.011865793780687401	0.011183851609383524	0.011674849972722312
1.5250005e6	0.00528021748222501	0.004077791718946048	0.0065453785027185275
1.5350005e6	0.011911942098914356	0.008343385605146764	0.010615199034981909
1.5450005e6	0.013657214345287742	0.00865304420350292	0.012162913539060327
1.5550005e6	0.012134778510838828	0.010760289035501101	0.011184417216462458
1.5650005e6	0.020721412125863394	0.011426622324550184	0.018913618146158436
1.5750005e6	0.016639989329064964	0.013205282112845136	0.01387221555288782
1.5850005e6	0.017887244802397447	0.013329587313479427	0.014434663170381468
1.5950005e6	0.008313998453209591	0.008662026295436968	0.006156225831399845
1.6050005e6	0.00795732773697097	0.004022385449457852	0.009094088842252537
1.6150005e6	0.012592008412197686	0.008990536277602525	0.0069190325972660355
1.6250005e6	0.01758824981486052	0.011478647247593189	0.002764749444581585
1.6350005e6	0.01354354354354354	0.009009009009009009	0.006174174174174175
1.6450005e6	0.01538781451445207	0.009409440632148056	0.005364940736119775
1.6550005e6	0.01861496913580247	0.009387860082304527	0.008590534979423867
1.6650005e6	0.011730652041438146	0.00818860450944546	0.008257160268129188
1.6750005e6	0.010782002161312509	0.010069751449061795	0.0089596227527262
1.6850005e6	0.012421675050745743	0.006883770187979878	0.008772394316476922
1.6950005e6	0.007273245864232743	0.006084806997528047	0.006522152500475375
1.7050005e6	0.008843072112565957	0.0066119471044231645	0.007113543091655267
1.7150005e6	0.013624119353501862	0.010326011880093936	0.00873048763641387
1.7250005e6	0.012670565302144249	0.010953309198923233	0.004325628887032395
1.7350005e6	0.016582458867728984	0.008550330353672754	0.003109211037699184
1.7450005e6	0.015319129563871436	0.009013930620049168	0.004352180642811618
1.7550005e6	0.010323965651834504	0.011631537861046058	0.004465261514441843
1.7650005e6	0.007759784075573547	0.007234967761283552	0.0016644174538911385
1.7750005e6	0.0068868793435485215	0.0050238633509168545	0.002344469563761199
1.7850005e6	0.016207140332272888	0.002580417108518911	0.007112053729232944
1.7950005e6	0.016532126549249838	0.003424657534246575	0.006327462491846053
1.8050005e6	0.010870451949747104	0.011298743677598304	0.006722140642845489
1.8150005e6	0.015216561724861665	0.013499332188513643	0.007975577179927494
1.8250005e6	0.01150378497916135	0.013056051713872587	0.00396359615548184
1.8350005e6	0.010815991237677985	0.005795910916392844	0.004034319094560058
1.8450005e6	0.006399782135076252	0.004448075526506899	0.0033769063180827887
1.8550005e6	0.018350965107646618	0.012620638455827766	0.006941351150705271
1.8650005e6	0.014811104751001718	0.006773516504483878	0.008776950963556573
1.8750005e6	0.015080845771144278	0.005286069651741293	0.007599502487562189
1.8850005e6	0.01634671962341865	0.007318328920270668	0.0036334215945866425
1.8950005e6	0.015446855461566752	0.008458992276572269	0.005578031138899104
1.9050005e6	0.012284742788197871	0.008610288472085116	0.0059668750685532524
1.9150005e6	0.012030022446689116	0.010451739618406284	0.007323232323232323
1.9250005e6	0.013923524522028267	0.003117206982543641	0.006417290108063176
1.9350005e6	0.016847892861530902	0.006757586927140927	0.009583486914854404
1.9450005e6	0.013532425010561894	0.00842310942120828	0.006199831009716941
1.9550005e6	0.01152612122480296	0.007742205482318478	0.009444095696449745
1.9650005e6	0.011880554300346437	0.011635788522367825	0.01116131947582467
1.9750005e6	0.009578544061302681	0.007869938904421664	0.010210210210210211
1.9850005e6	0.012716009129442452	0.010977067710031518	0.01378111074883165
1.9950005e6	0.007491642788920727	0.0066857688634192934	0.004083094555873926
2.0050005e6	0.004560798678445736	0.0034475328592975655	0.004869640163757811
2.0150005e6	0.013766114180478822	0.012154696132596685	0.014475138121546964
2.0250005e6	0.00766470971950424	0.0029354207436399216	0.005805609915198956
2.0350005e6	0.00836703941628995	0.005908478071218971	0.006963280196684908
2.0450005e6	0.009319057330614096	0.005948334466349421	0.009630636755041921
2.0550005e6	0.005520432472054244	0.002977826644676562	0.004379695803555068
2.0650005e6	0.0075440067057837385	0.005273819502654373	0.005294775076837104
2.0750005e6	0.009518726091984701	0.007872965038697624	0.005835779734899031
2.0850005e6	0.009511803804721523	0.00932080372832149	0.005072962029184811
2.0950005e6	0.013506994693680656	0.012783405692233477	0.010419681620839364
2.1050005e6	0.008313499933888668	0.006082242496363876	0.007563136321565518
2.1150005e6	0.009648399945062494	0.006661172915808267	0.008625188847685757
2.1250005e6	0.011317204301075268	0.00806451612903226	0.009376344086021504
2.1350005e6	0.009457336233985982	0.00912496978486826	0.0062364031907179126
2.1450005e6	0.011244632945858202	0.00942507068803016	0.00809508849094146
2.1550005e6	0.005549729068344695	0.004195070791819612	0.004964167103653208
2.1650005e6	0.004867939078465394	0.00385579332947754	0.0050703682282629645
2.1750005e6	0.008877159309021115	0.005811473661761569	0.008829174664107486
2.1850005e6	0.01077657124053965	0.007897334649555774	0.008292201382033562
2.1950005e6	0.007056897619679675	0.0054419962835147336	0.006477302893549244
2.2050005e6	0.010659416537200074	0.004919730709476954	0.010598998791645086
2.2150005e6	0.012850346468093904	0.011118005998552075	0.011955734822629021
2.2250005e6	0.008785506190823016	0.0049162418062636565	0.009067734887108521
2.2350005e6	0.011146907216494847	0.00816151202749141	0.011288659793814436
2.2450005e6	0.013323803240231656	0.011326149109302838	0.012271827578623266
2.2550005e6	0.013829787234042552	0.013152804642166347	0.010960670535138621
2.2650005e6	0.009180790960451978	0.011299435028248588	0.007627118644067797
2.2750005e6	0.012559862654739315	0.009397307310020782	0.012957441040932502
2.2850005e6	0.012778641783307412	0.008709175738724729	0.010803525142560914
2.2950005e6	0.01345450852965069	0.012625236934741402	0.010682372055239642
2.3050005e6	0.008330363506771203	0.007632454264670943	0.006913756236635781
2.3150005e6	0.004046639231824416	0.004663923182441701	0.0035116598079561047
2.3250005e6	0.004785064323815502	0.004288254366698044	0.004685702332392009
2.3350005e6	0.006818986893375842	0.004073680481756996	0.006787105915692524
2.3450005e6	0.009133611691022966	0.005567153792623521	0.011667826490373463
2.3550005e6	0.013774104683195594	0.010560146923783287	0.015289256198347107
2.3650005e6	0.01732740021574973	0.014967637540453075	0.012621359223300972
2.3750005e6	0.012634736628025217	0.012050030506406345	0.012385600976205006
2.3850005e6	0.015547081255500146	0.015791532218636942	0.013826146475017108
2.3950005e6	0.008276579644343548	0.00681044267877412	0.0061293984108967085
2.4050005e6	0.008045346498445785	0.0078624977143902	0.006180288901078809
2.4150005e6	0.015312639713866004	0.013188988950629114	0.015801239062400205
2.4250005e6	0.009246830723340793	0.008202833706189412	0.00790454884414616
2.4350005e6	0.012919896640826871	0.013874845522974947	0.008291203235591507
2.4450005e6	0.012420104590354447	0.005713732326166956	0.014197172186713151
2.4550005e6	0.008636191557826996	0.007287526026878668	0.008063600227143667
2.4650005e6	0.013724008921505146	0.012339017195481687	0.01164112526081013
2.4750005e6	0.015951731548061825	0.014050747995702126	0.015869080089263576
2.4850005e6	0.010400000000000001	0.006733333333333333	0.009066666666666666
2.4950005e6	0.016543235273949117	0.014126037166563805	0.015291778097785091
2.5050005e6	0.00925447658402204	0.007489669421487603	0.009314738292011019
2.5150005e6	0.010642270351008216	0.007841672890216578	0.012048792631316902
2.5250005e6	0.014022732888559425	0.012231282431430688	0.01462811959476155
2.5350005e6	0.009897713598074608	0.005415162454873647	0.007749699157641397
2.5450005e6	0.012153895685769479	0.009551405881090365	0.00901481004507405
2.5550005e6	0.007111378205128207	0.0015357905982905983	0.008012820512820512
2.5650005e6	0.011360473208072375	0.004592901878914405	0.01290187891440501
2.5750005e6	0.013792505204718945	0.004973398103169095	0.011751098773999538
2.5850005e6	0.009442870632672335	0.00569719861504564	0.008725212464589236
2.5950005e6	0.01599178403755868	0.011678403755868545	0.016455399061032865
2.6050005e6	0.011012183692596064	0.006091846298031865	0.008138081849422055
2.6150005e6	0.01048951048951049	0.00997960372960373	0.010285547785547787
2.6250005e6	0.015710532077950517	0.015692285234654404	0.01661192613677834
2.6350005e6	0.012235563178959408	0.012006861063464836	0.012784448256146367
2.6450005e6	0.014139856030556779	0.008006463934185398	0.014308799764947849
2.6550005e6	0.008376600899965383	0.007303565247490482	0.009747317410868811
2.6650005e6	0.01303522099447514	0.008344843462246778	0.015331491712707184
2.6750005e6	0.008972468043264502	0.006473287446738775	0.008456243854473942
2.6850005e6	0.014697585195215525	0.01303317535545024	0.012254570074475288
2.6950005e6	0.01316279936632187	0.013419066256639642	0.011946696486813901
2.7050005e6	0.011209677419354837	0.007849462365591397	0.012903225806451611
2.7150005e6	0.010243155274746315	0.007131916523071032	0.010204863105494927
2.7250005e6	0.011308688192169708	0.009280923412884107	0.011527062860708157
2.7350005e6	0.009973550804496363	0.009367423407538022	0.008390272573653662
2.7450005e6	0.009759759759759762	0.007115811463637552	0.007102754928841885
2.7550005e6	0.009528336049248598	0.002217997465145754	0.008328806807894261
2.7650005e6	0.006906906906906908	0.002831402831402831	0.010072930072930074
2.7750005e6	0.012560386473429955	0.005175983436853001	0.013222912353347134
2.7850005e6	0.01788194444444444	0.012065972222222221	0.017708333333333336
2.7950005e6	0.011119971646287438	0.007974481658692184	0.012068048910154174
2.8050005e6	0.010557978036175713	0.007025193798449612	0.011950904392764857
2.8150005e6	0.007397586657443701	0.005226346937206979	0.009038505879640304
2.8250005e6	0.01140873015873016	0.00946969696969697	0.010966810966810967
2.8350005e6	0.018221330658642596	0.013819235484230467	0.017251755265797395
2.8450005e6	0.009956785797710815	0.0042630226582574164	0.007801915440317682
2.8550005e6	0.012016669800087735	0.006141505295481607	0.010966973741931441
2.8650005e6	0.007977370963640987	0.0049580472921434025	0.0063056191202644305
2.8750005e6	0.008852313167259788	0.004804270462633453	0.006524317912218267
2.8850005e6	0.01042075003266693	0.006272050176401411	0.007866196262903436
2.8950005e6	0.011685234985273405	0.0028812908182865925	0.008759124087591242
2.9050005e6	0.01894633907835228	0.008311942305341645	0.014081408140814081
2.9150005e6	0.010066853233830846	0.00404228855721393	0.010758706467661692
2.9250005e6	0.010286951813752028	0.006105997714010709	0.008614570173855501
2.9350005e6	0.014859747095449002	0.005841196482444316	0.010218884395660825
2.9450005e6	0.010522804463852497	0.0043364871421639984	0.008854924793789421
2.9550005e6	0.01025730180806676	0.006084840055632822	0.010292072322670376
2.9650005e6	0.01211855745364287	0.013286611184114469	0.008760402978537012
2.9750005e6	0.014568345323741004	0.01121103117505995	0.015275779376498799
2.9850005e6	0.011683558558558559	0.00802364864864865	0.008741554054054055
2.9950005e6	0.0111771363893605	0.007413695529145444	0.011137521222410867
3.0050005e6	0.010582361258395193	0.00671615411806292	0.013927182750088371
3.0150005e6	0.010136700648748843	0.009499536607970344	0.010256410256410256
3.0250005e6	0.011355571327182401	0.010586704518571091	0.008209131771942275
3.0350005e6	0.015119047619047617	0.013095238095238097	0.014095238095238095
3.0450005e6	0.013756154068925568	0.01585577758470895	0.008137851143932812
3.0550005e6	0.0168306576903159	0.01493181425858795	0.01557051614016917
3.0650005e6	0.012267132401862939	0.01230871590153027	0.006902860944777113
3.0750005e6	0.010121708892200694	0.007078986587183309	0.010101010101010102
3.0850005e6	0.010304912478825522	0.01160675073718552	0.0114059853190288
3.0950005e6	0.010191678354371202	0.005937353903693314	0.009256661991584852
3.1050005e6	0.008416389811738652	0.004318936877076411	0.008283499446290145
3.1150005e6	0.009255349099099098	0.005208333333333332	0.008544481981981983
3.1250005e6	0.012734082397003745	0.003370786516853933	0.00799625468164794
3.1350005e6	0.01098628406424833	0.009339469409853815	0.01032304638151958
3.1450005e6	0.012734384330586409	0.008181058163143436	0.011334049922369523
3.1550005e6	0.019576997028491524	0.016168502010138086	0.014368117461982173
3.1650005e6	0.012414873741939373	0.010004218646417163	0.01217380823238715
3.1750005e6	0.012185345518678852	0.011303511303511302	0.01045374378707712
3.1850005e6	0.013848182883939039	0.010550996483001174	0.013931223134036731
3.1950005e6	0.017298850574712643	0.01195402298850575	0.014620689655172414
3.2050005e6	0.013379343746216249	0.008838842474875893	0.012664971546192033
3.2150005e6	0.011000316555872114	0.008325419436530547	0.011674580563469452
3.2250005e6	0.006751021274338162	0.003103612923762534	0.0076290519390949125
3.2350005e6	0.007754703022616784	0.00716021982667512	0.007017543859649123
3.2450005e6	0.009186351706036745	0.010629921259842518	0.008188976377952756
3.2550005e6	0.012140455734030631	0.009587847092516498	0.013647117419997513
3.2650005e6	0.008097383097383098	0.005871943371943372	0.009148434148434147
3.2750005e6	0.013959849305878099	0.012334210662125198	0.011673633689425608
3.2850005e6	0.014402065951529597	0.011372665872069926	0.01179976162097735
3.2950005e6	0.010151155898043863	0.008446947243627741	0.009237304880458408
3.3050005e6	0.009557945041816009	0.008145975887911373	0.010709242967307485
3.3150005e6	0.012907889301941346	0.006092523750516315	0.010264353572903758
3.3250005e6	0.011250865451188552	0.009154550350026925	0.008169859219939995
3.3350005e6	0.00880758807588076	0.004968383017163506	0.0
3.3450005e6	0.020783965244865723	0.005924170616113745	0.003120063191153239
3.3550005e6	0.009324301722696106	0.004766683391871551	0.0008028098344204716
3.3650005e6	0.014032584136044716	0.01117849922701867	0.004352479486264716
3.3750005e6	0.011011166253101737	0.009856630824372761	0.006382685414943479
3.3850005e6	0.017181751287711555	0.01379690949227373	0.013730684326710816
3.3950005e6	0.009332692461747977	0.008811984298646158	0.004037490987743331
3.4050005e6	0.0136417556346382	0.011999270006387446	0.01001916233232959
3.4150005e6	0.010140973169622555	0.007776261937244202	0.010841291496134609
3.4250005e6	0.009014903671392223	0.007451835696110506	0.007022900763358778
3.4350005e6	0.007517953321364451	0.00476261719529224	0.004049471374426491
3.4450005e6	0.009427609427609429	0.004280904280904281	0.008177008177008177
3.4550005e6	0.005886720407297412	0.002934521284118229	0.005713477584500071
3.4650005e6	0.0080545229244114	0.005163155720776539	0.009582817017761255
3.4750005e6	0.00862980587657678	0.008006647027721128	0.0064959589092831805
3.4850005e6	0.009633266383991666	0.004872424310049841	0.010726772297850183
3.4950005e6	0.009522007819397152	0.007062681296506495	0.006142010341783327
3.5050005e6	0.008895552223888057	0.007296351824087956	0.00719640179910045
3.5150005e6	0.009495606717828942	0.004699143588032476	0.009198086975864755
3.5250005e6	0.014911167512690353	0.009553017484489565	0.01047659334461365
3.5350005e6	0.0108994708994709	0.007865961199294532	0.005417989417989418
3.5450005e6	0.010401077521700091	0.009129003292427417	0.003511922578070438
3.5550005e6	0.007686932215234103	0.007617051013277428	0.0037735849056603774
3.5650005e6	0.0147705413575158	0.01236603462489695	0.015498763396537506
3.5750005e6	0.010129525074726005	0.008745710173807151	0.009564928595151113
3.5850005e6	0.016621438263229312	0.015113824815317353	0.009045680687471731
3.5950005e6	0.012619372442019099	0.009474003334849173	0.0105654085190238
3.6050005e6	0.013159736805263895	0.013299734005319893	0.007979840403191935
3.6150005e6	0.010513117283950617	0.004243827160493826	0.012345679012345678
3.6250005e6	0.015121845082680592	0.00805047867711053	0.008616187989556134
3.6350005e6	0.015404492148678195	0.01003776585171934	0.01719340091433115
3.6450005e6	0.017979048964218456	0.01659604519774011	0.01471280602636535
3.6550005e6	0.017578846295885953	0.015363025334219661	0.012718812319964549
3.6650005e6	0.01542261251372118	0.013538236370289058	0.014665203073545557
3.6750005e6	0.00895929749614335	0.0077726355761243635	0.008259166963332147
3.6850005e6	0.011225444340505146	0.0070938571874025564	0.00957280947926411
3.6950005e6	0.006078793474915359	0.00538627269929209	0.00443213296398892
3.7050005e6	0.002225519287833828	0.000741839762611276	0.0034619188921859553
3.7150005e6	0.0052126917712691755	0.004707112970711296	0.0036959553695955372
3.7250005e6	0.006100148525355401	0.0062062380649267985	0.005304476978569913
3.7350005e6	NaN	NaN	NaN
3.7450005e6	0.01705426356589147	0.010077519379844961	0.00992248062015504
3.7550005e6	0.006711409395973154	0.008948545861297539	0.0035794183445190153
3.7650005e6	NaN	NaN	NaN
3.7750005e6	0.016497130933750655	0.007563901930099111	0.011424100156494522
3.7850005e6	0.010450377562028046	0.007551240560949298	0.009385113268608414
3.7950005e6	0.004526091586794462	0.0	0.007561235356762512
3.8050005e6	0.011083123425692697	0.010747271200671704	0.007758186397984885
3.8150005e6	0.00743402024584237	0.005648951554591468	0.006073752711496744
3.8250005e6	0.007326993241222557	0.006429810395358574	0.006017106286261138
3.8350005e6	0.0077901924270639316	0.007045313469894475	0.006157666045934201
3.8450005e6	0.010666666666666666	0.008761904761904762	0.01020952380952381
3.8550005e6	0.006666666666666668	0.004957264957264957	0.007179487179487181
3.8650005e6	0.011707109408258835	0.010770540655598126	0.0108301404853129
3.8750005e6	0.009009634982397626	0.009171762090050028	0.009023531591624978
3.8850005e6	0.00954607442041691	0.010130527956360802	0.009039548022598869
3.8950005e6	0.009308229320922361	0.009660813764896694	0.008024821944855794
3.9050005e6	0.006722232867088202	0.005269208660662963	0.00560771539886313
3.9150005e6	0.010017193690663081	0.0076624056215892945	0.009060327427674368
3.9250005e6	0.011712067377286486	0.011119884195288853	0.011317278589288066
3.9350005e6	0.008933161953727507	0.010497000856898031	0.006906598114824337
3.9450005e6	0.008516970618034447	0.00829533941236069	0.008206686930091186
3.9550005e6	0.00914962325080732	0.0065482597775385724	0.009759598134194473
3.9650005e6	0.009684274438372801	0.009471766848816031	0.008840315725561628
3.9750005e6	0.00661086851043183	0.00551916545366327	0.004245511887433285
3.9850005e6	0.008862659203374706	0.006449257726940861	0.0055325707795895185
3.9950005e6	0.010824474980554834	0.006352087114337567	0.005461930688790942
4.0050005e6	0.010375494071146246	0.007246376811594203	0.010606060606060603
4.0150005e6	0.002532391048292108	0.0018256772673733805	0.0030624263839811546
4.0250005e6	0.003168095415579575	0.003323394210460927	0.002124487513976892
4.0350005e6	0.0037722908093278467	0.001600365797896662	0.003566529492455418
4.0450005e6	0.007611548556430449	0.002230971128608924	0.0058005249343832015
4.0550005e6	0.0058156028368794325	0.004822695035460993	0.004141843971631205
4.0650005e6	0.010487024528972627	0.008946557649010546	0.010238179879132598
4.0750005e6	0.008638793432607867	0.007731958762886598	0.010347460862924783
4.0850005e6	0.0075	0.015	0.0
4.0950005e6	0.011310880391660333	0.009833713176331561	0.010314847640752934
4.1050005e6	0.0063771113409169244	0.005860048259220958	0.006342640468803861
4.1150005e6	0.003342028040430388	0.001847625258124117	0.004282143245299424
4.1250005e6	0.007616011335458733	0.00684850631715669	0.00616365568544102
4.1350005e6	0.007547169811320754	0.004682040531097135	0.008190076869322153
4.1450005e6	0.012151339409003035	0.01132283899475283	0.011101905550952775
4.1550005e6	0.004391968971024412	0.004106776180698152	0.004517453798767967
4.1650005e6	0.012196191980345708	0.010178117048346057	0.00761603930858998
4.1750005e6	0.014164305949008494	0.00881334592382751	0.006169342146679256
4.1850005e6	0.015747851526787347	0.006582556226001099	0.011720607057963066
4.1950005e6	0.01266005782734407	0.003139198678232136	0.002593969434118133
4.2050005e6	0.012089966232513266	0.005969609261939218	0.0066570188133140374
4.2150005e6	0.01346132627165398	0.004137702747434625	0.006178969436169039
4.2250005e6	0.013479511143062547	0.005271986580397795	0.01016055595494848
4.2350005e6	0.006890029721696839	0.003782761415833559	0.002882103935873187
4.2450005e6	0.01801378446115288	0.006683375104427736	0.004553049289891395
4.2550005e6	0.01465701400427249	0.004747211013529552	0.0062346704644354765
4.2650005e6	0.015188470066518843	0.006171470805617147	0.015314116777531413
4.2750005e6	0.00769230769230769	0.006284565108094519	0.008305681246857717
4.2850005e6	0.009488114532685034	0.006820637493246895	0.010642895732036734
4.2950005e6	0.018500998633448968	0.008409544833385893	0.009145380006307158
4.3050005e6	0.014196030781692995	0.004414742810854597	0.009509923045767517
4.3150005e6	0.018303348325837077	0.009495252373813094	0.011119440279860069
4.3250005e6	0.01919857710818162	0.006382088302992258	0.00422682569575225
4.3350005e6	0.017456817346563767	0.00735023888276369	0.0015067989709665562
4.3450005e6	0.014386066204772903	0.006254811393379522	0.00321401077752117
4.3550005e6	0.009842519685039372	0.005113584939813558	0.009322110598244187
4.3650005e6	0.018033409263477605	0.005315110098709188	0.005821311060491015
4.3750005e6	0.0153996703749485	0.0029357231149567363	0.00908529048207664
4.3850005e6	0.011187787536595564	0.00439146800501882	0.0050606440819740695
4.3950005e6	0.012409116331096199	0.0018875838926174495	0.008361297539149888
4.4050005e6	0.012698090207232832	0.005350128673980766	0.01045645401598266
4.4150005e6	0.012119467894602201	0.008506011767715527	0.0035303146584804296
4.4250005e6	0.008007783265978148	0.00224517287831163	0.004250860649603353
4.4350005e6	0.010961851593393813	0.002384275412886718	0.0018608978832286578
4.4450005e6	0.014483354950281023	0.005836575875486381	0.0024787433347744636
4.4550005e6	0.010730286738351254	0.0030913978494623655	0.0072759856630824375
4.4650005e6	0.010435897435897434	0.006871794871794872	0.007097435897435898
4.4750005e6	0.012536873156342184	0.0038980193847450487	0.006321112515802782
4.4850005e6	0.014343918010752686	0.004788306451612903	0.006821236559139785
4.4950005e6	0.008720930232558138	0.0014534883720930232	0.003875968992248062
4.5050005e6	0.011062241769958686	0.0035985605757696917	0.004478208716513394
4.5150005e6	0.014887223913213142	0.005541247170842114	0.007351908218215875
4.5250005e6	0.017464539007092196	0.005407801418439716	0.009609929078014183
4.5350005e6	0.015291150848234751	0.0013755158184319122	0.011811095827602017
4.5450005e6	0.015644883599071784	0.0020959652668612917	0.011408039523916457
4.5550005e6	0.011904761904761906	0.002899314707432789	0.008680372518010895
4.5650005e6	0.009355210132412205	0.004461715601611974	0.01016119746689695
4.5750005e6	0.016195360872377784	0.004482025690786434	0.0037704463543110625
4.5850005e6	0.01718242929995364	0.018428372739916554	0.009944367176634213
4.5950005e6	0.016861219195849552	0.017833981841763945	0.010311284046692607
4.6050005e6	0.013755813301955515	0.0029696867820922282	0.008348742085504566
4.6150005e6	0.01518947698089571	0.0036538260778786933	0.0019417475728155332
4.6250005e6	0.01447127698499817	0.00508598609586535	0.0010391511159897548
4.6350005e6	0.01747670761379147	0.00605305323126224	0.002195715387810812
4.6450005e6	0.014161344282238442	0.009846411192214114	0.012560827250608274
4.6550005e6	0.010407905803195961	0.011424165965797588	0.008858985141575553
4.6650005e6	0.007159032800058443	0.005332748922492512	0.007874936080064286
4.6750005e6	0.00986682220278021	0.005589579080392728	0.010051521337610577
4.6850005e6	0.007267957172232858	0.0019499397291356448	0.00799829823441821
4.6950005e6	0.00801282051282051	0.0058446455505279035	0.006636500754147813
4.7050005e6	0.006025213199851685	0.004449388209121246	0.005981955258929674
4.7150005e6	0.006138243928476114	0.004892803131394004	0.00459033893781692
4.7250005e6	0.013615888615888617	0.003194103194103194	0.009795249795249794
4.7350005e6	0.009373743466023323	0.0037696019300361883	0.007961399276236429
4.7450005e6	0.007879869164436516	0.003345227475468331	0.00704727921498662
4.7550005e6	0.011415094339622643	0.0049685534591194964	0.0076477987421383654
4.7650005e6	0.015367889045604132	0.00734602726845322	0.01596144804889516
4.7750005e6	0.012391268668964386	0.0051698670605613	0.010700804201542754
4.7850005e6	0.011880224436047178	0.010305736860185504	0.010763769609527081
4.7950005e6	0.011506524317912216	0.007591933570581258	0.008920521945432977
4.8050005e6	0.013690476190476196	0.008333333333333333	0.009077380952380951
4.8150005e6	0.017133956386292833	0.006230529595015576	0.01806853582554517
4.8250005e6	0.026209677419354826	0.030913978494623656	0.020430107526881718
4.8350005e6	0.0	0.0	0.0
4.8450005e6	0.006004366812227075	0.005094614264919942	0.004002911208151383
4.8550005e6	0.008388869402548816	0.005728983982228458	0.00904945633111189
4.8650005e6	0.008005914659907057	0.00612589776087875	0.007942543303760033
4.8750005e6	0.01730564430244941	0.010583067092651758	0.015575079872204472
4.8850005e6	0.009945397815912636	0.007410296411856474	0.010036401456058242
4.8950005e6	0.009801081498648126	0.00840092699884125	0.00872923908845114
4.9050005e6	0.009375000000000001	0.007589285714285715	0.0037797619047619043
4.9150005e6	0.00977653631284916	0.010098839707778254	0.004870362412261854
4.9250005e6	0.010263730288200107	0.0023110386079390976	0.0030179445350734095
4.9350005e6	0.01672335600907029	0.0055272108843537416	0.003458049886621316
4.9450005e6	0.014141898370086288	0.0033557046979865775	0.013678491530840524
4.9550005e6	0.0076204523107177985	0.0014749262536873156	0.009793510324483775
4.9650005e6	0.011132940406024883	0.0061122025758568	0.010172451429818817
4.9750005e6	0.009311594202898552	0.004057971014492754	0.010086956521739132
4.9850005e6	0.009599096555618294	0.006117071334462639	0.009580274797666103
4.9950005e6	0.010129383724889343	0.0064266258086482795	0.009193054136874362
5.0050005e6	0.01203155818540434	0.010404339250493095	0.01045364891518738
5.0150005e6	0.01051690106094251	0.008265482358746608	0.0058228472736244746
5.0250005e6	0.012003429551300371	0.011193674383157092	0.006363722968467182
5.0350005e6	0.012017930288275755	0.01039493005641858	0.007759486822783832
5.0450005e6	0.011803525555850828	0.010895562051554607	0.00845070422535211
5.0550005e6	0.006573673240339907	0.004329004329004329	0.007118807118807119
5.0650005e6	0.006769641495041951	0.007437070938215103	0.007398932112890924
5.0750005e6	0.012413875029698268	0.009444048467569495	0.011237823711095274
5.0850005e6	0.011797042226114031	0.005302588052150223	0.013796458454952325
5.0950005e6	0.010469722693831356	0.0044708545557442	0.012654216185625353
5.1050005e6	0.0096660244059088	0.00789980732177264	0.009865125240847787
5.1150005e6	0.00802714333002317	0.006454816285998015	0.0071333995365772925
5.1250005e6	0.01006368661379476	0.0039053112232636383	0.0060802691660658496
5.1350005e6	0.01624391938846421	0.003416724577252722	0.001389854065323141
5.1450005e6	0.01648476580263757	0.007867212369258754	0.0034924965893587995
5.1550005e6	0.011944062356717106	0.008711600183402111	0.006070609812012838
5.1650005e6	0.008670791151106113	0.012935883014623173	0.0047619047619047615
5.1750005e6	0.010035926273039673	0.006091846298031865	0.0054670415495157755
5.1850005e6	0.010816403310759969	0.006395786305492851	0.005492851768246803
5.1950005e6	0.010923330585325637	0.00941192635339379	0.010112668315471281
5.2050005e6	0.008625817965496729	0.005254808645647432	0.00888360103113226
5.2150005e6	0.00842034355001684	0.0072976310766812635	0.0077242618165487805
5.2250005e6	0.0110062893081761	0.00898472596585804	0.011185983827493261
5.2350005e6	0.011577144120247568	0.008233863837312113	0.007515473032714412
5.2450005e6	0.012056664608630032	0.00593400562530013	0.011209439528023597
5.2550005e6	0.00966653691449332	0.011158686908005708	0.008745296483716103
5.2650005e6	0.012957630604689433	0.008912655971479501	0.008309337721102426
5.2750005e6	0.010489510489510486	0.006410256410256409	0.0067987567987568
5.2850005e6	0.0074951888990175235	0.004000810290691785	0.006279752861339006
5.2950005e6	0.01038231342372053	0.004397215097105167	0.009356296567729327
5.3050005e6	0.005842111635791258	0.0032086208984138513	0.0061992977358033665
5.3150005e6	0.010416666666666666	0.00542717086834734	0.009943977591036416
5.3250005e6	0.012017960908610669	0.002377179080824089	0.006973058637083995
5.3350005e6	0.014283663508469713	0.008039046798736722	0.012029859316681024
5.3450005e6	0.011387163561076606	0.009970578620464203	0.009850713740873925
5.3550005e6	0.008467822275353655	0.005678421996413628	0.010121538155010958
5.3650005e6	0.007405637840420451	0.005016722408026756	0.007548972766364072
5.3750005e6	0.013860469648251	0.009256552664912794	0.013777647861249147
5.3850005e6	0.01254692748468682	0.00671803991306066	0.006836593558585258
5.3950005e6	0.0087719298245614	0.006578947368421052	0.0021929824561403508
5.4050005e6	0.00933569182389937	0.005110062893081761	0.004874213836477987
5.4150005e6	0.009706229701801005	0.0063478004133451435	0.003483909064068498
5.4250005e6	0.013817559305453656	0.005747126436781609	0.007018831010026901
5.4350005e6	0.0101010101010101	0.01328095772540217	0.007781518892630003
5.4450005e6	0.010963855421686744	0.013734939759036146	0.010248995983935742
5.4550005e6	0.007742148034263122	0.007284574273372868	0.00843399956072919
5.4650005e6	0.009791203360513962	0.006918705213738572	0.0037805782060785767
5.4750005e6	0.014562329972795647	0.006160985757721236	0.0039046247399583934
5.4850005e6	0.016838410991636802	0.003061529271206691	0.0027777777777777775
5.4950005e6	0.009224011713030748	0.005417276720351391	0.0014641288433382138
5.5050005e6	0.01949924127465858	0.005918057663125948	0.005644916540212443
5.5150005e6	0.010890543148607663	0.0013785497656465398	0.010035842293906808
5.5250005e6	0.011742054452760603	0.010901399284087211	0.0028419568282894024
5.5350005e6	0.01522801302931596	0.015038002171552661	0.009598262757871878
5.5450005e6	0.0065647990945104685	0.007357102433503113	0.005070741369552915
5.5550005e6	0.007616487455197129	0.007168458781362006	0.0014336917562724019
5.5650005e6	0.024696707105719237	0.004910456383593298	0.0
5.5750005e6	0.012485481997677123	0.0017421602787456448	0.0005807200929152149
5.5850005e6	0.011365211365211366	0.002079002079002079	0.0014414414414414415
5.5950005e6	0.019189832206361137	0.0035687453042824936	0.001828199348860506
5.6050005e6	0.01663090128755364	0.012006948702227674	0.003433476394849785
5.6150005e6	0.014241001564945226	0.004929577464788732	0.011517996870109546
5.6250005e6	0.010382333553065263	0.0025269171610635024	0.006635904196879807
5.6350005e6	0.013683796022839138	0.0066942311478637535	0.0012994683992911986
5.6450005e6	0.019310575635876834	0.004417670682730923	0.005167336010709505
5.6550005e6	0.009149623250807318	0.0037076904676474104	0.007989474943188612
5.6650005e6	0.010741745816372682	0.00814111261872456	0.008955223880597014
5.6750005e6	0.012820512820512822	0.008299595141700405	0.005236167341430499
5.6850005e6	0.01376146788990826	0.0033639143730886853	0.007522935779816514
5.6950005e6	0.015363424454333545	0.009006145369781733	0.0050010595465140905
5.7050005e6	0.006497602826141813	0.006182185213222307	0.0030784759020943734
5.7150005e6	0.013456012378426169	0.009560123784261715	0.012002652519893901
5.7250005e6	0.005376344086021505	0.0038154699965313905	0.004856052722858134
5.7350005e6	0.007319191167348964	0.0062027043791092916	0.006798163999503783
5.7450005e6	0.01152518978605935	0.009937888198757764	0.011538992408557625
5.7550005e6	0.005058525969060644	0.0031762837480148226	0.00562319863537439
5.7650005e6	0.011064122738001574	0.007933385785470757	0.010739575137686861
5.7750005e6	0.011904761904761902	0.008611955420466059	0.009962850388382303
5.7850005e6	0.009859727586907908	0.00914820085383208	0.008348580334756387
5.7950005e6	0.009489916963226572	0.00948991696322657	0.007855542375115328
5.8050005e6	0.014052490183922297	0.006819590824550526	0.013184542260797684
5.8150005e6	0.015723270440251572	0.005241090146750524	0.014570230607966455
5.8250005e6	0.009603769026334865	0.0019328340178787146	0.008681646130305228
5.8350005e6	0.008168394596292804	0.004751806471881872	0.007759974866478165
5.8450005e6	0.012053687776909043	0.0050820953870211105	0.012978889757623145
5.8550005e6	0.011216625378475087	0.005092210294522433	0.008257638315441783
5.8650005e6	0.007484076433121018	0.004883227176220807	0.007827317763623495
5.8750005e6	0.006798756798756797	0.005827505827505828	0.008391608391608392
5.8850005e6	0.007664437012263097	0.007302118171683389	0.006109253065774805
5.8950005e6	0.009777462121212119	0.008664772727272728	0.009564393939393939
5.9050005e6	0.004886395709850409	0.005221563646627152	0.004699407281964437
5.9150005e6	0.0	0.0	0.0
5.9250005e6	0.012231182795698922	0.01182795698924731	0.011666666666666667
5.9350005e6	0.012795501491852187	0.010519470583734987	0.009456047739270139
5.9450005e6	0.01155371615795827	0.010863942058975685	0.011139851698568718
5.9550005e6	0.012682398540811672	0.007808937528499773	0.01203830369357045
5.9650005e6	0.009159063582997385	0.00823962090671193	0.01043921069382559
5.9750005e6	0.011541889483065955	0.012240047534165181	0.010326797385620918
5.9850005e6	0.008846657929226738	0.007135575942915392	0.0062327071501383415
5.9950005e6	0.012478528847125393	0.010659795897746792	0.010791148832979689
6.0050005e6	0.007771238871284141	0.0076957899502037115	0.008133393692470198
6.0150005e6	0.011813912533020254	0.004353781430388416	0.014245181489091086
6.0250005e6	0.010577303281929615	0.00797416633715566	0.010623434822723076
6.0350005e6	0.00889949674363529	0.005365600947306099	0.007608052101835405
6.0450005e6	0.012974394147233654	0.009430727023319615	0.010173754000914494
6.0550005e6	0.020736679319555747	0.023056375650217908	0.011668775481512721
6.0650005e6	0.014125496876774566	0.009133068332386902	0.009577891349611964
6.0750005e6	0.011806981519507187	0.007985398129135296	0.011179557380789414
6.0850005e6	0.010981535471331391	0.009815354713313898	0.00913508260447036
6.0950005e6	0.01640013756340813	0.010962084085633221	0.014770870948327745
6.1050005e6	0.01812590448625181	0.0033043897732754463	0.0050072358900144715
6.1150005e6	0.020179146537842182	0.006743156199677938	0.0006038647342995169
6.1250005e6	0.015976157905022475	0.005211386880333529	0.0018500423425184024
6.1350005e6	0.016109926557687754	0.004738213693437574	0.0006633499170812604
6.1450005e6	0.016706617273189513	0.008208033703784411	0.002324398924965498
6.1550005e6	0.02142396907216494	0.00590635738831615	0.004445876288659794
6.1650005e6	0.01188102359587903	0.007892987703555997	0.0061980724493187105
6.1750005e6	0.014818312646159381	0.010748336031660371	0.009713977334052886
6.1850005e6	0.018124280782508637	0.005561948599923284	0.014269275028768699
6.1950005e6	0.013940520446096652	0.010780669144981414	0.009880214787277986
6.2050005e6	0.010843660629170637	0.003336510962821735	0.009310454401016839
6.2150005e6	0.010195483653522077	0.006572295247724974	0.006066734074823054
6.2250005e6	0.021625098970704665	0.005245447347585115	0.010688836104513067
6.2350005e6	0.013154069767441857	0.006298449612403101	0.009554263565891475
6.2450005e6	0.015082362816073861	0.014006924771797291	0.007596264820060854
6.2550005e6	0.014442231075697204	0.011288180610889776	0.0020362992474546255
6.2650005e6	0.016350496838301715	0.006729900632339657	0.003830171635049684
6.2750005e6	0.019259656652360513	0.005793991416309013	0.006595135908440629
6.2850005e6	0.013580688777539172	0.007317267159786845	0.0074127097749145
6.2950005e6	0.015109441359032997	0.012523140585865187	0.010083850593487967
6.3050005e6	0.008992438176987532	0.008788064582055997	0.006499080318822809
6.3150005e6	0.014279692275266096	0.0048477184107914425	0.00339340288755401
6.3250005e6	0.01629422718808193	0.006686981547316742	0.008904689351616727
6.3350005e6	0.01874919531350586	0.003186558516801854	0.007094116132354836
6.3450005e6	0.009872391791688221	0.002198654940506984	0.008760131057078808
6.3550005e6	0.008759469696969698	0.0011837121212121212	0.008522727272727272
6.3650005e6	0.014082687338501295	0.002842377260981913	0.012265288544358315
6.3750005e6	0.02260616494507296	0.010616494507296279	0.006230529595015577
6.3850005e6	0.01191737288135593	0.003177966101694915	0.008545197740112996
6.3950005e6	0.017908588336058552	0.000350385423966363	0.007303589504009967
6.4050005e6	0.014268404779811145	0.0040528118993899895	0.008924542491852594
6.4150005e6	0.023340412144093128	0.009123800534843478	0.010775523045461696
6.4250005e6	0.01223276993131126	0.0035116153430578057	0.012441151501119085
6.4350005e6	0.010289115646258505	0.0047619047619047615	0.011394557823129254
6.4450005e6	0.013073766580780605	0.008684034736138947	0.013379139230842637
6.4550005e6	0.01269035532994924	0.006683587140439932	0.01373942470389171
6.4650005e6	0.0093042071197411	0.004894822006472492	0.008430420711974109
6.4750005e6	0.01047850332793668	0.009713977334052886	0.009174311926605505
6.4850005e6	0.010248836376655924	0.005191550304332259	0.009846043680630146
6.4950005e6	0.012004662004662006	0.007738927738927738	0.008167832167832168
6.5050005e6	0.014225428804791723	0.008984481350394771	0.008058807514293493
6.5150005e6	0.005792783846408475	0.0019860973187686196	0.005958291956305859
6.5250005e6	0.005406992813709234	0.004215035931453843	0.003468767274737424
6.5350005e6	0.009068881966078227	0.0076843198338525445	0.0063689858082381446
6.5450005e6	0.008763543658381136	0.007329509241555131	0.005226258763543658
6.5550005e6	0.007703081232492995	0.005368814192343605	0.002240896358543417
6.5650005e6	0.016458672454331708	0.005245071441490324	0.0076324832700307476
6.5750005e6	0.019419862340216323	0.008972468043264502	0.012684365781710914
6.5850005e6	0.0132281362851311	0.004867326110849427	0.008321557544355469
6.5950005e6	0.015879568472038745	0.007320563628357551	0.00973139586085425
6.6050005e6	0.013826009764758099	0.008477585441633378	0.005326231691078561
6.6150005e6	0.011695246690734053	0.003986161251504213	0.007551143200962695
6.6250005e6	0.013913127787473339	0.007998836532867948	0.012100058173356602
6.6350005e6	0.011211729193617938	0.009127497484547937	0.012476642230846631
6.6450005e6	0.014914772727272728	0.01057449494949495	0.010063131313131312
6.6550005e6	0.010686218133026644	0.010254935786850682	0.0037186122292505266
6.6650005e6	0.011217087587318646	0.013612753000179114	0.00675264194877306
6.6750005e6	0.02052944354403025	0.003601656762110571	0.003889789303079416
6.6850005e6	0.01642407553107789	0.0044584316810910045	0.007998950957251508
6.6950005e6	0.013149733283711698	0.00936608361245503	0.009502543108795435
6.7050005e6	0.010552716259700931	0.005489305318947567	0.01048646602309294
6.7150005e6	0.024374246614195568	0.01687584201942849	0.005091115365525064
6.7250005e6	0.0068215339233038364	0.008112094395280238	0.00228613569321534
6.7350005e6	0.01045972691970437	0.01152448954027308	0.0007265439057998246
6.7450005e6	0.015883236746082854	0.006224511697789225	0.001159047005795235
6.7550005e6	0.014634146341463414	0.004878048780487805	0.0
6.7650005e6	0.019095291064145346	0.014336917562724016	0.002422444691632678
6.7750005e6	0.012491992312620112	0.008755071535340593	0.004697843262865685
6.7850005e6	0.010517986722247956	0.0038598116411919098	0.0021923730121970048
6.7950005e6	0.014647664291369758	0.006334125098970705	0.005112543829883498
6.8050005e6	0.01379935535858179	0.0069836153639538006	0.010448562986838574
6.8150005e6	0.011959332393041845	0.007404795486600848	0.01071932299012694
6.8250005e6	0.014659914978744684	0.014691172793198301	0.0072018004501125275
6.8350005e6	0.013056359377153095	0.012332919939368884	0.0103072895135731
6.8450005e6	0.014528508771929823	0.007919103313840157	0.0046539961013645215
6.8550005e6	0.016775650007784526	0.008368363692978359	0.011521096061030672
6.8650005e6	0.020294725956566704	0.00525680799724233	0.013202344019303687
6.8750005e6	0.01254612546125461	0.007995079950799509	0.003444034440344403
6.8850005e6	0.010379196642685853	0.010266786570743404	0.00578537170263789
6.8950005e6	0.010231225700838962	0.007366482504604051	0.009187640679353386
6.9050005e6	0.006210805595754943	0.006934394597202122	0.004848046309696093
6.9150005e6	0.008378216636744462	0.006483143826052264	0.008378216636744464
6.9250005e6	0.010787693093323121	0.009383378016085792	0.008476956466232605
6.9350005e6	0.007877913555102962	0.008174926453948858	0.0029192124915139177
6.9450005e6	0.01429046194749086	0.013293452974410104	0.013359920239282152
6.9550005e6	0.009975302925059814	0.006174268735046694	0.011345218800648298
6.9650005e6	0.012465645857872009	0.008179557649522315	0.00743358199188588
6.9750005e6	0.005654918463966335	0.004442106493658309	0.006172190075398913
6.9850005e6	0.011760596180717281	0.011256016146561092	0.010433162552398697
6.9950005e6	0.008687258687258686	0.007865007865007864	0.007693407693407695
7.0050005e6	0.009748589020010261	0.008337609030271935	0.008311954848640328
7.0150005e6	0.010829879613183343	0.010459838168541543	0.010163805012828105
7.0250005e6	0.015393724097098875	0.015985790408525758	0.013546477205447011
7.0350005e6	0.00586781964175417	0.005147210212065061	0.006959028206711963
7.0450005e6	0.01299753662647478	0.011344483339815895	0.012783612083495396
7.0550005e6	0.012065516379094775	0.011440360090022505	0.012378094523630905
7.0650005e6	0.011878919440424504	0.011255828911400548	0.011078951599935683
7.0750005e6	0.011620441705187468	0.008859784283513096	0.013302516692347202
7.0850005e6	0.012292420447165787	0.010993598664069022	0.007347620372947397
7.0950005e6	0.01240079365079365	0.013516865079365078	0.011507936507936505
7.1050005e6	0.016554668906621866	0.009799804003919922	0.008371832563348733
7.1150005e6	0.011920034209963652	0.01042334830019243	0.008103485140047039
7.1250005e6	0.01444176383862753	0.013268998793727381	0.008819193137649109
7.1350005e6	0.013268070434675537	0.009789434798670114	0.005221031892624062
7.1450005e6	0.014194280995148136	0.008310106328068547	0.010034066274388355
7.1550005e6	0.01217442945618054	0.009544413336726903	0.013048273521676423
7.1650005e6	0.012599254577864203	0.007697293793550479	0.012639766650461839
7.1750005e6	0.013211951447245567	0.01139122315592904	0.013856209150326797
7.1850005e6	0.012183075403358579	0.0012073317967292285	0.014312369663044671
7.1950005e6	0.009613283810356128	0.009722525671837448	0.007399315417668051
7.2050005e6	0.010118826587448943	0.011139992573338286	0.005817551677187769
7.2150005e6	0.017658675484522823	0.013915679250482225	0.006870579590337099
7.2250005e6	0.008856951871657753	0.005570409982174688	0.00750891265597148
7.2350005e6	0.01381405176967776	0.0037506603275224513	0.011748547279450608
7.2450005e6	0.012999754721609025	0.0060093205788570025	0.01319597743438803
7.2550005e6	0.009567238912732477	0.0051412732474964236	0.009442060085836911
7.2650005e6	0.013108614232209737	0.011949349028000713	0.01198501872659176
7.2750005e6	0.0136044611095087	0.008220363426593597	0.01084511104701471
7.2850005e6	0.013742409715564077	0.012677106636838182	0.011270906572919995
7.2950005e6	0.011569731081926209	0.01172607879924953	0.008317698561601002
7.3050005e6	0.014457915273132662	0.01463210702341137	0.011705685618729096
7.3150005e6	0.010995601759296281	0.006863921098227376	0.013114754098360656
7.3250005e6	0.014437337782721544	0.01075268817204301	0.01503522432332221
7.3350005e6	0.00736842105263158	0.004140350877192982	0.009852631578947368
7.3450005e6	0.012382176520994001	0.010925449871465294	0.01227077977720651
7.3550005e6	0.01259907282787498	0.00882308957679079	0.014101988933752052
7.3650005e6	0.014457654484074564	0.011595479230882139	0.013826508146191104
7.3750005e6	0.017462422634836428	0.01989389920424403	0.007338638373121132
7.3850005e6	0.016815310293571167	0.011148272017837234	0.017577108881456707
7.3950005e6	0.013166836561331973	0.010159700985389057	0.0047842337750594625
7.4050005e6	0.008050418621768331	0.011960621952341521	0.0014904775048302514
7.4150005e6	0.006548974943052393	0.008542141230068337	0.003834472285497342
7.4250005e6	0.011570005858230816	0.014255028314782273	0.007928139035344658
7.4350005e6	0.01539162112932605	0.012295081967213115	0.011530054644808744
7.4450005e6	0.011944528798461381	0.012602490130580018	0.011681344265613928
7.4550005e6	0.02192012967875037	0.006999705275567345	0.0018272914824638965
7.4650005e6	0.017923596870965296	0.005696058327637275	0.0034632034632034636
7.4750005e6	0.015686125082558552	0.008408271096885637	0.004044098968653153
7.4850005e6	0.009613989261355389	0.010412131766071689	0.007749238136700043
7.4950005e6	0.012333416107938082	0.011505670060425464	0.012631404685042627
7.5050005e6	0.007649296094459582	0.00692552225249773	0.00630108991825613
7.5150005e6	0.01189081918146919	0.003383434185698484	0.01013728934868892
7.5250005e6	0.010079529737206088	0.003941908713692946	0.00995850622406639
7.5350005e6	0.007228210913345033	0.004052811899389989	0.006417648533467034
7.5450005e6	0.011230430335929511	0.010148690110927543	0.009739595625835892
7.5550005e6	0.01437867338371117	0.006139798488664989	0.017947103274559194
7.5650005e6	0.010884353741496598	0.0037414965986394557	0.008435374149659863
7.5750005e6	0.00941796107837886	0.004195679342974468	0.007284413497589714
7.5850005e6	0.014984402852049916	0.008689839572192513	0.010383244206773619
7.5950005e6	0.015175789942145081	0.00534045393858478	0.010040053404539385
7.6050005e6	0.014264494980536772	0.005275558287236221	0.005818479819709076
7.6150005e6	0.015255376344086023	0.010416666666666666	0.0026344086021505377
7.6250005e6	0.013586497890295363	0.018565400843881856	0.0020253164556962027
7.6350005e6	0.02023292538491907	0.015363863666271876	0.002408211606790367
7.6450005e6	0.011670847268673352	0.012402452619843926	0.007748049052396877
7.6550005e6	0.008308308308308308	0.004904904904904905	0.009249249249249249
7.6650005e6	0.01763026409707352	0.011491791577444684	0.01718772305496074
7.6750005e6	0.012631233595800526	0.0034038713910761152	0.0156003937007874
7.6850005e6	0.014912072243346007	0.014813054499366285	0.01593789607097592
7.6950005e6	0.010858466855168081	0.011153000314169026	0.009707822808671064
7.7050005e6	0.006889611394952779	0.007044434122929246	0.005542653661557516
7.7150005e6	0.013078902229845625	0.005145797598627788	0.011816275967219363
7.7250005e6	0.014052602036725198	0.007577579985566514	0.012749579023334139
7.7350005e6	0.01667390046296296	0.0057870370370370385	0.018055555555555557
7.7450005e6	0.016690298948363467	0.007562330142975303	0.016235377525700107
7.7550005e6	0.01447598477836059	0.014913092666872366	0.010716856937159314
7.7650005e6	0.009128705712219808	0.006507592190889371	0.004410701373825018
7.7750005e6	0.01001765824504211	0.001833740831295844	0.010893778864439011
7.7850005e6	0.014989127058092577	0.004245624935280108	0.012736874805840322
7.7950005e6	0.012032230153579924	0.004921046939216959	0.010036772658446895
7.8050005e6	0.013303049967553533	0.012978585334198572	0.0027255029201817007
7.8150005e6	0.01686334498834499	0.008886946386946388	0.008537296037296036
7.8250005e6	0.011623408595343603	0.004501652950692833	0.009045508897798411
7.8350005e6	0.016941391941391937	0.011904761904761904	0.0058974358974358985
7.8450005e6	0.01017956499747091	0.0035407182599898838	0.0012392513909964596
7.8550005e6	0.012127014520504228	0.005265677357587362	0.0006063507260252114
7.8650005e6	0.012514810426540285	0.01076224328593997	0.0071090047393364926
7.8750005e6	0.01254962223075938	0.01328595210654373	0.0033166858752721223
7.8850005e6	0.016800259088332926	0.017771840336814834	0.0029795158286778393
7.8950005e6	0.010734929810074316	0.015964767409854114	0.002036884117808973
7.9050005e6	0.015147668613015156	0.01937886096301938	0.0030126089532030126
7.9150005e6	0.020108695652173908	0.027173913043478267	0.004202898550724638
7.9250005e6	0.008171411357132098	0.009865943666214792	0.00494050308781443
7.9350005e6	0.013354095885239713	0.013306908267270665	0.01023027557568894
7.9450005e6	0.009701492537313434	0.010572139303482586	0.009129353233830847
7.9550005e6	0.012829882257409666	0.013357693869265124	0.011839220462850183
7.9650005e6	0.012788259958071278	0.004612159329140462	0.00981132075471698
7.9750005e6	0.014916041443372637	0.0033940693104680245	0.012433011789924973
7.9850005e6	0.026666666666666675	0.03333333333333333	0.010666666666666666
7.9950005e6	0.011390887290167866	0.011191047162270184	0.0028776978417266183
8.0050005e6	0.016341387856257744	0.015257125154894672	0.011214374225526643
8.0150005e6	0.01075544904712998	0.009985164897866028	0.006983909619993154
8.0250005e6	0.01380938752146537	0.009969471474909368	0.008662468994466705
8.0350005e6	0.014144682263149163	0.009042641446822632	0.01134892981582877
8.0450005e6	0.01629044394281415	0.011963882618510157	0.009510910458991722
8.0550005e6	0.008379458794587945	0.00538130381303813	0.006273062730627306
8.0650005e6	0.01609442060085837	0.01072961373390558	0.017739628040057225
8.0750005e6	0.016951837769328258	0.0063371356147021544	0.014195183776932825
8.0850005e6	0.011919070512820514	0.014022435897435898	0.01049679487179487
8.0950005e6	0.006410256410256412	0.00444912773679897	0.006509776372790073
8.1050005e6	0.014696292155766724	0.013461896776597725	0.011514812744550029
8.1150005e6	0.008546516094338171	0.007259737266651301	0.006791119305523546
8.1250005e6	0.009132885176885992	0.006756297956134989	0.009750797854281252
8.1350005e6	0.006237524950099801	0.005389221556886228	0.006227544910179641
8.1450005e6	0.010200153964588147	0.008223108685002449	0.009013926796836729
8.1550005e6	0.01159850483729112	0.005826737027264731	0.0070360598065083565
8.1650005e6	0.008069440809561198	0.004361859897060107	0.008043269650178835
8.1750005e6	0.010102739726027396	0.005821917808219178	0.006575342465753424
8.1850005e6	0.011913489736070378	0.006842619745845552	0.012756598240469206
8.1950005e6	0.012824474660074166	0.009476720230737536	0.007457766790276059
8.2050005e6	0.004629629629629629	0.003543667123914037	0.004526748971193415
8.2150005e6	0.01622788689232484	0.012745507730881738	0.017969076473046387
8.2250005e6	0.010018859028760018	0.009105374823196606	0.00713107024988213
8.2350005e6	0.011737089201877932	0.012541918175720992	0.010006706908115358
8.2450005e6	0.01758218893050353	0.00957136912193092	0.01435705368289638
8.2550005e6	0.01329394387001477	0.0103397341211226	0.00999507631708518
8.2650005e6	0.013446054750402578	0.008856682769726247	0.013784219001610306
8.2750005e6	0.008005050505050505	0.006868686868686868	0.008161616161616161
8.2850005e6	0.005128205128205128	0.004540598290598291	0.005448717948717948
8.2950005e6	0.014811490125673248	0.009076401356473168	0.015200478755236384
8.3050005e6	0.0057198408392114325	0.0035268583830710795	0.006420690902514017
8.3150005e6	0.010871302957633893	0.006794564348521183	0.010631494804156675
8.3250005e6	0.014154281670205236	0.011234961075725407	0.01546355272469922
8.3350005e6	0.012350262350262353	0.012721512721512722	0.011979011979011979
8.3450005e6	0.013376653787612694	0.006790773914061586	0.00901533778246107
8.3550005e6	0.011823777129899583	0.009515711046323292	0.011872367994816975
8.3650005e6	0.013351749539594844	0.004867140226256249	0.014224326931509252
8.3750005e6	0.013636872759856632	0.014000896057347667	0.011536738351254482
8.3850005e6	0.016429353778751366	0.020445418035779483	0.01474990872581234
8.3950005e6	0.012995274445656124	0.0111323155216285	0.014013086150490734
8.4050005e6	0.012613822958650545	0.01186744290192566	0.012688460964323033
8.4150005e6	0.014620609675281641	0.010106030483764081	0.014347249834327367
8.4250005e6	0.009176954732510284	0.004609053497942387	0.011358024691358026
8.4350005e6	0.01621131629985665	0.007167552070157686	0.011670461253056747
8.4450005e6	0.01587556125721617	0.009461193072482362	0.01597177677998717
8.4550005e6	0.018939393939393936	0.008862206975414523	0.009777015437392796
8.4650005e6	0.011591189155884163	0.007855822550831794	0.011737523105360444
8.4750005e6	0.013768115942028987	0.006666666666666667	0.01727536231884058
8.4850005e6	0.01339192299644277	0.010357815442561204	0.013643021552626072
8.4950005e6	0.010772524369135466	0.007743463605721053	0.008126081807415505
8.5050005e6	0.01603014134606384	0.007582139848357202	0.01456519704202939
8.5150005e6	0.011165875623706948	0.005476451259583789	0.00881100158208592
8.5250005e6	0.013476347634763476	0.00825082508250825	0.010077007700770075
8.5350005e6	0.015775635407537247	0.008472100496640373	0.007537248028045575
8.5450005e6	0.0168690067739949	0.012976159056919151	0.014216591888800917
8.5550005e6	0.01712297197640118	0.007466814159292036	0.01674041297935103
8.5650005e6	0.01401636073423783	0.010042564511838254	0.01288906624102155
8.5750005e6	0.015246655175244192	0.00841336288270541	0.016202905688254124
8.5850005e6	0.011736694677871149	0.009243697478991597	0.00831372549019608
8.5950005e6	0.010776439089692105	0.004417670682730924	0.007014725568942436
8.6050005e6	0.011323889471843304	0.005421476040573628	0.010178384050367261
8.6150005e6	0.011871830336560632	0.008483171968649146	0.00982941447671738
8.6250005e6	0.013246899661781284	0.005261180007515971	0.008868846298384065
8.6350005e6	0.015021019173587613	0.013072900645955093	0.012734543217471549
8.6450005e6	0.015376811594202898	0.005681159420289856	0.013982608695652175
8.6550005e6	0.01314785466924928	0.008921758525562012	0.012009156541644656
8.6650005e6	0.014449001291106552	0.00786056049213944	0.01491607807397281
8.6750005e6	0.013780260707635009	0.010893854748603353	0.012551210428305397
8.6850005e6	0.011634844868735084	0.006032882524529302	0.007769822328294883
8.6950005e6	0.010190357955721081	0.00750051727705359	0.010904200289675151
8.7050005e6	0.011858809401269514	0.011108251844227139	0.010722250814891063
8.7150005e6	0.01148171238570241	0.011499030202272097	0.009323912441119424
8.7250005e6	0.013359329867128825	0.00888214904679376	0.0019930675909878683
8.7350005e6	0.01612294215375321	0.013819664703217037	0.009907868901978553
8.7450005e6	0.009246653051962785	0.009643748581801679	0.004220558202859088
8.7550005e6	0.016884676988788035	0.013703505961914933	0.004965296316070475
8.7650005e6	0.02474382157926462	0.0080168776371308	0.010440024110910188
8.7750005e6	0.012313392176092406	0.011060259344012204	0.006189386509752644
8.7850005e6	0.009509509509509509	0.007173840507173841	0.012312312312312314
8.7950005e6	0.013823288620190187	0.014956861263303737	0.014257824800050382
8.8050005e6	0.009301442672741076	0.006074411541381928	0.011617312072892938
8.8150005e6	0.016689911668991166	0.01180846118084612	0.016401673640167366
8.8250005e6	0.013619854721549635	0.00897901533494754	0.01549636803874092
8.8350005e6	0.02034475846863099	0.018691120465023053	0.014672279013830426
8.8450005e6	0.011970060564506918	0.007313449891440979	0.007313449891440977
8.8550005e6	0.008212047705680209	0.003992318576915303	0.00509399636143117
8.8650005e6	0.017223650385604108	0.01353898886032562	0.0036332476435304195
8.8750005e6	0.021951032312533578	0.014813109217898536	0.006677411927239237
8.8850005e6	0.011089367253750813	0.014677103718199608	0.007827788649706457
8.8950005e6	0.017456225158448812	0.01724137931034483	0.007347728005156301
8.9050005e6	0.008010231556273562	0.007067851373182552	0.0027732902530963927
8.9150005e6	0.011229916270649468	0.013464584747680473	0.0051821679112921465
8.9250005e6	0.011641495864796835	0.014113628191298092	0.009313196691837469
8.9350005e6	0.020004541326067212	0.014305177111716623	0.012316076294277929
8.9450005e6	0.017362005322345265	0.018070220619795692	0.00867027212636278
8.9550005e6	0.011724960254372018	0.012586115527291998	0.006571277159512455
8.9650005e6	0.013084061724398405	0.009550016186468113	0.01085572461422251
8.9750005e6	0.014473280098280092	0.010493447993447995	0.014598689598689598
8.9850005e6	0.012496509354928792	0.008284464302336404	0.0099599739365168
8.9950005e6	0.013090229079008883	0.008064516129032258	0.009911173445535297
9.0050005e6	0.017744332961724268	0.014306949089557786	0.012213551343986127
9.0150005e6	0.013376932223543395	0.009512485136741973	0.015061434799841456
9.0250005e6	0.0099146110056926	0.009456040480708413	0.007703984819734345
9.0350005e6	0.004965552623863968	0.0042509527997654645	0.0035180299032541783
9.0450005e6	0.011386459345643021	0.006122448979591837	0.003926141885325559
9.0550005e6	0.006889075395160162	0.008113022800391664	0.0052734648202545815
9.0650005e6	0.010452051215050953	0.009668147373922133	0.010800452922219319
9.0750005e6	0.008339732104769218	0.006356112959645083	0.002491255012370958
9.0850005e6	0.014753907161184977	0.007581059015628645	0.000979706088173548
9.0950005e6	0.008290451686678106	0.00628930817610063	0.0005717552887364208
9.1050005e6	0.014939309056956116	0.005213196389666978	0.005633364456893868
9.1150005e6	0.008215206185567007	0.01063144329896907	0.005927835051546392
9.1250005e6	0.01030457183851823	0.00919585208374095	0.0020609143677036454
9.1350005e6	0.009675541975847522	0.0069474756292739704	0.0013094718463553035
9.1450005e6	0.010185833138947204	0.010457973718995412	0.010294689370966486
9.1550005e6	0.014815948833095194	0.014254609784309724	0.014683268694291353
9.1650005e6	0.015951676528599606	0.014792899408284025	0.013313609467455623
9.1750005e6	0.012606789143418765	0.012965903077039388	0.011431163529144929
9.1850005e6	0.014806110458284373	0.009165687426556992	0.011766549157853506
9.1950005e6	0.018251890634089593	0.015924956369982545	0.015255962769051773
9.2050005e6	0.010836829084650964	0.007045283424760675	0.010734645584597182
9.2150005e6	0.014691457107187444	0.0077135723203138945	0.013393971820938112
9.2250005e6	0.013157894736842105	0.011504892885480032	0.009997355197037821
9.2350005e6	0.015188172043010754	0.015322580645161288	0.012731182795698926
9.2450005e6	0.011644832605531294	0.009418614607415018	0.01147358506721466
9.2550005e6	0.012240947392393535	0.009868670765960676	0.009231002808775526
9.2650005e6	0.012223461609964676	0.010224948875255624	0.009815950920245398
9.2750005e6	0.01000784929356358	0.00771847200418629	0.01009942438513867
9.2850005e6	0.01095679012345679	0.009567901234567902	0.00839506172839506
9.2950005e6	NaN	NaN	NaN
9.3050005e6	0.015172735760971055	0.015873015873015872	0.016246498599439777
9.3150005e6	0.021279761904761902	0.01130952380952381	0.016666666666666666
9.3250005e6	0.008584104938271607	0.008616255144032922	0.007690329218106996
9.3350005e6	0.019237427508006576	0.019302345711070718	0.019787068293949626
9.3450005e6	0.013168896321070234	0.01337792642140468	0.012244518766257899
9.3550005e6	0.015507377295995182	0.010915386931647094	0.011246612466124661
9.3650005e6	0.014480111653872994	0.01360781577110956	0.007257501744591765
9.3750005e6	0.014356213548676534	0.01502916105877075	0.011395244504262
9.3850005e6	0.018678160919540235	0.018817204301075266	0.01657397107897664
9.3950005e6	0.017408675799086757	0.017123287671232876	0.012557077625570774
9.4050005e6	0.01927297668038409	0.020713305898491085	0.011742112482853225
9.4150005e6	0.014492753623188403	0.016563146997929604	0.010144927536231885
9.4250005e6	0.014456511384205013	0.012384490806897209	0.00882156806706678
9.4350005e6	0.018472222222222227	0.015277777777777779	0.01666666666666667
9.4450005e6	0.030927835051546393	0.029209621993127145	0.014432989690721652
9.4550005e6	0.01813936781609195	0.017600574712643677	0.008692528735632183
9.4650005e6	0.014864742193173568	0.0033587509077705156	0.011347131445170659
9.4750005e6	0.008090193354173906	0.003907606807919416	0.005858515688317702
9.4850005e6	0.012088204038257173	0.005490612823237691	0.010567953713543512
9.4950005e6	0.0070188871873404805	0.00408371618172537	0.004934490386251491
9.5050005e6	0.012428014905149052	0.006266937669376694	0.007046070460704607
9.5150005e6	0.008625291958625292	0.003503503503503503	0.008942275608942278
9.5250005e6	0.010350683925456716	0.00509501514734233	0.008739557513999817
9.5350005e6	0.008251975825197584	0.003893537889353789	0.007275685727568574
9.5450005e6	0.01575500088511241	0.00770047796070101	0.00975393875022128
9.5550005e6	0.008094031531531532	0.0027449324324324326	0.010135135135135137
9.5650005e6	0.0142200695479384	0.0004346746150024839	0.015996025832091407
9.5750005e6	0.01550128992082555	0.0051152032737300955	0.017276043056667557
9.5850005e6	0.015068818224964399	0.0036386647682328742	0.008289827558930549
9.5950005e6	0.01335370714855169	0.001993090619186819	0.015271503233235893
9.6050005e6	0.010615942028985505	0.004673913043478261	0.013391304347826087
9.6150005e6	0.008914981517721243	0.0045662100456621	0.010719721678625787
9.6250005e6	0.008007566204287516	0.0022278268179907524	0.010979403110550656
9.6350005e6	0.010354928809864434	0.004053409632808775	0.012085291913618092
9.6450005e6	0.010220694645441388	0.005969609261939218	0.009044862518089725
9.6550005e6	0.01950659781985083	0.004475043029259897	0.009133677567412507
9.6650005e6	0.013214855320118478	0.008088402825244931	0.009432672590567326
9.6750005e6	0.010374445087820884	0.0052113491603937466	0.012198417293958696
9.6850005e6	0.011390284757118929	0.00661641541038526	0.01199329983249581
9.6950005e6	0.010222955408918216	0.007048590281943611	0.011637672465506899
9.7050005e6	0.012471330275229356	0.010129969418960244	0.009365443425076453
9.7150005e6	0.017462422634836428	0.008319266939956596	0.01544891889719476
9.7250005e6	0.01655443322109989	0.008754208754208754	0.014051627384960717
9.7350005e6	0.01905911618378694	0.011706175007316357	0.012818261633011412
9.7450005e6	0.012013328656611715	0.006196656144043026	0.011598269613001285
9.7550005e6	0.01800306435137896	0.006894790602655771	0.008341845420497106
9.7650005e6	0.012509130752373991	0.0029827124421719017	0.009520331141952764
9.7750005e6	0.011580127007844603	0.00037355248412401944	0.009388619100983688
9.7850005e6	0.020833333333333332	0.003335112059765208	0.008804695837780149
9.7950005e6	0.016164469554300065	0.011613308223477713	0.01569365976145637
9.8050005e6	0.014524864598719841	0.009785819793205319	0.01501723289020187
9.8150005e6	0.009254956629491945	0.008209417596034697	0.0077757125154894685
9.8250005e6	0.016705842847548693	0.011696888291918513	0.015200358182225204
9.8350005e6	0.01672679567071171	0.011861812616158304	0.016748660763091724
9.8450005e6	0.01942501942501943	0.016511266511266512	0.0188034188034188
9.8550005e6	0.009634266077565045	0.006995581737849779	0.009327442317133039
9.8650005e6	0.014638226683396068	0.009340582740833681	0.011626934337097446
9.8750005e6	0.01098665687354633	0.006426735218508998	0.012657608030358673
9.8850005e6	0.009232879603249977	0.009654954099398544	0.009538883612957686
9.8950005e6	0.012012534818941503	0.010213556174558961	0.009052924791086353
9.9050005e6	0.007874244537424453	0.006682938168293816	0.007531380753138074
9.9150005e6	0.014892514892514893	0.004953379953379953	0.009285159285159288
9.9250005e6	0.010063897763578274	0.006709265175718851	0.008647497337593183
9.9350005e6	0.016014685403215597	0.004557538928978352	0.007393340929231549
9.9450005e6	0.018422519509476026	0.004905239687848384	0.0026086956521739124
9.9550005e6	0.01759364358683314	0.00961029133560348	0.00382898221717745
9.9650005e6	0.01199160035366932	0.004531388152077807	0.003227232537577366
9.9750005e6	0.01943942133815551	0.003616636528028933	0.008016877637130802
9.9850005e6	0.021541950113378686	0.006335867680405497	0.0094437775110044
9.9950005e6	0.011989133002598634	0.004055437436018584	0.006142215922513583
1.00050005e7	0.010450894487039064	0.008853596202993794	0.005220883534136547
1.00150005e7	0.016000403795679383	0.00211992731677771	0.007227942661013525
1.00250005e7	0.019397680508791617	0.005723905723905724	0.010445192667414891
1.00350005e7	0.01517637407711239	0.005810773858353842	0.008340169537872573
1.00450005e7	0.018478365616266743	0.00828755902476631	0.009251228678808903
1.00550005e7	0.016052817523405757	0.015721603956898075	0.007260201377848438
1.00650005e7	0.014270436468150523	0.010627631842791257	0.006804357997460062
1.00750005e7	0.013316423589093218	0.014637497357852462	0.006425702811244979
1.00850005e7	0.013817015110743118	0.011902297660939762	0.0062926930242185874
1.00950005e7	0.015773158278628737	0.007293946024799416	0.009822513980063213
1.01050005e7	0.013214203099699283	0.010467268100855888	0.006060606060606062
1.01150005e7	0.02288762691447255	0.01772500430218551	0.010497332644983651
1.01250005e7	0.004749911629551078	0.0028720395899611167	0.0030399434429126903
1.01350005e7	0.019035314384151597	0.010938845822566753	0.008303186907838071
1.01450005e7	0.01667337627482556	0.007917337627482554	0.003650026838432635
1.01550005e7	0.01868085994573158	0.009357823697210046	0.0042023238015723935
1.01650005e7	0.020072019205121368	0.005734862630034675	0.00899795501022495
1.01750005e7	0.01214689265536723	0.005084745762711866	0.0030508474576271187
1.01850005e7	0.021768236380424744	0.008356417359187443	0.004561403508771931
1.01950005e7	0.017994687915006642	0.004780876494023904	0.009455511288180613
1.02050005e7	0.036338448422847405	0.015132139812446719	0.020971867007672635
1.02150005e7	0.02143744821872411	0.009113504556752278	0.00927920463960232
1.02250005e7	NaN	NaN	NaN
1.02350005e7	0.023958333333333342	0.01175595238095238	0.006250000000000002
1.02450005e7	0.019167489305692658	0.012668641000329056	0.0019743336623889436
1.02550005e7	0.014740221833041448	0.0060323020042809886	0.0013621327106440942
1.02650005e7	0.016893644617380025	0.0060959792477302205	0.0008560311284046694
1.02750005e7	0.01821803342401866	0.00961912164788185	0.0028760202098717445
1.02850005e7	0.022557412691941846	0.011414594374235629	0.0016850115504824026
1.02950005e7	0.01059085841694537	0.01003344481605351	0.0011148272017837235
1.03050005e7	0.015202374002724261	0.012891613154310177	0.0020042809885191673
1.03150005e7	0.014043209876543207	0.008421516754850087	0.001234567901234568
1.03250005e7	0.01915954415954416	0.008736942070275403	0.002564102564102564
1.03350005e7	0.01450109649122807	0.006469298245614035	0.0029605263157894738
1.03450005e7	0.018098804362107476	0.009788464065168834	0.005386939955327814
1.03550005e7	0.01794616151545364	0.0008308408109006313	0.0028248587570621473
1.03650005e7	0.016748971193415632	0.0032098765432098768	0.005465020576131686
1.03750005e7	0.021536510037502756	0.005349658063092875	0.010103684094418707
1.03850005e7	0.02256242876385867	0.008600145062687805	0.010154388146306082
1.03950005e7	0.02455264253017062	0.005826050769870995	0.008884727424053268
1.04050005e7	0.016629620482423644	0.006627150736807442	0.010340001646497074
1.04150005e7	0.009996263079222722	0.014200298953662182	0.0035127055306427516
1.04250005e7	NaN	NaN	NaN
1.04350005e7	0.0028118609406952975	0.0035787321063394683	0.0008861622358554874
1.04450005e7	0.008974358974358975	0.007692307692307693	0.005128205128205127
1.04550005e7	0.007615317667536988	0.004351610095735422	0.007310704960835508
1.04650005e7	0.0115966796875	0.007405598958333333	0.0031575520833333334
1.04750005e7	0.015271132376395538	0.007655502392344498	0.005550239234449761
1.04850005e7	0.015854258985721327	0.002018709995076317	0.003919251600196947
1.04950005e7	0.010378133990957664	0.005877517468146322	0.00217016029593095
1.05050005e7	0.006896386005382545	0.0039407920030757404	0.003517877739331027
1.05150005e7	0.018368136117556073	0.0071363284820361375	0.003402938901778808
1.05250005e7	0.013991522025548488	0.007360944033911898	0.0008592541673827119
1.05350005e7	0.007497013142174431	0.006511350059737158	0.002771804062126643
1.05450005e7	0.010524584772241408	0.007728991942114783	0.011593487913172178
1.05550005e7	0.013103209420457168	0.008850919726006311	0.008081274532440546
1.05650005e7	0.012612194367069021	0.012225317239244816	0.012813370473537606
1.05750005e7	0.009321090706733445	0.009251530328324986	0.00228158041179744
1.05850005e7	0.00941461595824012	0.00842654735272185	0.007919463087248323
1.05950005e7	0.016061676839061997	0.012313952243280865	0.011799978584430883
1.06050005e7	0.010730668414154654	0.009884228920926169	0.00816950633464395
1.06150005e7	0.011061742108673516	0.011802277145237435	0.010460057391465332
1.06250005e7	0.010243126100501153	0.009379655966409318	0.010795069754842205
1.06350005e7	0.012876579203109815	0.012772455921143969	0.00987088713036235
1.06450005e7	0.008273685830831988	0.008119756792118833	0.008019702916955284
1.06550005e7	0.008901050512675349	0.006982449518777127	0.01029124992136881
1.06650005e7	0.00531400966183575	0.002173913043478261	0.004830917874396135
1.06750005e7	0.019586894586894586	0.019052706552706553	0.018803418803418803
1.06850005e7	0.011254874158099967	0.008625782819331206	0.009831029185867896
1.06950005e7	0.015334870021769753	0.007747470866948392	0.012908182865923936
1.07050005e7	0.011641991924629877	0.006639748766262898	0.009080305069537909
1.07150005e7	0.006735988489961416	0.006114707998168858	0.005833496828199595
1.07250005e7	0.012053250179899255	0.00283841049012553	0.00932277924362357
1.07350005e7	0.014891234804862444	0.01071657069737684	0.009379398592450416
1.07450005e7	0.010638016703668464	0.010043344962469607	0.007527222750819326
1.07550005e7	0.011010215664018162	0.008059023836549375	0.012122587968217935
1.07650005e7	0.007384202282389798	0.004773625717908556	0.00874170209592004
1.07750005e7	0.008751815332874724	0.0062294580753649775	0.009646105633264542
1.07850005e7	0.008346436058700208	0.006420335429769392	0.008731656184486373
1.07950005e7	0.0122084035975267	0.0072020798201236635	0.0119168071950534
1.08050005e7	0.016877815315315316	0.012190315315315317	0.013738738738738737
1.08150005e7	0.009392486011191045	0.006721895211103844	0.009752198241406874
1.08250005e7	0.012713097108279515	0.007738406935474486	0.010996683539884798
1.08350005e7	0.009473150962512665	0.007396149949341439	0.008429584599797365
1.08450005e7	0.007032437911809428	0.005955397871262037	0.0047812130427437064
1.08550005e7	0.008951692115367447	0.0060719707116706845	0.0071970711670684894
1.08650005e7	0.009321361603923264	0.0006490696668109043	0.009029280253858359
1.08750005e7	0.00777574091047968	0.005285670638557897	0.0065750076382523675
1.08850005e7	0.00991767500966904	0.01005580418807669	0.0062323885297530255
1.08950005e7	0.010560880369187078	0.0071251077640854	0.006704193924641209
1.09050005e7	0.012855283141679323	0.007413032472698345	0.007680624864395747
1.09150005e7	0.007481762306852778	0.006749382503302888	0.005100809925900397
1.09250005e7	0.008659301283965361	0.007290733552304169	0.0076440728575694235
1.09350005e7	0.012755102040816329	0.009326311169629143	0.011893789773974105
1.09450005e7	0.0	0.0	0.0
1.09550005e7	0.01124526515151515	0.009785353535353534	0.010385101010101011
1.09650005e7	0.01020408163265306	0.01292517006802721	0.007619047619047619
1.09750005e7	NaN	NaN	NaN
1.09850005e7	NaN	NaN	NaN
1.09950005e7	NaN	NaN	NaN
1.10050005e7	NaN	NaN	NaN
1.10150005e7	0.00690248405505203	0.006629741524001343	0.00513595166163142
1.10250005e7	0.010655680712001113	0.008691419830343486	0.009025170351828675
1.10350005e7	0.009598160251755021	0.005712902444928589	0.0061679980634229
1.10450005e7	0.00877416794239383	0.007285819583829449	0.008708964109542439
1.10550005e7	0.013755980861244016	0.01049973418394471	0.012954102427786638
1.10650005e7	0.006377756317399002	0.005995493320457106	0.0060679220988250435
1.10750005e7	0.011063866712946895	0.009776697905819738	0.00981140807589957
1.10850005e7	0.007683560753736194	0.008447043534762833	0.00599090318388564
1.10950005e7	0.014065692283514064	0.009272355807009273	0.014254282571114257
1.11050005e7	0.008836049963591552	0.008990085699882373	0.008525177841259172
1.11150005e7	0.009688109161793372	0.013879142300194934	0.00405458089668616
1.11250005e7	0.005280915358662169	0.005843235049630825	0.004713705931250306
1.11350005e7	0.009392486011191045	0.00782707167599254	0.008539834798827604
1.11450005e7	0.00819220707696544	0.006126944788654825	0.006939281288723667
1.11550005e7	0.004988662131519273	0.0022675736961451248	0.005442176870748299
1.11650005e7	0.0020987506962680032	0.0022280576112039467	0.0018063181347974854
1.11750005e7	0.012260127931769726	0.010001015331505736	0.013666362067214947
1.11850005e7	0.01003946146703807	0.010909935004642527	0.009192200557103066
1.11950005e7	0.00704934541792548	0.0049513259483048005	0.004598858677408526
1.12050005e7	0.009301509301509303	0.008541008541008541	0.008962208962208961
1.12150005e7	0.0057065217391304365	0.0050724637681159425	0.00536231884057971
1.12250005e7	0.011913719588663151	0.01379483320792576	0.010333584148482568
1.12350005e7	0.012470688552547432	0.012790449797484544	0.01169615575925531
1.12450005e7	0.012078330474556887	0.013626834381551364	0.009443491518963216
1.12550005e7	0.0150170428966493	0.015402919801916522	0.014984886487877035
1.12650005e7	0.01405823172763009	0.014291425144913055	0.013525218202411883
1.12750005e7	0.010869565217391306	0.00839328537170264	0.011677614430194974
1.12850005e7	0.01519363496932515	0.01604038854805726	0.013496932515337423
1.12950005e7	0.011721322270512315	0.010964045831687079	0.01116818121954432
1.13050005e7	0.009193657219973011	0.009024966261808367	0.009086819613135405
1.13150005e7	0.006876557408472303	0.006804677017442976	0.007494728771324515
1.13250005e7	0.006685136111780292	0.007508230948365856	0.007162932626676303
1.13350005e7	0.004929732103645146	0.003447518664909969	0.005516029863855951
1.13450005e7	0.009111721611721612	0.009065934065934067	0.006666666666666667
1.13550005e7	0.016032811334824756	0.011931394481730051	0.014317673378076061
1.13650005e7	0.0035450061652281123	0.0009247842170160295	0.004973284011508425
1.13750005e7	0.009655242139318574	0.0055858861591345675	0.009523809523809523
1.13850005e7	0.013757348138471586	0.011702590899194426	0.010428913564119312
1.13950005e7	0.010535250649091272	0.009553292057785767	0.009626522867984821
1.14050005e7	0.011394664986347404	0.009346775887418609	0.010932577189666037
1.14150005e7	0.006436314363143633	0.002003063508895958	0.00580888417579828
1.14250005e7	0.006511559847819727	0.0004389815627743635	0.007257828504536142
1.14350005e7	0.0056944005061689345	0.0024253928081830645	0.007487082146999894
1.14450005e7	0.008145720528165668	0.005509641873278237	0.010145340552864063
1.14550005e7	0.012464474218432805	0.009866017052375152	0.012261469752334551
1.14650005e7	0.00743585055159383	0.005881635887121351	0.0078624977143902
1.14750005e7	0.0069672476214532285	0.006062136903258398	0.006483118632651342
1.14850005e7	0.006998184771185631	0.004967994649851916	0.007690837871405368
1.14950005e7	0.006809095452273863	0.007027736131934033	0.005647176411794103
1.15050005e7	0.00798649142022636	0.00541560180114397	0.006352683461117198
1.15150005e7	0.007997377908882334	0.0076368403802032124	0.0064634546050475255
1.15250005e7	NaN	NaN	NaN
1.15350005e7	NaN	NaN	NaN
1.15450005e7	NaN	NaN	NaN
1.15550005e7	NaN	NaN	NaN
1.15650005e7	NaN	NaN	NaN
1.15750005e7	NaN	NaN	NaN
1.15850005e7	NaN	NaN	NaN
1.15950005e7	NaN	NaN	NaN
1.16050005e7	NaN	NaN	NaN
1.16150005e7	NaN	NaN	NaN
1.16250005e7	NaN	NaN	NaN
1.16350005e7	NaN	NaN	NaN
1.16450005e7	NaN	NaN	NaN
1.16550005e7	NaN	NaN	NaN
1.16650005e7	NaN	NaN	NaN
1.16750005e7	NaN	NaN	NaN
1.16850005e7	NaN	NaN	NaN
1.16950005e7	NaN	NaN	NaN
