# Supplementary material for: Admixture of evolutionary rates across a butterfly hybrid zone
Source: eLife. 2022 Jun 15;11:e78135. doi: 10.7554/eLife.78135 (PMC9246367; doi:10.7554/eLife.78135)
Supplement: Figure 2—source data 2. [file elife-78135-fig2-data2.zip › Dxy_Pi_10kbWindows_10kbIncrements/Chromosome1.csv]

Position	Dxy	Pi_XY	Pi_KM
5000.5	NaN	NaN	NaN
15000.5	NaN	NaN	NaN
25000.5	NaN	NaN	NaN
35000.5	NaN	NaN	NaN
45000.5	NaN	NaN	NaN
55000.5	NaN	NaN	NaN
65000.5	NaN	NaN	NaN
75000.5	NaN	NaN	NaN
85000.5	NaN	NaN	NaN
95000.5	0.014423076923076922	0.0	0.012179487179487181
105000.5	NaN	NaN	NaN
115000.5	0.011185682326621921	0.010067114093959731	0.013870246085011187
125000.5	NaN	NaN	NaN
135000.5	0.0	0.0	0.0
145000.5	0.011363636363636359	0.015151515151515152	0.00909090909090909
155000.5	NaN	NaN	NaN
165000.5	NaN	NaN	NaN
175000.5	NaN	NaN	NaN
185000.5	NaN	NaN	NaN
195000.5	NaN	NaN	NaN
205000.5	NaN	NaN	NaN
215000.5	NaN	NaN	NaN
225000.5	NaN	NaN	NaN
235000.5	NaN	NaN	NaN
245000.5	NaN	NaN	NaN
255000.5	0.00972307065770719	0.008654041946650376	0.005294237426186112
265000.5	0.012931034482758619	0.0017241379310344827	0.004827586206896552
275000.5	NaN	NaN	NaN
285000.5	NaN	NaN	NaN
295000.5	NaN	NaN	NaN
305000.5	NaN	NaN	NaN
315000.5	NaN	NaN	NaN
325000.5	NaN	NaN	NaN
335000.5	0.00648148148148148	0.005555555555555556	0.007407407407407408
345000.5	0.0	0.0	0.0
355000.5	NaN	NaN	NaN
365000.5	NaN	NaN	NaN
375000.5	NaN	NaN	NaN
385000.5	NaN	NaN	NaN
395000.5	NaN	NaN	NaN
405000.5	0.01360544217687075	0.0	0.021768707482993196
415000.5	0.020659238625812443	0.020891364902506964	0.021912720519962858
425000.5	0.010416666666666666	0.010416666666666666	0.014583333333333334
435000.5	NaN	NaN	NaN
445000.5	0.018518518518518517	0.0	0.03703703703703704
455000.5	0.016666666666666666	0.01794871794871795	0.008205128205128205
465000.5	NaN	NaN	NaN
475000.5	NaN	NaN	NaN
485000.5	NaN	NaN	NaN
495000.5	NaN	NaN	NaN
505000.5	NaN	NaN	NaN
515000.5	0.01444444444444444	0.013333333333333334	0.016
525000.5	NaN	NaN	NaN
535000.5	NaN	NaN	NaN
545000.5	NaN	NaN	NaN
555000.5	NaN	NaN	NaN
565000.5	NaN	NaN	NaN
575000.5	0.0017755133549482785	0.001543924656476764	0.0008954763007565231
585000.5	0.005993150684931506	0.003424657534246575	0.0030441400304414
595000.5	0.003925619834710745	0.0008264462809917354	0.0029201101928374657
605000.5	0.003342884431709646	0.0	0.004393505253104108
615000.5	NaN	NaN	NaN
625000.5	NaN	NaN	NaN
635000.5	NaN	NaN	NaN
645000.5	NaN	NaN	NaN
655000.5	NaN	NaN	NaN
665000.5	NaN	NaN	NaN
675000.5	NaN	NaN	NaN
685000.5	NaN	NaN	NaN
695000.5	0.008639910813823856	0.005016722408026756	0.007580824972129319
705000.5	0.008333333333333333	0.011111111111111112	0.0
715000.5	0.005193578847969783	0.0028328611898017	0.004910292728989614
725000.5	0.00760719225449516	0.005532503457814661	0.007192254495159059
735000.5	0.004429678848283499	0.0036913990402362494	0.005906238464378
745000.5	0.004602912888156085	0.0038472107721901623	0.003874690849134378
755000.5	0.003738543174143754	0.0026531596719729864	0.004438012542209357
765000.5	0.046536796536796536	0.06277056277056277	0.039826839826839835
775000.5	0.0035211267605633804	0.007042253521126761	0.0
785000.5	NaN	NaN	NaN
795000.5	0.00783096926713948	0.008569739952718676	0.007210401891252954
805000.5	0.0	0.0	0.0
815000.5	0.0035256410256410257	0.0019230769230769232	0.0035897435897435897
825000.5	0.00533021320852834	0.005200208008320333	0.005720228809152367
835000.5	0.009044892540038171	0.007883163222969046	0.008115509086382873
845000.5	0.012792714657415436	0.00968488002312807	0.01115929459381324
855000.5	0.01144380311046978	0.005250921917588584	0.010117043450376785
865000.5	0.00666360294117647	0.004901960784313725	0.007858455882352941
875000.5	0.0069969896672361885	0.004230737938328858	0.007420063461069075
885000.5	0.009023700804522722	0.0017395085888236572	0.009980430528375734
895000.5	0.006977877120586888	0.003868638239339753	0.005972031178358551
905000.5	0.0098031327110825	0.0072417122626327645	0.009344490934449093
915000.5	0.01233649494761639	0.012088525199925608	0.011332217469468723
925000.5	0.013494025545941491	0.01318500206015657	0.012987227029254225
935000.5	0.007320804195804197	0.008012820512820514	0.006366550116550117
945000.5	0.00837304739211014	0.008163445415232548	0.00659253375694996
955000.5	0.007527649891517173	0.004630364608138859	0.008212943853521724
965000.5	0.01106049413116638	0.009480423540999754	0.010210949683985882
975000.5	0.010586059562527901	0.009310630699572732	0.008647407690836044
985000.5	0.009013091641490433	0.009399127223900638	0.0085934877475663
995000.5	0.012193932299287877	0.011267193444541995	0.011354989757096872
1.0050005e6	0.007894904053882325	0.006576439191765155	0.006493836573897573
1.0150005e6	0.009242269792728509	0.0064559972816853545	0.009514101257220523
1.0250005e6	0.007960867063111452	0.006873841038429567	0.007621970714240043
1.0350005e6	0.00554317844260556	0.0043761935073201785	0.004784638234670061
1.0450005e6	0.010953277425979806	0.009070682868389525	0.008728392948827657
1.0550005e6	0.0059549433204189985	0.0057875352752666575	0.005156167790692113
1.0650005e6	0.010111243543901466	0.006952721493841875	0.010027810885975366
1.0750005e6	0.006752396755162242	0.003733407079646018	0.0081858407079646
1.0850005e6	0.005002458210422813	0.004129793510324484	0.005526057030481809
1.0950005e6	0.007149304071065509	0.00657925989264168	0.006878533086314189
1.1050005e6	0.007510843118586692	0.004601713741669311	0.007108854331958109
1.1150005e6	0.01136070229796024	0.009768482657715809	0.007315603752474394
1.1250005e6	0.011202325979134597	0.012185736275012826	0.010295878228151185
1.1350005e6	0.0051261114135365635	0.004717837053166395	0.0043186354563600066
1.1450005e6	0.007445589919816725	0.006252386407025582	0.00650057273768614
1.1550005e6	0.014135802469135803	0.011111111111111112	0.015555555555555553
1.1650005e6	0.00999680102367242	0.009436980166346769	0.010492642354446576
1.1750005e6	0.04901960784313725	0.05882352941176471	0.05490196078431373
1.1850005e6	0.014844804318488529	0.012370670265407108	0.013045434098065677
1.1950005e6	0.011215932914046121	0.01079664570230608	0.008092243186582809
1.2050005e6	0.015078299776286356	0.014138702460850113	0.010970917225950783
1.2150005e6	0.010084925690021231	0.0073751257123700975	0.008872499720639178
1.2250005e6	0.014796971782518924	0.014108740536820374	0.012755219086946545
1.2350005e6	0.009486071085494716	0.009966378482228627	0.009157861031059878
1.2450005e6	0.004545454545454546	0.004545454545454545	0.00393939393939394
1.2550005e6	0.004390018484288354	0.0023105360443622922	0.003512014787430684
1.2650005e6	0.010674712400310538	0.010092455360293599	0.008003387677323736
1.2750005e6	0.012540685429829598	0.009932031399578786	0.012023741144935863
1.2850005e6	0.012890059929737548	0.011675966108700144	0.012130605497003512
1.2950005e6	0.009519890260631	0.008257887517146777	0.008460905349794238
1.3050005e6	0.011138851545995775	0.009506433647013635	0.009679277895141157
1.3150005e6	0.00882880033733924	0.005218216318785579	0.007273877292852624
1.3250005e6	0.013248517313946816	0.009597602193737642	0.012894585804476754
1.3350005e6	0.011956732634846721	0.01280558789289872	0.011641443538998836
1.3450005e6	0.005663164806303348	0.004869774567739111	0.0054497701904136575
1.3550005e6	0.010019929140832594	0.010555063478004131	0.00854738706820195
1.3650005e6	0.014145086910251861	0.010996807378503016	0.014272200543928108
1.3750005e6	0.01354401805869075	0.012227238525206923	0.011813393528969148
1.3850005e6	0.014540566959921793	0.011180351906158357	0.015518084066471165
1.3950005e6	0.013068770419953782	0.009522671129173637	0.010136265837915371
1.4050005e6	0.011578741039426521	0.008540546594982079	0.012477598566308245
1.4150005e6	0.013089278264497288	0.005058406341259909	0.006570713391739675
1.4250005e6	0.015176971326164869	0.008960573476702509	0.016711469534050175
1.4350005e6	0.011125257669455562	0.0060628107190493505	0.011495089123317568
1.4450005e6	0.012695484097698122	0.01467228958003866	0.013424705675628182
1.4550005e6	0.011701919310614964	0.010673717195456326	0.014140227183705445
1.4650005e6	0.012841091492776886	0.010299625468164793	0.01549848403780988
1.4750005e6	0.01258267195767196	0.010615079365079367	0.010820105820105818
1.4850005e6	0.008690869086908692	0.00803080308030803	0.009856985698569857
1.4950005e6	0.015005969825246934	0.010582872028655162	0.013915119939216325
1.5050005e6	0.008282751643904903	0.006322711178553364	0.009964592817400102
1.5150005e6	0.009488256338466321	0.009021620780836832	0.01014154611914761
1.5250005e6	0.008076728924785464	0.00706713780918728	0.005788322396096248
1.5350005e6	0.005533004735672176	0.0038175316516864794	0.005180245481782158
1.5450005e6	0.008201973599897475	0.006664103549916699	0.008663334614891709
1.5550005e6	0.011930783242258653	0.00843958712811172	0.012143290831815423
1.5650005e6	0.014047317279256441	0.011301225179552177	0.015251373046049848
1.5750005e6	0.01177318596828448	0.006807624539484222	0.015569437770302738
1.5850005e6	0.015269810919906526	0.00929466751646484	0.01521138729551731
1.5950005e6	0.01435879548889664	0.008022322985699338	0.01411463783281014
1.6050005e6	0.008554239518706524	0.00629817634893777	0.007520210565895844
1.6150005e6	0.0078794107571086	0.0026550188420692016	0.007331277834874957
1.6250005e6	0.010773480662983422	0.0047268262737876	0.010804174340085944
1.6350005e6	0.011211232187761946	0.004610226320201173	0.009918971779826768
1.6450005e6	0.008692458374142994	0.0035912504080966375	0.007378387202089455
1.6550005e6	0.010056534029136768	0.00837138508371385	0.010016670290642894
1.6650005e6	0.008910212474297465	0.0046835732236691794	0.011400502627370347
1.6750005e6	0.01453411202548447	0.013184673922661712	0.016016281744978322
1.6850005e6	0.011800863363363362	0.008680555555555556	0.012537537537537538
1.6950005e6	0.007899231426131512	0.007306196033779296	0.0073631274314451085
1.7050005e6	0.010544887575906776	0.004964713605777122	0.010356146397505336
1.7150005e6	0.00942684766214178	0.0052371375900787664	0.009334674040556394
1.7250005e6	0.00981696117550193	0.0036734435366394323	0.010272974855912342
1.7350005e6	0.009026258205689277	0.009883296863603208	0.005776805251641138
1.7450005e6	0.011121703209405786	0.005322529393072767	0.01051795360660947
1.7550005e6	0.01777583187390543	0.007705779334500877	0.010087565674255693
1.7650005e6	0.018196377291804722	0.005246299977910315	0.015904572564612324
1.7750005e6	0.02002498530276308	0.007495590828924162	0.013256907701352147
1.7850005e6	0.017664789010771818	0.00805415554896729	0.007925684356161675
1.7950005e6	0.013676032354193275	0.011707109408258835	0.01362281822051937
1.8050005e6	0.013624181060154852	0.012358546754020252	0.013519952352590826
1.8150005e6	0.01137481004737642	0.011397157414856529	0.011155805846071336
1.8250005e6	0.009218538565629228	0.006089309878213802	0.009720342805593144
1.8350005e6	0.010536109434721384	0.0092033796016898	0.01003822168577751
1.8450005e6	0.012248468941382325	0.011665208515602217	0.011665208515602215
1.8550005e6	0.007671585851487468	0.004333567580229561	0.00890138205668775
1.8650005e6	0.006009615384615387	0.004807692307692307	0.005528846153846154
1.8750005e6	0.005780106453759149	0.003992015968063872	0.005455755156353959
1.8850005e6	0.00860332043842682	0.005399742101869762	0.009026434558349452
1.8950005e6	0.011537941752821137	0.00888573552267045	0.010135819987837018
1.9050005e6	0.008333333333333331	0.006894484412470024	0.007985611510791366
1.9150005e6	0.015402573738754123	0.011957635804578067	0.010796036897847628
1.9250005e6	0.012662513542795233	0.005958829902491874	0.005940772842181292
1.9350005e6	0.007037346711259755	0.0035302861389817915	0.004979561501300632
1.9450005e6	0.010837245696400627	0.005399061032863851	0.008826291079812205
1.9550005e6	0.008696084277479626	0.006459948320413436	0.007155635062611808
1.9650005e6	0.00830920982094993	0.007076230299131553	0.007333547764554518
1.9750005e6	0.006611570247933885	0.006060606060606061	0.006005509641873279
1.9850005e6	0.011345136345136347	0.008038258038258039	0.009116809116809116
1.9950005e6	0.015414956129759324	0.008733800209289223	0.013024229252193513
2.0050005e6	0.011494252873563216	0.003591954022988506	0.003807471264367815
2.0150005e6	0.00954645712710229	0.004480286738351255	0.010449407223600772
2.0250005e6	0.0065286805793134915	0.00376325692781389	0.005291367316683772
2.0350005e6	0.005850234009360374	0.0033801352054082163	0.0059074362974518985
2.0450005e6	0.0107095046854083	0.005522088353413654	0.009404283801874162
2.0550005e6	0.01072806865963942	0.007516848107827891	0.010345026208167733
2.0650005e6	0.008213552361396306	0.003559206023271732	0.00678986995208761
2.0750005e6	0.007554088742207553	0.0039603960396039604	0.006791345801246792
2.0850005e6	0.008311332746651025	0.007431309279358561	0.005495257651315147
2.0950005e6	0.00782059250051792	0.004972032318210068	0.007665216490573857
2.1050005e6	0.010030255196001054	0.010589318600368325	0.007866350960273612
2.1150005e6	0.01201384646711464	0.006617796782732641	0.007900631236000813
2.1250005e6	0.016011644832605528	0.020378457059679767	0.01775836972343522
2.1350005e6	0.008366013071895424	0.007581699346405229	0.006013071895424838
2.1450005e6	0.01599791766778792	0.010291526509690854	0.015120935447701428
2.1550005e6	0.017799824919754886	0.01342281879194631	0.01951172064974224
2.1650005e6	0.00875802189505474	0.007927519818799548	0.00921102302755757
2.1750005e6	0.009475465313028763	0.004173716864072193	0.010423011844331642
2.1850005e6	0.009620596205962062	0.006955736224028908	0.0059259259259259265
2.1950005e6	0.0061960784313725495	0.004705882352941177	0.006462745098039216
2.2050005e6	0.014154774335769808	0.00980392156862745	0.009885137486947441
2.2150005e6	0.013576212377955296	0.00980392156862745	0.00944081336238199
2.2250005e6	0.01598277608915907	0.01347517730496454	0.012198581560283688
2.2350005e6	0.009414713769383236	0.00670397574909642	0.009956861373440595
2.2450005e6	0.010647919750041113	0.009620128268376911	0.0097352409143233
2.2550005e6	0.010822196397443348	0.00663374007360062	0.009781134999031571
2.2650005e6	0.01514722536806342	0.00995658739146848	0.014345035862589657
2.2750005e6	0.011847227815814204	0.010404081084709358	0.010981339777151296
2.2850005e6	0.014705882352941175	0.012352941176470589	0.008549019607843137
2.2950005e6	0.022300895666908738	0.014463810215444203	0.003776325344952797
2.3050005e6	0.01841312353531972	0.007923222854592122	0.0019417475728155343
2.3150005e6	0.010398487492728328	0.013307155322862132	0.0068353694008144285
2.3250005e6	0.012143947100712107	0.011359782977280434	0.012987453374025093
2.3350005e6	0.011025109054154698	0.0067294393020534094	0.008277476327268858
2.3450005e6	0.012067461471357952	0.011146651158282445	0.008490840360569935
2.3550005e6	0.014487504527345159	0.012978389472413377	0.010141253169141615
2.3650005e6	0.011564996368917937	0.0032679738562091504	0.010137981118373274
2.3750005e6	0.017285737256793696	0.00570831323363885	0.017382215790319986
2.3850005e6	0.018064076346284933	0.005263955161705673	0.01595092024539877
2.3950005e6	0.016028658090157934	0.00209183139838929	0.006505595648990692
2.4050005e6	0.020180898657848667	0.0049925436037087465	0.008208519743240612
2.4150005e6	0.01065295399205434	0.004933999743688325	0.0059464308599256705
2.4250005e6	0.016704740148486576	0.0038390760835078377	0.009480296973158196
2.4350005e6	0.01683526011560693	0.008140655105973024	0.009479768786127165
2.4450005e6	0.013900116769963172	0.009027216383724064	0.006880445522321027
2.4550005e6	0.017534722222222222	0.009336419753086418	0.0029629629629629637
2.4650005e6	0.019272817040485262	0.008992805755395683	0.002468613344618423
2.4750005e6	0.013885221371358154	0.007613766393803362	0.009224540093301647
2.4850005e6	0.012353486803271774	0.0065772830761447005	0.006307445821738763
2.4950005e6	0.012118423071023163	0.0072096947384568165	0.009510661144347293
2.5050005e6	0.006166881166881167	0.006435006435006435	0.004804804804804804
2.5150005e6	0.011721648789044053	0.009917020845982595	0.007245496862983202
2.5250005e6	0.012105549510337323	0.006619513964454117	0.00420747188973522
2.5350005e6	0.017033651848774405	0.009382357014263952	0.008101371001246365
2.5450005e6	0.015537885019650853	0.008500137098985469	0.007110867379581391
2.5550005e6	0.012307085727160078	0.005660696181142278	0.005531147910330067
2.5650005e6	0.012275295326142785	0.004417051874678993	0.006204417051874678
2.5750005e6	0.01328010853683991	0.006992277186391151	0.0077228136088499265
2.5850005e6	0.012228357046789836	0.010051674099242585	0.011524031995469667
2.5950005e6	0.013232180663373326	0.003881439661256175	0.01532188504665569
2.6050005e6	0.01829519686662544	0.007421150278293134	0.014512471655328797
2.6150005e6	0.011988578580927797	0.012164593600876164	0.010185402487678947
2.6250005e6	0.012035344302254723	0.011121267519804997	0.00859232175502742
2.6350005e6	0.011472203415331375	0.009629128112540434	0.006243887760475439
2.6450005e6	0.012426181102362203	0.010252624671916009	0.005380577427821522
2.6550005e6	0.008364104285554437	0.006545820745216514	0.006154190444220656
2.6650005e6	0.00830829463716653	0.005280888646089411	0.005936447236638441
2.6750005e6	0.009503612943763744	0.008587286626871924	0.004984815163891506
2.6850005e6	0.019796585543043945	0.00841506235621746	0.0030754328611212007
2.6950005e6	0.015954353830498622	0.005015263846489315	0.00851868004070359
2.7050005e6	0.013080699233716476	0.010416666666666666	0.009027777777777775
2.7150005e6	0.015868380062305298	0.010786604361370716	0.012289719626168226
2.7250005e6	0.016181229773462782	0.006472491909385113	0.01674757281553398
2.7350005e6	0.016386750641474223	0.01609517144856543	0.015115465360391881
2.7450005e6	0.012158623269734381	0.010163362015213867	0.011248285322359395
2.7550005e6	0.011594647052814384	0.006486873020737562	0.008029420778424761
2.7650005e6	0.015996236179722418	0.006233827334744767	0.01031914059436995
2.7750005e6	0.0169518889247659	0.011839414487138088	0.009277795716284575
2.7850005e6	0.01743704440026508	0.013916500994035784	0.002948972829688535
2.7950005e6	0.01560232220609579	0.007781003064021932	0.004434768585711982
2.8050005e6	0.017901922541097803	0.007848054239806819	0.00403083495867001
2.8150005e6	0.017244224422442247	0.00682068206820682	0.003410341034103411
2.8250005e6	0.017328235008497204	0.007161932507890264	0.009565428502063607
2.8350005e6	0.015993719156572456	0.008344549125168237	0.0128488111260655
2.8450005e6	0.013210086414506305	0.013953817821221138	0.012239694007649808
2.8550005e6	0.013647798742138366	0.015345911949685535	0.01373584905660377
2.8650005e6	0.015602055800293682	0.01681350954478708	0.017444933920704845
2.8750005e6	0.015088689242110114	0.014743146740382402	0.016355678415111728
2.8850005e6	0.011180932971014494	0.01160552536231884	0.01177536231884058
2.8950005e6	0.013243563184374073	0.008681069349906284	0.013554306007694583
2.9050005e6	0.013541666666666669	0.006166666666666667	0.014533333333333334
2.9150005e6	0.011894586894586895	0.0062678062678062675	0.011377018043684711
2.9250005e6	0.01565904139433551	0.014070442992011621	0.01274509803921569
2.9350005e6	0.017434922055642572	0.008652196613709256	0.014141866189304098
2.9450005e6	0.013247523000707716	0.0061482661004954	0.012561924982307147
2.9550005e6	0.013720848676135364	0.009468700683850605	0.013150973172014727
2.9650005e6	0.008798543689320388	0.008259169363538295	0.006202804746494066
2.9750005e6	0.015919640266898752	0.014940527995358284	0.018566869741804472
2.9850005e6	0.008863871635610766	0.007828674948240164	0.008967391304347826
2.9950005e6	0.00790446208595675	0.0039921525686650245	0.009161419837576422
3.0050005e6	0.009548611111111112	0.005763888888888888	0.009166666666666667
3.0150005e6	0.005792612984629502	0.0028102775866024315	0.0077999541179169535
3.0250005e6	0.009877292340884573	0.006607335490830638	0.010221143473570655
3.0350005e6	0.01719449776071657	0.015195137555982086	0.014267434420985282
3.0450005e6	0.016195391980849794	0.013988629563135846	0.015155595451825257
3.0550005e6	0.013669188445667125	0.010717560751948645	0.013823933975240715
3.0650005e6	0.014926213810972174	0.013968683113664527	0.012684465472569562
3.0750005e6	0.01476571268237935	0.009960718294051627	0.01590909090909091
3.0850005e6	0.009352623118515271	0.0065029957620926495	0.00803741049247406
3.0950005e6	0.007830404889228421	0.004138018843901197	0.006544435956200663
3.1050005e6	0.00661764705882353	0.006004901960784313	0.006348039215686275
3.1150005e6	0.01731732596303334	0.016122531237404276	0.011953705303161167
3.1250005e6	0.01488652925255049	0.008536331459504477	0.012506072593517938
3.1350005e6	0.012865586466931624	0.007286252929787016	0.012962396820544175
3.1450005e6	0.009263001886284018	0.0024252223120452706	0.011748854756130427
3.1550005e6	0.0097861700293154	0.006552853940334541	0.012346956371788238
3.1650005e6	0.010871893744644387	0.003695372750642673	0.010432733504712938
3.1750005e6	0.011032562125107113	0.0063196229648671805	0.011068266209654383
3.1850005e6	0.007829693583883525	0.004951752158456069	0.007872016251904519
3.1950005e6	0.013972055888223554	0.010790918163672655	0.010691117764471058
3.2050005e6	0.012995896032831739	0.006338349293205654	0.011965344277245781
3.2150005e6	0.01572039072039072	0.01109076109076109	0.015425315425315425
3.2250005e6	0.014906103286384975	0.009683098591549297	0.008896713615023474
3.2350005e6	0.010295475530932593	0.0022622345337026777	0.008107109879963067
3.2450005e6	0.007990236713640969	0.004052684903748734	0.007515888366952197
3.2550005e6	0.00929534015262218	0.0038426151431509444	0.005769334848730854
3.2650005e6	0.013932754309777603	0.0045729701276483745	0.009185419134096593
3.2750005e6	0.014112050739957716	0.005461592670894997	0.010937279774489075
3.2850005e6	0.015101742859749976	0.003969340268272652	0.01089515466739666
3.2950005e6	0.012154882154882155	0.00020202020202020202	0.010734006734006733
3.3050005e6	0.00843113449345744	0.000978011601241063	0.010090381761769863
3.3150005e6	0.011917733587578317	0.006537728139471534	0.014600926178153091
3.3250005e6	0.006149663386846194	0.0025461764198170204	0.00847574659071293
3.3350005e6	0.011332816737698566	0.010009040423608421	0.012217486762236857
3.3450005e6	0.010047387679203408	0.009357567032571533	0.011181092915841882
3.3550005e6	0.0101772030651341	0.0101772030651341	0.010272988505747125
3.3650005e6	0.014741177112311132	0.01325478645066274	0.01436753395516282
3.3750005e6	0.010289634146341464	0.00872289972899729	0.009959349593495934
3.3850005e6	0.009254255606592812	0.007745654327659192	0.0046293794469963075
3.3950005e6	0.01130298273155416	0.011826268969126112	0.005044479330193616
3.4050005e6	0.011583679114799447	0.010477178423236514	0.010608575380359612
3.4150005e6	0.012311933464162227	0.011260629847677789	0.014166900289692554
3.4250005e6	0.011631527444177564	0.0065830442131482965	0.012169735788630905
3.4350005e6	0.011709486166007905	0.010210803689064558	0.010961791831357046
3.4450005e6	0.010132013201320136	0.00933993399339934	0.00928052805280528
3.4550005e6	0.0119256230529595	0.005257009345794392	0.009034267912772584
3.4650005e6	0.012783115991763898	0.006749027682452529	0.002059025394646534
3.4750005e6	0.021206690561529268	0.011947431302270014	0.002389486260454003
3.4850005e6	0.013353460287970275	0.007005728440935129	0.007137327759715126
3.4950005e6	0.012801838544701238	0.008448242377160613	0.010837055738978444
3.5050005e6	0.01070011337868481	0.008219954648526076	0.01034013605442177
3.5150005e6	0.014297541714431282	0.00722837855050312	0.013628837090816455
3.5250005e6	0.017343073593073594	0.005357142857142858	0.012608225108225105
3.5350005e6	0.016356905409489277	0.006497431248111213	0.014324569356300996
3.5450005e6	0.009268685840332571	0.004199541868159837	0.009637736489352676
3.5550005e6	0.01014939915556999	0.0047093212081844756	0.010696113456750029
3.5650005e6	0.012936860397760186	0.008946386046212269	0.013078457874750593
3.5750005e6	0.012145326657129231	0.008524082021936098	0.011611826418693374
3.5850005e6	0.00930367786015409	0.006178223579008577	0.008644667345059844
3.5950005e6	0.009206947060054404	0.006416963102462161	0.00823045267489712
3.6050005e6	0.011557961673970956	0.00580046403712297	0.013302397525135345
3.6150005e6	0.012918355990142301	0.003617139677239844	0.01146355036171397
3.6250005e6	0.013804059473132206	0.009038188660620642	0.012375840582392494
3.6350005e6	0.01464772609012384	0.007284837131855552	0.012571547507545007
3.6450005e6	0.011422582249698	0.0036950188303844244	0.011355077097989056
3.6550005e6	0.010012751405552656	0.009157827624181302	0.010177940068393902
3.6650005e6	0.010119389644384856	0.007852901742961119	0.01132605503415693
3.6750005e6	0.008929129918058422	0.004816413335835366	0.010295865390629886
3.6850005e6	0.011458122084769823	0.009599134725883864	0.0069897924694112094
3.6950005e6	0.009704892057833236	0.00480293127351951	0.006565656565656566
3.7050005e6	0.007191969196919692	0.004427942794279428	0.005335533553355336
3.7150005e6	0.0029861746467418934	0.0008386703263189997	0.004056114669106436
3.7250005e6	NaN	NaN	NaN
3.7350005e6	0.007613826709304094	0.006395614435815441	0.004537840718745242
3.7450005e6	0.004156528791565288	0.00446066504460665	0.004379562043795621
3.7550005e6	NaN	NaN	NaN
3.7650005e6	NaN	NaN	NaN
3.7750005e6	NaN	NaN	NaN
3.7850005e6	NaN	NaN	NaN
3.7950005e6	NaN	NaN	NaN
3.8050005e6	0.012119771863117872	0.00982256020278834	0.0114702154626109
3.8150005e6	0.005269058295964125	0.004783258594917788	0.0031988041853512703
3.8250005e6	0.00683781190019194	0.00663787587971849	0.0032309660908509275
3.8350005e6	0.009364180044066731	0.007514951211835065	0.007239534151715454
3.8450005e6	0.009718582303756397	0.006988643454386621	0.0043179832771745915
3.8550005e6	0.005859099251729494	0.004023718763235917	0.005524965880747328
3.8650005e6	0.0061757243957804775	0.0053634219076868295	0.005074108692749366
3.8750005e6	0.01033842989985694	0.009209585121602288	0.009781831187410585
3.8850005e6	0.008365716753022452	0.006980426021876798	0.00667818077144502
3.8950005e6	0.010075349094428315	0.008606387391124015	0.009000414765657402
3.9050005e6	0.010913102511880516	0.009504412763068569	0.00923285811269518
3.9150005e6	0.010207915831663328	0.006972277889111557	0.009285237140948564
3.9250005e6	0.015461718916613352	0.008850501172957987	0.01360631264661975
3.9350005e6	0.012918709150326798	0.004901960784313725	0.012173202614379087
3.9450005e6	0.009533898305084746	0.004425612052730697	0.008549905838041433
3.9550005e6	0.008324570627409744	0.0068787241500175254	0.006396775324220118
3.9650005e6	0.011372577948263992	0.00614733943149405	0.011183239893773974
3.9750005e6	0.013486693730266128	0.012764997744700045	0.00997744700045106
3.9850005e6	0.014920424403183022	0.01221264367816092	0.013019451812555262
3.9950005e6	0.007862653072233909	0.007687328046609484	0.007606408804013593
4.0050005e6	0.009048624140087556	0.00660569105691057	0.007176360225140714
4.0150005e6	0.009532904436402626	0.009851226377161237	0.0070633963275700306
4.0250005e6	0.013511082325849168	0.012305699481865285	0.011528497409326426
4.0350005e6	0.011410037731948104	0.008890267224892749	0.010110094588308265
4.0450005e6	0.006832437275985659	0.004872311827956989	0.0058467741935483855
4.0550005e6	0.006923590256923591	0.004921588254921588	0.006684462240017795
4.0650005e6	0.00677541131395087	0.005916159567275185	0.00589362181654271
4.0750005e6	0.012505331139950041	0.011332480350941325	0.010552610735392676
4.0850005e6	0.011438200906704844	0.010528513481269387	0.009830589358148413
4.0950005e6	0.01188715420432758	0.00955902492467817	0.011306491372226786
4.1050005e6	0.013482846081965026	0.006874916566546523	0.0024829795754905885
4.1150005e6	0.011111111111111112	0.010181311018131103	0.008386796838679683
4.1250005e6	0.009484786402610211	0.008839820927232718	0.008058274527657637
4.1350005e6	0.013614216107767267	0.014282984618324258	0.013298939524218975
4.1450005e6	0.01071319253137435	0.011784511784511785	0.00881542699724518
4.1550005e6	0.014490861618798955	0.014969538729329851	0.013855526544821584
4.1650005e6	0.010121035058430717	0.009668892598775737	0.009654980523094046
4.1750005e6	0.010069444444444445	0.004861111111111111	0.011666666666666667
4.1850005e6	0.009408983451536642	0.008983451536643027	0.009664302600472813
4.1950005e6	0.011890336261738866	0.008482278097546198	0.011794405735635668
4.2050005e6	0.008504023408924652	0.003962448183369909	0.010509631797122653
4.2150005e6	0.004115226337448559	0.0	0.00493827160493827
4.2250005e6	0.011314321140731555	0.01229592891093201	0.009526761727629675
4.2350005e6	0.010152284263959392	0.010716300056401581	0.008535438992291785
4.2450005e6	0.01219453990072547	0.013268423062237494	0.009259259259259257
4.2550005e6	0.008103975535168197	0.00856269113149847	0.00692005242463958
4.2650005e6	0.009119496855345912	0.011320754716981131	0.008930817610062893
4.2750005e6	0.00949058120836205	0.00982081323225362	0.00796002756719504
4.2850005e6	0.012772847205564881	0.012632925561685453	0.010698009114895659
4.2950005e6	0.007310720416740663	0.00754750488367963	0.0061563961404131895
4.3050005e6	0.00732909800807359	0.007378730725961222	0.005916219972205677
4.3150005e6	0.011054012097853434	0.01116107274771158	0.010256410256410255
4.3250005e6	0.01126178785753254	0.01032655287974437	0.012126880211986596
4.3350005e6	0.013666352497643731	0.014412503927112788	0.011907005969211433
4.3450005e6	0.016498784300104204	0.015225193933078614	0.014368414958897765
4.3550005e6	0.015824325640276558	0.015580874476579997	0.014256500146070699
4.3650005e6	0.006598004505954296	0.007188069949576226	0.005235489754318205
4.3750005e6	0.01263671297664795	0.00936052813085033	0.012592373632870236
4.3850005e6	0.017065560059190632	0.012063308241652191	0.01477192305217783
4.3950005e6	0.014293223354358724	0.011321365033155424	0.014410480349344982
4.4050005e6	0.015664706309446018	0.012488201553764613	0.015000363029114937
4.4150005e6	0.01789353031074885	0.013457293258617761	0.015758193241636954
4.4250005e6	0.013419148578159179	0.012956419316843342	0.011997307757025072
4.4350005e6	0.012165564998426187	0.010544538873150771	0.012376455775889202
4.4450005e6	0.011272923408845737	0.010841423948220063	0.010161812297734628
4.4550005e6	0.01719820769636268	0.01770339131962748	0.01714988578457213
4.4650005e6	0.010296320068463842	0.008664955070603338	0.011403508771929824
4.4750005e6	0.015595784463708991	0.014533401325854158	0.015910249872514024
4.4850005e6	0.01396724651308572	0.015162200282087444	0.010734994514966309
4.4950005e6	0.006745218579234974	0.005122950819672131	0.006967213114754099
4.5050005e6	0.01044525770051845	0.0108772999898343	0.007847921114160822
4.5150005e6	0.006550961374851114	0.008507742045261188	0.0028245703590267144
4.5250005e6	0.011383748994368463	0.01193349423437919	0.008656476267095736
4.5350005e6	0.01197550873401765	0.006843147848010086	0.008932108770034216
4.5450005e6	0.006736787204450625	0.0039696337505795085	0.00413769123783032
4.5550005e6	0.003944995491433724	0.001953712052900511	0.0035467388037270812
4.5650005e6	0.011073706591070162	0.010099220411055989	0.010441767068273091
4.5750005e6	0.015049530099060198	0.0022436711540089744	0.015748031496062995
4.5850005e6	0.01250748951467945	0.005392450569203115	0.012202915917715199
4.5950005e6	0.010778468982201486	0.007041645066528425	0.006998444790046656
4.6050005e6	0.0108856478545762	0.005072923272035511	0.007947579792855635
4.6150005e6	0.00875919473480449	0.009291521486643438	0.0054200542005420045
4.6250005e6	0.01409070893879348	0.008806693086745927	0.0123293703214443
4.6350005e6	0.010679903730445245	0.008595495960116899	0.0111397627643115
4.6450005e6	0.017188934802571165	0.015955004591368227	0.016046831955922866
4.6550005e6	0.016787772488098218	0.00872797126868788	0.012995907458448175
4.6650005e6	0.011241007194244604	0.00434652278177458	0.008513189448441245
4.6750005e6	0.01885082472358166	0.008609751676635852	0.020010875475802065
4.6850005e6	0.014794950379451255	0.011675423234092236	0.010653823701109165
4.6950005e6	0.014778023056168751	0.014430545335622597	0.013179625541656447
4.7050005e6	0.014665381437620494	0.014596529881575324	0.013494904984852656
4.7150005e6	0.009164777021919882	0.009322247417485512	0.00855379188712522
4.7250005e6	0.009581881533101045	0.003992450638792102	0.010133565621370499
4.7350005e6	0.014933904966059309	0.008145766345123259	0.0071168274383708475
4.7450005e6	0.013819875776397513	0.008592132505175983	0.011207729468599032
4.7550005e6	0.019255720688841703	0.006310450577966502	0.015664071715027126
4.7650005e6	0.015342377260981912	0.01295219638242894	0.011162790697674419
4.7750005e6	0.01412666442877923	0.009902651896609601	0.014736488754615642
4.7850005e6	0.018100261473266616	0.008520421963754394	0.01449824181769002
4.7950005e6	0.01585615360402896	0.009836323575700346	0.007019200503619768
4.8050005e6	0.01591302576637132	0.009369589571239434	0.009878806395763313
4.8150005e6	0.010211267605633803	0.0029733959311424103	0.005320813771517997
4.8250005e6	0.01749760306807287	0.010546500479386387	0.00894854586129754
4.8350005e6	0.009465568741422457	0.007911520142084443	0.0077016226689270995
4.8450005e6	0.010219012555461154	0.0033040687246294726	0.009780043424903238
4.8550005e6	0.01310316139767055	0.008088371233129969	0.012053984100573116
4.8650005e6	0.008784733484701048	0.005784409125310845	0.009752405665477349
4.8750005e6	0.013053983969825557	0.014203206034889206	0.010089580386610088
4.8850005e6	0.014041346505671425	0.012486278814489571	0.013080863519941456
4.8950005e6	0.01900871459694989	0.016230936819172117	0.01747276688453159
4.9050005e6	0.014033564814814813	0.013310185185185184	0.009375
4.9150005e6	0.013854730283653057	0.016969995081160844	0.012395474667978357
4.9250005e6	0.012309207287050714	0.014771048744460858	0.013293943870014773
4.9350005e6	0.012444801284624649	0.010638297872340425	0.012846246487354475
4.9450005e6	0.011182902584493044	0.010437375745526839	0.011928429423459242
4.9550005e6	0.011406229804833913	0.011438542070569989	0.012123562104174746
4.9650005e6	0.007850707850707852	0.006821106821106822	0.008494208494208493
4.9750005e6	0.008643872454859775	0.008131642976053273	0.00768344218209758
4.9850005e6	0.010297209480122325	0.010034403669724771	0.009174311926605505
4.9950005e6	0.0133969118982743	0.01407811080835604	0.012079927338782924
5.0050005e6	0.008848697005056399	0.009918319719953324	0.0075457020614546864
5.0150005e6	0.019421860885275515	0.027100271002710025	0.016621499548328818
5.0250005e6	0.004969418960244648	0.0045871559633027525	0.006422018348623854
5.0350005e6	0.014076331446814685	0.016107966913365263	0.012451023073574227
5.0450005e6	0.012450142450142448	0.011396011396011397	0.006176638176638176
5.0550005e6	0.01470449840015057	0.01152832674571805	0.0058723884810841336
5.0650005e6	0.021726941407345112	0.00897112419400056	0.005747126436781608
5.0750005e6	0.01280762233074787	0.009671550320789047	0.007698937087043954
5.0850005e6	0.013595421915210619	0.005417851821752675	0.007598537180008127
5.0950005e6	0.011612021857923501	0.006042454812946616	0.006200084068936528
5.1050005e6	0.011551612605119674	0.006053045005082709	0.008723777839386378
5.1150005e6	0.009412819363514121	0.008665770207679665	0.007590019423278053
5.1250005e6	0.011149392286343188	0.00913963058665901	0.009819121447028425
5.1350005e6	0.00952680067001675	0.0064209938581797875	0.008431044109436068
5.1450005e6	0.014036329322953523	0.013407250137611073	0.01133915231579775
5.1550005e6	0.012084694989106755	0.011335784313725492	0.009994553376906317
5.1650005e6	0.010876925681394955	0.007745048247841543	0.010597596072456406
5.1750005e6	0.010581459894532333	0.010685539827921177	0.008825978351373855
5.1850005e6	0.009382357014263954	0.0109403129760421	0.00847528043207312
5.1950005e6	0.009127922248489625	0.010703966377725244	0.007538744418177041
5.2050005e6	0.009774436090225566	0.004260651629072682	0.008671679197994988
5.2150005e6	0.0072887970615243365	0.009182736455463728	0.005968778696051423
5.2250005e6	0.010289560333139647	0.007456904900251793	0.010904512880108463
5.2350005e6	0.013027426160337552	0.011814345991561183	0.012151898734177215
5.2450005e6	0.01364463311097635	0.009854457246816252	0.012350919749343037
5.2550005e6	0.009731278403477574	0.010571033392610155	0.009089112823552657
5.2650005e6	0.01726973684210526	0.012061403508771931	0.011403508771929825
5.2750005e6	0.013197278911564624	0.013809523809523808	0.006285714285714285
5.2850005e6	0.00938206868188361	0.005911988484474604	0.007443964630886283
5.2950005e6	0.012345679012345678	0.007634827810266406	0.006595191682910981
5.3050005e6	0.007970194302961706	0.007970194302961704	0.00552725900773439
5.3150005e6	0.012855770909725861	0.006155055002619173	0.010232233280949885
5.3250005e6	0.012116167221605625	0.010112220989024541	0.006782587248735973
5.3350005e6	0.011452513966480447	0.01154562383612663	0.011371818746120421
5.3450005e6	0.009092537848248679	0.006942578159992833	0.008151930484636746
5.3550005e6	0.014829307020528525	0.01292956788023137	0.01045707156629239
5.3650005e6	0.02971327887233702	0.00872977735063271	0.007912862405894602
5.3750005e6	0.01598613251155624	0.012198253723677452	0.007447354904982023
5.3850005e6	0.013514133627019089	0.013674743024963291	0.007782672540381793
5.3950005e6	0.009350688210652304	0.01002393776181927	0.005745062836624775
5.4050005e6	0.01317750677506775	0.01578590785907859	0.0034010840108401074
5.4150005e6	0.014833049296219153	0.009310105409329042	0.005907971975004733
5.4250005e6	0.012967237289222286	0.0026287106494838753	0.012822978777970123
5.4350005e6	0.011844775701588635	0.011547344110854502	0.012205192805654698
5.4450005e6	0.009304871373836888	0.00964696223316913	0.010071154898741105
5.4550005e6	0.007455329636475665	0.004436229205175601	0.007911275415896488
5.4650005e6	0.015364061456245824	0.006870884626395649	0.017100868403473614
5.4750005e6	0.010057187931374485	0.008611056333399066	0.01021494774206271
5.4850005e6	0.011837288936119968	0.007320817097650255	0.014027630180658874
5.4950005e6	0.009139506811519227	0.003966201069149853	0.011898603207449562
5.5050005e6	0.012409458883681291	0.00901860531174549	0.012285186763243855
5.5150005e6	0.012950882578664622	0.011383985674085445	0.008621130723970324
5.5250005e6	0.01417147484563215	0.007642473934608766	0.013543880959611293
5.5350005e6	0.006602204200457475	0.004990642545227698	0.007527552505718444
5.5450005e6	0.006528964862298193	0.006410256410256411	0.006109528331750553
5.5550005e6	0.009873521011831907	0.008567931456548347	0.009351285189718481
5.5650005e6	0.009839798324794665	0.010490363503293488	0.007904366918760673
5.5750005e6	0.007978257057688936	0.007452218130808347	0.006663159740487462
5.5850005e6	0.010295312923327013	0.010205003160841686	0.009572834823444416
5.5950005e6	0.009704577535793507	0.008318209316394433	0.009699536196813872
5.6050005e6	0.01671949286846276	0.015161119915478078	0.01789751716851558
5.6150005e6	0.014131585914747155	0.012245168122848822	0.016282764098490866
5.6250005e6	0.01258763543658381	0.011663479923518167	0.01289993626513703
5.6350005e6	0.015418283099572263	0.011439371331940715	0.014483238834178853
5.6450005e6	0.00888228118328759	0.00861543153400427	0.008661177188167123
5.6550005e6	0.009997561570348694	0.01207022677395757	0.0075591319190441335
5.6650005e6	0.011648745519713262	0.010988492737219392	0.010884738728541784
5.6750005e6	0.010999700688416643	0.011523495959293625	0.008680035917390002
5.6850005e6	0.011598201512364605	0.010831800531371345	0.008052319640302473
5.6950005e6	0.007449386940404905	0.008411747932706016	0.007214143142286855
5.7050005e6	0.010479621881295522	0.00906555090655509	0.011761971176197117
5.7150005e6	0.010437051532941943	0.009907045009784735	0.009018264840182647
5.7250005e6	0.012292926636865632	0.007844684021386624	0.011026382680340082
5.7350005e6	0.009129089301503093	0.007736516357206013	0.009106984969053935
5.7450005e6	0.01086028391503896	0.012594727292133635	0.011313907567509872
5.7550005e6	0.011434459187776436	0.012565339766787293	0.009469240048250904
5.7650005e6	0.015488215488215488	0.017732884399551067	0.013221099887766556
5.7750005e6	0.011316269376058357	0.011299986974078415	0.009495896834701055
5.7850005e6	0.01154582435989471	0.011565765334609556	0.01030549573263141
5.7950005e6	0.01326178139649642	0.012706637058968665	0.011004194423883541
5.8050005e6	0.009319371727748691	0.011832460732984293	0.008097731239092496
5.8150005e6	0.013494048972784474	0.01394890455613676	0.014706997195057239
5.8250005e6	0.009810405643738978	0.009369488536155202	0.011199294532627864
5.8350005e6	0.01095433349413089	0.008321273516642547	0.011030712333172536
5.8450005e6	0.01434982258401169	0.014610728449175539	0.011125026090586514
5.8550005e6	0.017744833782569632	0.01786962164320655	0.01473495058400719
5.8650005e6	0.012148213068458468	0.009299834453208686	0.0115298471126692
5.8750005e6	0.015227367542761786	0.01324572382144347	0.013350020859407593
5.8850005e6	0.0090702947845805	0.005668934240362811	0.008616780045351474
5.8950005e6	0.012118193891102256	0.01613545816733068	0.007569721115537848
5.9050005e6	0.007208765859284891	0.008189158016147636	0.007520184544405998
5.9150005e6	0.005720470006184292	0.003942486085343228	0.005256648113790971
5.9250005e6	0.016897081413210446	0.020872865275142316	0.01218035601337309
5.9350005e6	0.01009212730318258	0.0067420435510887776	0.010251256281407035
5.9450005e6	0.00768808347062054	0.005903349807797913	0.008566721581548599
5.9550005e6	0.005594473633002531	0.006226892391515859	0.00529285853278848
5.9650005e6	0.00876753507014028	0.008684034736138945	0.009196170118013805
5.9750005e6	0.01289383905277945	0.013445715432470402	0.011739915713425648
5.9850005e6	0.00947897049591965	0.00860012554927809	0.007859384808537352
5.9950005e6	0.011536511156186612	0.008367139959432049	0.009719405003380662
6.0050005e6	0.010831413842272675	0.01014588132060985	0.007326971591532302
6.0150005e6	0.0073116219667943814	0.004853128991060026	0.007151979565772669
6.0250005e6	0.013670437821927887	0.010002759381898454	0.010522442972774099
6.0350005e6	0.014508138711960362	0.009672092474640246	0.0130691200754895
6.0450005e6	0.009527955117043916	0.0083671890114142	0.008821822402785838
6.0550005e6	0.013371844244758237	0.012623020967051776	0.013008130081300811
6.0650005e6	0.012060403364751194	0.010692206344380256	0.012546873416438632
6.0750005e6	0.008778483376914455	0.009401070850454489	0.009164487610509277
6.0850005e6	0.01135190918472652	0.011609907120743035	0.0086687306501548
6.0950005e6	0.010398432941568725	0.009293990164207717	0.00863549220638493
6.1050005e6	0.010469677692960132	0.009276929601357082	0.007548770144189991
6.1150005e6	0.01557632398753894	0.014278296988577362	0.010903426791277258
6.1250005e6	0.012328844951991366	0.0077268337026305325	0.011056189989205158
6.1350005e6	0.008264681030840727	0.0077101816645542874	0.007858048162230671
6.1450005e6	0.005387117383980949	0.003717256200267178	0.004739501655340652
6.1550005e6	0.007638569015814522	0.005450637187164133	0.007769077230155073
6.1650005e6	0.014464352370287424	0.004479283314669653	0.009257185516983952
6.1750005e6	0.0120364977674238	0.01485148514851485	0.00458163463405164
6.1850005e6	0.009234534935469517	0.012461059190031152	0.006497552291944816
6.1950005e6	0.016011644832605535	0.01348574364243514	0.005839541056597312
6.2050005e6	0.017657564235511004	0.01567000806544533	0.0035257518147251985
6.2150005e6	0.013770073540447245	0.016584121266696682	0.0010205613087197955
6.2250005e6	0.017201679534064745	0.013612352702153599	0.0061492618176892866
6.2350005e6	0.011583824768323507	0.012917719741645605	0.013563605728727888
6.2450005e6	0.018533924939914948	0.02181549269735626	0.019523017193566274
6.2550005e6	0.014026675485008822	0.009534832451499118	0.0156305114638448
6.2650005e6	0.009100582437275982	0.010024641577060931	0.009767025089605733
6.2750005e6	0.010429600198659052	0.005628673123085837	0.012515520238390861
6.2850005e6	0.010702796337540213	0.004639940608760208	0.013758970551843606
6.2950005e6	0.011908783783783782	0.0106981981981982	0.01132882882882883
6.3050005e6	0.006360681461555706	0.0062205783456624085	0.005379959650302623
6.3150005e6	0.006687675070028012	0.009033613445378152	0.004817927170868348
6.3250005e6	0.008760863470703673	0.010933557611438183	0.006784412671712925
6.3350005e6	0.01174430519429337	0.01229605107590447	0.011271380152912432
6.3450005e6	0.010567109570575777	0.008906219911419218	0.009974966300789524
6.3550005e6	0.012216237014236244	0.011991791714762086	0.008028728998332691
6.3650005e6	0.018352730528200547	0.01894956729334527	0.009847806624888095
6.3750005e6	0.011650779240429716	0.01248297775760327	0.007414132243909818
6.3850005e6	0.011630388390951771	0.009603072983354674	0.0008536064874093042
6.3950005e6	0.015831552283701415	0.010330087865115176	0.008264070292092139
6.4050005e6	0.01145371489990595	0.0067177213489184465	0.00937793900309015
6.4150005e6	0.01706231454005935	0.01582591493570722	0.006923837784371908
6.4250005e6	0.012520525451559933	0.007799671592775041	0.010673234811165845
6.4350005e6	0.014523809523809524	0.012678571428571428	0.013309523809523808
6.4450005e6	0.012805883098770128	0.01109420565487511	0.009560035501458095
6.4550005e6	0.015099841834717275	0.013641755634638195	0.010952945828390665
6.4650005e6	0.014160156250000002	0.015299479166666664	0.006987847222222222
6.4750005e6	0.01599974349108631	0.010452738232653585	0.014415800949082982
6.4850005e6	0.016358256230724347	0.008002000500125032	0.008885554722013836
6.4950005e6	0.012434734817257485	0.008587524045067326	0.004122011541632316
6.5050005e6	0.01985541691424044	0.009803921568627449	0.0007526242820360467
6.5150005e6	0.01246823379923761	0.013182973316391358	0.005336721728081321
6.5250005e6	0.01452225841476656	0.011827206452613618	0.010857763300760045
6.5350005e6	0.013330541596873255	0.011027359017308766	0.01312116136236739
6.5450005e6	0.007608499909958579	0.009499369710066633	0.005114352602197009
6.5550005e6	0.012873563218390803	0.012988505747126436	0.01181609195402299
6.5650005e6	0.0066711140760507	0.004002668445630421	0.008272181454302868
6.5750005e6	0.012545787545787548	0.006135531135531135	0.010695970695970695
6.5850005e6	0.010102612927113086	0.009573680313128108	0.007151168941076906
6.5950005e6	0.008530183727034119	0.007321453239397706	0.004337615692775245
6.6050005e6	0.016232961586121437	0.004646840148698884	0.007211895910780669
6.6150005e6	0.01604310449206926	0.006296161762925294	0.008136578278241918
6.6250005e6	0.017581204667297387	0.014506464837590665	0.00630715862503942
6.6350005e6	0.013471475271538544	0.008119793314351998	0.010608457239270274
6.6450005e6	0.011607394863110356	0.012418854078464577	0.008100479819362124
6.6550005e6	0.011996336996336995	0.013186813186813187	0.00695970695970696
6.6650005e6	0.007136279926335174	0.0032228360957642726	0.010174953959484345
6.6750005e6	0.010069161920260373	0.008204502305397344	0.007268782207756983
6.6850005e6	0.014705882352941181	0.0032679738562091504	0.0
6.6950005e6	0.01466131907308378	0.00730837789661319	0.00966131907308378
6.7050005e6	0.008480825958702063	0.008204277286135693	0.00650811209439528
6.7150005e6	0.015584298931105718	0.013069253570466182	0.01225186382825833
6.7250005e6	0.017547789725209078	0.014038231780167264	0.007497013142174433
6.7350005e6	0.01059579642174744	0.009553586937641132	0.01155115511551155
6.7450005e6	0.012290794979079497	0.012842863784286377	0.011715481171548116
6.7550005e6	0.01460932370321733	0.011873495294375138	0.012081418253447143
6.7650005e6	0.009757132251564321	0.006045179764556156	0.0046240322409587436
6.7750005e6	0.011296660117878193	0.015389652914210872	0.007727570399476095
6.7850005e6	0.007530902669575154	0.007582839929365326	0.005609224057338736
6.7950005e6	0.011003070624360288	0.013476629136813372	0.008556806550665302
6.8050005e6	0.008762549753460467	0.009416028040159211	0.007996197944513752
6.8150005e6	0.009151806774223984	0.009529200868006417	0.00886876120388716
6.8250005e6	0.011605227228398676	0.009459723034913204	0.009245172615564656
6.8350005e6	0.0035500747384155464	0.002615844544095665	0.001943198804185351
6.8450005e6	0.014856202356202358	0.010135135135135136	0.014275814275814277
6.8550005e6	0.009371597449058949	0.009099393373775081	0.007808368331000154
6.8650005e6	0.024621212121212117	0.022727272727272724	0.02878787878787879
6.8750005e6	NaN	NaN	NaN
6.8850005e6	NaN	NaN	NaN
6.8950005e6	0.00248015873015873	0.002976190476190476	0.001984126984126984
6.9050005e6	0.010240729955348476	0.009900990099009901	0.00706658901184236
6.9150005e6	0.013949275362318844	0.011050724637681161	0.01326086956521739
6.9250005e6	0.011541839166980303	0.007809559653744825	0.012846568811943295
6.9350005e6	0.009838078173734156	0.008029729909084876	0.009383502554914063
6.9450005e6	0.0073347329888027585	0.005275624461670973	0.0071274763135228255
6.9550005e6	0.00932421372617795	0.009762656377879106	0.007856892318484743
6.9650005e6	0.00949991422199348	0.008835134671470237	0.007668553782810088
6.9750005e6	0.01165871754107048	0.01046634870164282	0.010254372019077897
6.9850005e6	0.008307372793354102	0.009419967363892596	0.006823913365969439
6.9950005e6	0.007657284768211921	0.007496320824135393	0.0074135393671817505
7.0050005e6	0.0075906778270146075	0.007713769899885116	0.006499261447562776
7.0150005e6	0.00972222222222222	0.01047979797979798	0.009191919191919192
7.0250005e6	0.010806209602954754	0.01001269621421976	0.01051477377654663
7.0350005e6	0.010364362044547439	0.00991373760782799	0.008703489120638598
7.0450005e6	0.012542794895736072	0.011764705882352941	0.012710862122626827
7.0550005e6	0.013026702178515329	0.011336474766099842	0.01124086594277129
7.0650005e6	0.008094618055555555	0.005772569444444445	0.00982638888888889
7.0750005e6	0.009301830566198384	0.009152830991911451	0.009076202639421029
7.0850005e6	0.013081288230525463	0.010980912373793205	0.009241653769621931
7.0950005e6	0.010230238627889634	0.005965697240865026	0.008594332587621177
7.1050005e6	0.008470102696995873	0.007582301564449562	0.0093483059794606
7.1150005e6	0.006554307116104868	0.0060010214504596536	0.006230847803881512
7.1250005e6	0.012427299163940385	0.012359142130134497	0.009432933478735004
7.1350005e6	0.008040228030547488	0.00935785737334624	0.00653974400344197
7.1450005e6	0.010243133723547954	0.008629746360498276	0.011736455050277653
7.1550005e6	0.008114533801943354	0.006340017917441941	0.0074839776721108125
7.1650005e6	0.012236618243685382	0.008114121188326136	0.013087292239235705
7.1750005e6	0.008555445870352087	0.009378084896347482	0.00901612372490951
7.1850005e6	0.014946018893387316	0.013360323886639677	0.013360323886639675
7.1950005e6	0.011547856984232734	0.011103708638685322	0.008971796580057739
7.2050005e6	0.010505284867233823	0.005929363237947925	0.012296983758700693
7.2150005e6	0.013640560731973478	0.01070259380508688	0.011886174767061193
7.2250005e6	0.007799145299145299	0.009615384615384614	0.005384615384615385
7.2350005e6	0.018133174791914387	0.012881490289338089	0.019342053111375344
7.2450005e6	0.01565995525727069	0.014988814317673377	0.013303504847129007
7.2550005e6	0.007130730050933787	0.003735144312393888	0.005772495755517828
7.2650005e6	0.011236739251814632	0.0055834729201563365	0.013484087102177553
7.2750005e6	0.016893810335036914	0.010018658229901842	0.0075281901516995224
7.2850005e6	0.022222222222222227	0.003964757709251101	0.010572687224669603
7.2950005e6	0.019435569755058574	0.004359691160809372	0.008439829605963792
7.3050005e6	0.013502080760964005	0.004618832029999543	0.00853340650294965
7.3150005e6	0.011015202267456841	0.002533711242806837	0.00588336339431418
7.3250005e6	0.01248955722639933	0.004135338345864661	0.006048454469507101
7.3350005e6	0.010998307952622676	0.006821065989847716	0.009073604060913705
7.3450005e6	0.004930966469428007	0.0013560157790927022	0.005802103879026956
7.3550005e6	0.00978490832157969	0.0029677950164551012	0.008897508227550541
7.3650005e6	0.006878077034462787	0.0026788300028960325	0.007384882710686361
7.3750005e6	0.015701718494271686	0.003102836879432624	0.013270594653573378
7.3850005e6	0.014603312990409763	0.00997771965513901	0.007149084568439406
7.3950005e6	0.009698008245169622	0.008319674166790842	0.0065464660010927335
7.4050005e6	0.014716910386201725	0.010061242344706912	0.007024121984751905
7.4150005e6	0.017557320816031775	0.00839501715111031	0.00370704700006018
7.4250005e6	0.01532258064516129	0.0027553763440860217	0.0044220430107526874
7.4350005e6	0.008755173511620503	0.0039000318369945878	0.008150270614453996
7.4450005e6	0.010445283882783879	0.005351419413919413	0.008871336996336996
7.4550005e6	0.010414386809659299	0.01112570219595827	0.009498796235500113
7.4650005e6	0.008689425607679208	0.010024771636476235	0.007090880941322186
7.4750005e6	0.007412609238451935	0.008770287141073658	0.004556803995006242
7.4850005e6	0.0074458275703088985	0.007837713231904103	0.0026556016597510373
7.4950005e6	0.0066755345354222095	0.0057394817223371765	0.005616316878510199
7.5050005e6	0.011528634635757463	0.0059201096778213995	0.00578301240107185
7.5150005e6	0.011300013655605625	0.00747644408029496	0.009968592107059948
7.5250005e6	0.009656476002629848	0.006382862152092922	0.00925925925925926
7.5350005e6	0.008671644112614712	0.007660600404417483	0.007108414994555917
7.5450005e6	0.007284063260340631	0.005930656934306569	0.006289537712895377
7.5550005e6	0.008474990230558812	0.009085580304806566	0.005822586948026574
7.5650005e6	0.008524201319398116	0.008598324809132014	0.0074716477651767844
7.5750005e6	0.0074244529350468895	0.008220446914437884	0.005673266180386707
7.5850005e6	0.00370057094523155	0.003594840346796363	0.0030732360611827724
7.5950005e6	0.006201634483257394	0.005821942576119187	0.004917914225790122
7.6050005e6	0.007027420343137255	0.005629595588235294	0.00628063725490196
7.6150005e6	0.005797196384121579	0.005327743569588192	0.004672693130704398
7.6250005e6	0.009408033826638478	0.00916138125440451	0.008245243128964058
7.6350005e6	0.012499999999999997	0.008604651162790697	0.012387596899224805
7.6450005e6	0.012323943661971834	0.012137217242851044	0.010349978659837812
7.6550005e6	0.006784660766961652	0.00816125860373648	0.005388397246804327
7.6650005e6	0.00985125985125985	0.01171051171051171	0.006793206793206793
7.6750005e6	0.012799632506472897	0.011776497118516664	0.01316294997076756
7.6850005e6	0.009998857273454462	0.010284538909838874	0.008387612844246373
7.6950005e6	0.010076880834706205	0.006507413509060956	0.009456342668863261
7.7050005e6	0.008477745916967962	0.006005070024518971	0.008959813822050449
7.7150005e6	0.01024467873483191	0.00745971752536304	0.008620118029308402
7.7250005e6	0.010333333333333335	0.0028205128205128203	0.007876923076923076
7.7350005e6	0.010657328239645868	0.008822994360560305	0.009847795767388272
7.7450005e6	0.010884618713754004	0.012464294988314724	0.009954124469834676
7.7550005e6	0.005006459948320412	0.0071059431524547806	0.0036175710594315244
7.7650005e6	0.007850241545893722	0.006928553267226037	0.008771929824561403
7.7750005e6	0.007714285714285714	0.00761904761904762	0.009092063492063492
7.7850005e6	0.0039893617021276575	0.005319148936170213	0.0031914893617021275
7.7950005e6	0.010964912280701754	0.009210526315789473	0.012982456140350878
7.8050005e6	0.009083796940194714	0.006693324061196107	0.008333333333333333
7.8150005e6	0.0062980744411749515	0.0037685199525063235	0.00666976408032626
7.8250005e6	0.010839002267573694	0.008934240362811792	0.01053968253968254
7.8350005e6	0.01231567810619586	0.010745222508761488	0.008913575348806454
7.8450005e6	0.014114232950798047	0.010750560612056459	0.010038253528558241
7.8550005e6	0.016958256599140582	0.012072846326989973	0.014732965009208105
7.8650005e6	0.01007084317266287	0.00590359772190582	0.009158679446219382
7.8750005e6	0.008963212265694387	0.002477445893516571	0.008348525218529424
7.8850005e6	0.01268742791234141	0.0035563244905805463	0.011328976034858386
7.8950005e6	0.014487714418173389	0.01483541956420955	0.013166434863235975
7.9050005e6	0.011222879684418145	0.011597633136094673	0.01142406311637081
7.9150005e6	0.014835164835164833	0.013333333333333334	0.015179487179487179
7.9250005e6	0.014490327380952378	0.015141369047619048	0.011235119047619046
7.9350005e6	0.019281853989191168	0.008747824493908584	0.006412017953650271
7.9450005e6	0.013549331434448931	0.015191075243294562	0.0023577814700530106
7.9550005e6	0.01457645764576458	0.019007456301185676	0.006160616061606161
7.9650005e6	0.012898657800763455	0.013237286048516192	0.009629355990641547
7.9750005e6	0.013210935209615948	0.01388888888888889	0.012122544708296688
7.9850005e6	0.008509521667416404	0.007272454640875694	0.007647323436797122
7.9950005e6	0.014401144359390704	0.005219206680584551	0.006479548441970155
8.0050005e6	0.015410122164048865	0.007783595113438045	0.007329842931937173
8.0150005e6	0.013544288625194774	0.004974229893323745	0.004890327220424307
8.0250005e6	0.016213455891740076	0.005042767777352228	0.010800459594025277
8.0350005e6	0.01634655751469354	0.010075566750629723	0.010474391267842153
8.0450005e6	0.012954139368671827	0.005707762557077626	0.011375818939845147
8.0550005e6	0.01530225506916809	0.009190828122039037	0.00598825090013265
8.0650005e6	0.006177156177156177	0.007692307692307692	0.002703962703962704
8.0750005e6	0.019115167509713364	0.007734037094054689	0.007169562348801408
8.0850005e6	0.016949152542372874	0.004619025805466483	0.007466788822721027
8.0950005e6	0.01939655172413793	0.010416666666666666	0.006537356321839079
8.1050005e6	0.014017660044150114	0.015452538631346576	0.011567328918322298
8.1150005e6	0.012722646310432573	0.019720101781170483	0.006361323155216285
8.1250005e6	NaN	NaN	NaN
8.1350005e6	0.005707762557077625	0.0045662100456621	0.006210045662100456
8.1450005e6	0.007075471698113207	0.0110062893081761	0.005660377358490566
8.1550005e6	0.012605752961082907	0.004230118443316413	0.009137055837563452
8.1650005e6	0.011172006745362562	0.011804384485666104	0.008150646430578976
8.1750005e6	0.012784966112138014	0.010166358595194085	0.01367837338262477
8.1850005e6	0.010677466863033875	0.0073637702503681875	0.007167403043691705
8.1950005e6	0.013282997762863532	0.013702460850111856	0.013870246085011187
8.2050005e6	0.0113544201135442	0.011219248445525819	0.011030008110300082
8.2150005e6	0.008897701850721987	0.009762050030506406	0.006914785438275371
8.2250005e6	0.014130434782608692	0.01286231884057971	0.011376811594202901
8.2350005e6	0.013807503199299522	0.013100289620798816	0.012622078534384051
8.2450005e6	0.01257932910244787	0.011408280447265036	0.011695376246600182
8.2550005e6	0.012923799932863377	0.01191675058744545	0.011581067472306146
8.2650005e6	0.012122947689958	0.010977472317678504	0.0070637647957235575
8.2750005e6	0.011246612466124661	0.012466124661246613	0.00863595302619693
8.2850005e6	0.013976793248945149	0.011490355635925256	0.009026522001205546
8.2950005e6	0.014626008690254502	0.010707635009310988	0.008969584109248915
8.3050005e6	0.009939459654829674	0.006776904310111142	0.010698472937562122
8.3150005e6	0.009519507461687745	0.007695911128956702	0.010011376564277587
8.3250005e6	0.00678195998643608	0.00678195998643608	0.005154289589691422
8.3350005e6	0.012186788154897495	0.009719058466211086	0.011085801063022021
8.3450005e6	0.011060785085991861	0.011356176972561376	0.010975449652094
8.3550005e6	0.0070083381253594	0.008505846271803718	0.00488786658999425
8.3650005e6	0.008819294456443484	0.006728692473832863	0.008218419449520961
8.3750005e6	0.010967327459618209	0.010309593734703866	0.011845325501713166
8.3850005e6	0.011724786669354295	0.009507491769132568	0.011664314990257342
8.3950005e6	0.016226168352949273	0.012974051896207586	0.014742927937228988
8.4050005e6	0.01171110106943817	0.009527037204398252	0.013164633227895768
8.4150005e6	0.013051422605063956	0.014421821978595666	0.015348472983555206
8.4250005e6	0.012500000000000002	0.010236625514403292	0.011975308641975305
8.4350005e6	0.009045980054717148	0.005339334568881828	0.004289118347895154
8.4450005e6	0.00965929048120829	0.008605549701440111	0.006902002107481559
8.4550005e6	0.00975177304964539	0.01276595744680851	0.005390070921985816
8.4650005e6	0.010116716578361362	0.011671657836136067	0.009536973047684865
8.4750005e6	0.00894337834636342	0.007818052594171997	0.009097370291400142
8.4850005e6	0.01274509803921569	0.010571184995737426	0.012208013640238704
8.4950005e6	0.012665967854647102	0.01001630561378989	0.011949685534591198
8.5050005e6	0.009855996222851745	0.010387157695939566	0.010387157695939566
8.5150005e6	0.014524051490514908	0.00880758807588076	0.014532520325203253
8.5250005e6	0.013223552894211578	0.010778443113772454	0.013133732534930142
8.5350005e6	0.008886760323541933	0.006527600397332199	0.009266354477082446
8.5450005e6	0.009221311475409834	0.0070789865871833104	0.009513164431197218
8.5550005e6	0.013745896747239625	0.00988510892270964	0.012518651148910775
8.5650005e6	0.008509685365580562	0.0071100660620311285	0.009069533087000337
8.5750005e6	0.008351834231948407	0.007717517708002959	0.006935193995136906
8.5850005e6	0.013359130274553157	0.009305325225723237	0.010761009765984892
8.5950005e6	0.013646741386467412	0.01063719385637194	0.011809879618098795
8.6050005e6	0.010753304301321721	0.008671403468561387	0.008786003514401406
8.6150005e6	0.0114560236511456	0.012195121951219511	0.009663710273466374
8.6250005e6	0.007932225339952517	0.008525793222533995	0.005971652636880352
8.6350005e6	0.013539527720739221	0.014373716632443531	0.012080766598220398
8.6450005e6	0.013880002843534515	0.013933319115660767	0.010435771664178575
8.6550005e6	0.010356255178127589	0.01077050538525269	0.0067660867163766925
8.6650005e6	0.008951157812804048	0.008951157812804048	0.006538237011091654
8.6750005e6	0.012245996501143858	0.015812138339389048	0.008935540304131342
8.6850005e6	0.010217039944585546	0.00819672131147541	0.006557377049180327
8.6950005e6	0.010886622204786192	0.013142408787759907	0.003975415195501504
8.7050005e6	0.010873293544625094	0.010015778280853399	0.004116073266104137
8.7150005e6	0.014308855291576673	0.01739860811135109	0.007271418286537077
8.7250005e6	0.01229683490162532	0.011512688907898487	0.00647276874821785
8.7350005e6	0.010809842331581462	0.007047300525561396	0.007803790412486065
8.7450005e6	0.014461921952896683	0.01224858174316658	0.008165721162111055
8.7550005e6	0.013624751632131707	0.01182704134733655	0.012262276468918533
8.7650005e6	0.00748015167673895	0.006783979144448394	0.005296836118023463
8.7750005e6	0.006995494427317998	0.008062603746739389	0.005801912892261481
8.7850005e6	0.01283649849734638	0.010230833173476565	0.012251422725238185
8.7950005e6	0.020537634408602155	0.006379928315412187	0.008630824372759856
8.8050005e6	0.00996902826171119	0.00993676603432701	0.007742934572202866
8.8150005e6	0.013354305452751047	0.012521588946459411	0.0076980014803849
8.8250005e6	0.0156379330731938	0.014662409838004022	0.012959678372945488
8.8350005e6	0.013977635782747605	0.010915867944621939	0.012158324458643947
8.8450005e6	0.015108936996946987	0.015334443519289483	0.012781015820149875
8.8550005e6	0.01098658311239656	0.009078492809512333	0.008998152165180363
8.8650005e6	0.00903941651148355	0.00616852886405959	0.008705772811918061
8.8750005e6	0.0077301054650047935	0.00759028443592202	0.007526366251198466
8.8850005e6	0.0038740520936366638	0.0035443455324760966	0.004253214638971315
8.8950005e6	0.008471074380165292	0.006060606060606061	0.010358126721763087
8.9050005e6	0.0076754385964912285	0.008615288220551378	0.004260651629072682
8.9150005e6	0.01177786550861956	0.011119884195288853	0.010501381760757994
8.9250005e6	0.014116575591985427	0.009687034277198213	0.015896671634376556
8.9350005e6	0.013437936927139972	0.008389001087463103	0.014250945057221274
8.9450005e6	0.011198945981554678	0.00998277085233607	0.011553663727576774
8.9550005e6	0.011875595481148768	0.009119368449707363	0.013066557778685177
8.9650005e6	0.007105670465738006	0.002321654706627269	0.007963979175460814
8.9750005e6	0.008712204407350465	0.00589355004026649	0.007365107255289553
8.9850005e6	0.012497944417036671	0.01253905607630324	0.006775201447130406
8.9950005e6	0.011548159354513365	0.010136157337367625	0.011679273827534037
9.0050005e6	0.011512605042016809	0.012773109243697478	0.006005602240896359
9.0150005e6	0.017204158956736278	0.017534584544893823	0.010520750726936295
9.0250005e6	0.009904022871145597	0.011469607242529439	0.008617520931182355
9.0350005e6	0.009616147196446984	0.006661908160837497	0.008597033864699817
9.0450005e6	0.011789453086782116	0.012278642011544856	0.009079346443596517
9.0550005e6	0.012806782686300762	0.008746095493083444	0.011584114234716643
9.0650005e6	0.015209441489361703	0.009585549645390072	0.015625
9.0750005e6	0.012177343281022213	0.010805248263442244	0.010204956693251005
9.0850005e6	0.016764705882352935	0.013823529411764707	0.012732026143790851
9.0950005e6	0.011064919795078525	0.007474594776182077	0.012160913748215338
9.1050005e6	0.014654195011337865	0.01082766439909297	0.008820861678004534
9.1150005e6	0.015572092290731558	0.009213323883770377	0.01401685172060792
9.1250005e6	0.015483234714003946	0.011203155818540434	0.012323471400394477
9.1350005e6	0.011736345720720721	0.011050112612612613	0.010726351351351351
9.1450005e6	0.014526377393194548	0.012791572610985706	0.012540757461750688
9.1550005e6	0.013144717075613419	0.011767651477215825	0.009581038224002669
9.1650005e6	0.008990934759994055	0.005201367216525487	0.007341358299895971
9.1750005e6	0.016763145200192956	0.01567776169802219	0.009768451519536904
9.1850005e6	0.010474044399933232	0.00742780837923552	0.009798030378901685
9.1950005e6	0.013058696822832526	0.012008616047388261	0.010145395799676899
9.2050005e6	0.010530801071341613	0.009982955928901876	0.006768931093255419
9.2150005e6	0.013296792529435648	0.013079287744330375	0.011298648570268544
9.2250005e6	0.013294879009566685	0.012661789532920653	0.008816357156255861
9.2350005e6	0.00960482985729967	0.009147457006952067	0.01207464324917673
9.2450005e6	0.012499999999999999	0.009553695955369595	0.012064156206415624
9.2550005e6	0.01427416747494342	0.01283543485289363	0.011264144843194306
9.2650005e6	0.012729587197672303	0.006137479541734862	0.011529368976177486
9.2750005e6	0.013226045135035142	0.01510667159945739	0.010630164015291653
9.2850005e6	0.009970168001256085	0.010755220599780185	0.009985869053226565
9.2950005e6	0.012170542635658916	0.013488372093023256	0.011204134366925063
9.3050005e6	0.012737356645986088	0.01165632637713856	0.01216394059033653
9.3150005e6	0.012062232300327538	0.00617283950617284	0.010279667422524565
9.3250005e6	0.015868322491622316	0.006406465602207767	0.01017149615612064
9.3350005e6	0.021597859327217122	0.025229357798165136	0.014678899082568808
9.3450005e6	0.016582171525137305	0.014152936206168148	0.008449514152936207
9.3550005e6	0.010406836531404005	0.007811680822061445	0.008367411135577226
9.3650005e6	0.01037851037851038	0.007326007326007327	0.007570207570207571
9.3750005e6	0.018910256410256412	0.018910256410256412	0.011666666666666665
9.3850005e6	0.018475572047000618	0.012059369202226342	0.016017316017316017
9.3950005e6	0.009863210943124551	0.007487401007919368	0.007746580273578114
9.4050005e6	0.011997154313801578	0.01138274479368775	0.008174880351830293
9.4150005e6	0.01929824561403509	0.015789473684210523	0.015438596491228073
9.4250005e6	0.017554012345679014	0.01890432098765432	0.012037037037037037
9.4350005e6	0.0047073791348600505	0.003816793893129771	0.003867684478371501
9.4450005e6	0.0	0.0	0.0
9.4550005e6	0.017699115044247787	0.01327433628318584	0.015929203539823005
9.4650005e6	0.01862026862026862	0.010582010582010581	0.015628815628815625
