# Supplementary material for: Admixture of evolutionary rates across a butterfly hybrid zone
Source: eLife. 2022 Jun 15;11:e78135. doi: 10.7554/eLife.78135 (PMC9246367; doi:10.7554/eLife.78135)
Supplement: Figure 2—source data 2. [file elife-78135-fig2-data2.zip › Dxy_Pi_10kbWindows_10kbIncrements/Chromosome21.csv]

Position	Dxy	Pi_XY	Pi_KM
5000.5	NaN	NaN	NaN
15000.5	NaN	NaN	NaN
25000.5	0.004737609329446063	0.0012755102040816326	0.004203109815354713
35000.5	0.010748218527315915	0.0017814726840855106	0.0075059382422802854
45000.5	0.011038584276182187	0.00615027560197273	0.004792573252103277
55000.5	0.009488645386692076	0.002752633529193796	0.002615001852734106
65000.5	0.009667194928684626	0.0017432646592709985	0.00393026941362916
75000.5	0.006131599263614228	0.001811271453174179	0.003610665716491478
85000.5	0.009493041749502981	0.003943008614976806	0.006534128561961563
95000.5	0.005916065816232202	0.0042983915696062115	0.002699205028655944
105000.5	0.005511622334052242	0.0035945363048166794	0.0014857416726575606
115000.5	0.010094747551825003	0.004610199669337403	0.003064987918097418
125000.5	0.00783797341359418	0.0032355154251316777	0.0030900426385753704
135000.5	0.008289102942140095	0.004455802372059499	0.0009566869798833629
145000.5	0.007098905532859232	0.004967972966157259	0.0009381146920865489
155000.5	0.009635572885422916	0.00602379524095181	0.0027094581083783246
165000.5	0.007890981735159818	0.004452054794520548	0.0018036529680365296
175000.5	0.010786489151873769	0.005054240631163708	0.0021203155818540435
185000.5	0.00937785910338518	0.0030497102775236353	0.0015248551387618177
195000.5	0.012249443207126948	0.0015522710400215965	0.0009178646149692921
205000.5	0.015038049537104357	0.007706848916678785	0.0007464495177160585
215000.5	0.022803226735811005	0.0044943820224719105	0.0028118697781619123
225000.5	0.012392645109228198	0.005418179722174188	0.0020750475531730937
235000.5	0.016124273783587505	0.006445170660856935	0.0032316630355846043
245000.5	0.018467664424001103	0.006247425511465056	0.001665980136390682
255000.5	0.017604023776863282	0.005985783763561541	0.001130648044228291
265000.5	0.022074014192041677	0.00604060001796461	0.0010329650588340965
275000.5	0.0142008892008892	0.0034807534807534805	0.0007605007605007605
285000.5	0.015070447654717316	0.003864217347363414	0.0014624576422329232
295000.5	0.025545375218150094	0.006849912739965096	0.0007504363001745203
305000.5	0.017736607784001154	0.0053138015223323275	0.0009574417157355545
315000.5	0.021170839469808533	0.004148257241040746	0.00043200785468826714
325000.5	0.011646557502633345	0.004859714641386574	0.006138082926362156
335000.5	0.0056824979064481395	0.003210112852414563	0.007074211428799297
345000.5	0.006834559096649581	0.002451526632493872	0.009419805363643117
355000.5	0.009746251441753173	0.005397923875432527	0.007114186851211073
365000.5	0.01253431585031065	0.00541829215431296	0.001257043779800607
375000.5	0.009347679892400805	0.0032728087872674286	0.003819771351714862
385000.5	0.012791228871630885	0.0025506319476168724	0.001743566316430638
395000.5	0.015640144506123888	0.002335007489646665	0.0007049079214027668
405000.5	0.01656348430541979	0.0051591180623438695	0.0012924948408819376
415000.5	0.018126935963082368	0.005468107971426765	0.0003919337505531324
425000.5	0.01706126156815988	0.004939533299267587	0.0009879066598535173
435000.5	0.014452433943959364	0.004993437196827028	0.001472350624892998
445000.5	0.01293793348746221	0.006076234513012033	0.0034738277313415135
455000.5	0.02110803913228414	0.004678860059549128	0.0020558627534382535
465000.5	0.011364428641148991	0.004740988635571359	0.0049640939831276576
475000.5	0.01027227107865057	0.0038505490137626074	0.002901574998757887
485000.5	0.015304517427960239	0.005064804328677488	0.0023656725808481193
495000.5	0.016091954022988506	0.00680813439434129	0.0009018567639257295
505000.5	0.01343049867501807	0.006303701919216253	0.0016060387055328036
515000.5	0.017225859247135843	0.00646481178396072	0.0025422804146208403
525000.5	0.012580286248925298	0.004020634198148991	0.0012441207707479898
535000.5	0.01693869804516986	0.011735307142405262	0.0013917884481558804
545000.5	0.018508583690987113	0.002682403433476395	0.0027181688125894137
555000.5	0.015638766519823787	0.003935389133627019	0.002643171806167401
565000.5	0.01416231418240257	0.004955135931431632	0.0040980313378867015
575000.5	0.01364095655102728	0.004434714269675536	0.0011451667228022902
585000.5	0.020611083757317142	0.004568083593194376	0.00183817495486624
595000.5	0.014362123613312204	0.0055797675647120985	0.002509244585314317
605000.5	0.012551825978304081	0.004316465042312717	0.00933719543363435
615000.5	0.012238430858329236	0.004807954980057914	0.006731136972081078
625000.5	0.014740809582817016	0.00681536555142503	0.006588186699710865
635000.5	0.01184003866135073	0.005436752446538601	0.003841971728887278
645000.5	0.012566241670601818	0.006060129072878955	0.005362296028123197
655000.5	0.01379526571562941	0.002743376704812667	0.005810733134765115
665000.5	0.01499848346982105	0.004640582347588717	0.009463148316651503
675000.5	0.018575610363726954	0.004920279023418037	0.005916791230692578
685000.5	0.011135192863425056	0.004868702098253549	0.00530217363990451
695000.5	0.01691419141914192	0.00822135785007072	0.002899575671852899
705000.5	0.0158772062151154	0.004852416151254588	0.0038718760999648006
715000.5	0.018222295514511874	0.004342568161829375	0.0011103781882145997
725000.5	0.01269304699410088	0.005170013919268244	0.007728507987008681
735000.5	0.011823177131567575	0.0065135518923257404	0.0024695931345310863
745000.5	0.015994371482176358	0.004346466541588493	0.0034896810506566613
755000.5	0.014007823237128661	0.007453219156359024	0.006385453007717517
765000.5	0.011063905115949723	0.005310674455655868	0.009287779548002594
775000.5	0.015486010027494746	0.014043883767318991	0.00748288317429511
785000.5	0.010743380855397151	0.005736591989137813	0.009164969450101835
795000.5	0.017215653153153154	0.0045045045045045045	0.0020382882882882883
805000.5	0.012358014303744213	0.005398962277380451	0.005356892441452812
815000.5	0.010941273487659777	0.0064793544206868114	0.005030335159333215
825000.5	0.01313833508219657	0.005814970269324939	0.009671213711087793
835000.5	0.009766056058265284	0.0052968439638048995	0.00697417788567645
845000.5	0.010986964618249532	0.006300434512725016	0.007548106765983861
855000.5	0.01018066044720865	0.0037390789278839037	0.009077447060565676
865000.5	0.006160647103085026	0.005314145974416855	0.005041384499623777
875000.5	0.008181525068515237	0.006018593153850287	0.004922349400827556
885000.5	0.006566604127579739	0.00484677923702314	0.005128205128205127
895000.5	0.012326351399985606	0.005254444684373426	0.006031814582883466
905000.5	0.010966435185185185	0.006221064814814815	0.009675925925925923
915000.5	0.01015121814617754	0.007187529170167087	0.01009987865210492
925000.5	0.009490740740740739	0.006018518518518519	0.009753086419753084
935000.5	0.012139107611548556	0.003937007874015748	0.009973753280839897
945000.5	0.015873015873015872	0.011904761904761904	0.012301587301587301
955000.5	0.011305478647537545	0.008725564225186678	0.010722376038258244
965000.5	0.013270355375618536	0.012820512820512822	0.009311740890688258
975000.5	0.014165559982293047	0.011675520141655599	0.012616201859229747
985000.5	0.010353683115532149	0.007541772316494377	0.007320720369286783
995000.5	0.009769997964583757	0.008820137051360335	0.0090236786756225
1.0050005e6	0.011270780501549732	0.012644406875176107	0.010214144829529445
1.0150005e6	0.00464320625610948	0.005213424568263279	0.003714565004887585
1.0250005e6	0.03591954022988507	0.04022988505747127	0.031034482758620686
1.0350005e6	0.012378795104116996	0.010213002702273087	0.009966618979494517
1.0450005e6	0.00745697896749522	0.004333970681963033	0.00544295729764181
1.0550005e6	0.010916558581928235	0.010203199308257674	0.008819714656290532
1.0650005e6	0.012590049148320202	0.012960344711506094	0.007190466572409615
1.0750005e6	0.016579731743666167	0.006408345752608048	0.004947839046199702
1.0850005e6	0.014873222016079159	0.004823747680890538	0.004700061842918986
1.0950005e6	0.011114770294747242	0.007629397881332674	0.006410889730501125
1.1050005e6	0.00839578129336664	0.010754926450180405	0.0030113794060505133
1.1150005e6	0.009411816812826643	0.009566834972096731	0.0021613960492514834
1.1250005e6	0.0029182879377431907	0.004354270891235873	0.00018528812303131366
1.1350005e6	0.011586695747001089	0.015448927662668121	0.0010905125408942203
1.1450005e6	0.017137702946482265	0.004810583283223091	0.012440702879668607
1.1550005e6	0.016611751784733664	0.003898956617243273	0.008061504667764964
1.1650005e6	0.012290653700702326	0.003280080265493556	0.004306552442695069
1.1750005e6	0.01957269441529673	0.006150169056779759	0.005060044304535384
1.1850005e6	0.01665536723163842	0.009333333333333334	0.002187570621468927
1.1950005e6	0.015863015232974915	0.008568548387096774	0.0037074372759856628
1.2050005e6	0.017343243758338095	0.012483323804078522	0.0054126167333714515
1.2150005e6	0.01152031930333817	0.011490082244799226	0.007789066279632316
1.2250005e6	0.014432029795158285	0.010508113860069168	0.010960361798350625
1.2350005e6	0.006702412868632709	0.00804289544235925	0.004468275245755138
1.2450005e6	0.01605902777777778	0.013165509259259259	0.010358796296296297
1.2550005e6	0.008512284774617915	0.007158057651383246	0.00657767459856839
1.2650005e6	0.00397940074906367	0.0029260299625468163	0.0033551810237203495
1.2750005e6	0.00546448087431694	0.004830917874396136	0.0021382751247327153
1.2850005e6	0.005948509485094851	0.005609756097560976	0.0032195121951219515
1.2950005e6	0.017168257075279345	0.010602724084495556	0.010945273631840799
1.3050005e6	0.013318326767960978	0.010457700243856685	0.011348715062839994
1.3150005e6	0.0106265525807342	0.008372435366639066	0.008243628668690772
1.3250005e6	0.008394704541469402	0.005216552691565842	0.005190250745221813
1.3350005e6	0.015101491807287844	0.0036072389337246276	0.0016385424309122035
1.3450005e6	0.010966040648314896	0.004802332561529885	0.0015864848640768372
1.3550005e6	0.010825733606303121	0.0065450710341832625	0.006154227929772316
1.3650005e6	0.005859239168231448	0.0036859308714096953	0.0029348355240280967
1.3750005e6	0.009386580846498929	0.00716793446459918	0.004915155061439439
1.3850005e6	0.006966299501704694	0.008490689745607133	0.0025045895620246523
1.3950005e6	0.00994699774921949	0.008313366732011907	0.0055325637116096695
1.4050005e6	0.01314577576823244	0.010885037260319854	0.008942476764632003
1.4150005e6	0.015393386545039911	0.015773470163435954	0.010769035854554668
1.4250005e6	0.011591858741070224	0.013478905512872355	0.007656018331311497
1.4350005e6	0.01266445346120743	0.012541497602360752	0.009516783474732568
1.4450005e6	0.006196432707899004	0.00436259748281986	0.007057370087251951
1.4550005e6	0.007927590511860174	0.008697461506450269	0.0070245526425301704
1.4650005e6	0.01496078431372549	0.012784313725490196	0.01220392156862745
1.4750005e6	0.008938691396187533	0.005873261205564142	0.008923235445646575
1.4850005e6	0.012464705008173572	0.011368702630405706	0.011680784663397236
1.4950005e6	0.01111534552845529	0.010035569105691056	0.011585365853658538
1.5050005e6	0.01054574215660427	0.01239124703401002	0.009209948150101064
1.5150005e6	0.010452037351443124	0.011318619128466328	0.010342388228636108
1.5250005e6	0.004769337495664238	0.005441380506416926	0.003789455428373222
1.5350005e6	0.007628128724672227	0.0054827175208581646	0.008581644815256256
1.5450005e6	0.011985869290941207	0.00933636134241736	0.01458491042139793
1.5550005e6	0.016011143887250084	0.012618813503769255	0.016348738118649623
1.5650005e6	0.015307855626326965	0.006114649681528662	0.011889596602972398
1.5750005e6	0.008667557932263818	0.005392156862745099	0.00802139037433155
1.5850005e6	0.01380726341169379	0.008627185051235685	0.010985533453887886
1.5950005e6	0.011470520761642575	0.011967576661313756	0.009619943412097575
1.6050005e6	0.01164996964177292	0.009904371584699452	0.00883424408014572
1.6150005e6	0.004205336426914153	0.0032547048208301107	0.0038154163444186645
1.6250005e6	0.010834769761142575	0.007141098251662152	0.006599359763605023
1.6350005e6	0.004281949934123846	0.00790513833992095	0.0013175230566534913
1.6450005e6	NaN	NaN	NaN
1.6550005e6	0.007236227824463118	0.007469654528478058	0.004948646125116714
1.6650005e6	NaN	NaN	NaN
1.6750005e6	0.012144053601340035	0.002512562814070352	0.010385259631490788
1.6850005e6	0.0103359173126615	0.007751937984496124	0.008785529715762274
1.6950005e6	0.037439613526570055	0.02657004830917874	0.028985507246376812
1.7050005e6	NaN	NaN	NaN
1.7150005e6	NaN	NaN	NaN
1.7250005e6	NaN	NaN	NaN
1.7350005e6	0.0	0.0	0.0
1.7450005e6	0.017006802721088437	0.023809523809523808	0.01768707482993197
1.7550005e6	NaN	NaN	NaN
1.7650005e6	0.05769230769230774	0.10256410256410257	0.0
1.7750005e6	0.023996509598603843	0.03054101221640489	0.012216404886561952
1.7850005e6	0.014705882352941178	0.0196078431372549	0.0
1.7950005e6	NaN	NaN	NaN
1.8050005e6	NaN	NaN	NaN
1.8150005e6	NaN	NaN	NaN
1.8250005e6	NaN	NaN	NaN
1.8350005e6	0.013333333333333334	0.0	0.021333333333333333
1.8450005e6	0.0	0.0	0.0
1.8550005e6	NaN	NaN	NaN
1.8650005e6	NaN	NaN	NaN
1.8750005e6	NaN	NaN	NaN
1.8850005e6	NaN	NaN	NaN
1.8950005e6	0.0	0.0	0.0
1.9050005e6	0.004305977710233029	0.0065856129685916915	0.0010131712259371835
1.9150005e6	0.01336606655755592	0.015821058374249863	0.0005455537370430988
1.9250005e6	0.015796260477111548	0.01160541586073501	0.0006447453255963894
1.9350005e6	0.008241758241758238	0.012820512820512822	0.006593406593406594
1.9450005e6	0.026102464332036307	0.010700389105058364	0.0006485084306095979
1.9550005e6	0.016602809706257986	0.019582801191996593	0.011919965942954445
1.9650005e6	0.011408730158730162	0.002976190476190476	0.0031746031746031746
1.9750005e6	0.0038022813688212936	0.0	0.0025348542458808617
1.9850005e6	NaN	NaN	NaN
1.9950005e6	0.010691823899371069	0.010062893081761006	0.008553459119496854
2.0050005e6	0.008004574042309894	0.010863350485991996	0.0024013722126929675
2.0150005e6	0.008474576271186442	0.011299435028248588	0.0
2.0250005e6	0.028368794326241138	0.030732860520094562	0.0
2.0350005e6	NaN	NaN	NaN
2.0450005e6	NaN	NaN	NaN
2.0550005e6	0.022471910112359546	0.0149812734082397	0.01797752808988764
2.0650005e6	0.0	0.0	0.0
2.0750005e6	NaN	NaN	NaN
2.0850005e6	NaN	NaN	NaN
2.0950005e6	0.014222756410256414	0.008413461538461538	0.0008012820512820514
2.1050005e6	NaN	NaN	NaN
2.1150005e6	0.0035014005602240893	0.0	0.003641456582633053
2.1250005e6	0.0083955223880597	0.0018656716417910447	0.0
2.1350005e6	NaN	NaN	NaN
2.1450005e6	0.010869565217391304	0.004830917874396135	0.011594202898550725
2.1550005e6	NaN	NaN	NaN
2.1650005e6	0.01283880171184023	0.01390870185449358	0.00951022349025202
2.1750005e6	0.01308161708619375	0.014263920671243324	0.01080091533180778
2.1850005e6	0.0143018018018018	0.014864864864864866	0.009759759759759758
2.1950005e6	0.012896825396825401	0.011550453514739227	0.006349206349206348
2.2050005e6	0.023672055427251735	0.007185014113420579	0.007723890171927121
2.2150005e6	0.020311049210770662	0.012766945218198699	0.007675642216032187
2.2250005e6	0.018009768009768005	0.008547008547008546	0.009462759462759462
2.2350005e6	0.02032132768361582	0.011581920903954802	0.005282485875706215
2.2450005e6	0.025299810645907844	0.004663721158566519	0.0015288589662669193
2.2550005e6	0.020220979765708202	0.007268370607028754	0.005537806176783812
2.2650005e6	0.01958871209846892	0.003552486740718503	0.008225758030621436
2.2750005e6	0.020578231292517006	0.005102040816326531	0.017823129251700678
2.2850005e6	0.025627430187345354	0.010074231177094379	0.010604453870625665
2.2950005e6	0.017378559463986597	0.011426178511605649	0.004785833931562576
2.3050005e6	0.015446224256292905	0.006769641495041952	0.0021357742181540807
2.3150005e6	0.020722073876279484	0.006842456608811749	0.0019581664441477528
2.3250005e6	0.02143248425089017	0.00542317173377157	0.003133388112845796
2.3350005e6	0.017043099875673436	0.010326011880093936	0.010098079845282496
2.3450005e6	0.015724686632139908	0.0034151467387225107	0.009847631914733918
2.3550005e6	0.015077424612876936	0.007131214343928281	0.009657701711491442
2.3650005e6	0.015316796174536766	0.005429368400079698	0.01195457262402869
2.3750005e6	0.013589240683664891	0.005557112169608667	0.0126832913047539
2.3850005e6	0.01565847511027095	0.004851921865154379	0.012224322621298049
2.3950005e6	0.012985685071574646	0.0057259713701431495	0.009161554192229039
2.4050005e6	0.020395091693635382	0.01382146709816613	0.013619201725997843
2.4150005e6	0.017535454197010344	0.01775903922320174	0.006209275584515141
2.4250005e6	0.016504539559014264	0.005642023346303502	0.0043579766536964975
2.4350005e6	0.013192944564434846	0.006839452843772499	0.003268538516918647
2.4450005e6	0.016169154228855728	0.011652264990835298	0.001431439294754299
2.4550005e6	0.013578934939189985	0.008147360963513992	0.006447042153737159
2.4650005e6	0.01639983579638752	0.01050903119868637	0.01185550082101806
2.4750005e6	0.011929757587325826	0.0055354075205191824	0.009238404275625119
2.4850005e6	0.016911851589270947	0.008448540706605223	0.0185395249911379
2.4950005e6	0.012321112719086673	0.0076780832931339455	0.008490110950313554
2.5050005e6	0.02276097271648873	0.013493475682087782	0.014131079478054568
2.5150005e6	0.014090975896531452	0.002167842445620223	0.007216343327454439
2.5250005e6	0.014868655955113491	0.004131599081866871	0.007549094618719716
2.5350005e6	0.021997206703910612	0.011134388578522655	0.00681253879577902
2.5450005e6	0.004736741883271446	0.003522803008664191	0.0022850614110254217
2.5550005e6	0.006476211325160536	0.005144483362521891	0.0014886164623467597
2.5650005e6	0.011159149333956534	0.010360676170444809	0.006824024304744099
2.5750005e6	0.01371924234377766	0.019870773588245707	0.006107275624004248
2.5850005e6	0.016045548654244304	0.009161490683229814	0.006211180124223603
2.5950005e6	0.02356132650573031	0.007681053401609364	0.007900512070226776
2.6050005e6	0.01593281532061848	0.004944666823640216	0.007832980142845931
2.6150005e6	0.018683274021352315	0.007680901542111505	0.00933570581257414
2.6250005e6	0.014703711903180578	0.013098664305217328	0.004103018227437089
2.6350005e6	0.010905797101449274	0.009710144927536232	0.002927536231884058
2.6450005e6	0.015225100215849524	0.01360622880049337	0.007400555041628122
2.6550005e6	0.008105970739422694	0.008550810597073943	0.009687623566627128
2.6650005e6	0.010151878497202239	0.00991207034372502	0.013141486810551559
2.6750005e6	0.013823529411764705	0.016764705882352942	0.015215686274509803
2.6850005e6	0.02603244837758112	0.022418879056047197	0.020707964601769914
2.6950005e6	0.01444066086517846	0.012454281750536006	0.003178206583427923
2.7050005e6	0.029157795126567302	0.009462976105985335	0.002105512183581736
2.7150005e6	0.018944444444444448	0.012777777777777777	0.01331111111111111
2.7250005e6	0.0148332060096766	0.012689924454630337	0.009727527374586199
2.7350005e6	0.013880547213880545	0.005405405405405406	0.009756423089756423
2.7450005e6	0.015977853343796318	0.010593774522626212	0.005946464382247798
2.7550005e6	0.016133661336613366	0.005986059860598606	0.006396063960639606
2.7650005e6	0.01432552954292085	0.008881456707543664	0.005202526941657376
2.7750005e6	0.01878777511688904	0.008381799521040028	0.0059984034667578965
2.7850005e6	0.018740680493425508	0.009014504541141386	0.004717364782431882
2.7950005e6	0.014173823155216281	0.0028228371501272265	0.0016062340966921118
2.8050005e6	0.010365054957571614	0.008514152286576685	0.006503787231619113
2.8150005e6	0.008054388252910208	0.005892865768246148	0.006907211515239336
2.8250005e6	0.011029785503710482	0.008894988309443937	0.008712005692792516
2.8350005e6	0.01532428791377983	0.004787336412625096	0.009565050038491146
2.8450005e6	0.00884022708840227	0.0011895106785617734	0.004541768045417681
2.8550005e6	0.010210255634548476	0.0059496798265517075	0.006816921292794837
2.8650005e6	0.0101824087956022	0.004935032483758121	0.007083958020989507
2.8750005e6	0.012360320472274929	0.009988403963736032	0.002972802024035421
2.8850005e6	0.011662956779818217	0.01386570209608607	0.007735114079020589
2.8950005e6	0.007467341846469983	0.009430500513723765	0.006017906942609716
2.9050005e6	0.010090434571497935	0.007950958970623938	0.007477543092983732
2.9150005e6	0.013084632516703788	0.009279881217520417	0.013041326404355359
2.9250005e6	0.008897941680960548	0.007813988946064419	0.008014103297122165
2.9350005e6	0.012881110543348666	0.002916879577584739	0.0031766308976324312
2.9450005e6	0.01577020866210766	0.0037041907767841487	0.001753463089601964
2.9550005e6	0.024422625663826105	0.006329504754847475	0.0013091268371001603
2.9650005e6	0.010397575074016636	0.003853564547206165	0.002133558907843413
2.9750005e6	0.01795013595096548	0.005161528181022167	0.0029125766164339374
2.9850005e6	0.019761301225179558	0.0039923954372623575	0.002712294043092522
2.9950005e6	0.013928841786525363	0.0021700731768861978	0.0018470855412566238
3.0050005e6	0.01433479075577764	0.0033937122631688527	0.0030147824276493857
3.0150005e6	0.012563613231552162	0.002703562340966921	0.005831212892281596
3.0250005e6	0.0073327553821702085	0.0036362760680055868	0.005991427057746954
3.0350005e6	0.006696534395297018	0.005262409330109515	0.00603043663774712
3.0450005e6	0.009595293082591003	0.005636203673155174	0.009699769053117781
3.0550005e6	0.01350637066711178	0.012435319646135869	0.01318644633617092
3.0650005e6	0.005582137161084529	0.004577943174434402	0.005387205387205388
3.0750005e6	0.005027877339705297	0.004513474047524227	0.0030266825965750694
3.0850005e6	0.00960675640010557	0.0036157297439957776	0.007643177619424651
3.0950005e6	0.005917035165297957	0.005074752579490419	0.004405137923773426
3.1050005e6	0.008462317373065239	0.005038815757751097	0.007531703553691112
3.1150005e6	0.012077135711465051	0.010859549822298276	0.009907419595454346
3.1250005e6	0.010581434721617567	0.005973975717118947	0.0029507086537996423
3.1350005e6	0.0067274016934876085	0.00649465797756794	0.003981025845635501
3.1450005e6	0.009522859296705245	0.006873309387610305	0.006190412842002572
3.1550005e6	0.006300227113906361	0.002817085953878407	0.005494409503843467
3.1650005e6	0.011772439345046015	0.0034062387952671206	0.00624676307716824
3.1750005e6	0.013600628930817609	0.00220125786163522	0.005744234800838574
3.1850005e6	0.00962282738723524	0.002216592780240659	0.004489479980296954
3.1950005e6	0.008983890954151178	0.005194928986750548	0.006481746258697933
3.2050005e6	0.012210660437460183	0.008458979259573866	0.007800665392510795
3.2150005e6	0.012833521232619318	0.005186020293122887	0.007065013152950018
3.2250005e6	0.004829597229815927	0.0031893566611991974	0.003389830508474576
3.2350005e6	0.006905348346235046	0.002257799671592775	0.004105090311986863
3.2450005e6	0.006672767482650804	0.005643254785327537	0.0020132692747655
3.2550005e6	0.006393394709922551	0.00608894734278338	0.00526085050416484
3.2650005e6	0.01726190476190476	0.025000000000000005	0.015714285714285715
3.2750005e6	0.009215376513954716	0.0105318588730911	0.007477619799894681
3.2850005e6	0.012569832402234636	0.012769353551476457	0.01372705506783719
3.2950005e6	NaN	NaN	NaN
3.3050005e6	NaN	NaN	NaN
3.3150005e6	0.008474576271186439	0.009180790960451978	0.00635593220338983
3.3250005e6	0.004954954954954954	0.0045045045045045045	0.0
3.3350005e6	0.014759309718437781	0.005903723887375113	0.004178019981834694
3.3450005e6	0.013043478260869565	0.014285714285714285	0.008198757763975153
3.3550005e6	0.011518724751610436	0.01250136477781417	0.007075008188666886
3.3650005e6	0.012092377837248489	0.008920606601248885	0.0015065913370998117
3.3750005e6	0.009953837276399308	0.00682823619926909	0.002013207668141309
3.3850005e6	0.01283920161471182	0.0046721985497495695	0.0012259848994542874
3.3950005e6	0.017281553398058255	0.006148867313915857	0.0021488673139158578
3.4050005e6	0.022861910721735507	0.006800166875260742	0.0009345014601585315
3.4150005e6	0.015671273445212245	0.010118460019743336	0.0009213557091148404
3.4250005e6	0.012769264934488114	0.012325116588940706	0.0002220741727737064
3.4350005e6	0.020764727405781194	0.014270032930845222	0.008635199414562752
3.4450005e6	0.013714763315857456	0.007408251652609984	0.002826532938226578
3.4550005e6	0.010784313725490198	0.008032890575585072	0.0001265022137887413
3.4650005e6	0.016236306729264474	0.011345852895148669	0.0007824726134585289
3.4750005e6	0.0	0.0	0.0
3.4850005e6	0.0046875000000000016	0.0031250000000000006	0.0
3.4950005e6	0.008545409181636729	0.0074850299401197605	0.0018213572854291413
3.5050005e6	0.01663283716734326	0.003946774921064502	0.0018493459630130806
3.5150005e6	0.019013170098312004	0.004822852902986458	0.001112966054535337
3.5250005e6	0.01835827876520112	0.0033520424072341747	0.00046772684752104777
3.5350005e6	0.015746803866541943	0.003689845130443821	0.0038249662197276796
3.5450005e6	0.012751585332230494	0.005583126550868486	0.006396470912599946
3.5550005e6	0.013862760906566336	0.006942578159992832	0.009119412344351875
3.5650005e6	0.014709502708025608	0.004554406696208764	0.01076645330707369
3.5750005e6	0.01800887589976728	0.005980408074903934	0.009720192671970558
3.5850005e6	0.013744894753377318	0.012252591894439209	0.010137187140014662
3.5950005e6	0.014615455212922174	0.008948237885462555	0.009397944199706316
3.6050005e6	0.013743502100690738	0.007370220038453323	0.01182083600370291
3.6150005e6	0.01583313392358618	0.0104091888011486	0.008646406636356385
3.6250005e6	0.011966031909418424	0.01037913878881455	0.006948018528049409
3.6350005e6	0.016196372012669165	0.018859775410308092	0.007159996160859969
3.6450005e6	0.014777894368660368	0.009210679724845516	0.016066223621312815
3.6550005e6	0.013023141309699657	0.012506154603643524	0.010221565731166912
3.6650005e6	0.013981011835089084	0.014728833398361294	0.012108206528807387
3.6750005e6	0.015672228267440455	0.005712731229597388	0.016346270100350623
3.6850005e6	0.012889134982158238	0.004122062261597146	0.014962470776424265
3.6950005e6	0.010071850141134207	0.0069284064665127015	0.012201693610469593
3.7050005e6	0.014485907731065973	0.011100614076523381	0.01445441662730279
3.7150005e6	0.012083689154568747	0.007344150298889837	0.0113976658126957
3.7250005e6	0.012372233252445032	0.015773218619016104	0.005515111405250387
3.7350005e6	0.016076516076516074	0.01806064306064306	0.008262108262108261
3.7450005e6	0.014868348370465844	0.014883692383232063	0.010409378260602712
3.7550005e6	0.011778924942641754	0.011061946902654869	0.011488036709275645
3.7650005e6	0.013328442161897774	0.00880410858400587	0.01248879106546018
3.7750005e6	0.014035931985883867	0.01507860121912095	0.006673083092717356
3.7850005e6	0.010207145001501048	0.008856199339537676	0.007525267687381165
3.7950005e6	0.011003521126760568	0.00806924882629108	0.005985915492957746
3.8050005e6	0.014889242605120047	0.01120838307467834	0.007268868550205598
3.8150005e6	0.015873015873015872	0.006869024412884062	0.014944769330734242
3.8250005e6	0.017387989678630072	0.014602392681210415	0.014684494487450149
3.8350005e6	0.017542646380820655	0.01793453204241586	0.014974642692485015
3.8450005e6	0.010441029067824925	0.012417863904666445	0.010023387905111926
3.8550005e6	0.008552041274113952	0.008972633467922835	0.007424854194706147
3.8650005e6	0.01191030415890751	0.013112973308504035	0.0079764121663563
3.8750005e6	0.016728855721393036	0.013142620232172471	0.018208955223880597
3.8850005e6	0.015160155878718754	0.017298735861610116	0.012185153502518772
3.8950005e6	0.014844152498712007	0.012171561051004637	0.012957238536836684
3.9050005e6	0.017213356973995272	0.015415681639085896	0.013041765169424744
3.9150005e6	0.009270334928229663	0.00932017543859649	0.007795055821371611
3.9250005e6	0.012557077625570776	0.011697003815600175	0.011109026083693
3.9350005e6	0.010404511863088294	0.010890704006223259	0.010190587320108906
3.9450005e6	0.014628073451602863	0.012799564270152506	0.012916277622159973
3.9550005e6	0.00848620257133898	0.008701787394167451	0.008936970837253057
3.9650005e6	0.003767730496453901	0.003102836879432624	0.0037234042553191482
3.9750005e6	NaN	NaN	NaN
3.9850005e6	0.013049526989426824	0.0030606566499721765	0.010617696160267111
3.9950005e6	0.015813503965873492	0.013963873891888287	0.016170099313470642
4.0050005e6	0.012457715326567788	0.009237574811345304	0.014754098360655736
4.0150005e6	0.017280842298008695	0.014763103685053786	0.01927214465552758
4.0250005e6	0.007685185185185186	0.008580246913580248	0.007333333333333332
4.0350005e6	0.006390081068192658	0.004673342870767764	0.008259418216499764
4.0450005e6	0.012824506749740394	0.008670820353063343	0.012731048805815161
4.0550005e6	0.022692680226926804	0.01764217517642175	0.0188183201881832
4.0650005e6	0.007550429064972695	0.003510531594784353	0.006998774100078012
4.0750005e6	0.004743589743589744	0.002564102564102564	0.004820512820512822
4.0850005e6	0.007916982084279588	0.006655311632601565	0.006939187484229119
4.0950005e6	0.009868421052631577	0.009685672514619883	0.0044590643274853795
4.1050005e6	0.016092536305302264	0.012901046943600135	0.012819993245525161
4.1150005e6	0.013565891472868215	0.013975849731663685	0.013491353607632676
4.1250005e6	0.018000000000000006	0.01358974358974359	0.015733333333333335
4.1350005e6	0.01343933371190612	0.013202725724020441	0.011224682945296235
4.1450005e6	0.011073783750155532	0.008989672763468954	0.010775164862510888
4.1550005e6	0.01129774045190962	0.006831966939945345	0.012104245817503165
4.1650005e6	0.01565828717511717	0.013492401647493255	0.01357761681579321
4.1750005e6	0.012523122456529784	0.011579726230114688	0.011069182389937109
4.1850005e6	0.010439382925450285	0.009005734593328487	0.009175349325579514
4.1950005e6	0.008360972913211718	0.008015478164731896	0.007075732448866777
4.2050005e6	0.007011004614838481	0.008342208022719207	0.004472843450479233
4.2150005e6	0.008654220147802412	0.0066122131466355505	0.008531051471541552
4.2250005e6	0.007383966244725743	0.004219409282700422	0.006751054852320675
4.2350005e6	0.0182648401826484	0.010908168442415017	0.020142059868087266
4.2450005e6	0.010776981406460997	0.009764204840552612	0.011031473979432846
4.2550005e6	0.010383471425536436	0.009825791374548545	0.010983641385171024
4.2650005e6	0.013925390567966128	0.01463717330997226	0.01425025551175354
4.2750005e6	0.012003017394391196	0.01264643237486688	0.010738374156904509
4.2850005e6	0.009991809991809993	0.009991809991809993	0.006617526617526616
4.2950005e6	0.010802469135802469	0.009945130315500686	0.011001371742112484
4.3050005e6	0.0087255950788981	0.009761968440759562	0.008032450744405815
4.3150005e6	0.01044919200219118	0.012708846891262669	0.00688030676526979
4.3250005e6	0.011124705455863693	0.010014500634402757	0.009298531810766722
4.3350005e6	0.012195886631552548	0.010471532480561825	0.011512415349887133
4.3450005e6	0.013807210432114551	0.010355407824085911	0.012852637859030088
4.3550005e6	0.017101990049751246	0.014303482587064674	0.014029850746268653
4.3650005e6	0.011549654419789016	0.01188310900933673	0.01101006426579362
4.3750005e6	0.009385809499704715	0.010124019235636548	0.008757276638825614
4.3850005e6	0.013242204186245193	0.01302862024775737	0.012985903460059805
4.3950005e6	0.009665093279388625	0.008260283209710046	0.011980220274218927
4.4050005e6	0.010572629366955607	0.008668242710795901	0.009429997373259787
4.4150005e6	0.009351414116280998	0.007464543418760885	0.009687318570125236
4.4250005e6	0.010108415533635477	0.010574957789034035	0.009019816937705502
4.4350005e6	0.012053860175221968	0.01020168166049274	0.008913976597871465
4.4450005e6	0.0063613231552162855	0.004664970313825276	0.007493888140497931
4.4550005e6	0.005225522552255227	0.004125412541254125	0.005500550055005501
4.4650005e6	0.010366122629025141	0.010329363328922217	0.006690192618732539
4.4750005e6	0.00844216966701965	0.009324626426638429	0.006318390398870454
4.4850005e6	0.009284191630203074	0.009200044878267699	0.006799057556378324
4.4950005e6	0.007725832012678287	0.007197569994717379	0.006193872160591653
4.5050005e6	0.011610362846838891	0.008316773386325164	0.010348126885993963
4.5150005e6	0.010071989961032956	0.01053431081170332	0.01006538537745195
4.5250005e6	0.0067502986857825575	0.002031063321385902	0.007192353643966545
4.5350005e6	0.012992831541218637	0.0103494623655914	0.01057347670250896
4.5450005e6	0.015751916799514157	0.01601761178167464	0.014089425339710014
4.5550005e6	0.011432794296644061	0.01012867327421318	0.01377151799687011
4.5650005e6	0.008443259425577694	0.007952100290017774	0.009187014687997007
4.5750005e6	0.006465093411996067	0.005014749262536873	0.005840707964601771
4.5850005e6	0.003567836036715705	0.002514774299006664	0.0035584056330944303
4.5950005e6	0.004451255107997665	0.005837711617046118	0.0018680677174547577
4.6050005e6	0.005409476855655984	0.00462202136400986	0.005820323199123526
4.6150005e6	0.008973427758610252	0.009079353550027237	0.008583015555959084
4.6250005e6	0.009467512495194159	0.0070485710624118925	0.008791490452390107
4.6350005e6	0.013287448618678905	0.013669821240799162	0.011432941401395662
4.6450005e6	0.009421950598421188	0.00611153552330023	0.00789406671759613
4.6550005e6	0.00961777115909655	0.005625879043600562	0.007545296599652519
4.6650005e6	0.01681169376383482	0.011029692389893903	0.007739867185711014
4.6750005e6	0.011939636040834445	0.01380381713271194	0.009675987572126054
4.6850005e6	0.008296369311647775	0.009446361097420733	0.0080006571381633
4.6950005e6	0.0162261188170636	0.016618686207799008	0.016993806158946176
4.7050005e6	0.012550066755674235	0.008767245215843348	0.013297730307076103
4.7150005e6	0.013334897544188956	0.011418739246050367	0.012826529016111374
4.7250005e6	0.017596854622171077	0.01649405446873801	0.016378979670118907
4.7350005e6	0.013076747373229785	0.009060453784071875	0.01119232526267702
4.7450005e6	0.010420346167432003	0.005533969151065583	0.011197456729071
4.7550005e6	0.011034680424190311	0.008885067354542848	0.008369160217827458
4.7650005e6	0.015823970037453183	0.009122525414660248	0.007950775815944354
4.7750005e6	0.013495968293016268	0.005193385267186005	0.008473418067514008
4.7850005e6	0.011861589604109999	0.006245592827641785	0.014787952049964742
4.7950005e6	0.00924000924000924	0.006814506814506814	0.010949410949410949
4.8050005e6	0.011765622565061558	0.01110331930808789	0.012108461898083216
4.8150005e6	0.01388888888888889	0.015004462293618922	0.013029897367246765
4.8250005e6	0.014757941063911212	0.012294297742058936	0.00845771144278607
4.8350005e6	0.012832699619771862	0.004752851711026616	0.011026615969581748
4.8450005e6	0.011658031088082903	0.014742166296570441	0.006834443622008388
4.8550005e6	0.014255834434169971	0.012714663143989433	0.009401144870101278
4.8650005e6	0.0168475802804161	0.009799487411427709	0.013297150610583447
4.8750005e6	0.02207655213984328	0.014165159734779989	0.014135021097046415
4.8850005e6	0.017048346055979643	0.01138676844783715	0.008625954198473283
4.8950005e6	0.013047530288909598	0.009940975458216837	0.0049704877291084195
4.9050005e6	0.011121049493142519	0.006141920095408467	0.007942754919499105
4.9150005e6	0.01034675615212528	0.004660700969425801	0.008426547352721851
4.9250005e6	0.017319043181112142	0.005281143212177695	0.012053432743087917
4.9350005e6	0.01795189855971332	0.012680035834883882	0.008159327406794845
4.9450005e6	0.013136729222520108	0.007998212689901698	0.007024128686327078
4.9550005e6	0.01590712509460482	0.00889285328143583	0.01179586982376473
4.9650005e6	0.014155290593859803	0.007718449398076147	0.010183745175969126
4.9750005e6	0.011581601394976201	0.01154625571421839	0.009123898392949716
4.9850005e6	0.010967887833559474	0.010374265038444144	0.008842152872003618
4.9950005e6	0.009586441565240153	0.006870828425598744	0.007930899096976838
5.0050005e6	0.01494509123936917	0.01321113037734291	0.0131450747254562
5.0150005e6	0.012664217323535955	0.012469383210866177	0.010710309507904695
5.0250005e6	0.01071279575660051	0.011651469098277608	0.009094701710471421
5.0350005e6	0.013236648250460404	0.012430939226519338	0.011187845303867404
5.0450005e6	0.016431712753780348	0.015753961081992895	0.01527802879691548
5.0550005e6	0.01041300011732958	0.010061011380969142	0.00888184911416168
5.0650005e6	0.008757062146892654	0.00785824345146379	0.008197226502311248
5.0750005e6	0.011779020399710053	0.011753132442787617	0.011307859583721653
5.0850005e6	0.008030542390731964	0.006231349833245568	0.008343572640571062
5.0950005e6	0.01184561100309642	0.010909483689781807	0.0128033412544106
5.1050005e6	0.012489428536909509	0.010239217107647698	0.011223873384076355
5.1150005e6	0.009348330126782102	0.006906418035617385	0.007922648118001084
5.1250005e6	0.015372815792983862	0.00660264105642257	0.010364145658263305
5.1350005e6	0.018150871459694982	0.008687363834422658	0.009128540305010894
5.1450005e6	0.010153048927452396	0.0065678476741383475	0.007857315015666427
5.1550005e6	0.012540334408917572	0.008213552361396304	0.008643786056517064
5.1650005e6	0.027467883705206215	0.022143340094658553	0.01463826910074375
5.1750005e6	0.01952590420332356	0.01163245356793744	0.012883675464320626
5.1850005e6	0.011625307399955287	0.0035770176615247044	0.009389671361502346
5.1950005e6	0.01879319510898458	0.005475810738968634	0.008718766613503457
5.2050005e6	0.014974821097270075	0.005212474600229702	0.006926406926406925
5.2150005e6	0.012553023576995162	0.008927690638255895	0.004971885173128144
5.2250005e6	0.018264427995426366	0.006860444123487994	0.00450141421435879
5.2350005e6	0.012165287785784183	0.011698247486878392	0.010835334934614357
5.2450005e6	0.008556623713097426	0.008352082907206654	0.008345264880343628
5.2550005e6	0.01033228632831873	0.011351738579379511	0.008574420014327436
5.2650005e6	0.011152416356877325	0.011771995043370509	0.009940795814401762
5.2750005e6	0.01009880848590526	0.010571054925893636	0.008849171752397557
5.2850005e6	0.005559232296492388	0.00485329803662034	0.005382748731524376
5.2950005e6	0.006706528765352295	0.006464124111182935	0.003135100193923724
5.3050005e6	0.011749397964732384	0.007729356016468579	0.005965975297133535
5.3150005e6	0.007831937039857831	0.007793856308707795	0.00587966488956588
5.3250005e6	0.007812500000000002	0.009576612903225807	0.007930107526881721
5.3350005e6	0.010286749813452723	0.01220552179938173	0.011214156273318409
5.3450005e6	0.005966847385804199	0.0059512681498099336	0.005994890010593879
5.3550005e6	0.011090381426202322	0.011574074074074075	0.01105583195135434
5.3650005e6	0.008621627502175804	0.00775130548302872	0.007158398607484768
5.3750005e6	0.01332864290181364	0.008286429018136336	0.012195121951219513
5.3850005e6	0.006873540206873539	0.006539873206539873	0.005845845845845845
5.3950005e6	0.006976488683805757	0.008532923167069507	0.0045118289020728035
5.4050005e6	0.010054347826086957	0.00785024154589372	0.009166666666666665
5.4150005e6	0.00792924672156145	0.007573447189183694	0.007481955880857983
5.4250005e6	0.01120698204899335	0.010711097887533473	0.010354061291282355
5.4350005e6	0.009239201785479849	0.007155047919128265	0.007929631088354995
5.4450005e6	0.010825718284350047	0.009632007903185972	0.010208281880299661
5.4550005e6	0.012224022078233742	0.00950923926085913	0.011567074634029279
5.4650005e6	0.011800249281959574	0.013168590473093806	0.00968948138514063
5.4750005e6	0.009441007040751013	0.009209871275158241	0.009771708982291443
5.4850005e6	0.007551634160364422	0.005373490778824466	0.007093892353279378
5.4950005e6	0.009135977337110482	0.006185080264400378	0.009254013220018885
5.5050005e6	0.010300155741186463	0.009438859785737884	0.010042946812025107
5.5150005e6	0.009636956965123395	0.007512407369637636	0.009137262900265144
5.5250005e6	0.009919191919191918	0.006525252525252525	0.009882828282828281
5.5350005e6	0.005993431855500821	0.005706075533661741	0.006387520525451559
5.5450005e6	0.009363434492968172	0.008216136195410806	0.009681717246484084
5.5550005e6	0.013709754466418264	0.011369064679468806	0.005483901786567306
5.5650005e6	0.010526737111751524	0.00824527697726545	0.00403458213256484
5.5750005e6	0.017350446102091563	0.009763053971039931	0.008439373994442006
5.5850005e6	0.010283038077784563	0.0029729179393198943	0.004300549786194258
5.5950005e6	0.014599779305661658	0.006451065274594686	0.0069264069264069255
5.6050005e6	0.005510872803098006	0.0074471254095918975	0.002919273160560024
5.6150005e6	0.011524464213505862	0.01253538212697129	0.0044749966302736225
5.6250005e6	0.012462947992454869	0.011250336836432229	0.0073565076798706545
5.6350005e6	0.014173415912339208	0.012505955216769891	0.008019691916785773
5.6450005e6	0.014982269503546095	0.014184397163120569	0.00673758865248227
5.6550005e6	0.01951058201058201	0.016137566137566135	0.01021164021164021
5.6650005e6	0.01300392316017316	0.009875541125541126	0.007670454545454545
5.6750005e6	0.015616797900262469	0.011811023622047244	0.009343832020997374
5.6850005e6	0.009927914011713973	0.007723498744931453	0.005342086631910922
5.6950005e6	0.013852358407855515	0.003682272488164124	0.00727687182184815
5.7050005e6	0.00936013022789882	0.005822689706987227	0.005459554219884798
5.7150005e6	0.01772867420349435	0.01781431997259335	0.008770126755738267
5.7250005e6	0.01148940161320578	0.006283999249671732	0.004577002438566873
5.7350005e6	0.011635944700460829	0.010675883256528419	0.008479262672811062
5.7450005e6	0.014854091456077018	0.01075511432009627	0.0092057761732852
5.7550005e6	0.01075549370905085	0.0074795616628978955	0.0035136545486171506
5.7650005e6	0.015331141109957308	0.005336333217953157	0.0068881966078227766
5.7750005e6	0.01095676519679104	0.005572605394928122	0.009454584612071288
5.7850005e6	0.00508130081300813	0.003584229390681003	0.0068974560713349065
5.7950005e6	0.009532108153781157	0.008871989860583017	0.010752006759611325
5.8050005e6	0.010477821265492496	0.003424657534246575	0.01048597521200261
5.8150005e6	0.008225966303270566	0.00521968946151305	0.010175090849025436
5.8250005e6	0.011012319851231986	0.008426313342631333	0.011761971176197117
5.8350005e6	0.009749386925055321	0.007715772474430289	0.00946228841437885
5.8450005e6	0.008143265676222361	0.00652158750087187	0.008872148985143335
5.8550005e6	0.011465721040189126	0.009408983451536642	0.010799054373522458
5.8650005e6	0.01234952262349523	0.015566625155666251	0.009630552096305521
5.8750005e6	0.0031250000000000006	0.0031249999999999997	0.003194444444444444
5.8850005e6	0.0158798038544874	0.013941156346219638	0.014756528680579315
5.8950005e6	0.01192849548112706	0.01049973418394471	0.013583200425305688
5.9050005e6	0.010467314964883847	0.008677741761210155	0.010467314964883845
5.9150005e6	0.008442526898902738	0.00551294343240652	0.007840630659422605
5.9250005e6	0.013006479063920315	0.0073977371627502175	0.014476356251813174
5.9350005e6	0.014042496145854276	0.012266237683490852	0.012789060929016688
5.9450005e6	0.01619881806669481	0.01336710285633882	0.004572956240326439
5.9550005e6	0.019413150022277382	0.012316211571510407	0.0017567309528355927
5.9650005e6	0.012836700336700339	0.012626262626262626	0.0018967452300785632
5.9750005e6	0.01034642337696681	0.011371149014941162	0.001123892635197673
5.9850005e6	0.01343162515507205	0.015793491745395554	0.001412348506536883
5.9950005e6	0.012071651090342682	0.011993769470404985	0.0021806853582554517
6.0050005e6	0.00906789833515996	0.007958874797766297	0.00876780961327697
6.0150005e6	0.011636198625696877	0.010728639958511603	0.010047970958122649
6.0250005e6	0.009283333333333333	0.0034000000000000002	0.005959999999999999
6.0350005e6	0.00820676139147477	0.005471174260983178	0.006369426751592356
6.0450005e6	0.01038454561944495	0.007950903924058287	0.007763468166152729
6.0550005e6	0.014691052438577192	0.014576457645764576	0.01155115511551155
6.0650005e6	0.0144705174488568	0.008634175691937425	0.00937424789410349
6.0750005e6	0.009238108035474334	0.007368091014960135	0.009773358416196361
6.0850005e6	0.009294050668943923	0.008084258468545403	0.006991175633361799
6.0950005e6	0.010703209277238402	0.011057173678532902	0.00888619201725998
6.1050005e6	0.008582464801609069	0.007565368440299873	0.008557323093801427
6.1150005e6	0.009057474415204677	0.007309941520467837	0.0102156432748538
6.1250005e6	0.008651399491094147	0.0050890585241730275	0.010596550749222505
6.1350005e6	0.008620689655172415	0.007082317427145014	0.009183791942412632
6.1450005e6	0.004647087951853122	0.0025330438426084644	0.0043347426960728295
6.1550005e6	0.002957329953527672	0.0018435303606406269	0.002811383799976956
6.1650005e6	0.008920800696257615	0.00666131083885653	0.008488987079065409
6.1750005e6	0.007962420042643921	0.004464285714285714	0.007160625444207535
6.1850005e6	0.010800896678214794	0.00954418857414578	0.00997214863120712
6.1950005e6	0.011939971519333988	0.007941724175703801	0.007974586482637746
6.2050005e6	0.00834540313125043	0.005241740809711014	0.0067314987240499335
6.2150005e6	0.017866790152041366	0.0021609940572663426	0.009554680867484757
6.2250005e6	0.005770068224706055	0.004741859002274157	0.003464460250641119
6.2350005e6	0.004699043893959147	0.001928509343763581	0.00370491090830074
6.2450005e6	0.004252857920522592	0.002676465251315551	0.003021230266739249
6.2550005e6	0.005802393994725098	0.005072022722661798	0.003952120105498073
6.2650005e6	0.009269186098454393	0.007549361207897794	0.009380863039399624
6.2750005e6	0.010352872557596966	0.009098862642169728	0.009098862642169728
6.2850005e6	0.011971761453396526	0.009528041074249606	0.010248815165876777
6.2950005e6	0.0146640826873385	0.0059754521963824294	0.014198966408268732
6.3050005e6	0.0057831839521980365	0.0002987622705932565	0.005616730687153222
6.3150005e6	0.007620291748312652	0.0005443065534509036	0.00822991508817766
6.3250005e6	0.008319662526365127	0.004804312163112257	0.011061635809702368
6.3350005e6	0.008160961620599183	0.004850814570748673	0.007138934651290499
6.3450005e6	0.005035439294273622	0.00823517413696395	0.0016011422161032074
6.3550005e6	0.013547779468231545	0.016011012098819097	0.010722306744910528
6.3650005e6	0.011317204301075271	0.00989247311827957	0.009655913978494626
6.3750005e6	0.008093676421123444	0.007799360914900774	0.007971745711402623
6.3850005e6	0.01158552460296798	0.011585524602967976	0.010518094246290029
6.3950005e6	0.008260711692084241	0.008118062039630667	0.009503060483452641
6.4050005e6	0.015830556042799506	0.007016312927556569	0.003765421271122025
6.4150005e6	0.021769435259028722	0.005673345004214485	0.0019710821500356613
6.4250005e6	0.02213318069070788	0.008649748775678942	0.0023405202569484196
6.4350005e6	0.021105432519401852	0.005552400782383747	0.00215786484951732
6.4450005e6	0.020521934621460687	0.01218252521570057	0.009721715882853322
6.4550005e6	0.014345267287886218	0.008378290011443518	0.01227726009481772
6.4650005e6	0.011409316623315202	0.01229605107590447	0.011618191849925122
6.4750005e6	0.011127287853577368	0.005338325013865779	0.005005546311702717
6.4850005e6	0.015953654188948303	0.00932857991681521	0.0007367795603089723
6.4950005e6	0.015550075352788045	0.008631319358816275	0.0005480202767502396
6.5050005e6	0.017545605306799338	0.006567164179104477	0.00644776119402985
6.5150005e6	0.014943008062274119	0.005143174867945511	0.007422852376980817
6.5250005e6	0.014042733490708795	0.0049633799406815565	0.006500817141819503
6.5350005e6	0.013373810305218246	0.00730226452248113	0.006563833278634722
6.5450005e6	0.016870298093783584	0.006420046382713954	0.0024662028395271225
6.5550005e6	0.015676965990773523	0.007858598862782963	0.007627936916639846
6.5650005e6	0.013975996902826167	0.004103755323267518	0.006829268292682928
6.5750005e6	0.017182130584192445	0.008620689655172414	0.010546273255125017
6.5850005e6	0.018347583883922786	0.010558362482186811	0.012812540484518716
6.5950005e6	0.009996215943491423	0.011919778002018164	0.00968718466195762
6.6050005e6	0.011255627813906953	0.01409037852259463	0.008448668778833863
6.6150005e6	0.014236780132733893	0.01705559123670877	0.009548276600299721
6.6250005e6	0.012671274402813145	0.015520795440766339	0.012137747059536802
6.6350005e6	0.007176889210542186	0.007779989144201194	0.006248115312707316
6.6450005e6	0.006582609663771988	0.006930527722110888	0.002827877978178579
6.6550005e6	0.008482810164424513	0.010911808669656206	0.006606875934230195
6.6650005e6	0.010687700607798946	0.012873045141023014	0.008413576452912653
6.6750005e6	0.00487565445026178	0.005366492146596859	0.0043019197207678885
6.6850005e6	0.009331552633381276	0.00746524210670502	0.006561194438737073
6.6950005e6	0.009254637717328009	0.004533732634556194	0.008352050578154894
6.7050005e6	0.00978319783197832	0.005853658536585367	0.007457994579945798
6.7150005e6	0.013386727688787181	0.011250953470633105	0.010068649885583524
6.7250005e6	0.009680555555555555	0.009416666666666667	0.010144444444444447
6.7350005e6	0.012062859672421426	0.010978308986277113	0.01032315183709606
6.7450005e6	0.010414047439443465	0.007920543122957003	0.007945687704299724
6.7550005e6	0.01472495222495223	0.006825006825006825	0.004163254163254164
6.7650005e6	0.014138003798269683	0.0031652247309558977	0.0016599845255679821
6.7750005e6	0.015191264182250327	0.0027131261491546706	0.005892640925602045
6.7850005e6	0.014164735738717862	0.0027308838133068523	0.006432748538011697
6.7950005e6	0.013916129634818345	0.005230223218455216	0.008751284206593818
6.8050005e6	0.015206990822105056	0.008177113844952157	0.006004686584651436
6.8150005e6	0.014931786443226984	0.007116768718444515	0.004898485336770867
6.8250005e6	0.008530666274452125	0.007084375153208806	0.0073246065597882045
6.8350005e6	0.008879267068273092	0.008377259036144578	0.007730923694779115
6.8450005e6	0.011851550860083979	0.0084315318976026	0.010117838277123122
6.8550005e6	0.011709431547099552	0.01259673008669343	0.006947111188689126
6.8650005e6	0.010880316518298712	0.005934718100890208	0.005793415288964252
6.8750005e6	0.014416650754248616	0.006555916237031379	0.006250397810451278
6.8850005e6	0.01787847755589691	0.01649883370313478	0.008886613187688457
6.8950005e6	0.017837071788105358	0.00918731368812002	0.009011386404730488
6.9050005e6	0.015587625578057726	0.011189071386806996	0.0028809865518524425
6.9150005e6	0.015743127147766323	0.008505154639175257	0.008762886597938144
6.9250005e6	0.01297288249079344	0.0063608972212922665	0.010277870773351188
6.9350005e6	0.0063332643059294536	0.005556706012286878	0.005190860771726377
6.9450005e6	0.010538518284329224	0.0062967646748867115	0.009958899778691115
6.9550005e6	0.004577310556285588	0.00354796320630749	0.004555409548839247
6.9650005e6	0.006604669347631815	0.006423145665773011	0.005361930294906167
6.9750005e6	0.00496045046252849	0.004424185547660544	0.003682352415426554
6.9850005e6	0.014166816898022953	0.003845922720990325	0.006502013100174268
6.9950005e6	0.011673813899666464	0.003131168742767681	0.006030903274113403
7.0050005e6	0.011373283395755303	0.0014232209737827716	0.0014382022471910113
7.0150005e6	0.01648417399629031	0.004906360318315084	0.0025608807515108
7.0250005e6	0.01281423441070846	0.006692784851452825	0.0019425399934704538
7.0350005e6	0.011235955056179777	0.004704485247099662	0.0069060016442861055
7.0450005e6	0.012247278382581647	0.0034668221876620014	0.007141005702436496
7.0550005e6	0.020274255381893248	0.004521773321537403	0.0023886759068121504
7.0650005e6	0.01089342552957963	0.004115903852486006	0.0019317308747667657
7.0750005e6	0.01051062931898507	0.003587065463944717	0.002711399483040566
7.0850005e6	0.01803118908382066	0.0016244314489928524	0.005081221572449643
7.0950005e6	0.013533089356511131	0.003545288197621226	0.002546508081732236
7.1050005e6	0.01257647858599592	0.006118286879673692	0.011103557670518922
7.1150005e6	0.017394446164963353	0.004077629813151646	0.003633735934757923
7.1250005e6	0.011351692243010301	0.01485530095998879	0.0009529815710181488
7.1350005e6	0.006831501831501834	0.008937728937728937	0.001523809523809524
7.1450005e6	0.008733485772357726	0.004573170731707318	0.008714430894308945
7.1550005e6	0.009133421014175072	0.005333917872278241	0.004617857664766915
7.1650005e6	0.00826530612244898	0.008095238095238095	0.005768707482993198
7.1750005e6	0.006753280164651403	0.006131549609810479	0.004099133865020153
7.1850005e6	0.009411605389667546	0.006906357911842371	0.004699031755704516
7.1950005e6	0.007562159287328812	0.006448610557106768	0.006408722244382395
7.2050005e6	0.009271915436486242	0.009864224530708949	0.008939311098961181
7.2150005e6	0.007829320806420044	0.005137991779213153	0.0055392444705421795
7.2250005e6	0.012244630696699845	0.008425004365287236	0.00920202549327746
7.2350005e6	0.013617444806369892	0.009048136083966703	0.011020629750271448
7.2450005e6	0.011754385964912281	0.005668016194331983	0.009144399460188937
7.2550005e6	0.00612682090831191	0.005055698371893745	0.00548414738646101
7.2650005e6	0.011681826288567865	0.008516140538612448	0.007098270019618336
7.2750005e6	0.017275403036992446	0.007324904675898053	0.003665797043280488
7.2850005e6	0.016191123188405796	0.016304347826086956	0.0067028985507246374
7.2950005e6	0.009513742071881609	0.01127554615926709	0.010711768851303736
7.3050005e6	0.010279001468428783	0.008321096426823299	0.010474791972589327
7.3150005e6	0.013707118778504862	0.01070791195716835	0.011719214753123142
7.3250005e6	0.008249548852797113	0.007927300850734726	0.00763083268883733
7.3350005e6	0.010844748858447488	0.013279284316466312	0.0067561271083775975
7.3450005e6	0.007485029940119761	0.008744415930044673	0.0006843455945252352
7.3550005e6	0.009454564823692342	0.00894854586129754	0.0055608820709491845
7.3650005e6	0.01149425287356322	0.011574445335471799	0.005848703555199145
7.3750005e6	0.011634267440881932	0.008583690987124463	0.009930152318438105
7.3850005e6	0.010038683665685954	0.005911517925247903	0.008118121390432602
7.3950005e6	0.018604183427192274	0.006570126039152589	0.007589165996245642
7.4050005e6	0.018996734936182844	0.009142178688037994	0.003550014841199169
7.4150005e6	0.02015979189892234	0.01827077914034436	0.003245385854081506
7.4250005e6	0.009980806142034547	0.006781829814459374	0.004683301343570058
7.4350005e6	0.013845452176179303	0.014138649986968989	0.005342715663278603
7.4450005e6	0.0056210584041678086	0.006443652316972855	0.0014075495841330773
7.4550005e6	0.004466412577417819	0.0031364141654756234	0.0018580276322058117
7.4650005e6	0.011503128217312107	0.00803833056149521	0.0010295398748713074
7.4750005e6	0.00692373242437154	0.004402783695497799	0.0019031387586990482
7.4850005e6	NaN	NaN	NaN
7.4950005e6	0.013419483101391648	0.0035711655989986006	0.0035048965466460487
7.5050005e6	0.016682630906768834	0.0029932950191570887	0.002745849297573435
7.5150005e6	0.016056691783279505	0.007445281664872624	0.0008970218873340509
7.5250005e6	0.01416015625	0.0009765625	0.0
7.5350005e6	0.007420091324200913	0.003424657534246575	0.01187214611872146
7.5450005e6	0.018067846607669618	0.022861356932153392	0.018584070796460177
7.5550005e6	0.022286821705426358	0.027131782945736437	0.024806201550387597
7.5650005e6	0.004811580139091056	0.004609412906356137	0.003622836810609736
7.5750005e6	0.012490279937791601	0.005767236910316226	0.010031104199066871
7.5850005e6	0.010045608240937328	0.006644648895179681	0.01085161594715735
7.5950005e6	0.009763278058159096	0.007149723624128815	0.008459504926700312
7.6050005e6	0.011196769456681353	0.012622839715350729	0.009601265107873038
7.6150005e6	0.013939163015177496	0.012446815266399949	0.009157299803137104
7.6250005e6	0.018062648961525363	0.013653387810691182	0.00916581545795029
7.6350005e6	0.008935508935508938	0.008352758352758354	0.005089355089355088
7.6450005e6	0.013592896174863388	0.006693989071038252	0.009672131147540983
7.6550005e6	0.01687249485429531	0.015220452822012781	0.014992958509370602
7.6650005e6	0.010475199445022546	0.011723898716614637	0.00753381893860562
7.6750005e6	0.011902254055192754	0.013622638859630646	0.00908644055894951
7.6850005e6	0.007985648059947928	0.009144598971232615	0.0032387121356448846
7.6950005e6	0.011968915963761324	0.013081849422055607	0.0017963136519837555
7.7050005e6	0.015767407947502737	0.01236480738850407	0.0012030623405030988
7.7150005e6	0.014465934415791153	0.009232728430436167	0.0010187838268067497
7.7250005e6	0.017471937530502687	0.008833577354807222	0.004343582235236701
7.7350005e6	0.011241806040556268	0.0060956931936531275	0.005011333700912822
7.7450005e6	0.008103332724060197	0.005909949430329617	0.0058246511911289834
7.7550005e6	0.012644300144300147	0.008513708513708513	0.01178932178932179
7.7650005e6	0.010685559296670406	0.01225215114104003	0.009221848110736999
7.7750005e6	0.01204125630849135	0.011882012837473664	0.011730119065118332
7.7850005e6	0.01221940622737147	0.01339608979000724	0.010209992758870386
7.7950005e6	0.00800547920596425	0.008151441659929938	0.006817569388305038
7.8050005e6	0.009734462300558723	0.01088646967340591	0.010874949599677438
7.8150005e6	0.01198939819145619	0.011318989710009357	0.0111007171811662
7.8250005e6	0.012219847662885636	0.010658118253054962	0.00760589621349115
7.8350005e6	0.010200063011972274	0.008585381222432261	0.009483301827347195
7.8450005e6	0.00946969696969697	0.009785353535353536	0.007626262626262626
7.8550005e6	0.012154346647388401	0.012530875353936982	0.00985601542261582
7.8650005e6	0.016690706779311767	0.013805893261899854	0.005137715502438354
7.8750005e6	0.013522825150732125	0.011670973298880274	0.006873385012919897
7.8850005e6	0.01449507916131793	0.013550135501355013	0.01129653401797176
7.8950005e6	0.012994559841740852	0.01026211671612265	0.01101879327398615
7.9050005e6	0.010679611650485435	0.009960445882775979	0.00939230492628551
7.9150005e6	0.011674482219617038	0.013921453692848767	0.009222352481438063
7.9250005e6	0.00987525987525988	0.004697004697004697	0.00696080696080696
7.9350005e6	0.013235628266303113	0.011285313943800652	0.011527683102325232
7.9450005e6	0.009716111460297506	0.011470773098680075	0.0072700607584328504
7.9550005e6	0.009648608123084948	0.007725405828280852	0.010926396766412414
7.9650005e6	0.007906388361796333	0.006989247311827957	0.007337128399746996
7.9750005e6	0.011123877167328182	0.009887890815402827	0.00908014762203189
7.9850005e6	0.014730639730639731	0.012037037037037035	0.011380471380471383
7.9950005e6	0.016003241162767138	0.011470677605591006	0.013805327661298493
8.0050005e6	0.015027987344852762	0.01663016143425002	0.010562180579216353
8.0150005e6	0.010736719923528608	0.010002731121125224	0.009750102417042196
8.0250005e6	0.010600459306559125	0.010586456057805413	0.010351201478743069
8.0350005e6	0.012960335756930895	0.011822427144292722	0.011491399184252526
8.0450005e6	0.011387267726571408	0.012812772522975783	0.01080029516334608
8.0550005e6	0.012154905737465709	0.012373781591081538	0.01197688670985817
8.0650005e6	0.011589743589743589	0.010700854700854702	0.009381196581196582
8.0750005e6	0.005028893277741203	0.00442542608441226	0.004037744129910028
8.0850005e6	0.007791482665854524	0.006446373280544135	0.008151870463428253
8.0950005e6	0.011664504348661765	0.011147950603046465	0.009264331363221374
8.1050005e6	0.013380677258866954	0.01051195634729578	0.01126624939817044
8.1150005e6	0.010499809958190802	0.007577917141771189	0.00854237932345116
8.1250005e6	0.015398325458012103	0.010237917599270495	0.014540329934510487
8.1350005e6	0.008691923916432804	0.008652946679139382	0.008211204656480614
8.1450005e6	0.008570896217626233	0.007980870753369356	0.007477796410160861
8.1550005e6	0.017714687939934307	0.014025757338755933	0.01254497106209917
8.1650005e6	0.012673981509702325	0.012648582749161842	0.010667479427003964
8.1750005e6	0.016453716643375256	0.012976642044320225	0.014720170360018634
8.1850005e6	0.015861440291704654	0.012822850197508359	0.004047402005469462
8.1950005e6	0.01183734465943055	0.007576949294740706	0.0050547952388443175
8.2050005e6	0.007725143547899666	0.0028709579933514657	0.010275007555152614
8.2150005e6	0.012922738520758863	0.006094766749152232	0.010613142700027497
8.2250005e6	0.010770975056689338	0.010847582276153706	0.006336949194092052
8.2350005e6	0.011309115832762168	0.007767877541695225	0.009138679460817912
8.2450005e6	0.01191264063534083	0.011250827266710789	0.010908890359585265
8.2550005e6	0.013471403231219136	0.009012896111990028	0.0073541396998897356
8.2650005e6	0.01008727760993622	0.008022826451829475	0.010956696878147031
8.2750005e6	0.012018873532471394	0.012111755089909347	0.009882597711398424
8.2850005e6	0.006771977248409077	0.005040265810666216	0.007298530157121136
8.2950005e6	0.007909806728704368	0.0063230732522071105	0.00774039608685278
8.3050005e6	0.009180790960451978	0.009097706879361914	0.007643735460285809
8.3150005e6	0.00840435606060606	0.005267518939393939	0.008570075757575757
8.3250005e6	0.008290598290598292	0.007350427350427351	0.006222222222222221
8.3350005e6	0.010696624381853363	0.009603669461764495	0.012083422919802193
8.3450005e6	0.013231292517006802	0.005578231292517007	0.01510204081632653
8.3550005e6	0.008555073284267472	0.0027363653519531985	0.01192677863747877
8.3650005e6	0.013450647249190935	0.01011326860841424	0.011846971798428106
8.3750005e6	0.012652705061082022	0.010034904013961605	0.012463641652123329
8.3850005e6	0.010521885521885523	0.012333479724784073	0.008842043624652319
8.3950005e6	0.011508536848930195	0.007384194222318276	0.009840789568474895
8.4050005e6	0.008749631594459182	0.007625994694960212	0.006984969053934571
8.4150005e6	0.016405797101449276	0.013333333333333334	0.009182608695652175
8.4250005e6	0.012849584278155706	0.0025195263290501385	0.006324011085915848
8.4350005e6	0.019406392694063926	0.0065449010654490105	0.00882800608828006
8.4450005e6	0.01651143099068586	0.003104713519616144	0.007225515100197573
8.4550005e6	0.011971567527123082	0.0037411148522259637	0.006546950991395436
8.4650005e6	0.012820512820512825	0.004411828943345127	0.006036779801686105
8.4750005e6	0.01736757226150602	0.007877434561468801	0.008212380597940702
8.4850005e6	0.021926605504587162	0.008807339449541284	0.010813455657492355
8.4950005e6	0.01455052820410604	0.005913228356919806	0.00899607999468474
8.5050005e6	0.014107324887141398	0.009028687927770496	0.016251638269986893
8.5150005e6	0.014700940860215053	0.004088261648745521	0.012096774193548387
8.5250005e6	0.014061316080899923	0.006207378912397272	0.008719473101358045
8.5350005e6	0.015583393851367708	0.014826918421689664	0.012030985233599611
8.5450005e6	0.017845624596860888	0.012112090589837312	0.008542965670465133
8.5550005e6	0.016986739826246	0.006858710562414266	0.010004572473708276
8.5650005e6	0.01432595182595183	0.009858197358197358	0.011538461538461543
8.5750005e6	0.011018826135105205	0.007308970099667773	0.009789590254706533
8.5850005e6	0.014600629831090754	0.01259662181505869	0.010707128542799886
8.5950005e6	0.015111019736842105	0.015624999999999998	0.010800438596491229
8.6050005e6	0.009306753711043758	0.009403901453330225	0.009108572316779357
8.6150005e6	0.010085045533227968	0.010498983969293293	0.008384134868668623
8.6250005e6	0.008604564160119718	0.007716049382716049	0.006472128694350917
8.6350005e6	0.0180028378857751	0.016317843206810925	0.012936029324819676
8.6450005e6	0.009598670756646218	0.010148261758691208	0.008793456032719835
8.6550005e6	0.009133858267716535	0.009475065616797899	0.006467191601049869
8.6650005e6	0.008373144295474396	0.008373144295474392	0.005188267324189654
8.6750005e6	0.008904226312201773	0.011503067484662578	0.002505112474437628
8.6850005e6	0.007849077389148995	0.009960525107867439	0.002809143486642798
8.6950005e6	0.012230466032923722	0.013061287580183939	0.00590462941494706
8.7050005e6	0.007777308558558561	0.00633445945945946	0.007460585585585586
8.7150005e6	0.007193929025749001	0.007500986971969996	0.006053428082642452
8.7250005e6	0.007485569985569988	0.005621693121693122	0.007720057720057721
8.7350005e6	0.012196841511562322	0.012737356645986088	0.01020868584320361
8.7450005e6	0.009072735660464402	0.010149161925265262	0.009236762519862626
8.7550005e6	0.009312426383981155	0.005570278759324696	0.011592069100903022
8.7650005e6	0.008533689522113386	0.009028396161076481	0.007915306223409519
8.7750005e6	0.00653737727228541	0.0074365704286964126	0.006892194031301642
8.7850005e6	0.00675719366311025	0.0069188490139023605	0.007319754283866797
8.7950005e6	0.004218646417163863	0.002742120171156512	0.0032664376544325924
8.8050005e6	0.0035800752073352916	0.002936176788749807	0.003183433781486632
8.8150005e6	0.00656100886162236	0.0075551011133833225	0.005135196546239493
8.8250005e6	0.010993434906478384	0.007741855567942525	0.011234980800198191
8.8350005e6	0.009646502364948966	0.007094846900672143	0.008314662683594721
8.8450005e6	0.01198917953566551	0.003414224183212522	0.012847988234058201
8.8550005e6	0.010728744939271251	0.009491677912730543	0.006945569050832209
8.8650005e6	0.012022141498010725	0.010811278325549213	0.010551807645736034
8.8750005e6	0.014282735613010841	0.009521823742007229	0.010341951626355294
8.8850005e6	0.01225032535506139	0.009053358230068467	0.004719062977423188
8.8950005e6	0.02127227349236752	0.01305937663242208	0.009658134540600154
8.9050005e6	0.016082849918191283	0.006135653726015172	0.012271307452030344
8.9150005e6	0.009805912886481609	0.006702775897088693	0.00782667569397427
8.9250005e6	0.013192229631777326	0.013482168744563643	0.013085918623755681
8.9350005e6	0.007148756064829152	0.0055228656962940026	0.007040363373593477
8.9450005e6	0.01282578875171468	0.013278463648834019	0.012389574759945128
8.9550005e6	0.004221894943544427	0.0025527736867943054	0.004791359842906235
8.9650005e6	0.008675278622087132	0.009150202634245187	0.00737082066869301
8.9750005e6	0.006780453588964226	0.003507131166705635	0.0070142623334112685
8.9850005e6	0.008846529814271748	0.00332355816226784	0.0030303030303030303
8.9950005e6	0.011966268780806458	0.010600391947265276	0.007399489280836154
9.0050005e6	0.01189002372846384	0.009388218301867328	0.009388218301867328
9.0150005e6	0.008665835411471319	0.004280964256026601	0.010207813798836242
9.0250005e6	0.013946044810242343	0.004703115814226925	0.0030308968580573525
9.0350005e6	0.01592539454806313	0.008440937350549975	0.007384026781444285
9.0450005e6	0.01582500438365772	0.01152901981413291	0.009608977731018762
9.0550005e6	0.011097204839382558	0.006508135168961201	0.012866082603254067
9.0650005e6	0.008248282944990052	0.004108094229411386	0.010039155273124078
9.0750005e6	0.015317919075144508	0.005716120745022479	0.008041104688503532
9.0850005e6	0.010326867816091954	0.002514367816091954	0.0028376436781609197
9.0950005e6	0.014253135689851768	0.008361839604713038	0.004199923983276321
9.1050005e6	0.01104607250755287	0.004877895266868076	0.005060422960725076
9.1150005e6	0.0064181683534929625	0.0025919526042952356	0.003423023121862914
9.1250005e6	0.007444386057102821	0.007707129094412331	0.0031003678402522334
9.1350005e6	0.0062203228869895525	0.007027540360873693	0.0026210826210826214
9.1450005e6	0.011235955056179777	0.015917602996254682	0.007677902621722845
9.1550005e6	0.020534290271132374	0.024720893141945772	0.017703349282296655
9.1650005e6	0.006198347107438017	0.009641873278236915	0.0049586776859504135
9.1750005e6	0.005555555555555556	0.006666666666666667	0.004888888888888889
9.1850005e6	0.02083333333333333	0.02422480620155039	0.020930232558139538
9.1950005e6	0.009285943003522253	0.011687479987191803	0.006211975664425232
9.2050005e6	0.01024626798963082	0.0068606418163940286	0.007508715473317243
9.2150005e6	0.008564194221030682	0.005927911826035151	0.008054810843014595
9.2250005e6	0.005572988167614566	0.0049356082892070335	0.00415767797607374
9.2350005e6	0.012809763368734862	0.005372337121917894	0.006248059126762313
9.2450005e6	0.01020408163265306	0.0088126159554731	0.005380333951762523
9.2550005e6	0.0140848026868178	0.012174643157010915	0.010780856423173803
9.2650005e6	0.012814207650273223	0.011530054644808744	0.01180327868852459
9.2750005e6	0.009327956989247313	0.008602150537634409	0.005806451612903226
9.2850005e6	0.009356499356499359	0.008700128700128701	0.008175032175032177
9.2950005e6	0.010534291440582684	0.008872268661094003	0.01033387104658552
9.3050005e6	0.011321748288572934	0.007781873500672869	0.005804224445614651
9.3150005e6	0.009609067017082787	0.0075558475689881735	0.0063074901445466505
9.3250005e6	0.014331704289814602	0.012489333643627337	0.011046466527034365
9.3350005e6	0.011661211129296233	0.00995635570103655	0.007637752318603382
9.3450005e6	0.009672756351110291	0.008211847204281232	0.009226794611551946
9.3550005e6	0.011791573452647275	0.008272744220730799	0.00871551081282625
9.3650005e6	0.013641482391482392	0.01474201474201474	0.010073710073710072
9.3750005e6	0.009579781279600444	0.01020408163265306	0.006182726255058987
9.3850005e6	0.00826755172826217	0.006817366343738788	0.009388829087429735
9.3950005e6	0.008905013192612138	0.007387862796833774	0.007968337730870714
9.4050005e6	0.005182382973488344	0.0026142584732730518	0.005683705480716001
9.4150005e6	0.01323953024595613	0.00461629367013812	0.007267892754265457
9.4250005e6	0.015803013597941933	0.0038588754134509366	0.007864755604557148
9.4350005e6	0.013649883152751223	0.007081651441116069	0.006132710148006514
9.4450005e6	0.017702585740560415	0.00570702152980634	0.007086443795304555
9.4550005e6	0.013611469072164949	0.005530498281786942	0.005863402061855669
9.4650005e6	0.01334374070770146	0.009143621766280108	0.005025275052036872
9.4750005e6	0.016428501992806453	0.009283561777000097	0.009857101195683874
9.4850005e6	0.016606123508043583	0.009773395606296488	0.015672029060716137
9.4950005e6	0.018562245834973106	0.00852682670864489	0.01731601731601732
9.5050005e6	0.013531644741147979	0.002748870999410956	0.013456378035211729
9.5150005e6	0.01924591455010829	0.009401456979720418	0.007284898602087025
9.5250005e6	0.016266596324628502	0.0061988921128989715	0.006664908115712654
9.5350005e6	0.01353561046511628	0.0075702519379844966	0.009520348837209302
9.5450005e6	0.01264367816091954	0.007471264367816093	0.010502873563218391
9.5550005e6	0.012464387464387465	0.005341880341880341	0.009235517568850904
9.5650005e6	0.016705769899200553	0.0074730622175877654	0.013503649635036495
9.5750005e6	0.012431641866971896	0.004514816227902836	0.01030141167493323
9.5850005e6	0.008963220388068344	0.0037358818418766287	0.006718795250506805
9.5950005e6	0.01278888326585695	0.0051450742240215916	0.006283738191632929
9.6050005e6	0.012477469078252224	0.005034495618124185	0.008564857977500154
9.6150005e6	0.007754464991307097	0.0019559032716927453	0.0034534534534534536
9.6250005e6	0.012344254730041533	0.0029739014510588115	0.007762908270522483
9.6350005e6	0.0171085281441818	0.004984545731574593	0.008515084236646205
9.6450005e6	0.010990230905861457	0.0068334320110519054	0.007844878626406157
9.6550005e6	0.009072534859426806	0.005041558795476223	0.00790298405777354
9.6650005e6	0.01229677953815885	0.009940975458216839	0.01139070104587346
9.6750005e6	0.008295267098084	0.0037114579368100493	0.008234995558939221
9.6850005e6	0.008800753986448622	0.005909623516225993	0.007855723674155586
9.6950005e6	0.010535684716012584	0.007078986587183309	0.009885742672627918
9.7050005e6	0.011708108734712806	0.010838694719758882	0.010282269750188372
9.7150005e6	0.013741134751773043	0.010799484203739523	0.011788093702987322
9.7250005e6	0.01342293182430612	0.012968202640797628	0.009822150363783347
9.7350005e6	0.009581819477096246	0.010044881384911306	0.007565719170762984
9.7450005e6	0.00724758413862046	0.004498500499833389	0.004876152393646563
9.7550005e6	0.013445474310561851	0.01201510470305527	0.010779265362169586
9.7650005e6	0.01151476970460591	0.004199916001679967	0.008105837883242336
9.7750005e6	0.009267658442186745	0.007287131107885825	0.007728592162554427
9.7850005e6	0.01086848880966528	0.011586452762923352	0.011368587839176074
9.7950005e6	0.009921109251733206	0.004064068850107578	0.005610008765638695
9.8050005e6	0.011359570661896246	0.010196779964221825	0.008562909958258796
9.8150005e6	0.012426138338547096	0.006517205422314911	0.001934885876491716
9.8250005e6	0.017229194934418813	0.006360244233378561	0.004545454545454545
9.8350005e6	0.014536825033390573	0.0029813012783819885	0.0015264262545315777
9.8450005e6	0.013010832102412601	0.004505169867060561	0.0008961102904972919
9.8550005e6	0.011387646035297043	0.01050211285110614	0.009743972160079542
9.8650005e6	0.011722213529442443	0.008658008658008658	0.004589787722317842
9.8750005e6	0.013317930741448901	0.0082855321861058	0.005215636286381983
9.8850005e6	0.014097244387700823	0.007022023619533993	0.007798701989573359
9.8950005e6	0.014775160599571737	0.006067094932191292	0.0073090649536045665
9.9050005e6	0.0163944568176194	0.00433061123484286	0.0018972201600263958
9.9150005e6	0.012920748555639287	0.005934438583270536	0.003165033911077619
9.9250005e6	0.015101708249044728	0.006939761744212183	0.0066531804899977506
9.9350005e6	0.012764003673094583	0.005280073461891644	0.007134986225895316
9.9450005e6	0.0072282457603558515	0.003104438884255398	0.006931702344546381
9.9550005e6	0.017191404297851067	0.005247376311844077	0.003128435782108945
9.9650005e6	0.0163631709814246	0.004314757934766711	0.006026034810589439
9.9750005e6	0.01610085523571131	0.004641218189403422	0.008437630371297456
9.9850005e6	0.0158017992951215	0.004521424596549806	0.001910591726952328
9.9950005e6	0.012489959839357427	0.008052208835341365	0.0019116465863453819
1.00050005e7	0.01264391447368421	0.008600603070175438	0.004207785087719298
1.00150005e7	0.011840929401251117	0.0067662453721434946	0.011515383633346098
1.00250005e7	0.015527037617554857	0.004734848484848485	0.00040491118077324976
1.00350005e7	0.014677736395613492	0.008095385888681977	0.0006724601696668736
1.00450005e7	0.014817629179331306	0.005685016323314196	0.004559270516717326
1.00550005e7	0.01714077315827863	0.009201593446670032	0.008157998092352578
1.00650005e7	0.010499018783291283	0.008466498458088029	0.005618166526492852
1.00750005e7	0.009338890359001498	0.008754520596277677	0.007012437152685896
1.00850005e7	0.007614836649471876	0.006386637189879636	0.005600589535740605
1.00950005e7	0.015930757651781233	0.009533366783743101	0.010737581535373809
1.01050005e7	0.008449256656627945	0.008222190353267366	0.007858884267890434
1.01150005e7	0.013476796000434733	0.013748505597217693	0.009357678513205087
1.01250005e7	0.010091206014666914	0.01112343624822826	0.006741850003081283
1.01350005e7	0.008763735041594375	0.00780728680101428	0.006601717158236578
1.01450005e7	0.010018214936247724	0.00990782138323122	0.008257437765634486
1.01550005e7	0.010395364689843216	0.010379872343062526	0.010262130507529279
1.01650005e7	0.011463923673225998	0.010644007155635063	0.008073941562313653
1.01750005e7	0.007801418439716314	0.003976697061803445	0.010131712259371834
1.01850005e7	0.007691943576635426	0.002295749313641958	0.009325002366751869
1.01950005e7	0.008835625240971595	0.0033414728184038033	0.008387953562095703
1.02050005e7	0.011045692431561996	0.009007648953301126	0.009380032206119162
1.02150005e7	0.006751130145134431	0.005561503687842018	0.007518439210088031
1.02250005e7	0.009642356241234221	0.009155368552282998	0.009069658719027585
1.02350005e7	0.014176877159912034	0.012854749188396693	0.011948895172269346
1.02450005e7	0.010642533382334929	0.012495406100698275	0.009273551390420189
1.02550005e7	0.009728379424389557	0.0096756034058124	0.009119696010132995
1.02650005e7	0.008553673994850465	0.008813626460685285	0.006704297880768469
1.02750005e7	0.010298444724674236	0.009002381953201626	0.0100602494045117
1.02850005e7	0.014613031308989131	0.013897025320575407	0.014697650198528934
1.02950005e7	0.009075285043594903	0.009850771294433265	0.007930918846411806
1.03050005e7	0.008666549748626212	0.007979656260961065	0.006056354495498656
1.03150005e7	0.010524637218944347	0.006670919045340989	0.007866900547493753
1.03250005e7	0.010908412012588681	0.01026830959620206	0.009825572091534646
1.03350005e7	0.012198912198912198	0.010217560217560219	0.012183372183372183
1.03450005e7	0.007529892538217041	0.007920891983250088	0.006972403006911861
1.03550005e7	0.0075881768504719345	0.007998012916045703	0.006209637357178341
1.03650005e7	0.00931159420289855	0.00971014492753623	0.009594202898550725
1.03750005e7	0.009868818764357393	0.006438157417482773	0.006589287873292226
1.03850005e7	0.004911102822329976	0.0033569563595673255	0.00629118488126321
1.03950005e7	0.0037081859368211997	0.0025134984174269223	0.0037112890212871595
1.04050005e7	0.003941179511035303	0.001731534604848297	0.004589858892851605
1.04150005e7	0.011014240046498112	0.007991862830572507	0.009241499564080208
1.04250005e7	0.014260944950151712	0.010879930645860424	0.013263979193758126
1.04350005e7	0.01555101511318674	0.012259194395796848	0.01337484594927677
1.04450005e7	0.010014636776827674	0.011632385794622911	0.008073337955473384
1.04550005e7	0.009959086993970714	0.010228251507321274	0.0052971576227390195
1.04650005e7	0.01670843776106934	0.00960735171261487	0.007268170426065162
1.04750005e7	0.011669203450025367	0.014628784035176728	0.004397091155082022
1.04850005e7	0.014430894308943095	0.0116869918699187	0.0067682926829268275
1.04950005e7	0.01548576396435558	0.007824386003042817	0.011287401289574728
1.05050005e7	0.013248153173526308	0.010402532790592492	0.014337403889642695
1.05150005e7	0.017217970871389775	0.014811157738829918	0.013099646177898463
1.05250005e7	0.01630810437186798	0.01598410229825471	0.009745982374287194
1.05350005e7	0.014844209288653735	0.00940623162845385	0.009322247417485514
1.05450005e7	0.014914054600606672	0.008763060330299966	0.005662285136501516
1.05550005e7	0.010664458496436817	0.009234166415738232	0.004998494429388738
1.05650005e7	0.021121962298432884	0.009728215610568552	0.0017866606101900218
1.05750005e7	0.01511211280628756	0.007512713823393434	0.005640314378178455
1.05850005e7	0.015866445916114788	0.011274046042257962	0.006685588142541787
1.05950005e7	0.0197002072002072	0.007608132608132608	0.0035612535612535618
1.06050005e7	0.01018374741200828	0.011076604554865426	0.0038302277432712213
1.06150005e7	0.008546043219637074	0.009939010616670432	0.0054363376251788265
1.06250005e7	0.014565478875357094	0.014997744700045106	0.0030221019395579615
1.06350005e7	0.014097652028686512	0.015030946065428824	0.006759013655565378
1.06450005e7	0.011453823953823954	0.010678210678210677	0.010678210678210679
1.06550005e7	0.01402429588362736	0.007311977715877438	0.014809656453110493
1.06650005e7	0.016692496448405012	0.012785741960480435	0.0147488053725946
1.06750005e7	0.01325314030232063	0.011248314527003053	0.0079909161876375
1.06850005e7	0.008681370248709524	0.008916001877053025	0.008259033317691225
1.06950005e7	0.007593038482659571	0.008575170024922908	0.007003759557301567
1.07050005e7	0.011143410852713179	0.01320700545506747	0.008369221935113408
1.07150005e7	0.007471264367816092	0.007751937984496124	0.006287089013632718
1.07250005e7	0.012031216128332972	0.013006720138738348	0.009581617168870581
1.07350005e7	0.012495862297252566	0.01257861635220126	0.012909632571996026
1.07450005e7	0.009813356663750364	0.00994459025955089	0.004992709244677749
1.07550005e7	0.0068493150684931494	0.008500922957349655	0.005168561158068591
1.07650005e7	0.007129277566539926	0.006178707224334601	0.007118715673848754
1.07750005e7	0.010730211817168338	0.011315496098104795	0.006064659977703456
1.07850005e7	0.010666666666666672	0.011041666666666667	0.008100000000000001
1.07950005e7	0.010071942446043163	0.00971223021582734	0.010143884892086332
1.08050005e7	0.01132393687507529	0.010299963859775932	0.009420551740754124
1.08150005e7	0.009969657563935847	0.00411790203727785	0.01022973558734287
1.08250005e7	0.008220446914437886	0.004862799583188606	0.006275327081162439
1.08350005e7	0.011219858156028368	0.005673758865248227	0.01186950354609929
1.08450005e7	0.008186920448999513	0.006149341142020498	0.00910688140556369
1.08550005e7	0.012876227265411237	0.012433606953162722	0.006599066473523257
1.08650005e7	0.013558692421991083	0.013682516097077761	0.007454185240217929
1.08750005e7	0.012398746752254318	0.010774873911049978	0.006831728564878497
1.08850005e7	0.008764750017052042	0.009890184844144329	0.007816656435440964
1.08950005e7	0.009890997174000805	0.010160139954245726	0.009635311532768132
1.09050005e7	0.01179193899782135	0.009449891067538128	0.010468409586056644
1.09150005e7	0.008427710444400292	0.0061924630770249685	0.009921186833565137
1.09250005e7	0.006547798932205098	0.0020650750478493	0.00801853530774655
1.09350005e7	0.011235682391768587	0.0031061929722384003	0.00506697728596389
1.09450005e7	0.009478672985781993	0.005580186515823268	0.006125465015542984
1.09550005e7	0.006012980402137949	0.004963094935097989	0.005548485619750574
1.09650005e7	0.007287933094384708	0.004181600955794504	0.0027001194743130224
1.09750005e7	0.020461778658499973	0.01080886326787966	0.002425989311235213
1.09850005e7	0.012063280705091621	0.010430537061695515	0.010741233910341767
1.09950005e7	0.01053928966696851	0.009910453767984707	0.009014991447831775
1.10050005e7	0.013205828779599268	0.006777027750991107	0.009932497589199615
1.10150005e7	0.015522060291475341	0.012677181074066679	0.017807945697744063
1.10250005e7	0.014636542239685657	0.011329404060248854	0.015428945645055666
1.10350005e7	0.009036144578313253	0.0019124115509657677	0.009944540065021993
1.10450005e7	0.008982035928143712	0.003992015968063873	0.009580838323353293
1.10550005e7	0.00853705859526581	0.005691372396843875	0.010813607554003363
1.10650005e7	NaN	NaN	NaN
1.10750005e7	0.015781955580130864	0.00903142567505299	0.008460049764998617
1.10850005e7	0.008684210526315789	0.00543859649122807	0.002526315789473684
1.10950005e7	0.010312752763548124	0.004673317156466254	0.0036487822413948053
1.11050005e7	0.013447828904731047	0.007128969539857421	0.011643983581767119
1.11150005e7	0.01269537480063796	0.009314194577352474	0.011304625199362041
1.11250005e7	0.010840888377224541	0.0074351225596009	0.008240993907996354
1.11350005e7	0.007701741476575916	0.0044395388766249695	0.006622516556291391
1.11450005e7	0.008207730189523952	0.002934885340496444	0.008068447495398697
1.11550005e7	0.008269606971367593	0.0021340921216432512	0.006995079732052877
1.11650005e7	0.008003072196620584	0.0026113671274961598	0.007385560675883257
1.11750005e7	0.007002801120448178	0.001977261492832427	0.007085187015982865
1.11850005e7	0.006835128417564209	0.004211543772438553	0.006397864310043267
1.11950005e7	0.013240928555330175	0.0034482758620689655	0.005778679287807077
1.12050005e7	0.011947352148756682	0.003621748156000177	0.0017402058212976459
1.12150005e7	0.011207005563985835	0.007998229640870005	0.003945371775417299
1.12250005e7	0.013485233258088791	0.007195259593679459	0.006179458239277654
1.12350005e7	0.013180449386147791	0.005489923558026407	0.007153115589529765
1.12450005e7	0.010586617781851514	0.0035747021081576533	0.00504735716468072
1.12550005e7	0.010322559057752792	0.005554440206116576	0.005353677307100316
1.12650005e7	0.008269618774556651	0.00576085802272486	0.007709461611978339
1.12750005e7	0.008113655313963186	0.008722981207106665	0.007234943236482586
1.12850005e7	0.00876815749235474	0.008505351681957186	0.004759174311926604
1.12950005e7	0.005522088353413655	0.005861282969716705	0.005134049712362965
1.13050005e7	0.009988645234546872	0.010325739833936556	0.009963806685118164
1.13150005e7	0.008572796934865899	0.008716475095785442	0.0062835249042145595
1.13250005e7	0.01218870571729218	0.011282590903776453	0.008628551385478779
1.13350005e7	0.00594650205761317	0.0043621399176954736	0.004641975308641975
1.13450005e7	0.00835820895522388	0.00746268656716418	0.0074905472636815915
1.13550005e7	0.009383242036924326	0.0072360857509974974	0.005964698721850274
1.13650005e7	0.010211524434719182	0.009117432530999272	0.00901531728665208
1.13750005e7	0.010318559556786703	0.006325023084025855	0.010858725761772851
1.13850005e7	0.010471600897132812	0.008031763350912288	0.009407771109898771
1.13950005e7	0.01120694713372059	0.008683917150736372	0.012192689080560933
1.14050005e7	0.010275727757277574	0.012402624026240261	0.005904059040590406
1.14150005e7	0.00862128422649838	0.009862749155114146	0.0041933926477688115
1.14250005e7	0.01250994431185362	0.011177406523468575	0.010103420843277646
1.14350005e7	0.010259095492979597	0.013187495151656195	0.004607865952990458
1.14450005e7	0.00938866193650111	0.011252060488783773	0.009990683007238588
1.14550005e7	0.011183349689237815	0.00707392868825646	0.012626758259731762
1.14650005e7	0.012217970182571952	0.010125169417204816	0.010188950011958861
1.14750005e7	0.008014720410985972	0.006742738589211619	0.007389843904366724
1.14850005e7	0.007903300790330081	0.008658763365876336	0.004695490469549047
1.14950005e7	0.00882523148148148	0.007233796296296296	0.008333333333333333
1.15050005e7	0.0083410209102091	0.00668819188191882	0.008456334563345633
1.15150005e7	0.007165495383767397	0.007027697395618024	0.005043406366267053
1.15250005e7	0.009349002503836521	0.009732654874404329	0.008173814716097245
1.15350005e7	0.007267701087925807	0.004637060816836098	0.0075263064027108985
1.15450005e7	0.012237237237237237	0.00975975975975976	0.013753753753753753
1.15550005e7	0.012497530132384903	0.012744516893894489	0.012803793716656787
1.15650005e7	0.013099701951735411	0.009758677050283627	0.012806460917219495
1.15750005e7	0.008734008154084072	0.007521439617601575	0.008561788274989456
1.15850005e7	0.00950481529394854	0.00751042115854535	0.01037803650998994
1.15950005e7	0.01385165326184093	0.008008524094314979	0.014752182580600813
1.16050005e7	0.012635463378176384	0.009902840059790733	0.01046337817638266
1.16150005e7	0.009156686626746508	0.011826347305389222	0.007684630738522954
1.16250005e7	0.006556645851917931	0.006898602438299138	0.005150163544454356
1.16350005e7	0.008030154047853162	0.008603736479842675	0.004785316289741068
1.16450005e7	0.011282437006393383	0.003572771718691237	0.008862981070577909
1.16550005e7	0.007575757575757577	0.0031548360315483606	0.006558738065587382
1.16650005e7	0.013423965022544062	0.009882953044587148	0.012907045589105983
1.16750005e7	0.010588933082129652	0.006524317912218268	0.007745446933221687
1.16850005e7	0.014652777777777777	0.008402777777777778	0.010347222222222225
1.16950005e7	0.01180619441888991	0.003526525605642441	0.00932229377491567
1.17050005e7	0.01137606650623496	0.011631298767592795	0.010267629256909501
1.17150005e7	0.008271885044431838	0.007751937984496124	0.00949139723955379
1.17250005e7	0.010499676933017446	0.010194558116160529	0.010711465288247542
1.17350005e7	0.0081987500773467	0.0067755708186374615	0.007177773652620506
1.17450005e7	0.006037392884964945	0.0032891889552497185	0.006076343806803427
1.17550005e7	0.00869304556354916	0.006894484412470025	0.009432454036770586
1.17650005e7	0.011416234887737476	0.007392055267702935	0.01193782383419689
1.17750005e7	0.009759043804437664	0.008710026066501368	0.0101214317502702
1.17850005e7	0.011588798713168093	0.010821086495576516	0.010557870878116545
1.17950005e7	0.00883165581211762	0.00730215117426485	0.009275705545687784
1.18050005e7	0.00925593098490295	0.007069254732806135	0.009273903666427032
1.18150005e7	0.008937960042060987	0.010632083187288234	0.006379249912372941
1.18250005e7	0.009004392386530016	0.008784773060029281	0.009799902391410443
1.18350005e7	0.010829697084677166	0.008410801239486497	0.011484221842787582
1.18450005e7	0.008096813512101689	0.005310813163851646	0.007591850948981368
1.18550005e7	0.007634747073116857	0.00728959575878065	0.005897945659377071
1.18650005e7	0.01583548294640298	0.01289767841788478	0.009764020254132035
1.18750005e7	0.010068458233194959	0.008739348918505573	0.007763454955939115
1.18850005e7	0.0033755274261603376	0.004219409282700422	0.00270042194092827
1.18950005e7	0.011421620980182746	0.011273288240180373	0.011451287528183222
1.19050005e7	0.0116751269035533	0.012013536379018613	0.009253081943437273
1.19150005e7	0.012337574900693461	0.010906887497475258	0.012064902713256581
1.19250005e7	0.014229706098042532	0.012720708523720878	0.014260732216393072
1.19350005e7	0.010981801585943295	0.008899537908608592	0.010793542130184264
1.19450005e7	0.006944444444444447	0.004948268106162844	0.005735492577597841
1.19550005e7	0.01014119666120602	0.008268975739137216	0.009797956158826743
1.19650005e7	0.007800851970181044	0.0052183173588924376	0.008509052183173587
1.19750005e7	0.013961112367171609	0.013866907830281106	0.012887180646619941
1.19850005e7	0.012162849872773539	0.010687022900763359	0.006371501272264631
1.19950005e7	0.009163987138263668	0.007502679528403001	0.004040728831725617
1.20050005e7	0.008790143964562567	0.007170542635658914	0.005891472868217054
1.20150005e7	0.010480941753096143	0.01063410791650256	0.005680276574329351
1.20250005e7	0.01722608024691358	0.013695987654320988	0.016944444444444446
1.20350005e7	0.013696148916011813	0.011954522655074401	0.008538148581619573
1.20450005e7	0.013311416231547737	0.00992715786759492	0.010094759234190677
1.20550005e7	0.013672775472568009	0.009825956662056247	0.007987551867219918
1.20650005e7	0.011327577300568223	0.011475167884288984	0.009873810050918754
1.20750005e7	0.011016858728126334	0.002240717029449424	0.011726419120785318
1.20850005e7	0.012930796801764545	0.008960573476702509	0.01032258064516129
1.20950005e7	0.013716890264877879	0.010276917784657722	0.00827313381492948
1.21050005e7	0.010121765601217659	0.008066971080669711	0.0073820395738203965
1.21150005e7	0.00952950558213716	0.00777511961722488	0.008851674641148326
1.21250005e7	0.010379260379260376	0.010521010521010518	0.010621810621810621
1.21350005e7	0.009527089072543616	0.009590858075706562	0.008774614835220896
1.21450005e7	0.00955670217487794	0.010985352862849533	0.008222370173102532
1.21550005e7	0.016708848893888264	0.01541994750656168	0.011829771278590176
1.21650005e7	0.010427234810055232	0.006960883778604442	0.008860331416976664
1.21750005e7	0.014423490915353483	0.009644364074743823	0.011383794023938687
1.21850005e7	0.009870459898351306	0.008088508739308293	0.009904549398785175
1.21950005e7	0.012009132420091323	0.012648401826484017	0.0061552511415525115
1.22050005e7	0.010250185447434085	0.010654798030885428	0.00815968709960213
1.22150005e7	0.007445734477536597	0.009591115598182737	0.004072017499579337
1.22250005e7	0.012019230769230773	0.009901556776556776	0.012934981684981684
1.22350005e7	0.01364635881515975	0.01384038287414306	0.013090156512740913
1.22450005e7	0.011464076310492696	0.009845103701758992	0.011079023365712785
1.22550005e7	0.009510329757647993	0.0064064362336114416	0.011442193087008341
1.22650005e7	0.010732768760291696	0.010056457304163727	0.010715125852740532
1.22750005e7	0.014662322274881517	0.01416864139020537	0.013072669826224327
1.22850005e7	0.013383975402423585	0.014529450774703079	0.013178995598963045
1.22950005e7	0.010610179731158438	0.011327594019030359	0.009938075819362634
1.23050005e7	0.0119207200306396	0.01394740201710711	0.007876930933231201
1.23150005e7	0.012347294938917973	0.004886561954624782	0.013403141361256548
1.23250005e7	0.00788855320577375	0.005790533736153072	0.009298422289358845
1.23350005e7	0.012062256809338522	0.009857328145265888	0.013731085170773887
1.23450005e7	0.012820512820512822	0.005341880341880341	0.013372507122507121
1.23550005e7	0.0162519614436225	0.004371217215870881	0.012179630874990658
1.23650005e7	0.014842300556586273	0.01150278293135436	0.0033024118738404448
1.23750005e7	0.018881373914196666	0.012101319541144488	0.0022279689675750946
1.23850005e7	0.014825880236443073	0.00992675404780262	0.004304805962477512
1.23950005e7	0.019658351409978306	0.004338394793926247	0.0008857556037599422
1.24050005e7	0.021839754873199033	0.005737010235347807	0.0014342525588369518
1.24150005e7	0.014658309745248685	0.006267691063485645	0.004286291953093409
1.24250005e7	0.01237085372485046	0.013322457857531266	0.010309951060358891
1.24350005e7	0.008806177338191916	0.006420267221933021	0.008953669963560645
1.24450005e7	0.00781933508311461	0.004666083406240887	0.005920093321668125
1.24550005e7	0.01900314407249861	0.006473090438320696	0.00895135934899205
1.24650005e7	0.014688940092165897	0.007776497695852536	0.011040706605222732
1.24750005e7	0.017752269087026155	0.009254315714539952	0.01086788871092128
1.24850005e7	0.01227089158123641	0.005785958372165268	0.006150978564771669
1.24950005e7	0.01198731919952447	0.006142262730334853	0.006921603592893467
1.25050005e7	0.011194596235579843	0.007969034608378871	0.005768063145112328
1.25150005e7	0.020108307218648633	0.020644345483534002	0.01518500192423992
1.25250005e7	0.014398985093561687	0.013447510307643512	0.004072312083729782
1.25350005e7	0.014334705075445818	0.004618198445358939	0.0019204389574759941
1.25450005e7	0.017420452966513827	0.005036820897596221	0.007197443379185772
1.25550005e7	0.016985735735735738	0.005036286286286286	0.009484484484484485
1.25650005e7	0.015737659456461446	0.009798484008134592	0.008892586430024031
1.25750005e7	0.01987816043383337	0.0037326572293823516	0.010268328755546166
1.25850005e7	0.011928289102202146	0.0015527950310559007	0.005458309806135893
1.25950005e7	0.01765932287776948	0.01160692058750311	0.009024147373661936
1.26050005e7	0.016906351652114366	0.007062146892655367	0.00955315870570108
1.26150005e7	0.017561039300169733	0.006397702049875963	0.013696305000652827
1.26250005e7	0.011669530355097366	0.007016036655211912	0.009163802978235968
1.26350005e7	0.01674065852756197	0.006844247132815391	0.0037119250215809593
1.26450005e7	0.0202991452991453	0.006773958901618475	0.0009092562284051645
1.26550005e7	0.014857651245551601	0.011536180308422302	0.002633451957295374
1.26650005e7	0.00875447672105054	0.005504708847327231	0.006897466507494362
1.26750005e7	0.014376560549313357	0.01068976279650437	0.012219101123595507
1.26850005e7	0.011954452255418866	0.008970415934387814	0.013210310486233156
1.26950005e7	0.00931387767773983	0.004708682603746249	0.011838973403704855
1.27050005e7	0.014199255121042831	0.01714773432650528	0.0127870887647424
1.27150005e7	0.016229348882410108	0.010787172011661808	0.014732750242954324
1.27250005e7	0.013518602199126373	0.014987196866998042	0.011327007079379425
1.27350005e7	0.014818814494840411	0.012239020878329733	0.01617470602351812
1.27450005e7	0.023381807812945545	0.028942115768463075	0.02406615340747077
1.27550005e7	0.01888297872340425	0.007446808510638298	0.006536643026004729
1.27650005e7	0.014616806937005863	0.008575618464677378	0.0048074470798265745
1.27750005e7	0.01752347096891806	0.011621547716707684	0.0019323671497584538
1.27850005e7	0.01081812035158891	0.0080009015100293	0.003515889114266396
1.27950005e7	NaN	NaN	NaN
