# Supplementary material for: Admixture of evolutionary rates across a butterfly hybrid zone
Source: eLife. 2022 Jun 15;11:e78135. doi: 10.7554/eLife.78135 (PMC9246367; doi:10.7554/eLife.78135)
Supplement: Figure 2—source data 2. [file elife-78135-fig2-data2.zip › Dxy_Pi_10kbWindows_10kbIncrements/Chromosome20.csv]

Position	Dxy	Pi_XY	Pi_KM
5000.5	0.010385700129583049	0.009794953883680157	0.007027974693193079
15000.5	0.013199827734711454	0.012273901808785528	0.007958656330749355
25000.5	0.009683098591549297	0.006602112676056339	0.010211267605633801
35000.5	0.007401315789473684	0.007858187134502924	0.005307017543859649
45000.5	0.011034901082493468	0.01479096677864875	0.006103023516237402
55000.5	0.010065858404430474	0.010926508007783267	0.009130369705133961
65000.5	0.006188256188256188	0.005661005661005661	0.00574980574980575
75000.5	0.00818772080588179	0.009643846080397213	0.005958178172443426
85000.5	0.007378712414683635	0.007102010699133001	0.00531267293857222
95000.5	0.008328375966686495	0.0066428713067618475	0.00297441998810232
105000.5	0.0027952480782669465	0.003668763102725368	0.0006988120195667366
115000.5	0.017519804996953076	0.023461304082876295	0.004875076173065204
125000.5	0.007023538344722854	0.007213363705391041	0.002733485193621867
135000.5	0.014804964539007093	0.01867612293144208	0.005035460992907803
145000.5	0.011512360639844885	0.010825658426240102	0.008951365325577639
155000.5	0.011654046379555133	0.013132986275437767	0.009007729925855813
165000.5	0.010881877022653723	0.007928802588996763	0.009271844660194175
175000.5	0.014285118451785116	0.007757757757757757	0.01256256256256256
185000.5	0.012431521281078802	0.011518471695462844	0.010478999859530833
195000.5	0.01246903662047265	0.00997522929637812	0.01233179353283792
205000.5	0.013008892594136448	0.008163123523690427	0.014617201611782687
215000.5	0.012732523252325233	0.008588358835883589	0.011236123612361235
225000.5	0.012151536812008578	0.01233023588277341	0.01076959733142721
235000.5	0.016400829052897175	0.015589799044786879	0.017013607281247182
245000.5	0.012476722532588448	0.012228429546865302	0.009708255741775295
255000.5	0.008719931271477662	0.008848797250859108	0.008694158075601375
265000.5	0.009427609427609429	0.00920314253647587	0.006823793490460155
275000.5	0.010399871009351821	0.008814360958830486	0.008620874986563474
285000.5	0.01278556593977155	0.013975424022152995	0.014832121841467639
295000.5	0.011900625434329397	0.01187167014130183	0.012462358119064165
305000.5	0.013839179193509897	0.013004056311142926	0.01366420106577587
315000.5	0.01107209737827715	0.01203183520599251	0.011161048689138578
325000.5	0.004151002506265664	0.0032111528822055136	0.004918546365914786
335000.5	0.008104058839553258	0.008535367293198946	0.008934895123944431
345000.5	0.011841397849462365	0.010833333333333334	0.011978494623655916
355000.5	0.006773958901618478	0.007031581499666606	0.006776989755713159
365000.5	0.009919161923616268	0.010104759547966675	0.00948610080013198
375000.5	0.010499897561975002	0.008246261012087686	0.011145257119442736
385000.5	0.012051513329324514	0.004058929645219483	0.011535377831228705
395000.5	0.014535519125683063	0.007431693989071039	0.013901639344262298
405000.5	0.0129764801297648	0.010717182250028967	0.01337040899084695
415000.5	0.011526567332021365	0.0029519257801518136	0.013363321150782493
425000.5	0.012043409211222865	0.008381859890594671	0.013252161637550731
435000.5	0.007343941248470014	0.008567931456548349	0.005303957568339454
445000.5	0.005515387467556543	0.004542083796811272	0.006377456433073786
455000.5	0.008388338833883388	0.004812981298129813	0.009955995599559956
465000.5	0.013724148418491488	0.011329075425790753	0.01742700729927008
475000.5	0.014260831700413673	0.016002612671456563	0.014064881341171346
485000.5	0.01645893256631512	0.011665068712048579	0.013870246085011185
495000.5	0.020165745856353588	0.006721915285451197	0.01278084714548803
505000.5	0.010076018359150889	0.004374641422834194	0.007687894434882386
515000.5	0.010546162771423838	0.004433946626885463	0.010144206862257584
525000.5	0.008130081300813009	0.005335365853658537	0.007748983739837397
535000.5	0.02077914034435774	0.014368883934101328	0.013427474297039515
545000.5	0.015556180301752412	0.0073563864679973764	0.01651204198294443
555000.5	0.010537407797681772	0.010186160871092378	0.009441517386722866
565000.5	0.01176203451407811	0.009960641840750833	0.009627611262488647
575000.5	0.007014874915483434	0.008620689655172414	0.005138607167004735
585000.5	0.015865639936271905	0.009869003363427156	0.014037882811117012
595000.5	0.016828294352538506	0.011028712683019587	0.009868796349115801
605000.5	0.01202541827541828	0.010215572715572715	0.011486486486486485
615000.5	0.011014492753623187	0.009371980676328502	0.009855072463768117
625000.5	0.011359438492796454	0.012005910602142593	0.01014653367811846
635000.5	0.011544613672717157	0.011648932470964601	0.012657347520689897
645000.5	0.011350118953211736	0.0021147237642083	0.011802802008987574
655000.5	0.015883785664578983	0.016318719554627697	0.014057063326374391
665000.5	0.011799982742255586	0.010484079730779187	0.00838726378462335
675000.5	0.017438536306460837	0.008461978273299026	0.01200686106346484
685000.5	0.019950564971751412	0.020480225988700564	0.023022598870056497
695000.5	0.010063368618132064	0.006372866709872543	0.011147116007777054
705000.5	0.012537033022617237	0.01268155213526989	0.011633788568538193
715000.5	0.007494078248795231	0.007596177407498163	0.006910071061014458
725000.5	0.007464937415171167	0.006509827577539838	0.006695822651183832
735000.5	0.010211524434719182	0.010778831347759138	0.009093119377583274
745000.5	0.009044233807266986	0.011413902053712477	0.006887835703001581
755000.5	0.008871518084248402	0.009274768906259693	0.008424840250635893
765000.5	0.010953849028400596	0.006819880418535127	0.011285500747384155
775000.5	0.007703644158628081	0.009869596284387282	0.007252590210789567
785000.5	0.008367959372114497	0.008108264081255772	0.008783471837488458
795000.5	0.011389487547892721	0.0075730363984674335	0.010919540229885057
805000.5	0.006247053276756246	0.003653936822253654	0.005657708628005659
815000.5	0.011854829313759759	0.012000466037516021	0.013305371082372132
825000.5	0.01579238371691202	0.014168221715391524	0.009966134494436384
835000.5	0.00884767082400597	0.005596418292292933	0.007120776036669863
845000.5	0.0076460787813875985	0.00517672259907176	0.008877781744615018
855000.5	0.013851092038238784	0.007780336333821784	0.014583769450840835
865000.5	0.011655621439367513	0.008429252412510172	0.011301011510289501
875000.5	0.015284662761003454	0.007210455159981974	0.01333934204596665
885000.5	0.014320069960647134	0.010676286255647864	0.013525725112957295
895000.5	0.014252226910454758	0.00993905297702766	0.013314580403187998
905000.5	0.02745098039215686	0.035294117647058816	0.03137254901960784
915000.5	0.0026178010471204186	0.0	0.0031413612565445023
925000.5	0.0054844606946983536	0.0	0.006093845216331505
935000.5	0.010195859675220032	0.004524606421222263	0.00696665427048469
945000.5	0.013477088948787063	0.00434261755016472	0.01052211240890486
955000.5	0.007259528130671505	0.00534381931841097	0.0070780399274047185
965000.5	0.014416315049226434	0.002109704641350211	0.007735583684950775
975000.5	0.019252548131370333	0.0028312570781426952	0.00520951302378256
985000.5	0.019405066232860795	0.006507088078085058	0.010674723061430013
995000.5	0.014641608391608394	0.0026952214452214455	0.0038170163170163176
1.0050005e6	0.017286148824096743	0.008049558572594406	0.00721121744936568
1.0150005e6	0.013282873256159095	0.00875630750964678	0.007064410804392995
1.0250005e6	0.018416206261510127	0.004788213627992634	0.012007366482504602
1.0350005e6	0.015420693575895393	0.008953951108584423	0.011010043585370478
1.0450005e6	0.01665472779369628	0.008118433619866285	0.005826170009551098
1.0550005e6	0.014161421695668272	0.005862026409971615	0.0014809329877823025
1.0650005e6	0.01713197969543147	0.013959390862944163	0.005245346869712352
1.0750005e6	0.01475221999427098	0.007925140838346223	0.0025589611381648045
1.0850005e6	0.013975652731058788	0.010812109562710235	0.00807304180682364
1.0950005e6	0.009848484848484848	0.00918560606060606	0.01034090909090909
1.1050005e6	0.011972683264177037	0.008385200553250345	0.015560165975103736
1.1150005e6	0.010245901639344265	0.004457865976416451	0.013517400057520855
1.1250005e6	0.007479919678714859	0.0	0.010783132530120481
1.1350005e6	0.009666961391099323	0.001856763925729443	0.014241084585912174
1.1450005e6	0.0076931183475603335	0.00569079987353778	0.008515122773738011
1.1550005e6	0.00822729267222466	0.008483252888693872	0.006991370484130467
1.1650005e6	0.013261874737284575	0.011265237494745691	0.005329970575872216
1.1750005e6	0.013522112631244032	0.006363347120585428	0.007720861172976984
1.1850005e6	0.01679410158383397	0.009375568905880212	0.0080466047697069
1.1950005e6	0.021049222797927456	0.008419689119170985	0.00846286701208981
1.2050005e6	0.003460207612456747	0.003460207612456747	0.003690888119953864
1.2150005e6	0.009772760485167321	0.012604120999561597	0.007189829022358614
1.2250005e6	0.011405137728257507	0.010151655834107088	0.01059733828536057
1.2350005e6	0.014991181657848325	0.008852258852258854	0.011490978157644827
1.2450005e6	0.013414087034544641	0.01471511888739345	0.010928667563930013
1.2550005e6	0.01367730190667816	0.014132413528791798	0.010846028552265975
1.2650005e6	0.011256172064607918	0.010963260523893214	0.006008871035233075
1.2750005e6	0.014382301168186909	0.013082093134901584	0.009137461993919026
1.2850005e6	0.0070255079982706435	0.007133592736705579	0.005533938607868568
1.2950005e6	0.03333333333333333	0.03274853801169591	0.0280701754385965
1.3050005e6	0.01210691823899371	0.001886792452830189	0.006289308176100628
1.3150005e6	0.0029239766081871343	0.0	0.005847953216374269
1.3250005e6	0.007635882635882635	0.008537758537758537	0.00735930735930736
1.3350005e6	0.011935208866155157	0.010997442455242966	0.009548167092924128
1.3450005e6	0.013204747774480713	0.017210682492581602	0.006449060336300693
1.3550005e6	0.01490224129709108	0.012160228898426322	0.007963757749165475
1.3650005e6	0.008953722334004025	0.007042253521126762	0.007860496311200536
1.3750005e6	0.012890855457227143	0.009498525073746312	0.01418289085545723
1.3850005e6	0.008652333508127948	0.007647264464254501	0.007795839888131447
1.3950005e6	0.01675941917738118	0.01388089298279281	0.01119426853451033
1.4050005e6	0.013145703034514707	0.009728978457261988	0.0039842483205930045
1.4150005e6	0.007657173562600754	0.0041196489342647325	0.003474834318466774
1.4250005e6	0.012854308390022676	0.0088718820861678	0.004489795918367347
1.4350005e6	0.011660013306719891	0.0039254823685961416	0.008795741849634066
1.4450005e6	0.008984958089332874	0.005224480422551383	0.009254793891376737
1.4550005e6	0.019179574056147144	0.016214908034849953	0.0034849951597289448
1.4650005e6	0.021963314024925403	0.014042478497454802	0.00479199578725645
1.4750005e6	0.013844515441959531	0.003194888178913738	0.005734414680101581
1.4850005e6	0.00945753033547466	0.0013680704258862717	0.005591244349274327
1.4950005e6	0.01677250138045279	0.011641818516473404	0.0023007546475243886
1.5050005e6	0.01707693947144075	0.006340579710144928	0.0013640238704177323
1.5150005e6	0.017416934619506965	0.008440514469453375	0.0023579849946409426
1.5250005e6	0.014069264069264065	0.015422077922077922	0.0035714285714285713
1.5350005e6	0.01918922353539204	0.006036345151861736	0.00223662472995298
1.5450005e6	0.014681208053691275	0.00890193885160328	0.006767337807606263
1.5550005e6	0.019142857142857142	0.009746031746031746	0.009104761904761904
1.5650005e6	0.021279258981099017	0.006446363750156465	0.010514457378895985
1.5750005e6	0.010952380952380951	0.007619047619047619	0.004190476190476191
1.5850005e6	0.014564299047057671	0.004617349444935652	0.012240888102957067
1.5950005e6	0.01039147182656992	0.008734211233539372	0.011179790378930392
1.6050005e6	0.01199479547857201	0.003944051394649101	0.013239001382451005
1.6150005e6	0.009938001458789205	0.0031911013858497445	0.007184536834427426
1.6250005e6	0.016541312404621755	0.005559189012426423	0.00882930019620667
1.6350005e6	0.012932308601832691	0.004630998127894374	0.009853187506158241
1.6450005e6	0.015560963114754101	0.011398565573770494	0.0047814207650273225
1.6550005e6	0.017580504786771107	0.01897302001740644	0.013751087902523934
1.6650005e6	0.010686218133026644	0.006708836496070539	0.010376333780589102
1.6750005e6	0.009320314481359369	0.00486093499027813	0.009569701580860596
1.6850005e6	0.007924743443557583	0.0025465602432535157	0.010186240973014063
1.6950005e6	0.008615632790731778	0.004912743804076844	0.010426748790145183
1.7050005e6	0.009495101733232857	0.0051996985681989445	0.010871640291384075
1.7150005e6	0.011659302896416299	0.010996563573883162	0.011094747177221405
1.7250005e6	0.011072261072261072	0.006787330316742082	0.005841217605923489
1.7350005e6	0.008613938919342205	0.006786739754633255	0.010023492560689113
1.7450005e6	0.0045931758530183735	0.003937007874015748	0.004855643044619423
1.7550005e6	0.013002364066193851	0.0	0.007092198581560284
1.7650005e6	0.007270083605961471	0.003271537622682661	0.00905125408942203
1.7750005e6	0.009695958472376719	0.010233592880978866	0.008809788654060065
1.7850005e6	0.0089855423632986	0.009449963653985946	0.00752766335514094
1.7950005e6	0.013165266106442579	0.014925970388155262	0.009091636654661865
1.8050005e6	0.01023457343493202	0.009786343941431346	0.008606006275212909
1.8150005e6	0.009214401063930846	0.009214401063930846	0.006307590006649568
1.8250005e6	0.014083683964469379	0.01344086021505376	0.012505843852267414
1.8350005e6	0.012453684643886374	0.01166460820639495	0.010182516810758884
1.8450005e6	0.013049876084262698	0.006505576208178439	0.008446922759190418
1.8550005e6	0.009884884884884886	0.009175842509175844	0.005249694138583028
1.8650005e6	0.010043897318446415	0.008135318255558736	0.006899513312338964
1.8750005e6	0.008561967833491013	0.00857773573005361	0.007644276253547776
1.8850005e6	0.009179666772789983	0.00838374190809721	0.009444975061020908
1.8950005e6	0.011507671781187457	0.012953079830998445	0.01156326439848788
1.9050005e6	0.008487254732723402	0.00986823177398009	0.007721963289026986
1.9150005e6	0.007758236156248009	0.008060918881029758	0.007850634040655067
1.9250005e6	0.005214021948301868	0.004654912362823113	0.004691319498621729
1.9350005e6	0.012217965091528308	0.010429970200085145	0.01255002128565347
1.9450005e6	0.010967394233360279	0.011694960926973861	0.009485313931554835
1.9550005e6	0.009402586099714037	0.00876538604998135	0.010555762775083927
1.9650005e6	0.007436894402271184	0.007807196198234895	0.0075541566376596935
1.9750005e6	0.014267091541135571	0.013132483584395518	0.013576670529161838
1.9850005e6	0.009302325581395349	0.004761904761904762	0.00939091915836102
1.9950005e6	0.006414926339647078	0.006799417192812045	0.005293831957260806
2.0050005e6	0.01489174634575228	0.014726893065171996	0.008814155401692494
2.0150005e6	0.006091954022988504	0.006781609195402299	0.004750957854406129
2.0250005e6	0.007792420206551708	0.006892845460068227	0.007084443198280292
2.0350005e6	0.011181640625000001	0.010579427083333334	0.0108203125
2.0450005e6	0.014054054054054054	0.014009009009009012	0.012882882882882881
2.0550005e6	0.010414822682480675	0.009913258983890954	0.010845577388328316
2.0650005e6	0.008383912696952977	0.009104285451535772	0.008129483170866288
2.0750005e6	0.009800995024875622	0.008905472636815919	0.009930348258706468
2.0850005e6	0.004399092970521543	0.003401360544217687	0.004208616780045351
2.0950005e6	0.006106770833333334	0.006614583333333333	0.003843750000000001
2.1050005e6	0.00492806427503737	0.006189275037369207	0.0035313901345291475
2.1150005e6	0.0053633681952266025	0.004670599803343166	0.0030660588182712073
2.1250005e6	0.00766815601980437	0.006500825182143864	0.005305317393229481
2.1350005e6	0.013986645009926005	0.005504421584551525	0.0030680382602418332
2.1450005e6	0.00803151992726171	0.006061524473405061	0.005859473657624894
2.1550005e6	0.006783587028457975	0.005698948452092065	0.005235679094051033
2.1650005e6	0.006084326221483329	0.0067193128290385165	0.004331763184631016
2.1750005e6	0.005777706116306568	0.007416962270235407	0.003697731914436203
2.1850005e6	0.007652082133947417	0.008875455766647477	0.0052964881980426025
2.1950005e6	0.013398314353728367	0.015055008685581935	0.013009071607797722
2.2050005e6	0.012360838244924685	0.010396201702685003	0.009593975114603798
2.2150005e6	0.010680513340087808	0.007598784194528876	0.009219858156028366
2.2250005e6	0.014188994526073176	0.012460386055891672	0.011783347738403917
2.2350005e6	0.011889404884760922	0.00997592019263846	0.009614723082215343
2.2450005e6	0.009508297137765897	0.008603407951887737	0.008341686156587593
2.2550005e6	0.007857306721725167	0.00823009864647855	0.006297315898141777
2.2650005e6	0.01130105553005966	0.012620468104635152	0.0012238029677221966
2.2750005e6	0.011497450162262399	0.00818266110338433	0.004330088085303663
2.2850005e6	0.012596899224806203	0.011103036175710594	0.007881136950904392
2.2950005e6	0.014901241041775913	0.007996853696906135	0.005523509875895823
2.3050005e6	0.013886375972498642	0.011850913696399493	0.004595621494481636
2.3150005e6	0.00959933222036728	0.006492301984789464	0.008439992580226303
2.3250005e6	0.005370625286780961	0.004275643432194552	0.004830434238518333
2.3350005e6	0.009510255715189304	0.01265022137887413	0.004680581910183428
2.3450005e6	0.00582283314242077	0.0037705231004200074	0.004982817869415806
2.3550005e6	0.004405449429883014	0.003702058344439508	0.004087072412261218
2.3650005e6	0.00951761645779144	0.007015054780483959	0.005816978008985576
2.3750005e6	0.009779137839276211	0.010555259890012417	0.006954053574596416
2.3850005e6	0.010829253819908027	0.006675567423230975	0.004361370716510903
2.3950005e6	0.013077418316433284	0.005512634798004185	0.009480122324159023
2.4050005e6	0.011734477643568553	0.004926891290527654	0.004153422335240517
2.4150005e6	0.014429214540079284	0.012228717328495599	0.010414566955586912
2.4250005e6	0.005930375847196548	0.006007393715341959	0.004805914972273566
2.4350005e6	0.007328550489855743	0.006017125665355241	0.006865694669443802
2.4450005e6	0.008678237650200267	0.006008010680907877	0.00801068090787717
2.4550005e6	0.0050271403898346926	0.004009375771033802	0.0026646928201332345
2.4650005e6	0.00736168947055324	0.004659924648026967	0.006047987309141384
2.4750005e6	0.00930653928512601	0.00974578597704936	0.0013177400757700543
2.4850005e6	0.009295154185022027	0.009456681350954477	0.0077885462555066075
2.4950005e6	0.012288028347253855	0.01073146038977474	0.011885598582637305
2.5050005e6	0.009850194951775087	0.006737806963540598	0.008947260414529036
2.5150005e6	0.012348604528699314	0.00621379673512375	0.007898894154818325
2.5250005e6	0.009006446719757298	0.004117232786174765	0.0014952055907687307
2.5350005e6	0.014427639383155394	0.005782918149466192	0.009323843416370109
2.5450005e6	0.010637676076918581	0.007481442515635046	0.010883160909462859
2.5550005e6	0.010782477498569275	0.008090109775766088	0.01139378804432652
2.5650005e6	0.006680139216346696	0.005192545189177051	0.007028180083080723
2.5750005e6	0.0076854422848076165	0.006941689805632686	0.007668914451937061
2.5850005e6	0.0077945677123182865	0.005196378474878857	0.008888038765621015
2.5950005e6	0.009732658172710443	0.004437547642382664	0.010475879342262876
2.6050005e6	0.009699276034898832	0.007270589691231979	0.009145473671183712
2.6150005e6	0.00849094976611755	0.004398006914785439	0.008735001016880212
2.6250005e6	0.014387936858915302	0.0081997420305878	0.014556845402616545
2.6350005e6	0.0069869934429753824	0.007900677200902935	0.005632591637106309
2.6450005e6	0.006509838733540465	0.00680574049415594	0.005967352172412092
2.6550005e6	0.00799014151693433	0.007632373986325329	0.004250808289606191
2.6650005e6	0.011309006660874603	0.010860121633362294	0.008132059079061687
2.6750005e6	0.011099590577976286	0.009278460147817302	0.00956027011219227
2.6850005e6	0.012366099558916195	0.008769166141566897	0.007498424700693132
2.6950005e6	0.007552443965738321	0.004975124378109453	0.006565112581422784
2.7050005e6	0.01116240688701548	0.01032606271466167	0.009465185779918816
2.7150005e6	0.01116546150574224	0.002788411550640389	0.008431400349732976
2.7250005e6	0.01203833567087424	0.00464586255259467	0.009221598877980365
2.7350005e6	0.014525124539744421	0.004900368204461772	0.00838206627680312
2.7450005e6	0.008724027703782635	0.010699698099804653	0.0009767359261232465
2.7550005e6	0.013152658389048071	0.0164756446991404	0.0011142948105698823
2.7650005e6	0.011076204285484129	0.010257236453466516	0.00541324311261479
2.7750005e6	0.004116599910992434	0.003210630046411088	0.004399516816072225
2.7850005e6	0.0038522954091816373	0.004151696606786427	0.003784431137724551
2.7950005e6	0.008198455516767164	0.00999682640431609	0.00954194435628901
2.8050005e6	0.009078076323987537	0.003066588785046729	0.009637850467289719
2.8150005e6	0.013860369609856262	0.010677618069815195	0.01159479808350445
2.8250005e6	0.007127192982456141	0.006119128466327108	0.007710809281267685
2.8350005e6	0.005437799646732275	0.005021448397678526	0.005268735806207418
2.8450005e6	0.011243386243386244	0.011220580186097428	0.011056376573617953
2.8550005e6	0.014191742985899113	0.01119348742549789	0.011687745311818577
2.8650005e6	0.009271874053890404	0.007619335957210618	0.007478050257341811
2.8750005e6	0.010001646361540995	0.009987926682032707	0.007145209087915707
2.8850005e6	0.010093167701863354	0.007028440666884603	0.0075514874141876425
2.8950005e6	0.010416666666666666	0.009280692729766804	0.009507887517146778
2.9050005e6	0.010369389813414018	0.01077912254160363	0.009657085224407464
2.9150005e6	0.016383495145631064	0.013349514563106795	0.01553398058252427
2.9250005e6	0.014201983769161408	0.01307484220018034	0.012804328223624888
2.9350005e6	0.014205816554809842	0.014093959731543622	0.014496644295302013
2.9450005e6	0.011939971519333991	0.010187315149523498	0.011217000766787163
2.9550005e6	0.00880736910148675	0.006948933419521654	0.007778496013790132
2.9650005e6	0.011829542263409156	0.007441729851165403	0.010081437798371246
2.9750005e6	0.010606060606060605	0.009950248756218905	0.008738127544097694
2.9850005e6	0.010347735824575061	0.01067211625794732	0.008732321266381212
2.9950005e6	0.009980273062347505	0.009344338888023673	0.00806727923999377
3.0050005e6	0.012809612877628518	0.008898713370741938	0.012356175253641672
3.0150005e6	0.014589743589743591	0.010256410256410256	0.009374358974358975
3.0250005e6	0.011252943695140226	0.005138086062941554	0.007396703061442946
3.0350005e6	0.013995228584110076	0.006102973812694185	0.003928095872170439
3.0450005e6	0.016508996475607492	0.010341309590057505	0.0063439065108514174
3.0550005e6	0.012207632334837916	0.0071125700998495404	0.006647517439474764
3.0650005e6	0.019656611039794606	0.006151048352588788	0.00558408215661104
3.0750005e6	0.016133591793877716	0.006582666989742348	0.009191503109603422
3.0850005e6	0.012034605803541371	0.005554433447788326	0.0036086985794115674
3.0950005e6	0.01178835289004781	0.008094306823120382	0.00126032159930465
3.1050005e6	0.018770724774988156	0.006197694615506079	0.0027159324174956577
3.1150005e6	0.015818574873201957	0.00540450652698096	0.004356863723289266
3.1250005e6	0.015243040836512645	0.012681927370354671	0.004126042108237954
3.1350005e6	0.014597286622016141	0.014382620642280611	0.0037437746865876696
3.1450005e6	0.01358447488584475	0.010882800608828005	0.0032267884322678838
3.1550005e6	0.014258418054654264	0.013483308097195182	0.0015574302401038288
3.1650005e6	0.008433533734134939	0.011857047428189714	0.000501002004008016
3.1750005e6	0.010815658963807116	0.007597340930674265	0.0013717421124828538
3.1850005e6	0.011797385620915033	0.002875816993464052	0.0045490196078431374
3.1950005e6	0.01243093922651934	0.003990178023327195	0.010313075506445675
3.2050005e6	0.00788049870618678	0.009480122324159021	0.005043519171959539
3.2150005e6	0.00862242332830568	0.007692307692307692	0.007833081950729008
3.2250005e6	0.012025316455696204	0.008240258128567884	0.010990320178704393
3.2350005e6	0.01228443184502717	0.007825419324356249	0.010181904086935978
3.2450005e6	0.005934242181234964	0.004865009355787223	0.005859395883453622
3.2550005e6	0.009414225941422596	0.00822873082287308	0.008535564853556483
3.2650005e6	0.013176574977817213	0.010795622596864833	0.007216799763383614
3.2750005e6	0.011000184877056757	0.008165403340112159	0.008948049547051211
3.2850005e6	0.010045550675126079	0.008378070603546445	0.010205520308009326
3.2950005e6	0.011102193686463353	0.009798020331728198	0.011115569823434989
3.3050005e6	0.01398953301127214	0.012037037037037035	0.012592592592592593
3.3150005e6	0.008511377453534827	0.006340107694980023	0.007747090498523536
3.3250005e6	0.011678811500875559	0.00948991696322657	0.011941478845393436
3.3350005e6	0.009910860896082571	0.006098991320666197	0.01021581046211588
3.3450005e6	0.008377491799142064	0.009967196568256372	0.004925561443350996
3.3550005e6	0.0043355793659560354	0.00362679038256195	0.002783607643874958
3.3650005e6	0.0033591205211726395	0.0020584509591024245	0.003148751357220413
3.3750005e6	0.003908627065487056	0.001966016008987502	0.00409118569489304
3.3850005e6	0.01189548847776696	0.007659850697825381	0.005452775073028238
3.3950005e6	0.00972927241962775	0.00849157109732406	0.007620480040107791
3.4050005e6	0.016058346415489273	0.01010596546310832	0.011263736263736264
3.4150005e6	0.012789040228064617	0.0051472917326575865	0.0095026924295217
3.4250005e6	0.007964257964257966	0.004662004662004663	0.005542605542605542
3.4350005e6	0.013428340784898159	0.007016890213611525	0.008109786388474914
3.4450005e6	0.013133640552995393	0.0033794162826420895	0.0074961597542242695
3.4550005e6	0.01731478853250071	0.004068502223483774	0.008212697511590502
3.4650005e6	0.01571692721465792	0.0	0.0018490502605479915
3.4750005e6	0.0176265928906774	0.00012575452716297788	0.001794097920858484
3.4850005e6	0.011014806789454679	0.0019862766341639583	0.007692307692307693
3.4950005e6	0.014862327909887361	0.002242386316228619	0.006236962870254484
3.5050005e6	0.012893755455050386	0.0024994049035943823	0.009458065539950804
3.5150005e6	0.014543161663005453	0.003864616385973477	0.003075421039785209
3.5250005e6	0.015889536497363316	0.006217041354426867	0.005517624202053843
3.5350005e6	0.016923076923076926	0.0031501831501831497	0.013391941391941392
3.5450005e6	0.011732181024068394	0.009339280735991077	0.00998048508502927
3.5550005e6	0.005402054551895147	0.001594048884165781	0.00616365568544102
3.5650005e6	NaN	NaN	NaN
3.5750005e6	0.008567622197721426	0.005030319735391401	0.007102168320470416
3.5850005e6	0.012133484020845105	0.00445783888993533	0.0064670057135681564
3.5950005e6	0.009640467279119885	0.004763525008506295	0.0037654531019621186
3.6050005e6	0.011997846903507282	0.0075075075075075074	0.007105218425973143
3.6150005e6	0.0073954833893243735	0.006368980963045913	0.006569615528182157
3.6250005e6	0.011566253753753752	0.009337462462462464	0.011524024024024025
3.6350005e6	0.009326366649811787	0.006629585931793921	0.005101410191583796
3.6450005e6	0.007519207263837962	0.004321634363541121	0.0071939933647634
3.6550005e6	0.011796154600745535	0.009270158917010005	0.008357857563272512
3.6650005e6	0.010610482792168308	0.006445336251976164	0.00430499817584823
3.6750005e6	0.010962111536824179	0.009195402298850575	0.01037037037037037
3.6850005e6	0.01104628549202645	0.00898483080513419	0.0094437961882536
3.6950005e6	0.007025824652777779	0.0037434895833333335	0.005859375
3.7050005e6	0.0050804199171723	0.002359626312241164	0.0049311374361937785
3.7150005e6	0.003284072249589491	0.0016724442011798336	0.0029435017940765075
3.7250005e6	0.0027389621465590767	0.0015088893262481136	0.00215180738699731
3.7350005e6	0.002742711151187257	0.0015779981965734896	0.002825368199579201
3.7450005e6	0.005368278621014237	0.0038828097423226266	0.004906459583480409
3.7550005e6	0.0066943127962085305	0.005331753554502369	0.0071248025276461294
3.7650005e6	0.00931886456992214	0.009594752007847466	0.008852921341426033
3.7750005e6	0.010023130300693909	0.008416859419172449	0.008519660755589823
3.7850005e6	0.009731267310427427	0.00887042443296654	0.008788082940339847
3.7950005e6	0.014479484571041033	0.012783994574432009	0.00986096982027806
3.8050005e6	0.009685802031656037	0.008356957240727617	0.00791400897708481
3.8150005e6	0.010325312945056592	0.009519526272393374	0.00920470729330635
3.8250005e6	0.005263766774641369	0.004974548819990745	0.0034397655406447633
3.8350005e6	0.00627974928130449	0.006338658749234176	0.005297139356237336
3.8450005e6	0.00895498520828336	0.008315343407691692	0.008091468777484609
3.8550005e6	0.00821575543797766	0.006790123456790124	0.007160493827160493
3.8650005e6	0.009985371748394072	0.009381161355975323	0.008586147681740125
3.8750005e6	0.013036303630363044	0.010495049504950496	0.011247524752475249
3.8850005e6	0.011446409989594175	0.009712105445716268	0.00908775580992022
3.8950005e6	0.008196721311475412	0.00819672131147541	0.0049180327868852455
3.9050005e6	0.015204589298405928	0.00614275560970657	0.015900091379835515
3.9150005e6	0.013854607428302778	0.01160672308415609	0.016090738128819934
3.9250005e6	0.006121867881548976	0.002230447987851177	0.008675018982536068
3.9350005e6	0.010027662517289074	0.006551648831622625	0.010977651597874356
3.9450005e6	0.007378209015564988	0.0033353547604608852	0.009884778653729534
3.9550005e6	0.007495777027027028	0.004856418918918919	0.008361486486486488
3.9650005e6	0.002991617073014654	0.0023996928393165673	0.0035835413067127403
3.9750005e6	0.008532863849765258	0.004530516431924882	0.009079812206572772
3.9850005e6	0.012448461782429433	0.007167776720583572	0.011100539169045354
3.9950005e6	0.009073938058513894	0.007375443750765087	0.01072346676459787
4.0050005e6	0.007901371210723727	0.006856053618643546	0.008214966488347785
4.0150005e6	0.013290160448482505	0.013402925446227206	0.013364263161286163
4.0250005e6	0.009560526464441053	0.004660227080155906	0.008405355024572105
4.0350005e6	0.013657724691599761	0.002741335421969845	0.009398864303896614
4.0450005e6	0.01074793875147232	0.007816682728343505	0.007752436020987258
4.0550005e6	0.011398502700049095	0.010033136966126658	0.006431026018654885
4.0650005e6	0.015722774359783354	0.009807014776252827	0.012294263027817215
4.0750005e6	0.01325142945448926	0.003477051460361614	0.010477515067222996
4.0850005e6	0.013564505878614552	0.009930092151255163	0.012408643152208453
4.0950005e6	0.011093585699263933	0.010585348755695759	0.008510339992989835
4.1050005e6	0.013454861111111112	0.012183779761904762	0.01416170634920635
4.1150005e6	0.010166358595194087	0.0035736290819470117	0.010067775723967961
4.1250005e6	0.01027535938449079	0.008773705878382939	0.00795032732671931
4.1350005e6	0.007872104314051878	0.0077333888195311425	0.007227077264530449
4.1450005e6	0.014636805905049491	0.012302186434043504	0.016317172733881342
4.1550005e6	0.010967714456086549	0.009711219013544594	0.01134679274214158
4.1650005e6	0.010757823871906843	0.011280931586608443	0.009934497816593888
4.1750005e6	0.011459052219921786	0.01236484932137106	0.010789049919484702
4.1850005e6	0.013567990373044526	0.008904933814681106	0.008399518652226233
4.1950005e6	0.0071543732365981485	0.007725379551256213	0.006784898562407632
4.2050005e6	0.010494045513500768	0.0067209055535903785	0.011012852257988445
4.2150005e6	0.007667194301543331	0.006034823901859912	0.0073605065294816
4.2250005e6	0.008740152952676673	0.006900120752113162	0.00861365073888793
4.2350005e6	0.00909090909090909	0.005217119650109341	0.009959387691346454
4.2450005e6	0.01190830974022749	0.007127601450355137	0.01058957929767049
4.2550005e6	0.016252739225712198	0.010013391770148528	0.013550036523009497
4.2650005e6	0.019348604826546007	0.016779788838612367	0.015818250377073906
4.2750005e6	0.01590554254488681	0.012539032006245121	0.014188134270101481
4.2850005e6	0.014695144213216502	0.016392844103687475	0.011405622489959839
4.2950005e6	0.013404392764857881	0.010156474303761126	0.014226241745621591
4.3050005e6	0.011273748798698897	0.011088933244621868	0.01311451171730613
4.3150005e6	0.010387762362148703	0.01145499822127357	0.009405905371753825
4.3250005e6	0.013252260679763019	0.01730589335827876	0.0031025880885562837
4.3350005e6	0.011989823535780014	0.013532532207426654	0.00344267619356934
4.3450005e6	0.016431234059250538	0.01088875809299588	0.00639591916813812
4.3550005e6	0.015091863517060364	0.004593175853018373	0.008640419947506561
4.3650005e6	0.015307938768244924	0.005517977928088287	0.00975436098255607
4.3750005e6	0.010036586571739347	0.003015920102837931	0.004667259962424603
4.3850005e6	0.015920915712799168	0.013284772806104753	0.011030176899063476
4.3950005e6	0.008864071944567302	0.011609907120743035	0.005218929677134012
4.4050005e6	0.011926583944350443	0.0084367362286144	0.0039857115999247985
4.4150005e6	0.016345123258306542	0.007873691153433919	0.010833539450902794
4.4250005e6	0.016227706345914562	0.009159408267662103	0.0019079220240564084
4.4350005e6	0.017224829351535836	0.011021046643913538	0.004948805460750855
4.4450005e6	0.01697556631602382	0.00865475594144821	0.006200256024934602
4.4550005e6	0.01388888888888889	0.0025754231052244297	0.0031640912435614427
4.4650005e6	0.01359158495603738	0.004718501127836855	0.0018321594623210424
4.4750005e6	0.013918886489080871	0.0052315814734821215	0.0013150947924166062
4.4850005e6	0.016768189509306263	0.007512690355329949	0.014348561759729277
4.4950005e6	0.012568488079372131	0.009144084110765586	0.006249074485413892
4.5050005e6	0.013112866074366568	0.007831523527476144	0.007344521224086871
4.5150005e6	0.007730988490911046	0.006803269872001722	0.0044960740023663555
4.5250005e6	0.007821387940841867	0.005972696245733788	0.0040702818859815445
4.5350005e6	0.00941694519603162	0.008753780041381505	0.006578598334129133
4.5450005e6	0.006897018970189701	0.005067750677506775	0.0038807588075880756
4.5550005e6	0.016342539630658605	0.012229667156942856	0.0067549163806722235
4.5650005e6	0.010188866799204771	0.007952286282306164	0.007112878285840515
4.5750005e6	0.011151786319571554	0.011287370347773032	0.008474001762592368
4.5850005e6	0.015939443834613976	0.01115989754848152	0.014032199048664469
4.5950005e6	0.011662679425837326	0.012028176501860714	0.010858585858585856
4.6050005e6	0.015716293173581836	0.004326603061903705	0.00479254493010872
4.6150005e6	0.012423487913683988	0.0071584189231248055	0.011245979873430852
4.6250005e6	0.015478312537136066	0.0106951871657754	0.008805704099821744
4.6350005e6	0.010173350962244749	0.008924636403702071	0.004510063170265903
4.6450005e6	0.008808006031941875	0.007334292960449654	0.0071972033724038665
4.6550005e6	0.012663309247500183	0.0143785125173345	0.005663820159112473
4.6650005e6	0.009767202761254314	0.008188294044209446	0.005610633766615259
4.6750005e6	0.013506971340046477	0.008068680609346759	0.0066227730441518196
4.6850005e6	0.009145632873146469	0.007344396411472134	0.0021847255148050022
4.6950005e6	0.007476294675419398	0.007439824945295405	0.00411378555798687
4.7050005e6	0.015505984766050055	0.015007254261878855	0.0041530649256438165
4.7150005e6	0.01445823177487259	0.010709801314720437	0.0039884777309993355
4.7250005e6	0.011399988367358808	0.009567847379747571	0.0074099924387832266
4.7350005e6	0.00991139124874395	0.008632502055357634	0.009975335708413264
4.7450005e6	0.013495412229589448	0.01141919496349876	0.012899336949969864
4.7550005e6	0.008290748429681678	0.007505589268604279	0.008186947727030767
4.7650005e6	0.01123827574476357	0.007386888273314866	0.0109734169218059
4.7750005e6	0.006664143962327615	0.004372687521022535	0.007568113017154391
4.7850005e6	0.009876778455284554	0.008638211382113821	0.008155487804878049
4.7950005e6	0.01089550364230093	0.006593820648078372	0.011881436824918361
4.8050005e6	0.012633806323126716	0.014189693801344286	0.012795618620861341
4.8150005e6	0.012778782399035562	0.015159734779987943	0.009656419529837252
4.8250005e6	0.007680722891566264	0.008668005354752343	0.005542168674698795
4.8350005e6	0.008672866843814584	0.009484794803661056	0.006820194862710363
4.8450005e6	0.010870761778952007	0.010127697049757816	0.009335094671950683
4.8550005e6	0.00834697217675941	0.0057010365521003815	0.007124931805782869
4.8650005e6	0.005586099950659055	0.0037710580108550073	0.00374991189116797
4.8750005e6	0.008563074352548036	0.006126427179058758	0.006583124477861318
4.8850005e6	0.009193022088353412	0.008910642570281124	0.00642570281124498
4.8950005e6	0.012047723019338742	0.01263256394260761	0.0033270950301517994
4.9050005e6	0.01491787782110363	0.01054590570719603	0.003970223325062035
4.9150005e6	0.013381995133819949	0.005293614782665878	0.0029197080291970805
4.9250005e6	0.013886300093196644	0.008480894687791238	0.007281764523143833
4.9350005e6	0.011568848758465011	0.008239277652370203	0.009179834462001503
4.9450005e6	0.01215769593956563	0.008931381806735915	0.011174063581995594
4.9550005e6	0.01436241084724508	0.011482091072968102	0.011176424484677481
4.9650005e6	0.009948415622697129	0.005711127487103906	0.0034880864652419557
4.9750005e6	0.010719316781123436	0.009332628983976052	0.0019369607325233319
4.9850005e6	0.015245478036175708	0.01016365202411714	0.010025839793281654
4.9950005e6	0.016503607075798003	0.011463583358039332	0.002786836643937148
5.0050005e6	0.011712749615975423	0.004017487888455631	0.007751388396549686
5.0150005e6	0.009394500445724473	0.006925872591373517	0.009202496057052733
5.0250005e6	0.013796035655641567	0.006538822425521933	0.015364766596293688
5.0350005e6	0.011771344073468753	0.01093470308973461	0.010506654214335748
5.0450005e6	0.00853954391072295	0.00722950024260068	0.008791848617176131
5.0550005e6	0.006611544655022916	0.007153474544778892	0.006404062925802057
5.0650005e6	0.014224821570182398	0.012357916997092254	0.008141686492201957
5.0750005e6	0.010546727203934922	0.00611678648001009	0.005877159793164333
5.0850005e6	0.009155029923055003	0.0068870523415977955	0.006440581362211456
5.0950005e6	0.006836125553629886	0.0031966108222607355	0.005723088773348737
5.1050005e6	0.005895058058891134	0.003368604605080648	0.00683232275195181
5.1150005e6	0.006574657683112369	0.0057596174744620745	0.007346229080634647
5.1250005e6	0.009430933461754555	0.0075848784011557915	0.007352114936993339
5.1350005e6	0.011455499033873577	0.005895342876296384	0.006467131984699711
5.1450005e6	0.01667273499605559	0.013623399478123669	0.014369803992960738
5.1550005e6	0.010212971926427878	0.010390448531784448	0.007912229751532752
5.1650005e6	0.016923244895730976	0.016977836008297848	0.013418495468937659
5.1750005e6	0.012544543966098429	0.011533275546566503	0.009660021188481171
5.1850005e6	0.012962962962962963	0.012976096664039927	0.011704754399789859
5.1950005e6	0.009024847632442568	0.00902484763244257	0.007770745428973277
5.2050005e6	0.010037878787878787	0.0072443181818181825	0.007632575757575756
5.2150005e6	0.009433962264150943	0.0073501553383344695	0.008592862014094113
5.2250005e6	0.010050312622118014	0.007082844861273935	0.007629933567799922
5.2350005e6	0.010937176031515656	0.011507360563964337	0.008915612689197596
5.2450005e6	0.015115559224102354	0.009836291099188335	0.012573944146375018
5.2550005e6	0.011143796046006254	0.006651825939471035	0.011777177081677002
5.2650005e6	0.010431654676258992	0.0073008260058619765	0.007556621369571009
5.2750005e6	0.008813720819437825	0.0068286485628076855	0.007294478852363559
5.2850005e6	0.0050108188133469985	0.0044129370231180964	0.005272747978590137
5.2950005e6	0.011741682974559686	0.009666132953804186	0.011931447547885905
5.3050005e6	0.00616883116883117	0.006168831168831168	0.005151515151515153
5.3150005e6	0.011734885467517837	0.010013768932281888	0.010664663912880212
5.3250005e6	0.014500941619585685	0.009086629001883239	0.011337099811676084
5.3350005e6	0.011746821448313986	0.00552791597567717	0.01113322277501382
5.3450005e6	0.014826175869120656	0.0128542214431785	0.013307040607654105
5.3550005e6	0.008939105181958435	0.005672021054542155	0.009583446773754424
5.3650005e6	0.009565563969709047	0.006709180284309818	0.009538992958682076
5.3750005e6	0.010690386812469399	0.006011642456884826	0.00806267341276318
5.3850005e6	0.008993950971028336	0.004361668258516396	0.007640878701050622
5.3950005e6	0.016905480140774257	0.01298810122339534	0.0015250544662309372
5.4050005e6	0.016630055198828434	0.00650557620817844	0.0029401824940858403
5.4150005e6	0.015424679487179488	0.010917467948717946	0.015665064102564102
5.4250005e6	0.014712382395655746	0.012376081328534442	0.014573467197070152
5.4350005e6	0.00812263876780006	0.0044754431851206046	0.00938099389712293
5.4450005e6	0.00707070707070707	0.006493506493506493	0.008003848003848003
5.4550005e6	0.00924782101434356	0.007995333196074395	0.009786562349873035
5.4650005e6	0.010700757575757574	0.008606902356902356	0.006683501683501684
5.4750005e6	0.012743823146944085	0.010966623320329431	0.009865626354573038
5.4850005e6	0.012737670825906119	0.011660724896019013	0.010516934046345811
5.4950005e6	0.00587008997147246	0.004388852315119597	0.006144393241167434
5.5050005e6	0.00860924404613725	0.005891627250850553	0.007418471496141399
5.5150005e6	0.0	0.0	0.0
5.5250005e6	0.007938102893890676	0.005526527331189711	0.007516077170418007
5.5350005e6	0.01356275303643724	0.011336032388663967	0.013189383715699504
5.5450005e6	0.013677869858809082	0.01289134438305709	0.012538367096378147
5.5550005e6	0.011393127789888921	0.012664798089899303	0.009280597944565558
5.5650005e6	0.008707804773167061	0.009460331111588905	0.007109582168709238
5.5750005e6	0.009440893395048123	0.008742928513702153	0.008845786496216293
5.5850005e6	0.009352559647903639	0.011408385452860784	0.004899235580264071
5.5950005e6	0.010721516657463648	0.012884226026136572	0.003840726424934045
5.6050005e6	0.005802273328046525	0.005445413692836372	0.005107057890563043
5.6150005e6	0.007407791131371737	0.0056637657134963396	0.006768890730763917
5.6250005e6	0.010069152415662091	0.008036632090458835	0.00859732735258387
5.6350005e6	0.004338008081768481	0.0030504714364947305	0.005055066951905555
5.6450005e6	0.005019168684422921	0.0020682001614205007	0.004519774011299435
5.6550005e6	0.0078049253441923585	0.004072134962187318	0.00665115377157262
5.6650005e6	0.011384257684019504	0.008506294658046955	0.004389248043552229
5.6750005e6	0.011036886436247458	0.007841998257333721	0.005189272920902312
5.6850005e6	0.008023340627279359	0.00598711402868952	0.005020666180403599
5.6950005e6	0.0056520770687158925	0.006626573115046219	0.003942532576010692
5.7050005e6	0.01131999191429149	0.010056599959571456	0.007782494441075398
5.7150005e6	0.014522981846272688	0.01000386249517188	0.012190034762456548
5.7250005e6	0.008996623251326578	0.010516160154365654	0.006753497346840329
5.7350005e6	0.007523972277603722	0.009399031614924523	0.004481154466913509
5.7450005e6	0.009110263216102631	0.0048108825481088255	0.007243972572439726
5.7550005e6	0.003977272727272728	0.00428030303030303	0.002393939393939394
5.7650005e6	0.010050251256281407	0.01162865610101791	0.007743847442339905
5.7750005e6	0.006843455945252354	0.006273167949814656	0.006558311947533505
5.7850005e6	0.008643943109367334	0.009113944744155632	0.00657184894556155
5.7950005e6	0.007021696252465483	0.006035502958579881	0.005207100591715976
5.8050005e6	0.011740847475717795	0.01184758245276977	0.008154552246771267
5.8150005e6	0.0065297724027882755	0.006550768455530361	0.004098429495254892
5.8250005e6	0.006939123031077055	0.007279693486590039	0.00606215410813112
5.8350005e6	0.00755372434965261	0.010664081434803685	0.004911940539667151
5.8450005e6	0.006440857770705463	0.006554519966659089	0.005622489959839358
5.8550005e6	0.011717171717171718	0.013030303030303031	0.007636363636363637
5.8650005e6	0.005125155736776532	0.006229471061275343	0.004213387699626232
5.8750005e6	0.006339387558129332	0.006975519873650961	0.0035447924892515565
5.8850005e6	0.010858391159085072	0.008952283046346267	0.008463976698363745
5.8950005e6	0.01067137215360054	0.010965465086967482	0.009394168557264096
5.9050005e6	0.0173444976076555	0.014503588516746413	0.017304625199362045
5.9150005e6	0.011451726568005638	0.01227390180878553	0.007564012215175003
5.9250005e6	0.012351861125020866	0.014410504645857677	0.009792466477494018
5.9350005e6	0.004898161305602205	0.004715153080997288	0.002936743745424795
5.9450005e6	0.011215791834903543	0.00986989681471512	0.007237924330791086
5.9550005e6	0.010782435979286372	0.010711498900475278	0.008512449457331346
5.9650005e6	0.00985090521831736	0.007121938232161875	0.008519701810436634
5.9750005e6	0.009066978648727695	0.00926196743687238	0.00797504143511748
5.9850005e6	0.011734484175914507	0.008960131524866419	0.008466913275791207
5.9950005e6	0.007996323529411764	0.00661764705882353	0.005465686274509803
6.0050005e6	0.008659331703341485	0.0050427872860635695	0.006805215973920131
6.0150005e6	0.00888204642349597	0.006789831043739144	0.009016264013895468
6.0250005e6	0.012331201137171288	0.012366737739872067	0.011570717839374557
6.0350005e6	0.009424253116913667	0.010615149376617268	0.0074805928016937195
6.0450005e6	0.009396636993076165	0.0067118835664829735	0.008958598276105696
6.0550005e6	0.010612601500668105	0.010535512385651147	0.008099496351115225
6.0650005e6	0.015421686746987955	0.016546184738955826	0.012305220883534139
6.0750005e6	0.010400348128807657	0.008093994778067886	0.010443864229765013
6.0850005e6	0.0048207958571817935	0.0032365767239029707	0.005505587353502317
6.0950005e6	0.006214835227925133	0.0020955333562980827	0.007693190951888851
6.1050005e6	0.0073174197215117925	0.00660699062233589	0.008042057402671212
6.1150005e6	0.009202971968929417	0.007767646065518406	0.01040189125295508
6.1250005e6	0.0049770290964777945	0.0033180193976518634	0.006636038795303727
6.1350005e6	0.009709821428571427	0.00974702380952381	0.01043154761904762
6.1450005e6	0.008418972332015811	0.009117259552042161	0.008010540184453229
6.1550005e6	0.009502515371716041	0.009502515371716043	0.00991242779951556
6.1650005e6	0.0077037573417008615	0.007281358114088021	0.00484351114329391
6.1750005e6	0.012202732886611485	0.01080672710550519	0.010918407567993694
6.1850005e6	0.009930605407992343	0.008764058387173965	0.007980378080880594
6.1950005e6	0.009450784593437945	0.01087731811697575	0.005729909652876843
6.2050005e6	0.015071368597816963	0.0010495382031905961	0.013585222502099075
6.2150005e6	0.008021025325960817	0.0	0.006840057341798074
6.2250005e6	0.005158306652436855	0.0	0.006759160441124154
6.2350005e6	0.012777777777777777	0.010666666666666666	0.012788888888888888
6.2450005e6	0.015201739378386085	0.016253207869974338	0.010493299116053605
6.2550005e6	0.011575198316334788	0.01448923425611138	0.007965031568722681
6.2650005e6	0.014253235396991958	0.013746065057712488	0.009024134312696748
6.2750005e6	0.011098630723149337	0.007113821138211382	0.007060333761232347
6.2850005e6	0.013982914248871698	0.009912959381044487	0.0068020631850419086
6.2950005e6	0.014406707524685055	0.013747020769492682	0.012631937351038475
6.3050005e6	0.007800224466891134	0.005836139169472503	0.00787878787878788
6.3150005e6	0.011069142797188123	0.010072395341517154	0.01030322106809359
6.3250005e6	0.009278117221090745	0.007467752885268161	0.00950441276306857
6.3350005e6	0.011278615298715801	0.010552763819095477	0.011501954215522055
6.3450005e6	0.00973969252271139	0.007468553459119496	0.010255066387141857
6.3550005e6	0.012643678160919542	0.007471264367816092	0.010026525198938992
6.3650005e6	0.021703873306620877	0.01187750429307384	0.016962411753482162
6.3750005e6	0.012542955326460485	0.012164948453608245	0.012261168384879725
6.3850005e6	0.014084797492369875	0.01229068712364926	0.0134290192196651
6.3950005e6	0.015256588072122051	0.014840499306518725	0.011502542764678688
6.4050005e6	0.017041346217051206	0.01423124958916716	0.012239531979228292
6.4150005e6	0.008987575997885276	0.007242928892413428	0.007560137457044674
6.4250005e6	0.009632257572289615	0.006332494087129014	0.010879682612344546
6.4350005e6	0.010126918984648124	0.005509955920352636	0.012494300045599633
6.4450005e6	0.007015109466543323	0.007169287696577244	0.006567992599444959
6.4550005e6	0.011928891140950934	0.010978802466007938	0.01202601131661177
6.4650005e6	0.015084768388733148	0.015285008677079165	0.01527165932452276
6.4750005e6	0.009186961640949369	0.008272913180888642	0.00976637541054719
6.4850005e6	0.010023310023310025	0.013153513153513152	0.007832167832167832
6.4950005e6	0.005534471853257432	0.005466702810156321	0.0041565013102015
6.5050005e6	0.010167183244106322	0.009627125011740395	0.010913872452333991
6.5150005e6	0.013681592039800993	0.014227110063716505	0.009112333071484683
6.5250005e6	0.013970370370370367	0.010548148148148147	0.012325925925925924
6.5350005e6	0.01312315971164585	0.012640877246420957	0.011270179713676515
6.5450005e6	0.012101210121012103	0.009586672953009585	0.011252553826811252
6.5550005e6	0.014117398903151931	0.013469535346230336	0.012113541854999096
6.5650005e6	0.01205182818601349	0.009336173233936812	0.011317003904863331
6.5750005e6	0.012425261584454408	0.007473841554559043	0.012630792227204785
6.5850005e6	0.01156658276399377	0.010008390267289944	0.010763514323384875
6.5950005e6	0.012730478007051613	0.011675625686376508	0.010681463499219699
6.6050005e6	0.00866153390583358	0.008093969006021122	0.006356726877899515
6.6150005e6	0.0170913823811481	0.015687080421975613	0.0156596794081381
6.6250005e6	0.012424523920111473	0.011031119368323268	0.009444186406564482
6.6350005e6	0.014373613072422834	0.008371999193060321	0.013368300719521217
6.6450005e6	0.00960932577189666	0.007981516488132745	0.010586011342155009
6.6550005e6	0.01038975021533161	0.008828596037898363	0.010809646856158484
6.6650005e6	0.012084181941615748	0.011507128309572304	0.012355736591989137
6.6750005e6	0.0077581309473086215	0.006568669223121715	0.007825592955546086
6.6850005e6	0.014971939152267024	0.010375129227588244	0.015211933244720132
6.6950005e6	0.013222543352601155	0.011416184971098267	0.01398843930635838
6.7050005e6	0.007458783161770858	0.004372750857812369	0.00825173654699138
6.7150005e6	0.009023768658657097	0.008113590263691683	0.00995475113122172
6.7250005e6	0.008152025737499317	0.007470418234363924	0.00948797644364469
6.7350005e6	0.009521915871332628	0.009676564156945918	0.009190526687875573
6.7450005e6	0.009395604395604397	0.007252747252747253	0.010842490842490842
6.7550005e6	0.009371727748691102	0.008342059336823736	0.009535776614310647
6.7650005e6	0.013290802764486971	0.010632642211589579	0.01063264221158958
6.7750005e6	0.010916279869348462	0.007306171566099365	0.011569537562317345
6.7850005e6	0.010268450009485865	0.011051033959400491	0.0100929614873838
6.7950005e6	0.010150137449777967	0.010220624515401422	0.006569394516106294
6.8050005e6	0.012336003715314061	0.0109717868338558	0.009381168001857655
6.8150005e6	0.01499571550985433	0.01266984943077488	0.016183131350226466
6.8250005e6	0.01005690088659521	0.00959375413523885	0.008905650390366551
6.8350005e6	0.011836896278701504	0.009501187648456057	0.010768012668250199
6.8450005e6	0.009151124280983093	0.00766951368310964	0.009517169252222417
6.8550005e6	0.010671986826271455	0.008170245107353221	0.009766292988789666
6.8650005e6	0.007653383934218849	0.007495256166982922	0.008842504743833017
6.8750005e6	0.011878871754316594	0.013905364439172266	0.01029392381705549
6.8850005e6	0.006975529692629067	0.005185019397194867	0.005729632945389435
6.8950005e6	0.005851983998270082	0.0060547086171478	0.0055249216131473666
6.9050005e6	0.010185459208838909	0.010358094110683634	0.009687284206372692
6.9150005e6	0.010337345451568005	0.010808155244411692	0.011283059035454025
6.9250005e6	0.010871283997469956	0.010067467847353994	0.008718110900274087
6.9350005e6	0.01218944099378882	0.011645962732919256	0.012525879917184264
6.9450005e6	0.008988232511383124	0.00866300041393176	0.007876530069185737
6.9550005e6	0.008937960042060987	0.005755714206652276	0.008190824063312856
6.9650005e6	0.005369821155747283	0.00575177496180462	0.005643929181270783
6.9750005e6	0.009806057964698191	0.00973342049829302	0.007655988959105106
6.9850005e6	0.00836646785950961	0.008482438701126575	0.006878727634194832
6.9950005e6	0.00867167064710565	0.007562834072557715	0.00843853064938019
7.0050005e6	0.008301240907145914	0.008151476251604622	0.0080530594779632
7.0150005e6	0.01624723451327434	0.008434734513274337	0.012002212389380531
7.0250005e6	0.015255009107468125	0.007741347905282331	0.013160291438979963
7.0350005e6	0.012476190476190476	0.008761904761904762	0.007847619047619048
7.0450005e6	0.007259392306540936	0.0065858404430474485	0.0060769345906301455
7.0550005e6	0.01296641791044776	0.012562189054726369	0.01
7.0650005e6	0.009648572325070598	0.007844367743959838	0.010710176759753163
7.0750005e6	0.010274475267870245	0.0072655217965653905	0.009158960810215765
7.0850005e6	0.009370557063461288	0.007625694713713326	0.01041747447331007
7.0950005e6	0.010566989985016956	0.00552006939515811	0.010298872328680705
7.1050005e6	0.011343804537521816	0.0050816137973514015	0.008767067036238581
7.1150005e6	0.014685955683086246	0.007890961262553802	0.01629204527339391
7.1250005e6	0.011528893991580557	0.01325105243015691	0.007539226942212016
7.1350005e6	0.010996208204067562	0.01130644605308514	0.012988624612202689
7.1450005e6	0.012205553362284514	0.01335702066061324	0.013554415054612448
7.1550005e6	0.01087796991424153	0.009665401377759035	0.009166315197525659
7.1650005e6	0.012742224393421264	0.013963523856049502	0.011203387070509689
7.1750005e6	0.0066397228637413395	0.00642802155504234	0.0028483448806774438
7.1850005e6	0.016475500553375596	0.007294496428212094	0.013924942147097292
7.1950005e6	0.015158330334652755	0.013074247331174285	0.01308624205349646
7.2050005e6	0.015542235851686646	0.011894805315491126	0.015407490010222099
7.2150005e6	0.016602728047740833	0.008653026427962491	0.013554987212276215
7.2250005e6	0.016055783297162608	0.010610079575596816	0.012089060364922435
7.2350005e6	0.020009043635541488	0.007988544728314116	0.011334689878664555
7.2450005e6	0.009888036996470732	0.007667031763417305	0.007934769380552511
7.2550005e6	0.016890056149248326	0.010686469842419851	0.010010263841091587
7.2650005e6	0.011355311355311357	0.007463369963369964	0.012893772893772892
7.2750005e6	0.012520358306188929	0.005564603691639522	0.01178067318132465
7.2850005e6	0.014983811459980423	0.008018974474813643	0.014968752352985469
7.2950005e6	0.011621792175010517	0.009991586032814472	0.012200252419015565
7.3050005e6	0.011206816708344912	0.007502083912197833	0.009817541909789756
7.3150005e6	0.010095874491574664	0.0066821615339918644	0.008773968622893666
7.3250005e6	0.014344553330492824	0.008557023150120722	0.004715239312597642
7.3350005e6	0.015067123678948871	0.004712939160239931	0.0047700656955155666
7.3450005e6	0.010894364590463154	0.0042208532968286555	0.006000456308464522
7.3550005e6	0.013424877312193282	0.007644394110985276	0.006247640619101548
7.3650005e6	0.0075256975036710715	0.007097405775819874	0.002104747919725893
7.3750005e6	0.007412025491825992	0.009189987992980512	0.003084880391613559
7.3850005e6	0.0162945624774937	0.007742167806985956	0.002856799903973112
7.3950005e6	0.017472434266327396	0.004495335029686174	0.006513994910941476
7.4050005e6	0.009857413065619089	0.010512148988796743	0.006954750472864834
7.4150005e6	0.013249400479616306	0.011031175059952039	0.014124700239808153
7.4250005e6	0.011404907432013464	0.01147134378598636	0.013074674461865532
7.4350005e6	0.014584326816086473	0.01239866475917978	0.013606739786997297
7.4450005e6	0.012363754677078252	0.003416300634455832	0.012201073694485115
7.4550005e6	0.007890264627336734	0.002974022821073076	0.006166545277980092
7.4650005e6	0.0038748283303904254	0.0028448106729448697	0.0041985481655876
7.4750005e6	0.010627622696588214	0.004834884145228973	0.012187557015143225
7.4850005e6	0.006353021978021979	0.004807692307692308	0.005586080586080586
7.4950005e6	0.01083459500378501	0.010408781226343679	0.011418117587686096
7.5050005e6	0.00819353836595216	0.005824790307548928	0.0070208139173656425
7.5150005e6	0.011599912453490917	0.007058437294812869	0.012584810680674107
7.5250005e6	0.010866612333604997	0.008964955175224124	0.011083944580277097
7.5350005e6	0.01403664302600473	0.014142181695373185	0.013931104356636272
7.5450005e6	0.007117603275027911	0.006419799032378117	0.006686515320679817
7.5550005e6	0.009832256602062791	0.010257282103592882	0.011878046016094301
7.5650005e6	0.012282734646581693	0.012437234453456935	0.012035534955581304
7.5750005e6	0.01536556947276435	0.010437906592873095	0.0162540052432275
7.5850005e6	0.009126913227324162	0.0038711214341016014	0.011625275445178964
7.5950005e6	0.013812966554987365	0.01199083054135073	0.011885029095397636
7.6050005e6	0.00721494061903883	0.005784259430188912	0.0071872500153836675
7.6150005e6	0.01039328178265569	0.009852831129957596	0.008214849921011059
7.6250005e6	0.009416022573917313	0.009201324990798676	0.003925898662740768
7.6350005e6	0.006389143031412016	0.0066483684050015245	0.005928636779505946
7.6450005e6	0.009843764110900387	0.0037930100243836356	0.010855233450736027
7.6550005e6	0.01036260092272203	0.00591118800461361	0.010395040369088813
7.6650005e6	0.004427577482605945	0.004111321948134093	0.004659498207885305
7.6750005e6	0.009159198734844493	0.011509400808293798	0.008364083640836408
7.6850005e6	0.005881740578804911	0.007807620237351656	0.004538829897980429
7.6950005e6	0.010164757460048081	0.013293734973836797	0.009546033092914723
7.7050005e6	0.0127845595513032	0.012647091169031122	0.011811283404816892
7.7150005e6	0.008792372881355932	0.008121468926553672	0.004378531073446328
7.7250005e6	0.01205722070844687	0.010263396911898273	0.009809264305177113
7.7350005e6	0.009455063033753557	0.0061000406669377795	0.0048393655957706385
7.7450005e6	0.011916835699797158	0.010480054090601758	0.008970024791525803
7.7550005e6	0.011321811489838378	0.008961433829412705	0.00704112658025284
7.7650005e6	0.007408152319656743	0.008681952266023063	0.004813622955215876
7.7750005e6	0.00808664967653401	0.004999019800039208	0.007462589034829772
7.7850005e6	0.009439395878663765	0.005567643670805068	0.008754639703059005
7.7950005e6	0.01023606621608385	0.005167009501420315	0.009569987266137722
7.8050005e6	0.014813254703734903	0.00819058316952167	0.01632500234016662
7.8150005e6	0.006035021888680425	0.005534709193245778	0.005440900562851782
7.8250005e6	0.00833751253761284	0.009361417586091608	0.006185222333667669
7.8350005e6	0.012297962052002813	0.007183571484344499	0.008120559069258999
7.8450005e6	0.009391903313049359	0.00712052062204192	0.00654158215010142
7.8550005e6	0.00979509898933961	0.00629932161151876	0.0064239235774608905
7.8650005e6	0.013583504348675855	0.011091566500537478	0.010358643604026191
7.8750005e6	0.016474392588708267	0.008127949659150499	0.012253102604439785
7.8850005e6	0.012171550958574938	0.006033537063156245	0.009705897717181215
7.8950005e6	0.02167130449447677	0.003668100177080698	0.01047305843663041
7.9050005e6	0.020197818450730255	0.0017563320391939363	0.008615270844888149
7.9150005e6	0.022851153039832286	0.004891684136967156	0.010957372466806427
7.9250005e6	0.012823949955317245	0.010053619302949061	0.00936550491510277
7.9350005e6	0.018499703666073997	0.01519769706206079	0.0073152146304292604
7.9450005e6	0.01567059060267632	0.007093268940537277	0.0023443002314116105
7.9550005e6	0.012546222926571579	0.009546449324579277	0.009071013508414461
7.9650005e6	0.010617631296891748	0.010919078242229367	0.010289389067524116
7.9750005e6	0.010479471719781799	0.009665996746100107	0.009627715570868027
7.9850005e6	0.01128129117259552	0.010869565217391304	0.012928194993412386
7.9950005e6	0.014263140385894879	0.011809713905522289	0.014204923486360611
8.0050005e6	0.009700948212983224	0.00463165572574763	0.008767323121808899
8.0150005e6	0.011604391371340525	0.007639958911145352	0.0037108371854134565
8.0250005e6	0.01105016938215841	0.00876485454643222	0.003936118728827231
8.0350005e6	0.012528668325769772	0.0051480993509979015	0.006187478651246767
8.0450005e6	0.016865360961301926	0.007190841139180622	0.006471757025262561
8.0550005e6	0.006624271330153686	0.000794912559618442	0.0064122946475887645
8.0650005e6	0.007091892513953619	0.004171701478796248	0.006732263076126359
8.0750005e6	0.01193187981342879	0.012853888708102832	0.005250027117908667
8.0850005e6	0.01031567405355494	0.00932017543859649	0.008194829178208681
8.0950005e6	0.013245758073344278	0.011494252873563218	0.011242474001094687
8.1050005e6	0.007093894468356448	0.006097560975609757	0.006838833094213294
8.1150005e6	0.013508273009307134	0.008876249569114099	0.011013443640124096
8.1250005e6	0.010886571056062583	0.008300738809213384	0.011977401129943504
8.1350005e6	0.012478714346530436	0.011174968071519797	0.009727543635589612
8.1450005e6	0.006673600277344426	0.004853527474432311	0.0065002600104004165
8.1550005e6	0.009325932593259327	0.00705070507050705	0.0097009700970097
8.1650005e6	0.012434352795798577	0.011314488724127278	0.011831943157244361
8.1750005e6	0.013753198418236799	0.00942079553384508	0.0120260525703652
8.1850005e6	0.008829221093372037	0.007408079342041606	0.0075955491049830666
8.1950005e6	0.011871660669501688	0.006705920837422309	0.010674953658270637
8.2050005e6	0.01111424409041778	0.008365054748813383	0.010207246581136333
8.2150005e6	0.012177615571776155	0.011362530413625305	0.00724087591240876
8.2250005e6	0.006794401413235493	0.0031254246500883273	0.0055170539475472204
8.2350005e6	0.011004675561637587	0.009351123275173909	0.01236172881742502
8.2450005e6	0.007422586520947177	0.003961748633879781	0.009726775956284154
8.2550005e6	0.010273792632298068	0.007330915970361028	0.012107835409112406
8.2650005e6	0.011972543809704563	0.008825204023533878	0.012197127854747894
8.2750005e6	0.0064377682403433485	0.004385146482552715	0.0046650494495241645
8.2850005e6	0.016796598157335224	0.006047720292936452	0.008759744861800142
8.2950005e6	0.01159531090723751	0.005351681957186545	0.0020132517838939855
8.3050005e6	0.018151815181518153	0.00581145071028842	0.006830248242215526
8.3150005e6	0.016677973767526003	0.00742499623096638	0.008819538670284935
8.3250005e6	0.012637663314864217	0.005403926397154389	0.00946713181476161
8.3350005e6	0.012117395618655066	0.008892450957942144	0.010121364781314403
8.3450005e6	0.015654470011316483	0.008707406010310574	0.013315729913240286
8.3550005e6	0.009126479318453416	0.005975097336263058	0.006283489456844377
8.3650005e6	0.008757730461129789	0.0075540613456190585	0.00835927447806417
8.3750005e6	0.012534223134839153	0.008926534337211954	0.012537075062742414
8.3850005e6	0.006109335464109734	0.005227060860300972	0.005833000399520575
8.3950005e6	0.008374808575803984	0.005423685553854006	0.007988769780500256
8.4050005e6	0.007772490369363245	0.003942895989123046	0.00965329707681849
8.4150005e6	0.01208571769194087	0.006855030996661898	0.00919170243204578
8.4250005e6	0.011412165281625116	0.007560018467220683	0.011322714681440443
8.4350005e6	0.011133485087258506	0.006770559738516313	0.012467168621957627
8.4450005e6	0.010263294647496967	0.0037819735550551417	0.008961256423581037
8.4550005e6	0.010667239404352805	0.0020045819014891182	0.009644902634593357
8.4650005e6	0.008630899508497662	0.003434594658613134	0.009368153017113755
8.4750005e6	0.011466513961605586	0.00469022687609075	0.008595113438045376
8.4850005e6	0.015013864565090488	0.001641856392294221	0.011544074722708698
8.4950005e6	0.014316884860691508	0.0029204431017119843	0.009976502181940248
8.5050005e6	0.015399770562122795	0.0059354581275874105	0.009576537483166243
8.5150005e6	0.005939025999736045	0.00415731819981523	0.007126831199683252
8.5250005e6	0.002997674045556625	0.003168110362528072	0.00254250882258582
8.5350005e6	0.0029371180760890993	0.0015966883500887052	0.0037295485905775683
8.5450005e6	0.004065357439733998	0.0019222776392352455	0.005725270157938487
8.5550005e6	0.00660211267605634	0.003475984109786926	0.007764535933550019
8.5650005e6	0.008836753240541445	0.00447218634906969	0.007212895202563735
8.5750005e6	0.007084265473527219	0.00460586919331491	0.007404483046014826
8.5850005e6	0.007801097186572049	0.005158790074991193	0.008686899189692485
8.5950005e6	0.018062617072518064	0.00611007046650611	0.011096244759611101
8.6050005e6	0.012684928340268143	0.005374479889042996	0.006588072122052703
8.6150005e6	0.013049760679129415	0.005960444324031428	0.005707576989072521
8.6250005e6	0.009268795056642637	0.010053454955617675	0.0031876808395860916
8.6350005e6	0.010452284737332918	0.006294684488654025	0.0042171795668842615
8.6450005e6	0.008347529812606473	0.007921635434412266	0.0070187393526405465
8.6550005e6	0.008220451527224436	0.007729083665338646	0.00848871181938911
8.6650005e6	0.008812027020163544	0.008939001472903652	0.006958200010157956
8.6750005e6	0.00801403402493816	0.007648038770255944	0.005310717350699177
8.6850005e6	0.008990318118948822	0.006800368833563854	0.007999077916090364
8.6950005e6	0.006689408235351041	0.0028789858228093095	0.006677311656263609
8.7050005e6	0.00473781418132177	0.003473058700714687	0.00477796514896009
8.7150005e6	0.01598173515981735	0.0091324200913242	0.021917808219178082
8.7250005e6	NaN	NaN	NaN
8.7350005e6	0.005534471853257433	0.006641366223908918	0.005060088551549652
8.7450005e6	0.004869834334607683	0.003367922810850173	0.005425086473693791
8.7550005e6	0.011557177615571776	0.007188675071886749	0.0075204600752046
8.7650005e6	0.0110062893081761	0.012578616352201257	0.009433962264150943
8.7750005e6	0.006756756756756757	0.0073198198198198205	0.004054054054054054
8.7850005e6	0.006425386834513506	0.003015997901914503	0.007046070460704607
8.7950005e6	0.009186351706036747	0.004466175599017865	0.009533485733638134
8.8050005e6	0.018904775943396228	0.004594143081761006	0.021285377358490565
8.8150005e6	0.022022481739054366	0.00446135677732581	0.023409001443380137
8.8250005e6	0.009125161898033675	0.008183209702107619	0.006193335688213823
8.8350005e6	0.010410364992942124	0.0071587013510788465	0.007884654164145998
8.8450005e6	0.007707011550349765	0.005978526110297706	0.00666992028631853
8.8550005e6	0.007430032059613552	0.004548999220171562	0.006992461658435145
8.8650005e6	0.009583789704271631	0.009451949210985357	0.00843779157032169
8.8750005e6	0.006588520614389654	0.0069523039611964444	0.006467259498787389
8.8850005e6	0.004799747253815496	0.004617478370759211	0.0037523087391853798
8.8950005e6	0.005384537234582953	0.004724169460530326	0.006349690135121406
8.9050005e6	0.005796869156381899	0.0064914249078377945	0.006026606828017311
8.9150005e6	0.007682165536540737	0.008045420299214293	0.007760198041115058
8.9250005e6	0.009916208042044721	0.009519559720362933	0.009063414150428876
8.9350005e6	0.010038240917782026	0.010954429572976418	0.010771191841937536
8.9450005e6	0.006768724696356276	0.004807692307692308	0.005668016194331984
8.9550005e6	0.0064068339562199685	0.002550869075161654	0.006964465800557632
8.9650005e6	0.00832325326882092	0.007718449398076147	0.007211566154023384
8.9750005e6	0.006923076923076924	0.0017751479289940828	0.009151873767258381
8.9850005e6	0.012080796366096451	0.004566541026384459	0.014197351889436551
8.9950005e6	0.010083235573431652	0.007234232724428803	0.009809507848723536
9.0050005e6	0.010433706639822155	0.008137242565328636	0.009773079988255527
9.0150005e6	0.012257242916268707	0.008022922636103151	0.0077554918815663796
9.0250005e6	0.006046831955922865	0.0022589531680440775	0.004738292011019283
9.0350005e6	0.008504148365056127	0.004026354319180087	0.007164470473401659
9.0450005e6	0.010162030532921236	0.0054322375199025935	0.007811182916549591
9.0550005e6	0.00825670857571777	0.009038593857509226	0.007543629198723964
9.0650005e6	0.014272316980247349	0.015532501025731199	0.011417853584197878
9.0750005e6	0.007784132171387075	0.005560094408133625	0.006699346405228759
9.0850005e6	0.009478874436793334	0.004930714953668282	0.009317351015897306
9.0950005e6	0.005004383401519579	0.0034336645236703683	0.004578219364893826
9.1050005e6	0.005019667032564947	0.004459385290889133	0.004152945481156239
9.1150005e6	0.007945499970948813	0.005229213874847482	0.006600429957585266
9.1250005e6	0.012359126292552576	0.005954455675612872	0.011734634599744392
9.1350005e6	0.013821005756489627	0.009829477571413055	0.009134354295644619
9.1450005e6	0.005887177858919405	0.0043128538921521934	0.005619939672963962
9.1550005e6	0.01159748092957247	0.004479332978534682	0.008213588788362603
9.1650005e6	0.006994610709780992	0.0053032909070060774	0.006799678935901847
9.1750005e6	0.012270351812941114	0.005037444103227197	0.004870427239911642
9.1850005e6	0.013063867798124164	0.009106247828891868	0.008069078457644782
9.1950005e6	0.004945875326614408	0.0030928384791766655	0.004660587639311043
9.2050005e6	0.007954605021753944	0.0049536090580279924	0.006059652985270221
9.2150005e6	0.006755378811053331	0.005531763026409707	0.006046701335780563
9.2250005e6	0.009564830542748521	0.007562889266359298	0.008509261506106933
9.2350005e6	0.00979150839875074	0.0078078838524520975	0.01185110154469486
9.2450005e6	0.011524024024024025	0.006881881881881882	0.010660660660660659
9.2550005e6	0.010616560056858564	0.009506041222459134	0.00970149253731343
9.2650005e6	0.007703791335699397	0.006929187088051378	0.0061630330685595175
9.2750005e6	0.005856978906961098	0.0059361272705686806	0.004115714907594286
9.2850005e6	0.007616549311979383	0.00648902388513047	0.007713194348566432
9.2950005e6	0.006782562886869484	0.006892313095394881	0.005759690943412793
9.3050005e6	0.010283136950235229	0.006884198713798609	0.008494108507056845
9.3150005e6	0.006113423517169617	0.005983350676378772	0.004301075268817204
9.3250005e6	0.008260142199916354	0.008514070621975265	0.006404971022285954
9.3350005e6	0.011572871572871575	0.011370851370851372	0.00925829725829726
9.3450005e6	0.008699802907119981	0.008838383838383838	0.006984478935698447
9.3550005e6	0.009714656290531774	0.009260700389105059	0.010106355382619977
9.3650005e6	0.012332123989561454	0.006619565909235567	0.008592705747565401
9.3750005e6	0.01828272935031015	0.02464903689193601	0.012471433235390138
9.3850005e6	0.008579154375614552	0.004498525073746313	0.008190757128810226
9.3950005e6	0.011620705391485757	0.007334246039507139	0.012386726644500946
9.4050005e6	0.006673511293634498	0.004449007529089665	0.006406570841889118
9.4150005e6	0.005858057990559677	0.002191503708698584	0.006743088334457181
9.4250005e6	0.014149118443596972	0.009534073951251864	0.012303100646658929
9.4350005e6	0.010554407713498623	0.0076446280991735545	0.009683195592286501
9.4450005e6	0.012358757062146892	0.008766803039158387	0.006438729787648549
9.4550005e6	0.01573274419227422	0.004686349333868916	0.006199370690232309
9.4650005e6	0.010671159786576805	0.0037910699241786015	0.003931479921370402
9.4750005e6	0.015401120081460473	0.010873518074041749	0.006094988726452833
9.4850005e6	0.014755116366974462	0.011906690426048923	0.005162265781089691
9.4950005e6	0.012553205639797822	0.004056930034583666	0.004668794892258579
9.5050005e6	0.012578616352201257	0.010365711623573257	0.008525506638714186
9.5150005e6	NaN	NaN	NaN
9.5250005e6	0.010246139556484384	0.0033089515848136537	0.005062115406942994
9.5350005e6	0.00929752066115702	0.0015495867768595042	0.004132231404958678
9.5450005e6	0.016528925619834708	0.00490702479338843	0.006714876033057851
9.5550005e6	0.017230115956230602	0.004368773477053732	0.006826718928629755
9.5650005e6	0.012774540564769161	0.005117286717466009	0.00552816375317496
9.5750005e6	0.01549261679980634	0.007504236262406196	0.010505930767368674
9.5850005e6	0.008036765371728696	0.005795526577922666	0.008475957620211897
9.5950005e6	0.013171829494307652	0.00824066719618745	0.01511781837437119
9.6050005e6	0.014309764309764309	0.007229154287977817	0.015706080411962767
9.6150005e6	0.010898326387510752	0.0073758020771317045	0.011100085995898656
9.6250005e6	0.010123456790123461	0.002962962962962963	0.012306172839506174
9.6350005e6	0.011888586956521738	0.007472826086956521	0.01225090579710145
9.6450005e6	0.0197939935467858	0.011417225117895259	0.014842392653263838
9.6550005e6	0.017195767195767195	0.006907701352145797	0.011405055849500294
9.6650005e6	0.016905737704918034	0.011118700667880996	0.01174863387978142
9.6750005e6	0.011548731642189586	0.004984423676012462	0.008704939919893191
9.6850005e6	0.0101164344340523	0.00448558885283451	0.0031049182413946676
9.6950005e6	0.012304403202328966	0.010416666666666666	0.008078602620087336
9.7050005e6	0.010238011900595033	0.009217127523042818	0.006510325516275815
9.7150005e6	0.010357293645767365	0.009473295334599957	0.002216592780240659
9.7250005e6	0.0104870178598229	0.010055530541797988	0.008779828905898244
9.7350005e6	0.010879206164421529	0.009035977604080049	0.008570319862520095
9.7450005e6	0.010447154471544718	0.012276422764227642	0.005560975609756098
9.7550005e6	0.010853696019671122	0.007530351928692177	0.009343783617642537
9.7650005e6	0.007798922488703508	0.0013468891206117482	0.0056134862704205766
9.7750005e6	0.011502029769959404	0.005751014884979702	0.011366711772665763
9.7850005e6	0.01000931098696462	0.011137372869216443	0.003996562097120756
9.7950005e6	0.01180952380952381	0.011161904761904762	0.00045714285714285724
9.8050005e6	0.014834390415785763	0.01416490486257928	0.006398872445384074
9.8150005e6	0.009290910684547288	0.0115698133052853	0.006959418003330703
9.8250005e6	0.007647679324894516	0.007911392405063292	0.0022151898734177216
9.8350005e6	0.011617515638963358	0.010561377853603055	0.010122674465838005
9.8450005e6	0.013131942281739853	0.011704557251115957	0.006737257344544794
9.8550005e6	0.006054375142791866	0.005178585027796817	0.005163353895362119
9.8650005e6	0.007844367743959838	0.008524212948436357	0.006275494195167869
9.8750005e6	0.010945955443109142	0.01026073511842013	0.008841099163679809
9.8850005e6	0.009298998569384835	0.008925794613422902	0.00816072650370094
9.8950005e6	0.008191713873153391	0.005998000666444518	0.007486393424414085
9.9050005e6	0.00982626032469382	0.00626602107661635	0.008164815342257666
9.9150005e6	0.010815307820299498	0.01035311517840636	0.005842114993529304
9.9250005e6	0.010765329644997693	0.011664361456892577	0.0094974642692485
9.9350005e6	0.005827749860413176	0.004920435510887772	0.004899497487437186
9.9450005e6	0.011659356725146201	0.010964912280701756	0.009619883040935672
9.9550005e6	0.01196757666131376	0.013649919706354666	0.007601131758048483
9.9650005e6	0.009808663871869289	0.00876061485542298	0.007674943566591422
9.9750005e6	0.007091326446958518	0.0022954582718478435	0.00970650926381374
9.9850005e6	0.00902592682335837	0.009369194733866408	0.00686535821016073
9.9950005e6	0.00804978854286813	0.007881584006151481	0.009477124183006535
1.00050005e7	0.016755521706016758	0.012058898197512059	0.01155961750021156
1.00150005e7	0.009713431786216597	0.007999296765119549	0.0054969526488513835
1.00250005e7	0.008813413585554597	0.006687685105569886	0.008082545141874462
1.00350005e7	0.012695047028760946	0.011580492578698419	0.010645354210841083
1.00450005e7	0.011690808297567952	0.009567238912732475	0.011605865522174536
1.00550005e7	0.006823461091753777	0.005226480836236933	0.0067363530778164924
1.00650005e7	0.007197034993966557	0.006521864046428776	0.006516117910705051
1.00750005e7	0.010197775030902351	0.00626876214020837	0.00853493436929778
1.00850005e7	0.01179227164477222	0.0039947760620726745	0.010263501574863639
1.00950005e7	0.010854060800570562	0.004724971026121066	0.00925381117945975
1.01050005e7	0.01072391890716088	0.00800487253110589	0.012024710693465588
1.01150005e7	0.012556458897922312	0.00903342366757001	0.012014453477868111
1.01250005e7	0.009612645969809172	0.007500237349283206	0.009493971328206589
1.01350005e7	0.010202492211838008	0.0070716510903426795	0.005943925233644859
1.01450005e7	0.0068116527515935015	0.0063964449232426605	0.0048298770087081425
1.01550005e7	0.003989238333797199	0.0040820113183041105	0.003599591798868169
1.01650005e7	0.008175211949939443	0.006055712555510698	0.008235769075494549
1.01750005e7	0.010453333333333334	0.004746666666666667	0.010005333333333333
1.01850005e7	0.010183457711442788	0.008628731343283581	0.010307835820895523
1.01950005e7	0.008631800298466965	0.009191425858092525	0.006444173110839777
1.02050005e7	0.014214224872231685	0.012741340147643386	0.011016467915956844
1.02150005e7	0.011291114383897889	0.009204712812960236	0.010481099656357388
1.02250005e7	0.01143831115492032	0.008707080663709545	0.009134220469853786
1.02350005e7	0.010331467929401638	0.009075907590759076	0.010905438369923949
1.02450005e7	0.009628851540616245	0.009943977591036416	0.00823529411764706
1.02550005e7	0.006662933930571108	0.008100037327360955	0.0048674878686076894
1.02650005e7	0.005415294548115624	0.0043907793633369925	0.0031174533479692646
1.02750005e7	0.008592219423453682	0.008228379513014274	0.006683459277917717
1.02850005e7	0.008661887694145758	0.007566706491437674	0.008761449621664676
1.02950005e7	0.009846142520612484	0.00968050647820966	0.00958480565371025
1.03050005e7	0.013987883107626518	0.010038013779995247	0.013186029935851749
1.03150005e7	0.01103063603063603	0.006160506160506161	0.010273060273060271
1.03250005e7	0.010124284317832707	0.010124284317832705	0.007820136852394917
1.03350005e7	0.006848526703499078	0.006589548802946593	0.006906077348066296
1.03450005e7	0.006632006931946943	0.007298540291941612	0.004972338865560221
1.03550005e7	0.010300603528319406	0.008472609099350046	0.008542246982358403
1.03650005e7	0.008526798509601606	0.00769083787140537	0.007088946211904081
1.03750005e7	0.006920643290271555	0.007909306617453205	0.006397750241673258
1.03850005e7	0.005718954248366014	0.004943857885034355	0.004675716440422323
1.03950005e7	0.011038915671068258	0.00789492070146021	0.009739397750296934
1.04050005e7	0.0055825584671738504	0.005247957171034094	0.004888701042547196
1.04150005e7	0.01119925338310779	0.009021620780836832	0.010577072639601802
1.04250005e7	0.009538811586593155	0.009407543537236369	0.007841078148245384
1.04350005e7	0.015342850170815034	0.013329673011224988	0.0148365056124939
1.04450005e7	0.012058261700095512	0.007670725883476601	0.009443648519579755
1.04550005e7	0.006663721375450998	0.008762241366615124	0.004638833664678595
1.04650005e7	0.009182736455463726	0.010855306309851764	0.006782106782106782
1.04750005e7	0.010959974984365227	0.009599749843652283	0.008117573483427142
1.04850005e7	0.011628278950735767	0.0108765195137556	0.009302623160588611
1.04950005e7	0.009378843788437882	0.009356879283078545	0.007749077490774908
1.05050005e7	0.009373888295980076	0.010707933119886161	0.007641408751334047
1.05150005e7	0.010725646977903876	0.013842317943427046	0.0094230934571404
1.05250005e7	0.007589407589407588	0.008490308490308492	0.00710892710892711
1.05350005e7	0.0061318344404701075	0.005365355135411344	0.002929654232669052
1.05450005e7	0.008962264150943396	0.010246331236897275	0.007148846960167714
1.05550005e7	0.009965457685664942	0.009464594127806564	0.008110535405872194
1.05650005e7	0.008860710407941676	0.008763766092756321	0.007957189390414145
1.05750005e7	0.007227313871916723	0.007071735686806969	0.005476352115863318
1.05850005e7	0.008462468403121223	0.009616441367183206	0.00580283547642598
1.05950005e7	0.009513310468724482	0.007512657194185857	0.005716152212967501
1.06050005e7	0.007958933785438448	0.00579259677875106	0.00909861542808703
1.06150005e7	0.008190306563039722	0.007394214162348878	0.006509067357512954
1.06250005e7	0.010283224400871456	0.008627450980392156	0.00922004357298475
1.06350005e7	0.009715242881072029	0.00897822445561139	0.006298157453936348
1.06450005e7	0.008719382321618745	0.010472133475328363	0.007294994675186367
1.06550005e7	0.008234714003944774	0.010190664036817882	0.005220249835634451
1.06650005e7	0.004732342764095259	0.0028835063437139563	0.004111540810095665
1.06750005e7	0.007391443167305236	0.006864623243933589	0.0072030651340996175
1.06850005e7	0.011050076647930509	0.006387327542156362	0.01136092658831545
1.06950005e7	0.01251064735945486	0.007701590005678592	0.009838160136286205
1.07050005e7	0.009667440061871618	0.007605052848672338	0.008266735412907107
1.07150005e7	0.011055725971370145	0.009042689161554191	0.009752044989775051
1.07250005e7	0.011057439537329128	0.011238170347003156	0.009108832807570976
1.07350005e7	0.013613534232090935	0.0126883425852498	0.011842453079566485
1.07450005e7	0.008543046357615894	0.00750551876379691	0.007858719646799118
1.07550005e7	0.010206228956228957	0.00747053872053872	0.007112794612794613
1.07650005e7	0.005453578079276402	0.006118648576749135	0.0031391327480712957
1.07750005e7	0.0021028733065356557	0.0024192347774304006	0.0016525234479678424
1.07850005e7	0.009893654114365413	0.012552301255230125	0.006799163179916319
1.07950005e7	0.011713357693869266	0.014900527811611856	0.004725943970767357
1.08050005e7	0.015343870859256767	0.013872540776862284	0.009450142929208004
1.08150005e7	0.01333938294010889	0.013853599516031457	0.008058076225045372
1.08250005e7	0.007295439038471632	0.00705925576024773	0.005458457985619063
1.08350005e7	0.016033496732026146	0.015114379084967322	0.011797385620915033
1.08450005e7	0.01166116611661166	0.012926292629262925	0.00924092409240924
1.08550005e7	0.010680272108843536	0.010294784580498866	0.006077097505668935
1.08650005e7	0.013839512442864396	0.009818858980870154	0.010462163534789232
1.08750005e7	0.016274476125042934	0.015859383945952137	0.010821023703194778
1.08850005e7	0.01417407293901318	0.013024823781795895	0.01046072121769333
1.08950005e7	0.016269559032716933	0.01416548127074443	0.011688003793266953
1.09050005e7	0.006923464249748239	0.0059793554884189325	0.0032729103726082585
1.09150005e7	0.006921443736730361	0.006624203821656051	0.006726114649681527
1.09250005e7	0.006797512991833704	0.007331106161841129	0.005215293244246474
1.09350005e7	0.011060471320586926	0.009930339410108195	0.007351415443900993
1.09450005e7	0.008167539267015706	0.007225130890052355	0.006324607329842932
1.09550005e7	0.012288686605981794	0.012743823146944083	0.009328131772865194
1.09650005e7	0.010566095943236159	0.009563473700447325	0.007357704766311893
1.09750005e7	0.008521560574948663	0.0053388090349075976	0.005010266940451746
1.09850005e7	0.009626777251184835	0.008359662980516061	0.006885202738283307
1.09950005e7	0.011081362486984978	0.008069314294213892	0.007972631265803956
1.10050005e7	0.009717906537500763	0.007737768841771767	0.007810881618229454
1.10150005e7	0.0067747667703243	0.006367540352435956	0.0036428254109284767
1.10250005e7	0.010230616574283173	0.00821186614658181	0.00919729008417163
1.10350005e7	0.012083873757025512	0.011024643320363165	0.012382187635105924
1.10450005e7	0.015216649607642444	0.008051859433640396	0.012869327874445582
1.10550005e7	0.012852542749278259	0.0071063735287586055	0.011370197646013769
1.10650005e7	0.015065913370998116	0.01694915254237288	0.011424984306340239
1.10750005e7	0.013702096890817063	0.013991323210412146	0.01265365148228489
1.10850005e7	0.008682170542635658	0.005193798449612403	0.005054263565891474
1.10950005e7	0.0257936507936508	0.023809523809523808	0.02380952380952381
1.11050005e7	NaN	NaN	NaN
1.11150005e7	0.008962264150943396	0.009591194968553459	0.0033647798742138363
1.11250005e7	0.008135775862068964	0.008620689655172414	0.007571839080459771
1.11350005e7	0.008549909490561159	0.0049780191362813545	0.008184639255236615
1.11450005e7	0.012924382716049383	0.008818342151675485	0.006503527336860671
1.11550005e7	0.009479085137838074	0.005913557700669624	0.006000521784503001
1.11650005e7	0.012609858616736724	0.009107120112087632	0.009017959495605656
1.11750005e7	0.011729530818767249	0.010579576816927323	0.007629561484207298
1.11850005e7	0.010520094562647754	0.011465721040189126	0.008605200945626479
1.11950005e7	0.010416666666666666	0.0	0.007291666666666667
1.12050005e7	0.01995305164319249	0.010172143974960877	0.012519561815336465
1.12150005e7	0.003115264797507788	0.0	0.00498442367601246
1.12250005e7	0.008771929824561405	0.005942275042444822	0.006225240520656481
1.12350005e7	0.0	0.0	0.0
1.12450005e7	0.008212560386473432	0.006280193236714975	0.005410628019323671
1.12550005e7	0.01490066225165563	0.017660044150110375	0.011479028697571747
1.12650005e7	0.005827505827505829	0.006410256410256411	0.005128205128205129
1.12750005e7	0.010523321956769057	0.007963594994311719	0.009783845278725826
1.12850005e7	0.0074831365935919035	0.007939853850477796	0.006885890949971895
1.12950005e7	0.013306789606035202	0.01557697680916457	0.011204246996367703
1.13050005e7	0.01335256694777334	0.011281254623465011	0.011155496375203432
1.13150005e7	0.011413424465474937	0.011610585348755698	0.01123378899404136
1.13250005e7	0.010291164658634536	0.010981425702811244	0.00818273092369478
1.13350005e7	0.009464052287581697	0.00792156862745098	0.007320261437908497
1.13450005e7	0.00841739669055836	0.0059286788779754	0.00785771170692859
1.13550005e7	0.009437805540467135	0.0076950932464240444	0.009252217997465145
1.13650005e7	0.009046577340260686	0.00906936468872482	0.00865919241637043
1.13750005e7	0.007952591500859743	0.009948415622697127	0.005993613362810121
1.13850005e7	0.011201863150298497	0.010759036934986551	0.012372892475234536
1.13950005e7	0.010050568900126426	0.005941845764854615	0.009591234723978086
1.14050005e7	0.011536876802637002	0.010383189122373298	0.010745776679027604
1.14150005e7	0.011256482791136257	0.008368694012258369	0.011315417256011314
1.14250005e7	0.011337868480725625	0.013321995464852606	0.010770975056689343
1.14350005e7	0.010162023877202957	0.012649232518476406	0.009171877960962667
1.14450005e7	0.012250712250712248	0.009021842355175688	0.010598290598290596
1.14550005e7	0.01250973520249221	0.011487538940809968	0.014797507788161992
1.14650005e7	0.009216275259421083	0.008146732204624066	0.007755324959038776
1.14750005e7	0.010885885885885889	0.01059392726059393	0.01126126126126126
1.14850005e7	0.011634262512688372	0.011282892168345438	0.012040290466151325
1.14950005e7	0.008388555800988745	0.008099295256127065	0.008499000736299571
1.15050005e7	0.014527376033057851	0.011320592286501377	0.013946280991735538
1.15150005e7	0.008961663192031503	0.009236738475793375	0.006833449154505443
1.15250005e7	0.009891411078380407	0.00834632934788887	0.009796106971639806
1.15350005e7	0.009001677024760778	0.009420933214955116	0.006569991121633619
1.15450005e7	0.008425520967326986	0.006688963210702341	0.008386930794957552
1.15550005e7	0.012465415614098403	0.008390472753518586	0.011668471069409356
1.15650005e7	0.014137363767221883	0.007916923709644252	0.011844540407156077
1.15750005e7	0.010404576355496598	0.008705024042447357	0.009230088984690212
1.15850005e7	0.013228340981782783	0.013176192462800723	0.008594075928243638
1.15950005e7	0.009519709146574818	0.009184845005740528	0.009070034443168772
1.16050005e7	0.009444715844325028	0.007002116919068556	0.00801172447484123
1.16150005e7	0.014641877188002651	0.013624751632131704	0.015119689658435045
1.16250005e7	0.010998087289167104	0.013736741436271953	0.011545818118588074
1.16350005e7	0.01345836589389598	0.01463054614917079	0.014482938265173224
1.16450005e7	0.010785510785510787	0.011884411884411883	0.011428571428571429
1.16550005e7	0.006897283531409171	0.004951895868704018	0.006112054329371816
1.16650005e7	0.005945880354325931	0.004125712898920035	0.005873073656109695
1.16750005e7	0.01139760837070254	0.009217737917289486	0.0127553562531141
1.16850005e7	0.01286806023825579	0.006368472315876227	0.011717989061212259
1.16950005e7	0.006226280834914613	0.007471537001897532	0.004981024667931689
1.17050005e7	0.010291595197255575	0.008481036782923576	0.0093767867352773
1.17150005e7	0.011183496199782844	0.011074918566775246	0.010532030401737242
1.17250005e7	0.00920383600437665	0.007884404968784195	0.008894896054579392
1.17350005e7	0.012728820774797788	0.00966368667518093	0.012788420604512562
1.17450005e7	NaN	NaN	NaN
1.17550005e7	0.01910299003322259	0.019379844961240313	0.011960132890365448
1.17650005e7	0.0070785070785070806	0.008365508365508366	0.005148005148005148
1.17750005e7	0.010493501931858095	0.00965929048120829	0.011380400421496314
1.17850005e7	0.008589440504334125	0.008195429472025216	0.006367218282111899
1.17950005e7	0.013568446495275763	0.013220537610781513	0.013476891525672014
1.18050005e7	0.01043172400501108	0.008143008576659921	0.009636696540425944
1.18150005e7	0.005752160710114459	0.006073347348750292	0.004368138285447325
1.18250005e7	0.0	0.0	0.0
1.18350005e7	0.011904761904761911	0.01530612244897959	0.0034013605442176865
1.18450005e7	0.01520122484689414	0.019028871391076115	0.008311461067366578
1.18550005e7	0.007117437722419928	0.0025701858442071968	0.010834321866350336
1.18650005e7	0.009309718437783835	0.00703905540417802	0.012534059945504087
1.18750005e7	0.016527001862197393	0.018156424581005588	0.01620111731843575
1.18850005e7	0.008700696055684456	0.008894044856921886	0.0071152358855375115
1.18950005e7	NaN	NaN	NaN
1.19050005e7	NaN	NaN	NaN
1.19150005e7	NaN	NaN	NaN
1.19250005e7	NaN	NaN	NaN
1.19350005e7	0.005570409982174686	0.007130124777183601	0.0030303030303030303
