# Supplementary material for: Admixture of evolutionary rates across a butterfly hybrid zone
Source: eLife. 2022 Jun 15;11:e78135. doi: 10.7554/eLife.78135 (PMC9246367; doi:10.7554/eLife.78135)
Supplement: Figure 2—source data 2. [file elife-78135-fig2-data2.zip › Dxy_Pi_10kbWindows_10kbIncrements/Chromosome2.csv]

Position	Dxy	Pi_XY	Pi_KM
5000.5	0.010025062656641603	0.003341687552213868	0.010526315789473684
15000.5	0.008264462809917356	0.0	0.009917355371900827
25000.5	0.010147601476014758	0.0012300123001230013	0.008610086100861006
35000.5	0.0085978835978836	0.0026455026455026454	0.010846560846560846
45000.5	0.01388888888888889	0.007246376811594203	0.011924739384693621
55000.5	0.008738003151410973	0.0039034522274745734	0.006646612233204412
65000.5	0.01242562763024234	0.005514439123494413	0.008866637643302857
75000.5	0.01693917998265824	0.006224451876625791	0.011928651059085842
85000.5	0.015473553032401	0.004361672666851287	0.01254500138465799
95000.5	0.01837488457987073	0.0041551246537396115	0.017913204062788554
105000.5	0.01860887868350555	0.005007016201046052	0.009963005485393547
115000.5	0.024420347350789032	0.005113285726880014	0.001692673895794763
125000.5	0.0208536982730531	0.009123492994460736	0.00219941348973607
135000.5	0.02404392275653161	0.010854474315284614	0.0022466237536286765
145000.5	0.02285137701804368	0.007597340930674264	0.002291073124406458
155000.5	0.020112033475062432	0.004420597961800634	0.0021191874198555707
165000.5	0.01897510273144791	0.005559584239787286	0.0012569494802997338
175000.5	0.013029427942794278	0.0025440044004400443	0.00099009900990099
185000.5	0.014961933134723602	0.0027143330023171133	0.0005958291956305859
195000.5	0.017699706118087095	0.004096535755632736	0.0020393623653041227
205000.5	0.015101315663113415	0.010755786036684914	0.00843176798232978
215000.5	0.0122965322009908	0.007755366831799952	0.008551545175748998
225000.5	0.012193016530709137	0.008999093616470284	0.010332772238767319
235000.5	0.010088251145243868	0.008757747237941255	0.008986796011856644
245000.5	0.008120548896994964	0.008967344102831334	0.007208615598401947
255000.5	0.008444537114261883	0.007274580669076082	0.008034473172087851
265000.5	0.005021756729407001	0.005059704513256426	0.004462659380692168
275000.5	0.0102229024409387	0.009222196059963895	0.010595714622086179
285000.5	0.01200382592061215	0.012290769966523193	0.011401243424198947
295000.5	0.011983037926434154	0.009148084619782731	0.01255955784257671
305000.5	0.015468019496667658	0.01536854670247687	0.005928578533771015
315000.5	0.0122316384180791	0.005819209039548023	0.001310734463276836
325000.5	0.015769515353311142	0.009248982611912688	0.0010173880873103958
335000.5	0.010871307763215904	0.009719049336699932	0.0015149693399062164
345000.5	0.013077613279497533	0.009421265141318977	0.007680574248541947
355000.5	0.009855935127674258	0.009834368530020702	0.009644582470669426
365000.5	0.012206776715899216	0.010599478714161599	0.0115377932232841
375000.5	0.017195767195767195	0.020282186948853614	0.010934744268077601
385000.5	0.008752365504190323	0.007975128413084618	0.007380373073803732
395000.5	0.008921905330745111	0.007416256035040565	0.008461500174207355
405000.5	0.010675542406311635	0.012475345167652861	0.009487179487179486
415000.5	0.011842214994579268	0.010841464431657075	0.011358518889166872
425000.5	0.013845755693581782	0.011818495514147688	0.011939268461007591
435000.5	0.011295953994660095	0.013418224139111387	0.00881769014855891
445000.5	0.010559006211180125	0.01032608695652174	0.006501035196687372
455000.5	0.01109685945273632	0.010494402985074626	0.008162313432835822
465000.5	0.008646010991093425	0.007248436611711199	0.00600720106120902
475000.5	0.006502945451763443	0.007803534542116135	0.006135720296840333
485000.5	0.008213391739674595	0.010064664163537755	0.004797663746349604
495000.5	0.0046727064968984655	0.004325824355207313	0.0039177277179236044
505000.5	0.01017361111111111	0.005902777777777778	0.012541666666666668
515000.5	0.009648717356135893	0.007934673753948079	0.010707957784454204
525000.5	0.013926124515936849	0.013516532618409294	0.01044086982424784
535000.5	0.01273118824423613	0.009585339076091546	0.012718520395236887
545000.5	0.010526315789473684	0.006060606060606061	0.009518341307814994
555000.5	0.009270334928229663	0.010623148781043519	0.007894736842105263
565000.5	0.009510677414792815	0.009263187667939472	0.008400509121764956
575000.5	0.009414509740083562	0.009007542460252864	0.008030820988659178
585000.5	0.010148418895719113	0.010909896439054106	0.010732679847150688
595000.5	0.00904669260700389	0.009857328145265888	0.007626459143968871
605000.5	0.008493031358885019	0.00880758807588076	0.007801006581494385
615000.5	0.004372698579694897	0.0037041907767841483	0.003235139400315623
625000.5	0.008760516957238269	0.009280943707173216	0.005689999132622085
635000.5	0.011707209755484319	0.008360047771701552	0.009680055314601798
645000.5	0.008045977011494253	0.006696651674162918	0.008815592203898052
655000.5	0.007958448521404036	0.0030996062662310467	0.008578369774650246
665000.5	0.004238683127572016	0.0032921810699588477	0.0013333333333333335
675000.5	0.007002427903120743	0.004618937644341801	0.0028542665956060873
685000.5	0.0094679186228482	0.009076682316118936	0.009514866979655711
695000.5	0.010455541733309641	0.01021858894615248	0.005615781055624667
705000.5	0.010636557028309608	0.008018327605956471	0.009621993127147765
715000.5	0.010894736842105264	0.0053684210526315805	0.009291228070175437
725000.5	0.01493349455864571	0.009149536477226924	0.002079806529625151
735000.5	0.01470271434726411	0.009335056728421658	0.007281344248168892
745000.5	0.017037968618996282	0.005569529284944304	0.007833273445921668
755000.5	0.011490807354116707	0.01079136690647482	0.010839328537170264
765000.5	0.011325966850828728	0.015101289134438306	0.005377532228360957
775000.5	0.006868891757329891	0.007222324666543733	0.0037494621673120664
785000.5	0.005637377267432184	0.006074222000332834	0.004060575802962224
795000.5	0.008474208929345469	0.00801907238838318	0.007941048981361075
805000.5	0.00831886574074074	0.005461516203703704	0.008854166666666666
815000.5	0.007362304998408151	0.0061286214581343515	0.0058261700095511
825000.5	0.0070525698978737665	0.004938891679223171	0.0076343545956805625
835000.5	0.009754859297940241	0.005004351610095735	0.004293588627792283
845000.5	0.009771467804423522	0.00826344956108087	0.007532735030160364
855000.5	0.00881132203851126	0.010784513846363203	0.006872150779070558
865000.5	0.012619853355893967	0.011609325061101712	0.01165632637713856
875000.5	0.012073740695862903	0.011424614851999306	0.007824130171369223
885000.5	0.010110074180425938	0.002911382308367233	0.010034298476509532
895000.5	0.0065768746061751725	0.0027173913043478264	0.006773787019533712
905000.5	0.007291506484186787	0.002921728433030908	0.008262853042185658
915000.5	0.007299896942631398	0.003005839917554105	0.006916294515057827
925000.5	0.011388355726167627	0.0038067818298144593	0.010940499040307104
935000.5	0.015740010515247108	0.0037460567823343846	0.008885383806519454
945000.5	0.010394353819959358	0.007359806667765145	0.010018124897017628
955000.5	0.014205682272909163	0.008843537414965985	0.012468987595038014
965000.5	0.00817366848303744	0.005331927110798617	0.008507646335032518
975000.5	0.012646627565982399	0.007494297816878462	0.010589768654284782
985000.5	0.009814085285783402	0.0076370170709793355	0.007865090883958809
995000.5	0.008070071843322507	0.00302627694124594	0.00860151559885838
1.0050005e6	0.008838090817668443	0.007155565869884736	0.007318016554498335
1.0150005e6	0.00899670482136663	0.006633714880332986	0.0064689559486645854
1.0250005e6	0.015345427435387677	0.011845593108018556	0.007339297548045063
1.0350005e6	0.010026084121291162	0.008314313661558525	0.007955656993805023
1.0450005e6	0.0076864535768645355	0.0033485540334855404	0.008706240487062405
1.0550005e6	0.009595327492699209	0.00785704352663051	0.006230009734390211
1.0650005e6	0.006913658433607768	0.006597002322144818	0.005847582858349165
1.0750005e6	0.012685144449332747	0.008798944126704795	0.006833846605074057
1.0850005e6	NaN	NaN	NaN
1.0950005e6	0.012263957307060756	0.013854679802955667	0.006937602627257799
1.1050005e6	0.0049173318129988606	0.004561003420752566	0.00435195743063474
1.1150005e6	0.010557661072008664	0.0077152138603140226	0.005937556397762136
1.1250005e6	0.009134471398622343	0.009134471398622343	0.006888289907157833
1.1350005e6	0.010843941537010847	0.01001885902876002	0.010396039603960397
1.1450005e6	0.013244558991981676	0.015607101947308133	0.012142038946162658
1.1550005e6	0.007904963787316728	0.007860801978449038	0.007860801978449036
1.1650005e6	0.00920542635658915	0.012290901672786618	0.00758873929008568
1.1750005e6	0.007906182044113077	0.00782851817334576	0.006759863311587451
1.1850005e6	0.010865660919540233	0.011494252873563218	0.010047208538587848
1.1950005e6	0.009403761504601841	0.0095180929514663	0.008231864174241125
1.2050005e6	0.011909751327186364	0.012293936853869794	0.010952780106174908
1.2150005e6	0.014971482889733842	0.010377059569074778	0.016001267427122937
1.2250005e6	0.005680422500614102	0.006140997297961189	0.004274134119380988
1.2350005e6	0.0075900664568030775	0.0073802028681357115	0.0074991255683805515
1.2450005e6	0.009163454385608982	0.007810914992899168	0.007114357205653615
1.2550005e6	0.008162011895526245	0.007887251099043186	0.007525213343677269
1.2650005e6	0.012040557667934092	0.009944428195378767	0.011991810470897923
1.2750005e6	0.007885396988951857	0.006611712175854371	0.007956952315530367
1.2850005e6	0.006757409016314316	0.007384882710686359	0.006139588763394151
1.2950005e6	0.007380691502313124	0.007365473581689798	0.006890674458242026
1.3050005e6	0.013812275632606607	0.015716662288766305	0.013378863497066807
1.3150005e6	0.028236914600550958	0.030303030303030304	0.03085399449035813
1.3250005e6	0.012043899657924741	0.005891296085138731	0.015317369821360699
1.3350005e6	0.011065354225257805	0.011785188161242804	0.012106602383822152
1.3450005e6	0.00879708297932597	0.007434154630416312	0.009345794392523366
1.3550005e6	0.01266912669126691	0.011808118081180811	0.013349733497334976
1.3650005e6	0.012802227655528388	0.01093452866069003	0.015294756859549036
1.3750005e6	0.009715157680569686	0.007968802984062393	0.0097931502204137
1.3850005e6	0.00930686960098725	0.007232963115316056	0.008487590840532019
1.3950005e6	0.008869363395225463	0.002652519893899204	0.008863837312113175
1.4050005e6	0.010131278538812787	0.004109589041095891	0.01002283105022831
1.4150005e6	0.00891489065329433	0.008543436876073734	0.008116265032270047
1.4250005e6	0.01246905777637331	0.006451782798757044	0.009880444514667934
1.4350005e6	0.013679245283018867	0.00780922431865828	0.013731656184486372
1.4450005e6	0.018569729408266428	0.005055010407374368	0.0041748438893844785
1.4550005e6	0.02763713080168777	0.003918022905364678	0.0018083182640144665
1.4650005e6	0.02270381836945304	0.0018575851393188853	0.0018163054695562433
1.4750005e6	0.012885154061624651	0.011044417767106844	0.00729891956782713
1.4850005e6	0.019610261470152934	0.010360138135175135	0.015556651866469333
1.4950005e6	0.011832763607678149	0.003988079586291523	0.009571391007099658
1.5050005e6	0.01536688436419516	0.006466897169932129	0.012421564861057754
1.5150005e6	0.01528523919160911	0.015093374264517777	0.010335124072652854
1.5250005e6	0.010610465116279067	0.007025193798449614	0.012015503875968994
1.5350005e6	0.009560400285918513	0.008339289969025495	0.007338575172742437
1.5450005e6	0.013061711295783318	0.013080947983995075	0.012696214219759925
1.5550005e6	0.013798826617261076	0.013432144511347846	0.013478462251042147
1.5650005e6	0.012531172069825439	0.009600997506234416	0.010872817955112222
1.5750005e6	0.017487684729064035	0.016387520525451563	0.014489326765188836
1.5850005e6	0.010337301587301586	0.008015873015873016	0.009460317460317459
1.5950005e6	0.013005464480874316	0.012750455373406194	0.01200728597449909
1.6050005e6	0.012856795082466068	0.00985941208690889	0.013608423102671779
1.6150005e6	0.01738270209157716	0.017335594497833052	0.015300546448087432
1.6250005e6	0.007871878393051033	0.008414766558089034	0.008469055374592836
1.6350005e6	0.01016481851784524	0.009271041628794763	0.009283160637459854
1.6450005e6	0.014874764874764876	0.01192951192951193	0.015919215919215923
1.6550005e6	0.011367641875220302	0.011690753142991422	0.0104805545764305
1.6650005e6	0.015393226980128738	0.011160089560593339	0.01561712846347607
1.6750005e6	0.011240425743559136	0.00915149706555257	0.01130010942007361
1.6850005e6	0.01137171286425018	0.007005787389582699	0.014092801299624329
1.6950005e6	0.015265382808830434	0.011351182088617504	0.011554720526068577
1.7050005e6	0.020411985018726594	0.008739076154806492	0.02127340823970037
1.7150005e6	0.015340689121176929	0.008517228029423151	0.012369337979094074
1.7250005e6	0.01209032773780975	0.01169064748201439	0.010418332001065815
1.7350005e6	0.009989794316219186	0.006712199717381064	0.011398963730569948
1.7450005e6	0.011568043667038832	0.012095273539263119	0.01017243518173924
1.7550005e6	0.018436168241615713	0.014545117657958124	0.016045951454511764
1.7650005e6	0.020111321151018696	0.007771476580550305	0.014324721697122456
1.7750005e6	0.009316978349755345	0.00405523158388632	0.008378577652657683
1.7850005e6	0.00889846384413638	0.003996503059822655	0.009191957037592105
1.7950005e6	0.01236044657097289	0.009854180906812485	0.010936431989063567
1.8050005e6	0.006928516819571865	0.0036314984709480123	0.0068425076452599395
1.8150005e6	0.013378636653217242	0.009662348693990231	0.014355489488214059
1.8250005e6	0.015399573453769917	0.013831388784343245	0.014402208004014554
1.8350005e6	0.021049753963914713	0.019045015491160926	0.019026790595954076
1.8450005e6	0.01565919037199125	0.013174690007293946	0.014405543398978845
1.8550005e6	0.01116023290920854	0.01006397814679031	0.010696571058874272
1.8650005e6	0.013477647839429377	0.01455585966658373	0.011064112134030024
1.8750005e6	0.013262764632627641	0.011540058115400582	0.01004566210045662
1.8850005e6	0.0117685801442041	0.011231281198003326	0.0086522462562396
1.8950005e6	0.008706467661691544	0.007990351273933364	0.010221619176843057
1.9050005e6	0.010822510822510822	0.00997553171466215	0.00805571240353849
1.9150005e6	0.014284120075884386	0.012163821002120297	0.015712532083472827
1.9250005e6	0.007444764649375598	0.005043227665706051	0.009414024975984628
1.9350005e6	0.01779359430604982	0.009934756820877818	0.016755634638196914
1.9450005e6	0.011780583767956812	0.005718729984445055	0.009570866501967245
1.9550005e6	0.006910788009334051	0.0036348949919224557	0.008364746006103034
1.9650005e6	0.007791488688498656	0.0043505774402784365	0.0083531086853346
1.9750005e6	0.008573267790262172	0.006729868913857678	0.008333333333333333
1.9850005e6	0.010115772581384685	0.00770861989912884	0.007450710683172856
1.9950005e6	0.01356623254722516	0.013668895928663619	0.013070515076850874
2.0050005e6	0.00879751142218334	0.009429376883445124	0.007368523379022066
2.0150005e6	0.010336414997431945	0.0096623009758603	0.007383153569594248
2.0250005e6	0.013074815344293543	0.01238980223969502	0.011746485584941626
2.0350005e6	0.011662364974667815	0.010849823152662268	0.010782907943791225
2.0450005e6	0.012037683182135382	0.012270295417538962	0.009141660851360782
2.0550005e6	0.01882389545737399	0.022401991288114497	0.012404065546567101
2.0650005e6	0.010891131815044858	0.00810904071773637	0.009541062801932367
2.0750005e6	0.008109531332280146	0.005845181674565561	0.00850974196945761
2.0850005e6	0.010255167958656327	0.00395671834625323	0.010868863049095605
2.0950005e6	0.013157894736842106	0.00797827903091061	0.01139515455304929
2.1050005e6	0.01794453507340946	0.010150444081928585	0.01798078665941635
2.1150005e6	NaN	NaN	NaN
2.1250005e6	0.012432795698924729	0.0060483870967741925	0.019489247311827957
2.1350005e6	0.012049252418645559	0.007475813544415128	0.01423043095866315
2.1450005e6	0.013830103215266946	0.01080418801514814	0.013737283730600729
2.1550005e6	0.009930008748906387	0.00778652668416448	0.00605424321959755
2.1650005e6	0.019819819819819815	0.005968468468468469	0.012995495495495495
2.1750005e6	0.012610539613788127	0.004105757083558924	0.009438729471214583
2.1850005e6	0.008168739331870276	0.006644720799804926	0.005535235308461351
2.1950005e6	0.012117254389783777	0.012951676099259903	0.012828326803076476
2.2050005e6	0.004304743339831059	0.004710851202079272	0.004158544509421702
2.2150005e6	0.010896610896610898	0.005148005148005148	0.007258687258687258
2.2250005e6	0.00963975070200671	0.009143209369221287	0.008780220532840216
2.2350005e6	0.01270857586340706	0.010671323244082266	0.01086534730306558
2.2450005e6	0.009872345502266762	0.009067048437127178	0.007468384633738964
2.2550005e6	0.01050810263335584	0.007089804186360567	0.009284267386900743
2.2650005e6	0.011496794163166043	0.012123222050261626	0.009772275038691132
2.2750005e6	0.007382798080472497	0.007308970099667775	0.007087486157253598
2.2850005e6	0.01061972059779077	0.010274528914879792	0.009519168291098118
2.2950005e6	0.006756756756756757	0.008333333333333333	0.005315315315315315
2.3050005e6	0.006569294384420435	0.00693610777644391	0.005695611577964518
2.3150005e6	0.005020365634176376	0.005517666003599507	0.004186795491143317
2.3250005e6	0.009514882981140652	0.00874801181549648	0.006089525107930016
2.3350005e6	0.00558048555977448	0.00598320101254171	0.00515475779542055
2.3450005e6	0.005415341812400636	0.004968203497615262	0.0038950715421303644
2.3550005e6	0.012074215707102896	0.008073082642872318	0.0066992422632957994
2.3650005e6	0.008072858937412252	0.004581393630384985	0.0019212295869356388
2.3750005e6	0.008601190476190478	0.006339285714285714	0.005488095238095237
2.3850005e6	0.01019661158753399	0.008017848427804503	0.005814683120686049
2.3950005e6	0.01723577235772358	0.013528455284552847	0.010653658536585368
2.4050005e6	0.016726557152635182	0.00889801505817933	0.008555783709787816
2.4150005e6	0.016746749576031658	0.016676088185415487	0.013529300923308837
2.4250005e6	0.01500589188392989	0.008285461776403004	0.011238768596258655
2.4350005e6	0.015636774679728713	0.011889809930503224	0.012459181110273804
2.4450005e6	0.016462703962703964	0.01821095571095571	0.007692307692307693
2.4550005e6	0.01824599186408232	0.012802105766929887	0.0031586503948312994
2.4650005e6	0.023761488455503247	0.007733691997310019	0.0019726518717776286
2.4750005e6	0.0174754988782619	0.006140040146416341	0.0027157869878379976
2.4850005e6	0.012934439178515007	0.007438125329120589	0.002501316482359136
2.4950005e6	0.01295093795093795	0.009163059163059165	0.0012409812409812408
2.5050005e6	0.013732599816620825	0.011919646578311243	0.009435692256397434
2.5150005e6	0.0130681018713944	0.007703672435626848	0.008597157731813704
2.5250005e6	0.013218390804597703	0.008590441621294615	0.005662431941923774
2.5350005e6	0.013727339411086656	0.005134653672849209	0.005721471235460548
2.5450005e6	0.015541331994645248	0.005522088353413654	0.013872155287817938
2.5550005e6	0.011554989256982957	0.011567481137260778	0.010283315844700942
2.5650005e6	0.009239228411754103	0.00964485307373355	0.009590769785469624
2.5750005e6	0.012211164493250971	0.014012811713566692	0.003363074811256006
2.5850005e6	0.021919068056407105	0.015276926221132229	0.012303290414878399
2.5950005e6	0.010462609036557874	0.010732137606586298	0.007311575026952857
2.6050005e6	0.0011834319526627223	0.0017751479289940828	0.0
2.6150005e6	0.006489422527158375	0.008690680388793597	0.002492853058890794
2.6250005e6	0.010409800043946383	0.014282575258185014	0.0061524939573720065
2.6350005e6	0.006896165059430366	0.006914853853629364	0.005068400986768334
2.6450005e6	0.00729147023697278	0.002954302596014834	0.0050286001634295046
2.6550005e6	0.016874473905723907	0.00373526936026936	0.00674452861952862
2.6650005e6	0.01909750419576633	0.008337393752368577	0.005067402955985057
2.6750005e6	0.0136254140319181	0.012446050386429791	0.01216501053899428
2.6850005e6	0.006356319736601428	0.0036583135174684477	0.006962990061581613
2.6950005e6	0.009244264507422403	0.009716599190283401	0.0072874493927125505
2.7050005e6	0.008887287575812166	0.008617065994115174	0.008106647450909747
2.7150005e6	0.011145177328471992	0.007512981990940228	0.011832946635730857
2.7250005e6	0.012002815909890883	0.011369236184442098	0.010883491728264694
2.7350005e6	0.013922079803027012	0.013252226808603084	0.013918458976030128
2.7450005e6	0.008813263525305409	0.004153577661431065	0.005961605584642234
2.7550005e6	0.012472715933894605	0.005924540068599937	0.004053632678515747
2.7650005e6	0.013216374269005848	0.004678362573099415	0.005192982456140351
2.7750005e6	0.01884204989480012	0.015216411181244364	0.0030207394048692516
2.7850005e6	0.01770253555967841	0.017728303442589157	0.0038754895897753034
2.7950005e6	0.020958083832335325	0.010479041916167666	0.004171656686626747
2.8050005e6	0.018963990554899644	0.004181424635970091	0.0011216056670602123
2.8150005e6	0.026923076923076928	0.012820512820512822	0.004444444444444445
2.8250005e6	0.01318353428327853	0.01114358786993058	0.007039337474120083
2.8350005e6	0.018635267939922127	0.014555905803819767	0.009345447802707215
2.8450005e6	0.014420289855072465	0.0053623188405797105	0.007014492753623189
2.8550005e6	0.01139809400043318	0.0018951700238249946	0.006995884773662551
2.8650005e6	0.013273736963294052	0.007517269402681837	0.008912366246783151
2.8750005e6	0.01082562521411442	0.012024665981500515	0.006303528605686879
2.8850005e6	0.01300430437002991	0.014846428831983659	0.010505581089954037
2.8950005e6	0.007757757757757759	0.0076326326326326315	0.008133133133133134
2.9050005e6	0.012152777777777781	0.011318542568542568	0.013041125541125543
2.9150005e6	0.008727990285367334	0.009411050394656952	0.0064966605950212515
2.9250005e6	0.011154256129130501	0.012410537536165675	0.011238008222932848
2.9350005e6	0.015878676720331497	0.01596358943006589	0.013477345289042864
2.9450005e6	0.01382437513824375	0.010101010101010102	0.01713485217134852
2.9550005e6	0.012606201037184154	0.009047776674390377	0.013615800507558203
2.9650005e6	0.008205948572105699	0.00888730892285816	0.007062448157364617
2.9750005e6	0.01121757869622104	0.00796582775340568	0.01122142692218887
2.9850005e6	0.007877175198513263	0.008278425409697586	0.006082108464267613
2.9950005e6	0.011715601611974666	0.010132412204951065	0.011560161197466896
3.0050005e6	0.015916934428180412	0.009817922170653338	0.01507794835177913
3.0150005e6	0.007330131091764235	0.0017011908335835086	0.009226458520964676
3.0250005e6	0.011864855328158083	0.010085862150082335	0.009162549988238063
3.0350005e6	0.007809097131479061	0.006284612034098688	0.007205525480679485
3.0450005e6	0.010550431060469044	0.008078615783444867	0.00881413154880328
3.0550005e6	0.011215996751928541	0.009185952090946	0.008424685343077547
3.0650005e6	0.009849490925188135	0.0073041168658698535	0.0067463479415670645
3.0750005e6	0.011568123393316197	0.009827549271636675	0.008344044558697515
3.0850005e6	0.010925556663343305	0.006605184446660019	0.00739448321701562
3.0950005e6	0.010825463448758309	0.00825463448758307	0.009863588667366214
3.1050005e6	0.00880993645291739	0.010591180435201233	0.007433082996341226
3.1150005e6	0.010992201758752283	0.0025717604114816658	0.011232785797245728
3.1250005e6	0.0074887387387387394	0.0006756756756756757	0.00948198198198198
3.1350005e6	0.010337479843354064	0.01025109421792214	0.010446901635567841
3.1450005e6	0.00971800921244804	0.006263341197618246	0.008100213459161891
3.1550005e6	0.010664737740188446	0.00652867423399362	0.010876177757993915
3.1650005e6	0.005668618158163739	0.004646408326363721	0.004999535359167364
3.1750005e6	0.004751612460546178	0.0067929188966652935	0.0021545217510635377
3.1850005e6	0.005278371245444263	0.005027020233756441	0.005445938586569477
3.1950005e6	0.011010576764171212	0.011031234506693107	0.01049413320112378
3.2050005e6	0.00892606916652654	0.00860377781514489	0.008844795695308558
3.2150005e6	0.0078468612554978	0.006930561108889777	0.008463281354125017
3.2250005e6	0.00764500581685225	0.007395712148911417	0.00788875962550551
3.2350005e6	0.012392878250591018	0.009160756501182032	0.012440898345153661
3.2450005e6	0.00964071856287425	0.009820359281437124	0.009564870259481039
3.2550005e6	0.0063586265366680815	0.004415712872686166	0.005539070227497528
3.2650005e6	0.011765952936188253	0.009257296304148116	0.011165288672178642
3.2750005e6	0.011501090620662303	0.00768391830259766	0.009339678762641286
3.2850005e6	0.010643939393939395	0.007310606060606062	0.00706060606060606
3.2950005e6	0.00955163268688878	0.010235372120006631	0.008818166749544172
3.3050005e6	0.009105174804758778	0.009232902707831546	0.007765856506824319
3.3150005e6	0.01014618195806886	0.011636853241007888	0.006520484708597809
3.3250005e6	0.010904232393759159	0.012067925178863891	0.008688906128782002
3.3350005e6	0.010702471297917881	0.010070052539404553	0.010410585717065577
3.3450005e6	0.010216832047041527	0.009334803381109888	0.010657846380007352
3.3550005e6	0.009298188874514876	0.010079775765416127	0.008667529107373869
3.3650005e6	0.008229589219937519	0.008299529071665035	0.006779502960787056
3.3750005e6	0.01005261180007516	0.009050482274834024	0.010760365777276713
3.3850005e6	0.01084834834834835	0.010585585585585587	0.011471471471471468
3.3950005e6	0.012042389210019266	0.012813102119460499	0.010019267822736029
3.4050005e6	0.0070119444847429775	0.006431645630833212	0.007186034140915906
3.4150005e6	0.008620689655172412	0.009353166553977913	0.0070205093531665545
3.4250005e6	0.009365743160829412	0.00816053900214904	0.006888540396120113
3.4350005e6	0.008529310259823496	0.008800473302765864	0.0061233545333530546
3.4450005e6	0.007991599031752814	0.009077317385732593	0.007034031040865727
3.4550005e6	0.009779083907580055	0.008883934603431969	0.009039319010944466
3.4650005e6	0.00569730672772871	0.006814960200632428	0.0020717479009922583
3.4750005e6	0.005471466557578238	0.004465807595281926	0.00640894525124429
3.4850005e6	0.0050316186306700724	0.0034354858324212576	0.006299404110421987
3.4950005e6	0.006038103810381039	0.006750675067506751	0.005250525052505251
3.5050005e6	0.01205056582151554	0.013644177051998281	0.008480160435467699
3.5150005e6	0.011357542327434307	0.010150923159426952	0.011215812456906457
3.5250005e6	0.007640332640332641	0.009909909909909911	0.005696465696465697
3.5350005e6	0.01526479750778816	0.01674454828660436	0.013769470404984423
3.5450005e6	0.012906220984215419	0.016713091922005572	0.009247910863509751
3.5550005e6	0.013283428739175103	0.015118156465580507	0.010303830911492732
3.5650005e6	0.010437282065780795	0.011874469889737066	0.008632551126189802
3.5750005e6	0.007800557503821598	0.009216797050624944	0.006735005844798129
3.5850005e6	0.011621900826446279	0.010717975206611571	0.011294765840220385
3.5950005e6	0.01458882514084871	0.011758929032925003	0.01229131131441567
3.6050005e6	0.019061323100973495	0.0078519150145669	0.007304767995452288
3.6150005e6	0.01758257403189066	0.013240318906605923	0.005903568716780562
3.6250005e6	0.016607963995695137	0.007631347226298796	0.006261618236963117
3.6350005e6	0.015116904058048912	0.016796560064498794	0.004586580668279135
3.6450005e6	0.013038101252499738	0.01257762340806231	0.01173560677823387
3.6550005e6	0.00876508531002913	0.008791094465251769	0.007490636704119851
3.6650005e6	0.0037170533904032437	0.004730795224149583	0.0020575204625666445
3.6750005e6	0.002842928216062544	0.0039090262970859985	0.002359630419331912
3.6850005e6	0.004102931803696621	0.004302103250478011	0.004461440407903123
3.6950005e6	0.006496062992125986	0.011220472440944882	0.002362204724409449
3.7050005e6	0.01017699115044248	0.012937210282343027	0.007888748419721871
3.7150005e6	0.0059538080396387754	0.003875968992248062	0.004283545113082394
3.7250005e6	0.009089647515958922	0.00841891016745305	0.008992506244796004
3.7350005e6	0.009309864437657397	0.008492739645287467	0.009730482773401918
3.7450005e6	0.015768446106766407	0.01708602516150969	0.012512750765045903
3.7550005e6	0.010346358792184724	0.008644168146832444	0.010680876258140909
3.7650005e6	0.011331300813008136	0.011890243902439023	0.010630081300813006
3.7750005e6	0.0079351238228113	0.006510870828973375	0.009068712940355772
3.7850005e6	0.009233539094650207	0.009516460905349794	0.0068106995884773674
3.7950005e6	0.009539175724637682	0.009284420289855072	0.006906702898550725
3.8050005e6	0.009003350083752096	0.00933237616654702	0.007130892558028236
3.8150005e6	0.012682354666080203	0.010886298658456126	0.013415438750824717
3.8250005e6	0.01031456211160228	0.010538791722724069	0.010724581971939266
3.8350005e6	0.014399020547216014	0.014798254018950283	0.010305546683700628
3.8450005e6	0.014582738605005231	0.01260824055571415	0.012237130078979922
3.8550005e6	0.005612323889146926	0.006734788666976312	0.003302884863497962
3.8650005e6	0.007639194946378728	0.009010332500856961	0.006718574016943342
3.8750005e6	0.00473670456030315	0.004181366784267607	0.004351234809878478
3.8850005e6	0.011723351001177856	0.010563898704358067	0.011395759717314487
3.8950005e6	0.011811594202898549	0.013429951690821257	0.011671497584541063
3.9050005e6	0.011927480916030535	0.009223918575063614	0.01272264631043257
3.9150005e6	0.008347809303223317	0.00979540629222158	0.006919513607411697
3.9250005e6	0.010199414562751554	0.00676911818514453	0.010885473838272961
3.9350005e6	0.011080430472953836	0.0036816765788728403	0.010167091475502689
3.9450005e6	0.009551031790295593	0.007296895333705149	0.006023424428332403
3.9550005e6	0.012929442186922794	0.007080408816648197	0.009383080901366827
3.9650005e6	0.009853695818320777	0.006933071295993013	0.00987007315209084
3.9750005e6	0.008863854685180332	0.007728582656536548	0.008628067417692778
3.9850005e6	0.009147598433312717	0.009044526901669759	0.00795712224283653
3.9950005e6	0.01018220793140407	0.013933547695605576	0.010289389067524116
4.0050005e6	0.0069045665846322124	0.007702123780876858	0.006362227691185854
4.0150005e6	0.009108792336640439	0.007925647166153495	0.0077431862241988825
4.0250005e6	0.012274714088976707	0.014041075384707502	0.009999401233459075
4.0350005e6	0.010774091627172196	0.012764612954186414	0.007077409162717221
4.0450005e6	0.013312236286919833	0.009198312236286919	0.013468354430379751
4.0550005e6	0.006879944960440317	0.006806231264435599	0.0054744704899503645
4.0650005e6	0.010978043912175649	0.01185129740518962	0.011077844311377245
4.0750005e6	NaN	NaN	NaN
4.0850005e6	0.00964551508029769	0.01083692388040214	0.009074291682987335
4.0950005e6	0.011817971416999364	0.010299137881154892	0.012034947636405717
4.1050005e6	0.013296696355252352	0.009696165750742213	0.012203903733181731
4.1150005e6	0.013018242122719736	0.009867330016583747	0.01220563847429519
4.1250005e6	0.01186614769164234	0.00762244566980214	0.010779543734457778
4.1350005e6	0.0069296058879392206	0.006410256410256411	0.006196581196581197
4.1450005e6	0.0092982777574203	0.007206546964700134	0.007560767069744718
4.1550005e6	0.007562099358974361	0.004106570512820513	0.008693910256410255
4.1650005e6	0.00861023206751055	0.006671940928270042	0.008755274261603377
4.1750005e6	0.010889760528488853	0.00677814478392513	0.0126617120836774
4.1850005e6	0.007780554293502953	0.005224897773739208	0.007935786763592308
4.1950005e6	0.012554824561403506	0.009393274853801169	0.011769005847953215
4.2050005e6	0.0076817969739385455	0.005832166899953342	0.00925148303672599
4.2150005e6	0.00798611111111111	0.007309941520467835	0.008391812865497074
4.2250005e6	0.00907159771555927	0.007870176904861402	0.008497005153921159
4.2350005e6	0.01037984626606071	0.008331930651405488	0.010155417157605342
4.2450005e6	0.012795570188566299	0.010949815424523597	0.012650902923276464
4.2550005e6	0.012255610131946449	0.004671096985456997	0.014273331407107771
4.2650005e6	0.011303890641430073	0.011952330879775673	0.011678934454959692
4.2750005e6	0.014183338309943267	0.008957897879964169	0.014332636607942668
4.2850005e6	0.012889600932129331	0.01068064860666084	0.01277793960578697
4.2950005e6	0.009060541563202079	0.006533049544755823	0.009849828544401086
4.3050005e6	0.00774971297359357	0.005549177190968237	0.005128205128205128
4.3150005e6	0.010687691633815154	0.0114323258869908	0.005589137100306615
4.3250005e6	0.013271604938271607	0.009924026590693259	0.010180436847103513
4.3350005e6	0.012295081967213115	0.00819672131147541	0.0
4.3450005e6	0.014040457812084108	0.01321976754502706	0.01158725933812439
4.3550005e6	0.007527677878851987	0.0047598899936534805	0.006515760524645653
4.3650005e6	0.008698613174839028	0.007026993561168895	0.0078875681030213
4.3750005e6	0.011416878351679366	0.007987581145921534	0.011233418007338413
4.3850005e6	0.004819363130087106	0.0038316911799704894	0.004321957256413918
4.3950005e6	0.0062809428803665135	0.004950860858641839	0.005985369097761028
4.4050005e6	0.009379358437935843	0.008333333333333333	0.006359832635983263
4.4150005e6	0.01077968103957472	0.006005119117936602	0.007993699547154951
4.4250005e6	0.009656652360515019	0.004291845493562232	0.010586552217453504
4.4350005e6	NaN	NaN	NaN
4.4450005e6	NaN	NaN	NaN
4.4550005e6	0.01128158844765343	0.007701564380264741	0.007003610108303249
4.4650005e6	0.02048864948056945	0.0061562139284340135	0.013184558163396176
4.4750005e6	0.010620915032679737	0.01134713144517066	0.006790123456790124
4.4850005e6	0.010191197691197692	0.0033369408369408366	0.008694083694083693
4.4950005e6	0.013597764162098245	0.01177039664624315	0.005761582285284316
4.5050005e6	0.014071829996487527	0.006541974007727432	0.005479452054794521
4.5150005e6	0.014555500577271977	0.013442190334817744	0.007587003133762164
4.5250005e6	0.02312011102699975	0.00410042896795357	0.015266212465304062
4.5350005e6	0.023187271778821076	0.007250912884715702	0.01717266562336985
4.5450005e6	0.010763209393346379	0.003506196999347684	0.0091324200913242
4.5550005e6	0.010267755842977082	0.004254594962559565	0.007873837077376902
4.5650005e6	0.007456670697299476	0.0028886201800349324	0.006771463119709793
4.5750005e6	0.008416963418582064	0.006150857882809971	0.007963742311427647
4.5850005e6	0.01023391812865497	0.008988520684427117	0.00905349794238683
4.5950005e6	0.004798464491362762	0.0019193857965451057	0.005118362124120281
4.6050005e6	0.014698412698412697	0.010285714285714287	0.009244444444444444
4.6150005e6	0.014536273455240827	0.010039440659734672	0.010350185251583603
4.6250005e6	0.01514938653179732	0.01990259436171209	0.013936499016577692
4.6350005e6	0.014621887137308658	0.018277358921635827	0.01037240118802833
4.6450005e6	0.013244872168756682	0.009477981918926801	0.01028482550792262
4.6550005e6	0.015300393037619318	0.01088651818578826	0.012115540582693868
4.6650005e6	0.015204194260485651	0.013300220750551877	0.012472406181015453
4.6750005e6	0.016008442441153327	0.0055448236388352294	0.012735207841453818
4.6850005e6	0.009960159362549799	0.014608233731739709	0.006374501992031874
4.6950005e6	0.007523590920683498	0.0022953328232593728	0.005712828360112216
4.7050005e6	0.016016784361887217	0.010950772694708831	0.010868897758673625
4.7150005e6	0.008463541666666666	0.00390625	0.00625
4.7250005e6	0.012365410497981157	0.004598474652310453	0.008501570210856886
4.7350005e6	0.01378294036061026	0.010691169671752196	0.010448451225150252
4.7450005e6	0.01611888370715819	0.011177733362943225	0.010985269079872679
4.7550005e6	0.012208067940552016	0.011588818117480538	0.008457183297947628
4.7650005e6	0.009641617063492066	0.004650297619047619	0.010342261904761904
4.7750005e6	0.01259951540325372	0.006922810661128418	0.012045690550363447
4.7850005e6	0.013661922333509052	0.010938323668950976	0.011017395888244599
4.7950005e6	0.014141771256849919	0.007070885628424961	0.013340404218961762
4.8050005e6	0.015689998191354675	0.008771929824561405	0.013926568999819136
4.8150005e6	0.012794973950352435	0.008325671672285219	0.008703646950658901
4.8250005e6	0.008778224263298889	0.00875430539609644	0.0037887485648679677
4.8350005e6	0.00657574281539211	0.008321156031823347	0.001704822211397954
4.8450005e6	0.005416666666666666	0.004618055555555556	0.004666666666666667
4.8550005e6	0.014977588280310485	0.01322838088990926	0.006187821143544331
4.8650005e6	0.009838457159123258	0.01138627953316254	0.004284087674352405
4.8750005e6	0.010685663401602851	0.009102602156920946	0.0011872959335114278
4.8850005e6	0.007989395242189739	0.010461450272284322	0.00406993407853253
4.8950005e6	0.01179029304029304	0.009432234432234432	0.0060073260073260065
4.9050005e6	0.008735406971997714	0.0039186872397746755	0.005714752224671402
4.9150005e6	0.00887839964036862	0.0098898628905372	0.004045853000674308
4.9250005e6	0.013417270761795755	0.009729111026325829	0.005036245707745136
4.9350005e6	0.005845622425933307	0.002391390992427262	0.005048492095124219
4.9450005e6	0.006235827664399093	0.0017006802721088435	0.007839326206673146
4.9550005e6	0.00465152948596657	0.00861978345422054	0.0003784295175023652
4.9650005e6	0.009717823207601499	0.00801420481812074	0.005355600345522603
4.9750005e6	0.0071105206180494054	0.008217695108749139	0.00015746481645507332
4.9850005e6	0.006934032983508244	0.008620689655172414	0.00152423788105947
4.9950005e6	0.022123096332342076	0.010543390105433903	0.0036045778138235553
5.0050005e6	0.014772390272835112	0.008785587188612099	0.001260379596678529
5.0150005e6	0.012160385626643294	0.005185509786736781	0.0030674846625766876
5.0250005e6	0.01792114695340502	0.0061909416748126425	0.0026284348864994023
5.0350005e6	0.016426602649595456	0.006268338223526273	0.00032008535609495865
5.0450005e6	0.009485407066052226	0.004531490015360983	0.00044546850998463896
5.0550005e6	0.011009401286491837	0.005360382648853703	0.006993237671119908
5.0650005e6	0.013253392237298834	0.005837803723572104	0.009024928999684443
5.0750005e6	0.01779127305443095	0.00481331533963113	0.0007557354925775979
5.0850005e6	0.01947500679163271	0.012530562347188265	0.006384134745992938
5.0950005e6	0.018137964302942598	0.013796430294259527	0.0010612638687891942
5.1050005e6	0.02966155810983397	0.012771392081736908	0.001277139208173691
5.1150005e6	0.012736773350751143	0.013172218593511866	0.00648813411713477
5.1250005e6	0.012789404509149732	0.012941057527044789	0.005237084217975937
5.1350005e6	0.009515151515151513	0.010848484848484849	0.0016
5.1450005e6	0.016250365176745545	0.01606777680397312	0.016593631317557696
5.1550005e6	0.014764201500535907	0.003804930332261522	0.01127545551982851
5.1650005e6	0.015248529690760767	0.00820527414152912	0.009694555112881805
5.1750005e6	0.007542530568846358	0.005914407230196705	0.0023391812865497076
5.1850005e6	0.011152581533813204	0.012263396427619302	0.0036790189282857907
5.1950005e6	0.012949718248807975	0.017067620286085824	0.0019289120069354143
5.2050005e6	0.018075292944402892	0.013005900440455414	0.0026593534446937585
5.2150005e6	0.018366383380547687	0.008026440037771481	0.0018885741265344666
5.2250005e6	0.010731878958479941	0.00781921964187974	0.0009070294784580498
5.2350005e6	0.01951885794853719	0.010956409352602515	0.004923040770767242
5.2450005e6	0.01034670539117807	0.013251043746596478	0.002154050946935318
5.2550005e6	0.0157059585492228	0.007520149683362118	0.0028353483016695454
5.2650005e6	0.012098009188361408	0.007656967840735068	0.003124042879019908
5.2750005e6	0.011631117553668807	0.009042589908193554	0.005549803271898945
5.2850005e6	0.020342645000304308	0.0076380013389325055	0.001448481528817479
5.2950005e6	0.011645542194778464	0.005199870003249919	0.00422489437764056
5.3050005e6	0.015412049420456	0.006400458540313336	0.01096675582728315
5.3150005e6	0.017101284958427814	0.011589821113630638	0.01380700428319476
5.3250005e6	0.014554473979782856	0.006208660925995257	0.011119430924747287
5.3350005e6	0.010821197411003234	0.010199953767914932	0.0061950993989828935
5.3450005e6	0.00894506001846722	0.009887657740843337	0.0077408433364112034
5.3550005e6	0.0056270522190445945	0.004713483741129117	0.006778942908590193
5.3650005e6	0.00927045546150746	0.0057940346634421614	0.008424022571543734
5.3750005e6	0.010283385461093737	0.006681831106056298	0.012491706947208794
5.3850005e6	0.009707847023416281	0.008882037730309036	0.008896718784408722
5.3950005e6	0.011362530413625303	0.0127007299270073	0.009693430656934307
5.4050005e6	0.006559113501181456	0.0012221950623319481	0.007349466308156114
5.4150005e6	0.008569056514261993	0.007501630789302022	0.009915198956294845
5.4250005e6	0.008127340823970038	0.008651685393258427	0.008224719101123594
5.4350005e6	0.011407985589912939	0.010057039927949566	0.012848994296007204
5.4450005e6	0.010089938167509836	0.007419898819561552	0.010927487352445196
5.4550005e6	0.006161065697850441	0.0050560096881622765	0.006151983045716016
5.4650005e6	0.012090742895130464	0.005318264916071132	0.01126807379092571
5.4750005e6	0.008081896551724137	0.006734913793103449	0.008045977011494253
5.4850005e6	0.009421304398553263	0.006650332516625832	0.009963831524909579
5.4950005e6	0.011129895745280359	0.007701700009392318	0.0124729970883817
5.5050005e6	0.010831317352100286	0.008467121178799207	0.009251521149475845
5.5150005e6	0.008646694752171427	0.009153794143652156	0.007177406771727259
5.5250005e6	0.013485737203589513	0.010277234671880483	0.007118864992229409
5.5350005e6	0.010420107917630213	0.0076533421429358	0.01072569100319348
5.5450005e6	0.006602244123042791	0.005077008404795426	0.005691369085711848
5.5550005e6	0.007499999999999997	0.0026767676767676767	0.005171717171717172
5.5650005e6	0.014225696660285043	0.004360774303339715	0.01004041693256754
5.5750005e6	0.007452202064626473	0.003359599291429968	0.0047645226314824984
5.5850005e6	0.006222443464656522	0.006874318494287205	0.004702982031953728
5.5950005e6	0.010275519421860887	0.0060975609756097554	0.01236449864498645
5.6050005e6	0.00814814814814815	0.00396011396011396	0.006552706552706553
5.6150005e6	0.010653503523467625	0.008310065150910784	0.010596995080441431
5.6250005e6	0.007447572168384351	0.00828077731631031	0.005814490078449469
5.6350005e6	0.005481531455557431	0.006156181480856805	0.004902456850508798
5.6450005e6	0.014186011227431348	0.01581702321347292	0.012835685025034137
5.6550005e6	0.009427494000685637	0.009884584618900696	0.009850302822534567
5.6650005e6	0.008791059015946573	0.009722411521511971	0.00786879287628913
5.6750005e6	0.01043521266073195	0.008011869436201781	0.01121661721068249
5.6850005e6	0.007592190889370932	0.006001446131597975	0.00695589298626175
5.6950005e6	0.005675287356321839	0.0075	0.003425287356321839
5.7050005e6	0.009350994328379639	0.008112570895254504	0.008012061167348697
5.7150005e6	0.014001225490196079	0.014399509803921568	0.013455882352941179
5.7250005e6	0.01563487049905243	0.018214360918088018	0.011834070330595912
5.7350005e6	0.012042166820560168	0.011195752539242843	0.007694675284702987
5.7450005e6	0.00939193903289862	0.008774754467879568	0.009026995116191703
5.7550005e6	NaN	NaN	NaN
5.7650005e6	0.007661901667749621	0.0064435780810049815	0.006779293913796837
5.7750005e6	0.004211135399254211	0.001843041447001843	0.0055205520552055205
5.7850005e6	0.0049596825803148595	0.0037970903195528823	0.00488075429839157
5.7950005e6	0.010951277987728067	0.006928359543256532	0.011044739729367302
5.8050005e6	0.00992473435655254	0.009568083431719795	0.008018496654860293
5.8150005e6	0.00490129029316555	0.005858751652760681	0.005024392467970639
5.8250005e6	0.005994256999282125	0.005934434075137593	0.005216558985403207
5.8350005e6	0.009866828087167072	0.009967715899919289	0.009507667473769169
5.8450005e6	0.012529570336139077	0.010535291852340872	0.009858612532321065
5.8550005e6	0.008389497332210052	0.007301319853973603	0.0064494992043433496
5.8650005e6	0.009840515778758059	0.010151566564868228	0.002612826603325416
5.8750005e6	0.012050713934022649	0.012333825701624815	0.011107828655834564
5.8850005e6	0.009701811956056497	0.01139011746801731	0.0072953821277405234
5.8950005e6	0.008826110436073982	0.006412852706898879	0.006642365330093155
5.9050005e6	0.012163774901312768	0.008904801248508216	0.008445790874873772
5.9150005e6	0.009383823285168577	0.004650390300614516	0.008769307424015943
5.9250005e6	0.006111111111111111	0.006031746031746033	0.006603174603174603
5.9350005e6	0.007238095238095238	0.0041904761904761915	0.008152380952380951
5.9450005e6	NaN	NaN	NaN
5.9550005e6	0.007686500583350489	0.007171779562143985	0.006739413904330519
5.9650005e6	0.010207423580786025	0.008005822416302766	0.008966521106259095
5.9750005e6	0.011802072885322637	0.008492143095954531	0.01013707790036777
5.9850005e6	0.00749063670411985	0.003644093531733981	0.00785504605729325
5.9950005e6	0.013237930592905622	0.010084517864003073	0.01011653220642848
6.0050005e6	0.0072324851864761265	0.0060125479261066575	0.006355292204019984
6.0150005e6	0.011146410339958723	0.008716194200065168	0.011274030628869341
6.0250005e6	0.00937724335965542	0.007627422828427853	0.009739172050729838
6.0350005e6	0.005399251544253574	0.004057892601109157	0.005735154876234275
6.0450005e6	0.007100750267952841	0.006813657939059869	0.00716582452916858
6.0550005e6	0.006264509080977741	0.00611088351768401	0.006199644954253721
6.0650005e6	0.007993568741657566	0.0052178133721635725	0.008166484649921127
6.0750005e6	0.008367119802846013	0.009857699340170126	0.005103744335797758
6.0850005e6	0.01049413320112378	0.011155180961824494	0.007910538203051836
6.0950005e6	0.016717054952872134	0.014731163673009662	0.014144288339557769
6.1050005e6	0.008826934207987653	0.0070744099298990296	0.009415396488520163
6.1150005e6	0.013150178192809128	0.007420941038480624	0.010908106645012858
6.1250005e6	0.011963785298555721	0.010526693971401881	0.009973413810447656
6.1350005e6	0.007276428894586036	0.007012516965766853	0.005790981752375207
6.1450005e6	0.011631478999106345	0.0094671581769437	0.010556300268096513
6.1550005e6	0.00866758171928219	0.010090996898988359	0.006598546083066444
6.1650005e6	0.009897899221389747	0.009622447480534743	0.0082708976054062
6.1750005e6	0.011959876543209874	0.010662177328843996	0.011896745230078562
6.1850005e6	0.008441131330848499	0.011364466856683476	0.004194986479573192
6.1950005e6	0.012778637327373785	0.008824709185720016	0.011288751360953529
6.2050005e6	0.01314508276533593	0.007843773666558475	0.012441847884885863
6.2150005e6	0.010852362649785216	0.008591453764413295	0.010053508176953802
6.2250005e6	0.010852331747854134	0.003143622546607621	0.011918429828877591
6.2350005e6	0.012008498735947502	0.0045721047818837075	0.012565219729976871
6.2450005e6	0.012010412968879424	0.007139194572634403	0.006886758963436279
6.2550005e6	0.012563884156729129	0.011839863713798977	0.011005110732538329
6.2650005e6	0.01148436902851028	0.012688221355958111	0.00915692119544447
6.2750005e6	0.009559719683120051	0.009597806215722121	0.009414990859232177
6.2850005e6	0.005258613923553881	0.004905423436151009	0.00618475786829919
6.2950005e6	0.005573382874514439	0.004757079322186568	0.005922423014130496
6.3050005e6	0.009711779448621555	0.00926423200859291	0.008610812746151091
6.3150005e6	0.012296047593803384	0.013194321729398597	0.009954644519055193
6.3250005e6	0.011904761904761906	0.012328922067639407	0.010881122045017533
6.3350005e6	0.014204772165030728	0.01320724602984598	0.012959859548320166
6.3450005e6	0.016774256651017217	0.01711658841940532	0.016040688575899843
6.3550005e6	0.012573890391744313	0.010770463881374613	0.010099188458070334
6.3650005e6	0.017059401080019635	0.017182130584192445	0.015611192930780561
6.3750005e6	0.011034212588143117	0.009750152346130409	0.01227474536432489
6.3850005e6	0.01170091324200913	0.012053451517593338	0.01240934730056406
6.3950005e6	0.010684907010014308	0.01072961373390558	0.009251311397234145
6.4050005e6	0.009093113482056256	0.007678629162625283	0.010248949240219851
6.4150005e6	0.006782459660563497	0.007775269626285428	0.006721845999498368
6.4250005e6	0.008137282690854118	0.005291005291005291	0.007832577475434617
6.4350005e6	0.010450038138825323	0.007424357996440375	0.01011950165268243
6.4450005e6	0.015540414411050961	0.006844626967830253	0.011100740464190156
6.4550005e6	0.017637616474825774	0.008965625244695012	0.010680447889750215
6.4650005e6	0.015230759477621404	0.006878407506022568	0.013034106757956129
6.4750005e6	0.010445991998814642	0.006420704301871882	0.008495085691707415
6.4850005e6	0.00845702914918791	0.007690652898784553	0.007314187372270626
6.4950005e6	0.012846699634487207	0.0033684512291263526	0.011667741704292986
6.5050005e6	0.012041826575449133	0.0059513877301295955	0.014683797764058069
6.5150005e6	0.010214971794480865	0.005895207602784978	0.009330690654063119
6.5250005e6	0.0189048833819242	0.007592322643343051	0.006547619047619048
6.5350005e6	0.016684777687222676	0.007787738839083583	0.004129312686769899
6.5450005e6	0.010937213984989933	0.006803343706144365	0.009909085362133137
6.5550005e6	0.01556718469182789	0.011100539169045354	0.013299503118722909
6.5650005e6	0.008955748068368064	0.0012487317568094904	0.010785920549441972
6.5750005e6	0.009187442289935364	0.005955678670360111	0.00971375807940905
6.5850005e6	0.009880055359065049	0.004382592649546363	0.009585319596083858
6.5950005e6	0.007827347016343593	0.005439946788293425	0.008038768529076397
6.6050005e6	0.010019635019635018	0.0035516285516285525	0.009805959805959807
6.6150005e6	0.009320997944101796	0.005250875145857643	0.01002389287103406
6.6250005e6	0.011881965925271272	0.005621839249766779	0.009603770805715128
6.6350005e6	0.00805372719002515	0.010060469845347033	0.007234976186653824
6.6450005e6	0.008558558558558558	0.010450450450450453	0.008528528528528529
6.6550005e6	0.010763746057863705	0.010900863842040314	0.010009598244892363
6.6650005e6	0.007051433989096942	0.006518132258829107	0.006004582444497116
6.6750005e6	0.012157428394807332	0.004979737619341987	0.013270142180094787
6.6850005e6	0.0096351250466592	0.003546099290780142	0.010544979469951477
6.6950005e6	0.010345370151836992	0.005546377153646448	0.010620722209110218
6.7050005e6	0.009703088633075424	0.005378373277976977	0.010479964773227653
6.7150005e6	0.007305135510263714	0.007085981444955804	0.006852217108627365
6.7250005e6	0.012033115132845587	0.012995764343473238	0.011975356180207931
6.7350005e6	0.008563119345109867	0.00872468763464024	0.006649432715783428
6.7450005e6	0.01073452112772203	0.010546795003071882	0.008669533756570414
6.7550005e6	0.00967573221757322	0.009980822873082287	0.009222454672245467
6.7650005e6	0.013133164176299221	0.012263884973216801	0.010168217272812707
6.7750005e6	0.009244217529202443	0.011526262860679197	0.007488202985998297
6.7850005e6	0.00828760859625057	0.0073159579332418845	0.008253315043438502
6.7950005e6	0.009003503625845352	0.009492381650778132	0.008213150818870692
6.8050005e6	0.00594967409428528	0.006038098125410539	0.005750088424031126
6.8150005e6	0.005080588647512263	0.004905395935529082	0.003445456669002569
6.8250005e6	0.006535947712418301	0.0	0.009803921568627453
6.8350005e6	0.011304538238353314	0.01122242294848634	0.010839218262440466
6.8450005e6	0.010932845924722448	0.011982128350934202	0.00959924180882751
6.8550005e6	0.010434561303047657	0.010243685181650442	0.007495069033530572
6.8650005e6	0.009615384615384614	0.012820512820512822	0.006570512820512822
6.8750005e6	0.012123867952088809	0.011466549810108093	0.010604732690622261
6.8850005e6	0.011057820410338398	0.009159339195310418	0.011071143085531572
6.8950005e6	0.016038039974210185	0.013797549967762735	0.013359123146357189
6.9050005e6	0.010902031063321384	0.011648745519713262	0.007646356033452807
6.9150005e6	0.013310796534967249	0.0127825903232622	0.011972674131981125
6.9250005e6	0.009300484812506187	0.0074700702483427315	0.009557732264766994
6.9350005e6	0.010169810306840775	0.008463646622601967	0.010876457628029449
6.9450005e6	0.010201999591920015	0.007277426375569613	0.01331701013398626
6.9550005e6	0.005843162953254696	0.005388087956895296	0.006232707150138342
6.9650005e6	0.008630479218714513	0.006170035581800288	0.010598834128245891
6.9750005e6	0.009777001164919287	0.009194541521051756	0.00980196372108504
6.9850005e6	0.013864973453867125	0.012483857081360308	0.012455158559334193
6.9950005e6	0.016138035198318888	0.00948909902810612	0.012450748620961388
7.0050005e6	0.011202893855955078	0.012525645178706404	0.008681567865241335
7.0150005e6	0.00976047904191617	0.008582834331337325	0.01012375249500998
7.0250005e6	0.014571104932550712	0.012202656780970033	0.016146637833384825
7.0350005e6	0.015032565712956502	0.010816468946266575	0.01108397301698069
7.0450005e6	0.013995354239256678	0.004258614014711576	0.0118931475029036
7.0550005e6	0.014496505306756407	0.008111139874018467	0.007748727241349557
7.0650005e6	0.01725659606094389	0.00487736900780379	0.00722779635823114
7.0750005e6	0.022491451479778327	0.007369413984199977	0.008819714656290532
7.0850005e6	0.009066358024691357	0.0019290123456790122	0.006558641975308642
7.0950005e6	0.005542180760357108	0.0033604172936101914	0.005677600561741399
7.1050005e6	0.011552364204767485	0.004249706916764361	0.010590074247753028
7.1150005e6	0.011982570806100218	0.007130124777183601	0.011388393741334917
7.1250005e6	0.012260127931769725	0.004219971570717839	0.011638237384506037
7.1350005e6	0.01970638401559454	0.013279727095516567	0.012451267056530215
7.1450005e6	0.007210343112879163	0.005304160450853639	0.006497596552295708
7.1550005e6	0.00939261114589856	0.010384053433521185	0.005426841995408057
7.1650005e6	0.01787958773252891	0.005341880341880343	0.01450477626948215
7.1750005e6	0.013806706114398418	0.005334409180563027	0.01038192576654115
7.1850005e6	0.010808534531162267	0.006488240064882401	0.009183355168756627
7.1950005e6	0.01861266947171575	0.012155212716222533	0.009046283309957926
7.2050005e6	0.010562037672538702	0.014565698162129185	0.0019522611149241213
7.2150005e6	0.007142857142857143	0.006980183377698907	0.0022241940254362613
7.2250005e6	0.009359198755348113	0.0061017113963438355	0.00954881369117075
7.2350005e6	0.010746711135816196	0.008824346859366313	0.01000555864369094
7.2450005e6	0.004646840148698883	0.004337050805452292	0.003469640644361833
7.2550005e6	0.01111925708699902	0.008736559139784947	0.009701857282502445
7.2650005e6	0.010541367384942804	0.006916733173716413	0.00558659217877095
7.2750005e6	0.011572402727637383	0.007420778178900922	0.009049338146811073
7.2850005e6	0.011027614858260017	0.012829912023460408	0.008822091886608015
7.2950005e6	0.010391897842360194	0.00867459269044474	0.007996477322765304
7.3050005e6	0.011446768224459938	0.008907823392718823	0.0076770806437731305
7.3150005e6	0.015214736413596575	0.011534025374855825	0.011208358776036367
7.3250005e6	0.012915326902465168	0.013576277241872098	0.01098963915684173
7.3350005e6	0.011773038272396836	0.011786401539448365	0.010188154800085525
7.3450005e6	0.01400700350175088	0.013340003335000834	0.013006503251625811
7.3550005e6	0.010828447134480801	0.012262782926675493	0.010037198159006368
7.3650005e6	0.009502131656911626	0.011417009899559218	0.006604523448226027
7.3750005e6	0.008022774327122154	0.00842273668360625	0.006982872200263505
7.3850005e6	0.00904700115340254	0.0097318339100346	0.0106401384083045
7.3950005e6	0.010582737768004398	0.011086677661718893	0.011453179402602163
7.4050005e6	0.009345251915486416	0.010138534169181953	0.01016949152542373
7.4150005e6	0.011282051282051281	0.011135531135531137	0.011721611721611723
7.4250005e6	0.008543054527510486	0.007586972612879349	0.008216136195410806
7.4350005e6	0.012218755908489318	0.01205331820760068	0.009264511249763659
7.4450005e6	0.010883690708252111	0.009746588693957114	0.010396361273554257
7.4550005e6	0.008314508032128515	0.00721636546184739	0.008785140562248996
7.4650005e6	0.015331626432577421	0.017465252377468907	0.012716410631553276
7.4750005e6	0.01030915688769499	0.010320938781280927	0.010028747820349685
7.4850005e6	0.012382422104644327	0.013631687242798353	0.007113462669018225
7.4950005e6	0.010988347521584252	0.014218438688643363	0.0048179677594638644
7.5050005e6	0.011461318051575931	0.01500886887706372	0.006003547550825488
7.5150005e6	0.011454489544895452	0.011992619926199261	0.009194341943419436
7.5250005e6	0.009712882911730175	0.009019105560892304	0.006873732522147509
7.5350005e6	0.00952719797596458	0.01027830487033523	0.008096141682479444
7.5450005e6	0.00879760780610639	0.007900535096002517	0.007126219704123387
7.5550005e6	0.01040768420044074	0.010012455686499952	0.009226789307272203
7.5650005e6	0.009795270031768442	0.009148135074714674	0.010212966231321332
7.5750005e6	0.014126305792972459	0.006707027540360874	0.00422602089268756
7.5850005e6	0.011875300749295388	0.006702412868632708	0.005224444902729084
7.5950005e6	0.011669349275695564	0.00908254771211773	0.008768299225875681
7.6050005e6	0.009286604974732559	0.01056638445888298	0.007941195773446217
7.6150005e6	0.011721949221949223	0.008292383292383293	0.00672945672945673
7.6250005e6	0.01072246512596294	0.00412936359219932	0.006509820251231869
7.6350005e6	0.012324518445968005	0.012365328109696377	0.010610512569376427
7.6450005e6	0.007657863939347684	0.007937719432147765	0.005546227039128887
7.6550005e6	0.009075907590759076	0.007274196807435847	0.007341550481578771
7.6650005e6	0.011335274542429281	0.011231281198003326	0.00934553521907931
7.6750005e6	0.008815598423563576	0.00725990458411118	0.00916822236050612
7.6850005e6	0.00899621212121212	0.01420454545454545	0.0035353535353535356
7.6950005e6	0.008469945355191256	0.011475409836065575	0.0032786885245901644
7.7050005e6	NaN	NaN	NaN
7.7150005e6	0.0086638085030368	0.007502679528403	0.005573419078242229
7.7250005e6	NaN	NaN	NaN
7.7350005e6	0.003401360544217688	0.0058309037900874635	0.0009718172983479105
7.7450005e6	0.018518518518518514	0.026455026455026454	0.007936507936507936
7.7550005e6	0.015250544662309365	0.01353874883286648	0.011826953003423592
7.7650005e6	0.021367521367521364	0.03846153846153846	0.008547008547008546
7.7750005e6	NaN	NaN	NaN
7.7850005e6	0.0044004400440044	0.0022002200220022	0.00726072607260726
7.7950005e6	NaN	NaN	NaN
7.8050005e6	NaN	NaN	NaN
7.8150005e6	NaN	NaN	NaN
7.8250005e6	NaN	NaN	NaN
7.8350005e6	NaN	NaN	NaN
7.8450005e6	0.0037313432835820886	0.004975124378109453	0.003980099502487562
7.8550005e6	0.012641898864809079	0.00670794633642931	0.009700722394220847
7.8650005e6	0.001976284584980237	0.0	0.003952569169960474
7.8750005e6	NaN	NaN	NaN
7.8850005e6	NaN	NaN	NaN
7.8950005e6	NaN	NaN	NaN
7.9050005e6	NaN	NaN	NaN
7.9150005e6	0.017730496453900704	0.02127659574468085	0.014184397163120567
7.9250005e6	0.011904761904761902	0.005494505494505495	0.0036630036630036634
7.9350005e6	0.009740259740259742	0.0	0.016883116883116885
7.9450005e6	NaN	NaN	NaN
7.9550005e6	0.008723599632690543	0.009871441689623508	0.007897153351698806
7.9650005e6	0.012860828898564748	0.011933559103370425	0.011836800516045798
7.9750005e6	0.004744224422442245	0.0037128712871287127	0.004785478547854785
7.9850005e6	NaN	NaN	NaN
7.9950005e6	NaN	NaN	NaN
8.0050005e6	NaN	NaN	NaN
8.0150005e6	0.01066350710900474	0.009083728278041074	0.008846761453396525
8.0250005e6	NaN	NaN	NaN
8.0350005e6	0.003115264797507788	0.004672897196261682	0.003115264797507788
8.0450005e6	0.013754045307443362	0.017799352750809058	0.014239482200647247
8.0550005e6	NaN	NaN	NaN
8.0650005e6	0.005432158377595364	0.004989538065346853	0.005182681474328022
8.0750005e6	0.01138970829236316	0.00841254233584617	0.008434393095160057
8.0850005e6	0.014429875305309167	0.01317650083558298	0.01455199897159018
8.0950005e6	0.01165264481191374	0.00947683976404603	0.009109370467072815
8.1050005e6	0.015535604260188365	0.011618695537364667	0.006988821406566324
8.1150005e6	0.013311642877134064	0.010495382031905962	0.00688497061293031
8.1250005e6	0.015352112676056339	0.015305164319248827	0.015624413145539907
8.1350005e6	0.005829718004338393	0.004699927693420101	0.006037599421547361
8.1450005e6	0.005047106325706595	0.00515926424405563	0.004845222072678331
8.1550005e6	0.0026881720430107525	0.0034213098729227766	0.0025415444770283484
8.1650005e6	NaN	NaN	NaN
8.1750005e6	0.005086071987480437	0.002347417840375587	0.006572769953051643
8.1850005e6	NaN	NaN	NaN
8.1950005e6	NaN	NaN	NaN
8.2050005e6	0.005986590038314176	0.005268199233716475	0.007088122605363984
8.2150005e6	0.08333333333333333	0.1076388888888889	0.09861111111111111
8.2250005e6	0.0031692766592095454	0.0011185682326621924	0.0026845637583892616
8.2350005e6	NaN	NaN	NaN
8.2450005e6	NaN	NaN	NaN
8.2550005e6	NaN	NaN	NaN
8.2650005e6	0.0024154589371980675	0.0	0.0038647342995169077
8.2750005e6	NaN	NaN	NaN
8.2850005e6	NaN	NaN	NaN
8.2950005e6	NaN	NaN	NaN
8.3050005e6	NaN	NaN	NaN
8.3150005e6	NaN	NaN	NaN
8.3250005e6	NaN	NaN	NaN
8.3350005e6	NaN	NaN	NaN
8.3450005e6	NaN	NaN	NaN
8.3550005e6	NaN	NaN	NaN
8.3650005e6	0.024154589371980673	0.020933977455716582	0.02351046698872786
8.3750005e6	0.011099726775956284	0.00853825136612022	0.012431693989071037
8.3850005e6	0.019757920968316127	0.005221312448083541	0.0009018630592144298
8.3950005e6	0.008521988030184757	0.00819672131147541	0.0007285974499089254
8.4050005e6	0.021919431279620854	0.008491311216429698	0.0015600315955766192
8.4150005e6	0.017434317223483615	0.010217320791436913	0.0016650448697156448
8.4250005e6	0.009087421474128422	0.007912530571140842	0.007807030163525633
8.4350005e6	0.00828936225653052	0.008240505504527392	0.005445899289948539
8.4450005e6	0.007253232418795333	0.008475244402396722	0.0034374014506464838
8.4550005e6	0.0069641505864547855	0.0066449110858872494	0.004228149829738933
8.4650005e6	0.022448979591836737	0.02040816326530612	0.021496598639455782
8.4750005e6	0.00410855227592172	0.004000432479186939	0.0038058168450643315
8.4850005e6	0.007746308399903171	0.005906560154926167	0.005451464536431857
8.4950005e6	0.008934497370705062	0.0053606984224230355	0.007984887935875838
8.5050005e6	0.009194599627560519	0.0013966480446927375	0.0061452513966480425
8.5150005e6	0.013895781637717125	0.0033498759305210916	0.007692307692307692
8.5250005e6	0.01517998148450689	0.0044927299460872415	0.0036159668899417305
8.5350005e6	0.017490933069568084	0.006594131223211342	0.009904385097263435
8.5450005e6	0.014578861289992848	0.006005315342941836	0.005642440969027904
8.5550005e6	0.004378659398344437	0.00426509186351706	0.0025741974560872195
8.5650005e6	0.007087049713060913	0.004667081518357187	0.007840696950840075
8.5750005e6	0.009646758405447582	0.008109897384971865	0.009504894311249823
8.5850005e6	0.007119455645161292	0.0060483870967741925	0.006703629032258064
8.5950005e6	0.010447725874390646	0.008755738558379479	0.009238487387003646
8.6050005e6	0.009876139029846675	0.009903421181862828	0.008937633000491078
8.6150005e6	0.01152107335569491	0.010986339993194302	0.009673812648874628
8.6250005e6	0.0035148785148785143	0.0032760032760032758	0.00242970242970243
8.6350005e6	0.008097627737226274	0.007907542579075425	0.007349959448499594
8.6450005e6	0.00736364839819963	0.007810431559438708	0.004739211014032301
8.6550005e6	0.008943756073858116	0.007956754130223518	0.0074101068999028194
8.6650005e6	0.015080763582966228	0.013450807635829662	0.013157121879588838
8.6750005e6	0.01200240048009602	0.01373608054944322	0.009001800360072015
8.6850005e6	0.0036300505050505054	0.00476354453627181	0.0021005509641873277
8.6950005e6	0.009657182375024703	0.011707172495554238	0.006876111440426792
8.7050005e6	0.008497807017543858	0.004660087719298245	0.009116541353383458
8.7150005e6	0.010656342182890853	0.0018805309734513274	0.007787610619469027
8.7250005e6	0.006464714211193083	0.007004992920485879	0.0036515388628064684
8.7350005e6	0.011389177040110651	0.010892116182572612	0.00672544951590595
8.7450005e6	0.010045408944506047	0.010454617456043086	0.007846243201858599
8.7550005e6	0.006577525661804429	0.005564559697460832	0.006148028092922744
8.7650005e6	0.015126050420168067	0.014877061935885465	0.009424214130096482
8.7750005e6	0.01220224194301728	0.009847423322434998	0.010119881675229644
8.7850005e6	0.01097759976264649	0.007936507936507938	0.010295208426049548
8.7950005e6	0.004702039200158385	0.0016828350821619482	0.005424668382498516
8.8050005e6	0.006469791515503313	0.003531175929956949	0.006501233492961833
8.8150005e6	0.010322207215898127	0.009293202135185544	0.00967264775869831
8.8250005e6	0.010553972212326325	0.010331314570716068	0.008882555515971976
8.8350005e6	0.009357398873527907	0.005555555555555556	0.005499231950844854
8.8450005e6	0.005355404089581304	0.0048415016769447145	0.004295142269825814
8.8550005e6	0.008471572380547283	0.006427524930289713	0.006644926508814217
8.8650005e6	0.005871725383920505	0.00125464217605139	0.0032721067951420255
8.8750005e6	0.008433977455716586	0.0062801932367149765	0.004396135265700483
8.8850005e6	0.013213359273670561	0.00875486381322957	0.0073281452658884565
8.8950005e6	0.013353157745681106	0.00821297082979326	0.009039932030586235
8.9050005e6	0.0098791639451339	0.009035488787284999	0.004768125408229916
8.9150005e6	0.008990318118948824	0.009986168741355462	0.005698478561549101
8.9250005e6	0.007701295942213725	0.005665321152892855	0.00736491749876071
8.9350005e6	0.007761694986364588	0.007167330955877211	0.007509964338158171
8.9450005e6	0.005324251726784346	0.006171655154771041	0.004579176259913022
8.9550005e6	0.008431311881188118	0.006059199669966997	0.009127475247524752
8.9650005e6	0.005337636544190665	0.004689396447092574	0.006256206554121153
8.9750005e6	0.005014871688455419	0.004323165248668465	0.005713495192640244
8.9850005e6	0.010163609320773426	0.011568335812262437	0.008957197157494629
8.9950005e6	0.009409440632148056	0.00836972343522562	0.009887710542732376
9.0050005e6	0.005984874331854885	0.00685204139656545	0.005094961901512567
9.0150005e6	0.0031147290376824887	0.002445922189100359	0.0025682182985553776
9.0250005e6	0.009569712210114555	0.009464934339200893	0.008563844649343393
9.0350005e6	0.013457798521975886	0.006223259432127579	0.01107740178918709
9.0450005e6	0.01075268817204301	0.005216650697327797	0.00811242414564037
9.0550005e6	0.006339352896914972	0.006809631301730624	0.00490594431903687
9.0650005e6	0.012037833190025797	0.00677128116938951	0.009601605044425336
9.0750005e6	0.01025559275200595	0.011291779584462513	0.009373505499760881
9.0850005e6	0.009616999832017472	0.0062993448681337135	0.007212049946805532
9.0950005e6	0.008429005014515704	0.009501187648456056	0.007983636843494327
9.1050005e6	0.011841640155531992	0.011252503829386121	0.012937433722163307
9.1150005e6	0.004618825359782186	0.004667444574095682	0.004563723583560222
9.1250005e6	0.01046438983756768	0.01006525059003193	0.0085381091211995
9.1350005e6	0.005607824376760751	0.006405145378195928	0.004114176367405517
9.1450005e6	0.0071990320629159105	0.008832425892316998	0.005952813067150635
9.1550005e6	0.00810904071773637	0.00801613845092106	0.007272920316398578
9.1650005e6	0.009489166534872686	0.0072750276767357255	0.009457535979756442
9.1750005e6	0.007932573128408527	0.006968545144053324	0.007943590591086873
9.1850005e6	0.012041945148651765	0.014250595375278485	0.010570792041176922
9.1950005e6	0.012507368110816387	0.012267904509283821	0.01062481579722959
9.2050005e6	0.00831901489117984	0.007273768613974799	0.008109965635738832
9.2150005e6	0.0066403534902194404	0.006975474133651078	0.00564988581074372
9.2250005e6	0.010914227015921934	0.0013981624151115678	0.007726987388004337
9.2350005e6	0.011624455876533442	0.006991162115815855	0.005803983643318824
9.2450005e6	0.003925722831505485	0.0024509803921568627	0.00410435360584912
9.2550005e6	0.005740076744039756	0.004434799018682771	0.0038875259482921308
9.2650005e6	0.007949611692044273	0.00868342200207913	0.004659695468721335
9.2750005e6	0.009075095181830117	0.009288433766574768	0.007325718786923985
9.2850005e6	0.011020281456953641	0.010382174392935983	0.008995584988962472
9.2950005e6	0.010661398262850634	0.009397693293464333	0.010109639755090416
9.3050005e6	0.014654418197725285	0.013904511936008	0.01672290963629546
9.3150005e6	0.010429364756873899	0.009481240688067183	0.010564811052417716
9.3250005e6	0.008974851219043964	0.007039098995328598	0.00647597107570231
9.3350005e6	0.010286095636026	0.009285051067780872	0.008867223769730733
9.3450005e6	0.004493942946463464	0.0028657027484694543	0.004676305848638791
9.3550005e6	0.00605141253996216	0.004534481633718275	0.006276505513146734
9.3650005e6	0.008223552894211577	0.0037524950099800396	0.01079441117764471
9.3750005e6	0.011730652041438147	0.007800121876904327	0.01258988421694089
9.3850005e6	0.008107365335287652	0.008061561011359472	0.007927201661170148
9.3950005e6	0.0074736478313461195	0.006091238983929497	0.006721963020563332
9.4050005e6	0.006434461805555556	0.005512152777777778	0.006050347222222223
9.4150005e6	0.007470318267983639	0.005587149556021152	0.00782200937842961
9.4250005e6	0.005734296344933246	0.004092799299627927	0.005349091704968265
9.4350005e6	0.007562873634302207	0.004019789734075448	0.00772005772005772
9.4450005e6	0.0063701487123685166	0.005032644178454842	0.004896626768226333
9.4550005e6	0.005077542015443514	0.0034066575822464472	0.0040620336123548114
9.4650005e6	0.008070992611628653	0.007575757575757576	0.006563871934896669
9.4750005e6	0.007280291211648467	0.005278211128445138	0.007030681227249089
9.4850005e6	0.008565972782529182	0.006616104566725834	0.008541767521919208
9.4950005e6	0.006187910422630072	0.00589324802155245	0.005590166694729753
9.5050005e6	0.007263345041411907	0.004444733532804301	0.008134946446381335
9.5150005e6	0.005881847844753562	0.0028908351937718246	0.006594538897475527
9.5250005e6	0.011547929336808574	0.007927888792354475	0.013249348392701999
9.5350005e6	0.007315389924085577	0.002898550724637681	0.0051529790660225444
9.5450005e6	0.006021400382440294	0.003112413035518125	0.003946458358761544
9.5550005e6	0.007978060334081277	0.007105459985041137	0.0068312141610570925
9.5650005e6	0.009344115004492363	0.010512129380053907	0.008733153638814016
9.5750005e6	0.006461405030355594	0.005232726221451285	0.00624457935819601
9.5850005e6	0.011287934863064399	0.010208487540093758	0.010621761658031088
9.5950005e6	0.007439062994618551	0.007913896802785692	0.006093700538144982
9.6050005e6	0.01193584483401716	0.010692527663807039	0.011687181399975134
9.6150005e6	0.013496932515337427	0.013360599863667348	0.01325153374233129
9.6250005e6	0.011956747764608025	0.011956747764608026	0.009149511332917444
9.6350005e6	0.00846197827329903	0.007833047455688967	0.006838193253287593
9.6450005e6	0.007720121176585558	0.007671259650151471	0.00818919183035278
9.6550005e6	0.009547670639219937	0.008622246298302636	0.009082701336222463
9.6650005e6	0.0113463401134634	0.011553895115538953	0.00957520409575204
9.6750005e6	0.008522727272727272	0.00955847537878788	0.007765151515151515
9.6850005e6	0.007859900717043575	0.007813936385364956	0.008310351167494024
9.6950005e6	0.009720877702484672	0.007663762504033559	0.00884156179412714
9.7050005e6	0.014700127189120433	0.012425398688973683	0.009216319342530085
9.7150005e6	0.012959818902093944	0.008998302207130729	0.01084323712507074
9.7250005e6	0.013917525773195874	0.005956471935853379	0.015028636884306985
9.7350005e6	0.012062838975126236	0.006514556449099183	0.009363506015834423
9.7450005e6	0.01877731769036117	0.012422360248447206	0.010605014952841042
9.7550005e6	0.016020073344914103	0.012449334105385061	0.013510905230650452
9.7650005e6	0.013545854872678537	0.013737315718935479	0.01391920352287957
9.7750005e6	0.0187378705748511	0.007495148229940439	0.007602221776082447
9.7850005e6	0.01857260540702464	0.014603459896652439	0.009346214333857562
9.7950005e6	0.01155115511551155	0.008100810081008101	0.0015601560156015602
9.8050005e6	0.01273792943361188	0.014275766016713091	0.0008356545961002785
9.8150005e6	0.0025550314465408812	0.0035938903863432167	0.001280323450134771
9.8250005e6	0.006685150955021566	0.007609365372766482	0.003906346272335182
9.8350005e6	0.010305929600755968	0.009981100874084574	0.009851169383416016
9.8450005e6	0.009620523784072688	0.009264208088366291	0.007482629609834313
9.8550005e6	0.006678427419354839	0.005628360215053763	0.007258064516129033
9.8650005e6	0.01835459102734945	0.013642997652135289	0.01588933307951012
9.8750005e6	0.016184310738766184	0.006981467377506981	0.012185833968012186
9.8850005e6	0.016304347826086956	0.010051425899953248	0.013627863487611032
9.8950005e6	0.01203741917732838	0.0035080478745356993	0.00899711101939744
9.9050005e6	0.011554621848739495	0.0021008403361344537	0.012301587301587301
9.9150005e6	0.016418050473778027	0.0032836100947556054	0.014541701848203395
9.9250005e6	0.012198067632850243	0.009420289855072464	0.00790660225442834
9.9350005e6	0.010886319845857416	0.011290944123314066	0.00846242774566474
9.9450005e6	0.021537352437595737	0.017347030729025863	0.007010903847886816
9.9550005e6	0.015284687672747375	0.004311774461028193	0.0040906578220011045
9.9650005e6	0.0282043407043407	0.007063882063882063	0.003112203112203113
9.9750005e6	0.02206626201315123	0.009831815882650481	0.005159332321699546
9.9850005e6	0.012845665171898356	0.007255854509217737	0.007473841554559044
9.9950005e6	0.011972595305928639	0.005494505494505495	0.005589472256138924
1.00050005e7	0.013507234833399709	0.006172839506172839	0.011416434355502455
1.00150005e7	0.007822039072039072	0.0033577533577533575	0.010622710622710621
1.00250005e7	0.01088787802207059	0.008423890152472411	0.010091820402661949
1.00350005e7	0.01165879574970484	0.009641873278236915	0.009956709956709957
1.00450005e7	0.008877946881527904	0.007758877946881528	0.010444643390032825
1.00550005e7	0.010612535612535612	0.008594491927825262	0.01147198480531814
1.00650005e7	0.015246887676598124	0.00839278220730172	0.005874947545111204
1.00750005e7	0.010279965004374452	0.008275007290755322	0.00879265091863517
1.00850005e7	0.008039679129064604	0.009131929522990976	0.008995845867354246
1.00950005e7	0.013059146975776488	0.013189181156189627	0.01206717194233913
1.01050005e7	0.013773787599754452	0.011126457949662369	0.011602209944751385
1.01150005e7	NaN	NaN	NaN
1.01250005e7	0.0	0.0	0.0
1.01350005e7	0.013278997560434685	0.010423597249944556	0.012086937236637835
1.01450005e7	0.009983790156203948	0.009725906277630416	0.007147067491895078
1.01550005e7	0.009744368514300179	0.012971399645659326	0.0059984813971146545
1.01650005e7	0.00772583201267829	0.010301109350237718	0.004120443740095088
1.01750005e7	0.0066193027408960325	0.007376349095426664	0.00565261278049538
1.01850005e7	0.010785322359396431	0.01392318244170096	0.008024691358024692
1.01950005e7	0.014764942121426884	0.012638790455941412	0.010158280179541696
1.02050005e7	0.019807616804083234	0.014762465645857875	0.014338437377306636
1.02150005e7	0.01456941351150705	0.011073991586241028	0.011135857461024499
1.02250005e7	0.015165120223485984	0.014815923376234658	0.011902623964880775
1.02350005e7	0.015624999999999998	0.011926328502415458	0.012409420289855071
1.02450005e7	0.01028332479945383	0.006656426011264722	0.004130397678784775
1.02550005e7	0.02467741935483871	0.010215053763440859	0.00832258064516129
1.02650005e7	0.015690928270042197	0.00837289029535865	0.011207805907172994
1.02750005e7	0.014273356401384085	0.008794694348327567	0.013682237600922721
1.02850005e7	0.021436227224008574	0.019024651661307613	0.016720257234726688
1.02950005e7	0.01676676676676677	0.01156156156156156	0.014394394394394393
1.03050005e7	0.015498414934836212	0.01062580720911119	0.012610073969707643
1.03150005e7	0.01827975980219004	0.010125986106205109	0.012834098669492523
1.03250005e7	0.014808035295222004	0.007509621702806721	0.011808880127663565
1.03350005e7	0.014166510990721711	0.004390061647674201	0.009465097453141539
1.03450005e7	0.011935118288709447	0.005808188128630117	0.004844878878028049
1.03550005e7	0.01381575222241096	0.012966423192344714	0.00793839533435253
1.03650005e7	0.010551876379690949	0.00980132450331126	0.0048388520971302425
1.03750005e7	0.016869693613879664	0.007751937984496124	0.013126614987080102
1.03850005e7	0.01160146833223756	0.014135437212360288	0.008064869603331143
1.03950005e7	0.01106948228882834	0.012715712988192553	0.011807447774750228
1.04050005e7	0.012229102167182662	0.006398348813209494	0.00914344685242518
1.04150005e7	0.006975184439973172	0.006438631790744467	0.003031522468142186
1.04250005e7	0.015795206971677554	0.010893246187363835	0.003921568627450981
1.04350005e7	0.012449528936742933	0.012262599072827875	0.002542246149244803
1.04450005e7	0.013948497854077256	0.008702908917501192	0.0032427277062470196
1.04550005e7	0.02444033682481003	0.011295953994660095	0.005216676935715753
1.04650005e7	0.002136752136752137	0.002564102564102564	0.0017094017094017094
1.04750005e7	NaN	NaN	NaN
1.04850005e7	NaN	NaN	NaN
1.04950005e7	0.008287292817679556	0.0036832412523020255	0.0
1.05050005e7	NaN	NaN	NaN
1.05150005e7	NaN	NaN	NaN
1.05250005e7	NaN	NaN	NaN
1.05350005e7	0.02244241192411924	0.008130081300813009	0.022493224932249326
1.05450005e7	0.01093363757368321	0.006179882106864422	0.010876592508081383
1.05550005e7	0.017733835530445708	0.015379786566227243	0.018141870684243565
1.05650005e7	0.015704286964129486	0.008078156897054534	0.010930300379119276
1.05750005e7	0.015818606540727198	0.005839934998984359	0.004367255738370912
1.05850005e7	0.013859612141652612	0.01426363125351321	0.004525014052838673
1.05950005e7	0.004437999824237631	0.006151682924685824	0.0032164513577643034
1.06050005e7	0.009801009801009801	0.011434511434511435	0.0026730026730026734
1.06150005e7	0.0037359353023909973	0.005537974683544305	0.001371308016877637
1.06250005e7	0.007062797481959157	0.009173959772762167	0.004007369875633348
1.06350005e7	0.00857975393913231	0.00773436937909202	0.00817324987409166
1.06450005e7	0.00970464135021097	0.009014192558496356	0.010111238971998466
1.06550005e7	0.014086327216334972	0.011501680020677177	0.008994572240889119
1.06650005e7	0.005710075520353655	0.0031620310677227237	0.003610241296739731
1.06750005e7	0.009853754235776708	0.005974674514000356	0.0019618334225075798
1.06850005e7	0.014734232993665662	0.00550812448361333	0.006811713944735151
1.06950005e7	0.010136727958510137	0.01008958038661009	0.005921735030645923
1.07050005e7	0.01384874759152216	0.00838150289017341	0.004200385356454722
1.07150005e7	0.01143019494711076	0.004676982253693504	0.0024302823673398024
1.07250005e7	0.019920924574209246	0.004440389294403893	0.009391727493917274
1.07350005e7	0.01961546434494196	0.006685323383084577	0.010281923714759536
1.07450005e7	0.009101092131055725	0.004620554466535985	0.005283300662746197
1.07550005e7	0.009290627245662665	0.006031208294836259	0.00898265065188379
1.07650005e7	0.007189271394995161	0.0019355730678833128	0.002709802295036638
1.07750005e7	0.010645082168260976	0.0026980623007113076	0.007986264410105469
1.07850005e7	0.006209150326797387	0.006187363834422658	0.0033289760348583874
1.07950005e7	0.019395671702735807	0.009391588403429971	0.003947189328977815
1.08050005e7	0.022572509457755355	0.011727616645649433	0.003648591845313157
1.08150005e7	0.01775903302953914	0.01237799754379161	0.00832525370047185
1.08250005e7	0.013143732406027486	0.015234310316277528	0.003709223381354529
1.08350005e7	0.007392473118279571	0.008064516129032258	0.006421744324970132
1.08450005e7	0.012388624435493713	0.01470767728548761	0.009080922738923471
1.08550005e7	0.012316017316017317	0.01090909090909091	0.013333333333333334
1.08650005e7	0.011289230074508917	0.011665537743659216	0.008640024083690825
1.08750005e7	0.024931102993014157	0.011376017432545025	0.006460296096904441
1.08850005e7	0.015262020529443547	0.008869079776697281	0.007743562038537727
1.08950005e7	0.010419760419760421	0.008761508761508762	0.006336006336006336
1.09050005e7	0.0072336265884653	0.0062072336265884655	0.0048289345063538625
1.09150005e7	0.008408408408408409	0.0076876876876876875	0.008348348348348349
1.09250005e7	0.008559717087285002	0.009484005786850989	0.006601296683277074
1.09350005e7	0.00936648501362398	0.009707084468664851	0.007777020890099908
1.09450005e7	0.008736705014108963	0.00922509225092251	0.0070906591418855355
1.09550005e7	0.008701530318720516	0.007737889771027501	0.00969968933379358
1.09650005e7	0.014356516752682888	0.014295076595396083	0.012763168673711807
1.09750005e7	0.016178005503368443	0.013141664294525096	0.016111585539424992
1.09850005e7	0.008181045473863153	0.005879019691174388	0.009321433630825894
1.09950005e7	0.009824142422926617	0.00401650021710812	0.009465914025184543
1.10050005e7	0.010255810326002182	0.00834503197629075	0.010232413040087351
1.10150005e7	0.009173507331789801	0.007752753806216236	0.009359433101803129
1.10250005e7	0.008921121091640895	0.004343984685613311	0.003858047415697246
1.10350005e7	0.010843499113752477	0.00823688874986967	0.0023146700031279324
1.10450005e7	0.007559073181922459	0.006836430373938978	0.002560220233998623
1.10550005e7	0.009508448540706607	0.005960061443932412	0.005714285714285714
1.10650005e7	0.0075678496868475985	0.005509162607283691	0.00501043841336117
1.10750005e7	0.012624200353885943	0.012045732952225397	0.014590989519531784
1.10850005e7	0.014298480786416441	0.007564151666028341	0.012932465211285587
1.10950005e7	0.009814953738434608	0.007158039509877468	0.007751937984496125
1.11050005e7	0.01144141992995861	0.005770455269022606	0.010156001273479785
1.11150005e7	0.010357458633320701	0.007389162561576355	0.001616774030567134
1.11250005e7	0.011517124939700913	0.005487216594307767	0.0016883743367100822
1.11350005e7	0.019874324126844953	0.004310974718690633	0.006459155341224609
1.11450005e7	0.014790200677612721	0.004039614281991138	0.001077230475197637
1.11550005e7	0.012017710309930424	0.006325110689437065	0.0009487666034155596
1.11650005e7	0.013772175536881419	0.008403361344537815	0.004668534080298786
