# Supplementary material for: Admixture of evolutionary rates across a butterfly hybrid zone
Source: eLife. 2022 Jun 15;11:e78135. doi: 10.7554/eLife.78135 (PMC9246367; doi:10.7554/eLife.78135)
Supplement: Figure 2—source data 2. [file elife-78135-fig2-data2.zip › Dxy_Pi_10kbWindows_10kbIncrements/Chromosome22.csv]

Position	Dxy	Pi_XY	Pi_KM
5000.5	0.015712290502793293	0.004655493482309125	0.011173184357541898
15000.5	0.009783609576427257	0.009783609576427255	0.006307550644567219
25000.5	0.01438053097345133	0.012905604719764008	0.01263520157325467
35000.5	0.007123015873015874	0.0045238095238095246	0.006666666666666666
45000.5	0.009615384615384612	0.008363858363858364	0.008144078144078146
55000.5	0.005856324830817283	0.004077737289606108	0.004650355717508242
65000.5	0.003334975167261831	0.0029553010712966388	0.002175429955260025
75000.5	0.012425792598206392	0.007736516357206014	0.009271188581533411
85000.5	0.010285600159776311	0.006790493309366885	0.002210238998735104
95000.5	0.00844316309719934	0.004667764964305327	0.007399780340472269
105000.5	0.007535353535353533	0.009252525252525252	0.005494949494949495
115000.5	0.007627585122277268	0.006683966344263585	0.007045686875835495
125000.5	0.004650483817150483	0.003712045378712045	0.005121788455121789
135000.5	0.0069011155227831356	0.005813953488372094	0.007487237663074305
145000.5	0.007781062659111441	0.006487640633982098	0.006586187073991953
155000.5	0.006654798236690406	0.006273312987453373	0.002644964394710071
165000.5	0.012004175365344467	0.009317250444599088	0.004067115131833295
175000.5	0.012314523691323296	0.005653924651111478	0.004843069115781345
185000.5	0.006594290309609972	0.00607157217531162	0.004857257740249297
195000.5	0.008224617129892229	0.006759311779164303	0.005691056910569107
205000.5	0.008299457994579944	0.007400458619970816	0.005430477381696894
215000.5	0.007421451787648972	0.005850487540628386	0.006572769953051643
225000.5	0.0066556395715185864	0.005618567527830288	0.0026044948540222637
235000.5	0.008937235074817425	0.006230529595015577	0.004289872835912365
245000.5	0.014064770604110445	0.010760501003390767	0.0022005397550342535
255000.5	0.011644413750767342	0.00798035604665439	0.006921424186617556
265000.5	0.018158371671546072	0.006099261118081695	0.006635996096472884
275000.5	0.015030060120240477	0.005296306899513312	0.007023570951426664
285000.5	0.014965517241379305	0.00850574712643678	0.009066666666666666
295000.5	0.007219688998012393	0.006898164386764878	0.006851397170583422
305000.5	0.004692043351837166	0.004493787998942639	0.0028724997797162743
315000.5	0.006564092639184568	0.006096380878652989	0.0044255209341332825
325000.5	0.010047822547822547	0.005189255189255189	0.008262108262108261
335000.5	0.01783610970890123	0.009380784115766448	0.007521453811206462
345000.5	0.010134537086209946	0.01248008497079129	0.009311382545583287
355000.5	0.009452510586811857	0.010284331518451302	0.009679370840895343
365000.5	0.009188500727802036	0.007641921397379913	0.007957302280446383
375000.5	0.010931069958847739	0.007201646090534979	0.00992798353909465
385000.5	0.006881720430107526	0.005720430107526882	0.007587096774193547
395000.5	0.010151645824349576	0.00948684777921518	0.0100186862153227
405000.5	0.007621219395103219	0.007441190590494479	0.007153144503120499
415000.5	0.013198757763975158	0.014751552795031056	0.011904761904761908
425000.5	0.005245803357314148	0.005095923261390888	0.005899280575539569
435000.5	0.015212765957446807	0.014680851063829789	0.015177304964539005
445000.5	0.01681140057893565	0.00612335782676464	0.013983522600757073
455000.5	0.006172839506172838	0.006944444444444444	0.004012345679012345
465000.5	0.006185196591725697	0.004927625500461965	0.0036546555795092905
475000.5	0.006987325316867079	0.006608168129130104	0.004506554002816598
485000.5	0.005598755832037325	0.005028512182477968	0.004561949196474857
495000.5	0.007917760279965004	0.006036745406824147	0.00626421697287839
505000.5	0.004897289284201609	0.00518847945785684	0.0035578144853875477
515000.5	0.01173894692413211	0.011448770708029967	0.012071330589849107
525000.5	0.003914988814317673	0.005592841163310962	0.0029082774049217002
535000.5	0.008104125736738703	0.004911591355599214	0.0061558611656843485
545000.5	0.009321401938851604	0.0022371364653243847	0.0057419835943325875
555000.5	0.012746512746512749	0.004689754689754689	0.00937950937950938
565000.5	0.014512108262108261	0.002403846153846154	0.010790598290598287
575000.5	0.009494324045407636	0.004489164086687307	0.00586171310629515
585000.5	0.009367872271098074	0.004561746497230368	0.007429130009775172
595000.5	0.014771460423634336	0.011984392419175026	0.006614641397250093
605000.5	0.017980072463768114	0.00842391304347826	0.007572463768115942
615000.5	0.020977675134719015	0.003464203233256351	0.008929946112394149
625000.5	0.027441817848634784	0.008337914605094374	0.001612607659886384
635000.5	0.018930041152263374	0.0037037037037037034	0.005185185185185185
645000.5	0.012629161882893224	0.00975889781859931	0.008725602755453503
655000.5	0.00632751202227284	0.005694760820045557	0.005517590483421918
665000.5	0.0151578073089701	0.006229235880398671	0.00991140642303433
675000.5	0.01662443369423328	0.015357444521231667	0.00818551792981648
685000.5	0.011800157710938381	0.007378618902782473	0.011490368367691786
695000.5	0.010396270396270396	0.007505827505827505	0.007981351981351982
705000.5	0.009480166812142374	0.006158471535253612	0.008069052468237805
715000.5	0.011232223784966402	0.006837005782153463	0.00943897483981872
725000.5	0.008089487536770398	0.007547607988852765	0.007090880941322184
735000.5	0.013759689922480616	0.006478405315614617	0.0064008859357696565
745000.5	0.011353315168029066	0.005619891008174387	0.011353315168029064
755000.5	0.0076875768757687585	0.003382533825338253	0.009901599015990161
765000.5	0.00933846592529227	0.005560307955517537	0.011690903906472767
775000.5	0.015699436985708096	0.01017756604590732	0.012097589143929551
785000.5	0.011387995712754556	0.009646302250803858	0.011414790996784567
795000.5	0.013260340632603403	0.00948905109489051	0.010462287104622872
805000.5	NaN	NaN	NaN
815000.5	0.011250497809637593	0.011150935882118676	0.007726005575467942
825000.5	0.007435734013171868	0.006479711068621202	0.006798385383471425
835000.5	0.01547416240772289	0.015616127200454286	0.014461480219572217
845000.5	0.013647798742138362	0.009182389937106917	0.013786163522012581
855000.5	0.01096181046676096	0.01379066478076379	0.008297972654408299
865000.5	0.011328125000000001	0.010937500000000001	0.009999999999999998
875000.5	0.01592442645074224	0.013630229419703105	0.009122807017543859
885000.5	0.010678871090770406	0.010488176964149503	0.008924485125858124
895000.5	0.010018354236769653	0.01055368614255124	0.008891608035076985
905000.5	0.008758335681412606	0.00920447074293228	0.004113834883065653
915000.5	0.010369280171260369	0.009276603336009277	0.007296405316207297
925000.5	0.007617912029676735	0.01086380498145204	0.00543190249072602
935000.5	0.01249725335091189	0.008954076027246759	0.011470006591957814
945000.5	0.010244913701668112	0.009979751229389643	0.007463118310673994
955000.5	0.009096244131455399	0.00902853015529072	0.005760202239075479
965000.5	0.01610915492957746	0.006514084507042253	0.013051643192488261
975000.5	0.012174292977438833	0.011121703209405783	0.009596441054972989
985000.5	0.01457043913940466	0.009725906277630415	0.000987326849395815
995000.5	0.010593757929459527	0.006470438974879473	0.0038738052947644426
1.0050005e6	0.012701804368471037	0.006251978474200697	0.002374169040835707
1.0150005e6	0.010071897855460516	0.009297136481963555	0.0022313127556712535
1.0250005e6	0.010066885066885066	0.009896259896259899	0.006743106743106744
1.0350005e6	0.006594724220623501	0.0058453237410071935	0.004316546762589928
1.0450005e6	0.0107843137254902	0.010893246187363835	0.008235294117647058
1.0550005e6	0.011313249869587899	0.009454877412623892	0.01014606155451226
1.0650005e6	0.012629649499284691	0.005409513590844063	0.002896995708154506
1.0750005e6	0.012234121671872676	0.004164807377658783	0.0047597798601814656
1.0850005e6	0.011427967891846219	0.007266582171525138	0.006032953105196453
1.0950005e6	0.009021842355175688	0.006302339635672969	0.006526806526806526
1.1050005e6	0.004317367220593026	0.003991528185076572	0.004138155751058977
1.1150005e6	0.006486117432862994	0.004627522379001669	0.004703383401608253
1.1250005e6	0.004385964912280702	0.002474134053081422	0.003396311291048134
1.1350005e6	0.004664723032069971	0.0007774538386783285	0.007696793002915451
1.1450005e6	0.0058119361554476055	0.004857737682165163	0.0059912098080037
1.1550005e6	0.00422509888529306	0.005393743257820927	0.002732829917295937
1.1650005e6	0.007055112881806105	0.006363435148295706	0.005688357680389552
1.1750005e6	0.0073209231439146545	0.008545612889179184	0.005900283039407795
1.1850005e6	0.007561303088120982	0.0013779944880220477	0.0081125008833298
1.1950005e6	0.012031768610715976	0.0030820293978188716	0.004433380749170224
1.2050005e6	0.010811913504691961	0.0036039711682306543	0.006500747994016049
1.2150005e6	0.006986268369067694	0.005380229663534891	0.007741106560668113
1.2250005e6	0.00823013415892673	0.008307533539731684	0.006584107327141383
1.2350005e6	0.016913869372885772	0.012555295342180589	0.004267499349466563
1.2450005e6	0.01348456206679269	0.0026465028355387526	0.00980466288594833
1.2550005e6	0.01591475228342098	0.013516007011716949	0.009373558446351139
1.2650005e6	0.012600110466721902	0.014015465341066005	0.006296603148301574
1.2750005e6	0.014586709886547816	0.015667206915180986	0.007644516477579687
1.2850005e6	0.009811125625952537	0.0045449597213150445	0.0055736991073372525
1.2950005e6	0.01613965744400527	0.014575098814229248	0.008959156785243743
1.3050005e6	0.009374501356310834	0.009813307802776448	0.00858464975267273
1.3150005e6	0.012323943661971834	0.0047851209823040804	0.00451426507764536
1.3250005e6	0.020483261690764618	0.00983457079588381	0.008909730363423213
1.3350005e6	0.01703181272509003	0.009653861544617845	0.014265706282513006
1.3450005e6	0.01363976083707026	0.013764324862979571	0.008619830592924763
1.3550005e6	0.018095238095238095	0.014476190476190476	0.005561904761904762
1.3650005e6	0.02108913142337426	0.008981355161437018	0.012187357889949974
1.3750005e6	0.011297330850403476	0.012228429546865302	0.011198013656114216
1.3850005e6	0.010138073494237877	0.010926288323548597	0.01091541639486845
1.3950005e6	0.01169255581020287	0.010780069603599016	0.012409812409812407
1.4050005e6	0.011680537304716016	0.007446342531756461	0.011738939991239596
1.4150005e6	0.014531183708103522	0.01180879649271673	0.015811059256116533
1.4250005e6	0.01442354784993633	0.012831815065138604	0.016730335978058574
1.4350005e6	0.014073287307488047	0.015400955921402018	0.015046910957691626
1.4450005e6	0.017827080327080327	0.01942039442039442	0.014574314574314576
1.4550005e6	0.013816550925925928	0.014539930555555554	0.013223379629629627
1.4650005e6	0.01361813908475045	0.005461081155813632	0.014544449052951746
1.4750005e6	0.009712311700079286	0.005040208404122777	0.006161513195152338
1.4850005e6	0.013525780682643427	0.004221132897603486	0.01278140885984023
1.4950005e6	0.009346112017400762	0.007374932028276237	0.00812941816204459
1.5050005e6	0.01297662976629766	0.00897908979089791	0.007822878228782287
1.5150005e6	0.01588489687292083	0.010229540918163672	0.013339986693280109
1.5250005e6	0.011473858528507214	0.0049680624556423	0.009462976105985333
1.5350005e6	0.014020106589147286	0.006540697674418605	0.012088178294573643
1.5450005e6	0.011284722222222222	0.006618923611111111	0.009071180555555556
1.5550005e6	0.013456549935149156	0.007782101167315175	0.014137483787289237
1.5650005e6	0.017218169185339586	0.01046552023623415	0.010613166579815874
1.5750005e6	0.01359031381270076	0.010501606127996046	0.010723993081294788
1.5850005e6	0.017077388672719414	0.008754863813229574	0.01504539559014267
1.5950005e6	0.018367346938775512	0.014480077745383867	0.003984450923226434
1.6050005e6	0.014038524322559587	0.00832517140058766	0.0051801066492545445
1.6150005e6	0.022920952101087286	0.006856695072974827	0.0021745518660005875
1.6250005e6	0.01841136244082062	0.01604418726985797	0.010345432228651585
1.6350005e6	0.011431623931623931	0.011965811965811967	0.006495726495726496
1.6450005e6	0.010996456118407336	0.006462372316030853	0.007046070460704606
1.6550005e6	0.01333717136825945	0.0051813471502590676	0.007829591249280368
1.6650005e6	0.01585928489042676	0.0004325259515570934	0.007324106113033449
1.6750005e6	0.011491908064735481	0.005235958112335101	0.006011151910784715
1.6850005e6	0.019932432432432437	0.022072072072072072	0.008828828828828827
1.6950005e6	NaN	NaN	NaN
1.7050005e6	NaN	NaN	NaN
1.7150005e6	0.005665902724726254	0.0053475935828877	0.005194805194805195
1.7250005e6	0.004406130268199234	0.004454022988505747	0.0031800766283524903
1.7350005e6	0.007064067694167421	0.008461770927772743	0.003294046539740103
1.7450005e6	0.006599887661486614	0.006397054234537853	0.004793109904512263
1.7550005e6	0.008930340864050734	0.004483749504558066	0.007045184304399525
1.7650005e6	0.0064933618462086765	0.0017597790252160742	0.006263922302414685
1.7750005e6	0.00926193921852388	0.003039073806078147	0.008316449589966234
1.7850005e6	0.0036458333333333325	0.0019230769230769232	0.0037499999999999994
1.7950005e6	0.013355832009881772	0.0036174342685724365	0.009802364566790187
1.8050005e6	0.014314508238425108	0.003796328910805839	0.00772572502054714
1.8150005e6	0.015931585344677892	0.007524454477050414	0.011992822828037274
1.8250005e6	0.011793502447708054	0.008177570093457945	0.010847797062750334
1.8350005e6	0.010229031259671928	0.00485917672547199	0.00982977406375735
1.8450005e6	0.01224800750117206	0.006182606657290202	0.00993905297702766
1.8550005e6	0.012103419859909351	0.006515245158632056	0.010506798516687267
1.8650005e6	0.010599966482319425	0.002346237640355287	0.010356963298139768
1.8750005e6	0.01433566433566433	0.004137529137529138	0.011771561771561773
1.8850005e6	0.011241504662557298	0.0047415836889521095	0.008471629524261105
1.8950005e6	0.006863243518047789	0.005126249788171497	0.004287408913743434
1.9050005e6	0.012773018445627846	0.010612024388361506	0.012533765532144785
1.9150005e6	0.00791441093065223	0.005594225315803042	0.008167053364269141
1.9250005e6	0.009900193174500967	0.008048937540244688	0.010560206052801032
1.9350005e6	0.011369755715474618	0.005066823322073726	0.011798110344152348
1.9450005e6	0.009230024416940307	0.002820577586932727	0.007922876147175214
1.9550005e6	0.011044854485448544	0.0031503150315031502	0.00588058805880588
1.9650005e6	0.009344660194174759	0.0038834951456310682	0.0052103559870550166
1.9750005e6	0.010026130424903431	0.003067484662576687	0.0098159509202454
1.9850005e6	0.009738372093023256	0.004328165374677003	0.010012919896640828
1.9950005e6	0.007449591628381828	0.0020099540581929552	0.0068912710566615635
2.0050005e6	0.012637330528284245	0.005142589995324918	0.009151472650771387
2.0150005e6	0.009498981181829078	0.0046446122497902425	0.008869711135083305
2.0250005e6	0.009271630430381794	0.007004332159196727	0.008648123405805902
2.0350005e6	0.009205338186229905	0.008553230209281166	0.009705793145283591
2.0450005e6	0.013934426229508197	0.013551912568306013	0.013027322404371584
2.0550005e6	0.014764190317195324	0.009425431274346132	0.01260434056761269
2.0650005e6	0.009024252679075013	0.006101625390965492	0.00890119468799672
2.0750005e6	0.012088748390118254	0.011913124926823558	0.011954103734925654
2.0850005e6	0.011184879478437701	0.008164363897362283	0.010814043902147259
2.0950005e6	0.010876604262333686	0.009684446014364773	0.010479218179677384
2.1050005e6	0.010367323194548325	0.008497465303748028	0.008127648965345301
2.1150005e6	0.012407301768397034	0.011535779932813588	0.010090638270900678
2.1250005e6	0.01140642303433001	0.002030269472129937	0.011177556293835367
2.1350005e6	0.011773193344385093	0.0059556701663903725	0.01157978756063118
2.1450005e6	0.009541984732824428	0.012468193384223919	0.0071586089906700585
2.1550005e6	0.01682446264073695	0.01740020470829069	0.016837256908904807
2.1650005e6	0.007793332371193534	0.008009813825948911	0.006513686438639534
2.1750005e6	0.00990879791538092	0.010903106356716727	0.006843584996228486
2.1850005e6	0.012461523185383773	0.011170688114387846	0.009452884519908649
2.1950005e6	0.009630818619582664	0.0056179775280898875	0.00666131621187801
2.2050005e6	0.013605164242523287	0.010186849703110531	0.008225744947431498
2.2150005e6	0.019212998613891887	0.006853534575696904	0.009035371425637867
2.2250005e6	0.015571305841924394	0.007639911634756996	0.009327442317133039
2.2350005e6	0.01042646597679523	0.010191282533709628	0.00909375979931013
2.2450005e6	0.013557554425759346	0.01414417937687394	0.010011732499022291
2.2550005e6	0.007853679106051023	0.008152364888607771	0.0063391664909691475
2.2650005e6	0.00971059685978445	0.011461239673942775	0.007899775698889435
2.2750005e6	0.012383992433646629	0.008541703611751493	0.01184607199858131
2.2850005e6	0.009508236434108528	0.00811531007751938	0.009508236434108525
2.2950005e6	0.007805686377114947	0.00841618698761556	0.008320251177394034
2.3050005e6	0.008443120033458804	0.010638854035968216	0.007559598494353828
2.3150005e6	0.008683729433272395	0.008505992281129393	0.009679057485273208
2.3250005e6	0.014023389956077685	0.009657617611261047	0.015071175318833677
2.3350005e6	0.012909395170929957	0.01366642760379313	0.012670332297394215
2.3450005e6	0.006012233953410423	0.00607507960449137	0.005429864253393665
2.3550005e6	0.009426132321555609	0.008615919690143073	0.0072721523990198385
2.3650005e6	0.004995836802664446	0.0048570635581459895	0.004329725228975854
2.3750005e6	0.010695551468083658	0.011513045847809796	0.008747189863069691
2.3850005e6	0.007293875714928347	0.006844033159822634	0.003187455819034767
2.3950005e6	0.006931316950220544	0.007351396765385422	0.004620877966813694
2.4050005e6	0.007458459214501514	0.006482880161127896	0.005689828801611281
2.4150005e6	0.006864667974222471	0.0048566358457084145	0.006500420285794341
2.4250005e6	0.012779074639372718	0.01113305799964087	0.011755551565212187
2.4350005e6	0.00655430711610487	0.006750283076387074	0.0053131260343175675
2.4450005e6	0.00646323373596101	0.008741258741258742	0.005064632337359609
2.4550005e6	0.010792883981289777	0.012307338394294915	0.004784909132735217
2.4650005e6	0.012295962199312713	0.011132588774341352	0.005999427262313858
2.4750005e6	0.00799951148021495	0.008304836345872008	0.003419638495359062
2.4850005e6	0.017706302794022088	0.005306476066709985	0.005371453324669698
2.4950005e6	0.015395000435502135	0.0063147809424266175	0.0014458670847487152
2.5050005e6	0.012022988505747121	0.007218390804597702	0.0017839080459770111
2.5150005e6	0.013845075359270945	0.01235541535226078	0.00429372590255871
2.5250005e6	0.014527695351137486	0.014651335311572701	0.0019782393669634025
2.5350005e6	0.019477866904337494	0.006350267379679145	0.004203802733214499
2.5450005e6	0.016524964574476952	0.01037759439859965	0.0008835542218888056
2.5550005e6	0.013620715461757223	0.004265828468792097	0.0018560095794042807
2.5650005e6	0.01238262910798122	0.003403755868544601	0.0020657276995305163
2.5750005e6	0.020193100200164838	0.011421170375603439	0.002449075709407748
2.5850005e6	0.023398398398398402	0.005255255255255256	0.0019162019162019162
2.5950005e6	0.01561329003247564	0.008826713298359564	0.0017653426596719128
2.6050005e6	0.017071355474927906	0.007303004930691227	0.0027351381523862683
2.6150005e6	0.01734348561759729	0.009024252679075013	0.002650874224478285
2.6250005e6	0.020145145145145146	0.0053803803803803806	0.0047797797797797794
2.6350005e6	0.013430096763430098	0.005547213880547214	0.00732399065732399
2.6450005e6	0.01359769067152841	0.006988757216651474	0.010047604578142409
2.6550005e6	0.013180673591438463	0.009128108278249922	0.009600251809883538
2.6650005e6	0.008198302469135802	0.0062371399176954735	0.0060185185185185185
2.6750005e6	0.008002683534598426	0.004185036099929717	0.005712095073797202
2.6850005e6	0.012274714088976709	0.006945691874738039	0.006742111250823304
2.6950005e6	0.01269130272489735	0.006407863630707975	0.010003732736095559
2.7050005e6	0.014871622630243322	0.0030228392297357814	0.011031497238393789
2.7150005e6	0.013713080168776376	0.005776572232268434	0.008599557966646574
2.7250005e6	0.017270923520923524	0.011634199134199134	0.012301587301587301
2.7350005e6	0.016711170449488208	0.015131286159323541	0.012229639519359146
2.7450005e6	0.00798051075268817	0.008484543010752688	0.005510752688172042
2.7550005e6	0.01023857818989665	0.01231527093596059	0.0056795131845841776
2.7650005e6	0.01300849131121643	0.007602685624012638	0.006951026856240127
2.7750005e6	0.017117671176711768	0.008815088150881509	0.007093070930709307
2.7850005e6	0.024054982817869414	0.010309278350515464	0.008591065292096219
2.7950005e6	0.01578699340245052	0.0029846057178762177	0.006283380458686773
2.8050005e6	0.010850956696878149	0.0038771399798590133	0.005115810674723061
2.8150005e6	0.013376579326719241	0.00669888917154244	0.0031544136352073255
2.8250005e6	0.011001247104934976	0.006190985212898629	0.0037234990201318366
2.8350005e6	0.010794829482948297	0.008113311331133114	0.0075540887422075546
2.8450005e6	0.010070493454179257	0.003986236992279288	0.005807317891910037
2.8550005e6	0.01256541789730038	0.007927871910461681	0.008860562723457175
2.8650005e6	0.012012012012012012	0.005603164139749505	0.007895700578627407
2.8750005e6	0.009916826615483045	0.0028790786948176585	0.010844529750479845
2.8850005e6	0.0223594251430166	0.008929817217803823	0.009292591042277103
2.8950005e6	0.00923899829807926	0.006686117189399466	0.004473620228543642
2.9050005e6	0.011310624064783031	0.006601531555320833	0.008661209400580934
2.9150005e6	0.007519824993163796	0.0021192234071643425	0.007984686901832103
2.9250005e6	0.01557431314134392	0.004932141674942072	0.00914928831512744
2.9350005e6	0.009846636458696411	0.006680608806785175	0.006738701057278958
2.9450005e6	0.008360302049622438	0.005982151613219575	0.007610081396489164
2.9550005e6	0.005142682072829132	0.005733543417366947	0.003921568627450981
2.9650005e6	0.0035125968992248072	0.004602713178294574	0.0012596899224806204
2.9750005e6	0.005520319473807846	0.006459948320413436	0.004259650771278679
2.9850005e6	0.010938805346700081	0.01091269841269841	0.008625730994152047
2.9950005e6	0.01404452412968773	0.015090392947855968	0.011026445540116538
3.0050005e6	0.010413902892013797	0.008711417705845936	0.00898558415141063
3.0150005e6	0.006392087392973131	0.004133451431945674	0.003684676705048716
3.0250005e6	0.014008321775312069	0.012390198797965787	0.007101248266296809
3.0350005e6	0.008199233716475096	0.0072030651340996175	0.0050727969348659
3.0450005e6	0.014077195553926955	0.004091852937583975	0.006937828264321487
3.0550005e6	0.01158973338639077	0.008754476721050538	0.011924658442764293
3.0650005e6	0.00631733206590621	0.004317173637515843	0.006352978453738908
3.0750005e6	0.00957068635493574	0.011074651353568499	0.007984686901832103
3.0850005e6	0.007456313230850082	0.0045986072789383796	0.007620549205097883
3.0950005e6	0.011063105525006549	0.006415291961246399	0.010107357947106571
3.1050005e6	0.008012376466241802	0.007619839290662234	0.006021982081832456
3.1150005e6	0.010897435897435899	0.008661663539712322	0.009706066291432143
3.1250005e6	0.01102123637980876	0.00689348454525239	0.008116522125861685
3.1350005e6	0.013830532212885153	0.010154061624649859	0.010140056022408963
3.1450005e6	0.013187185443283003	0.00788811459543167	0.012640340689121177
3.1550005e6	0.009401709401709403	0.007936507936507936	0.007374847374847375
3.1650005e6	0.013085574158633517	0.008498224251648909	0.013512599357348215
3.1750005e6	0.012832869279645892	0.010887413436139073	0.011894052973513243
3.1850005e6	0.008305951077035413	0.005750273822562979	0.008178167214311792
3.1950005e6	0.011440044826298094	0.012015938239322626	0.01017307931764413
3.2050005e6	0.0102535140562249	0.008383534136546184	0.007921686746987951
3.2150005e6	0.008050286722540805	0.0051830613145125715	0.0062196735774150864
3.2250005e6	0.01407125350140056	0.011510854341736695	0.013900560224089639
3.2350005e6	0.01703759587577015	0.010876398843203822	0.017527976864076446
3.2450005e6	0.014883616830796776	0.013951059385258133	0.011011638316920324
3.2550005e6	0.017865296803652966	0.013470319634703194	0.016255707762557078
3.2650005e6	0.013907432131731194	0.010769915442812639	0.011980418335558522
3.2750005e6	0.019496462754889723	0.007573866000832292	0.01536412817311694
3.2850005e6	0.012195121951219511	0.004446138211382115	0.012830284552845527
3.2950005e6	0.007775783987011877	0.00482782192600188	0.007075108946423993
3.3050005e6	0.01020892687559354	0.009707713411417115	0.009327846364883402
3.3150005e6	0.009387304331124556	0.004705656391049649	0.009046384327283202
3.3250005e6	0.011449047369341022	0.003146303093864709	0.006152770494668763
3.3350005e6	0.008543585636096652	0.007141903617674542	0.008810572687224672
3.3450005e6	0.009379979718962768	0.008945386064030133	0.008604954367666232
3.3550005e6	0.008311316600616469	0.0059445178335535	0.007287538529282253
3.3650005e6	0.008738848337388484	0.007339821573398215	0.008110300081103004
3.3750005e6	0.00372566909975669	0.0025851581508515814	0.004501216545012165
3.3850005e6	0.008575355563523367	0.005796581809489661	0.007816421656507708
3.3950005e6	0.010986066452304396	0.005010718113612004	0.010503751339764202
3.4050005e6	0.010928961748633878	0.003229011425732737	0.012021857923497267
3.4150005e6	0.010888888888888887	0.0035555555555555553	0.012622222222222222
3.4250005e6	0.012996941896024468	0.008027522935779817	0.009021406727828748
3.4350005e6	0.015165511932255583	0.008237105465742878	0.013548883756735951
3.4450005e6	0.013368497635503821	0.013580696010670546	0.011737601552079542
3.4550005e6	0.012100677637947725	0.008470474346563409	0.009616005162955792
3.4650005e6	0.013637768505640553	0.011976510585690001	0.010786586308144027
3.4750005e6	0.010875063227111785	0.002276176024279211	0.014871016691957511
3.4850005e6	0.010599636583888553	0.007874015748031496	0.012194629517464165
3.4950005e6	0.014049586776859503	0.014403778040141675	0.014765840220385676
3.5050005e6	0.012622785274947215	0.013678509134306438	0.010465436518865327
3.5150005e6	0.016502211636611093	0.012532607462855847	0.016422819553135987
3.5250005e6	NaN	NaN	NaN
3.5350005e6	NaN	NaN	NaN
3.5450005e6	0.018382352941176468	0.0196078431372549	0.01715686274509804
3.5550005e6	0.012433862433862438	0.01216931216931217	0.012063492063492066
3.5650005e6	0.009646598790025083	0.009333038217500369	0.0069352220746643056
3.5750005e6	0.00532332450201158	0.005298793052693554	0.005279167893239132
3.5850005e6	0.0159149072296865	0.017167839624653444	0.006248667093196844
3.5950005e6	0.013997638578175493	0.014945314441958736	0.004536415610241114
3.6050005e6	0.012863338021565869	0.01623300515705579	0.007126113455227379
3.6150005e6	0.01293305243445693	0.014044943820224719	0.008848314606741573
3.6250005e6	0.007101449275362319	0.003942028985507246	0.00897391304347826
3.6350005e6	0.013738738738738737	0.0148005148005148	0.011969111969111967
3.6450005e6	0.014141414141414144	0.01349862258953168	0.014729109274563817
3.6550005e6	0.00867686641167304	0.011191386881994619	0.0058081881286301176
3.6650005e6	0.005165138949512585	0.006838352975411029	0.003637421795431398
3.6750005e6	0.010432726898961867	0.00971322849213691	0.008757323465926612
3.6850005e6	0.010562840272985203	0.010198604401502952	0.008618970937811518
3.6950005e6	0.012673463608043048	0.009274992919852733	0.009770603228547153
3.7050005e6	0.011281989182207151	0.010293049164446596	0.006393799951562123
3.7150005e6	0.010238222698072806	0.008832976445396146	0.00881513204853676
3.7250005e6	0.008276303343904745	0.007205252322928838	0.006810215322984477
3.7350005e6	0.008631512868801004	0.007532956685499057	0.008537350910232265
3.7450005e6	0.010250266240681575	0.009495917642882499	0.009158679446219382
3.7550005e6	0.0109070529401621	0.01034661148473875	0.011398516985687189
3.7650005e6	0.003873659117997615	0.0037743345252284465	0.004370282081843465
3.7750005e6	NaN	NaN	NaN
3.7850005e6	0.0	0.0	0.0
3.7950005e6	NaN	NaN	NaN
3.8050005e6	NaN	NaN	NaN
3.8150005e6	0.005317401658865074	0.003736552517040322	0.003728340313706167
3.8250005e6	0.010532994923857869	0.004822335025380711	0.005583756345177666
3.8350005e6	0.0068351613415991086	0.0062788109998410425	0.006278810999841042
3.8450005e6	0.007407686890029176	0.00528222155146393	0.006399034108059159
3.8550005e6	0.006745102870518666	0.005153792452055357	0.005371442651225824
3.8650005e6	0.007471264367816093	0.0060678962844159315	0.007163859930499866
3.8750005e6	0.007780289932171831	0.006007004477545773	0.0042558850911025405
3.8850005e6	0.006442670215125307	0.007119095143047237	0.005934797072521623
3.8950005e6	0.006194709267370954	0.006828137078072661	0.004148415356866787
3.9050005e6	0.00444261533915833	0.003798910978852729	0.0032923895150056984
3.9150005e6	0.004485713004081998	0.004530570134122819	0.004037141703673798
3.9250005e6	0.007166511435372038	0.007037152023181206	0.006074717996481424
3.9350005e6	0.0036294549266247377	0.0036687631027253666	0.0032180293501048217
3.9450005e6	0.003335571972240877	0.0035370494739198565	0.0029370942466980083
3.9550005e6	0.006048822639879024	0.005616763879887664	0.005590840354288183
3.9650005e6	0.014447649410454943	0.005541217549719144	0.009908405445068571
3.9750005e6	0.011284722222222222	0.007513661202185793	0.008299180327868852
3.9850005e6	0.0026346227991260757	0.004134001627897014	0.0007796769909608877
3.9950005e6	0.005781727828746179	0.0059011850152905195	0.004548929663608563
4.0050005e6	0.007284717429644965	0.0034889962426194313	0.00989187945709685
4.0150005e6	0.011635354397950472	0.004625676060347281	0.012809564474807855
4.0250005e6	0.01787625776065082	0.002622564761293085	0.006080068507814173
4.0350005e6	0.018643306379155435	0.0017070979335130278	0.005822102425876011
4.0450005e6	0.01965408805031447	0.0023346674290070516	0.011168286639984752
4.0550005e6	NaN	NaN	NaN
4.0650005e6	0.015745089666951324	0.003309137489325363	0.007586108738969541
4.0750005e6	0.02327552986512524	0.005009633911368016	0.01180732177263969
4.0850005e6	0.01770126091173618	0.001454898157129001	0.00847074038150663
4.0950005e6	0.014533085961657389	0.0029890744176458463	0.00731120731120731
4.1050005e6	0.013721148684916805	0.003690284487385937	0.006494900697799249
4.1150005e6	0.01596199017723681	0.004377535767670296	0.0074311338885329915
4.1250005e6	0.021530025170801863	0.004000359582883855	0.010985257101761957
4.1350005e6	0.014525827718611892	0.003948417010794754	0.00809968847352025
4.1450005e6	0.01628787878787879	0.0053030303030303025	0.006477272727272729
4.1550005e6	0.016137737478411053	0.01408678756476684	0.012974956822107083
4.1650005e6	0.008035062089116146	0.008187241295349404	0.0075724373021670306
4.1750005e6	0.011096478392351963	0.006487171983221148	0.011491561798848892
4.1850005e6	0.011124809205119176	0.006046730069273219	0.010942820241869204
4.1950005e6	0.016203703703703703	0.009259259259259259	0.01944444444444444
4.2050005e6	0.010502679994205419	0.007243227582210633	0.009126466753585397
4.2150005e6	0.01834282099936748	0.007590132827324478	0.020746363061353575
4.2250005e6	0.010844748858447486	0.005707762557077625	0.011187214611872146
4.2350005e6	0.010944860072042116	0.006650041562759767	0.011055694098088114
4.2450005e6	0.00829509354041652	0.003618072714436992	0.008083303918108013
4.2550005e6	0.008593170007423904	0.005159613956941352	0.009220489977728286
4.2650005e6	0.012080816496563215	0.008782892452961188	0.011928070540859544
4.2750005e6	0.014870280531533433	0.013885959361597413	0.01230401462420024
4.2850005e6	0.009574777923401778	0.00800931993592544	0.010106305519149558
4.2950005e6	0.009291420632163943	0.007004747018640731	0.00986453629732546
4.3050005e6	0.01257680491551459	0.006720430107526882	0.009024577572964671
4.3150005e6	0.017460190231911938	0.011328417227743935	0.00732072245377792
4.3250005e6	0.0071132953957578895	0.009139506811519227	0.003000517330574237
4.3350005e6	0.018186686439281594	0.006879222277146153	0.010858461031471412
4.3450005e6	0.006422607578676943	0.00224791265253693	0.005908798972382788
4.3550005e6	0.015540826826463293	0.009351734156528055	0.004975485745414927
4.3650005e6	0.016098988823842465	0.0016852935958843356	0.0034060670569451834
4.3750005e6	0.012166236003445305	0.009205426356589148	0.014470284237726097
4.3850005e6	0.015797374668342412	0.008413629381371317	0.003365451752548527
4.3950005e6	0.010052034058656576	0.004769788710186062	0.004951119520655944
4.4050005e6	0.011446697007309334	0.011067438973934631	0.007281754240794373
4.4150005e6	0.00939581351094196	0.008404693942277197	0.009356168728195368
4.4250005e6	0.011054421768707481	0.01336248785228377	0.009912536443148687
4.4350005e6	0.008791480931154037	0.006480105662869408	0.00883275548951626
4.4450005e6	0.010617490919251188	0.008417155630064264	0.00631461302039676
4.4550005e6	0.01087622549019608	0.007440476190476189	0.006897759103641457
4.4650005e6	0.010366487201284594	0.008500991782374609	0.009426655332010956
4.4750005e6	0.01309640924741761	0.009919658960485326	0.011788817838989999
4.4850005e6	0.009686147186147185	0.0079004329004329	0.008499278499278501
4.4950005e6	0.010904473821794011	0.010680409291209203	0.010292030771528867
4.5050005e6	0.01196901549225387	0.010944527736131936	0.010594702648675661
4.5150005e6	0.007477795193312435	0.006138975966562173	0.00796760710553814
4.5250005e6	0.010582010582010581	0.00920489961585852	0.011770674784373414
4.5350005e6	0.01504735716468072	0.0112536918219778	0.011997148385782665
4.5450005e6	0.0096109576427256	0.0054097605893186	0.006652854511970535
4.5550005e6	0.011955545577009426	0.00812004190989373	0.011285735668313125
4.5650005e6	0.01426309729418538	0.009758203799654577	0.010673575129533678
4.5750005e6	0.013216386267268496	0.004376966215292026	0.010367938722472986
4.5850005e6	0.01249468634238173	0.006103115321552196	0.012509868221291067
4.5950005e6	0.014398572884811417	0.010023785253143052	0.010363574583758068
4.6050005e6	0.01034963534963535	0.005362505362505363	0.008236808236808236
4.6150005e6	0.01712690508525728	0.004526935264825712	0.008299381318847141
4.6250005e6	0.015614562458249838	0.010187040748162991	0.00961923847695391
4.6350005e6	0.017765630338230264	0.015317162054435713	0.013346999202824278
4.6450005e6	0.014769428127742894	0.011241644723516304	0.015015866585645802
4.6550005e6	0.011860174781523092	0.0048689138576779025	0.01253433208489388
4.6650005e6	0.009057971014492754	0.008925415341109933	0.0049487451396253105
4.6750005e6	0.012425188654696854	0.010278428311215197	0.011969815248503771
4.6850005e6	0.011273919443329318	0.008028904054596548	0.012765957446808512
4.6950005e6	0.010884158036056772	0.010356731875719219	0.009973149213655544
4.7050005e6	0.014259549973835694	0.007762079190650618	0.013431013431013434
4.7150005e6	0.018518518518518517	0.0011223344556677889	0.01064614397947731
4.7250005e6	0.012804626187525816	0.002168525402726146	0.007214649593831749
4.7350005e6	0.015324576432514754	0.007424328954882924	0.012564249000571105
4.7450005e6	0.01753590325018896	0.008465608465608466	0.010249433106575964
4.7550005e6	0.01264418811002662	0.0022182786157941437	0.011298432416444838
4.7650005e6	0.014567738147658889	0.00840305298693674	0.01001027447526787
4.7750005e6	0.014602944726043931	0.011223750905141203	0.009751387883176442
4.7850005e6	0.015471698113207547	0.008888888888888889	0.011555555555555552
4.7950005e6	0.015609990393852064	0.005883765609990394	0.01304835094460455
4.8050005e6	0.024677579365079364	0.011491402116402117	0.009871031746031746
4.8150005e6	0.012951450562462996	0.012828103414249064	0.0018551411091375565
4.8250005e6	0.013771186440677966	0.009151365348399247	0.005720338983050847
4.8350005e6	0.015870240870240877	0.004467754467754468	0.0032478632478632474
4.8450005e6	0.012399556663895818	0.0029093931837073984	0.0048212801330008315
4.8550005e6	0.03251633986928104	0.004901960784313725	0.010457516339869279
4.8650005e6	0.016275832530249498	0.01113609594174965	0.005953528215012313
4.8750005e6	0.014613778705636743	0.00895963813500348	0.00998608211551844
4.8850005e6	0.012226673343348352	0.013937573026205975	0.008562844266399599
4.8950005e6	0.011432209489010685	0.008498034656480096	0.005536178929302996
4.9050005e6	0.015575004705439488	0.01468097120271033	0.008036890645586296
4.9150005e6	0.019279075609143433	0.02267018337101231	0.007309721175584024
4.9250005e6	0.013464200327167481	0.01503712092613565	0.006065181829621239
4.9350005e6	0.01706920575940548	0.01598544666357021	0.008654590493884505
4.9450005e6	0.01216281310211946	0.01363198458574181	0.004026974951830442
4.9550005e6	0.0187889727600919	0.012416584618750684	0.00960507603106881
4.9650005e6	0.012778386272362172	0.009857612267250822	0.010368747718145308
4.9750005e6	0.009026151444184234	0.0074811345303148575	0.007871454592766065
4.9850005e6	0.014387144992526163	0.012535670607419487	0.011849436064682702
4.9950005e6	0.01417004048582996	0.011856564488143435	0.015731636784268362
5.0050005e6	0.010692153268744	0.007855459544383346	0.00988042244915772
5.0150005e6	NaN	NaN	NaN
5.0250005e6	0.011541681617031457	0.010824064107164216	0.01267790934098792
5.0350005e6	0.01134226610249177	0.007110954395862717	0.015068171133051244
5.0450005e6	0.015013162224415922	0.010200723922342876	0.016716025008226387
5.0550005e6	0.013920890937019969	0.012096774193548385	0.014708141321044548
5.0650005e6	0.011059819195999231	0.007886131948451626	0.01046355068282362
5.0750005e6	0.013984018264840178	0.006278538812785388	0.005764840182648401
5.0850005e6	0.018078078078078076	0.00894894894894895	0.009057057057057057
5.0950005e6	0.010616987179487182	0.005709134615384615	0.008653846153846153
5.1050005e6	0.00946372239747634	0.009858044164037856	0.01046267087276551
5.1150005e6	0.008677144728225275	0.0065487884741322845	0.010216110019646367
5.1250005e6	0.010260178532549529	0.010178532549531896	0.010320052253429132
5.1350005e6	0.008095854922279792	0.005526770293609672	0.008290155440414507
5.1450005e6	0.015974084003574626	0.010723860589812333	0.012600536193029492
5.1550005e6	0.014356671429543444	0.014492753623188406	0.014234197455262979
5.1650005e6	0.008735512887043766	0.009989621172807472	0.005864037363777893
5.1750005e6	0.012475696694750482	0.008965219269820695	0.013523439187729532
5.1850005e6	0.01121794871794872	0.009019081693500299	0.008765652951699461
5.1950005e6	0.007704160246533129	0.009501797637390856	0.005084745762711866
5.2050005e6	0.008416034247908155	0.009826814555360965	0.007472270869819031
5.2150005e6	0.011129609076334937	0.013133555308916021	0.011222098902454063
5.2250005e6	0.007980456026058631	0.005266015200868622	0.009120521172638436
5.2350005e6	0.012434980494148243	0.009590377113133939	0.01337234503684439
5.2450005e6	0.011828320378506252	0.011321392362284556	0.012819646276895347
5.2550005e6	0.016640895368529564	0.017892644135188866	0.010809218761505042
5.2650005e6	0.013244814374421985	0.013707226846346942	0.013132514202668782
5.2750005e6	0.01307026307026307	0.01356976356976357	0.010805860805860806
5.2850005e6	0.013495834194037043	0.012428561591957585	0.011939681883908284
5.2950005e6	0.012949459391501132	0.012991367027072334	0.010778643868912918
5.3050005e6	0.010406861206986712	0.00930864972283234	0.006903043614684657
5.3150005e6	0.013992075284794446	0.01591134224863794	0.012976721149083706
5.3250005e6	0.014005602240896357	0.010900012178784557	0.011180124223602485
5.3350005e6	0.012520593080724873	0.010378912685337726	0.009445359692476663
5.3450005e6	0.014220183486238535	0.014495412844036696	0.009785932721712538
5.3550005e6	0.009423008217220433	0.00857449088960343	0.008985351911396927
5.3650005e6	0.01075495571488823	0.008013496415014762	0.0087164346970336
5.3750005e6	0.00738095238095238	0.005714285714285714	0.006285714285714287
5.3850005e6	0.007204742362061106	0.005791153670770634	0.005927952576379389
5.3950005e6	0.012677954679470978	0.012762193580995703	0.01341083312273608
5.4050005e6	0.011459345643019115	0.012633624878522839	0.009313249109167476
5.4150005e6	0.007285803627267043	0.007942464040025016	0.004352720450281427
5.4250005e6	0.015103338632750395	0.01695813460519343	0.0013778484366719663
5.4350005e6	0.016083697688944416	0.015146783260462211	0.001957110139496148
5.4450005e6	0.011302294197031037	0.011066126855600539	0.008394062078272603
5.4550005e6	0.009884027411702688	0.007643647865050079	0.0050254788262168336
5.4650005e6	0.014898397811645175	0.013677217663149666	0.011313012895662368
5.4750005e6	0.01149789029535865	0.010232067510548523	0.009578059071729957
5.4850005e6	0.012559029474027032	0.006635727080280085	0.01229441459045758
5.4950005e6	0.013726407736702547	0.0052643893308376224	0.00873498674153798
5.5050005e6	0.014480874316939889	0.007240437158469945	0.008306010928961749
5.5150005e6	0.013395500296033154	0.010657193605683837	0.012403789224393134
5.5250005e6	0.013254956201014292	0.00541724296911019	0.010373443983402491
5.5350005e6	0.010777973740936704	0.006466784244562022	0.01148344111307074
5.5450005e6	0.014551526717557254	0.009303435114503817	0.013263358778625953
5.5550005e6	0.01640461215932914	0.014360587002096435	0.013081761006289307
5.5650005e6	0.004918032786885247	0.00273224043715847	0.005433255269320842
5.5750005e6	0.01337011884550085	0.00594227504244482	0.011941143180531976
5.5850005e6	0.009834102958782282	0.005672424605210649	0.007901487942534634
5.5950005e6	0.00581478310502283	0.0037457191780821916	0.004851598173515981
5.6050005e6	0.013426863369009735	0.011522514704464372	0.009526564458586441
5.6150005e6	0.007481432940148538	0.007754477937964177	0.005985146352118829
5.6250005e6	0.00723729993041058	0.007028531663187196	0.006903270702853166
5.6350005e6	0.008653846153846153	0.00924908424908425	0.008498168498168498
5.6450005e6	0.012768130745658838	0.015449438202247192	0.009465440926115084
5.6550005e6	0.009975773122416988	0.005771697306541257	0.008807182556648141
5.6650005e6	NaN	NaN	NaN
5.6750005e6	0.016840277777777777	0.0071180555555555546	0.012013888888888888
5.6850005e6	0.01398837949697549	0.010068449538363578	0.010856415154409422
5.6950005e6	0.010963880612618266	0.007370236788458523	0.008562019758507134
5.7050005e6	0.009735488611315209	0.00812311209078292	0.008000653114539963
5.7150005e6	0.014462103734085277	0.006707681790993763	0.009262582243869093
5.7250005e6	0.015348929029710792	0.0090316849274504	0.005290691935643076
5.7350005e6	0.017926356589147284	0.005813953488372093	0.009520348837209305
5.7450005e6	0.009823232323232322	0.005353535353535353	0.0074747474747474734
5.7550005e6	0.01896440129449838	0.012297734627831715	0.01315210355987055
5.7650005e6	0.0177735517846694	0.01394577725765555	0.011546713477667251
5.7750005e6	0.013115474794841738	0.008987885892926923	0.010238374364986324
5.7850005e6	0.01331856228458887	0.012456917774495322	0.010733628754308222
5.7950005e6	0.010994656802301684	0.004726674886970817	0.009234141663241541
5.8050005e6	0.0078420602953741	0.00756743561576956	0.0063468814841938235
5.8150005e6	0.018092105263157892	0.013304093567251462	0.013333333333333336
5.8250005e6	0.012218561230093357	0.005766062602965403	0.008325096101043383
5.8350005e6	0.010316336166194522	0.010292728989612842	0.006081208687440982
5.8450005e6	0.007235634618099673	0.00529436679373147	0.005590851334180432
5.8550005e6	0.011125541125541127	0.0009523809523809524	0.012571428571428572
5.8650005e6	0.01361655773420479	0.0004084967320261438	0.01179193899782135
5.8750005e6	0.008823892385536219	0.0	0.005158583240775021
5.8850005e6	0.00781374900079936	0.0001199040767386091	0.005083932853717026
5.8950005e6	0.010289943227899433	0.0047141119221411195	0.008353609083536091
5.9050005e6	0.015955401768550554	0.005863129565551711	0.003883121876201461
5.9150005e6	0.01356976356976357	0.007492507492507493	0.007459207459207458
5.9250005e6	0.021189120809614173	0.018342820999367487	0.015559772296015179
5.9350005e6	0.019822006472491903	0.022249190938511326	0.008980582524271842
5.9450005e6	0.012982456140350875	0.006165413533834587	0.007117794486215539
5.9550005e6	0.014494793132564037	0.0049723238577727745	0.001369734496669481
5.9650005e6	0.011229863692688974	0.0058859975216852545	0.0016728624535315983
5.9750005e6	0.02854274239816409	0.023809523809523808	0.011015490533562825
5.9850005e6	0.01061543751074437	0.008767405879319236	0.0038851641739728383
5.9950005e6	0.02836596084698362	0.013716873085630577	0.006099347449726993
6.0050005e6	0.01600899965385947	0.01341294565593631	0.00993423329871928
6.0150005e6	0.023524305555555555	0.019270833333333334	0.016041666666666666
6.0250005e6	0.01247685744184175	0.010987684134267086	0.009289221605087338
6.0350005e6	0.013273882738827387	0.011659491594915949	0.006037310373103731
6.0450005e6	0.009295456519850575	0.009078272956302666	0.005142906784814525
6.0550005e6	0.009161290322580645	0.011225806451612905	0.005058064516129032
6.0650005e6	0.007996344528215673	0.008986368136470945	0.0049653491737110655
6.0750005e6	0.015146591565569037	0.016717215482380126	0.00996533795493934
6.0850005e6	0.00546672936750529	0.004075554510541579	0.005784152363037856
6.0950005e6	0.009760705289672544	0.005499580184718723	0.009554995801847188
6.1050005e6	0.011283093600166773	0.011882426516572857	0.008130081300813007
6.1150005e6	0.012093726379440665	0.013369236583522298	0.00916477702191988
6.1250005e6	0.011104360739840691	0.014648305656811125	0.008154448494667206
6.1350005e6	0.008677944862155387	0.008270676691729324	0.007969924812030077
6.1450005e6	0.010941161568180377	0.00893026790803724	0.011261004496801572
6.1550005e6	0.012928227172072426	0.012342060700794579	0.01262211801484955
6.1650005e6	0.011724386724386726	0.008658008658008658	0.013924963924963922
6.1750005e6	NaN	NaN	NaN
6.1850005e6	0.019101876675603223	0.01519213583556747	0.020196604110813223
6.1950005e6	0.009238521836506159	0.0059723777528928705	0.00948114968271743
6.2050005e6	0.011334013374135782	0.009747251501756772	0.008636518191091465
6.2150005e6	0.009843400447427294	0.011217641418983702	0.009089165867689356
6.2250005e6	0.013446761800219538	0.013538236370289058	0.012843029637760702
6.2350005e6	0.00923582995951417	0.008476720647773278	0.009041835357624834
6.2450005e6	0.017288591849995358	0.016522788452613013	0.013905133203378817
6.2550005e6	0.012088244182532489	0.013523723179208219	0.010728316711997586
6.2650005e6	0.005862816863223532	0.0069811576521621255	0.005096922868374678
6.2750005e6	0.012743377621793263	0.01236734352803543	0.00997743795437453
6.2850005e6	0.006831131831131832	0.004791504791504792	0.008132608132608132
6.2950005e6	0.010296296296296296	0.009007407407407407	0.01067851851851852
6.3050005e6	0.012480872226472843	0.00921321091558276	0.013402193318031113
6.3150005e6	0.008248573554949144	0.00690482097080956	0.008500785578433805
6.3250005e6	0.013880742913000975	0.012414467253176931	0.013958944281524928
6.3350005e6	0.012463729886573462	0.009056537413171549	0.01128989712476919
6.3450005e6	0.010103719599427755	0.008226037195994277	0.011301859799713878
6.3550005e6	0.009315559713127534	0.007717492984097287	0.009198628001247272
6.3650005e6	0.013931571399303422	0.011370620774431468	0.012620364679368981
6.3750005e6	0.012123911322248618	0.011777513855898654	0.010134600158353128
6.3850005e6	0.010601577909270217	0.01267962806424345	0.0025922795153564384
6.3950005e6	0.012777023971053821	0.0101763907734057	0.004552992612694105
6.4050005e6	0.008110543706818863	0.008060478622208872	0.005066586562531291
6.4150005e6	0.006201155283724092	0.005606523955147808	0.0016989466530750934
6.4250005e6	0.01643990929705216	0.01625094482237339	0.013303099017384726
6.4350005e6	0.007421875000000001	0.005598958333333333	0.0060416666666666665
6.4450005e6	0.02666666666666666	0.02666666666666667	0.02666666666666666
6.4550005e6	0.010532407407407405	0.010416666666666666	0.006111111111111111
6.4650005e6	0.003355704697986577	0.0	0.006711409395973154
6.4750005e6	0.010520487264673308	0.005537098560354374	0.009523809523809523
6.4850005e6	0.012757871878393055	0.014115092290988058	0.004560260586319218
6.4950005e6	0.005172413793103452	0.0034482758620689655	0.0022988505747126436
6.5050005e6	0.024031007751937988	0.022093023255813953	0.007441860465116279
6.5150005e6	0.01795580110497237	0.017495395948434623	0.009208103130755063
6.5250005e6	0.004310344827586208	0.008620689655172414	0.0
6.5350005e6	0.012276785714285714	0.01130952380952381	0.010892857142857142
6.5450005e6	0.013327799299022317	0.008854454897620365	0.010920494373731781
6.5550005e6	0.008292188884668943	0.0026585643752373715	0.005747562982656033
6.5650005e6	0.01444966092853417	0.007511737089201879	0.011789254042775171
6.5750005e6	0.012105213089802128	0.010464231354642313	0.008200152207001522
6.5850005e6	0.006246903093367309	0.005485948892192256	0.0047426913003468536
6.5950005e6	0.010874789714011054	0.012677241047825041	0.008050949291035808
6.6050005e6	0.012448132780082987	0.008039419087136929	0.00591286307053942
6.6150005e6	0.01191634241245136	0.008998054474708172	0.009403372243839171
6.6250005e6	0.01107594936708861	0.011000602772754671	0.0081374321880651
6.6350005e6	0.013858497447118893	0.008388037928519328	0.011190997186620815
6.6450005e6	0.01328138092843975	0.00980392156862745	0.010960281548516844
6.6550005e6	0.010030280090840272	0.0074438556649003285	0.011304567247035076
6.6650005e6	0.01459820611385685	0.013271096467142597	0.012044664103972176
6.6750005e6	0.009960605246664875	0.009087653326170649	0.0085952189094816
6.6850005e6	0.007400514047682354	0.005982451475671364	0.0066648940884516525
6.6950005e6	0.008641138597085733	0.007116231785835311	0.005263752400316277
6.7050005e6	0.007497273718647765	0.0063613231552162855	0.0055979643765903305
6.7150005e6	0.01574996923834133	0.00904392764857881	0.010828103851359667
6.7250005e6	0.012508601199252926	0.003145581441069498	0.01216946820013762
6.7350005e6	0.010827652688838394	0.0058527852372099445	0.011196033877298079
6.7450005e6	0.013146734520780322	0.01094147582697201	0.010935821317500705
6.7550005e6	0.02041832669322709	0.016563376125129117	0.01875461118489007
6.7650005e6	0.013289088303109617	0.005141147878108057	0.008163519660995825
6.7750005e6	0.012409691081215745	0.006134778276033881	0.008694569008470354
6.7850005e6	0.00717250090220137	0.006525923252736678	0.007061229399735355
6.7950005e6	0.01522974703810439	0.006644252321485751	0.01834774255523535
6.8050005e6	0.016086554203146135	0.013417325076517899	0.014122001565947753
6.8150005e6	0.010543625459469916	0.010156703424260012	0.007403108273682854
6.8250005e6	0.009602649006622515	0.011810154525386312	0.008454746136865343
6.8350005e6	0.013878009295524572	0.011958849026058802	0.00790641808971748
6.8450005e6	0.0091478093403948	0.00446691274808752	0.008762638420799228
6.8550005e6	0.011143931256713209	0.003043322592194773	0.012531328320802004
6.8650005e6	0.011982808857808856	0.005317599067599068	0.008857808857808857
6.8750005e6	0.014480515418777757	0.00932007255895415	0.014236567210858824
6.8850005e6	0.013335596800965745	0.006752678436698355	0.011407876867360797
6.8950005e6	0.015876032638994474	0.00420657848056358	0.00908215498454209
6.9050005e6	0.018006408470326	0.00448128540912046	0.0072072072072072065
6.9150005e6	0.014327747217602665	0.007249157818429918	0.011240458829047801
6.9250005e6	0.014664591344686562	0.008575962888359885	0.012805957394860528
6.9350005e6	0.013992537313432836	0.009554500226142017	0.012550881953867029
6.9450005e6	0.01592894369815753	0.01640607795639727	0.014666373045584677
6.9550005e6	0.012161446512331668	0.010062036616734755	0.011121198365864728
6.9650005e6	0.012367217182290455	0.0039931767077614954	0.007459099015274871
6.9750005e6	0.017470716696446294	0.010919197935278934	0.014730990669049036
6.9850005e6	0.01622047772410091	0.014660493827160495	0.014291465378421901
6.9950005e6	0.010156447136008077	0.007885440322987635	0.011026999747665911
7.0050005e6	0.015096952908587258	0.012557710064635274	0.013296398891966762
7.0150005e6	0.014834478450968145	0.005899090845999028	0.012395030883475605
7.0250005e6	0.01253953908721193	0.0058743786714866705	0.011628257267660792
7.0350005e6	0.010930247145903902	0.008123196587630159	0.009885836156065737
7.0450005e6	0.017466954410574585	0.0060246380721158165	0.019368761801996225
7.0550005e6	0.00940230961298377	0.0031210986267166045	0.011579275905118602
7.0650005e6	0.010893246187363833	0.0038689805424085345	0.013838178949740815
7.0750005e6	0.012776342233706571	0.010862283472102593	0.01420231601110154
7.0850005e6	0.014528275078147199	0.010088093208297814	0.014293833475419153
7.0950005e6	0.015309106098579786	0.01424394319131161	0.015856307435254808
7.1050005e6	0.011193347953216375	0.009000365497076024	0.011951754385964911
7.1150005e6	0.019778346121057114	0.012531969309462918	0.016027280477408354
7.1250005e6	0.010907202216066482	0.00963758079409049	0.007294552169898429
7.1350005e6	0.011215135556855861	0.007216695923542033	0.008016383850204797
7.1450005e6	0.01575429662635264	0.011033312115425417	0.01640144281773817
7.1550005e6	0.011306846576711646	0.005059970014992504	0.012768615692153923
7.1650005e6	0.010254794904101918	0.005879882402351953	0.010919781604367913
7.1750005e6	0.007999999999999997	0.0033333333333333335	0.009244444444444444
7.1850005e6	0.010112868676882518	0.005478662053056517	0.011517548195748887
7.1950005e6	0.009513924926483305	0.007870610620999828	0.01027503892060197
7.2050005e6	0.016461721539071796	0.016990612190929528	0.016898056326854427
7.2150005e6	0.00838541666666667	0.0073611111111111125	0.009402777777777779
7.2250005e6	0.010112530413625302	0.010264598540145985	0.009945255474452554
7.2350005e6	0.0173000418760469	0.015912897822445562	0.01838358458961474
7.2450005e6	0.01777916406737368	0.01814306508629653	0.015159076731129132
7.2550005e6	0.006361323155216284	0.007633587786259541	0.004410517387616625
7.2650005e6	0.014716407228484524	0.007514761137949545	0.012363571300769368
7.2750005e6	0.017541932176078516	0.012304987914744013	0.015835347542664614
7.2850005e6	0.012491404996561997	0.006226602490640995	0.013935365574146227
7.2950005e6	0.013089301903898459	0.01341039588999698	0.013584164400120885
7.3050005e6	0.016454871293580964	0.01449983708048224	0.01788856304985337
7.3150005e6	0.012810908001198683	0.01213664968534612	0.013784836679652383
7.3250005e6	0.011541846695471277	0.010441670667306767	0.011281805088814208
7.3350005e6	0.008295322421965836	0.004382434487076291	0.009569805920758429
7.3450005e6	0.012218882208862171	0.00723669561344912	0.013404586951681141
7.3550005e6	0.011281022812735022	0.008815910420322553	0.011331160691902733
7.3650005e6	0.015376035691523264	0.01118546845124283	0.013906947100063738
7.3750005e6	0.012387387387387387	0.006428303303303303	0.012481231231231231
7.3850005e6	0.009853132552519054	0.010596765197992191	0.00780814277746793
7.3950005e6	0.011215932914046121	0.009685534591194969	0.012192872117400421
7.4050005e6	0.006726750261233018	0.0060083594566353185	0.007001044932079415
7.4150005e6	0.009211873080859773	0.005714773114977823	0.009092459911293075
7.4250005e6	0.014203778677462892	0.01261808367071525	0.013711201079622128
7.4350005e6	0.009121156493804497	0.008298913874866146	0.010448217836928255
7.4450005e6	0.00994885229540918	0.011352295409181637	0.008308383233532935
7.4550005e6	0.009341747092303886	0.009032417718386537	0.009334323187329869
7.4650005e6	0.011971908869719092	0.014598540145985403	0.010196859101968592
7.4750005e6	0.01211395101171459	0.013312034078807244	0.012034078807241748
7.4850005e6	0.010349312523225568	0.009178743961352657	0.010018580453363062
7.4950005e6	0.017016631349129906	0.01393437359532524	0.014396712258395944
7.5050005e6	0.014357122008172796	0.011310566258026853	0.010974897840046701
7.5150005e6	0.012806494367130552	0.012160371106693173	0.008721007289595758
7.5250005e6	0.011853927586513652	0.008629125522640333	0.004999555199715328
7.5350005e6	0.012106252938410908	0.011165961448048897	0.009214856605547722
7.5450005e6	0.00793201133144476	0.006090651558073655	0.0060056657223796035
7.5550005e6	0.007834261838440111	0.007689182915506036	0.005443361188486538
7.5650005e6	0.008407960199004976	0.007164179104477611	0.006593698175787728
7.5750005e6	0.011455474229948156	0.010826471485208905	0.011421164989326014
7.5850005e6	0.01044407894736842	0.007127192982456139	0.01175438596491228
7.5950005e6	0.010378430344345392	0.008040552350987589	0.00985841636077609
7.6050005e6	0.014537264537264534	0.010442260442260444	0.009418509418509417
7.6150005e6	0.010543780774994647	0.005352172982230785	0.009569685292228645
7.6250005e6	0.012167366946778715	0.009453781512605043	0.0093312324929972
7.6350005e6	0.013729444616816628	0.013600165477298585	0.009535629330851173
7.6450005e6	0.015269789098877022	0.014973066739706017	0.012763626403725007
7.6550005e6	0.01697647951441578	0.013562215477996964	0.014605462822458273
7.6650005e6	0.014344262295081964	0.010928961748633878	0.011885245901639346
7.6750005e6	0.015231878144974842	0.012307901536787708	0.01068951448388413
7.6850005e6	0.01961980278540205	0.006201077564298059	0.0018908203720646537
7.6950005e6	0.019190174630589137	0.010026866244482825	0.004183458069468432
7.7050005e6	0.01904348664545367	0.008726255905891428	0.0038376241442483845
7.7150005e6	0.02102341849148419	0.016195255474452556	0.0019464720194647203
7.7250005e6	0.018179405520169858	0.005440552016985138	0.007961783439490446
7.7350005e6	0.021859083191850592	0.010611205432937183	0.014714204867006224
7.7450005e6	0.017851959361393326	0.006869859700048379	0.013255926463473634
7.7550005e6	0.011651313544865234	0.007949505288297508	0.01023541453428864
7.7650005e6	0.010070810385523212	0.01117230527143981	0.00952530815630737
7.7750005e6	0.005036484771573605	0.005076142131979695	0.00481175972927242
7.7850005e6	0.01095251895860503	0.007076269139738202	0.008423899917886299
7.7950005e6	0.006448275862068962	0.006896551724137932	0.005765517241379309
7.8050005e6	0.007535837724516971	0.004844467108618053	0.008997676922205223
7.8150005e6	0.0068587641209849545	0.0035400072882503	0.006882190639804259
7.8250005e6	0.012947530864197532	0.004382716049382716	0.006777777777777777
7.8350005e6	0.010317350651743355	0.004536870710699645	0.008042006356224955
7.8450005e6	0.006396063960639604	0.005043050430504305	0.006209102091020909
7.8550005e6	0.009164777021919878	0.0072562358276643995	0.009901738473167044
7.8650005e6	0.009386256580770297	0.008728179551122194	0.007509005264616239
7.8750005e6	0.007489786654561959	0.008321985171735512	0.005568164623997578
7.8850005e6	0.012140833670578714	0.012815324430055307	0.008255766895993524
7.8950005e6	0.01247477527059255	0.012383048981838195	0.009778022381214455
7.9050005e6	0.011115801322639651	0.010482622766286758	0.010384128324187421
7.9150005e6	0.007046160674656012	0.0078044089362331705	0.006125166444740346
7.9250005e6	0.008085077831454646	0.0095276435856146	0.00676328502415459
7.9350005e6	0.007805995004163197	0.0076325284485151265	0.006633361087982237
7.9450005e6	0.007508548193327788	0.007716477220219943	0.0066537288605489344
7.9550005e6	0.00869360902255639	0.004581766917293233	0.009398496240601502
7.9650005e6	0.005437352245862884	0.0028368794326241137	0.005673758865248226
7.9750005e6	0.008142493638676846	0.008498727735368956	0.00848854961832061
7.9850005e6	0.00889363215937389	0.0073372465314834575	0.008804695837780149
7.9950005e6	0.009023354564755838	0.008280254777070062	0.008917197452229299
8.0050005e6	0.009737465031202925	0.008392511297611363	0.009855820959758984
8.0150005e6	0.012802117211912505	0.01182960270390919	0.011861488425483069
8.0250005e6	0.006868516961031679	0.007709559854219231	0.007345107933837958
8.0350005e6	0.008539458186101292	0.012367491166077738	0.006124852767962307
8.0450005e6	0.00715447154471545	0.006991869918699187	0.0076097560975609746
8.0550005e6	0.008377659574468087	0.006205673758865248	0.008191489361702128
8.0650005e6	0.004152069547164916	0.003827689113792656	0.003451407811080835
8.0750005e6	0.007144940215806357	0.0064523184601924756	0.006663750364537767
8.0850005e6	0.013064622485987472	0.011416089680184635	0.0119188921859545
8.0950005e6	0.011140583554376658	0.010167992926613616	0.008735632183908045
8.1050005e6	0.013008812421317668	0.005979857322702477	0.010742761225346202
8.1150005e6	0.008967031146454607	0.006502650762094102	0.008316766070245195
8.1250005e6	0.010614772224679346	0.012089046144773699	0.011381394663128408
8.1350005e6	0.006433139967276513	0.0070652982299568646	0.007109921166146066
8.1450005e6	0.010936576302677138	0.004644877966387974	0.011772654336626975
8.1550005e6	0.009077847439916405	0.005747126436781609	0.008881922675026122
8.1650005e6	0.012331064417480516	0.01075268817204301	0.006530531715497682
8.1750005e6	0.013286384976525822	0.0029107981220657278	0.006497652582159624
8.1850005e6	0.019290885159591972	0.01320335636722606	0.006745640013162224
8.1950005e6	0.015521179401993357	0.011835548172757476	0.006962901439645624
8.2050005e6	0.007399519440803846	0.007481432940148536	0.005919615552643076
8.2150005e6	0.009520133796474982	0.008169304001029205	0.008130708864016468
8.2250005e6	0.006581241283124127	0.007845188284518828	0.004602510460251046
8.2350005e6	0.012314956610515565	0.01276161306789178	0.007656967840735068
8.2450005e6	0.009632860777898948	0.008724100327153763	0.00852053798618684
8.2550005e6	0.010982166273275635	0.00924468922108576	0.01108051403094676
8.2650005e6	0.008925134719014625	0.008997305619707468	0.006100846805234796
8.2750005e6	0.0077373897010404305	0.010173844330304228	0.007414724087975767
8.2850005e6	0.008548280423280423	0.007440476190476191	0.004947089947089947
8.2950005e6	0.006937783745763797	0.0015346249760214848	0.005383975957542042
8.3050005e6	0.007921059745877266	0.00437956204379562	0.007526358475263584
8.3150005e6	0.007862748569068273	0.006962884286304361	0.007824393697999647
8.3250005e6	0.009228187919463086	0.006508033353670939	0.00870449461053488
8.3350005e6	0.006697728596389052	0.005565262408593802	0.005474665113570182
8.3450005e6	0.010522157580981108	0.007828772534654888	0.008029878618113913
8.3550005e6	0.011534316696975818	0.00885700814979457	0.010358995083181789
8.3650005e6	0.0066214899459650966	0.005934980954911861	0.0055806537337230915
8.3750005e6	0.00866788321167883	0.008906847410497047	0.010323253388946822
8.3850005e6	0.011183757742601512	0.011852871453697332	0.010981111875812495
8.3950005e6	0.015987025023169597	0.019565441252188242	0.013263309648851815
8.4050005e6	0.01463560334528076	0.016897081413210446	0.011025772316094895
8.4150005e6	0.012588766946417045	0.012481170647729719	0.010286206154508284
8.4250005e6	0.009569074778200251	0.008542458808618503	0.007787072243346008
8.4350005e6	0.013963480128893662	0.011158849504714166	0.011409476071130206
8.4450005e6	0.008733553697582474	0.009592326139088727	0.006144273770173051
8.4550005e6	0.011618103331984353	0.01102792391744233	0.009861054903547823
8.4650005e6	0.010514299447248257	0.009372746935832732	0.007450132179764479
8.4750005e6	0.0115919629057187	0.00927357032457496	0.010407006697578568
8.4850005e6	0.006624634502923975	0.005482456140350877	0.006469298245614035
8.4950005e6	0.011265813309379445	0.010741821992664121	0.010584624597649524
8.5050005e6	0.01176787639238232	0.006108515989938915	0.008911246855910888
8.5150005e6	0.0069645106319922954	0.003889753278506335	0.004697340149662888
8.5250005e6	0.009182119501926008	0.007883185523604766	0.0065215443877093965
8.5350005e6	0.013110749185667752	0.009011943539630836	0.009381107491856677
8.5450005e6	0.011856642414443544	0.012503368364322283	0.008633791430881164
8.5550005e6	0.008840786552489691	0.007334284808119251	0.006374881065651761
8.5650005e6	0.013213851761846904	0.002025111381125962	0.012393681652490886
8.5750005e6	0.010155610155610157	0.0068796068796068794	0.010548730548730546
8.5850005e6	0.012340692873810807	0.009154550350026925	0.006874887811882965
8.5950005e6	0.016666666666666666	0.012987012987012986	0.008578088578088578
8.6050005e6	0.010629013153793403	0.011003054672401971	0.006857427841157035
8.6150005e6	0.012861837947162178	0.014473517886487172	0.009025407660219946
8.6250005e6	0.010329941412272585	0.012848185836159933	0.006845513413506013
8.6350005e6	0.010262326937090114	0.00927050441259817	0.005019836450489839
8.6450005e6	0.018593272171253814	0.007033639143730889	0.005871559633027523
8.6550005e6	NaN	NaN	NaN
8.6650005e6	0.01167956434508455	0.005445686443106907	0.004012611063341932
8.6750005e6	0.015170187793427227	0.014964788732394367	0.00835680751173709
8.6850005e6	0.007741935483870967	0.0071774193548387105	0.005010752688172043
8.6950005e6	0.009660334931061007	0.007959050831410143	0.008142493638676845
8.7050005e6	0.010859580052493439	0.011450131233595803	0.009448818897637795
8.7150005e6	0.013396624472573837	0.011814345991561179	0.006554149085794656
8.7250005e6	0.013398618386092763	0.013740226220299098	0.01003567904046155
8.7350005e6	0.008777878239903556	0.005952380952380952	0.008453887884267632
8.7450005e6	0.011348064405618362	0.009035628639945186	0.007005823912298732
8.7550005e6	0.02075298438934802	0.012626262626262626	0.008852157943067034
8.7650005e6	0.009453709422826162	0.008132592135062795	0.004584448562212614
8.7750005e6	0.010961505264974969	0.008458484377697221	0.008026929052304505
8.7850005e6	0.014801999231064976	0.008137895681148276	0.012187620146097653
8.7950005e6	0.011213552778624404	0.004749568221070812	0.008117443868739204
8.8050005e6	0.012113797735559392	0.009355210132412204	0.00805987334484744
8.8150005e6	0.013821792807300051	0.008588298443370907	0.007987117552334944
8.8250005e6	0.008642649199417755	0.008806404657933042	0.006259097525473072
8.8350005e6	0.010126162018592299	0.0008632138114209827	0.008154050464807437
8.8450005e6	0.011719509822991636	0.006094793490241846	0.009207028463982364
8.8550005e6	0.011113665976852915	0.005710124932934775	0.009320150226105616
8.8650005e6	0.010715117633356629	0.01013277428371768	0.008758443978569763
8.8750005e6	0.009388362149098347	0.00999256367354527	0.007547871351552334
8.8850005e6	0.014474183750949129	0.0115793470007593	0.015148063781321188
8.8950005e6	0.00983006257110353	0.009101251422070536	0.00775028441410694
8.9050005e6	0.008178053830227744	0.008902691511387164	0.007163561076604554
8.9150005e6	0.010130179684635131	0.006508984231756509	0.010414374770810414
8.9250005e6	0.00676911818514453	0.00774484693255275	0.005464080985486035
8.9350005e6	0.012982657851873143	0.014324039474944907	0.010616077416882244
8.9450005e6	0.012057675355748644	0.012341014985518197	0.011786928598413297
8.9550005e6	0.010709143268538515	0.007199424046076315	0.010391168706503482
8.9650005e6	0.009954193093727975	0.010159736903922951	0.007963354474982384
8.9750005e6	0.010503338469440167	0.010631741140215716	0.009327170005136108
8.9850005e6	0.01444020356234097	0.012171331636980495	0.01463952502120441
8.9950005e6	0.012732298282757001	0.010644554222535874	0.010726887791107975
9.0050005e6	0.005774550484094053	0.005255878284923928	0.005491009681881051
9.0150005e6	0.007662288216257377	0.007709880068532266	0.007728916809442224
9.0250005e6	0.00946355180618646	0.00800346095608912	0.010685701925156825
9.0350005e6	0.0044715447154471556	0.004878048780487805	0.0016260162601626016
9.0450005e6	NaN	NaN	NaN
9.0550005e6	0.019079685746352413	0.016554433221099885	0.01663299663299663
9.0650005e6	0.009920634920634918	0.005352528608342562	0.0073458840900701376
9.0750005e6	0.011326463853451096	0.0040889761203794575	0.008537782139352306
9.0850005e6	0.016209691326090705	0.011381272633212624	0.014450767373685117
9.0950005e6	0.015165075576770085	0.012629276054097057	0.011416070007955447
9.1050005e6	0.006110440555220278	0.005733252866626434	0.004375377187688595
9.1150005e6	0.006370131512392514	0.005089782498735458	0.004425897824987355
9.1250005e6	0.009167509268621504	0.006302662622177283	0.006268958543983822
9.1350005e6	0.012472406181015458	0.00847682119205298	0.00847682119205298
9.1450005e6	0.00774273228196846	0.006365190955728672	0.0048768129710558
9.1550005e6	0.009121785540999516	0.009121785540999515	0.0037166424065987387
9.1650005e6	0.008192725909261343	0.009673790776152982	0.004289463817022872
9.1750005e6	0.007935662547933531	0.011113478199119444	0.002698480329498651
9.1850005e6	0.00771876835304975	0.005579327124758789	0.007349609866599549
9.1950005e6	0.007790858725761772	0.010195444752231456	0.007556171129578332
9.2050005e6	0.003965124430424115	0.0048194882579740625	0.0029617946021731514
9.2150005e6	0.007238454912873518	0.003312794010468429	0.008891539124097264
9.2250005e6	0.008284060113328407	0.009854644000985466	0.006799704360679971
9.2350005e6	0.014675414364640885	0.014330110497237569	0.0125
9.2450005e6	0.00800071916576771	0.007281553398058252	0.008665947500898958
9.2550005e6	0.009502338009352037	0.010487641950567802	0.008657314629258516
9.2650005e6	0.0065826330532212885	0.0056022408963585435	0.004929971988795519
9.2750005e6	0.00985467756584923	0.006176203451407811	0.007774750227066304
9.2850005e6	0.014145810663764963	0.009067827348567283	0.01131664853101197
9.2950005e6	0.012783832879200728	0.010036330608537692	0.00893732970027248
9.3050005e6	0.015284349197513687	0.014101493645050561	0.013637628722516
9.3150005e6	0.014737931785986707	0.012585812356979406	0.010787839163125203
9.3250005e6	0.014628269848554386	0.012811687318341746	0.01191678139819489
9.3350005e6	0.006981068289384721	0.008079783637592968	0.0074645030425963465
9.3450005e6	0.008151609553478713	0.008826583592938734	0.008245067497403946
9.3550005e6	0.009475119291070212	0.008248125426039537	0.008098159509202455
9.3650005e6	0.011239653875094055	0.009875846501128669	0.0055304740406320555
9.3750005e6	0.012981715893108299	0.008129395218002813	0.006571026722925458
9.3850005e6	0.01331676136363636	0.009390782828282828	0.010164141414141412
9.3950005e6	0.01457800511508951	0.01040068201193521	0.010213128729752772
9.4050005e6	0.00967482690405539	0.009458456973293769	0.008160237388724035
9.4150005e6	0.006520146520146518	0.00717948717948718	0.004278388278388279
9.4250005e6	0.009748217468805706	0.008912655971479501	0.01053921568627451
9.4350005e6	0.01131760781510603	0.0071082519259788755	0.010817250416964498
9.4450005e6	0.008195610945543214	0.0076763298112525954	0.006375869231463922
9.4550005e6	0.009429238985313754	0.008121940364931019	0.008700489541611036
9.4650005e6	0.005639423911157382	0.004887500723003066	0.006073225750477182
9.4750005e6	0.010144349098649637	0.007383755737377769	0.01052351493381228
9.4850005e6	0.004947433518862091	0.004461524869688135	0.005265482816503224
9.4950005e6	0.006647814654958578	0.0031502703775363396	0.006796646326338244
9.5050005e6	0.011720465524813354	0.006532718489240228	0.01108915239350022
9.5150005e6	0.009390298175344905	0.007654650645304851	0.009007565643079661
9.5250005e6	0.010142766784133008	0.008855154965211892	0.006722689075630253
9.5350005e6	0.008219178082191782	0.007095187917105725	0.005493501931858096
9.5450005e6	0.006557254196642687	0.004421462829736211	0.005305755395683453
9.5550005e6	0.00660387150345114	0.005552960714100368	0.004743370180081998
9.5650005e6	0.00525704809286899	0.006334991708126036	0.00412603648424544
9.5750005e6	0.001990241397021058	0.002054442732408834	0.0019003595274781717
9.5850005e6	0.005585501132724006	0.006054214514491056	0.004734005155847199
9.5950005e6	0.006316180568456249	0.007214068982599541	0.005275868474828162
9.6050005e6	0.010680013639242049	0.010740903112669882	0.010463247113838958
9.6150005e6	0.0117504752030413	0.011361672714705374	0.011473993433557976
9.6250005e6	0.013819543509272468	0.013968140751307657	0.013932477413219211
9.6350005e6	0.011668408220132355	0.01071055381400209	0.010309996516893068
9.6450005e6	0.011622501162250116	0.012552301255230125	0.009356113435611343
9.6550005e6	0.012323414487526297	0.010970844604749024	0.011674180943793206
9.6650005e6	0.008132361189007292	0.007384557861282483	0.00785193494111049
9.6750005e6	0.015253261703760552	0.015541059094397547	0.010795599897672039
9.6850005e6	0.011047254150702427	0.011834823329076203	0.009365687526607066
9.6950005e6	0.012277513745224115	0.013279284316466314	0.006802721088435376
9.7050005e6	0.008800433252098566	0.008868128892499326	0.009125372326022205
9.7150005e6	0.0053683361261093535	0.003785763048470179	0.004418792279525848
9.7250005e6	0.009503459503459504	0.00984940984940985	0.007684167684167684
9.7350005e6	0.008634868421052629	0.009183114035087718	0.007236842105263158
9.7450005e6	0.01215	0.0114	0.01144
9.7550005e6	0.009391508511054589	0.011413291593295507	0.006808843670514578
9.7650005e6	0.011363636363636362	0.01111864917835067	0.011668928086838531
9.7750005e6	0.016479732388823297	0.015249901613537975	0.01676505312868949
9.7850005e6	0.00682660425199922	0.0062739743839802355	0.005812365905987908
9.7950005e6	0.008805095714966961	0.009946181620001363	0.008202193609918933
9.8050005e6	0.009340162699608317	0.009038867128653207	0.009380335442402328
9.8150005e6	0.008482272595175823	0.0035236849752978785	0.0062045916884626556
9.8250005e6	0.01230637473935061	0.007856717307119452	0.01102174560619601
9.8350005e6	0.01242354740061162	0.011552837240910635	0.0090383961943595
9.8450005e6	0.010023089840470192	0.0073467674223341725	0.007304785894206551
9.8550005e6	0.002635046113306982	0.0026350461133069825	0.0013175230566534913
9.8650005e6	0.009823054905022123	0.009888108248763986	0.010460577673692432
9.8750005e6	0.00802840821367917	0.009186351706036745	0.005465493283927744
9.8850005e6	0.010491326477615042	0.011166510854887296	0.004487379245870987
9.8950005e6	0.009324614213549236	0.009860909279634629	0.008096325513805274
9.9050005e6	0.009760246233597926	0.00901776553809601	0.01092931583778822
9.9150005e6	0.008127820013597874	0.006335373014401385	0.008888064775326039
9.9250005e6	0.005181787291879037	0.009174311926605505	0.0006795786612300374
9.9350005e6	0.008982035928143712	0.006745130428797577	0.008273108954504784
9.9450005e6	0.011831801157643857	0.008795823402564976	0.009329247531494722
9.9550005e6	0.014425341497880358	0.011854294237713926	0.012937666823677186
9.9650005e6	0.014056953856082606	0.011939335269441756	0.014294933849628912
9.9750005e6	0.00735603194619588	0.007187894073139974	0.005716687683900799
9.9850005e6	0.012694300518134716	0.010578583765112263	0.014455958549222797
9.9950005e6	0.011244979919678717	0.010410874266295953	0.009725054062403461
1.00050005e7	0.013253300499350163	0.010260619741432381	0.009836514125453177
1.00150005e7	0.012554927809165098	0.00973006905210295	0.011773732301039268
1.00250005e7	0.012646694365478536	0.011225307967052992	0.012435308695969094
1.00350005e7	0.00923627120647869	0.008985044629662467	0.007921026186676124
1.00450005e7	0.004777731616119651	0.004777731616119651	0.0052347320315745734
1.00550005e7	0.007612429731417863	0.004398292733708099	0.008036643764313971
1.00650005e7	0.012101275917065389	0.007177033492822967	0.011802232854864434
1.00750005e7	0.0058316080055210474	0.004830917874396135	0.0063768115942028965
1.00850005e7	0.0069384423317007575	0.0052338423124939975	0.008374147699990397
1.00950005e7	0.00940836940836941	0.009494949494949495	0.010770562770562769
1.01050005e7	0.006317978246960972	0.005918106206014076	0.0056941778630838135
1.01150005e7	0.008487987339951089	0.007121277514026758	0.006660912098978565
1.01250005e7	0.01109518846621504	0.00838110126802154	0.012020149383359387
1.01350005e7	0.013573653760569652	0.003004005340453938	0.015064530485091234
1.01450005e7	0.006995401624107232	0.004598375892769788	0.007024752959592995
1.01550005e7	0.007181249449290686	0.004581901489117984	0.007877346021675917
1.01650005e7	0.01146885521885522	0.00768097643097643	0.012542087542087542
1.01750005e7	0.007423269093504639	0.005496074232690935	0.008622412562455389
1.01850005e7	0.009809234771298504	0.008418238312016765	0.010101885974420114
1.01950005e7	0.014820887991927349	0.0026488395560040367	0.01439623276152035
1.02050005e7	0.01079593564775614	0.0005644933672029354	0.013999435506632798
1.02150005e7	0.008935508935508934	0.005957005957005956	0.010619010619010622
1.02250005e7	0.01127489690269369	0.007852943757129069	0.006703518469772748
1.02350005e7	0.016578249336870025	0.012820512820512822	0.00565870910698497
1.02450005e7	0.012180870190578926	0.013888888888888888	0.005771305285868393
1.02550005e7	0.012982536764705883	0.011029411764705883	0.006617647058823529
1.02650005e7	0.016529782644765227	0.01012112161937946	0.008196449311431889
1.02750005e7	0.012576219512195121	0.008710801393728223	0.009073751451800232
1.02850005e7	0.013439626825724553	0.01307639366827254	0.011241110346409728
1.02950005e7	0.01332680591818973	0.004460400348128807	0.013228894691035685
1.03050005e7	0.016809827283642744	0.006419137341830608	0.007721437147871065
1.03150005e7	0.014680483592400694	0.0025906735751295338	0.012564766839378235
1.03250005e7	0.0083690731474863	0.0022635215630212057	0.00903025970931618
1.03350005e7	0.009037255625230542	0.0007377351530800442	0.010820115578507315
1.03450005e7	0.012269938650306749	0.0069770239384097195	0.013929989173583544
1.03550005e7	0.012657152565409446	0.008069996602106696	0.012062521236833164
1.03650005e7	0.01763005780346821	0.0037572254335260114	0.00816955684007707
1.03750005e7	0.018955943928636452	0.009830693610049153	0.00986710358638267
1.03850005e7	0.017338371116708648	0.008900083963056254	0.009874055415617127
1.03950005e7	0.015216839969566319	0.009045565981908867	0.009789500380421
1.04050005e7	0.020107618238459357	0.0092041914471821	0.009459076748796374
1.04150005e7	0.012976032936332893	0.010255844728716365	0.015924128804587562
1.04250005e7	0.01057601510859301	0.005382436260623229	0.010236071765816805
1.04350005e7	0.013198557816121557	0.004034681088505451	0.012189887543995193
1.04450005e7	0.013796023892306322	0.0026299367032183297	0.006454488722474815
1.04550005e7	0.02125783699059561	0.00770637408568443	0.013923719958202716
1.04650005e7	0.012393570462321953	0.00942945810455956	0.004885812047425799
1.04750005e7	0.009659525631216527	0.007651109410864575	0.005865850548329508
1.04850005e7	0.011964639536655997	0.008916323731138544	0.011309251638469745
1.04950005e7	0.008268964151317094	0.0036640918993860166	0.007645078233313529
1.05050005e7	0.012204881952781113	0.012004801920768306	0.010884353741496598
1.05150005e7	0.009619763205828781	0.008310564663023679	0.010746812386156648
1.05250005e7	0.010550413058624463	0.007365382701303872	0.01186423808101921
1.05350005e7	0.004548624318498795	0.0035818435400025357	0.0044630404463040455
1.05450005e7	0.0032272235739389025	0.003480670451473372	0.0037037037037037025
1.05550005e7	0.009820824881676807	0.006220419202163624	0.00864097363083164
1.05650005e7	0.011223087494273934	0.010077874484654145	0.008673079859520537
1.05750005e7	0.014465408805031449	0.009040880503144654	0.01210691823899371
1.05850005e7	0.014112432936785631	0.01073011429904362	0.013964699479045174
1.05950005e7	0.009831767533318764	0.008812176826159783	0.008200422401864395
1.06050005e7	0.008985898589858989	0.00666066606660666	0.008964896489648964
1.06150005e7	0.0033772374197906106	0.002617359000337724	0.003681188787571766
1.06250005e7	NaN	NaN	NaN
1.06350005e7	NaN	NaN	NaN
1.06450005e7	NaN	NaN	NaN
1.06550005e7	NaN	NaN	NaN
1.06650005e7	NaN	NaN	NaN
1.06750005e7	NaN	NaN	NaN
1.06850005e7	NaN	NaN	NaN
1.06950005e7	NaN	NaN	NaN
1.07050005e7	NaN	NaN	NaN
1.07150005e7	NaN	NaN	NaN
1.07250005e7	NaN	NaN	NaN
1.07350005e7	NaN	NaN	NaN
1.07450005e7	NaN	NaN	NaN
1.07550005e7	NaN	NaN	NaN
1.07650005e7	NaN	NaN	NaN
1.07750005e7	NaN	NaN	NaN
1.07850005e7	NaN	NaN	NaN
1.07950005e7	NaN	NaN	NaN
1.08050005e7	NaN	NaN	NaN
1.08150005e7	NaN	NaN	NaN
1.08250005e7	NaN	NaN	NaN
1.08350005e7	NaN	NaN	NaN
1.08450005e7	NaN	NaN	NaN
1.08550005e7	NaN	NaN	NaN
1.08650005e7	NaN	NaN	NaN
1.08750005e7	NaN	NaN	NaN
1.08850005e7	NaN	NaN	NaN
1.08950005e7	NaN	NaN	NaN
1.09050005e7	NaN	NaN	NaN
1.09150005e7	NaN	NaN	NaN
1.09250005e7	NaN	NaN	NaN
1.09350005e7	NaN	NaN	NaN
1.09450005e7	NaN	NaN	NaN
1.09550005e7	NaN	NaN	NaN
1.09650005e7	NaN	NaN	NaN
1.09750005e7	NaN	NaN	NaN
1.09850005e7	NaN	NaN	NaN
1.09950005e7	NaN	NaN	NaN
