# Supplementary material for: Admixture of evolutionary rates across a butterfly hybrid zone
Source: eLife. 2022 Jun 15;11:e78135. doi: 10.7554/eLife.78135 (PMC9246367; doi:10.7554/eLife.78135)
Supplement: Figure 2—source data 2. [file elife-78135-fig2-data2.zip › Dxy_Pi_10kbWindows_10kbIncrements/Chromosome23.csv]

Position	Dxy	Pi_XY	Pi_KM
5000.5	NaN	NaN	NaN
15000.5	NaN	NaN	NaN
25000.5	NaN	NaN	NaN
35000.5	NaN	NaN	NaN
45000.5	NaN	NaN	NaN
55000.5	NaN	NaN	NaN
65000.5	NaN	NaN	NaN
75000.5	NaN	NaN	NaN
85000.5	0.03409090909090908	0.022727272727272724	0.02727272727272728
95000.5	NaN	NaN	NaN
105000.5	NaN	NaN	NaN
115000.5	0.014406779661016953	0.01468926553672316	0.012881355932203388
125000.5	0.012751310334037392	0.007862004224360479	0.010639130094656965
135000.5	0.011880224436047178	0.010191228672850107	0.010717966334592925
145000.5	0.009783161104523123	0.005844485854650178	0.009735162911513917
155000.5	0.012064022933588147	0.011626055104315974	0.011052715400541487
165000.5	0.01048718393797373	0.010241277555979865	0.009708962564369613
175000.5	0.014077557181005456	0.015035411587135726	0.012214094972715661
185000.5	0.00918342020352445	0.00980392156862745	0.006056093323405312
195000.5	0.011012697915033705	0.009562627371061295	0.011151173120133771
205000.5	0.00734367120524458	0.006713313161875946	0.006770045385779122
215000.5	0.010876194348444808	0.008911025276140138	0.010015585823676898
225000.5	0.012130142287313211	0.006786926236828005	0.012668928975412276
235000.5	0.010416666666666666	0.007149046793760831	0.012564991334488735
245000.5	0.008125934992520059	0.005711954304365566	0.008853529171766624
255000.5	0.01250982915147616	0.007398670383873043	0.010265208378011294
265000.5	0.012053544078907068	0.006187588065919254	0.008319549102493416
275000.5	0.02015363369583981	0.015910006329478105	0.011105357040105875
285000.5	0.015144772754242317	0.012489616708199834	0.009837427316957399
295000.5	0.01284685233094912	0.00831938314817633	0.010419520113630596
305000.5	0.010590815273477813	0.005959752321981424	0.012414860681114552
315000.5	0.00986184849003825	0.006850488097276931	0.011314722840669063
325000.5	0.015196753942734653	0.008191701117746135	0.006920839075179912
335000.5	0.016406026849471574	0.006962296486718081	0.002099400171379606
345000.5	0.010906379536952787	0.005686988171064604	0.008522899605702156
355000.5	0.012004532995994098	0.008617963314358	0.01057347670250896
365000.5	0.008323847467273764	0.006402959590210586	0.006033010813887308
375000.5	0.00888336245911189	0.006945377962987856	0.007339696195725232
385000.5	0.009468944510660838	0.008773672361276652	0.007667858561779897
395000.5	0.01204669647292598	0.009314456035767511	0.00886736214605067
405000.5	0.007834757834757834	0.002395752395752396	0.008676508676508678
415000.5	0.012875055978504258	0.00664278250485147	0.01140468726675623
425000.5	0.012859142926710497	0.010378621865108352	0.008631604577550522
435000.5	0.009866102889358703	0.006800563777307964	0.008992248062015503
445000.5	0.02063783489732082	0.013395892832857336	0.013613491092071266
455000.5	0.013996426444312092	0.015038713519952352	0.009092713917014097
465000.5	0.016972165648336725	0.01840537074752961	0.012038922833220186
475000.5	0.01458881785132255	0.010373574025322801	0.008198570891312523
485000.5	0.008304420457465947	0.006714212284759703	0.005409920328964276
495000.5	0.010795681727309075	0.010928961748633878	0.009236305477808878
505000.5	0.01125919117647059	0.010263480392156863	0.010631127450980389
515000.5	0.01265473032714412	0.01259946949602122	0.009770114942528737
525000.5	0.01735167572463768	0.011775362318840582	0.017119565217391306
535000.5	0.013656513656513653	0.009330759330759332	0.012955812955812957
545000.5	0.01112831724054169	0.010748770267808343	0.006437116657557539
555000.5	0.006385068762278979	0.008045654411076809	0.003199550940218917
565000.5	0.012180974477958233	0.014211136890951279	0.006399845320959009
575000.5	0.01455787203450755	0.015696141864366162	0.014545890246824825
585000.5	0.015219421101774044	0.013258636788048554	0.012567693744164332
595000.5	0.01582311642041287	0.009326207691501625	0.010478885046631041
605000.5	0.01057305984351871	0.010608303376330444	0.00766899273983224
615000.5	0.006564245810055865	0.005648665425201739	0.005387957790192426
625000.5	0.012383479621691505	0.004014424712526366	0.008423487786623123
635000.5	0.006933938477054968	0.00942385274836107	0.002584467977811397
645000.5	0.011010717358992414	0.012399280294140653	0.006539935852303841
655000.5	0.00862604222103956	0.011797055171190349	0.0028383892141209863
665000.5	0.014806123589227846	0.013241702983573583	0.010280478265728013
675000.5	0.01790123456790124	0.010591293047433399	0.020454840805718005
685000.5	0.009805259805259805	0.00687050687050687	0.010137410137410137
695000.5	0.010737046273205875	0.0063267756534589464	0.01174840676087559
705000.5	0.01715499746321664	0.013635210553018771	0.017402333840690003
715000.5	0.019066503965832825	0.011795810453528574	0.01903599755948749
725000.5	0.014499121265377855	0.007542472173403632	0.016608084358523727
735000.5	0.008799171842650102	0.008074534161490683	0.007563837129054521
745000.5	0.00787706611570248	0.00886707988980716	0.004545454545454545
755000.5	0.013240891789015769	0.009026644915715061	0.007656334964654704
765000.5	0.015704814694054995	0.008314313661558525	0.009042495380936854
775000.5	0.009040333796940194	0.006876835110492968	0.008561273373512595
785000.5	0.006936716373618223	0.003820758216484902	0.007789895392833296
795000.5	0.011507364713416587	0.007284662183797631	0.013480627601665065
805000.5	0.020802192326855998	0.00622820129546587	0.018036870951669164
815000.5	0.0187819110138585	0.011943836615609044	0.014916119620714808
825000.5	0.014726665381897604	0.008640071947067516	0.011704246161752424
835000.5	0.011421394799054373	0.006412529550827422	0.007765957446808512
845000.5	0.011417634635691657	0.01302358324533615	0.00992608236536431
855000.5	0.007372240234676547	0.005094951366373321	0.005403736297668674
865000.5	0.009650576617636904	0.01160140874249016	0.007761894896761273
875000.5	0.010052668894966069	0.0039501671224551815	0.00911577028258888
885000.5	0.013213213213213212	0.0050193050193050185	0.01105105105105105
895000.5	0.01638509465612269	0.017193865324706445	0.01514497963096094
905000.5	0.014317576804086627	0.01593639830203612	0.005539966904093819
915000.5	0.014658748114630466	0.016779788838612367	0.011689291101055805
925000.5	0.014276793823796548	0.017767938237965485	0.012624886466848319
935000.5	0.012749970417702046	0.007454739084132055	0.005727132883682405
945000.5	0.007259001161440186	0.005019080803052928	0.007648913223826115
955000.5	0.010847986386840614	0.006853847608243524	0.012062771790508603
965000.5	0.016007720979765706	0.014909478168264113	0.013791267305644303
975000.5	0.011861726163578853	0.013104383190239495	0.010799819249887032
985000.5	0.015558397271952263	0.013320545609548167	0.016005967604433076
995000.5	0.013928486576383937	0.011879306248515088	0.015514373960560704
1.0050005e6	0.009602897956393956	0.004135055703642951	0.012589706786959197
1.0150005e6	0.007934589979055905	0.006283228612856452	0.009730948928628967
1.0250005e6	0.012136219124480313	0.005899975544142822	0.010283687943262409
1.0350005e6	0.014953694032448991	0.01361325812965671	0.013021377341410765
1.0450005e6	0.012152777777777775	0.01343599033816425	0.009420289855072464
1.0550005e6	0.013968775677896466	0.014790468364831553	0.0071761161325664185
1.0650005e6	0.011335784313725492	0.00857843137254902	0.006127450980392155
1.0750005e6	0.016657202347151245	0.011546469808820745	0.010240393715691843
1.0850005e6	0.00933237616654702	0.009491903964265773	0.008821887213847013
1.0950005e6	0.009606741573033708	0.010262172284644195	0.009378277153558053
1.1050005e6	0.011869344241973473	0.012644105615470434	0.009396305937771167
1.1150005e6	0.011948529411764707	0.011948529411764705	0.010620915032679736
1.1250005e6	0.014033357245337157	0.015393352462936395	0.015578670492587276
1.1350005e6	0.008822036049758822	0.01066260472201066	0.008504696623508503
1.1450005e6	0.0083271190653741	0.008368547518435661	0.007440550169856658
1.1550005e6	0.006698611382749853	0.00596518677879914	0.006349827237759959
1.1650005e6	0.008406255064009075	0.008183438664722088	0.009139523578026252
1.1750005e6	0.011115548455804048	0.009238551650692225	0.012705005324813631
1.1850005e6	0.009355860064362084	0.008901692100072666	0.006405065919235959
1.1950005e6	0.01223321837356925	0.013895136702154245	0.01056630179437197
1.2050005e6	0.015774047428723688	0.009192645883293363	0.010722088995470289
1.2150005e6	0.016586955502414777	0.007455338303558869	0.002597646176208562
1.2250005e6	0.007469056764831414	0.0048548868971404185	0.004940247545881348
1.2350005e6	0.010347930413917216	0.008223355328934213	0.007578484303139372
1.2450005e6	0.01341998649561107	0.006724060319603872	0.0033198289444069324
1.2550005e6	0.01775832006671215	0.00428322340990069	0.0018800697445227805
1.2650005e6	0.013178294573643409	0.0064711830131445915	0.0011594202898550722
1.2750005e6	0.013745050258909533	0.0029190780789927913	0.004782211392019495
1.2850005e6	0.011622068639612501	0.005080040167759466	0.004796503042117078
1.2950005e6	0.012008405884118884	0.0022015410787551287	0.0025617932552786955
1.3050005e6	0.010970046221261784	0.004682153790743743	0.00872801488684795
1.3150005e6	0.009833198816249663	0.004708097928436911	0.012440139897767016
1.3250005e6	0.015784786855107435	0.004883373549350798	0.007962771458117891
1.3350005e6	0.017968003820439348	0.004984479465138491	0.005885864374403055
1.3450005e6	0.018041444928237383	0.012820512820512822	0.003322044831478793
1.3550005e6	0.013027445290774998	0.004715270221254988	0.008161044613710556
1.3650005e6	0.013201135260288295	0.006348495033236238	0.006811561729778176
1.3750005e6	0.013477346587650546	0.008634422991142547	0.0041419741285923664
1.3850005e6	0.012113484220592925	0.00661459993624482	0.007268090532355753
1.3950005e6	0.010397654996958132	0.006332614346551629	0.002333941706764007
1.4050005e6	0.013922195576871835	0.010524913402611245	0.012843058886224355
1.4150005e6	0.0132268047372493	0.009432839373921325	0.011021841337856334
1.4250005e6	0.01644148312665802	0.011444259362082793	0.014831266580294896
1.4350005e6	0.011021170610211706	0.00896637608966376	0.010693233706932335
1.4450005e6	0.0069401364764267994	0.006591191066997518	0.006244830438378825
1.4550005e6	0.007982182338405513	0.007380673689686565	0.007920405774483028
1.4650005e6	0.010585731804082808	0.0058789583784173705	0.011325110005049413
1.4750005e6	0.011578947368421052	0.0035526315789473684	0.01328070175438596
1.4850005e6	0.012385919165580184	0.011125597566275533	0.012220773576705783
1.4950005e6	0.012841530054644812	0.011657559198542805	0.0123618700667881
1.5050005e6	0.006388064622485985	0.004780745136828223	0.007385426969996702
1.5150005e6	0.019652305366591082	0.009542705971277399	0.0173469387755102
1.5250005e6	0.00885891251265559	0.0069977964385682795	0.007408730867726756
1.5350005e6	0.010367722165474973	0.005583929179434797	0.011154239019407559
1.5450005e6	0.010805707091900965	0.0051755490278360605	0.011050496572947264
1.5550005e6	0.010458063166701526	0.005089590741128076	0.010723000766924635
1.5650005e6	0.011531241619737195	0.0063287744703673906	0.009224993295789756
1.5750005e6	0.012650110761338464	0.003905794566864871	0.011006179316777427
1.5850005e6	0.010299625468164793	0.0026387470207694928	0.00895471569628873
1.5950005e6	0.013602478458708496	0.0053732210281731045	0.008597153645076967
1.6050005e6	0.011297410910480558	0.004346995318620425	0.010088850673545428
1.6150005e6	0.01594830951823222	0.005817131256344186	0.015069883657374874
1.6250005e6	0.01776960784313725	0.003959276018099547	0.008578431372549017
1.6350005e6	0.011483253588516748	0.01108452950558214	0.007719298245614034
1.6450005e6	0.01249331193151418	0.01321562332798288	0.011471375066880682
1.6550005e6	0.009526046560183738	0.0025576782545150855	0.010168075999582419
1.6650005e6	0.017938779566686543	0.0066918439011462265	0.013794474259590543
1.6750005e6	0.016322486441385068	0.012793769990265609	0.011862049784452785
1.6850005e6	0.013167388167388163	0.008709544423830139	0.013461142032570601
1.6950005e6	0.01659021406727829	0.01620795107033639	0.01853211009174312
1.7050005e6	0.010541600663800256	0.011767368182846799	0.010213472127932414
1.7150005e6	0.014197294538029606	0.008358856559469116	0.016411434405308834
1.7250005e6	0.013356838828536942	0.012896258179277047	0.013849183660504414
1.7350005e6	0.009373416652592469	0.007374880369306987	0.0073523616506220805
1.7450005e6	0.0086781206171108	0.007187938288920056	0.007877512856474988
1.7550005e6	0.007072502406872547	0.0051099755609864475	0.007983411093831001
1.7650005e6	0.007973669923995659	0.006582519001085777	0.008821932681867536
1.7750005e6	0.013812874641647118	0.009903570497784729	0.012092780818347667
1.7850005e6	0.011887779362815024	0.011840228245363765	0.010194959581550167
1.7950005e6	0.012569939449681917	0.012761554380317314	0.011680846171533683
1.8050005e6	0.012042612320518759	0.010228500849158561	0.011656631156399568
1.8150005e6	0.011472409909909909	0.009102852852852854	0.012556306306306306
1.8250005e6	0.01062224636369123	0.010290301164825879	0.007556279799625809
1.8350005e6	0.01348339647871629	0.009657529158309192	0.010430131490973922
1.8450005e6	0.014242242841464635	0.01331936545944328	0.009318567295220992
1.8550005e6	0.014732112231597724	0.013617342388694519	0.009892296082870278
1.8650005e6	0.014112446157333938	0.01235547494899116	0.00906823849467241
1.8750005e6	0.01387546967257112	0.007514761137949542	0.004100912506709608
1.8850005e6	0.009410625941062595	0.00899835089983509	0.009980640998064099
1.8950005e6	0.012792749438562722	0.01387552133461662	0.012993262752646775
1.9050005e6	0.011686764924817628	0.010644633020693762	0.010659520619324103
1.9150005e6	0.007892057026476577	0.007892057026476577	0.008316361167684996
1.9250005e6	0.007755545214828603	0.008143322475570033	0.006400909983971873
1.9350005e6	0.014892268694550063	0.017110266159695818	0.015918884664131813
1.9450005e6	0.01087140439932318	0.010871404399323182	0.012131979695431472
1.9550005e6	0.009018524536886577	0.00834145813021341	0.008926443505579027
1.9650005e6	0.007159624413145539	0.006854460093896714	0.00655399061032864
1.9750005e6	0.009673326990168095	0.008365049159530605	0.008912147161433553
1.9850005e6	0.013810798750557787	0.015127175368139222	0.012940651494868362
1.9950005e6	0.014829853054911059	0.008584686774941995	0.012761020881670533
2.0050005e6	0.01351209253417455	0.00914826498422713	0.014616193480546793
2.0150005e6	0.013500099265435774	0.01608100059559261	0.013275097611011845
2.0250005e6	0.012130569033965593	0.009704455227172474	0.013262755477135716
2.0350005e6	0.009710246251844946	0.006175716616173385	0.008995572127709158
2.0450005e6	0.013725838965967038	0.01126526740187359	0.012854263014348395
2.0550005e6	0.011224246754793379	0.010658568536382041	0.012123377396689294
2.0650005e6	0.015487938596491226	0.013363486842105263	0.015213815789473683
2.0750005e6	0.007793171697179614	0.006844796305459343	0.005756226290615206
2.0850005e6	0.0118494623655914	0.01032258064516129	0.008533333333333334
2.0950005e6	0.011811594202898549	0.011400966183574881	0.01161352657004831
2.1050005e6	0.011135487302220451	0.009839117138678367	0.010304480787129372
2.1150005e6	0.01157349896480331	0.010434782608695653	0.006956521739130436
2.1250005e6	0.013841711956521736	0.013275588768115942	0.012533967391304347
2.1350005e6	0.009327036599763873	0.00905155450609996	0.007603305785123967
2.1450005e6	0.011089336817220357	0.009642901580191614	0.009705113848450915
2.1550005e6	0.009693165969316594	0.009344490934449095	0.008549511854951185
2.1650005e6	0.012290775350896947	0.012384598063499211	0.011108609172108383
2.1750005e6	0.012928111224143779	0.014072566971854864	0.012529671074940657
2.1850005e6	0.011677170868347337	0.010014005602240897	0.011330532212885153
2.1950005e6	0.009642510799612095	0.008507449528343472	0.007079255928766639
2.2050005e6	0.011387995712754555	0.010932475884244371	0.0102465166130761
2.2150005e6	0.011611111111111112	0.012611111111111113	0.010844444444444445
2.2250005e6	0.00773599686643165	0.0056469512991252115	0.007977542760151455
2.2350005e6	0.012252616309190759	0.009998963837944254	0.013014195420163712
2.2450005e6	0.00863119415109667	0.005212564310858381	0.007175737882480369
2.2550005e6	0.016396888795459322	0.014294723565272229	0.010594912760142948
2.2650005e6	0.011072261072261074	0.011072261072261072	0.009896164441618987
2.2750005e6	0.012792313035424866	0.007756425098402408	0.009323145789920504
2.2850005e6	0.014620938628158843	0.012154031287605295	0.009675090252707581
2.2950005e6	0.013267408323032553	0.014956736711990111	0.01334981458590853
2.3050005e6	0.012807717897538257	0.013805721889554224	0.0111554668440896
2.3150005e6	0.013345133971956129	0.011175898931000973	0.012397612106066916
2.3250005e6	0.0085338268558503	0.008739461237918982	0.008019740900678593
2.3350005e6	0.011765888978278361	0.008916599624564226	0.011450791096808795
2.3450005e6	0.013019463440294579	0.010871471155532178	0.012344380150797826
2.3550005e6	0.009081196581196582	0.007790242165242166	0.00892094017094017
2.3650005e6	0.0093994140625	0.008056640625	0.008626302083333334
2.3750005e6	0.015294909967389768	0.017687508861477384	0.013214235077272084
2.3850005e6	0.012755817213344546	0.01158770208391739	0.012578263713671621
2.3950005e6	0.01225220264317181	0.01183920704845815	0.012481644640234947
2.4050005e6	0.012217297420161385	0.015115354017501989	0.011478577111035343
2.4150005e6	0.009018605311745491	0.010083794915494956	0.008422099133645788
2.4250005e6	0.01016643115088711	0.01040194693044434	0.010032972209138015
2.4350005e6	0.00820507761115496	0.007070507761115496	0.006577216521967902
2.4450005e6	0.009165902841429879	0.006645279560036663	0.008554842652001222
2.4550005e6	0.009802558398220243	0.009362254356692622	0.008509454949944383
2.4650005e6	0.00950974295190713	0.008550995024875621	0.010986733001658373
2.4750005e6	0.008796463370624324	0.009473114399133889	0.008119812342114759
2.4850005e6	0.013001638001638003	0.013923013923013922	0.012353262353262355
2.4950005e6	0.012137397950321345	0.012593364599617858	0.006652770540211916
2.5050005e6	0.00494051220004033	0.0009074410163339382	0.00742085097801976
2.5150005e6	0.009127821471961122	0.003868533793720826	0.009808811305070655
2.5250005e6	0.010049683830171633	0.007565492321589882	0.008762420957542908
2.5350005e6	0.006222943722943723	0.005140692640692641	0.006926406926406928
2.5450005e6	0.00916992611907866	0.009561060408518035	0.007805302042590178
2.5550005e6	0.011113163403521734	0.009727866026351435	0.010343553749538234
2.5650005e6	0.006897203325774755	0.007234639887701112	0.006532771838894289
2.5750005e6	0.006521446819954282	0.007798843619739142	0.0057415624579803684
2.5850005e6	0.007679471461653727	0.00875221359487808	0.007464923035008854
2.5950005e6	0.005567528735632185	0.005208333333333333	0.0047054597701149435
2.6050005e6	0.008708345917648247	0.007298902647739857	0.009705023658512031
2.6150005e6	0.012128186968838528	0.011213408876298394	0.012134088762983948
2.6250005e6	0.01480234766097014	0.01717590195063007	0.013395477300189884
2.6350005e6	0.010320866544042509	0.010065399550378091	0.00991211935417944
2.6450005e6	0.014611193660227832	0.01659237246161466	0.016113587584612846
2.6550005e6	0.013617118663462638	0.017336079642979743	0.013090742647900219
2.6650005e6	0.00956674730591599	0.012242504215233487	0.008797009016934244
2.6750005e6	0.013267408323032553	0.01433868974042027	0.014388133498145859
2.6850005e6	0.018621179815209665	0.01812366737739872	0.020639658848614073
2.6950005e6	0.01235632183908046	0.007471264367816093	0.01238095238095238
2.7050005e6	0.014922752808988764	0.010124063670411984	0.013764044943820223
2.7150005e6	0.013355362797741977	0.005782734407269723	0.010959658543301666
2.7250005e6	0.02052290286975718	0.010278697571743928	0.007643487858719646
2.7350005e6	0.013670411985018725	0.013077403245942571	0.012009987515605494
2.7450005e6	0.007997936016511869	0.006346749226006192	0.007925696594427245
2.7550005e6	0.010927102238354506	0.011494252873563218	0.009437386569872955
2.7650005e6	0.012221816855162349	0.006718959017390246	0.007734403502371397
2.7750005e6	0.012987684983959434	0.0033116009520852744	0.008072027320707855
2.7850005e6	0.015280837004405282	0.007525697503671071	0.008939060205580029
2.7950005e6	0.011839812078502689	0.008789876487080397	0.013836477987421382
2.8050005e6	0.0077178585384916	0.008987885892926926	0.007502930832356389
2.8150005e6	0.013981393381964267	0.012369172216936253	0.017189977798921664
2.8250005e6	0.009821864324060521	0.00854075158613958	0.01091589393199935
2.8350005e6	0.011833261833261832	0.007972257972257972	0.011454311454311451
2.8450005e6	0.010448402468557142	0.006483868447777518	0.010046090149207093
2.8550005e6	0.011333333333333336	0.005142857142857143	0.009676190476190475
2.8650005e6	0.011780184811211064	0.005752401933786182	0.011896456765191849
2.8750005e6	0.008988486261213536	0.009500600409691319	0.008193826375644558
2.8850005e6	0.009615384615384618	0.005494505494505495	0.008402014652014652
2.8950005e6	0.01881942531901221	0.0008262186725419995	0.0021481685486091986
2.9050005e6	0.019902634593356245	0.0007636502481863307	0.0025455008272877696
2.9150005e6	0.008766370933671316	0.0009153640332347557	0.0028446697648218558
2.9250005e6	0.00996525873102944	0.0	0.006326567928323276
2.9350005e6	0.009284176533907427	0.0013455328310010763	0.005848582705418011
2.9450005e6	0.006497905888149791	0.0018477457501847748	0.003153486080315349
2.9550005e6	0.00813290163428924	0.001541782300339192	0.004964539007092198
2.9650005e6	0.011435105774728414	0.0017152658662092622	0.0018867924528301887
2.9750005e6	0.012565869477097688	0.0049317659775705985	0.007309822996892313
2.9850005e6	0.012042842215256007	0.006426332288401254	0.012915360501567398
2.9950005e6	0.014608168848934922	0.010357631424662887	0.015243306624975568
3.0050005e6	0.009525219622939491	0.01046293554436877	0.00797552067910374
3.0150005e6	0.009029590948651	0.006744995648389904	0.006788511749347259
3.0250005e6	0.012139277691377223	0.011664074650077759	0.010765508899256954
3.0350005e6	0.012148434538700632	0.00807368660450307	0.010537487680994616
3.0450005e6	0.016376601401982115	0.006043026347594876	0.012496978486826203
3.0550005e6	0.016643142789931783	0.006782717791892104	0.004830236022896573
3.0650005e6	0.010665220535068692	0.006306740580059453	0.005029324335181168
3.0750005e6	0.017705219590710506	0.007089752433509618	0.005027975779872767
3.0850005e6	0.019006182734142427	0.00679337455156095	0.006442256316311732
3.0950005e6	0.016519964281158303	0.01380915933154739	0.011927541778288043
3.1050005e6	0.008905013192612136	0.007783641160949868	0.009270008795074757
3.1150005e6	0.011333333333333336	0.007968253968253968	0.009092063492063492
3.1250005e6	0.009916418756197762	0.006445672191528546	0.009689757756056098
3.1350005e6	0.007284079084287201	0.005861949358307319	0.007311827956989247
3.1450005e6	0.010002649708532063	0.010963169051404343	0.009393216746157923
3.1550005e6	0.010472541507024265	0.0072796934865900385	0.008991060025542784
3.1650005e6	0.016663079351413403	0.01341655904720907	0.010518008322571389
3.1750005e6	0.009551004332414336	0.011596866657914316	0.008323486937114348
3.1850005e6	0.015644171779141108	0.006281040023371311	0.0037043529068068945
3.1950005e6	0.01904306220095694	0.006028708133971292	0.003610845295055822
3.2050005e6	0.015654031958379788	0.00478446674098848	0.0033259011519881088
3.2150005e6	0.01341893252769386	0.006319234642497482	0.005740181268882176
3.2250005e6	0.010896832862966445	0.00764346190028222	0.007478833490122295
3.2350005e6	0.012682001239157373	0.007318773234200743	0.0018122676579925654
3.2450005e6	0.011860101602188358	0.007112153184837828	0.007799921844470496
3.2550005e6	0.012873957822461991	0.0064301672933355135	0.01208653479374421
3.2650005e6	0.011679292929292926	0.010774410774410775	0.01126262626262626
3.2750005e6	0.01286501939963243	0.009019127356885167	0.005568034851269485
3.2850005e6	0.014156796390298926	0.011618725324309081	0.010648618161308519
3.2950005e6	0.010272608274998577	0.0029025098173126175	0.01099539013146662
3.3050005e6	0.013398268398268395	0.006406926406926406	0.013177489177489177
3.3150005e6	0.009509907997169142	0.004998230714791225	0.00962491153573956
3.3250005e6	0.00887049083382614	0.004993757802746567	0.0069518365201393
3.3350005e6	0.012639925373134327	0.003855721393034825	0.006915422885572139
3.3450005e6	0.013138664795978021	0.0100257219688998	0.006103121711680111
3.3550005e6	0.005132885800651671	0.0019236053860950811	0.003886468024967613
3.3650005e6	0.007010920857489551	0.006246910251224665	0.005779515527392028
3.3750005e6	0.013298418566440748	0.00927637434106935	0.012966385979324981
3.3850005e6	0.0114643778207608	0.00818020631850419	0.010606060606060603
3.3950005e6	0.007575757575757575	0.006615450277422108	0.006089059610186371
3.4050005e6	0.01094839609483961	0.011192468619246861	0.009902370990237098
3.4150005e6	0.010732323232323232	0.009995791245791245	0.010816498316498314
3.4250005e6	0.007234076947946977	0.009322125229011746	0.006013579049466537
3.4350005e6	0.012513842746400888	0.011295681063122924	0.005847176079734219
3.4450005e6	0.009466918186264236	0.011353315168029064	0.006134283518479704
3.4550005e6	0.011714156490275893	0.008819538670284939	0.011216644052464949
3.4650005e6	0.00930539273153576	0.007033997655334116	0.006799531066822977
3.4750005e6	0.010554737358861069	0.011945671739486172	0.009343806251022746
3.4850005e6	0.012478772440562834	0.013585638039786513	0.0121300339640951
3.4950005e6	0.014348785871964684	0.015622346748174561	0.012871455255561215
3.5050005e6	0.008388847767086108	0.009560819146311376	0.006711078213668886
3.5150005e6	0.007859486057955167	0.008110078367049389	0.007308182977947876
3.5250005e6	0.009620999766409717	0.010161177295024526	0.007685120298995563
3.5350005e6	0.01171991639295312	0.009156962277296706	0.011187419130088583
3.5450005e6	0.013958388201211485	0.012992713545781756	0.015837064349047497
3.5550005e6	0.01432900432900433	0.014112554112554113	0.015203463203463203
3.5650005e6	0.013689700130378095	0.015514993481095177	0.012394611038678836
3.5750005e6	0.01870548642091258	0.02027079909211865	0.015856617359317524
3.5850005e6	0.009609916979415442	0.002672580461730922	0.0075742067553735935
3.5950005e6	0.012820512820512822	0.00036893562073418186	0.0067884154215089474
3.6050005e6	0.011805406947713816	0.005456879948641129	0.01088522719166845
3.6150005e6	0.00817889149917341	0.007265291916818933	0.00791786304707213
3.6250005e6	0.012936332350049167	0.011123402163225172	0.011160275319567354
3.6350005e6	0.011397194536729422	0.009689922480620155	0.012403100775193798
3.6450005e6	0.012218268090154208	0.007651245551601423	0.010557532621589562
3.6550005e6	0.012416481069042319	0.011507052709725317	0.009814402375649593
3.6650005e6	0.008597630875047767	0.006400458540313336	0.008814163800789707
3.6750005e6	0.017035299374441468	0.014633601429848079	0.01115579386356866
3.6850005e6	0.01739954899548996	0.011838868388683886	0.018101681016810166
3.6950005e6	0.013044518908568696	0.010690920695707673	0.012861018030955795
3.7050005e6	0.005392156862745097	0.009313725490196078	0.000980392156862745
3.7150005e6	0.007879124953652204	0.0040786058583611425	0.009936967000370781
3.7250005e6	0.013287286349800984	0.009482556778272068	0.013002419417778818
3.7350005e6	0.009787991333952339	0.006886412875270815	0.010677808727948003
3.7450005e6	0.010172143974960877	0.007746478873239437	0.008607198748043816
3.7550005e6	0.010263135981347322	0.006495128653509868	0.009076525938879174
3.7650005e6	0.01494671681554615	0.010382385206080551	0.015138692994828399
3.7750005e6	0.011740934906072519	0.006189019950487841	0.011373234309014124
3.7850005e6	0.010267370714944263	0.010267370714944261	0.011030089682340124
3.7950005e6	0.011290010637269123	0.01068562034619476	0.008973987041872161
3.8050005e6	0.012495902982628643	0.01220911176663389	0.005768600458865945
3.8150005e6	0.011337868480725622	0.009952128999748048	0.0037792894935752075
3.8250005e6	0.017005799665781966	0.0063894623021724176	0.006880959402339526
3.8350005e6	0.021273954920067516	0.01990864859497567	0.005540661304736372
3.8450005e6	0.020298423423423424	0.002702702702702703	0.004234234234234234
3.8550005e6	0.012369791666666666	0.0	0.0013020833333333333
3.8650005e6	0.019541655185083124	0.011848994213281895	0.0056581243685129064
3.8750005e6	0.021817794806300556	0.019086135944373493	0.005562650773378742
3.8850005e6	0.010614702154626109	0.002091254752851711	0.00897338403041825
3.8950005e6	0.00725510438173893	0.0029249827942188574	0.0069511355815554
3.9050005e6	0.013471074380165293	0.012176308539944903	0.010071625344352618
3.9150005e6	0.019993894993895	0.009706959706959705	0.015091575091575089
3.9250005e6	0.0172311348781937	0.006090314913844326	0.013487819370172311
3.9350005e6	0.019781144781144778	0.007014590347923681	0.015263748597081931
3.9450005e6	0.014368839805248784	0.005225032656454103	0.012516328227051421
3.9550005e6	0.01133686690223793	0.008244994110718494	0.01099332548095799
3.9650005e6	0.010197058610447006	0.011120770846917337	0.007520104325146707
3.9750005e6	0.017534042156314118	0.00876702107815706	0.007647826897966797
3.9850005e6	0.013246799431009959	0.011557610241820768	0.00772878141299194
3.9950005e6	0.01781805446108047	0.010506960861570791	0.007932755450485949
4.0050005e6	0.02036067481093659	0.014058561178980028	0.013185960829939888
4.0150005e6	0.013702369254285402	0.014084507042253521	0.011638825199257559
4.0250005e6	0.013001174299614159	0.008807247106190236	0.013252809931219595
4.0350005e6	0.02002372707451584	0.0049698602026420425	0.01323585994613313
4.0450005e6	0.013027347006836753	0.006044689011172253	0.008087377021844254
4.0550005e6	0.018644617380025937	0.006917423259835712	0.011781236489407694
4.0650005e6	0.018298368298368298	0.004988344988344989	0.007477855477855479
4.0750005e6	0.017084928399262723	0.009428611938182332	0.007798100099248546
4.0850005e6	0.016861761426978823	0.004830917874396135	0.008695652173913044
4.0950005e6	0.017061370002546476	0.009676597911892031	0.00570409982174688
4.1050005e6	0.016127098321342924	0.006235011990407675	0.003836930455635491
4.1150005e6	0.016255700050667118	0.007797106344648989	0.0041209255193379495
4.1250005e6	0.01701268742791234	0.008238589553468446	0.0022903278958642274
4.1350005e6	0.016831587116802486	0.008828094683740784	0.01086534730306558
4.1450005e6	0.013691642180868427	0.013140711720535422	0.012602024159320928
4.1550005e6	0.02011830473218929	0.013715548621944879	0.016666666666666666
4.1650005e6	0.014765505150120534	0.015614727153188693	0.013697129081744466
4.1750005e6	0.017029816513761467	0.01643730886850153	0.00981651376146789
4.1850005e6	0.01198830409356725	0.004093567251461989	0.013151397011046137
4.1950005e6	0.014957899950470527	0.011045071817731551	0.016483407627538388
4.2050005e6	0.008674863387978142	0.006489071038251367	0.008442622950819672
4.2150005e6	0.017595183583481725	0.015602476045111507	0.015602476045111505
4.2250005e6	0.014167988718491098	0.01621716904635995	0.014436805922792175
4.2350005e6	0.006132075471698113	0.005031446540880503	0.005031446540880503
4.2450005e6	0.013668430335097001	0.0157554379776602	0.013286302175191063
4.2550005e6	0.007078375051292573	0.002325263301873889	0.009177951032690467
4.2650005e6	0.012806559280220576	0.009505151647075896	0.010709621245102309
4.2750005e6	0.012380068090374495	0.005687093779015784	0.011327762302692663
4.2850005e6	0.015989465763732134	0.014233759719087033	0.00875344870830198
4.2950005e6	0.011236338797814209	0.011133879781420766	0.008032786885245901
4.3050005e6	0.014028056112224449	0.007682030728122912	0.010955243820975284
4.3150005e6	0.01834264432029795	0.014478584729981378	0.012588454376163873
4.3250005e6	0.012485389437891826	0.013973010307087452	0.011263415152481138
4.3350005e6	0.012655512655512654	0.01194051194051194	0.013542113542113541
4.3450005e6	0.011580181764878331	0.008245382585751979	0.010891234242157728
4.3550005e6	0.013487589068984418	0.01636520241171404	0.013734241641218385
4.3650005e6	0.00885435489700036	0.010119262739428984	0.00650524033249006
4.3750005e6	0.015123708537248504	0.016517128874388255	0.014056552474170746
4.3850005e6	0.013592328983788057	0.010478449980229338	0.011466982997232112
4.3950005e6	0.018158236057068743	0.013099870298313878	0.01743190661478599
4.4050005e6	0.008103241296518607	0.006802721088435374	0.007723089235694276
4.4150005e6	0.015318803173692762	0.006404741420514291	0.007379791606920944
4.4250005e6	0.01578699340245052	0.010053408733898839	0.008513980521520578
4.4350005e6	0.016328624894361942	0.006700470843897137	0.006253772787637329
4.4450005e6	0.023137973137973153	0.013247863247863248	0.0011965811965811966
4.4550005e6	0.017383283666808573	0.012487583368809422	0.0008514261387824605
4.4650005e6	0.018411552346570395	0.013959085439229843	0.0016847172081829122
4.4750005e6	0.011842757936507936	0.012400793650793654	0.0051091269841269825
4.4850005e6	0.00886075949367089	0.00877637130801688	0.00921518987341772
4.4950005e6	0.005495790458372312	0.006002494543186778	0.0043966323666978484
4.5050005e6	0.011893620340040557	0.010918733426922478	0.012197785056933396
4.5150005e6	0.010709143268538517	0.010394168466522679	0.009881209503239742
4.5250005e6	0.01068614678329921	0.0072585147962032385	0.0070103604441962885
4.5350005e6	0.009136701228031474	0.009265387160820648	0.008809471284653285
4.5450005e6	0.00926890231201833	0.007186002916059153	0.011358744705964038
4.5550005e6	0.01365348399246704	0.013610683102208527	0.01359356274610512
4.5650005e6	0.009081576245755351	0.007344231224828239	0.011024243860064757
4.5750005e6	0.009229098805646038	0.007817589576547232	0.009055374592833875
4.5850005e6	0.016076516076516074	0.018823768823768825	0.014692714692714692
4.5950005e6	0.009744408945686902	0.009229676961306353	0.010138445154419595
4.6050005e6	0.01364590622813156	0.010846745976207139	0.013062747842313973
4.6150005e6	0.010128484094912443	0.009584499015646048	0.010527406486374468
4.6250005e6	0.009401144870101278	0.007397622192866579	0.01183619550858653
4.6350005e6	0.012855506132902011	0.013613694568001078	0.011200970481196925
4.6450005e6	0.018715579202837673	0.021189209371791282	0.020423784187435828
4.6550005e6	0.01274892983435697	0.015959426763446864	0.00662572119858552
4.6650005e6	0.007457999685978962	0.006162662898414193	0.008274454388444026
4.6750005e6	0.011721828211189911	0.0094070133963751	0.007131599684791174
4.6850005e6	0.013380928523714093	0.012316299265197062	0.00955243820975284
4.6950005e6	0.01590697983014862	0.010814755838641188	0.014225053078556262
4.7050005e6	0.011806116949609272	0.012328213419563458	0.011748854756130423
4.7150005e6	0.011682573347472603	0.012265818310357016	0.0111983032873807
4.7250005e6	0.016544117647058827	0.014910130718954246	0.010825163398692812
4.7350005e6	0.018323408153916625	0.011413956329210564	0.009512902733241714
4.7450005e6	0.012963635263508197	0.011405578749924367	0.012464452108670662
4.7550005e6	0.00936583164071316	0.006168660197096216	0.00899721658015497
4.7650005e6	0.010222041700514486	0.005866955501399043	0.010957667659536057
4.7750005e6	0.007822043582771802	0.00230523702565315	0.009748985301651103
4.7850005e6	0.011523588553750963	0.008391337973704562	0.0102861562258314
4.7950005e6	0.01226699561403509	0.012952302631578948	0.010115131578947367
4.8050005e6	0.009431957064668687	0.008741165843030979	0.008661459163611244
4.8150005e6	0.005799012646243322	0.005917359843105431	0.006383985933590316
4.8250005e6	0.0044925792218211	0.0033694344163658248	0.005086241476133172
4.8350005e6	0.006552419354838711	0.0038402457757296467	0.008525345622119816
4.8450005e6	0.013258323463613636	0.010067114093959731	0.013212264771680483
4.8550005e6	0.01068911978980055	0.007852621521557386	0.010318882121103547
4.8650005e6	0.014530750088873086	0.00882806019670577	0.01433819172887783
4.8750005e6	0.014408389067789613	0.007100982577821814	0.013623978201634877
4.8850005e6	0.013397700151876761	0.01066753453388298	0.014160700079554495
4.8950005e6	0.0161630177818892	0.006012950971322849	0.0162195497995683
4.9050005e6	0.009562234725101175	0.008760240844931398	0.009791728358503603
4.9150005e6	0.012101063829787236	0.0067819148936170215	0.012429078014184396
4.9250005e6	0.018133659331703345	0.020374898125509373	0.01589242053789731
4.9350005e6	0.009577677224736047	0.006485671191553545	0.011915535444947214
4.9450005e6	0.010485391140433552	0.008639648130694315	0.009833490417844802
4.9550005e6	0.007224713502740408	0.00672645739910314	0.007274539113104135
4.9650005e6	0.010794844253490867	0.007733619763694951	0.009566774078052277
4.9750005e6	0.009113652609006434	0.0061353347629259	0.008386943054562782
4.9850005e6	0.011471174199975098	0.009556717718839498	0.010596438799651352
4.9950005e6	0.007632358624243204	0.006419339602387393	0.004843488342135772
5.0050005e6	0.011066890099148163	0.009530791788856305	0.007219662058371737
5.0150005e6	0.00811155668975574	0.00558998663264066	0.008141937051889658
5.0250005e6	0.009505812288839259	0.007415678863883638	0.008807192349539026
5.0350005e6	0.012512406068339718	0.010350205586275344	0.010123351765206295
5.0450005e6	0.006829221372577309	0.006564709277160584	0.006550281344683309
5.0550005e6	0.007578922934076139	0.007358402971216341	0.007168059424326834
5.0650005e6	0.011032452683306571	0.010509414683987738	0.00793071571060186
5.0750005e6	0.011893559180259305	0.009671685487243831	0.0058971141781681315
5.0850005e6	0.010268752507019654	0.0068592057761732855	0.005824308062575209
5.0950005e6	0.00818293055980422	0.006780870806566738	0.007606811461201182
5.1050005e6	0.012614331576715728	0.00405839239202859	0.009388818220364647
5.1150005e6	0.014265962795374563	0.005153343388637506	0.0036701860231272
5.1250005e6	0.01837343779145682	0.009373251259093452	0.006416713299757507
5.1350005e6	0.01727704566349985	0.008657676984370212	0.005557258146899583
5.1450005e6	0.014406313084969717	0.015507432556432374	0.0019453110662506882
5.1550005e6	0.009842879327669682	0.01068785968758564	0.006257422124783045
5.1650005e6	0.010586953137163319	0.003944159011884374	0.008936633971664332
5.1750005e6	0.011990573884114224	0.0074161352924868315	0.012374087422604195
5.1850005e6	0.010863948741797138	0.00999844985273601	0.009672918927298093
5.1950005e6	0.009928617780661909	0.009279688513951981	0.010434782608695653
5.2050005e6	0.009154373024236037	0.010295925535651564	0.008263083948015454
5.2150005e6	0.012452506718561763	0.010518024279492168	0.00688536743582615
5.2250005e6	0.009212078320358573	0.009082330738381694	0.004746402453408823
5.2350005e6	0.01205987771452667	0.011153278515707356	0.0058275353152013485
5.2450005e6	0.011636430273043797	0.004535459043430457	0.00757742349276159
5.2550005e6	0.012595035266098743	0.010396629110561509	0.011779792983420353
5.2650005e6	0.00982427634350364	0.009087079496900763	0.006042005175422761
5.2750005e6	0.008613865996181967	0.008916515341993761	0.007254272011919727
5.2850005e6	0.009686038744154976	0.010258612463021281	0.005821166141807425
5.2950005e6	0.013196120497005451	0.011240725842495754	0.007285241798516134
5.3050005e6	0.009240110298016755	0.0036324106480008483	0.010997984940078483
5.3150005e6	0.009860788863109048	0.00525908739365816	0.011322505800464037
5.3250005e6	0.013340486409155937	0.010157367668097281	0.015135908440629472
5.3350005e6	0.005568747173224785	0.002996381727725011	0.005970149253731343
5.3450005e6	0.004593049399370463	0.004432453266525342	0.004291128669621637
5.3550005e6	0.015716300624622207	0.005641748942172074	0.007038753442138492
5.3650005e6	0.017570587040422504	0.00517976843388178	0.008260545737693819
5.3750005e6	0.016047096804823628	0.004296633907800408	0.007786165313583061
5.3850005e6	0.014677593105570949	0.0053093259464450605	0.0019236688211757462
5.3950005e6	0.016615541922290384	0.00915597694738799	0.0008087005019520358
5.4050005e6	0.015827941528876104	0.00476875149772346	0.0011694224778336928
5.4150005e6	0.013019423898009497	0.004329785314811475	0.0015394792230440794
5.4250005e6	0.015203963890585754	0.004751238715808049	0.006366659879182787
5.4350005e6	0.010275080906148868	0.0056094929881337656	0.007249190938511326
5.4450005e6	0.009394052507154407	0.006470075898967275	0.005375139977603583
5.4550005e6	0.008576632414505516	0.002854346762355244	0.00907954112977763
5.4650005e6	0.007978411357503228	0.006863780359028512	0.006593922327818843
5.4750005e6	0.010695789236658412	0.008594160474367637	0.011949260677024696
5.4850005e6	0.009570005243838492	0.008186214531259103	0.00988172230961953
5.4950005e6	0.01013649136892814	0.00934475221909987	0.008733663410500022
5.5050005e6	0.004250939681403258	0.004116699480937892	0.0037587256130302486
5.5150005e6	0.004854114189756507	0.005457598656591099	0.003946263643996641
5.5250005e6	0.005294896308280628	0.005441976761288425	0.005402755307153012
5.5350005e6	0.009685945273631843	0.010292288557213931	0.009067164179104477
5.5450005e6	0.006463592347106661	0.004959338128143656	0.007267428195365016
5.5550005e6	0.007237738419618529	0.004995458673932789	0.006857402361489556
5.5650005e6	0.0038588087288914698	0.0029757584555087824	0.003996709730488218
5.5750005e6	0.008809872922776149	0.006940371456500488	0.008475073313782992
5.5850005e6	0.007906095842142353	0.007399577167019028	0.007417195207892883
5.5950005e6	0.006539833531510109	0.0043378693794865015	0.005733914651869467
5.6050005e6	0.011119519065035525	0.010131584478917056	0.009316012948249044
5.6150005e6	0.011050093758371281	0.0111617108670417	0.007384587909634787
5.6250005e6	0.012065059416944511	0.009938445755321879	0.009540907925109001
5.6350005e6	0.0073325851103628855	0.00613542835765058	0.006763935652824542
5.6450005e6	0.006564636420136732	0.003962088253573648	0.0063289828050549
5.6550005e6	0.003847827269266329	0.003779844455321695	0.0036221243269701415
5.6650005e6	0.006990976503171625	0.006477262574823551	0.007218797462699902
5.6750005e6	0.005626239824885422	0.004685683015254122	0.0052807989602572
5.6850005e6	0.00579110651499483	0.005032747328507411	0.004053774560496381
5.6950005e6	0.001459062864765716	0.0009171252292813073	0.0014674003668500918
5.7050005e6	NaN	NaN	NaN
5.7150005e6	0.0026715988491574187	0.0016440608302507192	0.003205918618988903
5.7250005e6	0.004261363636363635	0.005366161616161616	0.0018939393939393936
5.7350005e6	0.0038461538461538464	0.005128205128205128	0.0
5.7450005e6	NaN	NaN	NaN
5.7550005e6	NaN	NaN	NaN
5.7650005e6	NaN	NaN	NaN
5.7750005e6	NaN	NaN	NaN
5.7850005e6	NaN	NaN	NaN
5.7950005e6	0.0	0.0	0.0
5.8050005e6	NaN	NaN	NaN
5.8150005e6	0.017790262172284646	0.013108614232209737	0.01947565543071161
5.8250005e6	0.009305417082087073	0.007809903622465937	0.009936856098371551
5.8350005e6	0.013061703554661302	0.013615023474178404	0.012743125419181758
5.8450005e6	0.009645560273213954	0.009199433880991939	0.009980924250815332
5.8550005e6	0.008378434637801831	0.009332500693866224	0.008090480155426034
5.8650005e6	0.016849505075342035	0.01172687724607528	0.017943383141037765
5.8750005e6	0.007271557271557272	0.0038610038610038607	0.008442728442728444
5.8850005e6	0.004159616469261139	0.003807106598984771	0.0040609137055837565
5.8950005e6	0.007634408602150539	0.0031397849462365592	0.008172043010752689
5.9050005e6	0.005408429690414024	0.0012433171702101206	0.005905756558498074
5.9150005e6	0.005201999729766248	0.003884610187812457	0.0038102959059586536
5.9250005e6	0.0057611165206101905	0.0066861408633560535	0.0042453748782862715
5.9350005e6	0.01471935853379152	0.014432989690721649	0.013012600229095072
5.9450005e6	0.006275440976933514	0.005540479421076436	0.005382180009045679
5.9550005e6	0.0035294117647058816	0.001045751633986928	0.0024052287581699345
5.9650005e6	0.004180151024811218	0.003281193815174397	0.004746494066882416
5.9750005e6	0.005899392397908717	0.002967359050445104	0.0056238519146531015
5.9850005e6	0.0067295412122998334	0.0034384517143137825	0.008605953433539641
5.9950005e6	0.006232566248256623	0.005404463040446304	0.006328451882845188
6.0050005e6	0.006475133311568179	0.004788333877462182	0.006953966699314399
6.0150005e6	0.006756756756756757	0.007751257751257751	0.005358605358605359
6.0250005e6	0.007319060463025401	0.006518318723308609	0.006934142503933468
6.0350005e6	0.009286151024151637	0.008050545195149292	0.008875980841740549
6.0450005e6	0.013142554319024906	0.00980392156862745	0.010015898251192368
6.0550005e6	0.009203246988263275	0.007626286127914793	0.008107129931234166
6.0650005e6	0.011557699178277953	0.007359771346909611	0.008674526616648802
6.0750005e6	0.0076854907712993505	0.006020046449089353	0.008910891089108912
6.0850005e6	0.011752466091245375	0.0074753390875462395	0.009895191122071517
6.0950005e6	0.011140617096611025	0.010571573090541223	0.010966110268082955
6.1050005e6	0.0073787946318031	0.007205467241123161	0.007042044272767792
6.1150005e6	0.009745003770739065	0.009945324283559579	0.006825037707390649
6.1250005e6	0.004344578123771331	0.004639458991900605	0.0024848627821026973
6.1350005e6	0.007302874369769739	0.007848640781745414	0.004033473673267842
6.1450005e6	0.006553236107139451	0.005600038127919169	0.004966161471737679
6.1550005e6	0.010415098127791999	0.009561812979972896	0.007067208753701751
6.1650005e6	0.007514437186405377	0.007005585534412572	0.004307488402915839
6.1750005e6	0.01042755896363425	0.007668177065179506	0.008481468572092482
6.1850005e6	0.012906403940886699	0.009655172413793104	0.012926108374384236
6.1950005e6	0.007518534060707792	0.0065393761365225905	0.008238914533501188
6.2050005e6	0.010743043928884637	0.01092242685163039	0.010188950011958861
6.2150005e6	0.009915611814345993	0.008016877637130802	0.009497506712696585
6.2250005e6	0.010591526778577142	0.0077271516120436985	0.009254818367528199
6.2350005e6	0.009739511295527895	0.00950899031811895	0.006857999077916091
6.2450005e6	0.009646514701024117	0.006045589692765114	0.00839114634952098
6.2550005e6	0.008042199930819786	0.007062146892655367	0.007436873054306468
6.2650005e6	0.007003938946331858	0.006991629739044805	0.006991629739044806
6.2750005e6	0.01117074961005597	0.007936507936507936	0.011835948252133223
6.2850005e6	0.008657439850502218	0.0076500817565989246	0.006295258117262322
6.2950005e6	0.016228242376652272	0.003468132443397461	0.015390655673341185
6.3050005e6	0.008777690219770599	0.007923999649767971	0.008685754312231854
6.3150005e6	0.011953931691818903	0.010113846968493514	0.012295472597299444
6.3250005e6	0.01293249660786974	0.006953867028493895	0.011714156490275891
6.3350005e6	0.011674236990995302	0.010319547374292772	0.011044704757351182
6.3450005e6	0.015507609323829705	0.009567841777435306	0.011763950427021126
6.3550005e6	0.01962750716332378	0.0169054441260745	0.00656160458452722
6.3650005e6	0.009808072255151	0.007373694609088342	0.0040361275755009885
6.3750005e6	0.008336873406966866	0.008743981874822997	0.004233928065703766
6.3850005e6	0.011241389985295254	0.008861543224208653	0.008528751644609553
6.3950005e6	0.00922253074176914	0.0047930715324606635	0.009929921988628854
6.4050005e6	0.013850967007963592	0.0058873720136518775	0.009908987485779295
6.4150005e6	0.014673526176147028	0.010645182165275352	0.004944023814146121
6.4250005e6	0.008869243658635234	0.006673600277344427	0.006610042179464958
6.4350005e6	0.018349609974817268	0.008967508138320743	0.009544868251335914
6.4450005e6	0.011713321421481042	0.006750049632717887	0.0070147574614519235
6.4550005e6	0.011965310380803335	0.008737610850286907	0.010928534167970788
6.4650005e6	0.017378081894210928	0.00032583903551645487	0.007385684805039645
6.4750005e6	0.011749347258485638	0.006326571600723038	0.010765213898373167
6.4850005e6	0.010870988867059594	0.0068762278978389	0.009587426326129665
6.4950005e6	0.009466818642350555	0.005889057750759878	0.010081053698074974
6.5050005e6	0.018644863186773518	0.014692079994224243	0.011349361056963396
6.5150005e6	0.00676002766251729	0.005186721991701245	0.004702627939142462
6.5250005e6	0.008060218491873166	0.006994404476418865	0.008886224353850253
6.5350005e6	0.012184508268059181	0.009181897302001741	0.009573542210617927
6.5450005e6	0.007676372098302968	0.00692434303876497	0.007548669050456893
6.5550005e6	0.010285682770791971	0.006838738142510479	0.007081403044341494
6.5650005e6	0.01754385964912281	0.011916583912611719	0.021185038066865277
6.5750005e6	0.00876717281272596	0.005422993492407809	0.008929862617498192
6.5850005e6	0.013655244029075806	0.011422637590861888	0.009304257528556594
6.5950005e6	0.011791003073484211	0.010729253981559097	0.008974573903324953
6.6050005e6	0.009089212392683838	0.005225830533781262	0.008361328854050021
6.6150005e6	0.011068422978412	0.008110745212830834	0.009537748505915355
6.6250005e6	0.007043935052531041	0.008436803565743393	0.006064947468958932
6.6350005e6	0.009433688005116578	0.008576080004651434	0.009616838188266759
6.6450005e6	0.009545812737302097	0.011211404828426105	0.005860018625976073
6.6550005e6	0.011052661837415198	0.009859721743129815	0.008796136598827184
6.6650005e6	0.008278145695364239	0.007480990924699535	0.008339465293107676
6.6750005e6	0.00970140583246195	0.007174392935982339	0.008098059718833508
6.6850005e6	0.008658008658008655	0.006105834464043419	0.008024811009885637
6.6950005e6	0.011718750000000002	0.012307787698412698	0.008705357142857143
6.7050005e6	0.017064026148817534	0.014260078190091648	0.016919823110940202
6.7150005e6	0.011270376616076447	0.010905002810567735	0.009252388982574479
6.7250005e6	0.015590528018826294	0.016080796195518946	0.011031033975584645
6.7350005e6	0.010339620315581853	0.008197731755424063	0.007458086785009861
6.7450005e6	0.00936778547327295	0.006837151482862724	0.007627419641271531
6.7550005e6	0.009348339081502994	0.008107944575543051	0.00885823198402614
6.7650005e6	0.00796593874467793	0.007038868287323169	0.008762532619145722
6.7750005e6	0.014197960129809924	0.014101375367022098	0.012841910060268892
6.7850005e6	0.011552109851114713	0.008447118722517936	0.010738255033557045
6.7950005e6	0.013044015825914938	0.013394329047148039	0.012232113419057035
6.8050005e6	0.010052562417871223	0.009045116075339466	0.008339903635567235
6.8150005e6	0.009167569240290885	0.009412553509722007	0.0075403579349115485
6.8250005e6	0.009680901302030627	0.006982392228293868	0.01096943938473993
6.8350005e6	0.010776211310970668	0.010074002052611677	0.008620969048776536
6.8450005e6	0.006246360700862844	0.004764173415912339	0.006002858504049548
6.8550005e6	0.006089160742822505	0.003251226097977627	0.0040116823717418855
6.8650005e6	0.004993342210386151	0.004127829560585885	0.004207723035952063
6.8750005e6	0.0082523720243168	0.009516504744048634	0.006851883415715016
6.8850005e6	0.007922182109907744	0.006274712050885337	0.00842358604091456
6.8950005e6	0.009680324178298064	0.009230076542098153	0.006378508179498724
6.9050005e6	0.008261792670543708	0.008723345333702575	0.0049293824425366934
6.9150005e6	0.008087737127371276	0.008045392953929538	0.005182926829268293
6.9250005e6	0.007865345288658171	0.0031985737507209903	0.007550731477111845
6.9350005e6	0.009011745646010531	0.008545970028351559	0.007987039287160793
6.9450005e6	0.008465085638998681	0.009090909090909089	0.0061133069828722
6.9550005e6	0.010416666666666666	0.01007433489827856	0.0077986437141366735
6.9650005e6	0.01431992337164751	0.012499999999999999	0.01120689655172414
6.9750005e6	0.012797881729920565	0.016083161714229677	0.007453172501716192
6.9850005e6	0.010245485899776832	0.0074051531750862236	0.009575978900385473
6.9950005e6	0.007621017156862746	0.008769914215686275	0.006479779411764706
7.0050005e6	0.013100652560806801	0.011271504844769626	0.011139674378748929
7.0150005e6	0.014559569074778199	0.012198986058301645	0.009721166032953107
7.0250005e6	0.008782988737602958	0.00680786686838124	0.008472012102874432
7.0350005e6	0.0056917025943574616	0.005105513955071477	0.005597156039633915
7.0450005e6	0.009932753408600158	0.008945647479795175	0.008007896847430439
7.0550005e6	0.004414087910045534	0.0036241984945637024	0.0039215686274509795
7.0650005e6	0.010122457041279873	0.011258147343472252	0.00886167621304892
7.0750005e6	0.006908086096567773	0.0058900523560209425	0.006457242582897035
7.0850005e6	0.012385452462772046	0.013888888888888888	0.010380870561282932
7.0950005e6	0.013305736250739207	0.015572639463828109	0.01251724817662133
7.1050005e6	0.010261524822695036	0.008643617021276596	0.008900709219858156
7.1150005e6	0.01175730110775428	0.011581067472306144	0.009768378650553878
7.1250005e6	0.011508596783139211	0.011536328341652802	0.009717138103161398
7.1350005e6	0.007951370310920873	0.007460911955293979	0.007074490220557635
7.1450005e6	0.00990234241617155	0.011029160691115208	0.008085774772929046
7.1550005e6	0.009358062330623307	0.010275519421860885	0.007068654019873531
7.1650005e6	0.011033950617283952	0.011203703703703702	0.008024691358024692
7.1750005e6	0.008777593309967411	0.010576154461046547	0.007120457480169709
7.1850005e6	0.007300105267975652	0.008535859764748958	0.005547164629960179
7.1950005e6	0.008751408023568146	0.0071051035438870125	0.008144874794211941
7.2050005e6	0.014306418219461698	0.010973084886128364	0.010202898550724638
7.2150005e6	0.01176118381661107	0.011461808228551877	0.010452484817380894
7.2250005e6	0.010726774406955865	0.012262546073149985	0.008326245156412438
7.2350005e6	0.011023851076207097	0.00878417684700407	0.010250145433391505
7.2450005e6	0.009484711211778027	0.010003775009437525	0.008581854787970303
7.2550005e6	0.010101010101010097	0.009851602444195034	0.00944007981045018
7.2650005e6	0.011369193154034224	0.011246943765281174	0.010660146699266503
7.2750005e6	0.009342156481121057	0.009050214091086027	0.007382898663552614
7.2850005e6	0.005800047835446065	0.005301761938930081	0.0056605277844215904
7.2950005e6	0.00795469642619902	0.00707453168593065	0.005075063106151189
7.3050005e6	0.012264243134955534	0.01329033519007134	0.009127333137887227
7.3150005e6	0.016409021794221993	0.014867376245987496	0.010593005575266094
7.3250005e6	0.009893822393822393	0.0074002574002574005	0.00815100815100815
7.3350005e6	0.009887399962776848	0.009864135492276197	0.008319374651032944
7.3450005e6	0.010281534639801268	0.008510442543012238	0.009255681295427363
7.3550005e6	0.011267006802721089	0.011015769944341372	0.009910327767470624
7.3650005e6	0.012987344355991018	0.013931414574402938	0.01263523167993468
7.3750005e6	0.013731060606060606	0.013515840220385676	0.011845730027548209
7.3850005e6	0.01167066346922462	0.00715427657873701	0.01067945643485212
7.3950005e6	0.01292105089008007	0.011415525114155252	0.012441267950499635
7.4050005e6	0.018166718571576868	0.018893387314439947	0.017232430187895775
7.4150005e6	0.011094153557173045	0.01404868122407451	0.0015809657979181343
7.4250005e6	0.02224176928876602	0.017047834464270755	0.0064840412163860274
7.4350005e6	0.01750418760469012	0.018509212730318258	0.010083752093802346
7.4450005e6	0.013335902046408082	0.016825070639609554	0.00868225019265348
7.4550005e6	0.010789300951755827	0.010091893665900886	0.005513619954053168
7.4650005e6	0.010850217266111723	0.00960682686770326	0.007842521333961574
7.4750005e6	0.012757705654215148	0.008845342586922501	0.009280805606586376
7.4850005e6	0.012169847696163484	0.007133217659533449	0.010449199922884131
7.4950005e6	0.008654240065546907	0.0063839956302062	0.008466475488187901
7.5050005e6	0.00812632135306554	0.007135306553911205	0.008456659619450317
7.5150005e6	0.00793466480879393	0.008863601176652733	0.0081901223099551
7.5250005e6	0.010808168585704978	0.012165978709537258	0.008588601636613803
7.5350005e6	0.008423816077891624	0.009328643523474536	0.006055971861140847
7.5450005e6	0.010870834062919513	0.009455436876203817	0.009070215373839959
7.5550005e6	0.010137388288648791	0.010404161664665866	0.007416299853274644
7.5650005e6	0.011922457574631486	0.011086337173293695	0.008101077666295057
7.5750005e6	0.010333333333333335	0.009422222222222222	0.009422222222222222
7.5850005e6	0.010539341184502476	0.011222051544632189	0.004761904761904762
7.5950005e6	0.01177093515803193	0.00908276311502118	0.007771260997067449
7.6050005e6	0.0029702970297029708	0.0030363036303630367	0.0017161716171617163
7.6150005e6	0.010534037558685448	0.008714788732394367	0.012441314553990612
7.6250005e6	0.00666367175801138	0.003244484376559848	0.008645302984925628
7.6350005e6	0.008302354399008676	0.007311028500619578	0.004535315985130111
7.6450005e6	0.004218750000000001	0.0038541666666666668	0.003708333333333334
7.6550005e6	0.012472450410739336	0.009650704601616242	0.013718025779736862
7.6650005e6	0.007786306687841891	0.006705487912475737	0.00806423151579319
7.6750005e6	0.00843519908499535	0.008399456715991136	0.006733862320394596
7.6850005e6	0.011176857330703484	0.007012930089853167	0.008196362042515889
7.6950005e6	0.004163344848968021	0.0035875631145362743	0.004021613960492515
7.7050005e6	0.0071662571662571665	0.007817735090462364	0.007073188891370708
7.7150005e6	0.005537763544168667	0.005037363223912464	0.005551107552708833
7.7250005e6	0.009139699240129655	0.0075189967585950375	0.0061746107657155
7.7350005e6	0.004785478547854786	0.0027345591702027344	0.0022065063649222066
7.7450005e6	0.007687051588657329	0.009566108643662453	0.004350301787951259
7.7550005e6	0.006897013526181867	0.007466184545332798	0.00504888174635061
7.7650005e6	0.004767464487254329	0.0043782837127845885	0.0055652850749172995
7.7750005e6	0.006607791557058749	0.005574345484153827	0.0076662908680947
7.7850005e6	0.004306273267766851	0.004250708451408567	0.0038006334389064844
7.7950005e6	0.005962362586174773	0.005543133966834358	0.004527669088876468
7.8050005e6	0.008116224332440549	0.0037740443145848554	0.00839217595974353
7.8150005e6	0.007387831806436457	0.004792107117688513	0.005684754521963825
7.8250005e6	0.007493364407328282	0.006311905224315402	0.006137114002718975
7.8350005e6	0.004306632213608958	0.006782945736434109	0.001981050818260121
7.8450005e6	0.006398771435884309	0.00571623581605665	0.00433410118590564
7.8550005e6	0.011573016598142223	0.004111466423024212	0.010963910461397901
7.8650005e6	0.008724100327153764	0.0071792075608869505	0.004252998909487459
7.8750005e6	0.007253282507412115	0.006776789495976282	0.004235493434985176
7.8850005e6	0.0050583370255501406	0.006055235563432283	0.003455914931324767
7.8950005e6	0.009698275862068968	0.009698275862068966	0.009913793103448277
7.9050005e6	0.010543992952318025	0.010351282898359212	0.006453033806849465
7.9150005e6	0.009035409035409036	0.00699023199023199	0.007912087912087912
7.9250005e6	0.00966183574879227	0.009516908212560385	0.0070917874396135274
7.9350005e6	0.012549636622461975	0.0058440098898628915	0.005169701056417173
7.9450005e6	0.006296235857267189	0.0032637075718015673	0.006984334203655353
7.9550005e6	0.00942855418778663	0.00518947622495776	0.00588945208785904
7.9650005e6	0.0081973293768546	0.007022749752720079	0.0061819980217606325
7.9750005e6	0.00987972508591065	0.009747554850647632	0.008617499339148823
7.9850005e6	0.012255805381496497	0.012470819510996439	0.012790269074824917
7.9950005e6	0.011431861172793817	0.013117855086767006	0.01001727115716753
8.0050005e6	0.008411843876177659	0.008972633467922835	0.007639556495545729
8.0150005e6	0.0070488407830560556	0.005913008618961716	0.008605598984432418
8.0250005e6	0.011585432341075126	0.011258314251444771	0.01151455675498855
8.0350005e6	0.011019506412328914	0.01212415130940834	0.010841685526457593
8.0450005e6	0.007356650411972424	0.007482764419034807	0.007544420155820864
8.0550005e6	0.006388005013981293	0.005303249445569376	0.007376337865201041
8.0650005e6	0.006504471080669709	0.00684931506849315	0.005755327245053272
8.0750005e6	0.013615600843288828	0.009955493089716562	0.012344811431248536
8.0850005e6	0.010553577948156262	0.01134081781672143	0.008479372033588901
8.0950005e6	0.011660762483130907	0.01130229419703104	0.009986504723346829
8.1050005e6	0.011477169515316653	0.010156056477582364	0.009891833870035505
8.1150005e6	0.012317486679122552	0.009826309597951699	0.011265656355961525
8.1250005e6	0.013514228287316195	0.012059663598857505	0.012683804083359777
8.1350005e6	0.007157157157157156	0.004604604604604605	0.008141474808141475
8.1450005e6	0.0057564938424919795	0.006235123667598055	0.0045948463210183175
8.1550005e6	0.007102728731942214	0.006179775280898876	0.007051899411449972
8.1650005e6	0.006053726825576997	0.005864547862277715	0.005491595048916275
8.1750005e6	0.008913828689370485	0.005959752321981424	0.006357069143446853
8.1850005e6	0.0064045167387952046	0.00552156394567975	0.006009053375118142
8.1950005e6	0.009540329575021685	0.01221451286498988	0.007256432494940734
8.2050005e6	0.006973663705781517	0.006116565373227366	0.006030855539971949
8.2150005e6	0.008136862396204033	0.008859727164887308	0.006153618030842229
8.2250005e6	0.008353708231458841	0.006723716381418093	0.009453952730236349
8.2350005e6	0.00987399407030919	0.008629817873782296	0.009021601016518423
8.2450005e6	0.011318455816339614	0.009939720405284085	0.008028728998332691
8.2550005e6	0.007100881488736534	0.0067539993470453795	0.006472412667319622
8.2650005e6	0.009516609062980031	0.007848502304147466	0.010503072196620585
8.2750005e6	0.010385327470492941	0.00875568926945923	0.01179510915683098
8.2850005e6	0.00798533839507789	0.006283544966618668	0.006728629401754156
8.2950005e6	0.008914567764553927	0.007934311283328721	0.00910600608912261
8.3050005e6	0.005816953000051591	0.005391322292730743	0.006417995150389517
8.3150005e6	0.007027866307101414	0.00633325161395767	0.005785731797009071
8.3250005e6	0.008511842563566702	0.006487286659700453	0.009038662486938348
8.3350005e6	0.006297851321313905	0.0052687906478966	0.0058944595373343215
8.3450005e6	0.007375957375957376	0.005461205461205462	0.00877788877788878
8.3550005e6	0.010588782871771002	0.010084555115972385	0.010844775424714919
8.3650005e6	0.010052486433591318	0.010942087002935683	0.009732230228627348
8.3750005e6	0.0064692601597777025	0.0066863494268843355	0.006680560379761492
8.3850005e6	0.010233918128654972	0.011289798570500324	0.010428849902534114
8.3950005e6	0.00940337224383917	0.00907911802853437	0.009245877339262553
8.4050005e6	0.011968216365610502	0.006613364919553844	0.01099595301549699
8.4150005e6	0.008194112967382657	0.0034208432776451866	0.00607796340493238
8.4250005e6	0.00863087701527813	0.007005993078416477	0.005756731662024141
8.4350005e6	0.009302027200410571	0.005089384997006245	0.00636386964331537
8.4450005e6	0.006290584415584416	0.006854256854256853	0.006313131313131313
8.4550005e6	0.013119533527696797	0.015731292517006803	0.01423712342079689
8.4650005e6	0.012571934484285084	0.013147410358565738	0.013085436033643203
8.4750005e6	0.016144952058657642	0.015228426395939085	0.010970107163000564
8.4850005e6	0.0053262316910785605	0.005742343541944074	0.004649356413670661
8.4950005e6	0.005962028247279463	0.006444392992204986	0.00490854364436212
8.5050005e6	0.005884389061959157	0.005855544017537787	0.0039113880235375565
8.5150005e6	0.0069931479242241025	0.006287787182587666	0.005723498589278518
8.5250005e6	0.008888179253818723	0.008648677417637978	0.007717281388046197
8.5350005e6	0.007373463076110735	0.006638002564682809	0.006019461416610092
8.5450005e6	0.010329581993569132	0.006404072883172562	0.009185423365487671
8.5550005e6	0.01057159521726451	0.00810731991834354	0.010382035578885972
8.5650005e6	0.00704973784894431	0.0042510982003684285	0.005923196825846676
8.5750005e6	0.011334879797553774	0.009067903838043019	0.010839308308730493
8.5850005e6	0.013266266619602306	0.011942581480174139	0.01080127073773385
8.5950005e6	0.009268707482993199	0.007355442176870748	0.008197278911564626
8.6050005e6	0.012080335731414864	0.013669064748201438	0.010767386091127098
8.6150005e6	0.010046828437633036	0.00842911877394636	0.011051511281396338
8.6250005e6	0.01164553472987872	0.007533994854832782	0.009518559353178978
8.6350005e6	0.013044200731139913	0.010842472582253243	0.012695247590561648
8.6450005e6	0.014223071733753092	0.007870474477175622	0.008440146915523574
8.6550005e6	0.0121215800550429	0.006516108143111543	0.006767039015703417
8.6650005e6	0.0074408204179196545	0.004857737682165163	0.006399876628884262
8.6750005e6	0.008221375576498897	0.005714858632444356	0.007913909498028207
8.6850005e6	0.011233815689261234	0.007489210459507488	0.010535668951510537
8.6950005e6	0.012062789717656975	0.008287680854052536	0.013723837617642927
8.7050005e6	0.012400370054084828	0.0118844292627384	0.013663535439795045
8.7150005e6	0.011769005847953219	0.008662280701754387	0.010043859649122808
8.7250005e6	0.010462449837569271	0.008471877189629913	0.010561182240907064
8.7350005e6	0.009494872768704902	0.011678693505507027	0.005317128750474745
8.7450005e6	0.013076673164392464	0.013374485596707819	0.014078405891271387
8.7550005e6	0.008421682626538987	0.006754445964432285	0.009165526675786595
8.7650005e6	0.010125411184210526	0.00825794956140351	0.01069078947368421
8.7750005e6	0.011869727290563079	0.013782617225819109	0.010967235628801255
8.7850005e6	0.012575757575757575	0.015696969696969695	0.011248484848484846
8.7950005e6	0.012150349650349652	0.010780885780885782	0.012307692307692306
8.8050005e6	0.00939551731944759	0.009320051316881744	0.006203305410912383
8.8150005e6	0.013608957795004305	0.014168819982773468	0.00969853574504737
8.8250005e6	0.011422723752627505	0.008408009735590222	0.00787697754176347
8.8350005e6	0.013315539739027285	0.01055753262158956	0.013238434163701069
8.8450005e6	0.014374514374514378	0.010736738009465284	0.014240305149396056
8.8550005e6	0.008532024310425433	0.007304815334268349	0.0072931276297335205
8.8650005e6	0.01141418871458675	0.009755716850074142	0.010395691875439008
8.8750005e6	0.00996884735202492	0.009479305740987985	0.010342679127725856
8.8850005e6	0.013733052828424496	0.017180925666199158	0.010705937353903693
8.8950005e6	0.009026781444285032	0.009445241511238642	0.007859078590785908
8.9050005e6	0.00906038406038406	0.00876900876900877	0.007647907647907648
8.9150005e6	0.014536557282671274	0.0037420840529648817	0.011283822682786413
8.9250005e6	0.010505348177253874	0.001364330932110893	0.008775376555337262
8.9350005e6	0.0036375661375661374	0.002217553688141924	0.0025988173046996572
8.9450005e6	0.008125385089340723	0.00292667898952557	0.010320394331484902
8.9550005e6	0.012809684684684686	0.004692192192192192	0.015822072072072074
8.9650005e6	0.009531866892272985	0.008516638465877045	0.00970107163000564
8.9750005e6	0.012440381558028615	0.01226815050344462	0.0114785373608903
8.9850005e6	0.010882708585247884	0.010036275695284159	0.010882708585247881
8.9950005e6	0.011505190311418686	0.006862745098039216	0.010865051903114188
9.0050005e6	0.013476693494299127	0.012533534540576796	0.01254191817572099
9.0150005e6	0.012147854036679904	0.011486103233125355	0.014010209869540557
9.0250005e6	0.007302405498281788	0.006013745704467354	0.009851088201603665
9.0350005e6	0.013249651324965132	0.013307763830776384	0.011483031148303116
9.0450005e6	0.007675438596491228	0.00807574491785018	0.006474519632414369
9.0550005e6	0.007165973185390659	0.0034674063800277394	0.008506703652334718
9.0650005e6	0.011120789779326365	0.0069686411149825775	0.008641114982578397
9.0750005e6	0.009736903922950435	0.005849189570119803	0.010937279774489076
9.0850005e6	0.007739609838846481	0.0054601357082273115	0.008100084817642069
9.0950005e6	0.007905817650597233	0.008292515253072097	0.0077167654893872985
9.1050005e6	0.010701841712294676	0.006927161108345777	0.009805873568939772
9.1150005e6	0.008549870524153942	0.008081078667738191	0.007589963389588359
9.1250005e6	0.011375947995666304	0.00866738894907909	0.012192127121704586
9.1350005e6	0.00829677129035887	0.005287433907076162	0.008707391157610527
9.1450005e6	0.016384180790960448	0.009369114877589454	0.016497175141242937
9.1550005e6	0.01576374897395717	0.01361838668756063	0.01140213416909186
9.1650005e6	0.006900847035376183	0.005979073243647236	0.0073343298455406086
9.1750005e6	0.006875122333137601	0.00797612057154042	0.005480524564494031
9.1850005e6	0.008789895886670082	0.009813961426864653	0.007566706491437674
9.1950005e6	0.01174812030075188	0.011860007160759042	0.011582527747941282
9.2050005e6	0.016666666666666673	0.01	0.013666666666666667
9.2150005e6	0.010533450575217993	0.010112112552209278	0.008719865171832635
9.2250005e6	0.011502603220728902	0.011684223271582514	0.010872987044436374
9.2350005e6	0.011976802824004033	0.012556732223903177	0.010932929904185575
9.2450005e6	0.011821912919343322	0.012758743754461099	0.011598857958600998
9.2550005e6	0.009742519137091158	0.006495012758060776	0.008397123637207146
9.2650005e6	0.01057347670250896	0.008900836320191159	0.01125448028673835
9.2750005e6	0.008095426909859899	0.007864128998149617	0.007784826856991805
9.2850005e6	0.011664190193164935	0.010896483407627536	0.009945517582961864
9.2950005e6	0.008539458186101297	0.009017962308598351	0.00717020023557126
9.3050005e6	0.006242197253433209	0.004057428214731585	0.007561976101301943
9.3150005e6	0.008999503475670306	0.010758027143330023	0.006305858987090367
9.3250005e6	0.0061271381159050285	0.004808101438175475	0.005327206195217428
9.3350005e6	0.013212121212121215	0.01204040404040404	0.010456565656565655
9.3450005e6	0.010564490696941028	0.01218070009460738	0.008782718385367393
9.3550005e6	0.009867650503630825	0.008491449988287656	0.006629187163270086
9.3650005e6	0.007572802912116482	0.008515340613624545	0.00670826833073323
9.3750005e6	0.0099578161758741	0.010221465076660987	0.009734728644439037
9.3850005e6	0.011050671371165345	0.01244731941585808	0.008722924630010781
9.3950005e6	0.007711939636040836	0.007767421216156235	0.006169551708832668
9.4050005e6	0.008551307847082497	0.008949530516431926	0.008190811535881958
9.4150005e6	0.010213032581453634	0.011528822055137845	0.010676691729323309
9.4250005e6	0.01423927178153446	0.01421759861291721	0.013992197659297788
9.4350005e6	0.010704345964461572	0.012577606508242344	0.009162920145579106
9.4450005e6	0.01364942528735632	0.01442528735632184	0.011770114942528732
9.4550005e6	0.012718435021172541	0.011152859784099719	0.013860559432218046
9.4650005e6	0.013404932378679395	0.004375497215592681	0.016292760540970567
9.4750005e6	0.009105526886545508	0.01035823797771296	0.00839129459277541
9.4850005e6	0.011013302034428796	0.012089201877934273	0.009859154929577464
9.4950005e6	0.012949914302037707	0.009268075922046594	0.011832666793626611
9.5050005e6	0.011987625676720804	0.011794276875483373	0.012064965197215775
9.5150005e6	NaN	NaN	NaN
9.5250005e6	NaN	NaN	NaN
9.5350005e6	0.013232038639565307	0.013416515730864692	0.013067686321862216
9.5450005e6	0.008146567057986482	0.008680184987548916	0.007783706865884026
9.5550005e6	0.008822771767130345	0.008114374034003093	0.00906749098402885
9.5650005e6	0.007664373088685015	0.00783639143730887	0.006850152905198777
9.5750005e6	0.015336201402166988	0.016093052899936264	0.00981516889738687
9.5850005e6	0.009147640791476407	0.008614916286149162	0.008706240487062403
9.5950005e6	0.010126262626262627	0.008282828282828282	0.009313131313131313
9.6050005e6	0.011526017794553789	0.010335220634492675	0.01078457805338366
9.6150005e6	0.013922131801499918	0.009893090793042923	0.00816977820328706
9.6250005e6	0.015287153898835731	0.015409451130026416	0.013462479209470699
9.6350005e6	0.01309921962095875	0.011891490152359718	0.010182088442958008
9.6450005e6	0.009929837079319777	0.008919015340706386	0.007753597336187417
9.6550005e6	0.010600706713780918	0.009913623871221043	0.00812720848056537
9.6650005e6	0.012251334303736051	0.012421154779233381	0.008481319747695294
9.6750005e6	0.01243936243936244	0.009286209286209287	0.0102009702009702
9.6850005e6	0.014667365112624411	0.010171119259647284	0.012310110005238345
9.6950005e6	0.014004986068338466	0.010008798944126707	0.008227012758468983
9.7050005e6	0.013486005089058527	0.005937234944868533	0.008006785411365566
9.7150005e6	0.022322386778278594	0.008800171710667526	0.014423696072118481
9.7250005e6	NaN	NaN	NaN
9.7350005e6	0.013357256778309413	0.009669059011164273	0.014792663476874001
9.7450005e6	0.013201019664967227	0.012806506433600389	0.015464918669579995
9.7550005e6	0.004593175853018372	0.005307669874599008	0.0033245844269466315
9.7650005e6	0.009152542372881357	0.006214689265536723	0.009175141242937853
9.7750005e6	0.004166666666666667	0.0	0.008333333333333333
9.7850005e6	NaN	NaN	NaN
9.7950005e6	0.005016722408026755	0.0033444816053511705	0.006911928651059085
9.8050005e6	NaN	NaN	NaN
9.8150005e6	NaN	NaN	NaN
9.8250005e6	0.011073573573573576	0.008946446446446446	0.009484484484484485
9.8350005e6	0.011171910624715	0.009062927496580027	0.011593707250341999
9.8450005e6	0.007459920303957	0.006069873042350107	0.009674728940783984
9.8550005e6	0.012346442410751092	0.007131667903372083	0.012663863467721987
9.8650005e6	0.01413279812677705	0.01158220438200368	0.00667335674862017
9.8750005e6	0.026699029126213594	0.02204692556634304	0.014603559870550164
9.8850005e6	0.011612021857923498	0.007912112932604735	0.0075591985428051
9.8950005e6	0.010631411214022507	0.003933871128373668	0.009939249078777013
9.9050005e6	0.004427702881311128	0.0011895321173671688	0.0050224689399947136
9.9150005e6	0.008575063613231553	0.0030534351145038168	0.010666666666666666
9.9250005e6	0.011335326357747881	0.01031390134529148	0.012376681614349776
9.9350005e6	0.012567974083073004	0.012061784102742104	0.010517181534189518
9.9450005e6	0.019368677167370982	0.012229478806505314	0.011858112434370599
9.9550005e6	0.023076923076923078	0.009682860998650473	0.010634278002699057
9.9650005e6	0.01050053676865271	0.008387010198604402	0.0039452495974235105
9.9750005e6	0.012926922343064298	0.019271131463461173	0.002823888570883419
9.9850005e6	0.0142570281124498	0.009236947791164659	0.004538152610441768
9.9950005e6	0.007539817011182652	0.00683384163560375	0.004518242403704959
1.00050005e7	0.006459243085880642	0.001767519234768143	0.003379080889997921
1.00150005e7	0.016930424864556603	0.009873110921015114	0.008982035928143712
1.00250005e7	0.017589140617531782	0.007026096931459707	0.013880126182965302
1.00350005e7	0.01482124485596708	0.0075231481481481495	0.012448559670781895
1.00450005e7	0.016045977011494253	0.012413793103448277	0.009305747126436783
1.00550005e7	0.012393848978655036	0.013311911865962818	0.01100145359957157
1.00650005e7	0.008883504946497074	0.004845548152634767	0.008802745810619825
1.00750005e7	0.016894512313360484	0.013040527438433196	0.011673453558270312
1.00850005e7	0.015900440705128208	0.008513621794871794	0.011318108974358974
1.00950005e7	0.008937562940584088	0.008392077878482713	0.010372608257804634
1.01050005e7	0.011261261261261264	0.015860931353889097	0.009338916381169902
1.01150005e7	0.013492063492063491	0.015277777777777777	0.010634920634920636
1.01250005e7	0.013828414771811	0.012981777132720527	0.014159006611836802
1.01350005e7	0.011290181691125086	0.006114605171208945	0.013137665967854645
1.01450005e7	0.008147035924813702	0.004671338004671338	0.010121232343454566
1.01550005e7	0.010813175823488966	0.01000062503906494	0.008063003937746109
1.01650005e7	0.010402774073086152	0.011825375655730415	0.007699831066062063
1.01750005e7	0.010624406457739792	0.004906616017727129	0.011126938904716685
1.01850005e7	0.01068804275217101	0.0035626809173903364	0.009752839011356046
1.01950005e7	0.01296877041683	0.009146739840585392	0.00831046648373187
1.02050005e7	0.015947242206235012	0.006894484412470025	0.006426858513189448
1.02150005e7	0.01535897435897436	0.006820512820512821	0.0075897435897435885
1.02250005e7	0.010183908045977014	0.007402298850574712	0.00606896551724138
1.02350005e7	0.018565207426082975	0.010352204140881656	0.0024906409962563983
1.02450005e7	0.012158956109134048	0.010676156583629894	0.004744958481613285
1.02550005e7	0.017469172049324726	0.01066744959874731	0.0029359953024075164
1.02650005e7	0.013193968471555859	0.011766049805803062	0.0075394105551747775
1.02750005e7	0.010479645304312779	0.00947198710197501	0.008867392180572349
1.02850005e7	0.00636968516715352	0.00795196364816618	0.0025965595585848754
1.02950005e7	0.014479359211337027	0.019716574245224893	0.00862600123228589
1.03050005e7	0.008870214752567695	0.010795985060690941	0.005555555555555556
1.03150005e7	0.018514903032669533	0.013471300273330732	0.00525836261876871
1.03250005e7	0.014718614718614721	0.010497835497835497	0.004227994227994229
1.03350005e7	0.008094056481153257	0.005346803733900508	0.009878293749261491
1.03450005e7	0.013532092073218637	0.008838086259721894	0.01437662031581428
1.03550005e7	0.018565400843881856	0.007465108730931516	0.00759493670886076
1.03650005e7	0.014635316698656434	0.005438259756877798	0.006813819577735125
1.03750005e7	0.004583333333333336	0.0025	0.0033333333333333335
1.03850005e7	0.01198596764763204	0.003508088091989866	0.009835639576430846
1.03950005e7	0.01626199040767386	0.005845323741007195	0.014268585131894483
1.04050005e7	0.010540414628464943	0.007337526205450733	0.01076170510132774
1.04150005e7	0.01264552388598956	0.006590392078147999	0.013956911548240334
1.04250005e7	0.012199699699699697	0.008633633633633633	0.00942192192192192
1.04350005e7	0.00976276156204185	0.01052912168465947	0.006424097027855525
1.04450005e7	0.01417151162790698	0.008478682170542635	0.011821705426356589
1.04550005e7	0.019552669552669554	0.005411255411255411	0.011861471861471863
1.04650005e7	0.01542785042440927	0.00734113328745125	0.01173051923223981
1.04750005e7	0.01258970551843603	0.015342736946300421	0.00868596881959911
1.04850005e7	0.009528176908183023	0.011209619891980027	0.006012432487516559
1.04950005e7	0.013894249324585104	0.011385565418757237	0.013611218319825034
1.05050005e7	0.014405487804878053	0.010873983739837398	0.016016260162601624
1.05150005e7	0.010409131098786273	0.007997749377059722	0.010722610722610722
1.05250005e7	0.008308029689608637	0.008856275303643725	0.008974358974358974
1.05350005e7	0.0065828184760223585	0.005111797587525743	0.0060311856428361295
1.05450005e7	0.010572612704051429	0.007654571597733231	0.009794468409033242
1.05550005e7	0.007247662998461721	0.008401372618625015	0.004330848420305289
1.05650005e7	0.02020958083832335	0.008046407185628742	0.009131736526946108
1.05750005e7	0.017941902411239795	0.00825897095120562	0.002531485349028542
1.05850005e7	0.017377777777777773	0.007111111111111112	0.00176
1.05950005e7	0.010999895735585444	0.0044312376186007715	0.005192367844854551
1.06050005e7	0.010195588847274244	0.007646691635455679	0.004411152725759468
1.06150005e7	0.013711446638275906	0.015292295780100657	0.010801393728222997
1.06250005e7	0.008604431871758604	0.009288071664309288	0.009750117868929748
1.06350005e7	0.007395462633451959	0.008526097271648873	0.006702253855278767
1.06450005e7	0.009710586443259714	0.008092155369383092	0.010205635948210206
1.06550005e7	0.008742127941663904	0.006601480499392333	0.010142525687769306
1.06650005e7	0.007642852456865447	0.005051499048743686	0.008043036147739945
1.06750005e7	0.013263525305410124	0.010703897614892379	0.012635253054101219
1.06850005e7	0.011337305527970873	0.005544521681562397	0.011684872558755378
1.06950005e7	0.012239707518677477	0.00588141789858528	0.00909235415673184
1.07050005e7	0.010858585858585859	0.007323232323232323	0.009292929292929294
1.07150005e7	0.012585034013605445	0.0058309037900874635	0.017065111758989313
1.07250005e7	0.007716049382716049	0.009259259259259259	0.006172839506172839
1.07350005e7	0.016181229773462782	0.006202804746494067	0.017880258899676378
1.07450005e7	0.017726608187134507	0.007675438596491228	0.014005847953216374
1.07550005e7	0.017008689221667588	0.002958032908116103	0.015048992420040675
1.07650005e7	0.015468227424749166	0.005462653288740245	0.010724637681159421
1.07750005e7	0.014750792278882164	0.004177470469605301	0.012284644194756554
1.07850005e7	0.016209181258873644	0.007572172266919072	0.01189462060261871
1.07950005e7	0.012323165340406719	0.005747126436781609	0.009018567639257296
1.08050005e7	0.014231785579463953	0.006832767081917705	0.011732729331823328
1.08150005e7	0.015055569914706642	0.005384681657620401	0.011458602567416215
1.08250005e7	0.01889168765743073	0.013294150573747552	0.014133781136300028
1.08350005e7	0.01621574748525841	0.00474043241993294	0.012417620534165801
1.08450005e7	0.01573305670816044	0.006915629322268326	0.012309820193637622
1.08550005e7	0.009211653813196228	0.00985432733504713	0.01019708654670094
1.08650005e7	0.009846795861201624	0.007631624078202709	0.011856171039844508
1.08750005e7	0.011996904024767802	0.010577915376676987	0.012349501203990367
1.08850005e7	0.013308977035490605	0.011482254697286013	0.007306889352818372
1.08950005e7	0.0132885046429715	0.01302166720034155	0.01308570818657274
1.09050005e7	0.010293200249532126	0.012268662923684755	0.008442503639010189
1.09150005e7	0.011759822910902044	0.008208817561335548	0.011529238147943183
1.09250005e7	0.014904939036991112	0.010901012605910311	0.013494523661913619
1.09350005e7	0.012240713941148092	0.014712976362759289	0.0066570188133140374
1.09450005e7	0.008775491788485832	0.011956325573001263	0.004620104674246525
1.09550005e7	0.005509844255069055	0.003232441962973847	0.0064061122538936225
1.09650005e7	0.0032339106264699592	0.003795167842634167	0.0022664100919392778
1.09750005e7	0.006393861892583119	0.005008525149190111	0.006010230179028132
1.09850005e7	0.008352910467240926	0.0038501696684938662	0.011093709214304356
1.09950005e7	0.009899749373433584	0.006182121971595656	0.0074853801169590655
1.10050005e7	0.015609072375127415	0.009683995922528032	0.018042813455657496
1.10150005e7	0.011807261807261805	0.008121758121758122	0.013185913185913186
1.10250005e7	0.008120398440883502	0.005341417641114479	0.008286415475674895
1.10350005e7	0.01245626734226083	0.011159367836892267	0.011147303655446979
1.10450005e7	0.016030562257805078	0.013489800394823427	0.00679973678438254
1.10550005e7	0.013561847988077502	0.005067064083457526	0.009875807252856434
1.10650005e7	0.011202307009760425	0.0016267376515823719	0.00981958000591541
1.10750005e7	0.012654101469890945	0.0043266951161688005	0.013418681839734471
1.10850005e7	0.0032659269863994276	0.0025948460987831067	0.0032211882605583395
1.10950005e7	0.0015365148228488792	0.0008521846916640843	0.0017146988947422783
1.11050005e7	0.0025965492390521007	0.00167450930518462	0.002577472550765187
1.11150005e7	0.0014814814814814814	0.001574074074074074	0.0016296296296296297
1.11250005e7	0.0016135438387449113	0.001539072584648992	0.00160857908847185
1.11350005e7	0.004459678608285419	0.004349108064278343	0.0039215686274509795
1.11450005e7	0.008400048520135856	0.004912663755458515	0.007957302280446384
1.11550005e7	0.011911052399823867	0.005460149713782475	0.013315719947159842
1.11650005e7	0.012199845081332301	0.0052069885532317756	0.008899216800068853
1.11750005e7	0.013038793103448276	0.008908045977011494	0.004410919540229885
1.11850005e7	0.014573298752624433	0.009262689885142646	0.010053106088674818
1.11950005e7	0.01072893201640386	0.01256281407035176	0.008975914053023741
1.12050005e7	0.013917965418314334	0.015236101418934639	0.011180894781732186
1.12150005e7	0.009154779646582923	0.008019303101270315	0.01050315804414165
1.12250005e7	0.008516328828828829	0.003917980480480481	0.006362612612612613
1.12350005e7	0.010874331316320268	0.006007191090064018	0.008681925808997633
1.12450005e7	0.010370370370370372	0.0027160493827160493	0.008098765432098766
1.12550005e7	0.0143818688541831	0.0035231634853026238	0.00572119682389441
1.12650005e7	0.008057308096740275	0.0027602523659305996	0.003690851735015773
1.12750005e7	0.012907608695652174	0.004270186335403727	0.006198240165631471
1.12850005e7	0.01988888888888889	0.0037777777777777775	0.0020444444444444447
1.12950005e7	0.019141775347076142	0.006555882765390548	0.0014303744215397563
1.13050005e7	0.013546033224654558	0.004812917248874398	0.002623816177612172
1.13150005e7	0.016507240600504843	0.006709180284309817	0.006005048492095125
1.13250005e7	0.010865492693892843	0.006306981391282628	0.003734232546521794
1.13350005e7	0.007158390721275824	0.0032318472876646125	0.003201643107406065
1.13450005e7	0.013219847881202458	0.007364481468067126	0.005360376675117711
1.13550005e7	0.012990125587192022	0.009155402166618733	0.0061163838558144
1.13650005e7	0.009828788839568803	0.004121750158528853	0.007778482350454451
1.13750005e7	0.0016666666666666668	0.0	0.0026666666666666666
1.13850005e7	0.012626262626262626	0.010101010101010102	0.011616161616161616
1.13950005e7	0.01644444444444445	0.007333333333333333	0.012444444444444445
1.14050005e7	0.0	0.0	0.0
1.14150005e7	0.013984509466437173	0.001864601262191624	0.009868043602983358
1.14250005e7	0.007914970601537766	0.0	0.007146087743102669
1.14350005e7	0.009197939661515822	0.008278145695364237	0.00838852097130243
1.14450005e7	0.013157894736842106	0.005654632448890823	0.01084529505582137
1.14550005e7	0.01574026419626008	0.012094698919197117	0.009950248756218905
1.14650005e7	0.016275659824046922	0.013587487781036167	0.011730205278592377
1.14750005e7	0.010858270989193682	0.009767248545303408	0.0100166251039069
1.14850005e7	0.009072888075632812	0.007014333638304361	0.009271119243671851
1.14950005e7	0.00889176050704572	0.006153467478924374	0.011556211925419977
1.15050005e7	0.00985432733504713	0.0045701228220508434	0.009083119108826051
1.15150005e7	0.006588132635253055	0.00274869109947644	0.007975567190226875
1.15250005e7	0.008903937797842989	0.005831452219714071	0.009907198394783044
1.15350005e7	0.005319148936170213	0.00550439292897216	0.005335026992696094
1.15450005e7	0.006595017098192477	0.005455137599739456	0.005156597731096998
1.15550005e7	0.00821547420965058	0.003166019596968016	0.007062303568127194
1.15650005e7	0.013268238329814686	0.011054421768707483	0.01238564391273751
1.15750005e7	0.007776599505125486	0.005390597384234713	0.00498409331919406
1.15850005e7	0.01012254901960784	0.0017647058823529408	0.010215686274509802
1.15950005e7	0.008545469100224143	0.007044508485430675	0.005507524815882165
1.16050005e7	0.014983579638752053	0.008347016967706624	0.0110381317277869
1.16150005e7	0.010325911584382058	0.008486608583414006	0.007692804130364634
1.16250005e7	0.009805007755373366	0.008678632099859666	0.008863283846665189
1.16350005e7	0.006893755068937551	0.005271695052716951	0.006026576829496537
1.16450005e7	0.007602862254025045	0.006261180679785331	0.009421586165772211
1.16550005e7	0.007064868336544639	0.005994433740098479	0.007081995290087775
1.16650005e7	0.00562175106594241	0.005139886688861632	0.005478651947900239
1.16750005e7	0.006515506906437321	0.005759708105290592	0.005400052124055251
1.16850005e7	0.005340136054421769	0.004829931972789117	0.005378684807256235
1.16950005e7	0.006141169154228856	0.004560530679933665	0.006281094527363183
1.17050005e7	0.008023241811175339	0.00773723506743738	0.006852119460500963
1.17150005e7	0.004528122020972355	0.0035748331744518587	0.005179536066094693
1.17250005e7	0.004113741339491917	0.001924557351809084	0.005773672055427253
1.17350005e7	0.004989238896497749	0.004728363660079568	0.0054914237266027515
