# Supplementary material for: Admixture of evolutionary rates across a butterfly hybrid zone
Source: eLife. 2022 Jun 15;11:e78135. doi: 10.7554/eLife.78135 (PMC9246367; doi:10.7554/eLife.78135)
Supplement: Figure 2—source data 2. [file elife-78135-fig2-data2.zip › Dxy_Pi_10kbWindows_10kbIncrements/Chromosome3.csv]

Position	Dxy	Pi_XY	Pi_KM
5000.5	0.007636655948553055	0.00857449088960343	0.005037513397642016
15000.5	0.011091986995601455	0.011426659017020465	0.009332568368712947
25000.5	0.010026995757809487	0.008934310322663582	0.009564211338218281
35000.5	0.006621841890790546	0.00814995925020375	0.005297473512632438
45000.5	0.007060860058309039	0.009171525753158405	0.0050048590864917395
55000.5	0.006071098799630657	0.005586334256694368	0.004395198522622347
65000.5	0.012207274539113104	0.010670984886231525	0.0018933731938216242
75000.5	0.007466345725238477	0.00860301328340911	0.0011589551573504503
85000.5	0.008919673111421169	0.011693575177729053	0.0022722742674905322
95000.5	0.006706244503078277	0.009124890061565524	0.0008062151861624158
105000.5	0.007678976933189914	0.010935819290068123	0.000525875463128959
115000.5	0.012622399020807829	0.011780905752753978	0.004039167686658507
125000.5	0.011472455347536043	0.008392511297611361	0.007047557564019798
135000.5	0.012731902510003633	0.01036740632957439	0.005335273432763429
145000.5	0.014563259651111528	0.006958876503558159	0.001587001700358965
155000.5	0.0081291504465308	0.007633005114113426	0.002259369513777574
165000.5	0.0077009594638020465	0.0064958912913740076	0.003020704218886288
175000.5	0.013496780584447745	0.010679791976225853	0.0027117384843982164
185000.5	0.009163068897283683	0.007262996941896024	0.0014930742939377587
195000.5	0.011005569542992297	0.008430609597924773	0.0006256198977645533
205000.5	0.013817318379306859	0.010306153379812064	0.0003435384459937355
215000.5	0.007032115171650054	0.005426356589147288	0.002148394241417497
225000.5	0.011038040830786943	0.008635578583765112	0.0009211283822682788
235000.5	0.009898787676565454	0.008174841508174841	0.0017684351017684353
245000.5	0.010548153342683497	0.008648901355773725	0.0029803646563814857
255000.5	0.010931005818786371	0.010141313383208646	0.0014796342477140481
265000.5	0.009526176275679256	0.00728959575878065	0.002147117296222664
275000.5	0.005459111256687411	0.007697346871929249	0.004148924555082432
285000.5	0.006245614035087722	0.01127485380116959	0.0008888888888888888
295000.5	0.011689592663680954	0.014901898059287691	0.007037747920665388
305000.5	0.014380323879060188	0.007582139848357202	0.016736871665262564
315000.5	0.010077258985555929	0.003750979733512485	0.010872242749972009
325000.5	0.005691270466684178	0.004115226337448559	0.005953944488223448
335000.5	0.009990872938261947	0.011278440576308757	0.009127061738053327
345000.5	0.0132262996941896	0.012844036697247707	0.010519877675840979
355000.5	0.010238737388872243	0.007291978823294377	0.006273099590450504
365000.5	0.007234979553318655	0.00492817447834749	0.007297892418999685
375000.5	0.008246169373337001	0.006170290852371777	0.0066519864207725465
385000.5	0.005604404309252219	0.0055251901140684415	0.002328897338403042
395000.5	0.009231832543443919	0.010104002106371773	0.004791995787256451
405000.5	0.006793478260869565	0.007586050724637681	0.004755434782608695
415000.5	0.012644310060472785	0.010720175920835623	0.011324903793293017
425000.5	0.008083441981747068	0.009365493263798349	0.004093872229465449
435000.5	0.007589210214780991	0.006933874513783189	0.004430914933198038
445000.5	0.008666982547579563	0.008647239990523572	0.006049119481955302
455000.5	0.009365751950497712	0.007566585956416464	0.009106806564433684
465000.5	0.009859320736947437	0.006798516687268233	0.006545411737006296
475000.5	0.011524181493803944	0.007642605718694247	0.009499011524181495
485000.5	0.00914137675795707	0.006439674315321983	0.006415001233654084
495000.5	0.01020971302428256	0.0018527278461053294	0.00813623462630085
505000.5	0.009691052171378606	0.0047119401535023805	0.008005440590692702
515000.5	0.010444444444444444	0.007111111111111112	0.0005333333333333334
525000.5	0.013281569268492029	0.003507696499114562	0.004549788857103938
535000.5	0.007078507078507078	0.002359502359502359	0.006392106392106392
545000.5	0.01052043422733078	0.0037994891443167305	0.005964240102171138
555000.5	0.01233715661285755	0.004566694987255734	0.007377513452279807
565000.5	0.010549229738780976	0.0016744809109176153	0.007814244250948872
575000.5	0.010568409025992572	0.004570122822050843	0.006112539274493002
585000.5	0.018923307519360475	0.0038720959280539595	0.0025980514614039473
595000.5	0.012945816186556929	0.0032578875171467765	0.0030178326474622776
605000.5	0.010024817136886102	0.0028082549634273774	0.0013061650992685471
615000.5	0.015608465608465611	0.007513227513227513	0.001058201058201058
625000.5	0.009475699947173798	0.005150554675118859	0.0008980454305335447
635000.5	0.014764996907854051	0.00917336631622346	0.0031333745619459906
645000.5	0.017399267399267403	0.00564401584809748	0.0011213276519398967
655000.5	0.016452516267193806	0.005189028910303929	0.0042171155588501775
665000.5	0.021992744661554944	0.007255338445049054	0.003759584466979965
675000.5	0.01304047259929613	0.011752136752136752	0.00314228255404726
685000.5	0.020049878585023297	0.0032814858567959573	0.004357813217825032
695000.5	0.02089314194577352	0.008492822966507179	0.002679425837320574
705000.5	0.021897130078270596	0.007764939744067586	0.002236302646291465
715000.5	0.013652641002685767	0.006813886402069033	0.004416592062071024
725000.5	0.010222892575833751	0.006982850120105022	0.005642142897044859
735000.5	0.014806573091407052	0.016204496177108296	0.00928905625927194
745000.5	0.0170306339096148	0.004428268122535638	0.003469821049438884
755000.5	0.013648664548770442	0.005412401458995176	0.0038122132015531236
765000.5	0.02119809904952476	0.0065032516258129065	0.0027680506920126726
775000.5	0.016049917045372574	0.011000504941210416	0.0030440741542234724
785000.5	0.020909311937758326	0.003039144176999757	0.004741064916119622
795000.5	0.015109353641866823	0.007078695567272017	0.0069908221050576065
805000.5	0.02026945747624203	0.0032479249368459044	0.007650667629014798
815000.5	0.014411827270793447	0.002020846628376941	0.006551797489895766
825000.5	0.008833030486573792	0.003230365435089845	0.004320613769432668
835000.5	0.011676983680360159	0.004033014443819171	0.0028512474207465764
845000.5	0.012464196204797709	0.007295023272466881	0.0018796992481203006
855000.5	0.009898989898989897	0.01090909090909091	0.002828282828282828
865000.5	0.009882957124089336	0.0073450376209244	0.007739161590827661
875000.5	0.010259333143345683	0.005129666571672841	0.00790348627339223
885000.5	0.008135750813575081	0.007748334108166745	0.0059197272586393925
895000.5	0.015586255756287644	0.012752391073326248	0.014098476797732908
905000.5	0.004130747126436782	0.003232758620689655	0.005028735632183908
915000.5	0.013426137228054162	0.011562452457021146	0.006846188954815153
925000.5	0.009508285791904374	0.011681608258625374	0.004455311056778049
935000.5	0.010416666666666666	0.007178714859437752	0.008052208835341365
945000.5	0.007536326176534374	0.004445890262415962	0.0060290609412275
955000.5	0.004338719329742668	0.0053859964093357264	0.003830041891083184
965000.5	0.012490602146128085	0.009021939717039164	0.007108194928576311
975000.5	0.0123411173514632	0.011084835944428023	0.0019903438762439644
985000.5	0.014420520999468368	0.01528442317916002	0.014885699096225415
995000.5	0.007142857142857143	0.0068783068783068784	0.006137566137566136
1.0050005e6	0.007276132843455084	0.009077155824508321	0.00446653699301203
1.0150005e6	0.011850587789154342	0.011092150170648464	0.011831626848691695
1.0250005e6	0.01578743640787436	0.013547887635478878	0.014399469143994693
1.0350005e6	0.008193011044722072	0.007242440702516748	0.007514032228861126
1.0450005e6	0.010711092772161474	0.010212502578914791	0.007908672030809435
1.0550005e6	0.005208333333333333	0.005814594356261023	0.003615520282186949
1.0650005e6	0.0093398621690243	0.007616974972796518	0.007562568008705115
1.0750005e6	0.012475191380776863	0.009356393535582647	0.008846044797278138
1.0850005e6	0.01630307295331926	0.01051685041832825	0.003237156931738213
1.0950005e6	0.020622153665344506	0.008410459820772735	0.003657999118554429
1.1050005e6	0.01939026008492569	0.019075106157112526	0.004949575371549894
1.1150005e6	0.013063063063063061	0.012233285917496443	0.0024466571834992888
1.1250005e6	0.010847345862182655	0.005736894164193869	0.0068578964721397965
1.1350005e6	0.015739051094890513	0.014142335766423356	0.0028588807785888074
1.1450005e6	0.0164390158479993	0.011688993958497505	0.0032746694685228967
1.1550005e6	0.019499372253609547	0.01059322033898305	0.0012554927809165096
1.1650005e6	0.012815369528394405	0.006730854952304539	0.0006597129357225639
1.1750005e6	0.01377898098014716	0.002568374288490907	0.0006663890045814246
1.1850005e6	0.01941781297762957	0.005766291510351536	0.0008058913436153956
1.1950005e6	0.019461077844311375	0.003925482368596141	0.0017831004657351966
1.2050005e6	0.021369782480893593	0.00358612580834803	0.002774838330393886
1.2150005e6	0.012014314928425357	0.0048568507157464216	0.00081799591002045
1.2250005e6	0.02018137393102152	0.009068696551076028	0.0011465087867681611
1.2350005e6	0.014524031731217914	0.006027375952714263	0.00533519987556385
1.2450005e6	0.013249175480495848	0.005856931650176277	0.0059592857955191635
1.2550005e6	0.011967155835080361	0.0037386443046820397	0.009559748427672956
1.2650005e6	0.015658053792686612	0.009330613478392265	0.014354789966757327
1.2750005e6	0.013238137736129708	0.005131637661758144	0.011542466160940058
1.2850005e6	0.016751484308736218	0.004325699745547074	0.009737065309584394
1.2950005e6	0.013761278039897358	0.006125320751593412	0.005612118202135585
1.3050005e6	0.021379401641514428	0.0029123643102991793	0.0012708498808578239
1.3150005e6	0.014386076396243732	0.004836545929534703	0.004335239709101179
1.3250005e6	0.014753474205216067	0.008280982295830954	0.004054825813820675
1.3350005e6	0.015776699029126217	0.009304207119741099	0.003942335981170933
1.3450005e6	0.01174418604651163	0.007209302325581395	0.0010387596899224807
1.3550005e6	0.014888137775631742	0.002736198293899887	0.004184773861258651
1.3650005e6	0.025252525252525252	0.003621116828663998	0.005565084810367829
1.3750005e6	0.017536303224218557	0.0034457297563376815	0.0075806054639428995
1.3850005e6	0.026887999110221338	0.0031698365031698366	0.002869536202869535
1.3950005e6	NaN	NaN	NaN
1.4050005e6	0.015163098878695212	0.0050968399592252805	0.006829765545361876
1.4150005e6	0.02550184350675953	0.0038918476034412123	0.008657653966953434
1.4250005e6	0.014994314951677093	0.003268902785673678	0.00379003221527383
1.4350005e6	0.02055127404013053	0.006144553218079566	0.0071512879261265
1.4450005e6	0.016956751054852313	0.006962025316455695	0.006687763713080167
1.4550005e6	0.020372928176795577	0.013167587476979742	0.00570902394106814
1.4650005e6	0.02445232952792348	0.005091021289725393	0.0031060372313072094
1.4750005e6	0.014036643026004733	0.008668242710795903	0.004491725768321513
1.4850005e6	0.013404574428196476	0.00851143607049119	0.003479565054368204
1.4950005e6	0.022205505405104197	0.0017274044355288086	0.002340354396522902
1.5050005e6	0.020571095571095575	0.0035353535353535356	0.003527583527583527
1.5150005e6	0.017650284460895196	0.007677016930564124	0.005058605798889574
1.5250005e6	0.01437055891398876	0.0072117934033301525	0.0009332909110191961
1.5350005e6	0.01462167689161554	0.0067484662576687135	0.002650306748466258
1.5450005e6	0.014910753156290814	0.007908866637643302	0.0072848643157742
1.5550005e6	0.014405403094810637	0.010515516799179276	0.0043429939300675385
1.5650005e6	0.013771186440677966	0.01641949152542373	0.011440677966101693
1.5750005e6	0.016326530612244896	0.019472789115646257	0.00901360544217687
1.5850005e6	0.012167300380228134	0.013223489649345164	0.009294465568229826
1.5950005e6	0.011919110753984198	0.010646846122940938	0.010767376456408196
1.6050005e6	0.00770131086142322	0.007958801498127341	0.00754681647940075
1.6150005e6	0.011919340354314639	0.009878357416931995	0.011739733855824965
1.6250005e6	0.0065341260993434895	0.00628638672116933	0.0070977331846897055
1.6350005e6	0.008058984910836762	0.008161865569272975	0.006803840877914953
1.6450005e6	0.01930009672030247	0.008265189483865294	0.01264398135935989
1.6550005e6	0.011580486303477992	0.0032574125371909305	0.003344618857084232
1.6650005e6	0.007454545454545453	0.0023030303030303033	0.0038787878787878783
1.6750005e6	0.01488915125278762	0.011544011544011544	0.0030696576151121604
1.6850005e6	0.02175012645422357	0.012898330804248861	0.004080256280559772
1.6950005e6	0.013181869946475341	0.0044983487074365105	0.00125270470333675
1.7050005e6	0.019255803862009115	0.0035076299992767776	0.0010703695667896146
1.7150005e6	0.02375508130081301	0.00584349593495935	0.001321138211382114
1.7250005e6	0.015744220476027783	0.003017879512583988	0.00040997608472839075
1.7350005e6	0.02304379695803555	0.0014660069635330768	0.0038116181051859994
1.7450005e6	0.023038857791839052	0.0018658229901841485	0.0022714366837024423
1.7550005e6	0.013953850951044592	0.008159235006756055	0.003222118282922773
1.7650005e6	0.013719924303865911	0.0016220600162206	0.0013517166801838335
1.7750005e6	0.010220125786163521	0.0018867924528301885	0.010754716981132074
1.7850005e6	0.008150721539283807	0.002761446641724568	0.00871191876002138
1.7950005e6	0.01636324230602514	0.019939315127871695	0.004594711746857391
1.8050005e6	0.008945578231292517	0.008911564625850339	0.005877551020408165
1.8150005e6	0.00851290236765097	0.01183825485501463	0.007821229050279328
1.8250005e6	0.00621301775147929	0.0061143984220907305	0.005680473372781065
1.8350005e6	0.005680444766739182	0.00386753686246072	0.0018854242204496016
1.8450005e6	0.009007029876977152	0.0029291154071470413	0.003397773872290568
1.8550005e6	0.008880697050938342	0.004133154602323503	0.0008936550491510278
1.8650005e6	0.008493271564085593	0.011030222810500772	0.0004412089124200309
1.8750005e6	0.006500322997416021	0.006056201550387597	0.0035852713178294577
1.8850005e6	0.0077444956477214525	0.0069124423963133645	0.00629800307219662
1.8950005e6	0.009375000000000003	0.00375	0.004750000000000001
1.9050005e6	0.00858957701746788	0.00028872527789807997	0.002656272556662336
1.9150005e6	0.015327793167128347	0.008864265927977838	0.0016620498614958452
1.9250005e6	0.013306641544983512	0.005887894488930759	0.001256084157638562
1.9350005e6	0.015151515151515145	0.012694512694512694	0.006797706797706798
1.9450005e6	0.015265265265265266	0.011636636636636638	0.005655655655655655
1.9550005e6	0.014153548743441033	0.007594587130626898	0.004252968793151063
1.9650005e6	0.018452380952380956	0.018055555555555557	0.0014285714285714286
1.9750005e6	0.018351383874849577	0.014440433212996392	0.0009626955475330926
1.9850005e6	0.016849816849816856	0.008864468864468865	0.003223443223443224
1.9950005e6	0.009719755279257945	0.005229919084270773	0.008565225971975529
2.0050005e6	0.008130081300813007	0.007704670069956514	0.007581773492153526
2.0150005e6	0.01185386708122814	0.00880943127348102	0.008628060629615237
2.0250005e6	0.013565891472868219	0.00628174284950548	0.009516172146484899
2.0350005e6	0.01625704045058884	0.01092336576207544	0.010069977811913298
2.0450005e6	0.011737089201877935	0.0	0.004694835680751174
2.0550005e6	0.016317016317016316	0.005050505050505051	0.010826210826210825
2.0650005e6	0.010359369270260361	0.005683901723505684	0.00627062706270627
2.0750005e6	0.02012471655328798	0.0048894557823129245	0.011252834467120183
2.0850005e6	0.009751377102873307	0.003945213637040345	0.008009528063123418
2.0950005e6	0.005988700564971753	0.0018079096045197742	0.006598870056497176
2.1050005e6	0.0077668942317205905	0.007420599584446423	0.006371821509844662
2.1150005e6	0.010592519033432638	0.006178969436169039	0.006973408363676487
2.1250005e6	0.012471143229950821	0.008330824048981231	0.0038141122151962264
2.1350005e6	0.014828627242052922	0.011188066062866276	0.0004617297105309892
2.1450005e6	0.022903094462540723	0.010789902280130293	0.0009229098805646038
2.1550005e6	0.02239066039379683	0.008712319219376199	0.0015682174594877152
2.1650005e6	0.014601404378356058	0.007765386204047913	0.0033705080545229234
2.1750005e6	0.01352902591013447	0.008254072373455778	0.0035858751503225106
2.1850005e6	0.013690476190476189	0.012844611528822054	0.004273182957393484
2.1950005e6	0.013745704467353953	0.009766684753119913	0.005588714053174176
2.2050005e6	0.015667494383351067	0.0035473572188719402	0.004375073903275392
2.2150005e6	0.01992838237583684	0.004281488401058696	0.002677876381753075
2.2250005e6	0.00640151515151515	0.0028030303030303033	0.0009696969696969698
2.2350005e6	0.014535454724022788	0.00731683362797093	0.0024356707915930077
2.2450005e6	0.013534899217058131	0.004747626186906546	0.002165583874729302
2.2550005e6	0.020775941230486688	0.010973370064279155	0.0017998163452708905
2.2650005e6	0.018104295026341633	0.014956692561835877	0.002660951870702741
2.2750005e6	0.013808686919407483	0.010712193488994895	0.003933383546740313
2.2850005e6	0.012767842758176254	0.014660866763331724	0.002352183019171903
2.2950005e6	0.009631165241426968	0.010451757795629265	0.006530189168178284
2.3050005e6	0.008562532433834978	0.00985988583290088	0.004151530877010898
2.3150005e6	0.011254748540001134	0.010546011226399046	0.0046152973861767884
2.3250005e6	0.00697071598710943	0.007075802157769372	0.002157769370884125
2.3350005e6	0.010911490052781163	0.00659764514819326	0.002639058059277304
2.3450005e6	0.012771466110209443	0.008037715433959348	0.007233943890563413
2.3550005e6	0.01492864545961891	0.009128597624172846	0.003922506577373834
2.3650005e6	0.01708892738559261	0.00927529955247582	0.0023675472787642554
2.3750005e6	0.017221067221067223	0.016285516285516288	0.012723492723492724
2.3850005e6	0.01060214436147808	0.010673942178824431	0.004882251579551983
2.3950005e6	0.010671539031882218	0.012551636479186529	0.001906577693040992
2.4050005e6	0.013779527559055116	0.010498687664041995	0.0010902483343428226
2.4150005e6	0.015038395904436857	0.01713594994311718	0.0014220705346985212
2.4250005e6	0.018622649495132718	0.011911240099159564	0.006493742064211864
2.4350005e6	0.017616580310880824	0.004905008635578584	0.006659758203799655
2.4450005e6	0.019338959212376942	0.004453820909517112	0.0021565869667135493
2.4550005e6	0.017251565638662415	0.015124660285950609	0.0013706723384142741
2.4650005e6	0.01711199076364836	0.012535048655780966	0.0025729836714497773
2.4750005e6	0.02264731750219877	0.012166520082087365	0.0047493403693931405
2.4850005e6	0.014030506507502274	0.010569510072121362	0.010080411174666338
2.4950005e6	0.019771319676036205	0.02048594568842306	0.014101953311100524
2.5050005e6	0.013356210469654156	0.013928138877674606	0.010684968375723322
2.5150005e6	0.014904386951631043	0.016185476815398076	0.01407324084489439
2.5250005e6	0.013790512985619235	0.015185662159261646	0.010860699720970165
2.5350005e6	0.016453503863575806	0.006394884092725819	0.005329070077271516
2.5450005e6	0.013823805060918464	0.0078100593564511085	0.0062792877225866925
2.5550005e6	0.013725490196078426	0.014161220043572986	0.0020043572984749457
2.5650005e6	0.0	0.0	0.0
2.5750005e6	0.011719670200235573	0.013309776207302707	0.002261484098939929
2.5850005e6	0.008971652593486127	0.007639726578206674	0.0016284680337756332
2.5950005e6	0.01769879342927751	0.010902747492368074	0.007879052187817998
2.6050005e6	0.019166891103330638	0.007630846575096509	0.003357572493042463
2.6150005e6	0.014846743295019156	0.008547008547008546	0.001738874152667256
2.6250005e6	0.02018136557610242	0.010550023707918445	0.0019203413940256041
2.6350005e6	0.0299043062200957	0.028176501860712386	0.00404040404040404
2.6450005e6	0.015016982047549728	0.010722950024260068	0.007530325084910238
2.6550005e6	0.015109478104379124	0.008048390321935614	0.008868226354729057
2.6650005e6	0.010393833114131229	0.01176384626625749	0.009791027327195674
2.6750005e6	0.010196455263719836	0.0088974304220941	0.007132180226350629
2.6850005e6	0.010732647814910025	0.01049700085689803	0.011842330762639245
2.6950005e6	0.013226198365363373	0.007786613651424784	0.007554671968190855
2.7050005e6	0.012508218277449044	0.013182117028270874	0.004194608809993425
2.7150005e6	0.016985138004246284	0.006541573420554312	0.0037642738279680954
2.7250005e6	0.006725376796354714	0.007579740623904661	0.002365930599369085
2.7350005e6	0.015022675736961451	0.008163265306122448	0.008072562358276643
2.7450005e6	0.010607979734008866	0.005277601857715853	0.003208781929491239
2.7550005e6	0.015042598509052185	0.01597444089456869	0.0025026624068157617
2.7650005e6	0.01042908224076281	0.0050655542312276515	0.009654350417163289
2.7750005e6	0.012944479101684342	0.007070076939072572	0.010480349344978164
2.7850005e6	0.019839211618257253	0.005013831258644536	0.00912863070539419
2.7950005e6	0.012529570336139077	0.006161632832700666	0.005875557022610992
2.8050005e6	0.015865460891638906	0.008726003490401396	0.012057750277645567
2.8150005e6	0.013016124171187462	0.009795057263411693	0.005304400241109101
2.8250005e6	0.016366634230727647	0.005946588820413018	0.006216888312249974
2.8350005e6	0.011202584410170907	0.004967347505905238	0.011004585243851605
2.8450005e6	0.012563470728793309	0.012806152927120668	0.008796296296296297
2.8550005e6	0.011455798864557989	0.011962692619626928	0.00884022708840227
2.8650005e6	0.012930447801823876	0.012317952905948006	0.007758268681094325
2.8750005e6	0.01541079474642891	0.013996740485092514	0.010066148979004886
2.8850005e6	0.008290648804833205	0.01024428684003152	0.0049645390070922
2.8950005e6	0.010253877013352493	0.009041374767977966	0.008981498113885397
2.9050005e6	0.013638638638638638	0.007257257257257258	0.009334334334334334
2.9150005e6	0.011180823680823682	0.006917631917631918	0.010832260832260831
2.9250005e6	0.008800057004417843	0.007161179991449337	0.009092204645860054
2.9350005e6	0.010947452229299362	0.0064026008492569	0.011252653927813164
2.9450005e6	0.008973731440691796	0.006567139827051721	0.0038668624571708272
2.9550005e6	0.012918199334384305	0.012290535411922694	0.0032113037893384713
2.9650005e6	0.01226797525069341	0.00842756560699808	0.005774838204964086
2.9750005e6	0.011320494236211773	0.008593911782977842	0.00278870711672534
2.9850005e6	0.014404055390702275	0.014548302011210023	0.007154632377184306
2.9950005e6	0.011799591002044994	0.012351738241308793	0.005464212678936605
3.0050005e6	0.007055852644087937	0.008417508417508417	0.0013765102000396119
3.0150005e6	0.009072375127421	0.007033639143730886	0.000998980632008155
3.0250005e6	0.017347343378271207	0.011730108379592916	0.009344435633095427
3.0350005e6	0.010541824007323492	0.008353358507838428	0.006922988900331846
3.0450005e6	0.0038265306122448983	0.002423469387755102	0.0029761904761904765
3.0550005e6	0.006726594508652845	0.0023848835076132817	0.003925885158686479
3.0650005e6	0.003103988780266468	0.0014849647320876128	0.003794909870890566
3.0750005e6	0.004745914483993732	0.0031564808596373406	0.004486232370718603
3.0850005e6	0.008527633851468049	0.006548647092688543	0.0038572251007484163
3.0950005e6	0.012697863838942681	0.006877209159366834	0.0005378822806208698
3.1050005e6	0.006247597078046903	0.0044213763936947325	0.005305651672433679
3.1150005e6	0.0255464480874317	0.005464480874316939	0.0013114754098360658
3.1250005e6	0.013441866267465073	0.008919660678642714	0.0004990019960079841
3.1350005e6	0.009290194009729795	0.007766250512865599	0.003669187034757634
3.1450005e6	0.010641174198532248	0.012939358825801467	0.007925840092699882
3.1550005e6	0.016270215104411994	0.017349662427382635	0.009671848013816925
3.1650005e6	0.009681093394077448	0.013161225006327512	0.004960769425461908
3.1750005e6	0.021402550091074682	0.004133389379291019	0.01031245621409556
3.1850005e6	0.016357798910834755	0.010972933430870519	0.008648297163293506
3.1950005e6	0.016391343321808173	0.010564733000384173	0.009655525675502626
3.2050005e6	0.009965675949762075	0.006630782432327015	0.003666432639051408
3.2150005e6	0.011687093965574978	0.008237894313843681	0.008157524613220815
3.2250005e6	0.012125099260888159	0.011392095779121618	0.008282939343961883
3.2350005e6	0.021245926297317627	0.015208490014205734	0.009425921283529709
3.2450005e6	0.015358443549932916	0.013657274295572166	0.00943070730304773
3.2550005e6	0.004708097928436913	0.0	0.0033898305084745766
3.2650005e6	0.010775862068965518	0.009339080459770116	0.002873563218390805
3.2750005e6	0.020000000000000007	0.01888888888888889	0.013555555555555559
3.2850005e6	0.014746485943775102	0.012926706827309238	0.011646586345381526
3.2950005e6	0.011990889603429797	0.0112540192926045	0.001339764201500536
3.3050005e6	0.016749286465374796	0.014045365780381555	0.002073005858494818
3.3150005e6	0.014073180538801773	0.008711968904972523	0.0023455300898002954
3.3250005e6	0.014846096096096094	0.006343843843843845	0.0011561561561561563
3.3350005e6	0.015436903279369037	0.007004981320049813	0.002096305520963056
3.3450005e6	0.013462070874861573	0.006713732004429679	0.005384828349944628
3.3550005e6	0.008268358558834019	0.005885950160525913	0.004046272231565
3.3650005e6	0.012590401051939511	0.011045364891518738	0.0063642340565417494
3.3750005e6	0.01737891737891738	0.005935422602089269	0.014017094017094018
3.3850005e6	0.015501884206920181	0.008050702295306612	0.012881123672490577
3.3950005e6	0.011969415463770186	0.005716735743890239	0.009070554046972512
3.4050005e6	0.009328968903436987	0.009001636661211128	0.008030551009274415
3.4150005e6	0.01222222222222222	0.012041343669250646	0.009157622739018089
3.4250005e6	0.01693404634581105	0.022950089126559714	0.014735591206179443
3.4350005e6	0.014054514480408863	0.007571455612341473	0.013022903653227336
3.4450005e6	0.005635838150289015	0.005973025048169556	0.005240847784200384
3.4550005e6	0.0077486376021798364	0.008571752951861944	0.004200726612170754
3.4650005e6	0.01198319488207772	0.01169674400840256	0.008020624462904613
3.4750005e6	0.011350407450523866	0.013581684128831975	0.009359720605355065
3.4850005e6	0.012517780938833573	0.008013276434329067	0.008174490279753439
3.4950005e6	0.008493525564010148	0.00867707916166066	0.007675877719930584
3.5050005e6	0.011039215686274507	0.009215686274509803	0.010164705882352942
3.5150005e6	0.01356381394794831	0.012953367875647668	0.012220832588886904
3.5250005e6	0.01062795220894693	0.010975270908585718	0.01033620450125035
3.5350005e6	0.010042999352064557	0.010160805796077046	0.010237379984685161
3.5450005e6	0.007391900842085345	0.00816065852966222	0.006916453779922413
3.5550005e6	0.010544277213860696	0.008487924396219813	0.009613814024034538
3.5650005e6	0.015328616835845384	0.012816569260740285	0.013841894801599506
3.5750005e6	0.010760433036493803	0.0065479308538501846	0.006949537279552995
3.5850005e6	0.021575984990619138	0.0068792995622263915	0.006854283927454659
3.5950005e6	0.013600096711798841	0.01289490651192779	0.007672469374597034
3.6050005e6	0.013123525446579036	0.010785305021907651	0.012571621166161106
3.6150005e6	0.005915199697141777	0.006751214587671146	0.005930973563000821
3.6250005e6	NaN	NaN	NaN
3.6350005e6	0.010658391797085805	0.010613419679798524	0.010595430832883612
3.6450005e6	0.009525458953931415	0.007562637108878882	0.00907516453065466
3.6550005e6	0.011716395418927064	0.01024713682941531	0.010367691380349608
3.6650005e6	0.00715339233038348	0.0058407079646017705	0.007115044247787611
3.6750005e6	0.007221206581352832	0.006459475929311395	0.007141986593540524
3.6850005e6	0.00944031172511513	0.0052072263549415515	0.008062345023025152
3.6950005e6	0.014183258402911583	0.005646542496253479	0.009141511453650181
3.7050005e6	0.013295079507950796	0.00975097509750975	0.007110711071107111
3.7150005e6	0.0059111880046136085	0.004325259515570934	0.004767397154940408
3.7250005e6	0.00915484418576452	0.004213653449739298	0.005056384139687158
3.7350005e6	0.01253052989274716	0.007220983328023788	0.002123818625889349
3.7450005e6	0.010697361906782658	0.008168894546997665	0.008812504420397485
3.7550005e6	0.007605073632161668	0.007067612598086639	0.005922820595506824
3.7650005e6	0.008461213030268066	0.0091919541556094	0.007092034921733781
3.7750005e6	0.008323609490470634	0.00898483080513419	0.006845585375340334
3.7850005e6	0.00946307943163289	0.008385744234800839	0.008106219426974145
3.7950005e6	0.00892426435118186	0.007356488181379644	0.003232030873130729
3.8050005e6	0.0064707305273342995	0.005926463473633285	0.005321722302854378
3.8150005e6	0.020932069510268565	0.017377567140600316	0.016429699842022114
3.8250005e6	0.01291454081632653	0.011160714285714286	0.004846938775510204
3.8350005e6	0.009991311902693312	0.005357660005792065	0.0026064291920069507
3.8450005e6	0.011636288744722478	0.005715168365770774	0.00735248687055916
3.8550005e6	0.010338297763447468	0.0036081682788269612	0.005762833307743486
3.8650005e6	0.011212624584717607	0.00791014080050625	0.006549596582819174
3.8750005e6	0.012626262626262624	0.007215007215007215	0.011255411255411256
3.8850005e6	0.01817003083823942	0.016680684048219794	0.009587888982338097
3.8950005e6	0.017425679949399114	0.005249841872232764	0.008753953194180899
3.9050005e6	0.013111888111888114	0.011946386946386946	0.009790209790209791
3.9150005e6	0.025019295086184713	0.015564702855672755	0.01639653546008061
3.9250005e6	0.011159693644261547	0.007201646090534979	0.00772748056698674
3.9350005e6	0.012670384138785627	0.004801734820322181	0.013395291201982655
3.9450005e6	0.012883561292966549	0.0032529071256595463	0.011290405204651402
3.9550005e6	0.01165267129122551	0.006267494219301448	0.010514786418400876
3.9650005e6	0.012517316445675837	0.005508278910218353	0.00795566989906986
3.9750005e6	0.009501514734232995	0.0020655466813549986	0.006995318094188927
3.9850005e6	0.010006095083299471	0.004266558309630231	0.008018420696193958
3.9950005e6	0.006545820745216515	0.006764744515959542	0.005980997416699506
4.0050005e6	0.005855306609764772	0.0062236447695981295	0.004287964233094549
4.0150005e6	0.008149281532730175	0.007162497782508426	0.0076636508781266635
4.0250005e6	0.005246074879227053	0.0038873792270531404	0.00596316425120773
4.0350005e6	0.0075402739337165564	0.007096728408203818	0.007962529274004683
4.0450005e6	0.01059708295350957	0.005165603160133698	0.00840170161045275
4.0550005e6	0.006692856103593773	0.007202095154954169	0.006023570493234395
4.0650005e6	0.007501045962584423	0.008427469965931503	0.006012790628175244
4.0750005e6	0.009931364392678865	0.009498058790904049	0.008582917359955628
4.0850005e6	0.005714036465148738	0.006673645642501963	0.003960568786530576
4.0950005e6	0.01096718480138169	0.011571675302245251	0.00932642487046632
4.1050005e6	0.008975712777191131	0.007831749384019713	0.010577261527631113
4.1150005e6	0.010017530678687703	0.008859253693964437	0.010593538692712245
4.1250005e6	0.005837502978317846	0.004765308553728854	0.0065951870383607345
4.1350005e6	0.003954802259887007	0.002579218865143699	0.0020633750921149594
4.1450005e6	0.008976265212842116	0.002670851919158544	0.00721405363731483
4.1550005e6	0.007707537830575592	0.0011785226040635464	0.005515485787017395
4.1650005e6	0.007316493515312012	0.00458341821144836	0.004739593943097712
4.1750005e6	0.007951094773853286	0.0019444888391667997	0.008726226626178678
4.1850005e6	0.010674243587774532	0.0002559770644550249	0.008477960374750423
4.1950005e6	0.00506149205244228	0.0003480682213713888	0.00403759136790811
4.2050005e6	0.008499932000543995	0.005405956752345981	0.006459948320413436
4.2150005e6	0.01033863920099875	0.00975343320848939	0.008208489388264668
4.2250005e6	0.007340448125730064	0.006238717213549963	0.007220983328023787
4.2350005e6	0.008623175866643596	0.006719732364307551	0.0064255638230374355
4.2450005e6	0.011271020323945113	0.009181883833694419	0.008315279067368203
4.2550005e6	0.012526784242624031	0.012499313224548102	0.011658700071424647
4.2650005e6	0.010947153740027596	0.008187871153500089	0.013196568892088055
4.2750005e6	0.008717350443969148	0.003694341823838227	0.01138116533799987
4.2850005e6	0.007634719442591357	0.005855755688977836	0.009280260914683864
4.2950005e6	0.007467752885268159	0.008001163805644458	0.008476384443797886
4.3050005e6	0.007798652959943282	0.007266926621765331	0.008956634763086379
4.3150005e6	0.01045858484238766	0.008677062374245472	0.010563380281690142
4.3250005e6	0.008069327605751448	0.005936399976135075	0.0072072072072072065
4.3350005e6	0.008399184931166445	0.00641121216639332	0.007315739774365092
4.3450005e6	0.014880232276796516	0.009960480683926123	0.008129687878054681
4.3550005e6	0.01175037738438315	0.011939069575957183	0.008329902566213805
4.3650005e6	0.01155115511551155	0.01158626500947967	0.011178990239449477
4.3750005e6	0.0066617218834130005	0.0030767540245041484	0.00661502115268392
4.3850005e6	0.012214898514333541	0.011351747227453442	0.00901862314291693
4.3950005e6	0.015151515151515152	0.004140239605355884	0.002325581395348837
4.4050005e6	0.015554041780199814	0.012640024220405692	0.0004844081138359066
4.4150005e6	0.01246264602010323	0.011613691931540342	0.010785112741102961
4.4250005e6	0.009808411571635754	0.00915960613693611	0.0059690099992367
4.4350005e6	0.011133541322566833	0.007004343304581879	0.00738973511959381
4.4450005e6	0.014043522267206475	0.008462663067926226	0.007501124606387763
4.4550005e6	0.018270838309051827	0.007523286362550753	0.0064962980654406505
4.4650005e6	0.018543624969872257	0.01196071342492167	0.004458905760424198
4.4750005e6	0.02192298810760882	0.009352268791132663	0.008901974367855907
4.4850005e6	0.014367147510469988	0.008647432914533891	0.0036606173413991
4.4950005e6	0.013799343965614748	0.004467820382309693	0.0030765750480714845
4.5050005e6	0.012259945130315503	0.005015432098765433	0.003652263374485597
4.5150005e6	0.019690576652601977	0.013936836721646848	0.0023014959723820483
4.5250005e6	0.015839296362552182	0.009466308884913536	0.0020572450805008942
4.5350005e6	0.013234841489689135	0.011542012927054479	0.010587873191751309
4.5450005e6	0.008803576934936786	0.009158186864014801	0.007770582793709529
4.5550005e6	0.012015227218653342	0.0066024268379728775	0.007958600999286225
4.5650005e6	0.015166727516125106	0.009066569307533164	0.00498965559206523
4.5750005e6	0.013760049474335186	0.007421150278293134	0.011485113525929853
4.5850005e6	0.01898762157382847	0.005879752431476568	0.006755083996463308
4.5950005e6	0.014059753954305797	0.007322788517867604	0.010193321616871705
4.6050005e6	0.014743174705945829	0.00536851192403151	0.01361821517211611
4.6150005e6	0.011068448995070153	0.00611490329920364	0.009271899886234357
4.6250005e6	0.01668056713928273	0.012440922991381706	0.014150681123158185
4.6350005e6	0.015106198526224536	0.010966623320329431	0.013454703077589943
4.6450005e6	0.01192451265035255	0.003940273745333887	0.006968063044379926
4.6550005e6	0.023569023569023562	0.012506012506012507	0.0022126022126022125
4.6650005e6	0.019666820916242476	0.00971772327626099	0.002036094400740398
4.6750005e6	0.012354266030736616	0.007087970323264441	0.004213036565977743
4.6850005e6	0.024645390070921983	0.006180344478216818	0.012259371833839917
4.6950005e6	0.007347897208590575	0.0033243628304574957	0.006764814521661126
4.7050005e6	0.010230053842388646	0.005726872246696035	0.007694566813509545
4.7150005e6	0.01415160431553874	0.013240857503152586	0.010172341319882306
4.7250005e6	0.014586160108548171	0.009648726066636514	0.007598371777476255
4.7350005e6	0.01363667278786642	0.005985173093926409	0.009263415629463374
4.7450005e6	0.014608041654613825	0.00829235367852666	0.011686433323691063
4.7550005e6	0.008763837638376385	0.0034337843378433783	0.007544075440754408
4.7650005e6	0.01201805758906784	0.009364324060517326	0.003928745729624207
4.7750005e6	0.01629826985066772	0.016742319584237875	0.008749424379975003
4.7850005e6	0.01457600625244236	0.010941774130519734	0.005267682688550214
4.7950005e6	0.010785824345146381	0.005007704160246533	0.00724191063174114
4.8050005e6	0.00996607294317218	0.00791631325982471	0.010573932711337292
4.8150005e6	0.007984031936127742	0.008269175933846592	0.007641859138865128
4.8250005e6	0.013504611330698288	0.009003074220465526	0.011330698287220024
4.8350005e6	0.009221485636579976	0.002379738228794833	0.009043005269420364
4.8450005e6	NaN	NaN	NaN
4.8550005e6	NaN	NaN	NaN
4.8650005e6	0.00684931506849315	0.00684931506849315	0.00639269406392694
4.8750005e6	0.0	0.0	0.0
4.8850005e6	0.035714285714285705	0.047619047619047616	0.0
4.8950005e6	0.013313609467455625	0.01775147928994083	0.012228796844181463
4.9050005e6	0.013571428571428573	0.013333333333333334	0.016571428571428567
4.9150005e6	0.004425897824987354	0.00467880627212949	0.004147698533131006
4.9250005e6	0.008021320852834113	0.008736349453978158	0.008372334893395736
4.9350005e6	0.009756178360829525	0.009010799708474126	0.010865964354336446
4.9450005e6	0.011993212254632174	0.011695101816180517	0.011759310218308568
4.9550005e6	0.009955964005360906	0.008902929350947731	0.008998659774076203
4.9650005e6	0.006265664160401003	0.005230467473030401	0.006134902473575243
4.9750005e6	0.010394161985693024	0.00902587738249556	0.011656824619520861
4.9850005e6	0.009078655248969234	0.009276879162702189	0.009641611163970823
4.9950005e6	0.00991638625471602	0.008361374528398084	0.011440807586417863
5.0050005e6	0.015270856775438033	0.013663398167497188	0.013556234260301132
5.0150005e6	0.010238751147842054	0.005371900826446281	0.009164370982552801
5.0250005e6	0.01453488372093023	0.005906238464377999	0.007530454042081949
5.0350005e6	0.008988764044943821	0.006075738660008323	0.005593008739076155
5.0450005e6	0.015998838559814165	0.003977932636469221	0.0021602787456445993
5.0550005e6	0.01215603502188868	0.006905357515113612	0.0011361267458828434
5.0650005e6	0.010242889101949504	0.00885266858421221	0.006289549376797698
5.0750005e6	0.011671741336813106	0.010149340292880962	0.006466579672321299
5.0850005e6	0.013285784210894344	0.014089923781553737	0.011062163485070973
5.0950005e6	0.010833333333333339	0.009041666666666667	0.011183333333333333
5.1050005e6	0.015469593634555273	0.009697357203751065	0.015302642796248933
5.1150005e6	0.0074707332101047455	0.006045902649414664	0.006315465187923598
5.1250005e6	0.01311407160699417	0.0057590896475159595	0.006452955870108243
5.1350005e6	0.01494308679937422	0.00801100501699304	0.008847170523817229
5.1450005e6	0.0209082605468973	0.012673402979962322	0.010458411828509451
5.1550005e6	0.0166333998669328	0.008358283433133733	0.00808383233532934
5.1650005e6	0.01724025550775649	0.012514665623777864	0.008030243775257464
5.1750005e6	0.01828169404588619	0.010223885769737297	0.010161502737921952
5.1850005e6	0.011715853477680555	0.007612833061446438	0.009679173463839045
5.1950005e6	0.013234855267084449	0.006445837063563116	0.011411518949567294
5.2050005e6	0.012531328320802004	0.006455532771322246	0.011057947900053164
5.2150005e6	0.01143116540112248	0.005639925167822163	0.011290855067679103
5.2250005e6	0.012052855642173935	0.011582904848786421	0.010018245148449161
5.2350005e6	0.01672433679354095	0.012844710076543987	0.012960050330292542
5.2450005e6	0.008403006502829151	0.003758128536441179	0.009999155476733385
5.2550005e6	0.007441321219004356	0.0036674238122279008	0.008593602120007572
5.2650005e6	0.009615384615384616	0.009823509823509824	0.009290709290709291
5.2750005e6	0.008944357774310975	0.0049921996879875195	0.009381175247009883
5.2850005e6	0.011902840542285348	0.009495373359156444	0.009586830213040671
5.2950005e6	0.009941089837997054	0.00897678659092503	0.007265586647029948
5.3050005e6	0.009797077166527042	0.005631574048217444	0.007409475937819975
5.3150005e6	0.028865164096480822	0.021747726374060892	0.02182680901542112
5.3250005e6	0.012823129251700678	0.012755102040816327	0.010598639455782311
5.3350005e6	0.009236499068901309	0.0111731843575419	0.003664804469273744
5.3450005e6	0.005673139864717435	0.003600261837224525	0.005309477052876573
5.3550005e6	0.009897141490252361	0.011362277239564645	0.00963999521588327
5.3650005e6	0.010051781906792569	0.008274951771753478	0.009016143770941211
5.3750005e6	0.011529949311058755	0.004711929749411009	0.00970943099878632
5.3850005e6	0.0072096947384568165	0.0049087283325663445	0.0028531983433041875
5.3950005e6	0.013636363636363636	0.00249554367201426	0.005668449197860962
5.4050005e6	0.011624455876533437	0.005309325946445059	0.003680253264740799
5.4150005e6	0.014248107930240214	0.01033234616650214	0.014583744652846333
5.4250005e6	0.012307338394294915	0.006096158270071313	0.010029905682079593
5.4350005e6	0.01087464920486436	0.010601808543810412	0.009073900841908325
5.4450005e6	0.010770865533230293	0.009112570839773314	0.006336939721792891
5.4550005e6	0.012748318473330205	0.008876896605662444	0.007930549038010324
5.4650005e6	0.009912484372209322	0.007947847829969637	0.004774662142049175
5.4750005e6	0.01737357869539198	0.012193297426690603	0.0049670855774985034
5.4850005e6	0.011267647232559514	0.009687518459448284	0.009687518459448286
5.4950005e6	0.008552108194112968	0.003977724741447892	0.00556881463802705
5.5050005e6	0.006909963588215822	0.005916914928831513	0.007927838464084739
5.5150005e6	0.007503435307731252	0.005930425978158675	0.008331525276632674
5.5250005e6	0.010915947206509874	0.005358737719559393	0.01047930931824948
5.5350005e6	0.007203934361407671	0.005066231712139185	0.006850533807829182
5.5450005e6	0.006752714890484078	0.005889931897662434	0.0040677342168231176
5.5550005e6	0.004452574899903354	0.0020479543467255743	0.0031202540383818856
5.5650005e6	0.009303058971933145	0.007200672763586671	0.00830442552296857
5.5750005e6	0.008758816314014107	0.005174793008279668	0.007421036491873658
5.5850005e6	0.01305949631584735	0.00566369734960959	0.010612559111404378
5.5950005e6	0.011803679403061882	0.00787984047343368	0.00791200308761096
5.6050005e6	0.009422078255951464	0.006709856547894493	0.005892333796082061
5.6150005e6	0.013022755227552274	0.011531365313653138	0.008216482164821647
5.6250005e6	0.009602901870943106	0.0092401680030546	0.006399389079801451
5.6350005e6	0.007972011929341593	0.007742601514108741	0.0066070199587061245
5.6450005e6	0.006775434168619674	0.006009254251547383	0.005432365843398833
5.6550005e6	0.008335504037509768	0.005600416775201875	0.005904315359902753
5.6650005e6	0.007071403932390479	0.005289180177072553	0.008554674025526043
5.6750005e6	0.006775501493811352	0.006855527102005974	0.007735808792146818
5.6850005e6	0.009710253528162856	0.011240164855751219	0.008180342200574498
5.6950005e6	0.010754055734554293	0.007772313605788253	0.006658753038268047
5.7050005e6	0.012951477562933236	0.008482305727836556	0.01346224005837286
5.7150005e6	0.007921642082260203	0.008585030828065247	0.007898228361820026
5.7250005e6	0.010200063011972276	0.009609325771896661	0.00779773156899811
5.7350005e6	0.006491376077990252	0.005671166104236971	0.005249343832020997
5.7450005e6	0.013172490293954517	0.009983361064891848	0.014975041597337773
5.7550005e6	0.009653540903540904	0.009157509157509158	0.007921245421245419
5.7650005e6	0.010314039408866995	0.010211412151067323	0.0036945812807881776
5.7750005e6	0.023979591836734693	0.014455782312925172	0.001054421768707483
5.7850005e6	0.015038263036127425	0.007786082932906211	0.005321231535860474
5.7950005e6	0.01254228748290506	0.009429208954149572	0.010422514935579068
5.8050005e6	0.007047812359043751	0.006991429860171402	0.006314839873703202
5.8150005e6	0.010640738828658292	0.008747777204153045	0.0088452934090518
5.8250005e6	0.011361153594057241	0.01023232102541694	0.010123079163935619
5.8350005e6	0.006768357105124141	0.005480718436344426	0.005625990491283678
5.8450005e6	0.012625600698995196	0.006858890345128877	0.006168632590650938
5.8550005e6	0.012129860863360686	0.0024973242953977882	0.011202283267927219
5.8650005e6	0.009500991407799076	0.004819343467724169	0.0076118087684512005
5.8750005e6	0.008521469676848163	0.003497122620628597	0.0062239929172200085
5.8850005e6	0.006208591110526085	0.005747882936246764	0.006098898688078628
5.8950005e6	0.01064677437080998	0.011100120892405758	0.00742938784481811
5.9050005e6	0.00858437211449677	0.007242613111726685	0.007132963988919666
5.9150005e6	0.007518365472910927	0.00711662075298439	0.004901285583103766
5.9250005e6	0.005369796279893711	0.0007750221434898141	0.00562444641275465
5.9350005e6	0.011452553706074836	0.005358751837625078	0.007331531275193246
5.9450005e6	0.004923369323466375	0.004144931052610296	0.005030530955558251
5.9550005e6	0.009407822668986406	0.010019975513886205	0.008106192409304724
5.9650005e6	0.00967833760318816	0.009713919726729291	0.008980927981781954
5.9750005e6	0.006800166875260741	0.006758448060075094	0.006307884856070089
5.9850005e6	0.009441500546723861	0.009714862477920767	0.008764404070989992
5.9950005e6	NaN	NaN	NaN
6.0050005e6	0.022190745986779975	0.0254957507082153	0.01813031161473088
6.0150005e6	0.018242122719734657	0.019071310116086235	0.01857379767827529
6.0250005e6	0.0	0.0	0.0
6.0350005e6	NaN	NaN	NaN
6.0450005e6	NaN	NaN	NaN
6.0550005e6	0.018518518518518517	0.0	0.03111111111111111
6.0650005e6	NaN	NaN	NaN
6.0750005e6	0.004273504273504273	0.0	0.008547008547008546
6.0850005e6	NaN	NaN	NaN
6.0950005e6	NaN	NaN	NaN
6.1050005e6	0.008333333333333335	0.009157509157509158	0.007032967032967032
6.1150005e6	NaN	NaN	NaN
6.1250005e6	NaN	NaN	NaN
6.1350005e6	0.0	0.0	0.0
6.1450005e6	NaN	NaN	NaN
6.1550005e6	0.00947521865889213	0.005830903790087463	0.007061872367994816
6.1650005e6	0.009831460674157303	0.0056179775280898875	0.010674157303370787
6.1750005e6	0.009585121602288986	0.005150214592274677	0.009384835479256082
6.1850005e6	0.015097690941385437	0.013025458851391355	0.015748963883955004
6.1950005e6	0.0051136363636363645	0.004924242424242425	0.004545454545454545
6.2050005e6	0.011074692093762413	0.005214541120381407	0.009574890742947952
6.2150005e6	0.0107736240913811	0.002596053997923157	0.011708203530633435
6.2250005e6	0.015279453156413346	0.002563329312424608	0.010052271813429834
6.2350005e6	0.0117437284800787	0.004467945564846696	0.01354320380390228
6.2450005e6	0.013370646766169154	0.009535655058043118	0.011442786069651741
6.2550005e6	0.013718622300058375	0.0	0.021599532983070636
6.2650005e6	0.007774674115456236	0.003817504655493482	0.007051520794537555
6.2750005e6	0.01155799037947622	0.0086851950828434	0.010172813112417604
6.2850005e6	0.012338308457711444	0.008258706467661692	0.009393034825870646
6.2950005e6	0.012626262626262626	0.010732323232323232	0.008477633477633478
6.3050005e6	0.015052923824397017	0.005118861703973625	0.012111747353808782
6.3150005e6	0.009577677224736045	0.007993966817496229	0.008868778280542987
6.3250005e6	0.01262562283590913	0.008065197196182755	0.011181488049995776
6.3350005e6	0.00930609597924773	0.009727626459143969	0.006147859922178989
6.3450005e6	0.01245580199292832	0.0047144540876459876	0.00430729668916747
6.3550005e6	0.01051223241590214	0.002420998980632008	0.00708460754332314
6.3650005e6	0.008123493725587967	0.0033241918058671983	0.008476689104961356
6.3750005e6	0.010182717929196802	0.008501459205684557	0.00791777693186144
6.3850005e6	0.011097099621689784	0.007776376628835645	0.010155527532576713
6.3950005e6	0.014557758892036516	0.013220018885741265	0.013282971356625746
6.4050005e6	0.012285779139711723	0.012768130745658836	0.01198501872659176
6.4150005e6	0.0112589988280596	0.010505608571906912	0.011066465762598362
6.4250005e6	0.014334115194162105	0.013465380939970463	0.012127530188515334
6.4350005e6	0.013534098898523556	0.008241543629403955	0.008155612842746662
6.4450005e6	0.008992248062015503	0.008527131782945738	0.008279069767441862
6.4550005e6	0.017998560115190788	0.017998560115190784	0.015262778977681789
6.4650005e6	0.014247846255798542	0.009277667329357189	0.0098078197481776
6.4750005e6	0.010691271236086706	0.014059753954305797	0.009256004686584652
6.4850005e6	0.01658798846052976	0.0040650406504065045	0.003042223970626803
6.4950005e6	0.017811073625719393	0.006945822583846001	0.001243632995964808
6.5050005e6	0.013304671159656055	0.012084592145015107	0.005081725927647377
6.5150005e6	0.017344410435796532	0.012680367293397464	0.006281883107418743
6.5250005e6	0.022181954511372157	0.010455719403482463	0.01044738815296176
6.5350005e6	0.01941596769182976	0.006213109661385523	0.014507611059335198
6.5450005e6	0.016480807161280534	0.013768775603095132	0.012547413139129117
6.5550005e6	0.009626482006085405	0.010072395341517154	0.008834330080789004
6.5650005e6	0.015022035902397075	0.014403955713210792	0.014038482210039772
6.5750005e6	0.00889646785109983	0.008936125211505922	0.006101945854483926
6.5850005e6	0.008268964151317093	0.009605862547039018	0.005605070310952665
6.5950005e6	0.009430129990714946	0.009633240482822656	0.008983286908077997
6.6050005e6	0.006460970464135021	0.0061972573839662445	0.006698312236286919
6.6150005e6	0.013998727388419237	0.014589582765203161	0.011871648031997088
6.6250005e6	0.011061946902654869	0.00949708612130369	0.01164112526081013
6.6350005e6	0.009343565730142214	0.007370794311481097	0.01038848421782865
6.6450005e6	0.007909237246161462	0.008884348687469044	0.006983655274888559
6.6550005e6	0.010264654959188721	0.00935773765355759	0.009992579767499381
6.6650005e6	0.012528209212797027	0.012378866321518649	0.011708482676224612
6.6750005e6	0.012755303209526064	0.014628183897168993	0.010598533238703573
6.6850005e6	0.010083226632522408	0.010616730687153223	0.008941527955612464
6.6950005e6	0.009551951621770206	0.00778816199376947	0.006890232728605461
6.7050005e6	0.010434657455382843	0.01158606793321819	0.010247553252734598
6.7150005e6	0.00693414417086918	0.0018046079303866312	0.007149213883120734
6.7250005e6	0.005721143112301852	0.005693235097119893	0.0055369502121009155
6.7350005e6	0.0062414109024278505	0.004771720873415789	0.006138341731562071
6.7450005e6	0.0097856477166822	0.008077042559801179	0.007393600497048774
6.7550005e6	0.011693017127799736	0.011669489930359496	0.010860154338415206
6.7650005e6	0.013276572583780418	0.008319726304330923	0.013047196952025502
6.7750005e6	0.011816151842203202	0.01321176032750279	0.010891948889715918
6.7850005e6	0.011203924688411563	0.007590824714929727	0.012238133121188014
6.7950005e6	0.009266928970801407	0.004038103126941396	0.010036584524056048
6.8050005e6	0.012549993104399393	0.004137360364087712	0.01348779478692594
6.8150005e6	0.015194412986032467	0.011287278218195548	0.01632314080785202
6.8250005e6	0.010327068068386961	0.007433365190612721	0.0071997451417648945
6.8350005e6	0.013489057239057243	0.0025673400673400675	0.011111111111111112
6.8450005e6	0.01189167399589563	0.0076590442685429486	0.010246262093227794
6.8550005e6	0.009018215720022949	0.007601835915088927	0.008161216293746413
6.8650005e6	0.020247536649843797	0.0230112953616919	0.014323479932708483
6.8750005e6	0.011166218336695807	0.010143465590674737	0.011466039004707464
6.8850005e6	0.009995386744579426	0.010072274334922344	0.009780101491619253
6.8950005e6	0.0076832151300236405	0.00877432260410984	0.007765048190580105
6.9050005e6	0.00739868841432655	0.007566840423743063	0.006726080376660501
6.9150005e6	0.012999219692133078	0.006277931474781868	0.013094984748528054
6.9250005e6	0.014305602909421525	0.007444027730423911	0.002784407319013524
6.9350005e6	0.015982587064676618	0.008271144278606965	0.004975124378109453
6.9450005e6	0.011552645442914128	0.011665537743659216	0.008700233310754873
6.9550005e6	0.01617795753286147	0.010476350971800922	0.009527019436018422
6.9650005e6	0.013585291113381	0.009805924412665984	0.009642492339121555
6.9750005e6	0.010038337368845844	0.009416195856873822	0.010721011568469194
6.9850005e6	0.015046296296296295	0.006274366471734892	0.0043494152046783625
6.9950005e6	0.01948051948051948	0.011956297670583383	0.0011544011544011544
7.0050005e6	0.016164799253034545	0.0058823529411764705	0.00226890756302521
7.0150005e6	0.009861627426683188	0.005645050254715682	0.006553765661572353
7.0250005e6	0.014052377041700882	0.007026188520850442	0.006442193630805729
7.0350005e6	0.010612153708668456	0.010612153708668451	0.00804289544235925
7.0450005e6	0.010126239157372987	0.006505576208178438	0.010749690210656752
7.0550005e6	0.010681696188942566	0.005689747718733227	0.01181964573268921
7.0650005e6	0.007690096305878969	0.005821474773609315	0.008940635331320971
7.0750005e6	0.007735507246376813	0.008659420289855072	0.007768115942028986
7.0850005e6	0.005523611776606506	0.006495235052973433	0.004653143800244903
7.0950005e6	0.005250875145857643	0.004750791798633105	0.005156414958048564
7.1050005e6	0.007807520713830463	0.005909960020858682	0.006570484964366418
7.1150005e6	0.004475308641975309	0.00462962962962963	0.0028395061728395065
7.1250005e6	0.010476342032675577	0.00917674517292595	0.009102482495225972
7.1350005e6	0.012014396104583464	0.011590981263893298	0.011559225150841535
7.1450005e6	0.010841983852364475	0.011995386389850059	0.009965397923875434
7.1550005e6	0.01179364278506559	0.01316010763538513	0.010628994281870165
7.1650005e6	0.003937621832358675	0.003196881091617934	0.0027446393762183235
7.1750005e6	0.01835350818202197	0.005828289621161174	0.010221923335574984
7.1850005e6	0.013267770876466524	0.010213940648723259	0.009537612146307798
7.1950005e6	0.01432059658153501	0.007688246551837919	0.0069293209265491994
7.2050005e6	0.008128295254833042	0.003270845537980863	0.004686584651435266
7.2150005e6	0.009089052287581697	0.005164565826330532	0.0013188608776844067
7.2250005e6	0.008378870673952639	0.0066788099574984815	0.004833029751062538
7.2350005e6	0.007234896493451628	0.0062315166877904525	0.004731727925644276
7.2450005e6	0.011235781404549951	0.0056874381800197825	0.005848170128585559
7.2550005e6	0.009213018770449456	0.007261351242753	0.007427817002468287
7.2650005e6	0.007958940791431121	0.007785381334920162	0.006069622136268968
7.2750005e6	0.009456858314503304	0.006444053895723491	0.007197255000418445
7.2850005e6	0.00477974732190037	0.0027861843685449395	0.0038814430513522593
7.2950005e6	0.014576927457009448	0.004640701514633868	0.009634437991117186
7.3050005e6	0.008823176942896522	0.0071604050572233215	0.007394091916831446
7.3150005e6	0.0164891789762968	0.01328294973090576	0.010695064697125842
7.3250005e6	0.015928560501759215	0.007457549334557137	0.006333180357962368
7.3350005e6	0.012755533029227906	0.009207636425071802	0.005778003041054232
7.3450005e6	0.015558633425669438	0.008156355801785165	0.007460757156048016
7.3550005e6	0.021481001727115725	0.0032075006168270415	0.0028003947693066864
7.3650005e6	0.016223859492446233	0.006028131279303416	0.00814169829575054
7.3750005e6	0.01492063492063492	0.017354497354497355	0.00943915343915344
7.3850005e6	0.010410380205190101	0.009253671293502314	0.0014886340776503724
7.3950005e6	0.014324019192774486	0.00723257126728761	0.00829805249788315
7.4050005e6	0.017508610792192885	0.006888633754305397	0.009975762214568185
7.4150005e6	0.017613750250551213	0.007065544197233916	0.0022649829625175383
7.4250005e6	0.01962388745334482	0.0050531151306345105	0.0012517944300890038
7.4350005e6	0.013786591123701604	0.01388101983002833	0.0023040604343720497
7.4450005e6	0.011896001962227128	0.008186166298749081	0.0015575177826833457
7.4550005e6	0.018827411626435222	0.004746406292378627	0.001573094656902631
7.4650005e6	0.016275210620372738	0.0036167134711939408	0.001310526763679687
7.4750005e6	0.025482499182204785	0.006607785410533203	0.0011776251226692837
7.4850005e6	0.012667216419277991	0.008108851017042331	0.0017775334432838558
7.4950005e6	0.014874220302967986	0.005586400712865858	0.001974090067859346
7.5050005e6	0.014182008681335128	0.009429726088908847	0.0023798832510103286
7.5150005e6	0.01595062520038474	0.011168109436785293	0.0024153040504435183
7.5250005e6	0.015959973870182314	0.007126313914127917	0.001876595997387018
7.5350005e6	0.013799138395261173	0.007404415724286483	0.0022078621432417875
7.5450005e6	0.01262151144559423	0.010191282533709628	0.001404829100031358
7.5550005e6	0.012857653791130186	0.009513590844062947	0.004577968526466381
7.5650005e6	0.01363542633261161	0.011805340756779048	0.001278482317764718
7.5750005e6	0.017487320371935754	0.015638207945900255	0.0022682445759368837
7.5850005e6	0.013372859025032933	0.012077294685990336	0.0017742643829600354
7.5950005e6	0.009661016949152543	0.008022598870056498	0.0024557438794726933
7.6050005e6	0.01380890052356021	0.007417102966841188	0.0035253054101221635
7.6150005e6	0.01903888245139693	0.0073065533668082916	0.001725247843440196
7.6250005e6	0.010336680448907265	0.007744306622038459	0.0017588764192426332
7.6350005e6	0.0158898987945594	0.004415651389157481	0.0035583059369561016
7.6450005e6	0.014138311279143036	0.003780718336483932	0.0016383112791430372
7.6550005e6	0.018569463548830815	0.0022925263640531865	0.000825309491059147
7.6650005e6	0.01993947185173282	0.004204831538914778	0.0013391183244951526
7.6750005e6	0.015103189493433394	0.0009380863039399625	0.000225140712945591
7.6850005e6	0.016567887931034486	0.0054777298850574715	0.0009159482758620688
7.6950005e6	0.014523445817710501	0.0018284497523492107	0.0011016988381243344
7.7050005e6	0.01297449584816133	0.0033511269276393836	0.0005100830367734284
7.7150005e6	0.012579942371213721	0.006465668704757889	0.0010120177103099303
7.7250005e6	0.014718250630782172	0.014052425007008693	0.0022287636669470145
7.7350005e6	0.018916155419222907	0.004390713340550944	0.0019126669072536992
7.7450005e6	0.01607967088099538	0.005869957856712824	0.0049367850692353995
7.7550005e6	0.016937967443906733	0.00850564598914797	0.0026299066334262112
7.7650005e6	0.017802016875900387	0.0036358647183919873	0.0014131851546957536
7.7750005e6	0.005856599275661303	0.0015357814147526703	0.0016687296566267823
7.7850005e6	0.011344299489506526	0.0016386210373731645	0.0008571248503182705
7.7950005e6	0.010864078560939794	0.0016290381791483116	0.0008351688693098385
7.8050005e6	0.01465527130893656	0.0020840503231233987	0.0014913387633360103
7.8150005e6	0.012335620354488283	0.002944539736992567	0.0010405946255002856
7.8250005e6	0.014990328820116057	0.003008811519449818	0.006304176516942474
7.8350005e6	0.01657993061115559	0.005237523352014946	0.008126501200960768
7.8450005e6	0.011348837209302324	0.005116279069767442	0.011001550387596898
7.8550005e6	0.009207193515704157	0.006560283687943262	0.007578520770010131
7.8650005e6	0.009485894033225204	0.005750516071955175	0.00693993905435958
7.8750005e6	0.008431031987262989	0.006223766102185555	0.0076711535678101045
7.8850005e6	0.007292482380579484	0.005709997389715479	0.006564865570347166
7.8950005e6	0.009467178805338062	0.007583591864874181	0.0074654060176293875
7.9050005e6	0.006015076414704667	0.004078893019413465	0.005514250309789342
7.9150005e6	0.01266230878690857	0.005247242974030594	0.00672358591248666
7.9250005e6	0.007666345226615238	0.005785920925747348	0.006248794599807135
7.9350005e6	0.008405742349829997	0.005981614406246065	0.00774461654703438
7.9450005e6	0.01039892106757524	0.002200454287336741	0.012265758091993184
7.9550005e6	0.011245748299319729	0.0034863945578231287	0.006921768707482993
7.9650005e6	0.013846509477577441	0.003975959315765141	0.008552935737401757
7.9750005e6	0.007753623188405798	0.005120772946859903	0.007188405797101448
7.9850005e6	0.009759759759759762	0.011261261261261262	0.011711711711711712
7.9950005e6	0.006390901771336555	0.005233494363929146	0.007004830917874394
8.0050005e6	0.01789015769439913	0.003289831430125068	0.009592169657422513
8.0150005e6	0.0167584940312213	0.00202020202020202	0.01130394857667585
8.0250005e6	0.012446275071633239	0.005790353390639924	0.008882521489971347
8.0350005e6	0.007626858807297256	0.005595584853594972	0.006029945321682253
8.0450005e6	0.00949213045594678	0.008653794147871707	0.008296825139272
8.0550005e6	0.008740564163686928	0.007718939780918327	0.007037856859072591
8.0650005e6	0.00732283464566929	0.007637795275590552	0.005459317585301838
8.0750005e6	0.005801438546752768	0.007533994854832782	0.0038851262666036637
8.0850005e6	0.004445542109162758	0.0032724129414670286	0.0031942043302873135
8.0950005e6	0.005623031938821414	0.005548058179637127	0.004258509521667416
8.1050005e6	NaN	NaN	NaN
8.1150005e6	0.021101573676680974	0.02145922746781116	0.02317596566523605
8.1250005e6	NaN	NaN	NaN
8.1350005e6	NaN	NaN	NaN
8.1450005e6	NaN	NaN	NaN
8.1550005e6	0.005761663856098929	0.0030916245081506455	0.007251264755480606
8.1650005e6	0.010593220338983052	0.004413841807909605	0.011228813559322032
8.1750005e6	0.014697488584474885	0.016362252663622526	0.014383561643835615
8.1850005e6	0.003979624323463865	0.003183699458771092	0.0049665711556829036
8.1950005e6	0.0017985611510791361	0.0	0.0026378896882493998
8.2050005e6	0.010135529851618181	0.006951746699380769	0.01086575534525061
8.2150005e6	0.006267484398536691	0.001291155584247902	0.007510221648375296
8.2250005e6	0.013243936760201969	0.009601854151146427	0.015495406009436306
8.2350005e6	0.0089458227065461	0.00881057268722467	0.009768915681273667
8.2450005e6	0.00783032565857706	0.005807923667288945	0.009458618543870567
8.2550005e6	0.013110347258945887	0.000661025912215759	0.010876079675656621
8.2650005e6	0.008616108707204128	0.0040613375844530475	0.008198588020951946
8.2750005e6	0.01159352629940865	0.008403361344537815	0.01176470588235294
8.2850005e6	0.01045864517367108	0.008299750527729802	0.013106889272692384
8.2950005e6	0.009671824973319103	0.012006403415154748	0.00976520811099253
8.3050005e6	0.015133171912832928	0.01715092816787732	0.00940274414850686
8.3150005e6	0.009013980868285506	0.011589403973509932	0.008094186902133923
8.3250005e6	0.0088008800880088	0.00855085508550855	0.0061406140614061406
8.3350005e6	0.010712814173877214	0.008549649773382777	0.009322208487845075
8.3450005e6	0.009214485278315065	0.007817537072856222	0.00789813023855577
8.3550005e6	0.016695381081302814	0.017802937074411357	0.018360817130199363
8.3650005e6	0.01094018727307472	0.011210905153194471	0.011159946493407225
8.3750005e6	0.011852154937261319	0.011292962356792146	0.010376432078559737
8.3850005e6	0.009510869565217388	0.011496655518394648	0.006744704570791527
8.3950005e6	0.011158935118762951	0.010122748286306393	0.01029810298102981
8.4050005e6	0.011972498814604077	0.011557610241820768	0.00948316737790422
8.4150005e6	0.011525704809286904	0.012603648424543949	0.009950248756218905
8.4250005e6	0.014447813303932376	0.013781697905181918	0.01141124586549063
8.4350005e6	0.011117445838084376	0.011339161282148737	0.009628784999366527
8.4450005e6	0.013244392884764112	0.01148491879350348	0.011013147718484145
8.4550005e6	0.010022659926791007	0.008279588635175179	0.009191795944454129
8.4650005e6	0.011982722586038734	0.008383261344108495	0.007960614927314107
8.4750005e6	0.012939506442454686	0.011610977651597874	0.004557035742884182
8.4850005e6	0.01287878787878788	0.014436026936026934	0.011767676767676767
8.4950005e6	0.008934144818976277	0.008778089887640448	0.008083645443196003
8.5050005e6	0.008728859792689581	0.0063761593016912164	0.0075559192580469175
8.5150005e6	0.009078275924913433	0.00906688536540915	0.006952797521414251
8.5250005e6	0.01847429053104805	0.011894726983234993	0.014816896131872252
8.5350005e6	0.010340409956076135	0.009150805270863836	0.008174719375305027
8.5450005e6	0.013510282161645142	0.012155268611509645	0.010489399011637174
8.5550005e6	0.008776072412436052	0.008658008658008658	0.007823691460055097
8.5650005e6	0.008854738382729602	0.008781558726673985	0.006220270764727406
8.5750005e6	0.00965222516946655	0.008694370763336281	0.007574417919245505
8.5850005e6	0.008637925648234927	0.006872852233676976	0.009347079037800689
8.5950005e6	0.009448656909422206	0.00914006935872568	0.008852054311408923
8.6050005e6	0.011276905925735358	0.01196295343452534	0.008729954549352544
8.6150005e6	0.008223840807388364	0.007569265924021708	0.0038084356850423694
8.6250005e6	0.011388370646766172	0.012360074626865671	0.0107379767827529
8.6350005e6	0.00865777194517352	0.008092738407699038	0.010382035578885972
8.6450005e6	0.009527314360484136	0.010140660778541054	0.010647693817468107
8.6550005e6	0.010437500000000002	0.011250000000000001	0.01025
8.6650005e6	0.011210096510764662	0.01002227171492205	0.010126206384558278
8.6750005e6	0.013443935926773455	0.014378337147215864	0.012585812356979403
8.6850005e6	0.013860369609856267	0.01319146288345467	0.014261713645697218
8.6950005e6	0.01270513499205929	0.012263984471501677	0.010587612493382742
8.7050005e6	0.011761079748231784	0.011615080137564078	0.012173123093893973
8.7150005e6	0.009408602150537635	0.0070208728652751415	0.01111954459203036
8.7250005e6	0.012468162024484426	0.00961301454276559	0.01357324788431517
8.7350005e6	0.0065169162506932875	0.005546311702717694	0.007733143174074953
8.7450005e6	0.006009174311926605	0.005474006116207952	0.005211009174311927
8.7550005e6	0.008053055423969682	0.007263540186325596	0.0072477498815727145
8.7650005e6	0.012307857680318175	0.012200365473503172	0.013372030527786733
8.7750005e6	0.012226277372262775	0.010178426601784264	0.00867802108678021
8.7850005e6	0.013504864311315925	0.004821641918416112	0.0037207714627069464
8.7950005e6	0.020359848484848484	0.00462962962962963	0.0011994949494949494
8.8050005e6	0.01957966015076019	0.006196499297304203	0.00288744090967165
8.8150005e6	0.022006172839506174	0.011790123456790121	0.0018024691358024694
8.8250005e6	0.018287341217696006	0.00985545335085414	0.0019272886552781433
8.8350005e6	0.014126652748782184	0.005984690327070285	0.0013917884481558806
8.8450005e6	0.015175359712230219	0.005770383693045563	0.00275779376498801
8.8550005e6	0.014910264828189974	0.015047056248632085	0.00660976143576275
8.8650005e6	0.010219834506607387	0.011732740521180686	0.005903421020130913
8.8750005e6	0.010754100274324404	0.01266561606256931	0.005474814685110606
8.8850005e6	0.015944444444444452	0.0038148148148148147	0.0008888888888888889
8.8950005e6	0.013538037166085948	0.0015243902439024389	0.009088269454123114
8.9050005e6	0.015886859566317805	0.0011970723031671112	0.007674943566591422
8.9150005e6	0.013419281602205464	0.0021892483580637314	0.003243330900835158
8.9250005e6	0.013937181270282801	0.008576726935558646	0.0012749188687992583
8.9350005e6	0.014092989641050352	0.011041516100538024	0.001895125672528708
8.9450005e6	0.008873281981573783	0.009666213562905904	0.0004984141368373358
8.9550005e6	0.0022397281433426002	0.0032437442075996296	0.0004633920296570899
8.9650005e6	0.010103244837758112	0.009587020648967551	0.004660766961651917
8.9750005e6	0.011370601936986635	0.012136815005516735	0.0006129704548240774
8.9850005e6	0.009003283550471348	0.007414468806270523	0.0011545387141192673
8.9950005e6	0.015740380878352122	0.011335665241611607	0.0006866174374919031
9.0050005e6	0.017751055758356598	0.005940877532030635	0.002175935867153389
9.0150005e6	0.009062850729517395	0.005331088664421998	0.003501683501683501
9.0250005e6	0.01168567046742682	0.007934920317396814	0.01206908048276322
9.0350005e6	0.009948353230039793	0.005249343832020997	0.009211751756836846
9.0450005e6	0.010078721374045802	0.008190203562340967	0.011307251908396944
9.0550005e6	0.014340588988476314	0.013017498932991887	0.013896713615023473
9.0650005e6	0.011899466192170818	0.008303677342823251	0.011032028469750892
9.0750005e6	0.017901065864990434	0.01043090097476542	0.010476450760681428
9.0850005e6	0.01811506981222918	0.009348419194350826	0.014299470389985554
9.0950005e6	0.011930618401206633	0.0014479638009049776	0.013695324283559577
9.1050005e6	0.012084909625893231	0.006515342580916351	0.015510718789407315
9.1150005e6	0.013083735909822867	0.011559696342305038	0.01380262249827467
9.1250005e6	0.012149750029066389	0.011800953377514243	0.010231368445529592
9.1350005e6	0.005574136008918616	0.004459308807134894	0.006465997770345596
9.1450005e6	0.006709451575262544	0.0069233761182419295	0.005320886814469078
9.1550005e6	0.0074401958937653015	0.007659948515100144	0.0054749795943994485
9.1650005e6	0.02350965575146935	0.023089840470193117	0.019983207388748946
9.1750005e6	0.010351966873706002	0.014492753623188406	0.004140786749482401
9.1850005e6	0.01026365348399247	0.008757062146892656	0.008851224105461396
9.1950005e6	0.00887812752219532	0.009954264191552325	0.007586763518966909
9.2050005e6	0.012625289128758673	0.012239784117193522	0.011359547674119763
9.2150005e6	0.012512147716229353	0.011384145494932668	0.012508676940163823
9.2250005e6	0.011241970021413276	0.013204853675945753	0.006138472519628836
9.2350005e6	0.01030539578197754	0.012325390304026294	0.008792111750205422
9.2450005e6	0.012801347760060743	0.01231492027334852	0.010354973424449508
9.2550005e6	0.010606377782429698	0.011304165794431652	0.007591933570581258
9.2650005e6	0.01162902914495271	0.009264620729588882	0.00930322331596217
9.2750005e6	0.011883408071748876	0.013991031390134528	0.008932735426008968
9.2850005e6	0.010855884203901827	0.01300608349066499	0.006181385917068737
9.2950005e6	0.010647905377847697	0.012002563654372779	0.009334032511798639
9.3050005e6	0.013940796108441594	0.011745862253069943	0.01003737319807795
9.3150005e6	0.010285511615534669	0.008393923272447834	0.008772240941065202
9.3250005e6	0.010870186264426923	0.011741515255399383	0.005347960233116214
9.3350005e6	0.013368231453337836	0.008049082517167622	0.007519981988067096
9.3450005e6	0.011478967962827097	0.011066275372951823	0.011910002445585719
9.3550005e6	0.016697588126159554	0.008348794063079777	0.012705908809804914
9.3650005e6	0.015136590491200424	0.008898082479642763	0.009705805095876015
9.3750005e6	0.01385629679293776	0.010112861772265058	0.012515364845234103
9.3850005e6	0.008102807597027249	0.007707129094412332	0.005326176713459949
9.3950005e6	0.015203128942720162	0.006939187484229119	0.009235427706283121
9.4050005e6	0.014984047402005471	0.010521118201154665	0.01212397447584321
9.4150005e6	0.007812500000000002	0.0071894171779141106	0.007106339468302658
9.4250005e6	0.010187753360358437	0.010845601308584028	0.008576914870919565
9.4350005e6	0.016875981161695447	0.008320251177394034	0.009167974882260597
9.4450005e6	0.012040235724446255	0.008534850640113797	0.008467113730271624
9.4550005e6	0.0111388426696247	0.008904911567141184	0.010772169840389473
9.4650005e6	0.01714462166371301	0.013049782503624938	0.011513882176037809
9.4750005e6	0.009335154826958104	0.009664035620319774	0.007974094312892126
9.4850005e6	0.01092896174863388	0.011425732737208148	0.006756085444610034
9.4950005e6	0.012618537779137353	0.012491077801570306	0.005118792699092485
9.5050005e6	0.016087288983001	0.011028763013940355	0.00704664431504029
9.5150005e6	0.013453383503553726	0.008540882756973065	0.008696171534372575
9.5250005e6	0.015751114323575472	0.011173352608119504	0.01010721599807252
9.5350005e6	0.010344328703703701	0.004557291666666666	0.012731481481481484
9.5450005e6	0.009990686648039962	0.005545677758022182	0.011565489797646263
9.5550005e6	0.009818181818181818	0.006060606060606061	0.008581818181818182
9.5650005e6	0.0055486284289276815	0.0043225270157938485	0.005004156275976724
9.5750005e6	0.008628022846032321	0.0064406367723903275	0.007279134767286425
9.5850005e6	0.008201181592039801	0.00792910447761194	0.005503731343283582
9.5950005e6	0.0047647741474736655	0.003682378146759507	0.0036422067487948584
9.6050005e6	0.011031255223132209	0.008496295058220513	0.010195554069864617
9.6150005e6	0.009099199933673257	0.0024457986154292582	0.007975790739128633
9.6250005e6	0.014601710772520716	0.003586385102022632	0.005871870266417179
9.6350005e6	0.015300099881957685	0.0028148551711613544	0.0022882048488150368
9.6450005e6	0.014972841623785016	0.004288164665523156	0.0018010291595197256
9.6550005e6	0.01637222776273923	0.0047727596523721326	0.0012727359072992356
9.6650005e6	0.013888888888888888	0.004038085522400748	0.0035875201904276123
9.6750005e6	0.014114326040931546	0.004187250058809692	0.0034250764525993885
9.6850005e6	0.012475549830637853	0.0038643194504079004	0.0044368112208386995
9.6950005e6	0.014626395818484203	0.0043062485150867184	0.007424566405321928
9.7050005e6	0.014117272147864882	0.0044401954535797745	0.0016146165285744636
9.7150005e6	0.00943118184497495	0.003178813523641109	0.0032082859669066567
9.7250005e6	0.012028340748063929	0.013140550337782173	0.007678365463832592
9.7350005e6	0.01240654807940191	0.010505284867233823	0.004279453467388502
9.7450005e6	0.012772369031061657	0.011682892906815021	0.0025405656003708857
9.7550005e6	0.012598704640227136	0.011711471919084377	0.0033714843403424718
9.7650005e6	0.013016446048937024	0.005415162454873647	0.009995988768551945
9.7750005e6	0.013475983084011866	0.006091018115255948	0.009770876727892445
9.7850005e6	0.012620748974460765	0.0029773719730051616	0.006298795818446473
9.7950005e6	0.013744622809778619	0.0034361557024446543	0.00931696569090337
9.8050005e6	0.01706642066420664	0.004612546125461255	0.011029110291102909
9.8150005e6	0.015143191972460265	0.005236944261334506	0.011616494543323811
9.8250005e6	0.013170652876535233	0.008484162895927601	0.007627666451195864
9.8350005e6	0.011898122327570178	0.008133482059862427	0.009072318274772262
9.8450005e6	0.015689251597393563	0.010533308028088821	0.012741190611754287
9.8550005e6	0.011334864276040748	0.01086380498145204	0.008337749514220104
9.8650005e6	0.009404583956153465	0.00473343298455406	0.005132037867463877
9.8750005e6	0.01490501861121807	0.008118341676293158	0.005634706712873829
9.8850005e6	0.011003521126760563	0.006125293427230047	0.009565727699530516
9.8950005e6	0.011564914264179387	0.006783493499152062	0.009591106086301112
9.9050005e6	0.010269654202434648	0.007032348804500703	0.00835152044231049
9.9150005e6	0.007430535385806951	0.0045018878884693575	0.007851679736663763
9.9250005e6	0.006068444090728213	0.0036476986337710573	0.0065791218994561635
9.9350005e6	0.01258503401360544	0.0006802721088435375	0.013484504913076343
9.9450005e6	0.011677877428998505	0.007987668161434978	0.009809417040358743
9.9550005e6	0.009234763864393493	0.007887517146776407	0.00832843425436018
9.9650005e6	0.012650882079851442	0.014995357474466108	0.01073351903435469
9.9750005e6	0.014585483316133472	0.017922256621947023	0.008778809769521844
9.9850005e6	0.008647400146470622	0.005267308884006536	0.009520590389273841
9.9950005e6	0.008709219858156031	0.006808510638297872	0.008737588652482269
1.00050005e7	0.006791907514450868	0.007273603082851639	0.00594412331406551
1.00150005e7	0.009105341800522974	0.006319262856431329	0.009675009338812102
1.00250005e7	0.008218125960061445	0.00729646697388633	0.008187403993855608
1.00350005e7	0.009651374184579188	0.0067907175703133356	0.006908352047909314
1.00450005e7	0.006888888888888889	0.005401709401709402	0.0058393162393162385
1.00550005e7	0.00942822384428224	0.007772370911057042	0.007015409570154096
1.00650005e7	0.01103169670602859	0.0053863683447275745	0.00799668531178786
1.00750005e7	0.012583054036573173	0.0068207208796377955	0.0029164461692244375
1.00850005e7	0.016723640994704744	0.006200147462966686	0.003458676855017092
1.00950005e7	0.011676499508357913	0.008603736479842675	0.009205998033431662
1.01050005e7	0.009862270260409539	0.007502166279016738	0.006120308295708488
1.01150005e7	0.009022488211824447	0.0064154878491113525	0.008433079434167575
1.01250005e7	0.004895631590273296	0.004389928986442866	0.0049580374435119435
1.01350005e7	0.00577536136949212	0.006048299052360365	0.004716363159963318
1.01450005e7	0.017858331668996738	0.016576792490513283	0.015844484388522734
1.01550005e7	0.009544127554457668	0.010330114529530652	0.008593457594131297
1.01650005e7	0.008672754505483885	0.008793544958206504	0.005256800502488283
1.01750005e7	0.006858540876353841	0.005387871790642696	0.003166749134092033
1.01850005e7	0.00638412519913785	0.006114703401743041	0.004526286196232781
1.01950005e7	0.012636999244142105	0.009070294784580499	0.010619803476946332
1.02050005e7	0.005129662714525472	0.006415462075686211	0.003681446591954956
1.02150005e7	0.005770066253937223	0.007032692516563484	0.004931030737482351
1.02250005e7	0.007891987020843644	0.01072430292031018	0.006104603200791949
1.02350005e7	0.005697256551845034	0.009203260583749671	0.0025243229029713386
1.02450005e7	0.0062242248358026575	0.007866198258744463	0.0039916501196476765
1.02550005e7	0.010973829631946616	0.006047336044208112	0.008434991137524765
1.02650005e7	0.011754587155963302	0.009652140672782875	0.009059633027522936
1.02750005e7	0.010281665802661138	0.011361672714705374	0.0073958873336789355
1.02850005e7	0.006091040126470451	0.0043474217696563905	0.004510159482959037
1.02950005e7	0.008194272054429276	0.008619500758516066	0.0008182779386751254
1.03050005e7	0.003966718266253869	0.0046439628482972135	0.0029024767801857586
1.03150005e7	0.008426966292134831	0.009336543606206527	0.007319422150882824
1.03250005e7	0.013989448279732841	0.013245776505584554	0.010742549250715607
1.03350005e7	0.01166509384502464	0.012844710076543987	0.007696340568312887
1.03450005e7	0.006701129618992915	0.006605399195864447	0.006267151700810519
1.03550005e7	0.007701576136511658	0.006936303243454474	0.005744431418522861
1.03650005e7	0.005840511615766117	0.0022187418428608716	0.006708431219002871
1.03750005e7	0.011509420130488968	0.009126896855069276	0.01057107250201598
1.03850005e7	0.019733848953594178	0.005194115862905672	0.01067637245981195
1.03950005e7	0.015669014084507046	0.010015649452269171	0.008810641627543036
1.04050005e7	0.014130591111750324	0.0051776211707176755	0.011726353132940218
1.04150005e7	0.01163640158630766	0.006992277186391151	0.009016906700062617
1.04250005e7	0.012313011572114028	0.0093847022297488	0.008876658199266158
1.04350005e7	0.015945624644647747	0.008631829224169123	0.012198273634155165
1.04450005e7	0.007896559071055713	0.005566208586342814	0.005401086609140302
1.04550005e7	0.007305596830113919	0.007181773155027243	0.005052005943536404
1.04650005e7	0.01532306763285024	0.015977254428341386	0.009108293075684377
1.04750005e7	0.01855140186915888	0.006542056074766356	0.004124610591900311
1.04850005e7	0.013706761642652852	0.0035615994819491663	0.003626355836166424
1.04950005e7	0.01387174916586681	0.005073358014534485	0.009753645047762693
1.05050005e7	0.011111111111111113	0.004988662131519274	0.005636540330417881
1.05150005e7	0.012529355918652877	0.004597011942237545	0.005746264927796932
1.05250005e7	0.007012461488941004	0.006345702855566285	0.0051961190049202195
1.05350005e7	0.010955523843501009	0.008383874420264002	0.009644428588417171
1.05450005e7	0.008057414582599506	0.006633791241047317	0.007350005870611718
1.05550005e7	0.009241387377902553	0.009241387377902555	0.006585950751593846
1.05650005e7	0.006116936765173182	0.007490126651232466	0.00435789186980798
1.05750005e7	0.00820765363701652	0.008156355801785165	0.007253513901713349
1.05850005e7	0.019607843137254905	0.01252723311546841	0.014021164021164023
1.05950005e7	0.019424336435711828	0.013340227507755945	0.009527749052051017
1.06050005e7	0.014437462597247154	0.008153800119688808	0.010846798324356671
1.06150005e7	0.008329919431926807	0.005098092767080887	0.008530201647776412
1.06250005e7	0.008220211161387634	0.0036701860231272	0.010417295123177477
1.06350005e7	0.010834043762432508	0.009981528843421428	0.008226768968456947
1.06450005e7	0.011222239722790989	0.007481493148527327	0.009912322150469891
1.06550005e7	0.01422569666028505	0.008083386513507764	0.013486492235694536
1.06650005e7	0.009429414100164481	0.006012137711984573	0.007010379445295219
1.06750005e7	0.017105744603000368	0.006716847002247661	0.0060007317965605576
1.06850005e7	0.01446197411003236	0.003438511326860841	0.0048813376483279386
1.06950005e7	0.010613007301749024	0.0025895737816267615	0.004805569706231958
1.07050005e7	0.020451770451770452	0.0032269317983603697	0.009000523286237572
1.07150005e7	0.038497390007457125	0.00447427293064877	0.016107382550335572
1.07250005e7	0.014869976359338061	0.007139479905437353	0.008434988179669032
1.07350005e7	0.011432506887052342	0.008347107438016529	0.008694214876033057
1.07450005e7	0.015051546391752579	0.010240549828178692	0.011202749140893474
1.07550005e7	0.011743854767110581	0.010004637911614656	0.010468429073080236
1.07650005e7	0.014340879613253156	0.011643674095035963	0.013371064732932437
1.07750005e7	0.004365208877284595	0.002882941688424717	0.004460400348128808
1.07850005e7	0.005059237912263849	0.005123278898495037	0.0038296509766250404
1.07950005e7	0.0063055887428647315	0.004480286738351254	0.005349794238683128
1.08050005e7	0.012395787626151821	0.006216176685680854	0.010677197601287111
1.08150005e7	0.011966756088580298	0.007863868286781338	0.006364736205354795
1.08250005e7	0.0069693212087811145	0.0036970698998805922	0.004004776338752641
1.08350005e7	0.00885257065032346	0.006955591225254146	0.007451724305656889
1.08450005e7	0.012577123872804933	0.007857406528502876	0.012403100775193795
1.08550005e7	0.012391250310713399	0.010539398458861544	0.012736763609246832
1.08650005e7	0.011937038710649195	0.01133453833408646	0.012516945323090828
1.08750005e7	0.010145105755041812	0.010411542875881292	0.007493031644531891
1.08850005e7	0.011855923859533967	0.011213215184334319	0.01091784268679576
1.08950005e7	0.008716475095785442	0.006226053639846743	0.009492337164750956
1.09050005e7	0.007942203722309936	0.00789435912157313	0.006459021099468925
1.09150005e7	0.010267579340385812	0.011693632026550507	0.007104335200165941
1.09250005e7	0.013630229419703101	0.012078272604588394	0.01167341430499325
1.09350005e7	0.009066930431915593	0.010687987690955051	0.009748323991647432
1.09450005e7	0.010589046493301814	0.011721828211189911	0.012667454688731285
1.09550005e7	0.011211020808115743	0.013314888466194016	0.012288892731569544
1.09650005e7	0.013784661237958379	0.011602533397200488	0.01327372398743946
1.09750005e7	0.009935283930361865	0.010482180293501049	0.009187858900738309
1.09850005e7	0.015288198166011666	0.01586876265332857	0.011349291413600093
1.09950005e7	0.007385668867693813	0.006627537295182197	0.008256297383223282
1.10050005e7	0.009611573523583035	0.007502406432251853	0.009818243587565823
1.10150005e7	0.010410232653901586	0.009059089973234506	0.009923821288861438
1.10250005e7	0.012000000000000004	0.011944444444444443	0.008933333333333333
1.10350005e7	0.005506496142915145	0.005430369468128298	0.0030856678846934633
1.10450005e7	0.010683110028420628	0.010809987819732034	0.008272431993503856
1.10550005e7	0.010037797746398517	0.008985879332477536	0.009927257167308516
1.10650005e7	0.009996947496947501	0.011141636141636142	0.005006105006105005
1.10750005e7	0.012877687893244833	0.010647860056696398	0.011726474452050061
1.10850005e7	0.010536101642392317	0.009193265158558001	0.01088730503047206
1.10950005e7	0.010774410774410775	0.006397306397306397	0.010062530062530068
1.11050005e7	0.011657764995891539	0.011983018351136675	0.008066283210079428
1.11150005e7	0.01381355319302814	0.010812179069935634	0.009792435090764447
1.11250005e7	0.010172539762828078	0.01079076041139774	0.007946945427977295
1.11350005e7	0.010136937577805441	0.005542711482601222	0.00946114173928508
1.11450005e7	0.01711153990459345	0.004529131157206411	0.008007718282682104
1.11550005e7	0.01271718389073014	0.009591242342070904	0.010635733654715275
1.11650005e7	0.016557166591149378	0.019256909832351607	0.011055731762573628
1.11750005e7	0.010959383753501402	0.0051820728291316525	0.010896358543417367
1.11850005e7	0.014817581870252769	0.01786826049059893	0.01044701780600174
1.11950005e7	0.008324924318869829	0.0069626639757820385	0.00643121426168853
1.12050005e7	0.009380417155958172	0.005647821953810882	0.007191187160990886
1.12150005e7	0.00649254363667175	0.004469581426876801	0.005049991526859854
1.12250005e7	0.0068240544984731035	0.005755226685459244	0.006192154099130843
1.12350005e7	0.009588340577857325	0.008672121367084291	0.00874456660700588
1.12450005e7	0.009086799276672693	0.010427968655816758	0.009391199517781796
1.12550005e7	0.008708003952569168	0.007822793148880104	0.008547430830039527
1.12650005e7	0.008025802580258024	0.007500750075007501	0.0072407240724072395
1.12750005e7	0.011495375797837699	0.007522469714732319	0.011072033346359256
1.12850005e7	0.01336963097398669	0.012129461584996976	0.012062915910465823
1.12950005e7	0.009055433259955973	0.00810486291775065	0.009285571342805683
1.13050005e7	0.007447335811648081	0.007806691449814125	0.0072664188351920685
1.13150005e7	0.012189512419503215	0.008203005213124807	0.009736277215578043
1.13250005e7	0.012029593382267272	0.009087731562390773	0.013328672958173134
1.13350005e7	0.011280788177339901	0.008998357963875206	0.01083743842364532
1.13450005e7	0.014119691539046375	0.010535462148365376	0.01157814706201803
1.13550005e7	0.012253529887416806	0.010885115382223053	0.011432481184300552
1.13650005e7	0.009149357072205738	0.0038328387734915923	0.011226508407517311
1.13750005e7	NaN	NaN	NaN
1.13850005e7	0.009552042160737812	0.008454106280193238	0.009530083443126922
1.13950005e7	0.005360032362459546	0.006270226537216828	0.004126213592233008
1.14050005e7	0.012174643157010917	0.010915197313182199	0.011235783527974965
1.14150005e7	0.014799232359019782	0.011366991437850605	0.01685857691172129
1.14250005e7	0.013536539189700868	0.006247633472169632	0.011700113593335858
1.14350005e7	0.014700109907363796	0.008086041764798243	0.011289056366776573
1.14450005e7	0.010651385651385651	0.00518000518000518	0.009013209013209013
1.14550005e7	0.01466726686173006	0.006602145697351639	0.010878535524045312
1.14650005e7	0.009964995483288165	0.01129177958446251	0.009146341463414635
1.14750005e7	0.00911519112079249	0.009698667081582906	0.007489238110056532
1.14850005e7	0.010773763771457853	0.00873686907507046	0.01134511913912375
1.14950005e7	0.009372177055103887	0.007904245709123759	0.0075751709898051345
1.15050005e7	0.006059142752023547	0.007358351729212657	0.004286239882266373
1.15150005e7	0.011240488817154714	0.011836138651909923	0.010744754438551996
1.15250005e7	0.008047913157402208	0.006363466217480816	0.00583941605839416
1.15350005e7	0.006066622545775425	0.007831458195455549	0.004412089124200309
1.15450005e7	0.009349289454001495	0.009536275243081526	0.007541760159561208
1.15550005e7	0.00699129754571233	0.006844626967830253	0.006355725041556663
1.15650005e7	0.008345943962947678	0.008162516623102673	0.008841197780529188
1.15750005e7	0.0070276361048511446	0.006147946072035741	0.006665875934052901
1.15850005e7	0.010653409090909094	0.01057449494949495	0.00975378787878788
1.15950005e7	0.008970727101038715	0.004446018256216557	0.00769593956562795
1.16050005e7	0.010934420116136594	0.01161365936817431	0.009237653827712963
1.16150005e7	0.010664101706256278	0.008447641351622617	0.01265752202520352
1.16250005e7	0.008583690987124463	0.006080114449213162	0.010675965665236053
1.16350005e7	0.014081399574313454	0.011758293100763123	0.0137361781653948
1.16450005e7	0.007816439737771056	0.0072491174987392845	0.00708522440746344
1.16550005e7	0.007944557133198108	0.007505070993914807	0.005422582826233942
1.16650005e7	0.010775081492212962	0.004648074369189906	0.010068815646504888
1.16750005e7	0.01728347468517091	0.008224106913389874	0.013852480082241068
1.16850005e7	0.01960257787325457	0.010920157536698888	0.011815252416756176
1.16950005e7	0.010854423032273042	0.010215927559786394	0.01066480922529216
1.17050005e7	0.015285204991087343	0.01229946524064171	0.011241830065359476
1.17150005e7	0.013667696695982884	0.004159733777038269	0.0043102765232548934
1.17250005e7	0.009433636865342166	0.007933222958057396	0.0077952538631346595
1.17350005e7	0.008193051575931231	0.010148042024832856	0.00622015281757402
1.17450005e7	0.011817689286198023	0.015440877691995125	0.007639171068671273
1.17550005e7	0.010390457552884168	0.010437051532941945	0.010157487652595283
1.17650005e7	0.014121550538156509	0.012664886299263574	0.012252164764910579
1.17750005e7	0.007094109195402299	0.006645114942528736	0.007710727969348659
1.17850005e7	0.009321475625823453	0.008300395256916995	0.008853754940711464
1.17950005e7	0.01109646231597451	0.0052003222734930046	0.007646671061305208
1.18050005e7	0.009769990626577256	0.006128776407815993	0.006604657870069941
1.18150005e7	0.016309523809523815	0.010634920634920636	0.01511111111111111
1.18250005e7	0.012331725939320875	0.010900140646976092	0.011392405063291138
1.18350005e7	0.007487878229914685	0.006475173387344258	0.006653163935432394
1.18450005e7	0.012496388327073097	0.008716170663584705	0.010440142540691514
1.18550005e7	0.013587469333836573	0.010253506950997042	0.011989683588098383
1.18650005e7	0.013363774733637748	0.010898021308980212	0.012359208523592081
1.18750005e7	0.018936108701936977	0.0022164402042979666	0.006090392213549195
1.18850005e7	0.01381208195080845	0.005345762890398694	0.010596724074366673
1.18950005e7	0.009495651085664226	0.003973468493836431	0.011213315812527375
1.19050005e7	0.008571738188123103	0.0051148677936714345	0.009709579540528828
1.19150005e7	0.007845838059741803	0.003673094582185491	0.0072057473126991844
1.19250005e7	0.00975848395900922	0.009475256192388898	0.011463000154487871
1.19350005e7	0.008243894851454348	0.005107066936278323	0.00943640794317416
1.19450005e7	0.007359354557348454	0.006577990987062072	0.006120075592382614
1.19550005e7	0.008065129726850792	0.005287986000152171	0.008719470440538689
1.19650005e7	0.007721575649059982	0.006490599820948971	0.006729334527006866
1.19750005e7	0.009399700918607137	0.008189133376059247	0.00991241187780389
1.19850005e7	0.009201228878648235	0.008233486943164363	0.009806451612903225
1.19950005e7	0.009976525821596244	0.009683098591549295	0.008283031522468141
1.20050005e7	0.019047619047619046	0.022222222222222223	0.018835978835978835
1.20150005e7	0.007383966244725743	0.0031645569620253164	0.0109704641350211
1.20250005e7	0.016129032258064512	0.02150537634408602	0.019354838709677417
1.20350005e7	0.009485094850948507	0.00880758807588076	0.01029810298102981
1.20450005e7	0.007340777502067827	0.006492969396195203	0.007394540942928038
1.20550005e7	0.00966943535531504	0.008683614397180973	0.009782699890930448
1.20650005e7	0.00701530612244898	0.005952380952380952	0.00534297052154195
1.20750005e7	0.011668321747765642	0.00974428997020854	0.010294604435617345
1.20850005e7	0.010966352820961976	0.009853295379899278	0.009138019122691774
1.20950005e7	0.012195943669564049	0.006906542685802844	0.007829661074051612
1.21050005e7	0.0159539035438316	0.01025845989874767	0.011803890221156408
1.21150005e7	0.015823274528009905	0.014469204580625193	0.013463324048282266
1.21250005e7	0.010862594195927533	0.007508951953396396	0.008348030570252792
1.21350005e7	0.00974589133168553	0.00782706734313343	0.008299726811499934
1.21450005e7	0.005894627021387585	0.004642670839853938	0.005352112676056338
1.21550005e7	0.00711766187956664	0.003086419753086419	0.007823129251700681
1.21650005e7	0.007812499999999999	0.005267518939393939	0.010120738636363638
1.21750005e7	0.011441950874712848	0.01257583789833304	0.009424515520998999
1.21850005e7	0.014538006983615364	0.01541095890410959	0.012516787536932581
1.21950005e7	0.00695142378559464	0.007370184254606366	0.005248464544946957
1.22050005e7	0.010138931453672489	0.007891510879558687	0.009388088670957195
1.22150005e7	0.009842387659289069	0.00932260228034876	0.005191146881287727
1.22250005e7	0.008304521727340518	0.006236865297267981	0.004243780082706258
1.22350005e7	0.013932427725531172	0.009447927551375827	0.003935910832462556
1.22450005e7	0.018299605957389973	0.009583917718560073	0.0017498163360715954
1.22550005e7	0.00611379138246548	0.004990850108135086	0.005811567681472856
1.22650005e7	0.009654376442697612	0.006425853141181608	0.007898184540520306
1.22750005e7	0.011589669554058392	0.007539300609560475	0.009624639076034648
1.22850005e7	0.01665860929820321	0.009346547417613408	0.00639755055998711
1.22950005e7	0.01298139333621809	0.006514736285398337	0.006413769892783306
1.23050005e7	0.008464656845951808	0.0067089185794221755	0.006611853374443303
1.23150005e7	0.009919715917863206	0.004065668262055479	0.006031598991302557
1.23250005e7	0.012056953463203464	0.006933170995670995	0.009307359307359304
1.23350005e7	0.009707163376888149	0.003938467241219535	0.009730330831248264
1.23450005e7	0.01328369905956113	0.007575757575757577	0.01050156739811912
1.23550005e7	0.01370457108162026	0.011492757394396739	0.01295862607338017
1.23650005e7	0.014339250493096646	0.004575936883629191	0.015889546351084815
1.23750005e7	0.011139633643912022	0.005926348481967421	0.010077961589655828
1.23850005e7	0.014688632970782683	0.007517594369801664	0.011601620814672638
1.23950005e7	0.013613231552162852	0.0035623409669211198	0.005521628498727736
1.24050005e7	0.009505598048996786	0.004156967076820752	0.010597494734508368
1.24150005e7	0.013516285175157928	0.002789400278940028	0.005431126425465584
1.24250005e7	0.01468766589984074	0.0059281543089718634	0.0031852769421341354
1.24350005e7	0.0096875	0.0019642857142857144	0.010273809523809524
1.24450005e7	0.013964497041420118	0.00378698224852071	0.010256410256410256
1.24550005e7	0.008745710173807151	0.006836045610539135	0.00778257500276763
1.24650005e7	0.014541255675591046	0.014247690621575075	0.014435572256145297
1.24750005e7	0.010814620394672889	0.007533780499659765	0.010109847380188587
1.24850005e7	0.009681989924433249	0.0032535684298908474	0.0054575986565910985
1.24950005e7	0.013143740755681053	0.003327954820492134	0.007610595670297165
1.25050005e7	0.012843759443940771	0.006497431248111213	0.010411000302206106
1.25150005e7	0.010925925925925927	0.0053561253561253555	0.011555555555555557
1.25250005e7	0.012747029673413339	0.0071944593707087	0.013541106931757118
1.25350005e7	0.01241885407846458	0.004751152507291373	0.013002163891240948
1.25450005e7	0.011843663639952625	0.008784050532964865	0.010330306619292011
1.25550005e7	0.012811166909660351	0.005210864517522544	0.012938063610346131
1.25650005e7	0.01295683679899181	0.012641776937618148	0.005592312539382484
1.25750005e7	0.01159545804464973	0.007217090069284064	0.010816012317167053
1.25850005e7	0.009888059701492534	0.007006633499170813	0.009436152570480928
1.25950005e7	0.013292628633212492	0.005628696813585194	0.00852254658780131
1.26050005e7	0.007498904126745569	0.003976454380361952	0.008466403657085604
1.26150005e7	0.006025548324897566	0.004880694143167028	0.005664015425403711
1.26250005e7	0.007227407238788981	0.008043098869413462	0.006328249487821536
1.26350005e7	0.00881784506361733	0.008348096848660546	0.00853599613464326
1.26450005e7	0.011508572106543276	0.008898380494749955	0.0033101975440469828
1.26550005e7	0.018986060500896528	0.007981953843484296	0.0038752964312568686
1.26650005e7	0.012441648864625364	0.00866366009969143	0.006551151198670781
1.26750005e7	0.019616445224367018	0.005180914180663491	0.0030416980028411473
1.26850005e7	0.014673176023867647	0.0068619473826959584	0.0025603471657173857
1.26950005e7	0.010071227047777622	0.006220803848110633	0.004634383238518108
1.27050005e7	0.008809127164420213	0.004089050431621989	0.006047756070473017
1.27150005e7	0.00917377924867909	0.008941531672763165	0.0104046914010335
1.27250005e7	0.009309649785840262	0.004887881078357268	0.008939279415469892
1.27350005e7	0.005853554704129415	0.0050612553805401824	0.005307222931744005
1.27450005e7	0.006999901409839297	0.0036231884057971015	0.004978803115449077
1.27550005e7	0.010341151385927503	0.008955223880597015	0.008860459606728264
1.27650005e7	0.008044744100520992	0.008478904893247523	0.003473286341812238
1.27750005e7	0.006438850831076415	0.007487653337581648	0.00673357761138548
1.27850005e7	0.005239446435682995	0.005202110712863401	0.005545599362803664
1.27950005e7	0.0071530758226037204	0.005447342357213602	0.00691097171783867
1.28050005e7	0.010001413627367825	0.0022146828762604842	0.006889077372537933
1.28150005e7	0.013470607461362466	0.004552458327496849	0.008675351356399122
1.28250005e7	0.010324916813466431	0.005578391074574282	0.0069093756116656874
1.28350005e7	0.007179280730005368	0.0024154589371980675	0.004186795491143317
1.28450005e7	0.006047090967534557	0.004058180649308904	0.0030376084860173577
1.28550005e7	0.009717514124293785	0.0008286252354048965	0.009958568738229756
1.28650005e7	0.011794592632915985	0.0011794592632915985	0.011298614891429264
1.28750005e7	0.010779066309842404	0.007247992863514719	0.011180493606898602
1.28850005e7	0.011941797913020934	0.00998120422580854	0.009812690388229958
1.28950005e7	0.012138036141955147	0.008327890267798826	0.009645112127150008
1.29050005e7	0.010158472165786267	0.0067723147771908436	0.0066097792225382635
1.29150005e7	0.005203479341410377	0.0036113699906803356	0.004737496116806462
1.29250005e7	0.009003939223410242	0.00705777527668355	0.0057962858750703426
1.29350005e7	0.01220204313280363	0.005378087670936706	0.006280741581536134
1.29450005e7	0.006448307540103172	0.006041975832096672	0.0027701222528443217
1.29550005e7	0.009233891425672248	0.005758498224251649	0.006747843734145105
1.29650005e7	0.008036529680365296	0.006818873668188737	0.007074581430745814
1.29750005e7	0.009602026640516466	0.008090218190733023	0.007959467189670671
1.29850005e7	0.006763577629719362	0.004239854633555421	0.006299212598425197
1.29950005e7	0.00984874626178974	0.009460547504025764	0.008040027605244995
1.30050005e7	0.014078850245321526	0.005753115366245495	0.012226998393469671
1.30150005e7	0.011154420301874279	0.007076906065129652	0.005296621883120473
1.30250005e7	0.008751964450224895	0.004172763236330136	0.008768221969327479
1.30350005e7	0.008676991976114946	0.00245692604341606	0.007488959382969461
1.30450005e7	0.0094015650509486	0.007600067556156054	0.006766874964814501
1.30550005e7	0.012372634643377003	0.008686669483964876	0.009475512983049255
1.30650005e7	0.004621769477457083	0.0027667735647362132	0.005344903477331321
1.30750005e7	0.007170588701370731	0.005031297044608193	0.007828222803264399
1.30850005e7	0.008207175733377698	0.006599012920756392	0.007397548938058006
1.30950005e7	0.010016835016835016	0.0075084175084175085	0.008942760942760943
1.31050005e7	0.011837332935857307	0.008645103592189595	0.008416554876534008
1.31150005e7	0.006972477064220183	0.004556574923547401	0.006544342507645259
1.31250005e7	0.004312251216275982	0.006486805248415155	0.0015922158337019021
1.31350005e7	0.006586700336700343	0.011321548821548823	0.0010437710437710438
1.31450005e7	0.01133694670280036	0.008039747064137308	0.005552544414333032
1.31550005e7	0.014473246925889	0.00385510136257893	0.0064207377866400805
1.31650005e7	0.011491679725393627	0.004589209760465636	0.005163793746735318
1.31750005e7	0.017738035684508918	0.0050025012506253125	0.013456728364182092
1.31850005e7	0.011840132361305001	0.00501525257225583	0.009575513158575048
1.31950005e7	0.014395565092989985	0.003934191702432046	0.0028016213638531236
1.32050005e7	0.014293990227192578	0.006800664953906604	0.00854365019394489
1.32150005e7	0.00933894891045596	0.004089605078434963	0.008325703473112372
1.32250005e7	0.01012624227773301	0.006661294654848241	0.004748858447488585
1.32350005e7	0.008882185352773589	0.007499581028992793	0.004055639349756997
1.32450005e7	0.009117925165473459	0.004457652303120357	0.0061146382097347915
1.32550005e7	0.00820714597988951	0.003259011962958547	0.006327252493939032
1.32650005e7	0.008956796628029503	0.0035344221988057607	0.004566210045662099
1.32750005e7	0.009041234790446146	0.005896049271443594	0.0031695959140754094
1.32850005e7	0.01357108499965643	0.0059781488352916926	0.008328179756751184
1.32950005e7	0.0113341526696709	0.00908097774136283	0.0087532432063362
1.33050005e7	0.00965005840824826	0.009269135050027933	0.008461577530600842
1.33150005e7	0.00808419768151312	0.007626601586333129	0.005714866788692292
1.33250005e7	0.010461215932914046	0.007924528301886792	0.009945492662473795
1.33350005e7	0.009193532485457952	0.00808439317756088	0.00849847185250912
1.33450005e7	0.013100566994926885	0.007251566696508505	0.012294837361981498
1.33550005e7	0.012171621834198522	0.006528236589586282	0.012112631744533586
1.33650005e7	0.011981884709975408	0.007528042708895687	0.011109111630975945
1.33750005e7	0.01207986925317985	0.011937753144318908	0.009493356071910751
1.33850005e7	0.014780183727034117	0.014698162729658792	0.008031496062992126
1.33950005e7	0.013848263254113346	0.013619744058500916	0.014283973187081045
1.34050005e7	0.011996336996337	0.010622710622710621	0.0071550671550671555
1.34150005e7	0.009398800842651111	0.009358288770053475	0.008653378706854642
1.34250005e7	0.009445286833459693	0.00796057619408643	0.008289107910032853
1.34350005e7	0.012120565863368167	0.010236724248240563	0.00958271131015853
1.34450005e7	0.018254901960784314	0.013764705882352943	0.012580392156862744
1.34550005e7	0.01199943598420756	0.0062887760857304005	0.011246474901297236
1.34650005e7	0.013895382058074904	0.006103579034855333	0.014544698976676535
1.34750005e7	0.0044566040333126845	0.003957602037304701	0.0041984995526189
1.34850005e7	0.004084865157767496	0.0024800967029302654	0.004234921428869159
1.34950005e7	0.011345047754735896	0.014062582449474961	0.008907181679067068
1.35050005e7	0.008799019607843137	0.008725490196078432	0.006901960784313726
1.35150005e7	0.005327953651975997	0.006621146285950757	0.0033519553072625706
1.35250005e7	0.0117677155282681	0.011852988829197579	0.012637503197748786
1.35350005e7	0.00892047795632468	0.006880922950144211	0.010910589204779563
1.35450005e7	0.009582477754962352	0.010335386721423681	0.007638603696098563
1.35550005e7	0.014039465381747262	0.012591062926633395	0.010807090001720874
1.35650005e7	0.009817238824401086	0.009549683049312587	0.00864410965670536
1.35750005e7	0.013957419590643276	0.010279605263157894	0.012810672514619885
1.35850005e7	0.007918665067945644	0.006294964028776978	0.007434052757793765
1.35950005e7	0.013613173713188867	0.01482547860786988	0.01218366419154417
1.36050005e7	0.009666008555445872	0.010721728638806625	0.008500603268619063
1.36150005e7	0.010095352978344532	0.008759836865988855	0.008616232982939858
1.36250005e7	0.006516655258955055	0.0054757015742642025	0.006285649098790784
1.36350005e7	0.007039499413375047	0.008310520140789987	0.0074045104940685695
1.36450005e7	0.008253692441355345	0.009243170190172798	0.006072014673231008
1.36550005e7	0.012166347146438576	0.007471857641449146	0.010421275131494863
1.36650005e7	0.010462074978204011	0.0077496851690400095	0.007827182020730407
1.36750005e7	0.007822565801582916	0.00616602245536536	0.007233572611816676
1.36850005e7	0.008343850792315243	0.008308792595708875	0.006366568503716168
1.36950005e7	0.012099522835719157	0.01283799136559873	0.005907748239036582
1.37050005e7	NaN	NaN	NaN
