# Supplementary material for: Admixture of evolutionary rates across a butterfly hybrid zone
Source: eLife. 2022 Jun 15;11:e78135. doi: 10.7554/eLife.78135 (PMC9246367; doi:10.7554/eLife.78135)
Supplement: Figure 2—source data 2. [file elife-78135-fig2-data2.zip › Dxy_Pi_10kbWindows_10kbIncrements/Chromosome12.csv]

Position	Dxy	Pi_XY	Pi_KM
5000.5	NaN	NaN	NaN
15000.5	0.003960055096418734	0.0024104683195592287	0.0017906336088154271
25000.5	0.004929143561306223	0.002094886013555145	0.003093037584719655
35000.5	0.003242685533200677	0.003942810818778096	0.0022993588326332085
45000.5	0.005043507850858003	0.0050313548198920805	0.003947304457731758
55000.5	0.005058150711264898	0.0043733179546328335	0.0032968089196462897
65000.5	0.003563035402926237	0.0015540899097869758	0.0020316882723068756
75000.5	0.0031736281736281726	0.0	0.0013513513513513512
85000.5	0.00440944881889764	0.0006561679790026247	0.004010498687664042
95000.5	0.005792322002367664	0.0034669372568915946	0.004498562489430069
105000.5	0.005142094520332861	0.0029439472444653786	0.006013502904694616
115000.5	0.0016809116809116808	0.0005128205128205128	0.002803418803418804
125000.5	0.0028967371153133113	0.0018770856507230255	0.0033926585094549502
135000.5	0.004821260583254941	0.004331295076826592	0.00500156788962057
145000.5	0.004647435897435897	0.0032852564102564103	0.004455128205128204
155000.5	0.005304136253041363	0.004476885644768856	0.005138686131386861
165000.5	0.006857575014307906	0.005907121249284604	0.004676641321232934
175000.5	0.007083444533404502	0.004603682946357086	0.005417667467307178
185000.5	0.01023722112397628	0.005836392732749694	0.005130377482820295
195000.5	0.00740979381443299	0.001288659793814433	0.0020618556701030933
205000.5	0.00534720491735194	0.0026995597641000083	0.003937204086718166
215000.5	0.010446445587955022	0.005884314846578997	0.0047360396417000196
225000.5	0.018025770011472955	0.0013679286912011296	0.004218515576736387
235000.5	0.008892785571142283	0.0	0.005661322645290581
245000.5	0.007007610915166141	0.0019491368108409133	0.006497122702803045
255000.5	0.009992186560884722	0.003726409424209641	0.009977160716432265
265000.5	0.010840697281375248	0.006494760732048867	0.004799845477811579
275000.5	0.008480658809307947	0.0024932003626473255	0.010093683892414626
285000.5	0.011054110174667155	0.00891657505801881	0.009160864785635766
295000.5	0.007283083434643613	0.004300058534828222	0.00516907559998199
305000.5	0.005473562912733237	0.0032575455391570273	0.0050968399592252805
315000.5	0.011741507573720535	0.0025992650354037827	0.0056466792148427
325000.5	0.010294046407983334	0.0037785205638715303	0.005580584217410259
335000.5	0.01100944729599048	0.006174217064643308	0.008688536784943838
345000.5	0.010895920470388553	0.004485664060132145	0.00840152755046372
355000.5	0.012820512820512824	0.004641909814323607	0.006326751154337363
365000.5	0.00743641469878565	0.0035402080613899773	0.0060203314742296584
375000.5	0.008162580441391292	0.00523115796123021	0.0053298590548383285
385000.5	0.008749829769848836	0.005061509827954061	0.007453810885650733
395000.5	0.007940825949531063	0.0054147883310016074	0.005026167158920151
405000.5	0.0074575204531151665	0.0051185231801971895	0.006872246696035243
415000.5	0.007439350380793867	0.0020678872244918544	0.004912493065012358
425000.5	0.014123536247430055	0.006167873424510593	0.004344328238133548
435000.5	0.008016937862784282	0.004924350556665715	0.005566657151013418
445000.5	0.007750919600630582	0.005495708530390611	0.008871956559817833
455000.5	0.008136094674556215	0.004860524091293322	0.008133746595285058
465000.5	0.006248673880755357	0.003097814555484829	0.005805219605346912
475000.5	0.007361129671700297	0.004699541182235289	0.007857811038353603
485000.5	0.010375030841352084	0.004490500863557858	0.00917838638045892
495000.5	0.00634623387432376	0.006476279650436953	0.005909280066583436
505000.5	0.010695115405260332	0.008615136876006442	0.010059044551798174
515000.5	0.013020006351222612	0.008865248226950354	0.009611516883666772
525000.5	0.011967247533067391	0.007768213310938485	0.009153894604241024
535000.5	0.010783491708589528	0.010247810694987888	0.008310042854481088
545000.5	0.01163081540770385	0.009379689844922462	0.008204102051025513
555000.5	0.005766369047619047	0.00431547619047619	0.0022619047619047623
565000.5	0.013958714198659355	0.00997867154174284	0.011639244363193179
575000.5	0.00974827245804541	0.009871668311944718	0.010529779532741033
585000.5	0.009093337218337218	0.009396853146853146	0.007964257964257964
595000.5	0.01287202380952381	0.013169642857142857	0.012708333333333334
605000.5	0.013647270545890822	0.013197360527894421	0.009218156368726253
615000.5	0.010109991437792265	0.008562207732332213	0.010077059869590989
625000.5	0.007763975155279503	0.008658008658008658	0.006747600225861095
635000.5	0.010111223458038424	0.008763060330299966	0.008965284799460734
645000.5	0.012470692861185224	0.012369633761823914	0.010914382731021102
655000.5	0.010320597277119018	0.010375494071146246	0.0097167325428195
665000.5	0.01171875	0.012701955782312924	0.009927721088435376
675000.5	0.011591220850480111	0.008779149519890261	0.01327846364883402
685000.5	0.01388888888888889	0.012904307021954081	0.009586056644880174
695000.5	0.007422921297087822	0.005955433977318059	0.006531030945460762
705000.5	0.006854256854256855	0.007532467532467533	0.005310245310245309
715000.5	0.008462851760273164	0.00815377369598493	0.007241257506181562
725000.5	0.011573750640398677	0.004680732150342323	0.009165851613804668
735000.5	0.014812781089844155	0.004157514904298714	0.004246417738730258
745000.5	0.0074393782893118895	0.004820225271752496	0.004407063105602282
755000.5	0.00600703262355929	0.0055023767662955	0.003880966334570554
765000.5	0.006280193236714975	0.006807202459376373	0.0033377250768555126
775000.5	0.006452802359882007	0.005930432645034415	0.0057276302851524095
785000.5	0.010553661308654004	0.009254749147588894	0.0077610001623640195
795000.5	0.012065589818893782	0.010230053842388644	0.005540871267743514
805000.5	0.0048041389504804135	0.007760532150776052	0.002069475240206947
815000.5	0.01081146744412051	0.010787172011661808	0.011059280855199223
825000.5	0.008534405719392315	0.007059874888293118	0.00807864164432529
835000.5	0.0125181752090149	0.008633224282079245	0.005979643765903308
845000.5	0.014982403217697338	0.011312217194570135	0.011704374057315232
855000.5	0.012155928614640044	0.013762855414398064	0.012084089534180277
865000.5	0.009239286741443775	0.010138050043140638	0.008311763014092607
875000.5	0.01056924101198402	0.010846648912561029	0.010497114957834
885000.5	0.006164293248945148	0.007449894514767933	0.0042457805907173
895000.5	0.007697604643155772	0.009542078599183513	0.007613988490482514
905000.5	0.009667156142927067	0.01027900146842878	0.009667156142927067
915000.5	0.012626836286536422	0.008518855065879145	0.0122822959260942
925000.5	0.013707571801566579	0.0077603713373948354	0.013402959094865101
935000.5	0.008371824480369515	0.00541625426151985	0.009402837347410094
945000.5	0.017612001644060828	0.0067817509247842175	0.007743526510480888
955000.5	0.015631646108039132	0.005494115979016022	0.009598752303984121
965000.5	0.015364422483014202	0.005456042824788965	0.007803170681490632
975000.5	0.01128249071693802	0.009354470151385318	0.01086832333618966
985000.5	0.0122211548724517	0.009499412957626215	0.01069484470060839
995000.5	0.012356699868445781	0.010806239428678819	0.00996053373426048
1.0050005e6	0.007579859231185706	0.007399386392347953	0.006617337424051015
1.0150005e6	0.009306913707325443	0.011065362840967576	0.007033796534568536
1.0250005e6	0.008782746903430888	0.008248383207278307	0.004691439219554972
1.0350005e6	0.010957982209737828	0.010124063670411985	0.007631086142322097
1.0450005e6	0.011936525768852688	0.009244956232738848	0.0073023451762392905
1.0550005e6	0.006822160436618267	0.0062557924003707145	0.006085881989496448
1.0650005e6	0.006377013238890295	0.005776203727127077	0.005118475419512607
1.0750005e6	0.008996815286624204	0.00814755838641189	0.009193205944798302
1.0850005e6	0.012197525025616773	0.012138409395444158	0.007424923149680777
1.0950005e6	0.01416562889165629	0.004912135049121351	0.007817905078179052
1.1050005e6	0.00651655046793543	0.004836379624395453	0.00395703787450537
1.1150005e6	0.00985953538627769	0.007941653160453808	0.003997839005942733
1.1250005e6	0.012619669277632728	0.008703220191470844	0.008123005512039455
1.1350005e6	0.018524262475875377	0.005307416597739179	0.005045492142266336
1.1450005e6	0.00765448135089998	0.006958619409909074	0.0061854394754747325
1.1550005e6	0.009718989742263597	0.011593828118265669	0.007921730885268513
1.1650005e6	0.011940979616671739	0.012422675185072507	0.011236182942906398
1.1750005e6	0.01311584553928096	0.011362627607634264	0.012481136262760763
1.1850005e6	0.009748297916236846	0.007427274602847121	0.009009009009009009
1.1950005e6	0.008592215675772187	0.00745402606677379	0.007641492590608821
1.2050005e6	0.009647188533627345	0.010474090407938258	0.009751316917799827
1.2150005e6	0.011769052142706356	0.011769052142706354	0.01131517838294279
1.2250005e6	0.010547087642896025	0.00576120486300127	0.008473961168571947
1.2350005e6	0.01286080989051286	0.007884121745507884	0.002954581172402954
1.2450005e6	0.01919295060887981	0.011837228651387942	0.0018001664019363134
1.2550005e6	0.011528843917190043	0.008083275180274482	0.0017213305419865083
1.2650005e6	0.01598249098800853	0.01077760612079747	0.008842786728463179
1.2750005e6	0.01592356687898089	0.008907966398966122	0.009784916458967969
1.2850005e6	0.0172454246832473	0.006765211950570938	0.017472235257312684
1.2950005e6	0.008105369807497468	0.003242147922998987	0.007781155015197568
1.3050005e6	0.011519302615193025	0.0066417600664176	0.006835478068354781
1.3150005e6	0.009793253536452665	0.005803409503083061	0.009756982227058397
1.3250005e6	0.015204520990312163	0.005920344456404737	0.015069967707212055
1.3350005e6	0.012947580391416524	0.005191617896922787	0.013252784595053803
1.3450005e6	0.009740028490028491	0.003418803418803419	0.011666666666666665
1.3550005e6	0.008984323103494089	0.005380629732961339	0.010136840706788892
1.3650005e6	0.009537013696328039	0.006217964876901101	0.00976388538778254
1.3750005e6	0.009465372907153727	0.005850456621004567	0.00957001522070015
1.3850005e6	0.010425046929471708	0.0058326629123089295	0.008567980691874498
1.3950005e6	0.014155548324113242	0.010087862024080702	0.014079618179845968
1.4050005e6	0.01158833063209076	0.006104808211777417	0.010221501890869799
1.4150005e6	0.013567990373044526	0.009506618531889291	0.012587244283995184
1.4250005e6	0.010164141414141415	0.010858585858585859	0.008484848484848484
1.4350005e6	0.008081896551724138	0.008181673052362707	0.006369731800766284
1.4450005e6	0.010979956954533228	0.009079903147699759	0.01152811407048695
1.4550005e6	0.015203403902034037	0.015877957658779578	0.014860938148609382
1.4650005e6	0.014151845477146686	0.015203671830177852	0.014285714285714285
1.4750005e6	0.009643201542912245	0.00973963355834137	0.010748955319832852
1.4850005e6	0.0048072082955803895	0.004228329809725159	0.004570623175274338
1.4950005e6	0.009076278164533273	0.00931955984729396	0.00797963919455049
1.5050005e6	0.00901066568591394	0.003861713865391688	0.011229618732377098
1.5150005e6	0.009761549925484352	0.004818678589170392	0.009995032290114256
1.5250005e6	0.007159221076746851	0.007051832760595646	0.006013745704467354
1.5350005e6	0.011333333333333336	0.013777777777777778	0.009866666666666668
1.5450005e6	0.007000243486729972	0.007791575359142928	0.005259313367421476
1.5550005e6	0.0051155992559128345	0.003986181238373638	0.004854282930286118
1.5650005e6	0.00398066533977822	0.0035541654819448384	0.0035067766088522413
1.5750005e6	0.008802970729576235	0.0069025775447793805	0.008283093053735254
1.5850005e6	0.005768321513002365	0.005342789598108747	0.0060141843971631215
1.5950005e6	0.007604378572120508	0.009251186670541511	0.006470987116148407
1.6050005e6	0.007061171233402411	0.009286975209148823	0.004866068002149052
1.6150005e6	0.007720841959972395	0.007936507936507936	0.0071428571428571435
1.6250005e6	0.005802434191904897	0.00537786583639966	0.00594395697707331
1.6350005e6	0.0056013850697627056	0.0054486200224055405	0.005071799572257867
1.6450005e6	0.01446540880503145	0.01206761006289308	0.011100628930817612
1.6550005e6	0.013990692262943574	0.013612565445026177	0.006305991855730077
1.6650005e6	0.014637391882900863	0.012419605233976491	0.010645375914836991
1.6750005e6	0.012024215666599771	0.00986688072780788	0.012522576760987357
1.6850005e6	0.010700697526949908	0.009458888184316212	0.010357218347072502
1.6950005e6	0.008215389620953311	0.005612493899463153	0.009923539938181227
1.7050005e6	0.014390153618360164	0.010765624036029367	0.015991116046640757
1.7150005e6	0.009632224168126095	0.007953882078225337	0.008960887332165792
1.7250005e6	0.009969902182091801	0.005944319036869827	0.008156508653122648
1.7350005e6	0.0106518370960602	0.004482071713147411	0.012881806108897742
1.7450005e6	0.009116131589377725	0.004444821924013363	0.01096200668138837
1.7550005e6	0.009166958143873149	0.0067331234697446665	0.009268975166142009
1.7650005e6	0.01089297548045063	0.007289595758780649	0.0110337972166998
1.7750005e6	0.011448506289308179	0.005404874213836478	0.008726415094339624
1.7850005e6	0.016134751773049644	0.011081560283687944	0.016985815602836875
1.7950005e6	0.008682101513802316	0.009152072820817257	0.008825566439101614
1.8050005e6	0.01188434790892636	0.011860531580451557	0.010098123273316186
1.8150005e6	0.01185366094335899	0.005353266232484705	0.00991711071640024
1.8250005e6	0.006330103157236634	0.0028654787954569133	0.006772949880170886
1.8350005e6	0.017015706806282727	0.011925538103548574	0.0054101221640488655
1.8450005e6	0.01293478260869565	0.014927536231884059	0.008115942028985508
1.8550005e6	0.01275115919629057	0.011205564142194745	0.008088614116434826
1.8650005e6	0.0108084738434933	0.005620406398616516	0.003130134025075659
1.8750005e6	0.010183176669076885	0.013055354703944725	0.004370531051659035
1.8850005e6	0.015485687470671049	0.01509463475676521	0.00926012826529016
1.8950005e6	0.01111598654380576	0.007605675003656574	0.006932865291794646
1.9050005e6	0.008651944627554383	0.004669303449791255	0.01041529334212261
1.9150005e6	0.011053130929791273	0.005376344086021505	0.012688172043010752
1.9250005e6	0.014617125612976234	0.003017729158807997	0.01559160065384132
1.9350005e6	0.010285087719298244	0.0033771929824561405	0.011421052631578946
1.9450005e6	0.008639836531627577	0.006707533759772566	0.008546552949538024
1.9550005e6	0.01499670402109426	0.01071193144363876	0.002658756317292903
1.9650005e6	0.011536416799574692	0.00914407230196704	0.0009569377990430622
1.9750005e6	0.015586999778907804	0.009728056599602035	0.004141793794679049
1.9850005e6	0.00733500990702637	0.006553878981862521	0.006569120560890109
1.9950005e6	0.009622541201488569	0.007496012759170653	0.007655502392344497
2.0050005e6	0.009615384615384616	0.007206012378426173	0.009089301503094609
2.0150005e6	0.010974067046173307	0.003162555344718533	0.00824794433902593
2.0250005e6	0.01138729286368557	0.0037055541677075525	0.009009909234740609
2.0350005e6	0.010909265667051136	0.011341791618608226	0.006036139946174548
2.0450005e6	0.010204332840965042	0.009354997538158544	0.006784835056622353
2.0550005e6	0.008036001285760206	0.006589521054323369	0.007607414550519662
2.0650005e6	0.013088339941038933	0.004167937379282301	0.01079597438243367
2.0750005e6	0.007340079960019989	0.007308845577211394	0.005897051474262869
2.0850005e6	0.0045668549905838055	0.003672316384180791	0.0047457627118644066
2.0950005e6	0.004014964869057396	0.004014964869057396	0.0037229674240350395
2.1050005e6	0.00521704130286705	0.005201560468140443	0.00532540714595331
2.1150005e6	0.009096131750287244	0.0037661177071364738	0.009906804544874248
2.1250005e6	0.010147415185783522	0.00498115239633818	0.010581583198707594
2.1350005e6	0.012125783244372244	0.005453701554885125	0.00621954049663495
2.1450005e6	0.01120660599932592	0.00623525446579036	0.006134142231209976
2.1550005e6	0.011828963795255934	0.008988764044943821	0.0064669163545568046
2.1650005e6	0.013878422506907814	0.010989701080130622	0.006505903039437327
2.1750005e6	0.008648012315493976	0.009191342932174228	0.006248302091822874
2.1850005e6	0.012370793930063781	0.01414852283556924	0.010497764093541532
2.1950005e6	0.01359587435536803	0.014533520862634786	0.011439287388654481
2.2050005e6	0.012538138825324181	0.011489321128909229	0.010621662852784135
2.2150005e6	0.0088934302149561	0.005676657584014532	0.011111111111111112
2.2250005e6	0.011795440151994933	0.006069242136373232	0.013172894236858773
2.2350005e6	0.010386647454370799	0.0111671469740634	0.008245276977265448
2.2450005e6	0.010570258349086327	0.01162570888468809	0.010522999369880276
2.2550005e6	0.014613269469576015	0.007539471350008871	0.011069717935071848
2.2650005e6	0.014971917450365723	0.011363636363636366	0.012356321839080458
2.2750005e6	0.009757104115080769	0.0022992571630703926	0.007098219549581417
2.2850005e6	0.01257427843803056	0.006578947368421052	0.009762308998302207
2.2950005e6	0.00794028147584633	0.007829339419297579	0.005109674147331051
2.3050005e6	0.013760457948040506	0.01207250843974754	0.006883898429473066
2.3150005e6	0.01595600217273221	0.006246605105920695	0.011642223429295672
2.3250005e6	0.013222092115534741	0.00741608118657299	0.00979703356752537
2.3350005e6	0.01035797621080189	0.0052074440840020495	0.01216777644983211
2.3450005e6	0.012898610918824127	0.010360422723706677	0.012109465134523977
2.3550005e6	0.007564990821341861	0.0039379404275478175	0.0034464380884704207
2.3650005e6	0.013433141919606234	0.010527754990429313	0.005209187858900738
2.3750005e6	0.011663889550107118	0.006903118305165437	0.006474648893120685
2.3850005e6	0.0065128324056895484	0.007382498453927025	0.005442176870748299
2.3950005e6	0.011079475117603368	0.010068498803334158	0.010167533217793182
2.4050005e6	0.00925462731365683	0.007614918570396308	0.007926185314879661
2.4150005e6	0.007521058965102287	0.006071545782737118	0.008576742150749371
2.4250005e6	0.003513740297881268	0.003146633102580239	0.0034403188588210615
2.4350005e6	0.004792196776929602	0.005385920271416454	0.0035453774385072107
2.4450005e6	0.006117506447757438	0.0061961376360319545	0.0042397936717619685
2.4550005e6	0.0046187874056726535	0.006180067655477492	0.002706219099661723
2.4650005e6	0.007272205834152737	0.006391347099311701	0.003982300884955752
2.4750005e6	0.0081353919239905	0.0056215360253365	0.00646080760095012
2.4850005e6	0.011641309359151688	0.005878284923928077	0.01090364223144306
2.4950005e6	0.005663066306630662	0.005738073807380738	0.00417041704170417
2.5050005e6	0.010252004581901489	0.009621993127147767	0.007056128293241696
2.5150005e6	0.009926131117266852	0.009849184364419821	0.010218528778085566
2.5250005e6	0.009781725298966678	0.00754673168466272	0.009520492279112969
2.5350005e6	0.01512634129456559	0.00744202146071305	0.007822776047075113
2.5450005e6	0.00748181216931217	0.007936507936507936	0.005555555555555554
2.5550005e6	0.010535405872193435	0.006850892343120322	0.008082901554404146
2.5650005e6	0.019478540959345345	0.005745625489683991	0.01276225298163141
2.5750005e6	0.017347630492389226	0.007425895113083134	0.003389412707216368
2.5850005e6	0.01740506329113924	0.002039381153305204	0.0008157524613220814
2.5950005e6	0.012291427843586803	0.005285950834288626	0.0023436504903833902
2.6050005e6	0.012411347517730495	0.002127659574468085	0.0009929078014184398
2.6150005e6	0.01206288097529676	0.0023099133782483153	0.0009624639076034649
2.6250005e6	0.013633834168057872	0.0031004054376341517	0.0006359806025916209
2.6350005e6	0.011734928670041417	0.0046786316919772974	0.0013805798435342844
2.6450005e6	0.009167081466733036	0.0031524805043968806	0.0026381284221005472
2.6550005e6	0.011384439359267735	0.0030129672006102212	0.002456140350877193
2.6650005e6	0.018398268398268403	0.0015873015873015875	0.00404040404040404
2.6750005e6	0.019589356798659124	0.009742300439974858	0.005112088833019063
2.6850005e6	0.010845570592187347	0.003263269027737787	0.001650830214032057
2.6950005e6	0.010250173731758162	0.004748668056520733	0.0011813759555246697
2.7050005e6	0.004269449715370019	0.0028462998102466793	0.0
2.7150005e6	0.008788957187533702	0.0025881591717890648	0.0010136956756173839
2.7250005e6	0.003777472527472528	0.0006868131868131869	0.0008241758241758243
2.7350005e6	0.0	0.0	0.0
2.7450005e6	0.015409570154095704	0.0018248175182481753	0.0020681265206812655
2.7550005e6	0.011170212765957449	0.005319148936170213	0.0
2.7650005e6	0.014755011135857464	0.0035263548626577584	0.0011135857461024498
2.7750005e6	0.007619047619047622	0.002857142857142857	0.0009523809523809524
2.7850005e6	0.020929536514451855	0.007653497520095777	0.0009748589020010261
2.7950005e6	0.017969897209985316	0.00565345080763583	0.002099853157121879
2.8050005e6	0.017880505887483644	0.007668265736298881	0.0020933275185346712
2.8150005e6	0.01366063379793357	0.0030511060259344014	0.0010678871090770404
2.8250005e6	0.023666820347318287	0.0031504533579222375	0.0011833410173659137
2.8350005e6	0.022577371892440384	0.0035233102204182873	0.0024916849878798128
2.8450005e6	0.010914760914760914	0.0009135009135009135	0.0014868014868014868
2.8550005e6	0.008950848303393212	0.002931636726546907	0.0016716566866267462
2.8650005e6	0.009422850412249707	0.007413566133167048	0.006471281091942075
2.8750005e6	0.004929022082018928	0.00407465825446898	0.003908166841920785
2.8850005e6	0.005886351277868407	0.0021750951604132683	0.00612289287656335
2.8950005e6	0.01206367472190257	0.007594936708860761	0.010494821634062141
2.9050005e6	0.011638909916729752	0.007254605097148626	0.010295230885692655
2.9150005e6	0.015098039215686268	0.008823529411764706	0.013490196078431372
2.9250005e6	0.009143717728055077	0.00638267355134825	0.008433734939759036
2.9350005e6	0.011337236316327477	0.011616020815909301	0.006858098689712852
2.9450005e6	0.010491299897645854	0.009808938928693278	0.00934834527465029
2.9550005e6	0.01211361737677527	0.005012531328320802	0.008187134502923975
2.9650005e6	0.013775510204081633	0.013265306122448979	0.010306122448979592
2.9750005e6	0.013729036501150938	0.011509371917132522	0.01264934780225803
2.9850005e6	0.012654136833731103	0.007010739856801909	0.01177406523468576
2.9950005e6	0.010032853171594643	0.009476876421531463	0.006156178923426838
3.0050005e6	0.014814204045734388	0.012423043095866315	0.011829375549692175
3.0150005e6	0.01430173864273696	0.011030099083940925	0.010755904530441828
3.0250005e6	0.011992561775088251	0.012197428139183055	0.008068582955118508
3.0350005e6	0.009649520356522395	0.0056650804441423066	0.007946219502983609
3.0450005e6	0.00901850550480206	0.005192472866401187	0.006902475208870148
3.0550005e6	0.010594947025264874	0.0020918228742189625	0.0058136375984786754
3.0650005e6	0.010062481836675385	0.010207788433594885	0.006291775646614356
3.0750005e6	0.013274140825161233	0.00989486703772418	0.006537680007067762
3.0850005e6	0.008337856582835774	0.005850069356492371	0.008527833061938364
3.0950005e6	0.007163790296320416	0.006105503093454901	0.006718766959730814
3.1050005e6	0.009158134243458476	0.006968145620022754	0.007349260523321957
3.1150005e6	0.010949371129413266	0.007789057013343548	0.008350890633978167
3.1250005e6	0.004264825345247767	0.005009477389656106	0.003249390739236394
3.1350005e6	0.005688472477831687	0.004740393731526406	0.005376164184931126
3.1450005e6	0.00572059413890004	0.005820955439582497	0.0042419376421785095
3.1550005e6	0.008855647308334462	0.009995036325075583	0.006570100627228015
3.1650005e6	0.008019627947854109	0.009081587813095064	0.006015331282652214
3.1750005e6	0.010768313585214994	0.010060362173038228	0.010582010582010583
3.1850005e6	0.01069931612618575	0.011030222810500772	0.007456430619898522
3.1950005e6	0.01192033725832243	0.00436109899694723	0.0044386296457818485
3.2050005e6	0.01376339567135953	0.005673460811094769	0.0032499824893184844
3.2150005e6	0.005912162162162162	0.006886694386694387	0.0052148302148302145
3.2250005e6	0.011422366992399567	0.010162866449511402	0.010136807817589575
3.2350005e6	0.010004153973968428	0.005584787224222284	0.006295578325486938
3.2450005e6	0.01997870432638422	0.0070892176642008515	0.003205559291638647
3.2550005e6	0.014723939832478182	0.005744858132701838	0.0066131649344384515
3.2650005e6	0.008999532491818608	0.006856786660433223	0.008446314477170017
3.2750005e6	0.005520631850419085	0.005762411347517731	0.0038684719535783357
3.2850005e6	0.006815761448349308	0.006638267660631878	0.006971955981540646
3.2950005e6	0.010414518457413898	0.009658348800439953	0.010407644187805046
3.3050005e6	0.010873244203756982	0.009928357872172394	0.010706831387149543
3.3150005e6	0.010125152094559359	0.007648183556405353	0.006929717828379397
3.3250005e6	0.0123247802328344	0.01235447849845569	0.0095272036113091
3.3350005e6	0.011532358608183156	0.00929389096679134	0.009475235180777513
3.3450005e6	0.01097972972972973	0.005912162162162162	0.010923423423423423
3.3550005e6	0.008526997340733032	0.0039310902994565845	0.006220372297375419
3.3650005e6	0.00942737430167598	0.0074487895716946	0.007239292364990688
3.3750005e6	0.00964789098663338	0.011546263067561242	0.0076454985177094705
3.3850005e6	0.01075782387190684	0.008074053857350801	0.007478165938864629
3.3950005e6	0.010709073740235215	0.008155206455489741	0.007828998197270152
3.4050005e6	0.012220259128386335	0.007803297997644287	0.00889281507656066
3.4150005e6	0.011734239702193087	0.010277575463300152	0.00914461438860565
3.4250005e6	0.0092244313093319	0.008955758552749419	0.00492566720401218
3.4350005e6	0.011251758087201124	0.009412528399870172	0.00587471600129828
3.4450005e6	0.008312551953449711	0.006372956497644778	0.00790616052461439
3.4550005e6	0.01494055068836045	0.008448060075093869	0.006821026282853568
3.4650005e6	0.02023953911461492	0.013594097432787547	0.008934707903780068
3.4750005e6	0.008905648267008985	0.005937098844672657	0.008065896448438168
3.4850005e6	0.013885687946531458	0.011523392486748099	0.010908811554121534
3.4950005e6	0.013376036171816126	0.010173323285606632	0.008440090429540316
3.5050005e6	0.012987234623523788	0.011092907365690489	0.005106150590483993
3.5150005e6	0.01011870013621327	0.009502497243302847	0.010520853603165337
3.5250005e6	0.014722847090038647	0.014246986214454636	0.011916709926746262
3.5350005e6	0.011757789535567316	0.01188376585201982	0.009372637944066516
3.5450005e6	0.016986335715181152	0.016171493042497178	0.012912122351761316
3.5550005e6	0.013076300889727692	0.004089152511907971	0.01331895389592882
3.5650005e6	0.011153873565676002	0.00873066780699879	0.009179673579930154
3.5750005e6	0.009143493569016309	0.006898038370338436	0.005892074441330748
3.5850005e6	0.013219058686809995	0.015204338562851055	0.00894828588030215
3.5950005e6	0.019426015279453156	0.006332931242460797	0.005367913148371531
3.6050005e6	0.018291123049373234	0.0030698388334612432	0.0011767715528268098
3.6150005e6	0.02992125984251968	0.013835770528683913	0.002294713160854894
3.6250005e6	0.01879101212964804	0.002585006959634122	0.0018293895406641476
3.6350005e6	0.017707820954254796	0.0004918839153959665	0.0011477291359239218
3.6450005e6	0.023353751914241952	0.0011485451761102602	0.0035732516590096996
3.6550005e6	0.010730069692333845	0.005991840897501276	0.004827468978412375
3.6650005e6	0.012258821021213085	0.005436520626798848	0.0035603880183349324
3.6750005e6	0.013530876094113867	0.004256002569661928	0.0021360314783586284
3.6850005e6	0.008354537743850723	0.004156064461407973	0.008447837150127225
3.6950005e6	0.012007764836383807	0.005268996117581808	0.012090959511924572
3.7050005e6	0.008126884257438719	0.0038668239612006817	0.006553938917289292
3.7150005e6	NaN	NaN	NaN
3.7250005e6	0.0074292122231567155	0.005046257359125316	0.005522848331931595
3.7350005e6	0.005249942935402877	0.0052118998706535795	0.005082553450505972
3.7450005e6	0.005082688514641178	0.004437869822485206	0.003959945380063723
3.7550005e6	0.009669654714475428	0.004565073041168659	0.005826693227091632
3.7650005e6	0.014665335615135956	0.001426126640045636	0.008195474424795589
3.7750005e6	0.026186790505675957	0.0045149638802889575	0.007327141382868938
3.7850005e6	0.014677103718199608	0.0019569471624266144	0.0018264840182648401
3.7950005e6	0.015873015873015876	0.0002560163850486431	0.002816180235535074
3.8050005e6	0.00969167989118114	0.0019647850071790223	0.005894355021537067
3.8150005e6	0.006336575302092543	0.00785931820414579	0.004244031830238726
3.8250005e6	0.007339255499153975	0.00972927241962775	0.003164128595600677
3.8350005e6	0.01901549942594719	0.02444508228090318	0.0032529659395331037
3.8450005e6	0.01284706243288848	0.017180549163982206	0.002377665286086823
3.8550005e6	0.01014906438312718	0.00872185220424992	0.007040913415794481
3.8650005e6	0.01126440796367447	0.012166724880661312	0.003911980440097798
3.8750005e6	0.015253116735927462	0.008500188893086513	0.0024430172522352353
3.8850005e6	0.015643274853801167	0.012475633528265107	0.0014424951267056527
3.8950005e6	0.019094223757436187	0.010602571483400498	0.0017654960660142005
3.9050005e6	0.018484570730216924	0.022456461961503207	0.0034219370608004882
3.9150005e6	0.014076130055511503	0.015023350074896467	0.0021499691602784384
3.9250005e6	0.010159465020576132	0.008359053497942387	0.004012345679012346
3.9350005e6	0.011347779693014854	0.002216202905688254	0.00937371747517032
3.9450005e6	0.017058570891716324	0.008750738175766359	0.01006066462661728
3.9550005e6	0.013563436774329746	0.008444162972345366	0.00964745619590458
3.9650005e6	0.013600553603747472	0.013094857872884063	0.01311615032470989
3.9750005e6	0.007531584062196307	0.0063168124392614195	0.008551992225461613
3.9850005e6	0.01952461799660441	0.010954806370765624	0.016557522839356457
3.9950005e6	0.01183734465943055	0.003460751927009596	0.00998898851659588
4.0050005e6	0.01568265682656826	0.008610086100861008	0.017630176301763018
4.0150005e6	0.011500231160425332	0.005779010633379565	0.012159038372630602
4.0250005e6	0.011948280530733824	0.0014893040888166802	0.013566206336311941
4.0350005e6	0.013693663543061133	0.006079875055778669	0.013386880856760371
4.0450005e6	0.019609375000000005	0.015312500000000001	0.011291666666666667
4.0550005e6	0.011932166973603437	0.0108195211786372	0.009330877839165135
4.0650005e6	0.01476945244956772	0.007845020813320525	0.015209734229907143
4.0750005e6	0.01236203090507726	0.012251655629139074	0.01035320088300221
4.0850005e6	0.009168121924114937	0.00878446314229772	0.00807535587659417
4.0950005e6	0.008286221039796033	0.008036803015186786	0.007194324354284448
4.1050005e6	0.006467274479282484	0.005596323474909198	0.007353050181602551
4.1150005e6	0.008414906405632836	0.0066117121758543715	0.007670731009216326
4.1250005e6	0.010446513849092643	0.010347023241006047	0.009216809933142311
4.1350005e6	0.012720380012788893	0.012240796565269024	0.011637891659815472
4.1450005e6	0.011425186188219362	0.010437824418867073	0.010065447980139922
4.1550005e6	0.009872351128717852	0.012324718606552222	0.00843865937244545
4.1650005e6	0.006812511993859144	0.007963922471694493	0.006524659374400306
4.1750005e6	0.011494252873563218	0.011866751809280545	0.00900383141762452
4.1850005e6	0.013056312443233423	0.016802906448683017	0.011171662125340601
4.1950005e6	0.01053076402974983	0.00872210953346856	0.007789046653144016
4.2050005e6	0.013666149336092427	0.01008794619762028	0.012036558027246074
4.2150005e6	0.007922738838769374	0.006823964839232015	0.007827897293546148
4.2250005e6	0.011971729410067787	0.011106303187653252	0.011452473676619068
4.2350005e6	0.012238062521470286	0.010219855719683956	0.010752318790793542
4.2450005e6	0.009851539589442812	0.009042033235581622	0.008675464320625612
4.2550005e6	0.011342248637939577	0.010599306587419517	0.008677563150074293
4.2650005e6	0.005110944901520818	0.004238344552480678	0.005684367988032909
4.2750005e6	0.013988418385812523	0.013210278682591385	0.011321027868259137
4.2850005e6	0.011763629710940355	0.011964873765093304	0.009908525429930478
4.2950005e6	0.011486383690856534	0.008823976875095086	0.00867183934276586
4.3050005e6	0.009279600897066228	0.005583779578012724	0.008247517048835187
4.3150005e6	0.012252027753347015	0.0038844913515098216	0.009391185380631292
4.3250005e6	0.015598586138005225	0.004764100199784847	0.001137236821884125
4.3350005e6	0.010606060606060605	0.00443912812333865	0.0029027113237639554
4.3450005e6	0.014133738601823709	0.00824045930428909	0.009023978385680512
4.3550005e6	0.01112759643916914	0.005044510385756676	0.0045301681503461914
4.3650005e6	0.01686721743295019	0.00577705938697318	0.008572796934865902
4.3750005e6	0.01507523148148148	0.0036458333333333343	0.008171296296296296
4.3850005e6	0.0166820987654321	0.006790123456790124	0.009407407407407408
4.3950005e6	0.0154430537393362	0.006787471199950184	0.009141291487639331
4.4050005e6	0.019515306122448974	0.005130385487528344	0.003276643990929705
4.4150005e6	0.018749089850007283	0.006807921945536624	0.007383136740934907
4.4250005e6	0.01989265161575918	0.00619743249225321	0.0037627268702965914
4.4350005e6	0.01596292481977343	0.006179196704428424	0.007792653621695846
4.4450005e6	0.018733717263129026	0.006650212532565474	0.009186891539832718
4.4550005e6	0.015797788309636646	0.007372301211163772	0.008873091100579251
4.4650005e6	0.01759874021109976	0.010810350697991149	0.01065713312904324
4.4750005e6	0.01394179119054595	0.005127453852915323	0.00300810626037699
4.4850005e6	0.013655374320368048	0.0053952321204516936	0.0030782099539941447
4.4950005e6	0.024057344854674003	0.009361089290390154	0.0022518984027232263
4.5050005e6	0.015748153664742758	0.007695649475578725	0.008998944951281573
4.5150005e6	0.015144351991931412	0.004759203227433182	0.0024710035300050423
4.5250005e6	0.01385935063093719	0.005033319154969517	0.0062951935346661015
4.5350005e6	0.017988899771465876	0.009761671563826313	0.006999673522690173
4.5450005e6	0.015086522950579264	0.005389353277606687	0.004252822994573984
4.5550005e6	0.016183954497829663	0.004003891632989074	0.0008831013321359078
4.5650005e6	0.017467886337096148	0.00506033476060724	0.0037757882444530945
4.5750005e6	0.00871137409598948	0.0033769649154264544	0.007184268722730262
4.5850005e6	0.015007671653241274	0.004123513617184504	0.003311596982483059
4.5950005e6	0.018380429094714806	0.0022239665096807954	0.0020931449502878076
4.6050005e6	0.017856131407533275	0.004049844236760125	0.0035004248088360236
4.6150005e6	0.01680914972273567	0.0049676524953789275	0.0019408502772643248
4.6250005e6	0.010816777041942604	0.004446546830652791	0.004276253547776727
4.6350005e6	0.014775592536560767	0.01129601613716591	0.010206757438224912
4.6450005e6	0.010314595152140279	0.009139877370924303	0.00861841728267721
4.6550005e6	0.012190082644628097	0.013636363636363634	0.00881542699724518
4.6650005e6	0.006819640564826704	0.00796961916987591	0.004278990158322635
4.6750005e6	0.00929229854296759	0.006368321934780454	0.005540687877886807
4.6850005e6	0.01384890517316584	0.009268952281252726	0.01353921312047457
4.6950005e6	0.012716509537382155	0.011437550244829349	0.008770006577504933
4.7050005e6	0.013754045307443367	0.0077669902912621365	0.009546925566343041
4.7150005e6	0.01301849075462269	0.009445277361319343	0.008235882058970514
4.7250005e6	0.01220097782434084	0.008119434258774228	0.00902741400384145
4.7350005e6	0.011977491961414788	0.004608788853161843	0.007438370846730976
4.7450005e6	0.009300229432972795	0.004752540150770239	0.004850868567682727
4.7550005e6	0.007809903622465936	0.0019940179461615153	0.0018610834164174141
4.7650005e6	0.011868466898954703	0.002141405342624855	0.0028164924506387918
4.7750005e6	0.01318533211270471	0.00526396093988404	0.003875495880378395
4.7850005e6	0.010702208791999424	0.004712569249586301	0.0036837182531117346
4.7950005e6	NaN	NaN	NaN
4.8050005e6	0.012339055793991416	0.011802575107296138	0.005007153075822605
4.8150005e6	0.010690365790829472	0.006955177743431222	0.007315816589386913
4.8250005e6	0.007314036725801433	0.005291005291005291	0.0037348272642390283
4.8350005e6	0.011795281887245102	0.0060642409702785565	0.006384113021458084
4.8450005e6	0.01198366053936893	0.006085615439123004	0.005193614272018673
4.8550005e6	0.01266411060764494	0.011908911351225746	0.008446613221796212
4.8650005e6	0.011926328502415458	0.009326355340848093	0.005971551261406334
4.8750005e6	0.013834705967345757	0.010427202234744498	0.004883687328420748
4.8850005e6	0.010999918140144074	0.01043713163064833	0.00835789129011133
4.8950005e6	0.013678756476683937	0.011675302245250431	0.011523316062176166
4.9050005e6	0.011570215130586647	0.012185440978010638	0.009716599190283401
4.9150005e6	0.01184381186429108	0.009693494436480305	0.008737797801897741
4.9250005e6	0.012877895563407932	0.010639968590498627	0.005213977228111503
4.9350005e6	0.010078044375644994	0.008707430340557277	0.0025670794633642934
4.9450005e6	0.005989775806848979	0.004434589800443459	0.004225178615422518
4.9550005e6	0.0051456949679889894	0.004457607850176509	0.004176389636809668
4.9650005e6	0.0059512163307898006	0.003163112241570469	0.003978347355377291
4.9750005e6	0.009383378016085795	0.005361930294906166	0.005361930294906167
4.9850005e6	0.011272375423318819	0.006966618287373004	0.009269472665699082
4.9950005e6	0.00826972010178117	0.006440839694656489	0.005438931297709924
5.0050005e6	0.00916012372115156	0.004550321199143469	0.007756364501546514
5.0150005e6	0.010583240361968517	0.0038118259576050573	0.0118879385149374
5.0250005e6	0.01014402437335549	0.009693948206619582	0.008807644370585791
5.0350005e6	0.012811492231017301	0.010055702140134857	0.00973321606566989
5.0450005e6	0.01211500423848545	0.009607233681831024	0.008486389752284072
5.0550005e6	0.012515842839036754	0.006880318667390911	0.007803729856961794
5.0650005e6	0.010187294355859277	0.00923816755251835	0.009854045389352908
5.0750005e6	0.007762654189706507	0.007750838886525827	0.006342454747388818
5.0850005e6	0.010980940097449125	0.005087417598165663	0.012682717110920033
5.0950005e6	0.012667762256915913	0.005532730758696248	0.012062448644207064
5.1050005e6	0.012041226747109099	0.005505279034690798	0.012508798391151332
5.1150005e6	0.014824588637069232	0.00946910897236883	0.013184311290489492
5.1250005e6	0.010227142693672047	0.012186749055956061	0.008582217645039478
5.1350005e6	0.007144002244399022	0.006612961404352531	0.007198108292252816
5.1450005e6	0.007194616977225674	0.007945134575569359	0.005786749482401656
5.1550005e6	0.00551306564690886	0.006288506479711069	0.004690885914595284
5.1650005e6	0.011144261144261145	0.012226512226512228	0.00804960804960805
5.1750005e6	0.008515490788460398	0.004798293939932468	0.008589538534447013
5.1850005e6	0.008296009771986973	0.007702225841476657	0.005279587404994572
5.1950005e6	0.010039807985013466	0.00521016274440932	0.0072708113804004215
5.2050005e6	0.010976702508960573	0.005320340501792115	0.009106182795698924
5.2150005e6	0.01556842867487328	0.01321506154960174	0.012140960656529087
5.2250005e6	0.007173668417104276	0.0070955238809702415	0.00573893473368342
5.2350005e6	0.010028719659069851	0.009773948489901799	0.006225680933852141
5.2450005e6	0.01217937924454173	0.004405904473255879	0.00985575573890105
5.2550005e6	0.011003571840073742	0.00953450858393824	0.009828321235165341
5.2650005e6	0.00985622683097886	0.005360184350265505	0.00985873159002104
5.2750005e6	0.0065941312232113405	0.0035443455324760966	0.0053082756346851286
5.2850005e6	0.010422684382823032	0.008352590025033699	0.008732909686115925
5.2950005e6	0.008971413986727923	0.005921388463501786	0.005165900969882593
5.3050005e6	0.009462468193384225	0.003680479825517994	0.0035986913849509277
5.3150005e6	0.006476436287161841	0.0032023707102571456	0.0035465060701653766
5.3250005e6	0.004851299494156638	0.002551020408163265	0.002372230943659514
5.3350005e6	0.005453821656050955	0.003795116772823779	0.004299363057324841
5.3450005e6	0.009687409968308846	0.004033419763756842	0.006943244021895706
5.3550005e6	0.010107260726072606	0.005672442244224422	0.010901402640264029
5.3650005e6	0.012063671116124587	0.008648242150780222	0.010879237951995989
5.3750005e6	0.014898785425101214	0.00950067476383266	0.009209176788124157
5.3850005e6	0.007977513485409761	0.0058815883538051615	0.0025736010918307657
5.3950005e6	0.007571051405497749	0.006574519852979241	0.005269969456955013
5.4050005e6	0.008589823039316944	0.009020174894994147	0.006734145837636851
5.4150005e6	0.009665170866413532	0.008284432171211598	0.005442411690254285
5.4250005e6	0.005445487197312014	0.0045185957594716716	0.002687985169736995
5.4350005e6	0.010058060109289618	0.006796448087431694	0.008101092896174864
5.4450005e6	0.01226000462641684	0.007402266944251677	0.012630117973629425
5.4550005e6	0.017959770114942528	0.010057471264367816	0.009715380405035579
5.4650005e6	0.014643613267466478	0.007253195326589822	0.005896651768211401
5.4750005e6	0.00934959349593496	0.006387921022067364	0.004367015098722416
5.4850005e6	0.012904723991507433	0.01479564755838641	0.009262208067940552
5.4950005e6	0.0139311496927391	0.013125708489946902	0.010691486188174929
5.5050005e6	0.012090871830903446	0.012852040517594707	0.008255752678728263
5.5150005e6	0.010104712041884815	0.008237347294938918	0.0070924956369982535
5.5250005e6	0.010644104803493449	0.004444791016843418	0.00901434809731753
5.5350005e6	0.010952493314456505	0.002556237218813906	0.007613654239421111
5.5450005e6	0.008792358579721883	0.008842986364250032	0.005589307411907654
5.5550005e6	0.010938992359121302	0.011700095510983763	0.008106494746895893
5.5650005e6	0.013726219247691643	0.008768668277870732	0.011551093759682714
5.5750005e6	0.009013686957447944	0.006976620333386589	0.008840602865207435
5.5850005e6	0.0067316620241411355	0.0034045187248529867	0.008387496131228722
5.5950005e6	0.012386363636363635	0.010681818181818181	0.0077424242424242425
5.6050005e6	0.011328125000000001	0.006770833333333333	0.0015104166666666664
5.6150005e6	0.010001709693964779	0.006496837066165158	0.006075112554852682
5.6250005e6	0.014184004721853327	0.010439722591117013	0.007613988490482514
5.6350005e6	0.0134451192676701	0.00893407270486753	0.0038024821758648
5.6450005e6	0.012801013941698351	0.009093789607097592	0.011254752851711024
5.6550005e6	0.011886102403343785	0.010083594566353188	0.011055381400208985
5.6650005e6	0.011802088061733997	0.011650779240429716	0.010863973369647449
5.6750005e6	0.014556601083547187	0.006102081551183348	0.007927003136583973
5.6850005e6	0.010384615384615384	0.00982905982905983	0.008170940170940172
5.6950005e6	0.009589411129119393	0.010399783900594274	0.00864397622906537
5.7050005e6	0.009844404548174746	0.00969479353680431	0.008043087971274685
5.7150005e6	0.016126612661266127	0.01105110511051105	0.0102010201020102
5.7250005e6	0.011868397607229223	0.012472954053710067	0.007865597556319206
5.7350005e6	0.006930289441500203	0.006794401413235494	0.0042668840875118895
5.7450005e6	0.012116948092557851	0.002188868042526579	0.0007191994996873043
5.7550005e6	0.005396527451900516	0.005500808175608739	0.0022941759215808957
5.7650005e6	0.014497469269703545	0.01240057845263919	0.00932754880694143
5.7750005e6	0.008641800885372516	0.005698408213242912	0.00770462465856645
5.7850005e6	0.013951935914552736	0.01290609701824655	0.014152202937249666
5.7950005e6	0.012302960399846208	0.009563629373317955	0.009342560553633217
5.8050005e6	0.01131117266851339	0.008002462296091105	0.008535959782497179
5.8150005e6	0.005918013856812932	0.00298306389530408	0.00617782909930716
5.8250005e6	0.004335707649427067	0.003767936409621142	0.0033859812119335186
5.8350005e6	0.007259648563996389	0.005706853532940491	0.006646493603015343
5.8450005e6	0.006557430664573522	0.0037611198325484037	0.005926216640502355
5.8550005e6	0.005246505667027115	0.002843525972205535	0.0023869598301894347
5.8650005e6	0.01538545773105563	0.0020367936925098553	0.0012001752080595708
5.8750005e6	0.01114607170099161	0.003318077803203661	0.001662852784134249
5.8850005e6	0.00954449710373881	0.005660874144286467	0.0074776197998946805
5.8950005e6	0.01071471689001569	0.007817215984546662	0.010684534588917058
5.9050005e6	0.0072544399354191194	0.003905397739669241	0.007452982502072697
5.9150005e6	0.00916468051299512	0.003291340369992055	0.009011462944047212
5.9250005e6	0.010700674289064791	0.005863383172090297	0.01193198475520375
5.9350005e6	0.01186166419834348	0.008282595578958918	0.011749218364324502
5.9450005e6	0.008596531091418618	0.008293569643262895	0.00724077861092176
5.9550005e6	0.006526104417670684	0.008002598629813373	0.003531774155445311
5.9650005e6	0.013830695220360024	0.011793916821849784	0.01132836747361887
5.9750005e6	0.009057971014492754	0.0050339874310632296	0.00834936514043863
5.9850005e6	0.013107615746911933	0.006331644894694747	0.007917888563049853
5.9950005e6	0.015181388012618298	0.012946898002103047	0.006992639327024186
6.0050005e6	0.02217194570135747	0.01704374057315234	0.009592760180995474
6.0150005e6	0.019273384651271284	0.010380219267553068	0.006741310940051318
6.0250005e6	0.012109988776655445	0.006531986531986532	0.003564534231200898
6.0350005e6	0.011653376648946641	0.004430005906674543	0.004912384327623549
6.0450005e6	0.020029811812930867	0.006459226135022669	0.0019005030743432089
6.0550005e6	0.025156271232504412	0.006216877293110477	0.001617067536350048
6.0650005e6	0.018926146883357333	0.005211547692518686	0.0021120482753891516
6.0750005e6	0.016960013670539984	0.009142173615857827	0.006721348826611985
6.0850005e6	0.016029530744336568	0.009759304207119741	0.010669498381877024
6.0950005e6	0.010292216188259633	0.004965089216446858	0.010571502456684766
6.1050005e6	0.007145299145299145	0.004581196581196581	0.006632478632478633
6.1150005e6	0.0078033450516672015	0.003781825929476936	0.00468733354639395
6.1250005e6	0.008611284289276806	0.004935577722360764	0.0027015793848711557
6.1350005e6	0.0034328870580157913	0.0020597322348094747	0.002265705458290422
6.1450005e6	0.0058464809220096225	0.004783484390735146	0.004845026295177353
6.1550005e6	0.0028769118718135474	0.0017965525613012868	0.003194950230638505
6.1650005e6	0.0063946715291495725	0.004381299701159904	0.007313984703439194
6.1750005e6	0.00841163629460896	0.007569286256643887	0.0076404707668944576
6.1850005e6	0.009415351506456242	0.008488761358201818	0.010688665710186514
6.1950005e6	0.00673605478958277	0.007502027575020276	0.007614670631702262
6.2050005e6	0.0011337868480725624	0.0013605442176870747	0.0011791383219954647
6.2150005e6	0.005308880308880309	0.0074002574002574005	0.005920205920205921
6.2250005e6	0.005473763684409212	0.0028312570781426957	0.006115515288788221
6.2350005e6	0.009086070559610707	0.00950425790754258	0.007284063260340632
6.2450005e6	0.008406354634181094	0.007622711405570991	0.006283393887582817
6.2550005e6	0.008771929824561405	0.006690454950936664	0.0076122509663990486
6.2650005e6	0.0072481178920390825	0.005285920230658338	0.005093704949543489
6.2750005e6	0.014197350477303727	0.003750243522306643	0.01422170270796805
6.2850005e6	0.0062867215041128065	0.006423815119467293	0.0036662749706227963
6.2950005e6	0.009034712315739421	0.009193216040576954	0.009224916785544459
6.3050005e6	0.012140938210374043	0.010384376937383756	0.0033477991320520766
6.3150005e6	0.0007122507122507123	0.0014245014245014246	0.0
6.3250005e6	NaN	NaN	NaN
6.3350005e6	0.00390625	0.003645833333333334	0.003229166666666667
6.3450005e6	NaN	NaN	NaN
6.3550005e6	0.004601226993865033	0.003067484662576687	0.0
6.3650005e6	NaN	NaN	NaN
6.3750005e6	0.006756756756756757	0.013513513513513514	0.0
6.3850005e6	0.016418835192069388	0.02168525402726146	0.007806691449814124
6.3950005e6	0.0018726591760299626	0.0	0.003745318352059925
6.4050005e6	0.008565737051792829	0.006905710491367862	0.005657370517928287
6.4150005e6	0.011648439280018227	0.012759170653907496	0.0058783321941216675
6.4250005e6	0.007484842802675167	0.0048753047065441596	0.005462841427589224
6.4350005e6	0.014195992940932212	0.009835980483753764	0.014367279144607082
6.4450005e6	0.011111111111111112	0.01046594982078853	0.00946236559139785
6.4550005e6	0.012652370923479482	0.009317761184504435	0.011436594549747908
6.4650005e6	0.009950640621718125	0.006537492123503466	0.01079605124973745
6.4750005e6	0.009967013592674743	0.007507251322299949	0.009418188022521753
6.4850005e6	0.015257288373726731	0.00900070249385318	0.010291534949069196
6.4950005e6	0.017197387221882018	0.0033680342927127987	0.0037014356671429536
6.5050005e6	0.01859269359695472	0.008550650531219818	0.003795238906880291
6.5150005e6	0.015994523276076675	0.0061613144137415985	0.0037465770475479223
6.5250005e6	0.014253618113912231	0.004668534080298786	0.005940709617180206
6.5350005e6	0.014772045590881825	0.008523295340931812	0.005808838232353531
6.5450005e6	0.013791946308724832	0.005682326621923937	0.001664429530201342
6.5550005e6	0.013173608001194203	0.008359456635318703	0.001781360402050057
6.5650005e6	0.01080635020433826	0.009221418841035315	0.007534318348527717
6.5750005e6	0.011612962452951436	0.01028183236941155	0.011567061415587993
6.5850005e6	0.011051328685460242	0.0066434273012023854	0.005577447711427705
6.5950005e6	0.010448486531519023	0.006387114690363789	0.0069887994075719705
6.6050005e6	0.014056918999884776	0.003773476206936283	0.004539693513077544
6.6150005e6	0.015291913514608338	0.006759835941060307	0.0036558813104460987
6.6250005e6	0.01610169491525424	0.00423728813559322	0.0014689265536723163
6.6350005e6	0.01518670309653916	0.0127959927140255	0.0028961748633879784
6.6450005e6	0.012404072638857231	0.010941417825393207	0.005774637185624194
6.6550005e6	0.012119746318391912	0.0052671181339352885	0.006277544877996344
6.6650005e6	0.015496521189120809	0.009487666034155599	0.004908285895003162
6.6750005e6	0.01249165832499166	0.0047964631297964634	0.00582248915582249
6.6850005e6	0.009862869198312236	0.005379746835443038	0.0042194092827004225
6.6950005e6	0.01612818904224174	0.009410288582183188	0.002404851526557926
6.7050005e6	0.014816890881913305	0.009940209267563527	0.005844544095665173
6.7150005e6	0.023623433319250806	0.005562596817349669	0.0019433882551753272
6.7250005e6	0.011880744227751627	0.007322722857356347	0.0030635881342001045
6.7350005e6	0.014473424224461571	0.007804781663702825	0.005730092867022327
6.7450005e6	0.014593770420387715	0.008676395846946926	0.009133812531765047
6.7550005e6	0.014394377046023496	0.00707683419988446	0.011765838628923553
6.7650005e6	0.013310730206567463	0.0043636591950775416	0.013323287499215169
6.7750005e6	0.009579060982191042	0.0026983270372369136	0.007987048030221263
6.7850005e6	0.01394320297951583	0.0035381750465549346	0.012662942271880822
6.7950005e6	0.009611493322541484	0.0033050047214353163	0.011007689194658032
6.8050005e6	0.013123609787098823	0.002923419129329521	0.011261518906895454
6.8150005e6	0.010194375516956162	0.0062861869313482225	0.00891645988420182
6.8250005e6	0.012326743921835944	0.004582291903355298	0.014087707339241083
6.8350005e6	0.01309500742750113	0.010495382031905962	0.010062649357359685
6.8450005e6	0.01888925656298257	0.014008382969335981	0.014670196337966025
6.8550005e6	0.016485373647984265	0.0061762536873156346	0.012635201573254672
6.8650005e6	0.011526832955404387	0.006321720607434893	0.008795437366865938
6.8750005e6	0.012539714729939838	0.007909146217805718	0.010640167646860004
6.8850005e6	0.01466976346841796	0.006941107373591756	0.004538416359656148
6.8950005e6	0.016730830927173562	0.006159769008662175	0.005248636509464228
6.9050005e6	0.014721074380165289	0.004304407713498623	0.011570247933884299
6.9150005e6	0.017022613065326635	0.005150753768844221	0.008994974874371859
6.9250005e6	0.022311080203987022	0.0030134445989800644	0.002086230876216968
6.9350005e6	0.014514767932489457	0.008438818565400843	0.0014514767932489452
6.9450005e6	0.008936755270394134	0.003437213565536205	0.00666055606477238
6.9550005e6	0.017194244604316542	0.010023980815347722	0.0025515587529976024
6.9650005e6	0.015399670374948493	0.00669550885867326	0.005974454058508447
6.9750005e6	0.013140948241165587	0.004387024068260485	0.004346776141028737
6.9850005e6	0.012222970949386043	0.003968253968253969	0.008805031446540882
6.9950005e6	0.01285108638049815	0.003550609432962374	0.006444091149973501
7.0050005e6	0.017223181730953756	0.0065726348109767805	0.0047015927844943385
7.0150005e6	0.017525983289178725	0.0050268324162760685	0.0020650771007404392
7.0250005e6	0.010694144468442524	0.0032697384209263262	0.00793136549076074
7.0350005e6	0.013292011019283746	0.0024793388429752068	0.008264462809917356
7.0450005e6	0.013802363050483352	0.003866809881847476	0.009838882921589687
7.0550005e6	0.011111111111111113	0.006060606060606061	0.008888888888888889
7.0650005e6	0.012535612535612535	0.0008547008547008546	0.012421652421652421
7.0750005e6	0.0105269489894129	0.003970163618864293	0.010522938723131219
7.0850005e6	0.020586070475664738	0.015640813322292762	0.0023921243904683046
7.0950005e6	0.01716194425247639	0.004088919603777931	0.002257544344621055
7.1050005e6	0.014018449419568821	0.009224709784411277	0.002736318407960199
7.1150005e6	0.006402530882796023	0.00833584412975796	0.003615546851461283
7.1250005e6	0.013932156455520943	0.012218760816891659	0.006465905157493943
7.1350005e6	0.010586449344838607	0.010666347075743049	0.010674336848833493
7.1450005e6	0.005777144666033556	0.005064893953782843	0.006093700538144982
7.1550005e6	0.014141205615194058	0.012764932562620422	0.0086429947701624
7.1650005e6	0.01190998100248429	0.010156364167762676	0.00945491743387403
7.1750005e6	0.010204747000521649	0.011345852895148669	0.001486697965571205
7.1850005e6	0.011551357540071965	0.0075237160614981995	0.0017500817795224075
7.1950005e6	0.010230179028132991	0.007075873827791985	0.0035123614663256615
7.2050005e6	0.009594356261022929	0.006490299823633156	0.0016649029982363317
7.2150005e6	0.009526096701889213	0.006163944924751841	0.0016970861351264807
7.2250005e6	0.005853994490358128	0.004887585532746823	0.0036967919665866883
7.2350005e6	0.01059322033898305	0.009834693450512659	0.011383134546976358
7.2450005e6	0.010066752799310937	0.007859603789836347	0.010422049956933679
7.2550005e6	0.01041666666666667	0.009070294784580499	0.006179138321995464
7.2650005e6	0.006872852233676977	0.008676975945017183	0.004467353951890035
7.2750005e6	0.006758994741854013	0.007763010806111042	0.006632716432741275
7.2850005e6	0.01085076949680097	0.010576978500201742	0.008865064268833938
7.2950005e6	0.007911656646626585	0.00918503674014696	0.00691382765531062
7.3050005e6	0.008247882300490414	0.008433645415366325	0.008337048595630852
7.3150005e6	0.010378669445891957	0.008858780614903595	0.01026576341844711
7.3250005e6	0.008346442929557768	0.007166579269358504	0.008471712404591271
7.3350005e6	0.006687147024141996	0.005833798796003227	0.005709675417364861
7.3450005e6	0.004794063698515924	0.0028139069534767382	0.0038686009671502417
7.3550005e6	0.008930378465897592	0.004907913377858733	0.006628212912365918
7.3650005e6	0.010619852622453402	0.0030342436064152586	0.009536194191590812
7.3750005e6	0.012520246193715582	0.005733722060252672	0.011078717201166181
7.3850005e6	0.010649587837504318	0.00873685769287724	0.009980749296608917
7.3950005e6	0.008162147356888524	0.0061079156395508075	0.005609422076143522
7.4050005e6	0.007998141510686313	0.007367582636399841	0.006212664277180407
7.4150005e6	0.006840589343081865	0.002824858757062147	0.0074443336656696574
7.4250005e6	0.0017541461636595588	0.0005923090942227082	0.0020138509203572077
7.4350005e6	0.0037421948507398856	0.0025233085279274658	0.003429988880335301
7.4450005e6	0.004368738615664845	0.0019637978142076503	0.005373406193078325
7.4550005e6	0.007698896458308434	0.0020915501374447238	0.010294410581251742
7.4650005e6	0.010092467298150654	0.007855961509547435	0.009637648473913695
7.4750005e6	0.00855614973262032	0.007427213309566252	0.007106357694592989
7.4850005e6	0.01394328401508558	0.012764722947490571	0.012344067304902815
7.4950005e6	0.011254789272030651	0.009658365261813538	0.010791826309067689
7.5050005e6	0.010744066709429121	0.011438956596108616	0.007583208609507519
7.5150005e6	0.008874828190909522	0.008910374899284325	0.008995686999383856
7.5250005e6	0.009320360970107161	0.008432036097010716	0.008776085730400451
7.5350005e6	0.01527625320160995	0.008708379070618368	0.013977314306622761
7.5450005e6	0.009813489481674258	0.0062350900021687266	0.00717848622858382
7.5550005e6	0.014576569264069262	0.015489718614718614	0.010254329004329005
7.5650005e6	0.010199789695057833	0.007676130389064143	0.009484752891692953
7.5750005e6	0.014179010001265981	0.011836941384985441	0.011064691733130775
7.5850005e6	0.01568332878084312	0.013111171810980605	0.01207320404261131
7.5950005e6	0.008972042363097928	0.007629373086382572	0.008864126888520805
7.6050005e6	0.006820968730839976	0.006642141835274882	0.007010014306151646
7.6150005e6	0.011334252715049132	0.006464402689191518	0.008400850428087112
7.6250005e6	0.010435976656368003	0.005320974939924475	0.007909371781668385
7.6350005e6	0.0062499999999999995	0.004946236559139785	0.004365591397849462
7.6450005e6	0.011782276800531032	0.01261201460338533	0.009315189733377586
7.6550005e6	0.011438992042440317	0.013041556145004421	0.009549071618037135
7.6650005e6	0.008861734918538087	0.00781594011448701	0.007815940114487009
7.6750005e6	NaN	NaN	NaN
7.6850005e6	0.009186351706036745	0.007983377077865266	0.0069116360454943146
7.6950005e6	0.010835446094410235	0.009779065555957986	0.01040685741880961
7.7050005e6	0.013317453443048938	0.010538472643279917	0.009730041865165294
7.7150005e6	0.009520322226290736	0.010862931771024044	0.006371292566825338
7.7250005e6	0.009664268585131893	0.004940047961630696	0.008306954436450839
7.7350005e6	0.01304699709756642	0.005609511051574013	0.009957579816923419
7.7450005e6	0.006661337596589397	0.006128430588862244	0.004569677591260326
7.7550005e6	0.013057511737089201	0.005936258577103647	0.010527266161068976
7.7650005e6	0.011122711211050434	0.005969589891851376	0.009347895920334082
7.7750005e6	0.007921998781230956	0.0011250175783996624	0.006046969483898186
7.7850005e6	0.00951329407566024	0.004639543183440399	0.0071109921484653815
7.7950005e6	0.008355957767722475	0.004555052790346907	0.00710708898944193
7.8050005e6	0.008907052289636385	0.0071780362569422605	0.005008907052289636
7.8150005e6	0.012269858655400824	0.006936838262139467	0.008856204036926928
7.8250005e6	0.007829977628635345	0.006858589426586601	0.007394324738019546
7.8350005e6	0.008579638752052544	0.0038040503557744934	0.008264915161466886
7.8450005e6	0.015212088358856212	0.005804761259429914	0.00406559154356959
7.8550005e6	0.010531819539886467	0.00669754008564884	0.006274275470570659
7.8650005e6	0.010186757215619693	0.005942275042444822	0.008114579252100474
7.8750005e6	0.007544344621055057	0.005090992858788298	0.007049067035245335
7.8850005e6	0.011506961506961509	0.009295659295659295	0.012497952497952498
7.8950005e6	0.01020408163265306	0.008461921353907416	0.011846689895470382
7.9050005e6	0.008628279626694843	0.00977284733227681	0.005846099665434056
7.9150005e6	0.012146176594845794	0.010519645120405575	0.009683143219264893
7.9250005e6	0.01194331983805668	0.007793522267206476	0.012159244264507423
7.9350005e6	0.010687207614131312	0.0040866806474162505	0.009743507017260847
7.9450005e6	0.011862726878523197	0.0026946664188812488	0.0069751595118627266
7.9550005e6	0.013464220577191289	0.0034331080356184967	0.005557343632657441
7.9650005e6	0.00567071468453378	0.004641261864879955	0.005876605248464545
7.9750005e6	0.00916607815442561	0.0060911016949152545	0.009392655367231635
7.9850005e6	0.008694385078686615	0.009390583511430605	0.0082896185480215
7.9950005e6	0.006375345781466114	0.006224066390041495	0.0040283540802213
8.0050005e6	0.008766325951164111	0.005749574105621804	0.00918512208972175
8.0150005e6	0.008936957842974748	0.00875738991104481	0.008541908392728881
8.0250005e6	0.003985864562787641	0.004273504273504273	0.0018408941485864563
8.0350005e6	0.0033783783783783786	0.006756756756756757	0.0
8.0450005e6	0.006513713080168778	0.005643459915611815	0.004345991561181434
8.0550005e6	0.008341524683267803	0.007071865443425077	0.007863695937090432
8.0650005e6	0.007193987115246956	0.008470532092579336	0.005507038892865663
8.0750005e6	0.006200889898703019	0.008141626431884881	0.0018744674808293096
8.0850005e6	0.010050422458435538	0.013900245298446441	0.004987735077677841
8.0950005e6	0.010843941537010843	0.010136727958510136	0.009014615747289012
8.1050005e6	0.012498716764192591	0.011087157376039422	0.01082024432809773
8.1150005e6	0.01186072170301142	0.014116043613707165	0.008553997923156802
8.1250005e6	0.014409030544488707	0.014873837981407704	0.01071270473660912
8.1350005e6	0.017384061475630073	0.013837390509968295	0.009017142243000698
8.1450005e6	0.008542039355992844	0.00885509838998211	0.005986881335718544
8.1550005e6	0.007552230378317335	0.008093355919442874	0.005797101449275362
8.1650005e6	0.00804764204088202	0.005230967326573313	0.0030902945436986962
8.1750005e6	0.01805592076430888	0.008808835130160399	0.0023314926812165833
8.1850005e6	0.01881282260255365	0.011681608258625372	0.0010594947025264873
8.1950005e6	0.015349301397205592	0.009181636726546906	0.000750499001996008
8.2050005e6	0.01218038665419395	0.009432491425007796	0.0021671343935141876
8.2150005e6	0.010801184198353223	0.01267462299935239	0.008122860579147007
8.2250005e6	0.010634008668481	0.008769277290595706	0.007942747706884386
8.2350005e6	0.01167184265010352	0.0055383022774327115	0.010662525879917185
8.2450005e6	0.015888456549935148	0.004577706569008926	0.013214312962539101
8.2550005e6	0.013882759635186821	0.005957634598411299	0.013121506325389819
8.2650005e6	0.014525001545212928	0.0032758514123246187	0.012361703442734408
8.2750005e6	0.00960505760593634	0.0048330404217926184	0.00708845928529584
8.2850005e6	0.010737924236023095	0.008273482608083369	0.008491761723700888
8.2950005e6	0.01033214324353565	0.009142053445850914	0.010840636157091852
8.3050005e6	0.009919889848541747	0.010138941043935411	0.009888596820628362
8.3150005e6	0.011263128800442232	0.009977888336097291	0.010171365395245994
8.3250005e6	0.011152044779529358	0.005454649303175691	0.008955905871601551
8.3350005e6	0.006847701729591495	0.001547883437647217	0.005666599367386769
8.3450005e6	0.005332853975672599	0.0029360656719995206	0.005308886092635868
8.3550005e6	0.007616930171277996	0.006422924901185771	0.005879446640316205
8.3650005e6	0.007980896925120034	0.005567473694963735	0.007610583307794462
8.3750005e6	0.010219112502301602	0.0035291229362302834	0.01255754004787332
8.3850005e6	0.016240280912967146	0.00748265195217791	0.01349385502884374
8.3950005e6	0.014207149404216315	0.013046135044301863	0.012722273143904672
8.4050005e6	0.009425935876768763	0.008597528210639442	0.009349811929070393
8.4150005e6	0.012360244957581888	0.00988819596606551	0.011135457048148773
8.4250005e6	0.011851453818138395	0.01250820944534002	0.0025553764403845
8.4350005e6	0.013727448843685675	0.009837752754570772	0.006356701779876497
8.4450005e6	0.009713924911360437	0.005536937199475448	0.00580892709699354
8.4550005e6	0.011360147374884862	0.005475386347354415	0.0105413980145328
8.4650005e6	0.008122693980946087	0.005837325843934138	0.006079629935569141
8.4750005e6	0.009632664797642155	0.008805980878441522	0.007734886061390267
8.4850005e6	0.007589400565989195	0.005617013978217992	0.004785181373810136
8.4950005e6	0.013844877018258641	0.00928021729289271	0.007046929228912027
8.5050005e6	0.011381134096538797	0.009540068286804579	0.007377652808462207
8.5150005e6	0.009452211377824671	0.0060670007913479285	0.006084586300888068
8.5250005e6	0.00843958712811172	0.0074074074074074086	0.007310261080752885
8.5350005e6	0.008060206626291413	0.006382852392827455	0.007469421683885525
8.5450005e6	0.011028337715454278	0.01025416301489921	0.012433537832310838
8.5550005e6	0.01522980021651412	0.013827379194961126	0.015077256175573272
8.5650005e6	0.014837065355907515	0.013517203713817587	0.011250682687056254
8.5750005e6	0.01855042499425684	0.01596600045945325	0.015851137146795313
8.5850005e6	0.011309704130061597	0.01110774512773907	0.007411895385236797
8.5950005e6	0.011737089201877932	0.011789254042775171	0.006739697443922796
8.6050005e6	0.00798347476552032	0.007406580318594612	0.00739913651927944
8.6150005e6	0.01588886553149744	0.010931259196972881	0.01343984303832948
8.6250005e6	0.014805878482123273	0.008079257147035168	0.011274402281202018
8.6350005e6	0.009865221620119496	0.008093650131999445	0.009893010976795884
8.6450005e6	0.011182714177407127	0.0062547384382107656	0.00356330553449583
8.6550005e6	0.007294429708222812	0.007073386383731211	0.007486000589448867
8.6650005e6	0.004083806818181818	0.0039062499999999996	0.0032354797979797984
8.6750005e6	0.006712647593097185	0.006471389645776568	0.007004995458673931
8.6850005e6	0.011337147700784067	0.011584375220738857	0.007883026064844246
8.6950005e6	0.0078938958133589	0.008501118568232663	0.007593480345158199
8.7050005e6	0.007386516250335751	0.00816545796400752	0.007209239860327693
8.7150005e6	0.013544678507503788	0.010567258708522652	0.012845931433292027
8.7250005e6	0.006915787864893779	0.004088338682561516	0.007152682255845941
8.7350005e6	0.009822047608042526	0.009667976273014404	0.008212002156998691
8.7450005e6	0.009464605734767024	0.008456541218637993	0.003427419354838709
8.7550005e6	0.013154312163909878	0.012558709413926894	0.010101422639711389
8.7650005e6	0.009693251533742333	0.006830265848670756	0.00831083844580777
8.7750005e6	0.007976298997265268	0.005621391674263142	0.00683682771194166
8.7850005e6	0.013776337115072935	0.005942733657482442	0.012286794782742918
8.7950005e6	0.012833570992055407	0.006824200448156448	0.010742174237794527
8.8050005e6	0.010753818130867314	0.007741347905282332	0.006795572369342862
8.8150005e6	0.0128168477225081	0.0077822247633568395	0.005501556444952672
8.8250005e6	0.005041459369817579	0.005140961857379768	0.0035953565505804307
8.8350005e6	0.011204688731284477	0.007929472025216705	0.005516154452324664
8.8450005e6	0.012022630834512023	0.010237758469724524	0.007624435912979053
8.8550005e6	0.007922360863537333	0.00825245923285139	0.004660988974714465
8.8650005e6	0.006145931511153	0.007304429783223375	0.003597235312598178
8.8750005e6	0.006671348314606741	0.006741573033707866	0.006385767790262172
8.8850005e6	0.008362521891418565	0.011004086398131933	0.0033975481611208404
8.8950005e6	0.012680192205018695	0.017529809574657412	0.001530521445096992
8.9050005e6	0.017468499427262318	0.011372934053346424	0.0004909180166912126
8.9150005e6	0.008830694275274055	0.007267559886317498	0.0034429557450263906
8.9250005e6	0.014627018558688837	0.01096649795131357	0.012581344902386117
8.9350005e6	0.007930871212121214	0.00946969696969697	0.006263528138528139
8.9450005e6	0.0049907862407862396	0.004453316953316953	0.0037469287469287468
8.9550005e6	0.004833040421792619	0.005199179847685999	0.0024018746338605743
8.9650005e6	0.005198915009041591	0.005625879043600562	0.00433996383363472
8.9750005e6	0.011880371065960958	0.008565249558932333	0.008912412497865802
8.9850005e6	0.005166005166005165	0.0016380016380016379	0.0027846027846027844
8.9950005e6	0.005154398731224927	0.00424479895512641	0.003125291538389775
9.0050005e6	0.0052058730908518345	0.003345929774838608	0.0049126121870571565
9.0150005e6	0.002887620600625085	0.001596684332110341	0.004022285636635412
9.0250005e6	0.007852904349719636	0.00492677881212913	0.004638249224236486
9.0350005e6	0.0038008687700045725	0.0021719250114311845	0.0041838134430727016
9.0450005e6	0.007335257335257336	0.007046657046657047	0.006791726791726791
9.0550005e6	0.008809562354972749	0.009578544061302683	0.009044304139010308
9.0650005e6	0.00796439447177325	0.006769735301007262	0.003279456547200749
9.0750005e6	0.008050744083922909	0.005570464340896153	0.009254289664145727
9.0850005e6	0.006572138273649348	0.002207962464638101	0.004885116953011799
9.0950005e6	0.005246979012083952	0.003073987704049184	0.003476786092855629
9.1050005e6	0.003476498357963875	0.0035406403940886695	0.003550903119868636
9.1150005e6	0.0033443843424649563	0.004129587622869773	0.0011748967603094284
9.1250005e6	0.006199010727821672	0.0024089419926768166	0.00021841074066936467
9.1350005e6	0.0028089887640449437	0.00025703165161195565	0.0
9.1450005e6	NaN	NaN	NaN
9.1550005e6	NaN	NaN	NaN
9.1650005e6	0.005208333333333335	0.001488095238095238	0.0
9.1750005e6	0.001518564018564019	0.0015356265356265355	0.0001092001092001092
9.1850005e6	0.005996359353249814	0.004095727593960811	0.0011671485169718386
9.1950005e6	0.006413152610441768	0.006526104417670683	0.0027911646586345376
9.2050005e6	0.007128637508050824	0.007758065460507055	0.002213244335148428
9.2150005e6	0.00299310449344548	0.0032204288853527317	0.0023641736758354174
9.2250005e6	0.007809750087997186	0.0076997536078845475	0.002375923970432946
9.2350005e6	0.005214302085720835	0.004851401940560776	0.0025976010390404156
9.2450005e6	0.008891189325971938	0.00747642051989878	0.0078030825856912804
9.2550005e6	0.010242811833827276	0.005303384807362346	0.011303488795299747
9.2650005e6	0.009289617486338796	0.009253187613843352	0.008320582877959927
9.2750005e6	0.011767581535023391	0.011313639220615965	0.01021021021021021
9.2850005e6	0.007246376811594204	0.009554140127388535	0.00535401089264285
9.2950005e6	0.008176324209029506	0.007465339495200853	0.006635857329067423
9.3050005e6	0.01871967151922359	0.00765210899589399	0.0037178051511758117
9.3150005e6	0.013562245217936657	0.009438695515835685	0.0021574161179052998
9.3250005e6	0.008222101972101973	0.009048821548821548	0.0022246272246272247
9.3350005e6	0.010446747069814846	0.00931430836305985	0.0069305248853405825
9.3450005e6	0.007969581390968592	0.005556340349390215	0.006046051702217826
9.3550005e6	0.012653299591201088	0.010674193757705534	0.012471611186814615
9.3650005e6	0.00701678240740741	0.005642361111111112	0.005208333333333333
9.3750005e6	0.007262092534174556	0.005717665615141956	0.005222572730459165
9.3850005e6	0.010388991075686355	0.009230874037740991	0.009346685741535526
9.3950005e6	0.01310861423220974	0.011329588014981273	0.011779026217228464
9.4050005e6	0.007882291119285342	0.007356805044666317	0.00882816605359958
9.4150005e6	0.013215122114419539	0.013716962194713953	0.011241217798594846
9.4250005e6	0.01157162970784935	0.011571629707849349	0.009415698697641674
9.4350005e6	0.010678871090770406	0.011169227416367002	0.0056227525335076824
9.4450005e6	0.014208173690932316	0.008860153256704981	0.011366538952745848
9.4550005e6	0.010161495191435313	0.006577753583741609	0.009780439121756487
9.4650005e6	0.010792349726775957	0.008743169398907104	0.010528233151183975
9.4750005e6	0.0076754385964912285	0.005566801619433198	0.00661268556005398
9.4850005e6	0.006125751271382338	0.0062413314840499305	0.004900601017105871
9.4950005e6	0.012548530227398777	0.016777592900721023	0.007653910149750415
9.5050005e6	0.005154923365310399	0.007332671738890726	0.0007498070349542396
9.5150005e6	0.008021223470661674	0.005056179775280899	0.003395755305867665
9.5250005e6	0.016586867305061558	0.0066119471044231645	0.005950752393980848
9.5350005e6	0.015462307371928365	0.012737748160488685	0.008288213244481467
9.5450005e6	0.013152823280015415	0.008864906533050684	0.011049013939744333
9.5550005e6	0.005221094388052737	0.004258546260646366	0.005600280014000702
9.5650005e6	0.011959876543209876	0.007137345679012346	0.014171810699588476
9.5750005e6	0.008159934720522236	0.007431369120475608	0.008871014746167746
9.5850005e6	0.00876865671641791	0.008233830845771145	0.005412935323383084
9.5950005e6	0.014864647115694489	0.015039209367278978	0.012117305833064777
9.6050005e6	0.016060412678153585	0.008083386513507764	0.0010636034886194424
9.6150005e6	0.013482302673364512	0.009007448467001558	0.00794503146832958
9.6250005e6	0.012130801687763712	0.012090230444660824	0.009607270366764039
9.6350005e6	0.01127244146603789	0.008604285596094979	0.005079837842309919
9.6450005e6	0.0095535192045233	0.003509456034314681	0.007473841554559044
9.6550005e6	0.013935692221286156	0.007757652344846953	0.007371524852569504
9.6650005e6	0.015847450886820966	0.007555873697605981	0.009591982820329276
9.6750005e6	0.006740895825402868	0.00529755107219896	0.005773379012815632
9.6850005e6	0.01280367695338148	0.010286714817246663	0.010680674108119938
9.6950005e6	0.011654290429042905	0.010107260726072606	0.009625962596259629
9.7050005e6	0.012424434134682976	0.011036131027695769	0.010783073246168985
9.7150005e6	0.007186321723223951	0.008455594131481687	0.006114906484488744
9.7250005e6	0.00996376811594203	0.009204857030943989	0.009146102624363496
9.7350005e6	0.006184420818567159	0.0054200542005420045	0.005781391147244806
9.7450005e6	0.010079284750337382	0.0060307017543859654	0.0072874493927125505
9.7550005e6	0.008786158421194916	0.008380643417139767	0.0056231413895647476
9.7650005e6	0.005628684128883569	0.004742277179453087	0.004662500554004342
9.7750005e6	0.0072396510116948184	0.005538023637151166	0.006967390631767836
9.7850005e6	0.006487413447227076	0.0029767682650618005	0.005448780172134861
9.7950005e6	0.007346864993285816	0.003357091209585786	0.007726474537754365
9.8050005e6	0.007775696691072138	0.00485271581815086	0.008138940916056528
9.8150005e6	0.010966735966735966	0.012300762300762302	0.007373527373527374
9.8250005e6	0.011462737843551798	0.006188336856941509	0.007751937984496125
9.8350005e6	0.010206070732386522	0.010498468393205236	0.006293511556669452
9.8450005e6	0.008923763366412799	0.009346872836372028	0.004615739672282484
9.8550005e6	0.008228779429987608	0.006002168525402726	0.0070786864931846345
9.8650005e6	0.003902967582150281	0.004687983724735749	0.0032019813365176245
9.8750005e6	0.0047827142510318025	0.0031803835882495747	0.0032046613255644575
9.8850005e6	0.0091765873015873	0.006944444444444445	0.006861772486772487
9.8950005e6	0.0054747926567887415	0.005614574596962072	0.003131115459882583
9.9050005e6	0.007715424095083739	0.006921934089681253	0.005564559697460831
9.9150005e6	0.009529782106143329	0.0077959765874772505	0.0070040824356893405
9.9250005e6	0.009037238873751132	0.007629427792915532	0.007798970632758098
9.9350005e6	0.008655964746616304	0.006059175322631415	0.007617248977022349
9.9450005e6	0.010939323220536756	0.010210035005834306	0.011260210035005835
9.9550005e6	0.005568857930634161	0.00413582934262081	0.005093600348280366
9.9650005e6	0.00476953601953602	0.006028693528693529	0.004517704517704517
9.9750005e6	0.008171411357132096	0.007531254707034192	0.009082693176683235
9.9850005e6	0.006503508471675509	0.005961549432369217	0.007085401334930686
9.9950005e6	0.006141285055023074	0.003940362087326944	0.007085552005679801
1.00050005e7	0.008289703315881327	0.003769633507853403	0.008809773123909247
1.00150005e7	0.009680996247014672	0.007591265779597407	0.009007164790174002
1.00250005e7	0.00926692040377296	0.009046279441778366	0.00928898449997242
1.00350005e7	0.01328566384180791	0.007680084745762712	0.0129590395480226
1.00450005e7	0.01121125522092768	0.012530226423389754	0.01198798270682201
1.00550005e7	0.012662028409326209	0.011347165279330766	0.0077525158404770774
1.00650005e7	0.010559526109072176	0.009561522117056211	0.009542205910759128
1.00750005e7	0.006957824876900022	0.005958752586883608	0.007635766787982587
1.00850005e7	0.008081313005082063	0.005748562859285177	0.0067149879196867455
1.00950005e7	0.01456749909518639	0.010712993123416578	0.012927976836771627
1.01050005e7	0.014170420420420422	0.012481231231231231	0.011373873873873874
1.01150005e7	0.009390096618357489	0.011352657004830917	0.008188405797101448
1.01250005e7	0.0054361567635903925	0.004804045512010114	0.0038769490096923725
1.01350005e7	0.006523974803959379	0.005559840596477696	0.005771950122123666
1.01450005e7	0.010110863371732936	0.009383128948346342	0.010169701474049301
1.01550005e7	0.005500050459178525	0.004541326067211626	0.006135836108588154
1.01650005e7	0.005857354028085736	0.005395417590539543	0.005661492978566151
1.01750005e7	0.008761061946902656	0.008141592920353982	0.010171091445427728
1.01850005e7	0.005203952901597982	0.005641996075133164	0.0037286234931314826
1.01950005e7	0.0061824068333677755	0.005510780464283254	0.004560170834194393
1.02050005e7	0.0076114032659839485	0.008672386751545346	0.007417658455577084
1.02150005e7	0.007626107702794822	0.008350374914792092	0.0045330606680299935
1.02250005e7	0.009787605008717707	0.01216516088128071	0.005674433349183706
1.02350005e7	0.005701391759680308	0.005994212484497726	0.0025354829819484634
1.02450005e7	0.009382317574837035	0.00876526802101133	0.007379279792418203
1.02550005e7	0.009975570032573293	0.008640969960188202	0.010097719869706843
1.02650005e7	0.009679044329303397	0.008227787372865093	0.009067357512953367
1.02750005e7	0.004434681697612732	0.004172192749778957	0.0037908930150309466
1.02850005e7	0.0080936220642103	0.007891618185735833	0.008026287438052145
1.02950005e7	0.006645661306678256	0.006084311169056933	0.00709836303056642
1.03050005e7	0.008228045546716582	0.007305152602298133	0.006582436437373265
1.03150005e7	0.00858423545331529	0.004228687415426252	0.006822282363554353
1.03250005e7	0.014811788913096103	0.00686879690147664	0.00917453401113532
1.03350005e7	0.01722523245702054	0.00638838718308917	0.004093919325707405
1.03450005e7	0.009752684487091613	0.006311400502627369	0.004569339730408956
1.03550005e7	0.0065882686313403225	0.006234060640408048	0.00474166430528006
1.03650005e7	0.008744855967078188	0.010631001371742112	0.005349794238683129
1.03750005e7	0.011088585821353976	0.010074947782282836	0.009730925175082934
1.03850005e7	0.009572072072072071	0.008526383526383527	0.009631059631059629
1.03950005e7	0.008372048006194349	0.007646147890050328	0.00789779326364692
1.04050005e7	0.011571279079127429	0.01026322144409563	0.008532560573130484
1.04150005e7	0.010459332943241662	0.007899356348741953	0.011449190559781547
1.04250005e7	0.011217282924802658	0.012636753912200526	0.005317823016202743
1.04350005e7	0.012783375314861461	0.009655751469353486	0.007926112510495381
1.04450005e7	0.02124183006535948	0.0036965605914496946	0.013629058180649306
1.04550005e7	0.011490978157644821	0.0027540360873694204	0.011282051282051281
1.04650005e7	0.010550381743434855	0.011368403389546103	0.010470677070224012
1.04750005e7	0.009894459102902377	0.0037064957909285086	0.006985802236461867
1.04850005e7	0.01049775890540222	0.007195093182354328	0.0040339702760084925
1.04950005e7	0.015199024475219924	0.003919519205644107	0.0058879888511453714
1.05050005e7	0.013570208658201528	0.005680552461572733	0.015326353308086434
1.05150005e7	0.016243386243386247	0.005396825396825397	0.013968253968253968
1.05250005e7	0.019375470278404815	0.006583897667419112	0.013393528969149736
1.05350005e7	0.015955056179775287	0.010823970037453183	0.004943820224719101
1.05450005e7	0.019020130254588517	0.00774620090783501	0.0037892243931320316
1.05550005e7	0.01652177977191999	0.007664984109179286	0.00626285286969527
1.05650005e7	0.013194778151529715	0.009610764055742432	0.008329328848310108
1.05750005e7	0.011541257724463835	0.006942929843693203	0.005757906215921483
1.05850005e7	0.00908422600294056	0.00630119722747322	0.004928936497934607
1.05950005e7	0.010145222584147668	0.0049877850162866446	0.00488599348534202
1.06050005e7	0.012444444444444444	0.0017777777777777776	0.007608888888888889
1.06150005e7	0.01998659328252893	0.006738639570985041	0.0025543324865932833
1.06250005e7	0.019380389951256096	0.006889763779527558	0.0026434195725534306
1.06350005e7	0.01427954601529731	0.00771033802121885	0.001233654083395016
1.06450005e7	0.013450964014756038	0.009292127792858635	0.008032296234426115
1.06550005e7	0.015082754938601178	0.010678056593699947	0.011247552945363944
1.06650005e7	0.011893534527926228	0.007544797233574349	0.009975898564392748
1.06750005e7	0.01359424530602292	0.00487685930260912	0.013216288710070712
1.06850005e7	0.013915377551741185	0.0043088224906406725	0.011047538320265591
1.06950005e7	0.01305578380352415	0.008856021181411487	0.006190084908244317
1.07050005e7	0.01537777777777778	0.0015111111111111113	0.004337777777777777
1.07150005e7	0.021233974358974363	0.005482456140350878	0.005043859649122807
1.07250005e7	0.013405384907091393	0.0061433447098976105	0.007417519908987485
1.07350005e7	0.00923988842398884	0.0031380753138075313	0.006520223152022315
1.07450005e7	0.006051936619718312	0.002420774647887324	0.0026408450704225356
1.07550005e7	0.01601049868766404	0.0026246719160104987	0.0061192350956130485
1.07650005e7	0.014570375489518547	0.01192121630960608	0.006012439530062198
1.07750005e7	0.013867985379488279	0.009173654411237726	0.0074965957141833305
1.07850005e7	0.012903225806451616	0.006574500768049155	0.003846390168970814
1.07950005e7	0.013497652582159625	0.004303599374021909	0.0067963335568969364
1.08050005e7	0.013522092432706955	0.008041306923988486	0.009006263754867107
1.08150005e7	0.016932059447983015	0.00870488322717622	0.012781316348195328
1.08250005e7	0.01432600950118765	0.005987727632620745	0.010669041963578783
1.08350005e7	0.015515961395694137	0.010467706013363028	0.011106161841128436
1.08450005e7	0.016747986369268896	0.0067766418835192065	0.0019516728624535313
1.08550005e7	0.0146263958184842	0.012176288904727961	0.004193395105725826
1.08650005e7	0.016891642693811312	0.015084458213469059	0.009515379508740873
1.08750005e7	0.015060456464191166	0.005938327251913858	0.009758889604350004
1.08850005e7	0.017900276052449968	0.00940303657694962	0.008511617207269383
1.08950005e7	0.012305487305487306	0.002989352989352989	0.004979524979524979
1.09050005e7	0.012229152987524623	0.00514335740862333	0.0037863865178376015
1.09150005e7	0.00868599791013584	0.006073667711598744	0.0077586206896551714
1.09250005e7	0.007926487093153757	0.010802469135802469	0.0053872053872053875
1.09350005e7	0.011278896346010437	0.014914243102162566	0.009843400447427292
1.09450005e7	0.006793478260869564	0.004981884057971015	0.0017814009661835746
1.09550005e7	0.010928961748633883	0.00819672131147541	0.014207650273224046
1.09650005e7	0.015535097813578829	0.00863060989643268	0.009436133486766399
1.09750005e7	0.01196438508625487	0.0026432943795214243	0.010424782044147655
1.09850005e7	0.009083044982698964	0.0036043829296424448	0.006728181468665898
1.09950005e7	0.013737639253974213	0.005507572912755038	0.007184879208912254
1.10050005e7	0.014723016629594321	0.009903611905518483	0.0056773646859442865
1.10150005e7	0.00885885885885886	0.004454454454454454	0.005125125125125125
1.10250005e7	0.011945103354794984	0.005591324974584887	0.007319552694002034
1.10350005e7	0.012700670595407438	0.006705954074375128	0.004700941543046806
1.10450005e7	0.01189548847776696	0.011976630963972737	0.00913988964621876
1.10550005e7	0.010261437908496733	0.011633986928104577	0.008366013071895427
1.10650005e7	0.008592549923195086	0.007824500768049155	0.009139784946236558
1.10750005e7	0.011305504399427055	0.008730645931382579	0.009576427255985264
1.10850005e7	0.007450473729543498	0.0049669824863623315	0.007499282227964398
1.10950005e7	0.007973174366616988	0.0067064083457526085	0.007888723298559365
1.11050005e7	0.008164909197422377	0.008347978910369069	0.006649091974223784
1.11150005e7	0.010085926857382374	0.01058367389709735	0.009095672220475743
1.11250005e7	0.005635508360113641	0.005169763867542266	0.005169763867542267
1.11350005e7	0.013173065836504091	0.011068834313386372	0.011437795457165919
1.11450005e7	0.014043963712491276	0.01256106071179344	0.01179344033496162
1.11550005e7	0.007994828876641493	0.00887936313533374	0.005579369939443423
1.11650005e7	0.008030141574059976	0.005784746536763586	0.007428832394580605
1.11750005e7	0.011791248084454281	0.01118111130030081	0.010863272603439469
1.11850005e7	0.011249615266235765	0.010064635272391506	0.010070791012619268
1.11950005e7	0.014810801047593242	0.00930190553598844	0.01025918901833288
1.12050005e7	0.012203276496155132	0.0035941156803744566	0.007154797726512872
1.12150005e7	0.014652934773507495	0.0033073767060202625	0.013447207569287448
1.12250005e7	0.007862523540489642	0.001930320150659134	0.009642184557438795
1.12350005e7	0.01363942523574315	0.0044903457566232595	0.012737614129621313
1.12450005e7	0.009324609126108907	0.00852815762387884	0.010665098269862274
1.12550005e7	0.009455934414011552	0.007546115148127444	0.010937208869014347
1.12650005e7	0.010848126232741617	0.0048746125669202585	0.006559594251901946
1.12750005e7	0.012330827067669178	0.0034586466165413537	0.007498746867167919
1.12850005e7	0.01196619549771894	0.003178520679081594	0.011756787076508863
1.12950005e7	0.018096107055961073	0.003953771289537713	0.009610705596107055
1.13050005e7	0.014921722113502935	0.004321591650358773	0.00740378343118069
1.13150005e7	0.018483054781801296	0.005164809656453111	0.005327298050139274
1.13250005e7	0.016842711084027354	0.0061954093032703635	0.00471257363396303
1.13350005e7	0.0162019940915805	0.0062776957163958634	0.009490398818316101
1.13450005e7	0.011797752808988765	0.0050561797752808986	0.007315855181023721
1.13550005e7	0.006155225827490626	0.0008967878689059187	0.0060438067286265554
1.13650005e7	0.0026908677630699293	0.0013036502206177298	0.0015510094932477607
1.13750005e7	0.01474413046534514	0.006256150709967666	0.004526922536201322
1.13850005e7	0.012837441314553992	0.007541079812206573	0.009624413145539905
1.13950005e7	0.012684522231061613	0.012065765049058605	0.007566516397065324
1.14050005e7	0.012538626099358212	0.00986451152840504	0.006544647809206879
1.14150005e7	0.013891405447846839	0.005465966056652775	0.011076885909283083
1.14250005e7	0.013834279889325759	0.0040410659676714715	0.011344109509247125
1.14350005e7	0.011419062374476388	0.005594766741263558	0.008653239226487634
1.14450005e7	0.008552660582815322	0.0063704095578186294	0.010042763302914075
1.14550005e7	0.010622113556098886	0.006329801684324911	0.010768812822602555
1.14650005e7	0.00791217311623317	0.004898851060830337	0.008895467681680412
1.14750005e7	0.013730032334346796	0.013561121567491915	0.01424641667873172
1.14850005e7	0.01213088380299964	0.0030878613316726346	0.00887435777673984
1.14950005e7	0.013590918558633617	0.013087551204610151	0.009053669374435882
1.15050005e7	0.01647286821705426	0.008052659716653301	0.01086607858861267
1.15150005e7	0.015506397744523968	0.00404829032024868	0.0047567411262922
1.15250005e7	0.015746842394288852	0.011202635914332784	0.0043492586490939044
1.15350005e7	0.01513217382054146	0.004600819105366736	0.007031540875485348
1.15450005e7	0.01560254567850544	0.0064668445904331765	0.011688222815301444
1.15550005e7	0.015323617659665665	0.0032861837405343624	0.01160165737962566
1.15650005e7	0.011505653640150763	0.0005951200158698671	0.0101567149375124
1.15750005e7	0.012917011304108078	0.0022332506203473945	0.007058174800110283
1.15850005e7	0.014189240458304879	0.007056681083541998	0.002382578344335686
1.15950005e7	0.013057511737089203	0.011523687580025609	0.005239009816474607
1.16050005e7	0.015629183400267737	0.009571619812583669	0.006104417670682731
1.16150005e7	0.01915333550984873	0.00837958428555882	0.013135270432038307
1.16250005e7	0.014007516228220019	0.004925407129028585	0.008199521694567816
1.16350005e7	0.013508126341613002	0.008555657773689052	0.00842686292548298
1.16450005e7	0.015802027429934407	0.005908819862308234	0.007242370033067707
1.16550005e7	0.007927117841930904	0.004706315402008728	0.0045327864542251675
1.16650005e7	0.010356255178127589	0.009942004971002486	0.007028445180889257
1.16750005e7	0.01930409914204004	0.0052960491473360875	0.005804469865480351
1.16850005e7	0.021424697161453624	0.004941842945820527	0.0039655276321340326
1.16950005e7	0.01992610187384534	0.006914753233043019	0.003262074425969913
1.17050005e7	0.015032793545765866	0.007255209240234488	0.002159150269893784
1.17150005e7	0.01601336084094705	0.0043717457510560965	0.0006483937518420277
1.17250005e7	0.009961685823754791	0.0020434227330779057	0.002247765006385696
1.17350005e7	0.015837442103690428	0.008292245629762439	0.005378753922008069
1.17450005e7	0.015305287281060731	0.002864625961695858	0.0073116167403284756
1.17550005e7	0.01700448747037765	0.005117733071144053	0.012484243432662735
1.17650005e7	0.01838446894231195	0.005866206224819586	0.0021605348209146847
1.17750005e7	0.013696214436868094	0.004820126969198213	0.0018967003683674271
1.17850005e7	0.017887473460721868	0.006475583864118895	0.004246284501061571
1.17950005e7	0.022866520787746175	0.007986870897155362	0.007614879649890591
1.18050005e7	0.01876315497950592	0.005622022820427606	0.0036667774454414537
1.18150005e7	0.013771316402895353	0.011225616488774383	0.000981474665685192
1.18250005e7	0.020503637070353714	0.004275639957798879	0.0034205119662391024
1.18350005e7	0.01250223653605296	0.0028180354267310793	0.002487028090892825
1.18450005e7	0.017457826598666137	0.0034654112723944033	0.003125408656989669
1.18550005e7	0.020243933107003644	0.0027033823714321635	0.007292845467119326
1.18650005e7	0.013901760889712693	0.002265472144990217	0.0032540418082586758
1.18750005e7	0.011436920596533657	0.003627569528415961	0.0034260378879484078
1.18850005e7	0.015769786619059766	0.0076511094108645756	0.002737396922553771
1.18950005e7	0.015441959531416395	0.010977308101908738	0.008519701810436636
1.19050005e7	0.014825744800449693	0.004496908375491849	0.010623946037099494
1.19150005e7	0.027368421052631573	0.008771929824561405	0.0127953216374269
1.19250005e7	0.02150589599845351	0.007249178426445003	0.003569817642889361
1.19350005e7	0.013345907636031098	0.004229538180155464	0.002011888431641518
1.19450005e7	0.033068783068783074	0.008994708994708995	0.0035978835978835973
1.19550005e7	0.01434459350250525	0.006411292495016432	0.0032002586067561016
1.19650005e7	0.01248803288843836	0.005885003097370052	0.0026468434983386835
1.19750005e7	0.013366696608067073	0.004747850635185423	0.002480858890457248
1.19850005e7	0.014368610113290964	0.005065856129685918	0.004457953394123607
1.19950005e7	0.012120662555918272	0.0029017047515415306	0.0028170716962882354
1.20050005e7	0.019778682269142717	0.00602052064784194	0.00425676248622064
1.20150005e7	0.018785146402947442	0.006156680240449874	0.0015706806282722514
1.20250005e7	0.014335360556038228	0.0052128583840139004	0.0027415773723332365
1.20350005e7	0.019039735099337738	0.005391407709288504	0.008218712854474444
1.20450005e7	0.015322036756027654	0.007039285112122745	0.0051424717585567365
1.20550005e7	0.016710140202151943	0.005162482338876209	0.005368981632431257
1.20650005e7	0.01302868973676427	0.010795622596864833	0.0031588287488908606
1.20750005e7	0.017302716688227686	0.007007330746011213	0.004376886589047004
1.20850005e7	0.016903914590747332	0.004810860682746804	0.0015025701858442074
1.20950005e7	0.015167902760609807	0.008704161516275236	0.001503914297486609
1.21050005e7	0.016443771553536886	0.005383127260492893	0.0016149381781478678
1.21150005e7	0.012185649092144866	0.004417904650936984	0.001281677832799301
1.21250005e7	0.009815144577291613	0.006486899007886034	0.001204104129568388
1.21350005e7	0.009045775833052844	0.005750028048917312	0.0026029395265342757
1.21450005e7	0.00981156134882403	0.006517427033153868	0.0044866345518088215
1.21550005e7	0.010209235209235208	0.006926406926406926	0.0051226551226551224
1.21650005e7	0.009502923976608187	0.007821637426900585	0.0062865497076023385
1.21750005e7	0.013659699303263662	0.009455707475509457	0.0060767981560060766
1.21850005e7	0.018201097804391216	0.005738522954091816	0.0035728542914171654
1.21950005e7	0.012363658899355477	0.0036357626838539087	0.0016856717897868123
1.22050005e7	0.010684276122703331	0.0053270614722791786	0.002227314758975596
1.22150005e7	0.01279234412382208	0.0029783701967677364	0.005986035838093843
1.22250005e7	0.011778312797998396	0.0025728178256148797	0.004720766652504366
1.22350005e7	0.017352561847813346	0.009614257240004689	0.0038926017118067766
1.22450005e7	0.007262164124909223	0.003776325344952796	0.004938271604938272
1.22550005e7	0.019864341085271315	0.022286821705426355	0.015891472868217058
1.22650005e7	NaN	NaN	NaN
