# Supplementary material for: Admixture of evolutionary rates across a butterfly hybrid zone
Source: eLife. 2022 Jun 15;11:e78135. doi: 10.7554/eLife.78135 (PMC9246367; doi:10.7554/eLife.78135)
Supplement: Figure 2—source data 2. [file elife-78135-fig2-data2.zip › Dxy_Pi_10kbWindows_10kbIncrements/Chromosome13.csv]

Position	Dxy	Pi_XY	Pi_KM
5000.5	0.00884709548186067	0.004785221455597596	0.0036056087246828395
15000.5	0.010059442158207591	0.006744398719707362	0.0015698826398414874
25000.5	0.009018935683969964	0.0017548155403199477	0.001958863858961802
35000.5	0.009597903967490105	0.007111538872847823	0.006886963961073683
45000.5	0.011014789957742977	0.008078548347004723	0.00811583395476013
55000.5	0.013171421228475965	0.0065964190867814606	0.006116679516833719
65000.5	0.00964785335262904	0.005426917510853835	0.004486251808972502
75000.5	0.014090233249697987	0.007689805780131957	0.006523557290214663
85000.5	0.009502923976608187	0.004863922627080522	0.0051394511920827704
95000.5	0.010524957605249576	0.006119590061195901	0.005632972056329721
105000.5	0.014102564102564101	0.008454608454608456	0.004555324555324555
115000.5	0.01679284793814433	0.006523840206185567	0.002824312714776632
125000.5	0.012281569403231126	0.008690122933446376	0.009278884649804532
135000.5	0.011279496228634696	0.0018683828108781398	0.003556847277005052
145000.5	0.013409961685823752	0.011346890657235485	0.008464485705865018
155000.5	0.013454317897371714	0.009491030454735086	0.0035878181059657904
165000.5	0.011966049812160845	0.004916284031352906	0.0017624414452019853
175000.5	0.0190552871712292	0.009930220075147612	0.0009017713365539454
185000.5	0.014642589820359278	0.00598802395209581	0.007285429141716565
195000.5	0.014641183864701179	0.006427836818649297	0.007336304422351733
205000.5	0.013005686958769552	0.008562750420059455	0.0005428460643660334
215000.5	0.01551211705532693	0.0025377229080932786	0.002450845907636031
225000.5	0.012591829184503989	0.006632841815971672	0.0021880450293324883
235000.5	0.013747616020343294	0.011337147700784063	0.0029349438440347533
245000.5	0.01383294170303234	0.0109376748349558	0.003368020588564395
255000.5	0.01628768153677024	0.012613550888155993	0.0011224903083955331
265000.5	0.015895953757225433	0.009378896067097358	0.004148248894933696
275000.5	0.009989861036559909	0.007842786425717183	0.0019562235343233733
285000.5	0.007585126556187652	0.008739384945172728	0.0031164976502597082
295000.5	0.011334610472541506	0.011174968071519796	0.008503618561089827
305000.5	0.00922847842648383	0.005956091142045848	0.006427037883509939
315000.5	0.013090349075975357	0.008070955966233173	0.006844626967830253
325000.5	0.00826153783925899	0.00703798082756947	0.004853779881082392
335000.5	0.013266545233758352	0.004432301153612629	0.0006071645415907711
345000.5	0.008394790522516868	0.007401014697421413	0.0059417333542549295
355000.5	0.0077665333019534	0.0051776888679689334	0.008739311210480898
365000.5	0.008644278606965176	0.005006218905472637	0.007786069651741293
375000.5	0.016542190775681344	0.016705974842767295	0.01637840670859539
385000.5	0.01186961869618696	0.013407134071340714	0.009102091020910209
395000.5	0.014772853493280022	0.006719982228146172	0.009019215816949906
405000.5	0.010249894112664127	0.007496823379923762	0.0035747564591274883
415000.5	0.010673741362290226	0.009666008555445872	0.0016617308325106944
425000.5	0.010934437911990025	0.005032959201852841	0.004061998931052913
435000.5	0.015252425587896731	0.010195691498108865	0.008880118401578688
445000.5	0.015709100012517206	0.011390662160470648	0.005582676179747153
455000.5	0.017636066339640277	0.005255781359495446	0.006960990422798413
465000.5	0.018377225367134303	0.008778406760193617	0.0039215686274509795
475000.5	0.014216148287778825	0.01193842287150487	0.004775369148601948
485000.5	0.017112751884325487	0.006152899553914783	0.0019381633594831563
495000.5	0.01884217708497349	0.0035427491733585263	0.0007242953865532988
505000.5	0.009220907297830375	0.005719921104536489	0.0056410256410256415
515000.5	0.020523708421797595	0.013028372900984367	0.005828990542366338
525000.5	0.01866416978776529	0.01019558884727424	0.0019642114024136493
535000.5	0.014186691312384474	0.010320394331484904	0.0013308687615526799
545000.5	0.01625908204855573	0.0058479532163742695	0.0004961899698741805
555000.5	0.01978755405151344	0.0056401579244218835	0.0016168452716676068
565000.5	0.012387387387387386	0.006756756756756757	0.012612612612612614
575000.5	0.019177540529853692	0.013048635824436538	0.0011862396204033213
585000.5	0.01580621025065469	0.006048135677765308	0.002394313505424616
595000.5	0.016446294482533465	0.00746816846229187	0.006904995102840353
605000.5	0.014426838810641626	0.007629107981220657	0.004029733959311424
615000.5	0.020319049836981837	0.006404285048905449	0.008399316876261451
625000.5	0.017620806401969835	0.008156355801785165	0.001374781984200267
635000.5	0.017580704813229774	0.0063401489935013475	0.0029587361969672958
645000.5	0.014144871569832075	0.005997308524954655	0.005254227371131005
655000.5	0.010196118349619981	0.004919923995656894	0.007546145494028231
665000.5	0.014323962516733603	0.005087014725568942	0.009817045961624275
675000.5	0.012824722708698192	0.008355224751897256	0.0072971395213076475
685000.5	0.018736141906873612	0.012195121951219511	0.0055728011825572805
695000.5	0.016991998593159235	0.010111667985579883	0.008230018464785018
705000.5	0.013744266765836122	0.008677327383165984	0.0026527829428536014
715000.5	0.021457821457821463	0.013431613431613433	0.004979524979524979
725000.5	0.012923117292049336	0.003848508702877635	0.0030613137409253918
735000.5	0.01882086167800454	0.0027210884353741495	0.011609977324263037
745000.5	0.006842619745845552	0.0058651026392961885	0.004027370478983383
755000.5	0.008365173092508971	0.0017946046080815098	0.006090077573231446
765000.5	0.014217656691975588	0.002828643739764776	0.009855590293285695
775000.5	0.013496394465016564	0.005164685246540635	0.009887611251867733
785000.5	0.013273676360924684	0.005294556301267711	0.010216256524981355
795000.5	0.008643858502215445	0.0056657223796034	0.009065155807365438
805000.5	0.012256205673758866	0.007712765957446808	0.01024822695035461
815000.5	0.014459373000639797	0.007933461292386436	0.012795905310300703
825000.5	0.014770285903156504	0.005247066600561891	0.009205090067757393
835000.5	0.012923041261010662	0.004288363467779323	0.0028743625405656006
845000.5	0.017857142857142856	0.007486979166666667	0.009170386904761905
855000.5	0.013091641490433034	0.010070493454179255	0.007409005898431879
865000.5	0.012142915946324197	0.007656211410224746	0.010916275623610767
875000.5	0.006662119145065939	0.004774897680763984	0.007021373351523421
885000.5	0.010847526358475265	0.011253041362530414	0.011232765612327656
895000.5	0.011324498352800241	0.012241689128481581	0.00846061695118299
905000.5	0.01040784645780412	0.01009031893875247	0.006294101044312729
915000.5	0.014638027048528242	0.0077167859984089105	0.004645982498011137
925000.5	0.023048799872834206	0.013670322683198219	0.0018121125417262757
935000.5	0.013715396934339966	0.008419126058110273	0.003999084877602379
945000.5	0.012432299359921219	0.007344493681273593	0.0026423764976202194
955000.5	0.010687797369157571	0.00801147495102155	0.001861181080324657
965000.5	0.014343845371312308	0.011800610376398778	0.0045167853509664275
975000.5	0.010108732585796807	0.005578208177596557	0.005379997734737796
985000.5	0.013034188034188038	0.006570512820512821	0.008931623931623932
995000.5	0.0058809963099631	0.005842558425584256	0.0046125461254612555
1.0050005e6	0.011221561795449886	0.009291521486643438	0.009564801530368244
1.0150005e6	0.014596347909658821	0.008329328848310108	0.013695338779432966
1.0250005e6	0.013711583924349883	0.006934594168636721	0.012167060677698975
1.0350005e6	0.015931372549019607	0.015931372549019607	0.008823529411764706
1.0450005e6	0.009853890587835543	0.0072488390531203995	0.005481934533922303
1.0550005e6	0.010243193232883955	0.006079830822098863	0.010837959291567539
1.0650005e6	0.0148005148005148	0.01737451737451737	0.011840411840411841
1.0750005e6	0.005212796343901743	0.006141102542130819	0.003998857469294487
1.0850005e6	0.012286118615721089	0.013315322269394055	0.012401904026759298
1.0950005e6	0.011429205503772745	0.00887705281846427	0.014647137150466045
1.1050005e6	0.013365490905436638	0.00803939302582655	0.017586172243995574
1.1150005e6	0.008098698153194065	0.0055631244323342405	0.010581289736603088
1.1250005e6	0.009278529309746793	0.0037287547693374955	0.010475199445022546
1.1350005e6	0.011777865508619555	0.011580471114620345	0.011975259902618765
1.1450005e6	0.02327572785302819	0.008952203020395453	0.01064922933208781
1.1550005e6	0.01687584803256445	0.009215287200361827	0.010063319764812303
1.1650005e6	0.017706302794022088	0.010331384015594542	0.00953866146848603
1.1750005e6	0.01636344625679632	0.0056461731493099125	0.001108322877457131
1.1850005e6	0.017965023847376787	0.011870694223635401	0.0030736618971913088
1.1950005e6	0.012318464730290456	0.006569847856154911	0.011341632088520055
1.2050005e6	0.015628526292033398	0.007898894154818327	0.01069735951252539
1.2150005e6	0.011765252976190478	0.008231026785714286	0.008370535714285714
1.2250005e6	0.009710210893642846	0.0021999696555909574	0.00764679107874374
1.2350005e6	0.009403495440729484	0.0034827760891590676	0.007700101317122594
1.2450005e6	0.011686991869918702	0.008231707317073171	0.010772357723577238
1.2550005e6	0.01123301985370951	0.004353883664228492	0.007871821664925113
1.2650005e6	0.011878316672837223	0.007096137233123536	0.009552017771195851
1.2750005e6	0.01802990325417766	0.013255434099761277	0.0072370900866943096
1.2850005e6	0.0127184554854058	0.016103943636197274	0.0060572787995242005
1.2950005e6	0.013036588879285509	0.00849899164505906	0.00950734658599827
1.3050005e6	0.022853778634125452	0.007171911796189252	0.012845215157353882
1.3150005e6	0.01633165829145729	0.0079945180447693	0.008497030607583368
1.3250005e6	0.01683236340122858	0.007274490785645005	0.006757193663110248
1.3350005e6	0.011834207127118001	0.009079857153711726	0.0045133348529746995
1.3450005e6	0.01520102990691226	0.009407803525450583	0.0007724301841948902
1.3550005e6	0.012171317028361462	0.01458261568492364	0.0030083821334251923
1.3650005e6	0.013747126436781604	0.007908045977011495	0.008349425287356322
1.3750005e6	0.009628736388218958	0.00723525542644157	0.008711539866988232
1.3850005e6	0.016073657927590513	0.008895131086142323	0.010362047440699126
1.3950005e6	0.003132832080200501	0.0029239766081871343	0.003842940685045948
1.4050005e6	0.014220275848182827	0.0034229336554917945	0.011658109332527937
1.4150005e6	0.016555473190017295	0.0061156412157153455	0.011835927847788483
1.4250005e6	0.010755930840369925	0.006768529687709422	0.006835544833132287
1.4350005e6	0.012970168612191963	0.004539559014267186	0.00108084738434933
1.4450005e6	0.00946207718670839	0.002682163611980331	0.0008344509015049917
1.4550005e6	0.016202696824706396	0.006524575902566333	0.006988545744526607
1.4650005e6	0.018834932054356514	0.007993605115907272	0.004702904343192113
1.4750005e6	0.01219556924882629	0.009463028169014084	0.008714788732394367
1.4850005e6	0.011632935478290954	0.012973533990659055	0.007853312575678948
1.4950005e6	0.011252088554720131	0.00929406850459482	0.01004594820384294
1.5050005e6	0.007304240173320951	0.00748994119467657	0.006412875270813989
1.5150005e6	0.009045584045584046	0.004772079772079773	0.006837606837606836
1.5250005e6	0.014050596521489149	0.011678884576685353	0.006669541469024004
1.5350005e6	0.018359801697336364	0.014242500630199143	0.01724224855054197
1.5450005e6	0.011933595721061662	0.005600968816227671	0.00292663235442527
1.5550005e6	0.012612612612612616	0.009647147147147145	0.0032732732732732735
1.5650005e6	0.011949855699855697	0.0034271284271284266	0.009505772005772007
1.5750005e6	0.012912197059992052	0.009088200238379023	0.007290425109257051
1.5850005e6	0.011774461028192372	0.011194029850746268	0.009336650082918738
1.5950005e6	0.00949367088607595	0.007172995780590718	0.010520393811533055
1.6050005e6	0.010188645666488699	0.011256451325858695	0.007741591030432462
1.6150005e6	0.0064755269739192566	0.005448374419435513	0.005501964987495534
1.6250005e6	0.005608199574550377	0.005672661638625669	0.006007864371817186
1.6350005e6	0.00695187165775401	0.008823529411764707	0.004973262032085562
1.6450005e6	0.006126576255055911	0.0076929177571575845	0.004552303909905623
1.6550005e6	0.00894683026584867	0.009100204498977506	0.005698704839809134
1.6650005e6	0.010530789573101622	0.011837300088150107	0.007190530159929479
1.6750005e6	0.009843254338495986	0.007526279778565652	0.008533930459662874
1.6850005e6	0.007088066802602193	0.005971453539178561	0.005437421108845518
1.6950005e6	0.016269411339833877	0.017298663777537016	0.0077573131094257845
1.7050005e6	0.014950388844194156	0.012536873156342184	0.01200053633681952
1.7150005e6	0.00718954248366013	0.006881968473663976	0.005720876585928489
1.7250005e6	0.011591020009760861	0.009028794533918985	0.009663250366032213
1.7350005e6	0.010210470548571979	0.008163560179164862	0.009613254346674373
1.7450005e6	0.007094899571202889	0.005980591288648161	0.0036560595802301965
1.7550005e6	0.008189203354297693	0.005983577917540182	0.006533892382948987
1.7650005e6	0.009890498057223597	0.006358177322500883	0.008406923348640054
1.7750005e6	0.008794508794508797	0.008097383097383096	0.006156156156156155
1.7850005e6	0.0073634771533195335	0.0077482354189884846	0.005243326434219603
1.7950005e6	0.010063339844906174	0.00781388740898597	0.008713668383354052
1.8050005e6	0.013022222222222221	0.011155555555555556	0.01047111111111111
1.8150005e6	0.010095994703740481	0.008672624958622971	0.00981132075471698
1.8250005e6	0.009647165757725997	0.012105437117831764	0.0048752272351677405
1.8350005e6	0.010627901294893721	0.01213453864321199	0.009414447430572523
1.8450005e6	0.005680224403927069	0.005610098176718092	0.003758765778401121
1.8550005e6	0.007944712458840644	0.007772417489853741	0.0062485642085917765
1.8650005e6	0.006448610557106767	0.004553915702699109	0.004866374152373355
1.8750005e6	0.009199664194767036	0.0037078494473205543	0.010428618068187116
1.8850005e6	0.007137263277801508	0.0027409938772604303	0.006649579951587641
1.8950005e6	0.012190684133915573	0.0107654051431344	0.009049005337214946
1.9050005e6	0.00830094525214721	0.005901828127249172	0.006324072741231227
1.9150005e6	0.003880371001325006	0.00399867499526784	0.002422865795949271
1.9250005e6	0.004754358161648178	0.0033016376122556785	0.003926747666842755
1.9350005e6	0.006414235464514795	0.005655562452582936	0.002648458514380302
1.9450005e6	0.006360756360756361	0.004430254430254431	0.005227205227205227
1.9550005e6	0.008683503112620259	0.00608375778155065	0.007413695529145445
1.9650005e6	0.008819133034379673	0.006576980568011957	0.007115097159940209
1.9750005e6	0.011910368102974647	0.010517227847107763	0.009355623577427202
1.9850005e6	0.010073260073260074	0.009106634106634107	0.004761904761904762
1.9950005e6	0.013125119754742289	0.0037044133614357795	0.007281088331097914
2.0050005e6	0.008464859031431269	0.003957012455596025	0.005746661270740591
2.0150005e6	0.010870834062919513	0.007821163835872292	0.008871767933228273
2.0250005e6	0.006720252997759915	0.004765669609522555	0.005262002020468223
2.0350005e6	0.00857516339869281	0.005803921568627452	0.0066928104575163395
2.0450005e6	0.010067494753559069	0.005359877488514548	0.007883840961942034
2.0550005e6	0.00650926743159753	0.0029420417769932335	0.00548690791409238
2.0650005e6	0.010414788097385034	0.009047189660354673	0.004532611962729185
2.0750005e6	0.010313531353135317	0.004455445544554455	0.005792079207920792
2.0850005e6	0.011022667714884698	0.006387578616352201	0.006800314465408806
2.0950005e6	0.010479125027759273	0.008938485454141684	0.00792804796802132
2.1050005e6	0.0060580041976722	0.004579278763594733	0.006878458309482924
2.1150005e6	0.005137085137085138	0.0044444444444444444	0.005183261183261183
2.1250005e6	0.020273935448874424	0.018036343911038786	0.01372389476539192
2.1350005e6	0.026800161812297732	0.016788025889967636	0.024757281553398052
2.1450005e6	0.011459968602825743	0.007587650444793303	0.008226059654631085
2.1550005e6	0.008795281344607995	0.00600271427080071	0.004572502348888193
2.1650005e6	0.009755199705503405	0.010583471378612187	0.0019510399411006812
2.1750005e6	0.00740706087824351	0.0055825848303393205	0.004840319361277445
2.1850005e6	0.016666666666666666	0.006694756554307116	0.0012921348314606743
2.1950005e6	0.021480423658217302	0.011424491253123883	0.00023801023444008096
2.2050005e6	0.015225533300765337	0.005862237420615535	0.000325679856700863
2.2150005e6	0.01804670912951168	0.011411889596602972	0.0011500353857041754
2.2250005e6	0.022109644989004088	0.016572415959786365	0.0022306000628338042
2.2350005e6	0.0	0.0	0.0
2.2450005e6	0.011336401112069796	0.00953887450867606	0.005272744703288275
2.2550005e6	0.013279533227248617	0.012123967568386754	0.00566795483822081
2.2650005e6	0.008752295684113866	0.007518365472910927	0.0063934802571166205
2.2750005e6	0.01003636872289831	0.008043082948664149	0.008952301021121833
2.2850005e6	0.01006216006216006	0.007847707847707849	0.00428904428904429
2.2950005e6	0.012495354886659238	0.008825715347454478	0.008881456707543667
2.3050005e6	0.009583151144148082	0.005429237720448915	0.004270514502259145
2.3150005e6	0.007222618199097173	0.006367308149204086	0.005160370634354954
2.3250005e6	0.006198977645532921	0.008049134050507362	0.0048218509193560695
2.3350005e6	0.011007751937984497	0.012454780361757107	0.00675968992248062
2.3450005e6	0.013295011429339788	0.013782439155573485	0.010474653758235846
2.3550005e6	0.010239612842304062	0.010033050047214352	0.00852219074598678
2.3650005e6	0.01197405117012247	0.00821510852431187	0.009118467321450224
2.3750005e6	0.008149864812668984	0.005986867516415604	0.00791039011201236
2.3850005e6	0.00827275874004846	0.008238144686742818	0.009581169955001733
2.3950005e6	0.01117074388417374	0.011274754534864371	0.011982026959560658
2.4050005e6	0.007794245276720742	0.007143334000934642	0.006355564456906337
2.4150005e6	0.012857256587851286	0.0080009553379508	0.00450601066794045
2.4250005e6	0.009707287933094383	0.005040322580645161	0.008004778972520908
2.4350005e6	0.011634153237206674	0.009669211195928753	0.006559230986711902
2.4450005e6	0.0031893302406494645	0.0038175316516864785	0.003170000966463709
2.4550005e6	0.006913934887912581	0.0060831361946603575	0.005824039653035936
2.4650005e6	0.013035050241316558	0.008465859640794368	0.007089168446870797
2.4750005e6	0.009881671701913395	0.00801443437395099	0.007317891910036924
2.4850005e6	0.015018213249367167	0.011298388590479718	0.008310180897697104
2.4950005e6	0.009015088593576965	0.010416666666666666	0.007101328903654485
2.5050005e6	0.015889830508474576	0.015587167070217919	0.009624697336561745
2.5150005e6	0.01060267857142857	0.01013764880952381	0.009412202380952382
2.5250005e6	0.013329178784101921	0.012948345104556154	0.013045284586622352
2.5350005e6	0.0177905701754386	0.012225877192982454	0.0174780701754386
2.5450005e6	0.020449098676669792	0.013233302073564657	0.017442950922163178
2.5550005e6	0.013010641949879847	0.008101613456917268	0.01245451424648129
2.5650005e6	0.012806152927120666	0.0077658303464755085	0.012962962962962964
2.5750005e6	0.008862987919626057	0.005372427608814424	0.009627875918169127
2.5850005e6	0.009238115009341913	0.010345304823195626	0.007819528060341845
2.5950005e6	0.012518332285774146	0.0066345415182624485	0.01036385222431734
2.6050005e6	0.01102575046237018	0.005939678474889742	0.01267605633802817
2.6150005e6	0.013843648208469055	0.00980392156862745	0.013476400332119819
2.6250005e6	0.015026192445547282	0.014543700027570996	0.007899090157154672
2.6350005e6	0.016291259385182038	0.017707890636067435	0.008698115880436322
2.6450005e6	0.012229437229437229	0.012121212121212121	0.005425685425685427
2.6550005e6	0.016678495386799146	0.019044239413295482	0.007207633467392162
2.6650005e6	0.010662907539940718	0.008566471481240512	0.008342369695655319
2.6750005e6	0.015355713468921018	0.01261945601568243	0.014506248468512619
2.6850005e6	0.010986532637412201	0.007055867001739803	0.009614021522005281
2.6950005e6	0.01492292554936045	0.006395539521154477	0.012331912102328634
2.7050005e6	0.015761643278421802	0.006202969290217613	0.012405938580435226
2.7150005e6	0.011957267470351855	0.004361462315005391	0.010859551112417919
2.7250005e6	0.014025157232704403	0.005744234800838574	0.012092243186582809
2.7350005e6	0.009237265769332278	0.004882554763789918	0.009342834520981788
2.7450005e6	0.014655960308134224	0.005614309962136049	0.01522391957174566
2.7550005e6	0.01708769534213321	0.009596419359732971	0.011925352753755121
2.7650005e6	0.010886777513855897	0.010745390792896733	0.010315575161180862
2.7750005e6	0.01489465606250872	0.013952839402818473	0.016171340867866608
2.7850005e6	0.013640156621092497	0.010655369407535786	0.014686436870145708
2.7950005e6	0.01521997621878716	0.010820451843043996	0.012778438367023385
2.8050005e6	0.00953781512605042	0.009831932773109243	0.007697478991596638
2.8150005e6	0.011645463891030584	0.012175533281932665	0.009778977126702646
2.8250005e6	0.01438835932986713	0.013756499133448874	0.012781629116117852
2.8350005e6	0.010023089840470194	0.01136999720123146	0.00866218863699972
2.8450005e6	0.010549332514960872	0.011303769628152013	0.010065981279729937
2.8550005e6	0.01197709745267586	0.013944067928643764	0.010532055776271714
2.8650005e6	0.012495562655307066	0.010649627263045794	0.012396166134185304
2.8750005e6	0.007014793375140697	0.004743527898375944	0.007042932947419199
2.8850005e6	0.006744239898112771	0.006831075604955424	0.005511172860947088
2.8950005e6	0.012463814731424896	0.012651442049962472	0.009499303098531147
2.9050005e6	0.011435851318944841	0.011840527577937647	0.01091127098321343
2.9150005e6	0.010300668151447662	0.006836179163573372	0.01088839396189062
2.9250005e6	0.008572700957470496	0.00614562458249833	0.008746381652193274
2.9350005e6	0.007004310344827586	0.007076149425287355	0.007284482758620688
2.9450005e6	0.007055820449838654	0.007103983046765883	0.0058758368251216105
2.9550005e6	0.008066656052645546	0.007854375630207504	0.006718675370163985
2.9650005e6	0.0070751019128253365	0.00709470053308247	0.0058168704923173414
2.9750005e6	0.011305335678686601	0.007988859571973027	0.00661096452653181
2.9850005e6	0.010270662155630739	0.009022071854357983	0.008812630900596101
2.9950005e6	0.01034612490594432	0.008960941240850949	0.008071687529926808
3.0050005e6	0.014638547726783023	0.009238310708898944	0.006970480499892264
3.0150005e6	0.007018584420719652	0.006590220113351786	0.004310003954132067
3.0250005e6	0.011618769645262686	0.010889088459811404	0.008980691513246519
3.0350005e6	0.0099527665317139	0.010087719298245614	0.008326585695006748
3.0450005e6	0.008487525698727566	0.006139912207590154	0.0076123798410846245
3.0550005e6	0.010062358276643991	0.00799949609473419	0.006853111615016376
3.0650005e6	0.014222632984185664	0.006110084206202506	0.012220168412405008
3.0750005e6	0.015693707354056105	0.00960323477381855	0.005468789486985089
3.0850005e6	0.01296353285120788	0.011078627481150946	0.00982715289531723
3.0950005e6	0.005417863984674329	0.003322557471264368	0.005687260536398467
3.1050005e6	0.008902393517778136	0.008795778026547256	0.005522682445759369
3.1150005e6	0.013710417622762735	0.006233746366834939	0.00715924736117485
3.1250005e6	0.011502782931354363	0.005380333951762524	0.00823747680890538
3.1350005e6	0.014952956989247312	0.005634822167080232	0.007578577336641854
3.1450005e6	0.015338182178021869	0.00952451635248132	0.006808173766760677
3.1550005e6	0.0164405610485169	0.010500498198819652	0.008170460642293247
3.1650005e6	0.012002083834255028	0.011581309609681815	0.010916085597499398
3.1750005e6	0.015923236514522824	0.012136929460580913	0.010871369294605806
3.1850005e6	0.008503401360544217	0.006394557823129252	0.006802721088435374
3.1950005e6	0.013691822606073068	0.011995338954006443	0.0025224484200424974
3.2050005e6	0.008195244956772336	0.006334053794428435	0.0052953890489913545
3.2150005e6	0.010486018641810917	0.007730433496079302	0.00911377422695665
3.2250005e6	0.008677471876850208	0.004958555358200119	0.006468324452338662
3.2350005e6	0.011134812286689423	0.0038111490329920364	0.008373151308304893
3.2450005e6	0.010050380423606828	0.011078552333950236	0.00954143532798684
3.2550005e6	0.011757046568627449	0.012254901960784314	0.010957924836601305
3.2650005e6	0.012249069497833913	0.011867716151076943	0.010153151504057599
3.2750005e6	0.010157225773271618	0.010910293145250166	0.007743736683564764
3.2850005e6	0.00834287583837723	0.008451933038878893	0.0068924150717051096
3.2950005e6	0.008467962225864357	0.006868024662452197	0.009521579645672367
3.3050005e6	0.0076791808873720125	0.006920743268866135	0.0080773606370876
3.3150005e6	0.009993704752911552	0.010072395341517154	0.010387157695939566
3.3250005e6	0.007590882622078032	0.005823142833374927	0.009317028533399885
3.3350005e6	0.006366666666666666	0.0057666666666666665	0.007306666666666665
3.3450005e6	0.008315256688358643	0.005422993492407809	0.010845986984815618
3.3550005e6	0.013206433525158623	0.01232108602626531	0.017264276228419657
3.3650005e6	0.00905797101449275	0.005295429208472687	0.011482720178372352
3.3750005e6	0.00995887946543305	0.007324595219737857	0.010708472543476398
3.3850005e6	0.0038259958071278823	0.004140461215932915	0.0032494758909853245
3.3950005e6	0.009798547348225297	0.012059750582431134	0.007244986524142341
3.4050005e6	0.009687769961742565	0.00700357892138714	0.011082315191904233
3.4150005e6	0.008938485454141686	0.005440817232955807	0.008416611148123473
3.4250005e6	0.008081029691385112	0.008154161181804885	0.0072107649553897896
3.4350005e6	0.009458713062689863	0.010287213476940072	0.0062137531068765526
3.4450005e6	0.008934002433090024	0.00847779805352798	0.007436131386861315
3.4550005e6	0.010240185071783358	0.011022657685241884	0.008559569980268081
3.4650005e6	0.007876118008276601	0.005473234548124415	0.007368842611133359
3.4750005e6	0.006251100545870751	0.003917943299876739	0.008610670892762812
3.4850005e6	0.010466760961810468	0.009806694955209805	0.008561999057048563
3.4950005e6	0.015134359903381646	0.010567632850241544	0.014689009661835749
3.5050005e6	0.007992202729044834	0.007485380116959065	0.006721247563352826
3.5150005e6	0.010758398237746833	0.012430178585477146	0.01046337817638266
3.5250005e6	0.011493254588616756	0.013925076718198134	0.010121012101210119
3.5350005e6	0.010710620831195485	0.008123824183341885	0.009782794595519069
3.5450005e6	0.00922818791946309	0.007550335570469799	0.008156943727413525
3.5550005e6	0.006582215598609041	0.006174153715137322	0.006557377049180329
3.5650005e6	0.01005409219190969	0.009838507369081215	0.008403888366259016
3.5750005e6	0.013190184049079755	0.009366053169734151	0.010961145194274028
3.5850005e6	0.00879552340320287	0.0067087120509491125	0.00802572188214926
3.5950005e6	0.010777243589743588	0.008814102564102566	0.009615384615384614
3.6050005e6	0.011035219775113833	0.011708948982436575	0.00947867298578199
3.6150005e6	0.00874669312169312	0.007705026455026455	0.010026455026455026
3.6250005e6	0.009625468164794006	0.009662921348314608	0.00937827715355805
3.6350005e6	0.006954363055158812	0.007209413044956811	0.007631095694756173
3.6450005e6	0.01060606060606061	0.00516273849607183	0.01254769921436588
3.6550005e6	0.014188718662952647	0.014101671309192198	0.011327762302692666
3.6650005e6	0.013331403576482695	0.012253956001543805	0.013173806767014021
3.6750005e6	0.014140377076722048	0.011044738970817	0.01167320017422687
3.6850005e6	0.008069062720225511	0.0075405214940098666	0.007639182522903453
3.6950005e6	0.01018461748075482	0.007664009809932557	0.010191429933919204
3.7050005e6	0.01354648176682075	0.012198253723677452	0.013559322033898306
3.7150005e6	0.011994025847354303	0.005852231163130943	0.012387222628627164
3.7250005e6	0.009771433426799219	0.004290933809159657	0.011011980627071118
3.7350005e6	0.010483203217411878	0.006417080671871304	0.009462976105985333
3.7450005e6	0.0110083132207026	0.00970769643336015	0.009847144006436043
3.7550005e6	0.016276703967446595	0.009155645981688708	0.01254662597490675
3.7650005e6	0.007170795306388524	0.00434593654932638	0.008865710560625815
3.7750005e6	0.011545122185876467	0.007728817907767302	0.010172535437111154
3.7850005e6	0.010957052128529208	0.007985914607306797	0.009004590328868767
3.7950005e6	0.010328161556458566	0.004001970200714198	0.010946927718261298
3.8050005e6	0.016924265842349306	0.006749098402885112	0.008614116434827407
3.8150005e6	0.025081661222585153	0.0036553118680976823	0.0032975579405817384
3.8250005e6	0.023195467871008634	0.005031297044608193	0.0012043419697329847
3.8350005e6	0.02200260289572149	0.0049210997234423294	0.010980966325036605
3.8450005e6	0.007313829787234044	0.0035460992907801418	0.0046493301812450755
3.8550005e6	0.008009739843649877	0.003908753043701141	0.0069973087274125345
3.8650005e6	0.009467455621301775	0.003747534516765286	0.006753451676528599
3.8750005e6	0.012321792260692464	0.002511880515953836	0.010916496945010184
3.8850005e6	0.011079322338157747	0.005217098619993268	0.010748345113878604
3.8950005e6	0.01114579910176361	0.003943476832073612	0.008456566984335633
3.9050005e6	0.017385257301808062	0.0069077422345850716	0.012573018080667594
3.9150005e6	0.0076866764275256225	0.0036603221083455345	0.007027818448023426
3.9250005e6	0.009682735887927481	0.007416563658838071	0.006839719818706222
3.9350005e6	0.012173694779116466	0.008032128514056226	0.008668005354752342
3.9450005e6	0.013537117903930132	0.009461426491994178	0.008966521106259097
3.9550005e6	0.012878787878787878	0.0033333333333333335	0.009818181818181818
3.9650005e6	0.008992805755395681	0.0044964028776978415	0.008633093525179854
3.9750005e6	0.010216718266253873	0.004953560371517028	0.009907120743034055
3.9850005e6	0.00957241011273431	0.00640384230538323	0.007244346607964778
3.9950005e6	0.00965526179367548	0.005140832901330568	0.008104371867979954
4.0050005e6	0.012814120462704423	0.007578779417630633	0.011049062624650977
4.0150005e6	0.015319573045267492	0.004436728395061728	0.012435699588477367
4.0250005e6	0.012550901687027341	0.0050610820244328105	0.009191390343222805
4.0350005e6	0.014430680021085924	0.008829731154454401	0.01010367246529608
4.0450005e6	0.01296915644741732	0.006020066889632108	0.011222593831289485
4.0550005e6	0.008596491228070175	0.008484848484848484	0.006609250398724083
4.0650005e6	0.0037215510610379616	0.0038233564092122526	0.0036830912628387853
4.0750005e6	0.006645748899638298	0.004139974724364841	0.003826208218939295
4.0850005e6	0.008596861091590536	0.009252752401030686	0.008892012180838602
4.0950005e6	0.014060489060489062	0.006660231660231661	0.014079794079794079
4.1050005e6	0.013455482393358144	0.0071571714858288	0.013531825555873653
4.1150005e6	0.016377350692291796	0.011779293242405455	0.01483777640008266
4.1250005e6	0.013766233766233767	0.013896103896103898	0.014424242424242421
4.1350005e6	0.01009041759880686	0.010067114093959731	0.010756897837434748
4.1450005e6	0.006405721920930596	0.005619743771123163	0.006287825198459483
4.1550005e6	0.006688774589424292	0.007241472658364914	0.006054863743006678
4.1650005e6	0.010346618555573782	0.008747471434038598	0.009655021595320102
4.1750005e6	0.014594961532659526	0.005581535676572636	0.008960627545632824
4.1850005e6	0.011080148619957536	0.008625265392781316	0.012937898089171977
4.1950005e6	0.011882998171846437	0.00517976843388178	0.014990859232175502
4.2050005e6	0.0116397699870154	0.008594571198911766	0.012823842206146045
4.2150005e6	0.012688307030129124	0.010461501673840266	0.012876614060258251
4.2250005e6	0.009362160705866507	0.0031992995217889134	0.010358995083181787
4.2350005e6	0.011704378219278881	0.0015636497424576894	0.007707873436350257
4.2450005e6	0.0165084388185654	0.01081223628691983	0.01339662447257384
4.2550005e6	0.0182991513437058	0.007573078736445073	0.010726072607260726
4.2650005e6	0.018415828027657972	0.009550215650030808	0.014623125898541794
4.2750005e6	0.009498458136963985	0.004043754000116367	0.01131087449816722
4.2850005e6	0.010194516053433323	0.004648074369189907	0.01104601203031013
4.2950005e6	0.01603171262190416	0.0010874903529081597	0.00832105521644566
4.3050005e6	0.010423806259995429	0.006140050262737035	0.009926890564313456
4.3150005e6	0.00984514049470955	0.00444958307056268	0.011940298507462687
4.3250005e6	0.013028515240904625	0.008328995314940135	0.011487072705188272
4.3350005e6	0.015078763372925616	0.010361384887541064	0.01679723696402999
4.3450005e6	0.017708084903410446	0.007592018443437474	0.011876937753398521
4.3550005e6	0.01276137761377614	0.005166051660516605	0.014710947109471094
4.3650005e6	0.012810559006211182	0.005208333333333333	0.01358695652173913
4.3750005e6	0.009321527310767392	0.0073974445191661055	0.010087424344317418
4.3850005e6	0.01236218393081138	0.011058295372020861	0.013309566250742722
4.3950005e6	0.010620276257492832	0.009382329945269741	0.009695074276778733
4.4050005e6	0.00949087013228992	0.0061253959381404885	0.010573877398919324
4.4150005e6	0.015707105323280783	0.005997258396161754	0.008567511994516793
4.4250005e6	0.009892398472752514	0.008214740252227236	0.008423001272706235
4.4350005e6	0.010722975321515468	0.005248522766770941	0.007827598192561697
4.4450005e6	0.005968751245565785	0.004603611144326198	0.004974291522181035
4.4550005e6	0.004788202200711507	0.004343509555721023	0.003540994456854472
4.4650005e6	0.011984921731123387	0.009208103130755063	0.011118784530386738
4.4750005e6	0.007307300352047435	0.005373355567908096	0.007272558828979063
4.4850005e6	0.01143557279967327	0.005751820842692806	0.009747464434007215
4.4950005e6	0.008982272871161759	0.008942703387147831	0.007175266434525694
4.5050005e6	0.012570368474923233	0.011536165131354489	0.00898157625383828
4.5150005e6	0.01021569209458791	0.010586722073810234	0.0036905115266646876
4.5250005e6	0.019063926940639273	0.014383561643835618	0.0013698630136986304
4.5350005e6	0.013068181818181819	0.011174242424242425	0.0014848484848484851
4.5450005e6	0.02025709219858156	0.011761229314420802	0.003368794326241135
4.5550005e6	0.014648816453240199	0.010671323244082265	0.005820721769499417
4.5650005e6	NaN	NaN	NaN
4.5750005e6	0.016004043126684634	0.012129380053908354	0.0073225516621743016
4.5850005e6	0.013840460023245854	0.009848901939193735	0.0070349299565669555
4.5950005e6	0.0174358248395621	0.008540958852397132	0.010249150622876558
4.6050005e6	0.01356770225025306	0.007513820758389785	0.0036751537802694073
4.6150005e6	0.01414898044111528	0.004855042308225829	0.004660840615896796
4.6250005e6	0.019196555650441222	0.010247651579846286	0.008041559920296043
4.6350005e6	0.013923140156185778	0.008254555418550486	0.007069461570078093
4.6450005e6	0.01249456757931334	0.014341590612777053	0.0050412863972186
4.6550005e6	0.010882410872562536	0.008042807432210622	0.009388746635151993
4.6650005e6	0.013709981167608286	0.0096045197740113	0.013408662900188327
4.6750005e6	0.010973936899862825	0.0075973409306742635	0.01105835179909254
4.6850005e6	0.005195985459143353	0.004346451714872767	0.005357989568515883
4.6950005e6	0.009584080791973955	0.007175602949970101	0.008212078931632448
4.7050005e6	0.007524348099277412	0.0037700282752120644	0.007188187244737671
4.7150005e6	0.007668144863266815	0.004573170731707317	0.00916481892091648
4.7250005e6	0.007933963776246193	0.0018966714751295609	0.009648982208687288
4.7350005e6	0.008941740412979349	0.007697271386430678	0.008425516224188792
4.7450005e6	0.006578947368421053	0.003189792663476874	0.007735247208931419
4.7550005e6	0.0055055055055055055	0.003003003003003003	0.005205205205205206
4.7650005e6	0.007360802697590263	0.00530471255859857	0.006990706472571758
4.7750005e6	0.009056078021595264	0.0078121112603871225	0.00726476588545554
4.7850005e6	0.00973436529549472	0.0064019874826811915	0.010310066408676126
4.7950005e6	0.006456310679611651	0.004660194174757281	0.006679611650485437
4.8050005e6	0.006779997354147374	0.005401949111434493	0.007717070159192133
4.8150005e6	0.003825475599669148	0.0037479321753515304	0.0039081885856079406
4.8250005e6	0.005082981199093638	0.004807397881070488	0.004948251576948987
4.8350005e6	0.005254515599343185	0.005254515599343185	0.004378762999452655
4.8450005e6	0.007402745309596596	0.006563567703650423	0.005562548702271773
4.8550005e6	0.010079365079365079	0.004625850340136055	0.006467120181405896
4.8650005e6	0.00868503189035147	0.0031211833355950605	0.0065047270095444885
4.8750005e6	0.0061744556442815375	0.0037963084173321116	0.006693720818606274
4.8850005e6	0.009281630023355079	0.007610533945397439	0.007103165015704277
4.8950005e6	0.008259420901966307	0.009174527195081892	0.004251724623398564
4.9050005e6	0.0068453721780047045	0.007909095459778746	0.005506332282124442
4.9150005e6	0.01269267822736031	0.008646435452793833	0.009951830443159922
4.9250005e6	0.006209776075740653	0.005425243338120313	0.006574118397957556
4.9350005e6	0.010047028644719964	0.0042040758158757305	0.011415134672937154
4.9450005e6	0.011177568507677952	0.010435225248154746	0.011419360312208363
4.9550005e6	0.013452708907254363	0.003994490358126723	0.011864095500459138
4.9650005e6	0.015728569823615323	0.0019098977642961468	0.012268284462419952
4.9750005e6	0.017276062004496506	0.005916459590580997	0.013300201159626083
4.9850005e6	0.015283306304978131	0.0029731190721902796	0.01005454813504349
4.9950005e6	0.016400781377177272	0.00624016495740409	0.007792066851158502
5.0050005e6	0.012555555555555558	0.006857142857142858	0.008634920634920634
5.0150005e6	0.010473411154345006	0.002010376134889754	0.010765239948119325
5.0250005e6	0.01223204058255605	0.004390988927071402	0.009207440135275186
5.0350005e6	0.014565377163092141	0.0031402418654372954	0.012066546402084587
5.0450005e6	0.012482095355023532	0.0034274606097810523	0.009914057704112954
5.0550005e6	0.013886737907180839	0.009524547003252285	0.014031283877961901
5.0650005e6	0.01199125068354035	0.010155456604952737	0.011467854073900476
5.0750005e6	0.013404203323558163	0.009286412512218964	0.012649071358748775
5.0850005e6	0.013941026059517983	0.009928730754583536	0.010097383167401119
5.0950005e6	0.010378940308517775	0.006673373574782025	0.0070824949698189135
5.1050005e6	0.007133730834752984	0.007027257240204429	0.006445201590005678
5.1150005e6	0.011119751166407463	0.009642301710730947	0.008014515292897874
5.1250005e6	0.010423997185080929	0.008825944170771758	0.005571193994839315
5.1350005e6	0.013941276532800832	0.012646993565564679	0.0003402115228163598
5.1450005e6	0.009274839743589742	0.0078125	0.005416666666666668
5.1550005e6	0.017741023466214305	0.012807463952502119	0.006321741588917161
5.1650005e6	0.011795470984254158	0.012101485561675849	0.010204195181661381
5.1750005e6	0.008862924947222827	0.007607192254495157	0.010759263303486932
5.1850005e6	0.01600035069261792	0.009497925068677304	0.012285931381144427
5.1950005e6	0.015308688545203066	0.010342009304664905	0.0073054193386143575
5.2050005e6	0.01807264206209725	0.007498535442296426	0.008717047451669596
5.2150005e6	0.013484710078733309	0.008634564356866327	0.0058114750532863545
5.2250005e6	0.013326451749510351	0.010639987295537556	0.007612090413424383
5.2350005e6	0.013699740596627756	0.01199740596627756	0.011024643320363162
5.2450005e6	0.008770232798091184	0.0059005610369510545	0.006500290191526408
5.2550005e6	0.009273909985935304	0.004043600562587904	0.006206047819971871
5.2650005e6	0.010510018214936247	0.006848816029143897	0.007256830601092897
5.2750005e6	0.01980532379817242	0.008939213349225268	0.0034962256654747716
5.2850005e6	0.01643022193562255	0.006045461873287118	0.0013434359718415823
5.2950005e6	0.017175572519083967	0.004268242633177378	0.0010342280226545186
5.3050005e6	0.016528187259894574	0.005494505494505495	0.0037523452157598503
5.3150005e6	0.01279177341303729	0.004198690577853686	0.0031739254198690572
5.3250005e6	0.01074113856068743	0.008816684568564269	0.002935911206587898
5.3350005e6	0.00785527255415377	0.005236848369435849	0.006871379830199157
5.3450005e6	0.012544199360161644	0.00942919683448392	0.008239321995846663
5.3550005e6	0.013913500032814862	0.009910087287523793	0.010225109929776205
5.3650005e6	0.008975393303751512	0.009681323114158934	0.009977141320424902
5.3750005e6	0.008664146187775675	0.006112161310649023	0.010195337114051668
5.3850005e6	0.01269912834385332	0.006642620979861738	0.010399759543131952
5.3950005e6	0.021859868983195672	0.012816861293078895	0.011449729421817146
5.4050005e6	0.016095363656339266	0.0015747454771845016	0.0024756463780854026
5.4150005e6	0.01958736788810835	0.008480475919245618	0.005354091513195367
5.4250005e6	0.01561671966083731	0.011691838897721253	0.004636989931107578
5.4350005e6	0.019265639165911144	0.009882139619220309	0.0018736778482925354
5.4450005e6	0.016413867822318524	0.006970025279884434	0.00291802094618996
5.4550005e6	0.014712951517648681	0.004738360115368769	0.007032001098750172
5.4650005e6	0.01865329137162339	0.005048518227117754	0.008549698400209808
5.4750005e6	0.014594735470419604	0.008861089392754757	0.00547302580140735
5.4850005e6	0.02276105536975102	0.005512201164375077	0.004508856682769726
5.4950005e6	0.009154040404040402	0.008838383838383838	0.0047619047619047615
5.5050005e6	0.009400544959128064	0.005903723887375113	0.007920072661217076
5.5150005e6	0.01177492325092907	0.008482792050412021	0.008127322669251898
5.5250005e6	0.00717583926120055	0.0051166853862473485	0.006664170722575815
5.5350005e6	0.008261700095510985	0.009360076408787011	0.005004775549188157
5.5450005e6	0.00950441276306857	0.008033491740212718	0.00373387644263408
5.5550005e6	0.02078604455653636	0.009331651954602775	0.0077343421605716705
5.5650005e6	0.018219921104536487	0.005374753451676529	0.0017751479289940834
5.5750005e6	0.012660962751706854	0.010197908564514734	0.012928873908910206
5.5850005e6	0.0072517207472959705	0.006729351032448378	0.005346607669616519
5.5950005e6	0.008842324268093326	0.008619408530242234	0.006434834299301529
5.6050005e6	0.008416289592760182	0.007119155354449473	0.005441930618401207
5.6150005e6	0.013111525704809284	0.007428137092316195	0.014676616915422885
5.6250005e6	0.008695919370698132	0.0066986234021632245	0.00766961651917404
5.6350005e6	0.009249698847014284	0.008260196179659268	0.00850111856823266
5.6450005e6	0.014430159367885364	0.010780768715682336	0.010017409937056382
5.6550005e6	0.014121427363436495	0.011330965668865212	0.013563335024522238
5.6650005e6	0.01166705817868609	0.007164669955367631	0.01124422519771357
5.6750005e6	0.00677515560165975	0.004408713692946057	0.005679460580912862
5.6850005e6	0.009032696572941262	0.006081419474851541	0.008728625599198682
5.6950005e6	0.00908732838172406	0.010634706279540851	0.005671843349088454
5.7050005e6	0.015956072351421186	0.028617571059431524	0.0025322997416020667
5.7150005e6	0.008858267716535433	0.01272965879265092	0.0007874015748031496
5.7250005e6	0.010031783869686133	0.014998013508144616	0.002185141040921732
5.7350005e6	0.007007007007007005	0.006006006006006006	0.004604604604604605
5.7450005e6	0.0	0.0	0.0
5.7550005e6	0.007868705035971223	0.00539568345323741	0.0008693045563549161
5.7650005e6	0.011772605192479857	0.00754998507908087	0.009477767830498359
5.7750005e6	0.010129383724889342	0.004426285325161729	0.010623084780388151
5.7850005e6	0.01131662688941925	0.000517104216388226	0.013540175019888622
5.7950005e6	0.01684874177944454	0.0004348062394695363	0.014848633077884666
5.8050005e6	0.011275687216439815	0.00300240192153723	0.011315719242060315
5.8150005e6	0.007993159342702059	0.00394081344337869	0.00765856197486802
5.8250005e6	0.013400988810824877	0.009107468123861566	0.008777864515569434
5.8350005e6	0.020444108951374478	0.004592061395231805	0.0039001069384160527
5.8450005e6	0.014530277306168642	0.004018109790605546	0.011069609507640068
5.8550005e6	0.01459950177254	0.006539235412474849	0.010807703363035354
5.8650005e6	NaN	NaN	NaN
5.8750005e6	0.011862203444913877	0.014570469071606543	0.007214819629509263
5.8850005e6	0.012132946111648918	0.00729267505646983	0.005266214908034851
5.8950005e6	0.012987804878048785	0.006829268292682927	0.003073170731707318
5.9050005e6	0.011326523521645475	0.007365714682787854	0.0020707386561045096
5.9150005e6	0.014352269311692216	0.005259993988578299	0.006865043582807334
5.9250005e6	0.014359619686800898	0.0031040268456375836	0.009720357941834453
5.9350005e6	0.01273735664598609	0.008397568465250362	0.0046374631823024376
5.9450005e6	0.018466058126114782	0.009180568670653656	0.0037771482530689327
5.9550005e6	0.013861116160698054	0.010482942495303882	0.005114221656668484
5.9650005e6	0.01731268245215699	0.011433668504703213	0.013590658449562112
5.9750005e6	0.012427332742142085	0.007414523598384078	0.007665779879791113
5.9850005e6	0.016818283917340516	0.011680143755615454	0.0028638814016172503
5.9950005e6	0.013007720711648204	0.014853977844914401	0.0031889895938234307
6.0050005e6	0.016333333333333328	0.014750000000000001	0.008633333333333331
6.0150005e6	0.019994632313472892	0.016311802946263495	0.017427088924673467
6.0250005e6	0.013134956417192667	0.011962729185452358	0.014920348662458671
6.0350005e6	0.009640341119762696	0.005144605116796441	0.010706340378197999
6.0450005e6	0.011915153631284918	0.00902001862197393	0.01184823091247672
6.0550005e6	0.00883325815666817	0.006126898210795369	0.009727860472109459
6.0650005e6	0.008934269304403317	0.0019144862795149968	0.006594341629440543
6.0750005e6	0.01175253274030146	0.014578700271806277	0.005127254756609834
6.0850005e6	0.009889240506329113	0.006329113924050633	0.0017668776371308017
6.0950005e6	0.016054875787912502	0.009640341119762698	0.0028624397478680006
6.1050005e6	0.01605657237936772	0.006295063782584581	0.0042262895174708815
6.1150005e6	0.020331325301204822	0.005722891566265061	0.0027309236947791163
6.1250005e6	0.019230769230769235	0.01590594744121715	0.003447175231407597
6.1350005e6	0.023203363914373092	0.006498470948012233	0.004220183486238533
6.1450005e6	0.014575062490810175	0.00797676812233495	0.01340979267754742
6.1550005e6	0.015698924731182794	0.006021505376344087	0.011281105990783412
6.1650005e6	0.020424118049447864	0.004397537379067722	0.0011335874132707906
6.1750005e6	0.015545288285686779	0.006256617576282607	0.0004620271440947155
6.1850005e6	0.01708886208283072	0.00723763570566948	0.0026001876424071838
6.1950005e6	0.018234966592427616	0.009620143528829499	0.0012868101954961642
6.2050005e6	0.010175309550079689	0.005394140002451882	0.001961505455437048
6.2150005e6	0.015438187470109997	0.0116869918699187	0.007293161166905787
6.2250005e6	0.011761858664085188	0.012487899322362052	0.010738948047757341
6.2350005e6	0.011770428015564204	0.010570687418936445	0.010843060959792476
6.2450005e6	0.007959043193942522	0.00937876441232146	0.0049561177077955595
6.2550005e6	0.009298998569384837	0.007778969957081545	0.007546494992846925
6.2650005e6	0.005458448328733517	0.0060410916896657466	0.003311867525298988
6.2750005e6	0.009641560798548094	0.008280399274047187	0.006412583182093164
6.2850005e6	0.00400976290097629	0.0024407252440725243	0.0020920502092050203
6.2950005e6	0.04022988505747125	0.017763845350052244	0.0054336468129571585
6.3050005e6	0.022222222222222227	0.010632183908045977	0.015402298850574711
6.3150005e6	0.013117283950617285	0.005015432098765432	0.007175925925925928
6.3250005e6	0.01660702816772181	0.006927241031287275	0.009065051839618313
6.3350005e6	0.010234264079507812	0.007020034705789556	0.011153178734816218
6.3450005e6	0.007025666016894086	0.0060916179337231965	0.004353476283300845
6.3550005e6	0.005564987738162612	0.0033955857385398985	0.004829277494812299
6.3650005e6	0.00518550978673678	0.00292141396435875	0.004995617879053464
6.3750005e6	0.011962569549822964	0.0044511886697015685	0.014749620637329286
6.3850005e6	0.008884565499351493	0.004669260700389106	0.011465629053177691
6.3950005e6	0.013266998341625208	0.004975124378109453	0.019237147595356552
6.4050005e6	0.012790173540680641	0.007155735857561415	0.016204642776650888
6.4150005e6	0.008783041972806353	0.007516257072882357	0.008326999408833713
6.4250005e6	0.009564944691526972	0.0028224426958604176	0.00963621849697799
6.4350005e6	0.019523166891587944	0.003328834907782276	0.019019343229869545
6.4450005e6	0.01781679123935338	0.005330552175676459	0.009328466307433801
6.4550005e6	0.016492229622581667	0.009250449307537795	0.006554604080769637
6.4650005e6	0.00959780621572212	0.005484460694698354	0.008287629494210847
6.4750005e6	0.013488344148041334	0.008591684691180004	0.009468877673636144
6.4850005e6	NaN	NaN	NaN
6.4950005e6	0.012115563839701771	0.004737496116806462	0.0077353215284249755
6.5050005e6	0.011647488071849565	0.008513425016371971	0.009112171391149778
6.5150005e6	0.014937106918238996	0.006204317525072241	0.0019377868434472206
6.5250005e6	0.011823899371069181	0.0007547169811320753	0.004742138364779875
6.5350005e6	0.013031208499335983	0.0021580345285524567	0.0043824701195219135
6.5450005e6	0.008248446409122942	0.005125248254212313	0.007739124863860593
6.5550005e6	0.004778771012537247	0.004244673075841907	0.005194805194805195
6.5650005e6	0.004741209008297115	0.004653408841476799	0.005074849642214319
6.5750005e6	0.010279605263157894	0.009491502192982455	0.011088267543859652
6.5850005e6	0.010397156989866976	0.01020506171060846	0.011669788214954617
6.5950005e6	0.011958146487294471	0.007772795216741406	0.014334828101644244
6.6050005e6	0.013832273493124625	0.010299472797434643	0.013718136855263876
6.6150005e6	0.00674629506746295	0.007243972572439725	0.005828356558283566
6.6250005e6	0.01522135791798713	0.008523000096033803	0.009420916162489195
6.6350005e6	0.012036048855685993	0.005632633700936795	0.006142535278074233
6.6450005e6	0.010447214076246334	0.005791788856304985	0.008514173998044966
6.6550005e6	0.01460247249631394	0.0045366904842917095	0.01791992741295225
6.6650005e6	0.017857142857142856	0.007395382395382395	0.016125541125541126
6.6750005e6	0.012678826895565097	0.008905579399141631	0.008884120171673818
6.6850005e6	0.007929744827912701	0.004355441935331155	0.007120200729063106
6.6950005e6	0.006852646638054364	0.0036623748211731047	0.007622317596566524
6.7050005e6	0.01466729638958858	0.008973551637279597	0.012741393786733834
6.7150005e6	0.01796578627156252	0.00501037864147162	0.013198768878390953
6.7250005e6	0.010660695146225694	0.008038585209003217	0.00839075179911193
6.7350005e6	0.017994586822295523	0.01277171614649412	0.013465279539879896
6.7450005e6	0.012803939673745766	0.015235457063711913	0.011129578331794399
6.7550005e6	0.009357277882797733	0.008569628229363578	0.008443604284814115
6.7650005e6	0.007578792735042735	0.004507211538461539	0.008026175213675215
6.7750005e6	0.011004499376592402	0.004147015774922751	0.012077844635984174
6.7850005e6	0.011225200139227289	0.003741733379742429	0.012066365007541475
6.7950005e6	0.010847685081637219	0.010661298740028332	0.010228882427495712
6.8050005e6	0.012389680923285809	0.009843856076035301	0.012898845892735914
6.8150005e6	0.008310903338527648	0.008901166359729897	0.0067242763375360065
6.8250005e6	0.008198609000046058	0.008198609000046061	0.007139238174197411
6.8350005e6	0.011645007754425367	0.006978982833306595	0.011348200438526124
6.8450005e6	0.009232264334305152	0.008179462261094913	0.009631789223625958
6.8550005e6	0.009980195955805717	0.009068167604752972	0.008890973525119866
6.8650005e6	0.005741153179905963	0.005988616679039841	0.0046127196238554815
6.8750005e6	0.00477084310965118	0.0048751238333594035	0.004504927264195212
6.8850005e6	0.009779994340690434	0.009974533106960951	0.009139784946236558
6.8950005e6	0.005890555876130025	0.0030534718215041354	0.0047701481054048854
6.9050005e6	0.01501654364978366	0.009798931025706286	0.01036735386442691
6.9150005e6	0.013025140588819055	0.005292755540853456	0.008523541735582755
6.9250005e6	0.010477657935285054	0.004185927067283	0.005721623009758604
6.9350005e6	0.00879987862236383	0.010772265210135032	0.005158549537247761
6.9450005e6	0.009418122671703655	0.007712891547300488	0.008342515347080118
6.9550005e6	0.004677555402193083	0.004102446131431638	0.0040794417606011815
6.9650005e6	0.005424954792043401	0.006070782743477138	0.00485662619478171
6.9750005e6	0.010307826265109609	0.009501126818274943	0.009239909854538004
6.9850005e6	0.008672420879572545	0.008425811755034937	0.008795725441841347
6.9950005e6	0.007904376325428958	0.008643403380245487	0.008007197480881691
7.0050005e6	0.013981466428223054	0.012437002113477482	0.013092722050615076
7.0150005e6	0.012546661136457901	0.006705378128024333	0.010461311581178856
7.0250005e6	0.007383966244725739	0.005157055789967183	0.006303068187737668
7.0350005e6	0.012708685049709248	0.003720377665228537	0.006978052898142936
7.0450005e6	0.01421939156401642	0.0022396416573348264	0.0057857409481149695
7.0550005e6	0.013904361100796304	0.009468993687337541	0.006205388455666955
7.0650005e6	0.011789881147094103	0.01044051902736888	0.004994002835023443
7.0750005e6	0.008675950486295315	0.006907603890362511	0.008709106984969052
7.0850005e6	0.008885999133073254	0.008669267446900738	0.007477243172951885
7.0950005e6	0.008344395979518303	0.00657437258992351	0.00729502496997282
7.1050005e6	0.00777439760490608	0.006470616640108166	0.0070693901202375795
7.1150005e6	0.01137237930371225	0.008174648970955954	0.006645508751683016
7.1250005e6	0.015337538484643682	0.007847112713073515	0.0032289554704513024
7.1350005e6	0.016856964326289477	0.0060497614178595775	0.003749147920927063
7.1450005e6	0.02260147601476015	0.01470889708897089	0.009020090200902007
7.1550005e6	0.012277031490861045	0.012699111796226967	0.006635836453057329
7.1650005e6	0.007983727434528352	0.006585303839308415	0.007190439867785406
7.1750005e6	0.007142015668257053	0.00424103198444955	0.00818754785886788
7.1850005e6	0.00836382645060115	0.005663007492594528	0.008015333681826102
7.1950005e6	0.012118760860447	0.006141770028162262	0.007561867098088563
7.2050005e6	0.014824146180078386	0.004428156970529852	0.007777268794217948
7.2150005e6	0.012009482812402522	0.0057395969804728934	0.008996194397654254
7.2250005e6	0.009184084758449933	0.006938446478954339	0.01041054874186676
7.2350005e6	0.006727950972555289	0.002764455102584599	0.008752997601918465
7.2450005e6	0.0066643804298125294	0.002423411065386374	0.009172382258802013
7.2550005e6	0.009988249118683902	0.00612724525768004	0.01294835207878686
7.2650005e6	0.010958617390264323	0.004664513814137065	0.012630068173663437
7.2750005e6	0.013270567137413133	0.008249271463797355	0.013718897108271686
7.2850005e6	0.007004830917874397	0.007543664065403196	0.005113340765514679
7.2950005e6	0.008824765373301584	0.006069944436662464	0.00792828127188682
7.3050005e6	0.00973629374146727	0.004419055830998059	0.008406984263849969
7.3150005e6	0.008973882906300282	0.010768659487560341	0.007872261418492387
7.3250005e6	0.008859047885485149	0.005874947545111205	0.010994544691565255
7.3350005e6	0.005884102302659529	0.0050981391791995925	0.0068315065001274536
7.3450005e6	0.012656427758816835	0.016008451162034778	0.00820737851454575
7.3550005e6	0.012885154061624653	0.011988795518207284	0.007619047619047619
7.3650005e6	NaN	NaN	NaN
7.3750005e6	0.013796909492273733	0.0016556291390728477	0.013245033112582785
7.3850005e6	0.013694929343308395	0.008437240232751454	0.011122194513715709
7.3950005e6	0.01435185185185185	0.009523809523809523	0.011111111111111112
7.4050005e6	0.00805720408836136	0.005563798219584568	0.007286515001648532
7.4150005e6	0.007777591599642538	0.006451072386058981	0.007517873100983019
7.4250005e6	0.008604906627608934	0.0052178689124862685	0.011314536799707066
7.4350005e6	0.005977595782735573	0.0050597759578273555	0.007154287865951239
7.4450005e6	0.008806966998428497	0.006700715907106688	0.007447180024445611
7.4550005e6	0.006753714542998648	0.0057031367251988594	0.0072639951973585476
7.4650005e6	0.009413819875776394	0.00951086956521739	0.009045031055900621
7.4750005e6	0.008306050685097611	0.00551715775433491	0.008536437492421485
7.4850005e6	0.005119342637276639	0.004782400765184122	0.0048345724098952225
7.4950005e6	0.012788963460104401	0.010775540641312453	0.009321401938851604
7.5050005e6	0.010316682990532159	0.00822722820763957	0.004818805093046033
7.5150005e6	0.010193897918448814	0.005389221556886228	0.008577131451382948
7.5250005e6	0.014273074415572318	0.007218031107385676	0.015311539536183293
7.5350005e6	0.012222527976518066	0.004448725004586314	0.006952852687580262
7.5450005e6	0.019647696476964766	0.010388437217705512	0.014453477868112017
7.5550005e6	0.008049066864417255	0.003924113212211098	0.0021999752811766157
7.5650005e6	0.010406464250734574	0.0022853411687887696	0.00316682990532158
7.5750005e6	0.016376049451056373	0.0035981179075560473	0.006199833933019651
7.5850005e6	0.014557226399331663	0.005472013366750209	0.00482873851294904
7.5950005e6	0.01677130566213231	0.007382862457853738	0.002057900244157656
7.6050005e6	0.009543038586318768	0.0061089252433215975	0.005950162214399117
7.6150005e6	0.016679852320675106	0.006636779184247539	0.0032348804500703238
7.6250005e6	0.016391106043329533	0.004465982516153554	0.0006081337894336754
7.6350005e6	0.014927389395474505	0.00364741641337386	0.001040189125295508
7.6450005e6	0.008724428399518648	0.007220216606498194	0.0009626955475330926
7.6550005e6	0.012897512897512895	0.006622006622006622	0.0016786016786016782
7.6650005e6	0.013479853479853478	0.007912087912087912	0.0009377289377289379
7.6750005e6	0.012526981190255936	0.0022355843354918284	0.0015726179463459759
7.6850005e6	0.025671036204744063	0.0017166042446941322	0.0010143570536828963
7.6950005e6	0.013118279569892472	0.004838709677419355	0.00929032258064516
7.7050005e6	0.013118114271073534	0.005739174993594671	0.008567768383294901
7.7150005e6	0.010837577815506509	0.007017543859649123	0.006644029428409734
7.7250005e6	0.01878012606599926	0.004708935854653319	0.0017055988134964777
7.7350005e6	0.018206984667802385	0.006033503691084612	0.000596252129471891
7.7450005e6	0.020054293798271772	0.005544085034793912	0.002339986235375086
7.7550005e6	0.01591735390618072	0.007448789571694599	0.0006916733173716414
7.7650005e6	0.010115606936416187	0.006946557144305851	0.0006693033160937024
7.7750005e6	0.010928961748633878	0.006327293643945932	0.0013229795800977853
7.7850005e6	0.017533129459734963	0.004689092762487258	0.0009785932721712537
7.7950005e6	0.017372421281216067	0.00876376609275632	0.01270358306188925
7.8050005e6	0.016217342141284292	0.010623103017318336	0.0069987502231744336
7.8150005e6	0.012181860929877152	0.007935108446482103	0.010062893081761004
7.8250005e6	0.013386666666666665	0.007359999999999999	0.008597333333333334
7.8350005e6	0.013303396871945252	0.008583822091886607	0.005596285434995113
7.8450005e6	0.01684382205725212	0.004667903942410438	0.010685563241662449
7.8550005e6	0.011130524817187603	0.0077654824305960005	0.00764900019413706
7.8650005e6	0.011555392516507702	0.009415505013450723	0.011102959158718513
7.8750005e6	0.013714383796773087	0.012701682114658427	0.011836594576038447
7.8850005e6	0.012966889577556678	0.0103572011091176	0.009253520361006906
7.8950005e6	0.010127991096271561	0.007957707289927658	0.008414023372287143
7.9050005e6	0.012266540044317821	0.007723963279518835	0.01094017094017094
7.9150005e6	0.012156862745098038	0.001568627450980392	0.01584313725490196
7.9250005e6	0.0059076443902769315	0.005924571738100075	0.006202180242399622
7.9350005e6	0.007596177407498162	0.007677856734460507	0.007579841542105693
7.9450005e6	0.009100582437275982	0.009072580645161291	0.006742831541218635
7.9550005e6	0.013228561366437755	0.005986969536890298	0.006409579151259024
7.9650005e6	0.020707831325301202	0.006275100401606425	0.010065261044176705
7.9750005e6	0.009576061286792238	0.00840965382178446	0.0073613271124935205
7.9850005e6	0.015924675881281474	0.017491696132004717	0.013511196828458158
7.9950005e6	0.010701598579040851	0.008555358200118412	0.012232089994079338
8.0050005e6	0.009150436534586972	0.009122453548242667	0.00788000895455563
8.0150005e6	0.011720762493560017	0.008758371973209686	0.0059763008758371965
8.0250005e6	0.013929088277858173	0.012602508441871683	0.011456825856246985
8.0350005e6	0.011966280405052718	0.009030170163900198	0.007714792775863869
8.0450005e6	0.008221108675227061	0.004280196262657898	0.007850506315899364
8.0550005e6	0.014146396779497647	0.008873391166298124	0.010738787775698816
8.0650005e6	0.0128046687263989	0.007689667009955373	0.005712324064538277
8.0750005e6	0.016439591887520224	0.006625606569615528	0.013325867861142215
8.0850005e6	0.014021221307925505	0.00472787642558106	0.011159231990760791
8.0950005e6	0.016661221822933687	0.00397473592507895	0.00797125122508984
8.1050005e6	0.019185008923259958	0.004907792980368828	0.010251834225659331
8.1150005e6	0.016044748656804296	0.002723191285787885	0.006918377861190844
8.1250005e6	0.017415364583333332	0.006184895833333333	0.007494212962962963
8.1350005e6	0.010493308107350574	0.005851026557354075	0.008380632051012542
8.1450005e6	0.0075757575757575725	0.010073710073710074	0.0068959868959868964
8.1550005e6	0.014987445072190832	0.008945386064030132	0.008549905838041431
8.1650005e6	0.013904926866820627	0.009815242494226328	0.007505773672055429
8.1750005e6	0.013955525093290686	0.006244764298225573	0.01425633995887594
8.1850005e6	0.008812143439282804	0.004074979625101875	0.009127954360228199
8.1950005e6	0.009305729820158929	0.004433291509828523	0.009368465077373484
8.2050005e6	0.012700011189437166	0.006657715116929618	0.008929170862705609
8.2150005e6	0.01393133659331703	0.013905867970660147	0.01102281988590057
8.2250005e6	0.01587566844919786	0.01392602495543672	0.016117052881758766
8.2350005e6	0.01124841571609632	0.009822560202788341	0.01084555495201883
8.2450005e6	0.01491769547325103	0.01020233196159122	0.014003200731595795
8.2550005e6	0.013258317025440313	0.006066536203522505	0.012889758643183301
8.2650005e6	0.012517547964436125	0.0034316019341756356	0.013539229449383874
8.2750005e6	0.015099350777100137	0.010230179028132991	0.011869630795462
8.2850005e6	0.01801334088477755	0.005223082247813228	0.014712730476370273
8.2950005e6	0.015340479626193915	0.002508073936645365	0.012451041022469593
8.3050005e6	0.01313115919943107	0.0039114091232347855	0.009549933963222595
8.3150005e6	0.007117509476570691	0.0015727074764093874	0.005564964916525527
8.3250005e6	0.003993870631194575	0.00022822117892540427	0.00319509650495566
8.3350005e6	0.00401716927140656	0.0016508914813999562	0.0050040355125100895
8.3450005e6	0.003704148646484062	0.0029633189171872497	0.0037001441614608363
8.3550005e6	0.003855687138529332	0.003167171578077665	0.0018544019094831542
8.3650005e6	0.003397488962472406	0.0020350441501103757	0.002262693156732892
8.3750005e6	0.005834305717619604	0.003111629716063789	0.0032283158304161805
8.3850005e6	0.022465920341177368	0.002170436371944254	0.001736349097555403
8.3950005e6	0.015619688626011284	0.0034332721463049836	0.001658848324155279
8.4050005e6	0.01503448275862069	0.007816091954022988	0.006271264367816092
8.4150005e6	0.014383182740180711	0.0053475935828877	0.010338680926916222
8.4250005e6	0.016801256168685507	0.004262000897263346	0.003212202781516375
8.4350005e6	0.015135996358256515	0.00440992375099579	0.003789689313758962
8.4450005e6	0.014744693057946075	0.007573149741824441	0.006850258175559381
8.4550005e6	0.02024722932651321	0.011312217194570135	0.0036592563446783397
8.4650005e6	0.01808986578486676	0.0071322051481553525	0.005550152369837256
8.4750005e6	0.015605424128528266	0.005453607487655685	0.009315351168103768
8.4850005e6	0.013378013300083128	0.007585203657522859	0.009081463009143807
8.4950005e6	0.019149469762109485	0.007380338205789625	0.008455144740613357
8.5050005e6	0.02034460811056556	0.003955264593562466	0.010201854882705945
8.5150005e6	0.015871592539454808	0.004244380679100908	0.006731229076996652
8.5250005e6	0.01574277900073377	0.0057367753985724775	0.007204322593556134
8.5350005e6	0.015462624525191713	0.006557729520533219	0.009087651401132376
8.5450005e6	0.016797129810828444	0.00763752989780387	0.010219612959338986
8.5550005e6	0.02205393915238475	0.0052477746778264904	0.008941145210575261
8.5650005e6	0.019062286105407254	0.005167693360711842	0.009650924024640658
8.5750005e6	0.020060433103911365	0.004280678193721671	0.01093391528174137
8.5850005e6	0.02077580539119001	0.004909051062897216	0.008915187376725838
8.5950005e6	0.012650259909031838	0.004792072774528915	0.005977907732293699
8.6050005e6	0.01935197514425211	0.00887705281846427	0.010528184642698621
8.6150005e6	0.016797348122649325	0.0047810288774144186	0.009013833110218654
8.6250005e6	0.016052100532012475	0.005534152754846204	0.007044578976334617
8.6350005e6	0.017020376080778766	0.002841767942439083	0.002599915351593204
8.6450005e6	0.017938991623202147	0.0045045045045045045	0.002908171329223961
8.6550005e6	0.017079280872384316	0.007250221043324491	0.0051517830828175645
8.6650005e6	0.013495385275810257	0.013146597982399658	0.0057523073620948705
8.6750005e6	0.014169068203650338	0.006243996157540826	0.010773664375969851
8.6850005e6	0.01788197341342677	0.006841314867345236	0.012247622225930253
8.6950005e6	0.011346863468634685	0.007041820418204181	0.008659286592865929
8.7050005e6	0.011311914323962518	0.014547077197679607	0.006175814368585452
8.7150005e6	0.012293992557150454	0.0056485911749069645	0.007788410419989369
8.7250005e6	0.012754349749336482	0.007741079327631968	0.004020446279366952
8.7350005e6	0.019014928625912603	0.009589190367222403	0.004249754821837202
8.7450005e6	0.010265486725663716	0.01079646017699115	0.008519174041297935
8.7550005e6	0.011917188587334725	0.007770818835536997	0.011459058223150081
8.7650005e6	0.0068994480441564665	0.006199504039676826	0.0068154547636189115
8.7750005e6	0.009355638166047087	0.009417596034696406	0.008265179677819083
8.7850005e6	0.009165007007450026	0.004204470015490153	0.00565021759976396
8.7950005e6	0.01566616819767856	0.00445061596524959	0.009356975005340737
8.8050005e6	0.012493396724775488	0.004490227152667724	0.008959323824617012
8.8150005e6	0.009535052669814748	0.006598861847681318	0.010025426807119507
8.8250005e6	0.010226889338731443	0.00986842105263158	0.007641700404858299
8.8350005e6	0.013954921641134002	0.013118506779362564	0.010952632505722839
8.8450005e6	0.007229832572298326	0.0068230724820238274	0.005710386815724557
8.8550005e6	0.011248479935143897	0.010066207269287935	0.008255641129577083
8.8650005e6	0.006662965019433646	0.004904682583749769	0.005959652045160095
8.8750005e6	0.009679821295606851	0.010610573343261355	0.007867957309506082
8.8850005e6	0.010098077171247903	0.0061298232029939346	0.011149825783972127
8.8950005e6	0.008974358974358975	0.007692307692307693	0.008205128205128205
8.9050005e6	NaN	NaN	NaN
8.9150005e6	0.005050505050505049	0.005050505050505051	0.00707070707070707
8.9250005e6	0.01851851851851852	0.01455026455026455	0.02063492063492063
8.9350005e6	NaN	NaN	NaN
8.9450005e6	NaN	NaN	NaN
8.9550005e6	NaN	NaN	NaN
8.9650005e6	NaN	NaN	NaN
8.9750005e6	NaN	NaN	NaN
8.9850005e6	0.011363636363636366	0.022727272727272724	0.0
8.9950005e6	0.022954091816367265	0.01197604790419162	0.016766467065868266
9.0050005e6	0.017857142857142853	0.023809523809523808	0.0
9.0150005e6	NaN	NaN	NaN
9.0250005e6	NaN	NaN	NaN
9.0350005e6	NaN	NaN	NaN
9.0450005e6	0.017543859649122806	0.02631578947368421	0.017543859649122806
9.0550005e6	NaN	NaN	NaN
9.0650005e6	NaN	NaN	NaN
9.0750005e6	NaN	NaN	NaN
9.0850005e6	NaN	NaN	NaN
9.0950005e6	NaN	NaN	NaN
9.1050005e6	0.0	0.0	0.0
9.1150005e6	NaN	NaN	NaN
9.1250005e6	0.0078125	0.010416666666666666	0.0
9.1350005e6	0.014492753623188406	0.0	0.02318840579710145
9.1450005e6	NaN	NaN	NaN
9.1550005e6	0.04761904761904762	0.0	0.05714285714285715
9.1650005e6	0.0257936507936508	0.023809523809523808	0.022222222222222223
9.1750005e6	0.013513513513513514	0.02702702702702703	0.0
9.1850005e6	0.017543859649122806	0.0	0.02807017543859649
9.1950005e6	NaN	NaN	NaN
9.2050005e6	NaN	NaN	NaN
9.2150005e6	NaN	NaN	NaN
9.2250005e6	NaN	NaN	NaN
9.2350005e6	0.026315789473684213	0.03508771929824561	0.01871345029239766
9.2450005e6	0.006002824858757062	0.00423728813559322	0.006779661016949154
9.2550005e6	0.013580246913580249	0.002880658436213992	0.017722908093278464
9.2650005e6	0.017637223717478185	0.0066470924068183675	0.011548813310496698
9.2750005e6	0.017586087258218405	0.006201752103391449	0.007511492757394397
9.2850005e6	0.009910705524482385	0.006672554214502993	0.0037287802963399076
9.2950005e6	0.011772910000820409	0.005127574042169169	0.005529575847075232
9.3050005e6	0.011812627291242363	0.004548540393754243	0.007060420909708079
9.3150005e6	0.018018704889702145	0.0064552200874250275	0.013154416997051947
9.3250005e6	0.013722126929674094	0.0036755697133055627	0.010356938658825452
9.3350005e6	0.01805555555555556	0.007013888888888889	0.0045138888888888885
9.3450005e6	0.021950424005218527	0.005088062622309198	0.0016438356164383563
9.3550005e6	0.013305322128851542	0.008403361344537815	0.014005602240896357
9.3650005e6	0.014090177133655395	0.012077294685990336	0.010466988727858293
9.3750005e6	0.03080527594585213	0.0019090593543908364	0.00541478653245401
9.3850005e6	0.04991645781119464	0.0012531328320802004	0.03107769423558897
9.3950005e6	0.019560557341907824	0.004823151125401929	0.003001071811361201
9.4050005e6	0.015346900396265696	0.004735039290751561	0.006232789307542481
9.4150005e6	0.013831526415419034	0.009765961108242988	0.012975391498881432
9.4250005e6	0.013548289433848016	0.008401453224341509	0.010747805025734183
9.4350005e6	0.019429835545538027	0.00880707905501294	0.009917355371900827
9.4450005e6	0.016499079450502763	0.003162913657177926	0.004852948118774489
9.4550005e6	0.01218901072986676	0.0061313524348543804	0.011720316000471642
9.4650005e6	0.011666303795631034	0.007221133609115321	0.008244429929603019
9.4750005e6	0.013435122858862801	0.008701362666228861	0.011393859793137418
9.4850005e6	0.008787934075290398	0.00744997871434653	0.008076385087879341
9.4950005e6	0.01135005973715651	0.008044603743528474	0.008426921545201114
9.5050005e6	0.022735627113659753	0.007866490222026172	0.017556241729157478
9.5150005e6	0.013187979748489303	0.009880777396700964	0.008688551363710599
9.5250005e6	0.012897694103911264	0.013536193812025685	0.012332165791009925
9.5350005e6	0.00929000632511069	0.005613535736875394	0.005724225173940545
9.5450005e6	0.014143730886850161	0.011467889908256881	0.011009174311926606
9.5550005e6	0.010176017601760175	0.00979097909790979	0.008712871287128714
9.5650005e6	0.014355284198284635	0.014609681639773225	0.013664776857101324
9.5750005e6	0.01108421699708007	0.012140771476871063	0.007591824189334562
9.5850005e6	0.00781766494777205	0.008363083432500331	0.004852571730794657
9.5950005e6	0.01485005767012688	0.014664689405173834	0.012753336628769154
9.6050005e6	0.012318575436028786	0.01097694840834248	0.009318209537748505
9.6150005e6	0.01572916666666667	0.017470238095238098	0.014773809523809522
9.6250005e6	0.012449234614183069	0.00921587004061231	0.0102717900656045
9.6350005e6	0.013024577257479292	0.012767851030327924	0.00832477579242829
9.6450005e6	0.009713203463203462	0.009794372294372295	0.008528138528138529
9.6550005e6	0.011137071651090345	0.010654205607476633	0.00907165109034268
9.6650005e6	0.011525855004959675	0.00909992668305516	0.008798033380773708
9.6750005e6	0.008019570304190598	0.00502020846628377	0.0054456498617315476
9.6850005e6	0.01165651953323186	0.006494165398274988	0.006646372399797057
9.6950005e6	0.010080442433383607	0.008697838109602816	0.009552538964303671
9.7050005e6	0.013579087422712688	0.015613993895280584	0.012084213821710885
9.7150005e6	0.014100301492756822	0.013052430325759248	0.013633355393778957
9.7250005e6	0.008029673106709058	0.007255237629412245	0.005722670579603815
9.7350005e6	0.008460770403069001	0.00840821903410584	0.008450260129276367
9.7450005e6	0.007574671445639188	0.006547192353643966	0.007694145758661888
9.7550005e6	0.013300492610837438	0.012151067323481118	0.011625615763546796
9.7650005e6	0.010432722498144658	0.007706799109436547	0.008517440200947652
9.7750005e6	0.00754338766682492	0.006461992931370997	0.006720472648625837
9.7850005e6	0.00805925345862699	0.0054163403811015405	0.008509527538501697
9.7950005e6	0.00914527348246009	0.004804083470950308	0.008016814292148325
9.8050005e6	0.007311129163281884	0.006498781478472787	0.005713512049823992
9.8150005e6	0.007492594528663529	0.00609862345356334	0.006429691583899634
9.8250005e6	0.011158329849983743	0.008220705029956808	0.005108912730481631
9.8350005e6	0.009892245186362832	0.0059618441971383135	0.004663487016428191
9.8450005e6	0.01498655913978495	0.012500000000000002	0.0024014336917562726
9.8550005e6	0.00830514355104519	0.006982392228293867	0.004753230982739179
9.8650005e6	0.01288556011919143	0.015784811146009502	0.005105903197229604
9.8750005e6	0.010850694444444442	0.009331597222222222	0.006843171296296296
9.8850005e6	0.015272337250512968	0.008300690169744452	0.0027979854504756583
9.8950005e6	0.014029180695847368	0.00882563003775125	0.0007754310784613815
9.9050005e6	0.010855306309851764	0.006854256854256855	0.008749836022563295
9.9150005e6	0.0044661846022968936	0.001984970934354175	0.005416134978023536
9.9250005e6	0.009422782874617739	0.004319571865443426	0.010382262996941895
9.9350005e6	0.011877828054298642	0.0007541478129713424	0.013876319758672699
9.9450005e6	0.010090090090090091	0.005117117117117116	0.011834234234234235
9.9550005e6	0.01053852359822509	0.007832459324996639	0.0027161489848057017
9.9650005e6	0.018093873163740597	0.006688164337752298	0.0012659739639316848
9.9750005e6	0.0159569719692912	0.009373326191751472	0.005427602213890377
9.9850005e6	0.010666015306953264	0.00749063670411985	0.009119035987624166
9.9950005e6	0.0	0.0	0.0
1.00050005e7	0.00957881065033862	0.009184525466184248	0.00792281287689025
1.00150005e7	0.014132669196710945	0.007115749525616698	0.004206198608475649
1.00250005e7	0.01393340455840456	0.009971509971509971	0.00462962962962963
1.00350005e7	0.021972040792941457	0.006989801764638479	0.00524808066918758
1.00450005e7	0.02118844696969697	0.008759469696969696	0.00587121212121212
1.00550005e7	0.01280323450134771	0.004604672057502246	0.0008086253369272237
1.00650005e7	0.018866483348609835	0.004124656278643446	0.0009165902841429881
1.00750005e7	0.01764468642871547	0.004133897963299053	0.001613228473482557
1.00850005e7	0.019033554844531956	0.006317171219952416	0.004840429895807696
1.00950005e7	0.009048297140144775	0.00806930105612911	0.005434911593686959
1.01050005e7	0.019655227968422746	0.007974867085548575	0.014499758337361042
1.01150005e7	0.017707082833133256	0.007769774576497266	0.00798986261171135
1.01250005e7	0.01172607879924953	0.009665131616351129	0.008016373870032407
1.01350005e7	0.009758244033752656	0.00799813635657711	0.0033545581612051565
1.01450005e7	0.016014626839369103	0.012908626310688164	0.0049872235439245745
1.01550005e7	0.010044482709140478	0.008466063997704118	0.004649160568230737
1.01650005e7	0.022287078800742904	0.016405766339435746	0.009215530202529404
1.01750005e7	0.014097222222222221	0.008819444444444446	0.006138888888888888
1.01850005e7	0.016732974490989937	0.005850690381465012	0.006100319837740855
1.01950005e7	0.017156862745098037	0.008714596949891067	0.0009803921568627453
1.02050005e7	0.012066365007541479	0.006410256410256411	0.0012066365007541479
1.02150005e7	0.01801285723378525	0.008783654764177964	0.004977404366367512
1.02250005e7	0.014300433454132023	0.00923754707596106	0.002018048745825339
1.02350005e7	0.019129461345976553	0.01270907414724088	0.0015013828526274197
1.02450005e7	0.017871417151992693	0.010848464085874157	0.0013474934338243692
1.02550005e7	0.015893037336024225	0.008661284897410021	0.001513622603430878
1.02650005e7	0.01532251743867074	0.007798416803824751	0.0025707343835723808
1.02750005e7	0.020422787531350774	0.004777260241251642	0.0009554520482503282
1.02850005e7	0.013757448300035056	0.004556607080266386	0.0009638976515948126
1.02950005e7	0.015906072678981042	0.00476880357358445	0.005070626584570807
1.03050005e7	0.014980158730158732	0.005654761904761905	0.0008465608465608467
1.03150005e7	0.018795386586928666	0.008234847406141724	0.00515449238217286
1.03250005e7	0.008559550012227928	0.0031792614331132307	0.00689655172413793
1.03350005e7	0.010143153834742619	0.006749740394600207	0.006601394451861742
1.03450005e7	0.009487812403579142	0.0063252082690527615	0.008269052761493366
1.03550005e7	0.009378579610538375	0.006514891179839632	0.0086340206185567
1.03650005e7	0.012162162162162163	0.014954954954954955	0.011891891891891894
1.03750005e7	0.012748960385204637	0.00977602684759612	0.006055300211570731
1.03850005e7	0.0036641422704494944	0.002788139105534833	0.002712783994574432
1.03950005e7	0.007539846111569112	0.008175322890904094	0.006018136850783182
1.04050005e7	0.00994157022918085	0.01001248014522351	0.009677785341502156
1.04150005e7	0.009165902841429882	0.008065994500458295	0.008909257561869844
1.04250005e7	0.011833532774896951	0.011035766520409522	0.011009174311926606
1.04350005e7	0.011148117309649362	0.00971412711629198	0.009103524840410769
1.04450005e7	0.0072941309000788546	0.006167624197363975	0.006364762870339078
1.04550005e7	0.011094004709291796	0.008271448409104631	0.009780836804926644
1.04650005e7	0.010869565217391306	0.006434782608695652	0.009924637681159419
1.04750005e7	0.010432283858070964	0.004060469765117442	0.01031984007996002
1.04850005e7	0.00748260413687923	0.007625583833762272	0.005719187875321704
1.04950005e7	0.014723949934730857	0.010788604776165245	0.013560623512247563
1.05050005e7	0.011987334137515083	0.010303578608765582	0.012987535182951346
1.05150005e7	0.01221571718081513	0.00934474217518577	0.010613225249568418
1.05250005e7	0.007769860521528199	0.006418031129977763	0.006529209621993127
1.05350005e7	0.012567169353440802	0.012957184954064829	0.01301785404749523
1.05450005e7	0.007805480682839173	0.005671608265947888	0.005424528301886792
1.05550005e7	0.006948428635175624	0.005545993497800727	0.0070631733282335695
1.05650005e7	0.008486283797118608	0.006660746003552397	0.008427077165975924
1.05750005e7	0.005355979146301725	0.003950798305637015	0.006321277289019225
1.05850005e7	0.010127466387288285	0.008643268727082242	0.01032535940864909
1.05950005e7	0.012578858285890136	0.013720059496332768	0.011006821562291633
1.06050005e7	0.011768082663605052	0.008572522005357826	0.008909299655568314
1.06150005e7	0.008259764579989299	0.0074237560192616375	0.008685571606919922
1.06250005e7	0.005078657252570296	0.004087699739873653	0.004273504273504273
1.06350005e7	0.010362227428365471	0.0063675136661260285	0.010224064395987265
1.06450005e7	0.00487106017191977	0.005921680993314231	0.004126074498567335
1.06550005e7	0.007590382590382591	0.006405756405756406	0.005288405288405288
1.06650005e7	0.015656162744315916	0.013495545805079112	0.015104374418295438
1.06750005e7	0.01019460982011395	0.008514179629985276	0.007169835477882338
1.06850005e7	0.01150752011192725	0.008499475341028332	0.008618398041273173
1.06950005e7	0.008403926314374076	0.005311281430684416	0.006830711308323248
1.07050005e7	0.012274328489652138	0.009302069572875387	0.011294583883751652
1.07150005e7	0.005836317814033694	0.005869478710704337	0.004841490913914312
1.07250005e7	0.006891720896601589	0.005219631236442516	0.008496023138105569
1.07350005e7	0.004971976134514554	0.003857048152835533	0.004676670885313083
1.07450005e7	0.004129526111698646	0.003474845142770811	0.003353980963891827
1.07550005e7	0.004830573005901389	0.005377879307062631	0.00397867885018085
1.07650005e7	0.009776672518041736	0.013116832455627073	0.007041154671347767
1.07750005e7	0.010344827586206896	0.01041448972483455	0.010532915360501566
1.07850005e7	0.009347714432460194	0.0065228556753980475	0.006101694915254237
1.07950005e7	0.009579263711495117	0.01152016028049086	0.010668670172802404
1.08050005e7	0.010135135135135136	0.012237237237237237	0.009444444444444445
1.08150005e7	0.008700564971751415	0.008738229755178907	0.009491525423728813
1.08250005e7	0.0033852717492116485	0.004266369875718791	0.003227601558152477
1.08350005e7	0.007456469216029324	0.005373656585853537	0.007248187953011746
1.08450005e7	0.005062724014336918	0.0034050179211469536	0.004802867383512545
1.08550005e7	0.0015325670498084292	0.0005747126436781609	0.0022988505747126436
1.08650005e7	0.010295743504698727	0.011194029850746268	0.009618573797678276
1.08750005e7	0.007890185905750108	0.006593169044530912	0.007652399481193256
1.08850005e7	0.01189496777732072	0.012272041683806391	0.01011929247223365
1.08950005e7	0.010003362474781438	0.011460434880071731	0.009213180901143241
1.09050005e7	0.015358880778588805	0.01713300892133009	0.01518653690186537
1.09150005e7	0.013206594885598924	0.013122476446837146	0.012965455361148496
1.09250005e7	0.010675787728026534	0.009069237147595355	0.01046849087893864
1.09350005e7	0.006878833084700811	0.006409193878114813	0.0063207912039339184
1.09450005e7	0.009220692985633222	0.011288180610889773	0.008016419171797656
1.09550005e7	0.007168795391935888	0.007231404958677686	0.0068494866015527175
1.09650005e7	0.013167159554992253	0.007886213209407125	0.012181382903816365
1.09750005e7	0.00647175270290848	0.005177402162326786	0.006517435663164304
1.09850005e7	0.005891513869299483	0.0036436295251527973	0.004783732957216738
1.09950005e7	0.0108195211786372	0.010911602209944754	0.009631675874769798
1.10050005e7	0.009682606263982103	0.009927293064876956	0.008053691275167786
1.10150005e7	0.010005318441696583	0.010171519744714797	0.007671852147320834
1.10250005e7	0.012810728303532491	0.012610844599505741	0.010481174589329846
1.10350005e7	0.012421185372005046	0.012316099201345103	0.011719209751996638
1.10450005e7	0.010729759003520174	0.010695911183319794	0.0115624153804495
1.10550005e7	0.011638347838099186	0.013399640834369389	0.011507114242298657
1.10650005e7	0.008808095952023991	0.008558220889555223	0.0095952023988006
1.10750005e7	0.012204055321143931	0.01072433192686357	0.012224566338490391
1.10850005e7	0.01127838605028386	0.010289943227899431	0.011536901865369018
1.10950005e7	0.012752376131826108	0.004414824813002643	0.009583263033575163
1.11050005e7	0.014974986835176405	0.009050816219062665	0.011637704054765666
1.11150005e7	0.010578685519769574	0.008038753600418957	0.00826394344069128
1.11250005e7	0.008405337095162524	0.00652442250044084	0.007723505554575914
1.11350005e7	0.00844607959490466	0.00810981881477965	0.007468945327953161
1.11450005e7	0.007847222222222222	0.005833333333333334	0.008416666666666666
1.11550005e7	0.011426142614261427	0.007550755075507551	0.00938093809380938
1.11650005e7	0.016234924712766715	0.01159637479483337	0.012445586241347319
1.11750005e7	0.012162162162162163	0.00554954954954955	0.010911711711711713
1.11850005e7	0.012045700464642609	0.007478836483992107	0.010998663356883709
1.11950005e7	0.010505698005698007	0.009768009768009768	0.009737484737484738
1.12050005e7	0.015447254276127344	0.009411572141746462	0.012095916196088059
1.12150005e7	0.01832576331062326	0.008011607368155439	0.017196568256371437
1.12250005e7	0.013106906770002279	0.005090798571537117	0.01334245118152116
1.12350005e7	0.014462252441854189	0.011656143759106362	0.008170093357077331
1.12450005e7	0.01207668625804646	0.005513574027427933	0.008754547998880492
1.12550005e7	0.016251553145826273	0.0022591212018524794	0.007330848300011295
1.12650005e7	0.014046659337974839	0.004855258336386955	0.006730181995847075
1.12750005e7	0.017770295548073328	0.0025252525252525255	0.007613168724279835
1.12850005e7	0.017704321780059904	0.00780915703893881	0.006418485237483953
1.12950005e7	0.01577840112201964	0.00584385226741468	0.008851488234377437
1.13050005e7	0.013652780372376857	0.01058596425680304	0.01189364219440812
1.13150005e7	0.010158895545715028	0.004992619605800121	0.01345836589389598
1.13250005e7	0.009718875502008032	0.0035742971887550196	0.010666666666666668
1.13350005e7	0.008658252573059876	0.0019908346480354594	0.007392382240252423
1.13450005e7	0.0035691109669046084	0.0017737399956738048	0.0036253515033528015
1.13550005e7	0.011623325453112685	0.009111505122143421	0.011052009456264776
1.13650005e7	0.01019317714755446	0.00817920263049733	0.00942046855733662
1.13750005e7	0.002772880857940356	0.0016527104451300133	0.003187894814161892
1.13850005e7	0.007978898780085723	0.004846686449060337	0.007345862182657435
1.13950005e7	0.008854907539118067	0.007989568515884305	0.008345187292555713
1.14050005e7	0.00909779210629152	0.005617428683079327	0.006447831184056271
1.14150005e7	0.010300461103673957	0.003966483216817889	0.009856710793792451
1.14250005e7	0.0091324200913242	0.01019578407456058	0.0046913116907487335
1.14350005e7	0.009489198465576418	0.002893869035601319	0.005733898647284475
1.14450005e7	0.007505302659487682	0.0027329091205743187	0.008843204437918093
1.14550005e7	0.00846049508307901	0.005798575788402848	0.007053238385893524
1.14650005e7	0.003981225379264102	0.0037088257480512947	0.0032436509932109634
1.14750005e7	0.01222999924738466	0.011891322345149393	0.010581771656506358
1.14850005e7	0.011907415663545848	0.012111755089909347	0.010640511220092137
1.14950005e7	0.009775641025641024	0.007077991452991453	0.008311965811965812
1.15050005e7	0.007679517529027167	0.005157253973621914	0.007699244730019164
1.15150005e7	0.008859470468431772	0.008848155691332881	0.00783887757411179
1.15250005e7	0.007393013490574466	0.008420441347270614	0.00730813901545609
1.15350005e7	0.005595559555955595	0.005370537053705371	0.006384638463846385
1.15450005e7	0.010445153448799758	0.007596475235490733	0.01030082041932543
1.15550005e7	0.007691850795913519	0.008345212639581849	0.005571394630553576
1.15650005e7	0.009822003630189124	0.01030505298905088	0.007752210316763277
1.15750005e7	0.011627045841664817	0.011664074650077759	0.009272013626601494
1.15850005e7	0.007067687900865558	0.006787471199950184	0.004595553895012144
1.15950005e7	0.009337452797802952	0.008479231033299004	0.008101613456917267
1.16050005e7	0.006153428061184876	0.004736392577063437	0.00371146828169889
1.16150005e7	0.010756543564001436	0.007171029042667624	0.005712919803991873
1.16250005e7	0.008771929824561405	0.009195950601579477	0.0023003127153230513
1.16350005e7	0.012556913491492933	0.008195542774982028	0.007582075245626649
1.16450005e7	0.01450309082263433	0.008701854493580598	0.005030908226343319
1.16550005e7	0.023599932930918846	0.015593561368209259	0.005046948356807512
1.16650005e7	0.016346672835222457	0.010602205258693808	0.010640758732361786
1.16750005e7	0.01181309065453273	0.003908528759771322	0.005343600513359002
1.16850005e7	0.015761893064767055	0.009334315892901008	0.004421518054532056
1.16950005e7	0.017293980529274652	0.007232963115316056	0.0014123131770190595
1.17050005e7	0.00897079276773296	0.006444135373203524	0.0020398701900788126
1.17150005e7	0.012580102951990758	0.007773925832545434	0.0021010610358230906
1.17250005e7	0.02341311134235172	0.009538674991328476	0.001387443635102324
1.17350005e7	0.019837899058540383	0.007609542011750549	0.0013307850215898633
1.17450005e7	0.021727467811158797	0.0101931330472103	0.0007153075822603721
1.17550005e7	0.018887413309724065	0.005312084993359893	0.002803600413162166
1.17650005e7	0.013004745277106275	0.00801325096248545	0.0022741516698003405
1.17750005e7	0.014149589575799322	0.006830836346937604	0.005476149474771827
1.17850005e7	0.017783000391696044	0.004465334900117509	0.009103016059537802
1.17950005e7	0.012665016501650172	0.0014851485148514854	0.0013036303630363033
1.18050005e7	0.013237355764046154	0.0013479995686401381	0.0009705596894208992
1.18150005e7	0.009871794871794872	0.0044444444444444444	0.005777777777777778
1.18250005e7	0.016265890162189236	0.00507232763479241	0.004295823157367399
1.18350005e7	0.010429358862779228	0.005250942848854075	0.0008819263127357123
1.18450005e7	0.012982303452277341	0.0037713954163040328	0.0008268059181897302
1.18550005e7	0.01639743090696769	0.004671078240560529	0.005475541715323732
1.18650005e7	0.012186115214180206	0.0026464795667159036	0.006080748399803053
1.18750005e7	0.01470387087949665	0.005026672137874436	0.00813842155655861
1.18850005e7	0.012434795386084782	0.005840864007053119	0.0032620674454485344
1.18950005e7	0.009958071278825994	0.005870020964360587	0.00750524109014675
1.19050005e7	0.009415301843500276	0.005973573858691353	0.007389825144394335
1.19150005e7	0.010012863240367188	0.0036543296497690467	0.002864994445418932
1.19250005e7	0.006540014379735632	0.0024888003982080635	0.004922294120900392
1.19350005e7	0.011020173738243952	0.006461339651087659	0.007351568669681959
1.19450005e7	0.0071691660089450125	0.0056564062088923965	0.003998947645356485
1.19550005e7	0.010644838982399506	0.006840365844285605	0.00791637844900469
1.19650005e7	0.012550928803259443	0.0114287687314412	0.005344934742075823
1.19750005e7	0.012384234331251345	0.011091966401033814	0.007279776006892096
1.19850005e7	0.008975942188071717	0.007798207098426637	0.00761068422978412
1.19950005e7	0.008336394432880291	0.006918084976123423	0.00514264723888821
1.20050005e7	0.00853290348991915	0.006933783645481527	0.007767884556340189
1.20150005e7	0.00802407221664995	0.0056837178201270475	0.011033099297893681
1.20250005e7	0.010958112955194846	0.010942914462885282	0.008340932579488114
1.20350005e7	0.007409333160015598	0.005329520343169115	0.006109450149486548
1.20450005e7	0.010014456258160791	0.008836970714418952	0.008114157806379406
1.20550005e7	0.010877669489268786	0.00724290355221814	0.00481440059647441
1.20650005e7	0.013477050670302205	0.010565780504430812	0.005021586003181095
1.20750005e7	0.013994910941475825	0.007350862312694373	0.006521534256903213
1.20850005e7	0.019060181998929414	0.00669113711095817	0.010568173128393364
1.20950005e7	0.007470862470862471	0.006503496503496505	0.006377622377622378
1.21050005e7	0.01548856548856549	0.011226611226611227	0.015384615384615385
1.21150005e7	0.013415552626623988	0.01110901901713425	0.010644574154271011
1.21250005e7	0.011984082916898014	0.012122894688136224	0.01036461225245234
1.21350005e7	0.01238095238095238	0.014126984126984127	0.011587301587301587
1.21450005e7	0.010303913405495422	0.012489592006661115	0.008742714404662783
1.21550005e7	0.0076250067717644485	0.004550625711035267	0.006999295736497101
1.21650005e7	0.008350664901997857	0.005924245288964518	0.007222537341652487
1.21750005e7	0.006434166355837374	0.006030088275519085	0.004799204277011065
1.21850005e7	0.0115793470007593	0.00759301442672741	0.011769172361427483
1.21950005e7	0.006919006919006918	0.006105006105006105	0.00582010582010582
1.22050005e7	0.009975233902036324	0.0036690515501742794	0.009337736195193543
1.22150005e7	0.010650887573964493	0.005456936226166995	0.008389217619986851
1.22250005e7	0.021086706601319057	0.0037211835178798326	0.0158528468566588
1.22350005e7	0.028224668360146758	0.004515946937623482	0.013830087496471915
1.22450005e7	0.02177311299687361	0.003573023671281822	0.009379187137114782
1.22550005e7	0.016569200779727098	0.00419103313840156	0.007992202729044835
1.22650005e7	0.01908735795454546	0.00722064393939394	0.008475378787878789
1.22750005e7	0.013200067476383267	0.00860323886639676	0.005094466936572201
1.22850005e7	0.01660206718346253	0.015697674418604653	0.008733850129198967
1.22950005e7	0.010984540276647683	0.010509899647409818	0.005261730404122592
1.23050005e7	0.013879887664722403	0.012421689349751566	0.007215381291855691
1.23150005e7	0.030674390968508616	0.027629233511586457	0.010992275698158051
1.23250005e7	0.012835472578763127	0.011279657720731232	0.007467911318553093
1.23350005e7	0.014952279957582188	0.012336514669494522	0.008455284552845528
1.23450005e7	0.011277183060661146	0.009728674341883793	0.009546892883592539
1.23550005e7	0.00673748401691748	0.00666371594373955	0.00574407396478804
1.23650005e7	0.014383202099737535	0.014593175853018373	0.010330708661417323
1.23750005e7	0.006636726546906187	0.006986027944111776	0.006007984031936127
1.23850005e7	0.007656065959952887	0.005771495877502944	0.009422850412249705
1.23950005e7	0.008471867007672634	0.007637112816140949	0.009107701051435067
1.24050005e7	0.009236703207470564	0.00864219012818282	0.00828258221680877
1.24150005e7	0.011902279677509035	0.010112593828190158	0.01317764804003336
1.24250005e7	0.01690107351542329	0.009410245957331158	0.01748878923766816
1.24350005e7	0.013457711442786069	0.0053233830845771145	0.006348258706467661
1.24450005e7	0.016192141192141195	0.00894938394938395	0.008308358308358308
1.24550005e7	0.011496518197345948	0.009887005649717513	0.011338851662068059
1.24650005e7	0.006140350877192983	0.0037719298245614034	0.007368421052631579
1.24750005e7	0.01041352248717175	0.00835094073850488	0.00861253647248214
1.24850005e7	0.01623931623931624	0.011538461538461539	0.018603988603988604
1.24950005e7	0.012889465875370923	0.01004574678536103	0.013340751730959445
1.25050005e7	0.011696403285188332	0.004984423676012461	0.009413763806287171
1.25150005e7	0.011473429951690824	0.007019927536231884	0.009344806763285026
1.25250005e7	0.006644981412639403	0.004368029739776951	0.007657992565055762
1.25350005e7	0.007432039540630906	0.007959005669428696	0.003852304113970052
1.25450005e7	0.010363790186125214	0.01311336717428088	0.004230118443316413
1.25550005e7	0.010401421701860756	0.009164401700466932	0.009840406997003275
1.25650005e7	0.006883724497622334	0.007286393618653168	0.006289308176100628
1.25750005e7	0.01176420981615787	0.013549221341429135	0.010884353741496598
1.25850005e7	0.013023870616592798	0.008514112432936786	0.013233807635487134
1.25950005e7	0.01317477774722757	0.010493996883878655	0.011676289982586378
1.26050005e7	0.015045592705167173	0.008915906788247214	0.015346166835528537
1.26150005e7	0.01344086021505376	0.007159842845326715	0.013275434243176176
1.26250005e7	0.009825033647375506	0.010991475998205472	0.00559892328398385
1.26350005e7	0.006355406746031748	0.006231398809523809	0.005456349206349206
1.26450005e7	0.003815667425583945	0.0016443207690361751	0.004486044354498693
1.26550005e7	0.004293021556448665	0.002131287297527707	0.00526123492875411
1.26650005e7	0.011165355754452584	0.0040683482506102524	0.006726335774342284
1.26750005e7	0.0190923317683881	0.00582942097026604	0.00569640062597809
1.26850005e7	0.016222454490027006	0.009450396306941904	0.012455361031269051
1.26950005e7	0.011199477485784537	0.007837713231904103	0.00932841555248194
1.27050005e7	0.011384097113318233	0.009467386885055468	0.01072196085264564
1.27150005e7	0.006418995682799365	0.0032947057486934785	0.007770961145194274
1.27250005e7	0.004845480528760271	0.0031261164701679167	0.006216505894962487
1.27350005e7	0.021035598705501618	0.01649586479683567	0.01632506292700468
1.27450005e7	0.015052724784673595	0.0063994204298478624	0.007775899541173631
1.27550005e7	0.016533129848658273	0.008711687651023781	0.008190258171181483
1.27650005e7	0.012215156332803394	0.008055113937466878	0.006232114467408584
1.27750005e7	0.019627831715210358	0.005792880258899677	0.00902265372168285
1.27850005e7	0.018041999408459037	0.00805974563738539	0.008754806270334224
1.27950005e7	0.017067950775815948	0.007972177635098983	0.00832530765115035
1.28050005e7	0.016719325961032126	0.016675443215727576	0.006073371950149201
1.28150005e7	0.011359005704971475	0.014669926650366746	0.00908720456397718
1.28250005e7	0.009092514124293783	0.01094632768361582	0.009004237288135594
1.28350005e7	0.009363295880149813	0.012463928286363357	0.005918830969484866
1.28450005e7	0.012248213125406105	0.009096816114359974	0.007251461988304095
1.28550005e7	0.009049773755656108	0.0062627057511967996	0.008459571119417668
1.28650005e7	0.011344989532054548	0.008544106829627114	0.011882532676964864
1.28750005e7	0.011779103564326142	0.006922135536178675	0.008536025699862322
1.28850005e7	0.01418744625967326	0.003725995987388937	0.00813986815706506
1.28950005e7	0.008418642241379311	0.007228807471264368	0.008063936781609195
1.29050005e7	0.009360263621385149	0.011647065507641613	0.006306459860235214
1.29150005e7	0.006418262558978628	0.004510130446849847	0.007854565639744657
1.29250005e7	0.007590306355738454	0.00722450845907636	0.007462277091906721
1.29350005e7	0.009164610504053579	0.009810833039595816	0.004229820232640113
1.29450005e7	0.010663381550362951	0.007073597202352567	0.006919938536533673
1.29550005e7	0.007702808112324493	0.007561969145432484	0.005217542035014734
1.29650005e7	0.01073121631274758	0.0061367621274108705	0.008143385934151568
1.29750005e7	0.008721176670057647	0.006294506612410986	0.006934554086130891
1.29850005e7	0.010930868073725217	0.006977149834292692	0.007709750566893425
1.29950005e7	0.014225567746874208	0.004550480564769924	0.013362252275240282
1.30050005e7	0.009241308000516998	0.004588341734522425	0.010133126534832622
1.30150005e7	0.011804529788281634	0.003815854258985722	0.010329886755292958
1.30250005e7	0.011960930386557404	0.006704742984852248	0.010429600198659052
1.30350005e7	0.013539482879105518	0.0065950384346610755	0.011215932914046123
1.30450005e7	0.011073353644246546	0.009569564877743925	0.00846808843059136
1.30550005e7	0.013674033149171273	0.008517495395948434	0.013204419889502763
1.30650005e7	0.014730908317379282	0.009678791746436927	0.008040842373962987
1.30750005e7	NaN	NaN	NaN
1.30850005e7	NaN	NaN	NaN
1.30950005e7	0.005796888758438509	0.002445944623813717	0.004089619411016534
1.31050005e7	0.007625178826895565	0.0027181688125894137	0.0032045779685264666
1.31150005e7	0.00886279926335175	0.007941988950276244	0.006307550644567217
1.31250005e7	0.009044807750529823	0.005172065798768796	0.008921182763144618
1.31350005e7	0.007360242279813326	0.005237811538079634	0.00631516234733393
1.31450005e7	0.010027538314176243	0.0038314176245210726	0.01039272030651341
1.31550005e7	0.012820512820512824	0.004399195575666164	0.00819507290095525
1.31650005e7	0.008277404921700223	0.004026845637583892	0.004008948545861298
1.31750005e7	0.007423195648978392	0.004336322210789357	0.003537654956146798
1.31850005e7	0.008882273862108698	0.004001024262211126	0.00585109788105755
1.31950005e7	0.010906748411746414	0.005397840863654538	0.003180949842285308
1.32050005e7	0.00989923540432427	0.004582510506861107	0.004830624335409386
1.32150005e7	0.012382383690538422	0.003920543648719289	0.001977696462798397
1.32250005e7	0.006950809654750993	0.0023678582340360527	0.0037376514920052953
1.32350005e7	0.008363649333048007	0.005171552892503032	0.0064769241743348315
1.32450005e7	0.007433838834374072	0.005203687184061849	0.0049955396966993755
1.32550005e7	0.007025791204274558	0.0042899712289354705	0.0034628031237155777
1.32650005e7	0.00780706980438884	0.004021447721179625	0.0021547016185085887
1.32750005e7	0.008332199700720987	0.005010656146556024	0.0029293066702942914
1.32850005e7	0.0051452584210178	0.0032426709019919265	0.0018529548011382438
1.32950005e7	0.007847533632286996	0.002927254608868958	0.003014449427005481
1.33050005e7	0.0071303959753326865	0.0032456994482310936	0.004730606945796819
1.33150005e7	0.005250069079856313	0.004789536704430321	0.002707930367504836
1.33250005e7	0.004256568325260532	0.00352267723469837	0.0007926023778071333
1.33350005e7	0.007263498731075521	0.0038505294477990722	0.0042880896123216935
1.33450005e7	0.006070551819831359	0.004669655246024122	0.004055929127975237
1.33550005e7	0.008030542390731964	0.00210637177461822	0.006972090573986308
1.33650005e7	0.010922462817147857	0.009405074365704287	0.0055446194225721775
1.33750005e7	0.007410129217955786	0.005358564517116787	0.004250107171290343
1.33850005e7	0.007547794813552909	0.005489305318947567	0.0022335794056407344
1.33950005e7	0.012726918771596825	0.0037718401713145466	0.002511315520513944
1.34050005e7	0.010815632491498023	0.00933823939343257	0.007615543290405308
1.34150005e7	0.011685021457008426	0.009203246988263275	0.004518897678506799
1.34250005e7	0.008787628487518358	0.006837371512481646	0.005001835535976505
1.34350005e7	0.008419112974965053	0.006576439191765153	0.006964036090989961
1.34450005e7	0.010434845840605	0.0075625363583478765	0.006951716114019779
1.34550005e7	0.011819198211148378	0.008358622158334663	0.009774796358409199
1.34650005e7	0.01521814105880324	0.0055181927918606655	0.015485428522158994
1.34750005e7	0.010023760023760023	0.004851004851004851	0.0072072072072072065
1.34850005e7	0.015254003313086696	0.006488128106018774	0.006331676789987116
1.34950005e7	0.015250621278191963	0.0032353354902236605	0.0067426267173067
1.35050005e7	0.008343218663503361	0.004270462633451957	0.004839857651245552
1.35150005e7	0.010962111536824179	0.0006385696040868455	0.0028097062579821195
1.35250005e7	0.010484178421654592	0.003558266615834287	0.0015758037870123268
1.35350005e7	0.012337093700097874	0.0016998918250656775	0.0013599134600525422
1.35450005e7	0.026183366511833672	0.005806237558062376	0.00322937403229374
1.35550005e7	0.026655364038805692	0.009795610812847322	0.0024865781294150886
1.35650005e7	0.015425820450230538	0.005492270138323842	0.002441008950366151
1.35750005e7	0.022330311739995574	0.0025794089468641757	0.002432014149900508
1.35850005e7	0.020647983392645314	0.0077476275207591936	0.004848754448398576
1.35950005e7	0.012797225891677677	0.004678555702333774	0.003346543372963452
1.36050005e7	0.013598326359832628	0.007452928870292887	0.0013947001394700141
1.36150005e7	0.020800473186119866	0.003548895899053628	0.0028128286014721345
1.36250005e7	0.013647724283083399	0.00019731649565903707	0.002683504340962905
1.36350005e7	0.020833333333333332	0.00016960651289009497	0.0017186793306196288
1.36450005e7	0.023371708773051916	0.0001598976654940838	0.003240592687346765
1.36550005e7	0.022397660818713448	0.002105263157894737	0.0013801169590643273
1.36650005e7	0.019493569131832797	0.010584137191854234	0.0018756698821007502
1.36750005e7	0.022610141313383212	0.012967581047381544	0.002660016625103907
1.36850005e7	0.018587629462477575	0.010530579181855002	0.002325985072036105
1.36950005e7	0.016751034182451552	0.007593076420640104	0.0010341824515567167
1.37050005e7	0.013849229011993142	0.0014277555682467161	0.0018275271273557965
1.37150005e7	0.009657118055555554	0.0006510416666666666	0.00043402777777777775
1.37250005e7	0.0259228650137741	0.003471074380165289	0.0012782369146005508
1.37350005e7	0.017121106865809886	0.0029234687970360073	0.0012041218015514646
1.37450005e7	0.019682263149162105	0.008627841380454622	0.0008296001327360212
1.37550005e7	0.011359091272698183	0.0027197824174066076	0.008159347252219822
1.37650005e7	0.019912881144990662	0.003941091059946069	0.015515453225471891
1.37750005e7	0.02018178685276127	0.009692426983716723	0.008133023175669853
1.37850005e7	0.018354055654233276	0.013728537596210776	0.0011989342806394314
1.37950005e7	0.010442686650013883	0.008603941160144325	0.0006938662225922841
1.38050005e7	0.0060121765601217686	0.011415525114155252	0.0004870624048706241
1.38150005e7	0.00719883360670676	0.004647348277747403	0.0004191725897576089
1.38250005e7	0.009559050262102992	0.0012334258402713538	0.0004933703361085414
1.38350005e7	0.00542740841248304	0.0009799487411427709	0.0007990351273933362
1.38450005e7	0.015267175572519087	0.002544529262086514	0.001357082273112808
1.38550005e7	0.021052262855541546	0.00245201064873196	0.0019335855401429172
1.38650005e7	0.009333333333333334	0.0	0.0017066666666666669
1.38750005e7	0.015366430260047288	0.004964539007092199	0.0021276595744680856
1.38850005e7	0.020909090909090915	0.0022727272727272726	0.0027272727272727266
1.38950005e7	0.019069798838936138	0.008302956662616445	0.0011070608883488593
1.39050005e7	0.01717342342342342	0.024211711711711714	0.013963963963963965
1.39150005e7	0.02602249488752556	0.026891615541922292	0.008139059304703477
1.39250005e7	0.011137629276054098	0.01511535401750199	0.006205250596658712
1.39350005e7	0.011519607843137256	0.009313725490196078	0.007696078431372549
1.39450005e7	0.008291209468622858	0.0057740516993383464	0.004734311428923684
1.39550005e7	0.008434195882025597	0.003651919866444073	0.004298831385642738
1.39650005e7	0.013983664185277092	0.001240694789081886	0.0019540942928039703
1.39750005e7	0.014870780116327878	0.005396654074473826	0.006032259998800743
1.39850005e7	0.012746328313812975	0.0032766313441160064	0.0018126045733407698
1.39950005e7	0.014524555903866247	0.00574712643678161	0.0015047021943573667
