# Supplementary material for: Admixture of evolutionary rates across a butterfly hybrid zone
Source: eLife. 2022 Jun 15;11:e78135. doi: 10.7554/eLife.78135 (PMC9246367; doi:10.7554/eLife.78135)
Supplement: Figure 2—source data 2. [file elife-78135-fig2-data2.zip › Dxy_Pi_10kbWindows_10kbIncrements/Chromosome11.csv]

Position	Dxy	Pi_XY	Pi_KM
5000.5	0.010233202870189171	0.004321591650358773	0.010893672537508151
15000.5	0.008991069273473328	0.005551532705768767	0.009345884624668115
25000.5	0.0094137783483098	0.003551561831407788	0.010218228498074454
35000.5	0.010251688152240639	0.00877839165131983	0.009429097605893187
45000.5	0.006471155170039926	0.0057827344072697235	0.006705218229381798
55000.5	0.00971025841816758	0.008091882015139652	0.009720699556251633
65000.5	0.008566292464597548	0.007263922518159807	0.00818842174774378
75000.5	0.012801013941698353	0.008745247148288974	0.0132319391634981
85000.5	0.008813539470602016	0.008959943780744904	0.006535488404778636
95000.5	0.009648360141042362	0.008839298652369222	0.00719702458580882
105000.5	0.007040097949188859	0.006198347107438017	0.0062748699112335484
115000.5	0.010778128286014724	0.009568874868559412	0.011314405888538381
125000.5	0.014013180714533472	0.007630939993062781	0.011862643080124873
135000.5	0.00995565788351667	0.0008100963588300504	0.010318069412466957
145000.5	0.00832238282961016	0.00017520805957074023	0.009128339903635568
155000.5	0.012066706972994758	0.009018540910923014	0.009471987101975008
165000.5	0.008816048098046016	0.003699849693606197	0.009365244536940686
175000.5	0.013542333120068244	0.011409682235018127	0.012042368664249662
185000.5	0.01704999201405526	0.009463344513655965	0.009567161795240375
195000.5	0.01870554765291607	0.004883831199620674	0.011740161213845425
205000.5	0.018192311552745154	0.0060222824450466735	0.013489912676904546
215000.5	0.010483678818203479	0.005777936621396235	0.007815106028115321
225000.5	0.010988789418501491	0.005847245745624647	0.008258730542785708
235000.5	0.014329437952142457	0.007373400111296605	0.005606566499721758
245000.5	0.018894242962211514	0.003212443993575112	0.0013695155972609685
255000.5	0.01519714125110415	0.003493134184533847	0.006135067855135308
265000.5	0.01825296108291032	0.008079526226734348	0.0020135363790186127
275000.5	0.021954236239950534	0.009029066171923313	0.005170068027210885
285000.5	0.018418147144434408	0.008882866606443843	0.01662149954832882
295000.5	0.013822434875066453	0.006734006734006735	0.01447811447811448
305000.5	0.010207818364918063	0.006042296072507552	0.010326833287558363
315000.5	0.00922068905666927	0.005120194393821054	0.00902542740605745
325000.5	0.013891698698496185	0.009171218558230493	0.010870591408726147
335000.5	0.010295071335927367	0.0032830739299610895	0.009468223086900129
345000.5	0.01123202875399361	0.002928647497337593	0.010290202342917996
355000.5	0.007633324122685824	0.005687574836511007	0.008363267937736023
365000.5	0.009019070951626074	0.00970360762838065	0.004448287457366576
375000.5	0.007348421346744902	0.009388097233864209	0.0029840737636211228
385000.5	0.006574923547400611	0.009683995922528032	0.0
395000.5	0.008190883190883192	0.010683760683760682	0.004309116809116811
405000.5	0.00797562812350243	0.009173683850208803	0.007338947080167042
415000.5	0.006887201735357916	0.005712219812002893	0.006001446131597975
425000.5	0.011570561456752657	0.009357612544258978	0.010571573090541223
435000.5	0.016114672364672362	0.005297364672364672	0.00915242165242165
445000.5	0.010563122437024017	0.008640890451083773	0.007366725248974809
455000.5	0.010019198464122869	0.007919366450683946	0.011039116870650349
465000.5	0.00891084641761415	0.00992600613607652	0.007363291824580399
475000.5	0.009290719898067531	0.008388192822255256	0.009612798187867203
485000.5	0.007387621522764463	0.006352873231302338	0.00787371258061411
495000.5	0.007852509388869921	0.007397291453283259	0.005712985091612609
505000.5	0.012795122708915812	0.008853681267474371	0.006073314694004349
515000.5	0.013575899843505481	0.004460093896713615	0.006979655712050078
525000.5	0.011353315168029066	0.004450499545867394	0.008465031789282472
535000.5	0.012099411379986921	0.00948332243296272	0.010464355788096794
545000.5	0.008205558217537134	0.005430442421338445	0.010158121705797796
555000.5	0.011750730994152046	0.009722222222222222	0.010321637426900584
565000.5	0.01663956639566395	0.007262872628726287	0.006482384823848237
575000.5	0.01604468139121604	0.005737496826605737	0.006620969789286621
585000.5	0.011793006336540715	0.008096690917624971	0.007588203082218572
595000.5	0.011890439525184477	0.014837985242220084	0.012832852101379534
605000.5	0.00818342151675485	0.008253968253968255	0.006631393298059965
615000.5	0.012449059342377047	0.012923575057221012	0.009010216044213698
625000.5	0.024147143444307434	0.008939580764488286	0.005672009864364983
635000.5	0.013863966504315137	0.005425959155772025	0.006135179013928053
645000.5	0.007805798593240693	0.004917939040430034	0.005078057985932406
655000.5	0.009768009768009768	0.009556682633605712	0.010904480135249367
665000.5	0.009409594095940957	0.007257072570725707	0.008511685116851167
675000.5	0.008828382838283832	0.008168316831683169	0.005511551155115511
685000.5	0.012098946852804314	0.009919177075679646	0.010306147440607396
695000.5	0.013099934253780407	0.008908612754766601	0.008007889546351085
705000.5	0.017363751584283906	0.01888466413181242	0.015817490494296576
715000.5	0.014166001596169193	0.012370311252992818	0.011199787177440806
725000.5	0.012719803978091667	0.010713942538675891	0.012385894109733835
735000.5	0.012411689145793192	0.010244059087989725	0.009210019267822733
745000.5	0.014770210409745297	0.012679955703211516	0.011993355481727573
755000.5	0.010875324537699361	0.007444497430191279	0.009950723255444284
765000.5	0.016530478068939605	0.011176857330703484	0.014426599041983656
775000.5	0.014217557251908397	0.01186386768447837	0.011501272264631046
785000.5	0.011836343732895457	0.009441707717569787	0.008264915161466884
795000.5	0.010356849876948319	0.005161334427126059	0.01106097894449002
805000.5	0.013461630180760242	0.006987170315257308	0.014804216149186818
815000.5	0.011554240016617335	0.010230046216960066	0.009004517837669418
825000.5	0.011991950382686724	0.010029031406703616	0.010688836104513065
835000.5	0.012757004367742622	0.012304250559284116	0.011334824757643547
845000.5	0.011952615871855777	0.010871551251598758	0.010378220354467386
855000.5	0.011871562475792082	0.01142613680378031	0.0111550081338601
865000.5	0.009697375020899518	0.009669509000724517	0.009463300451429525
875000.5	0.008649321893163578	0.009687240520343204	0.006771842420887535
885000.5	0.006579270388373349	0.0031914371286885647	0.008337015760789513
895000.5	0.008960955835289098	0.009885498897660196	0.006628262570229713
905000.5	0.00925925925925926	0.009709362139917696	0.009773662551440328
915000.5	0.008983746170223815	0.009840577452354988	0.006439216908137302
925000.5	0.011229682712779769	0.010204081632653062	0.006584618580256529
935000.5	0.012404037531987488	0.01153919059804758	0.011221685148327172
945000.5	0.009119164907342247	0.007711705371803893	0.008057705840957073
955000.5	0.01074751363490536	0.008421559191530316	0.009512351620147576
965000.5	0.008272560400853302	0.007491194126110036	0.005129731606885945
975000.5	0.007805177013483307	0.0029201817001946787	0.00040377821039728893
985000.5	0.013335885655946914	0.004498468606431853	0.0009188361408882082
995000.5	0.015302886140183948	0.006924622053071149	0.0031187229093984563
1.0050005e6	0.013216428719222012	0.006853920960066211	0.007914338919925512
1.0150005e6	0.009470246734397678	0.007111756168359942	0.008195452346395743
1.0250005e6	0.01223071863180398	0.007852326919914486	0.008288110508140108
1.0350005e6	0.012559146280076513	0.00946340481224202	0.00947347226416994
1.0450005e6	0.009466984884645983	0.00513126491646778	0.009323786793953856
1.0550005e6	0.014881428190780706	0.004263256061817213	0.006171063149480416
1.0650005e6	0.012936860397760189	0.0048271867155821584	0.004621226749050652
1.0750005e6	0.00963624438726603	0.0090056001210837	0.00539831491852076
1.0850005e6	0.009516728624535316	0.010285006195786865	0.006076827757125157
1.0950005e6	0.013575819672131147	0.005862932604735884	0.006341074681238615
1.1050005e6	0.01104417670682731	0.00547645125958379	0.004235122307411464
1.1150005e6	0.00862429125634139	0.009997015816174275	0.0077350044762757395
1.1250005e6	0.0115363283416528	0.012950637825845811	0.011724902939545201
1.1350005e6	0.011175663681110304	0.00496247881868797	0.013055757282336804
1.1450005e6	0.015187425084450252	0.0069739566307072025	0.009959681813228724
1.1550005e6	0.013243418914527136	0.008206044848878777	0.007030657566894162
1.1650005e6	0.015148866748237485	0.007953155042824683	0.006956825729767522
1.1750005e6	0.01718186097599247	0.004132015272765311	0.005753438987394738
1.1850005e6	0.010496531580868931	0.004615866061649195	0.005455588588118708
1.1950005e6	0.01029204245659243	0.005736548254494141	0.008736732314865943
1.2050005e6	0.008120847987495114	0.004689331770222744	0.008645955451348185
1.2150005e6	0.009211096662332033	0.003653476995479596	0.009536194191590812
1.2250005e6	0.008214715671694637	0.005913178953331918	0.008738757878337226
1.2350005e6	0.011381172839506173	0.0061342592592592594	0.011342592592592592
1.2450005e6	0.015630582350839587	0.014648088603072528	0.01461236155769918
1.2550005e6	0.013878904065819953	0.007748222701493729	0.013803019410496047
1.2650005e6	0.010009895714394456	0.006470274796376646	0.011281114409682576
1.2750005e6	0.010615902802838926	0.00751834476121737	0.011042944785276074
1.2850005e6	0.013167918163021002	0.009114158232669497	0.014419414517357709
1.2950005e6	0.012399002922468629	0.010486505071342618	0.008011002234828951
1.3050005e6	0.008538332935275852	0.0070058116392007	0.008948332139160893
1.3150005e6	0.00803463399879008	0.008015728977616456	0.007773744706594071
1.3250005e6	0.011456121726822364	0.010527246992215146	0.010438782731776362
1.3350005e6	0.007013592539908328	0.003793266951161688	0.007665560297139246
1.3450005e6	0.006553413501304319	0.005026404530126615	0.0034993955589489086
1.3550005e6	0.006180884676145341	0.005213270142180096	0.005197472353870458
1.3650005e6	0.007748983739837397	0.006569396051103367	0.006373403019744482
1.3750005e6	0.013612422190300297	0.0064299883712976265	0.01305150831110199
1.3850005e6	0.00963718820861678	0.004875283446712017	0.01054421768707483
1.3950005e6	0.007163377939064034	0.0033265290693278893	0.008528010886822408
1.4050005e6	0.008222643896268185	0.004480286738351254	0.0076428420830697875
1.4150005e6	0.012813776999416228	0.008435493286631639	0.011033274956217164
1.4250005e6	0.009667716986536812	0.008020624462904611	0.006722047168910532
1.4350005e6	0.009763925152306353	0.007560922541340296	0.006190165361183637
1.4450005e6	0.011365825467154691	0.013645411930906057	0.007628587940666537
1.4550005e6	0.005721897043373856	0.007766771724448447	0.003947170944019211
1.4650005e6	0.011039176626826026	0.007511620185922975	0.010458167330677292
1.4750005e6	0.009798325722983257	0.007039573820395738	0.008961187214611872
1.4850005e6	0.005488418932527692	0.00594159113796576	0.005055387713997986
1.4950005e6	0.008637548891786178	0.011245110821382007	0.0072142546718817905
1.5050005e6	0.0074607776261937245	0.007844474761255117	0.007889949977262391
1.5150005e6	0.01576344529157223	0.005941342125145958	0.007445566316367883
1.5250005e6	0.013354173521991879	0.01113304815180432	0.007283097510145882
1.5350005e6	0.013332066628665531	0.011210336310089303	0.0024447400088669327
1.5450005e6	0.01426301975410968	0.01291614863931482	0.001933968780218262
1.5550005e6	0.010778263478186336	0.00972829347732922	0.0037198937173223627
1.5650005e6	0.0096195184866724	0.007308684436801375	0.00591860131842935
1.5750005e6	0.016278118609406953	0.013374233128834357	0.012809815950920246
1.5850005e6	0.014111229692873234	0.012569666785248429	0.010553776829123677
1.5950005e6	0.013332329014763484	0.011499447624786581	0.011027417896956914
1.6050005e6	0.007324218749999999	0.00611255787037037	0.008391203703703705
1.6150005e6	0.013103367769800969	0.010126656160625693	0.002894997957158699
1.6250005e6	0.011620005436259857	0.003941288393585213	0.0008698015765153574
1.6350005e6	0.015288152061699157	0.004038379789882796	0.0006922936782656221
1.6450005e6	0.012348040465867552	0.0036130238884638267	0.0008501232678738414
1.6550005e6	0.015674903345100015	0.004342466520983919	0.0017593993388244523
1.6650005e6	0.013541834596163147	0.004809500779192864	0.007362029125691868
1.6750005e6	0.007230555028162775	0.0021201189798114046	0.007379279792418201
1.6850005e6	0.007225913621262459	0.0019933554817275745	0.006411960132890366
1.6950005e6	0.01344227727991565	0.00887366016517308	0.010870965852515669
1.7050005e6	0.011394269951727166	0.006269199423233653	0.008990031972917058
1.7150005e6	0.006812259234081126	0.003738953093133922	0.006492182188987085
1.7250005e6	0.005303607723577236	0.0077172256097560975	0.0018673780487804882
1.7350005e6	0.009691381257056833	0.005080918328942416	0.008217287667795758
1.7450005e6	0.007766156728067436	0.004917265064002498	0.006941409095639506
1.7550005e6	0.009937646141855027	0.0032995583268381396	0.00780462457781242
1.7650005e6	0.006452840633866166	0.004705556708878279	0.006269462320946646
1.7750005e6	0.009970010209290456	0.005232261357835631	0.011306789178152117
1.7850005e6	0.008645756000989853	0.008042563721851028	0.008871566443949517
1.7950005e6	0.006667801611621835	0.0037736919759391667	0.006491885143570536
1.8050005e6	0.006995519486008962	0.000760841998478316	0.007862033984275933
1.8150005e6	0.00492545260915868	0.006123535676251331	0.003919062832800852
1.8250005e6	0.007356282663031129	0.008350374914792092	0.004055896387184731
1.8350005e6	0.007262996941896025	0.002411197365325806	0.007951070336391438
1.8450005e6	0.006374464917178486	0.0057385693901606805	0.005149202804144177
1.8550005e6	0.01417445482866044	0.012683578104138851	0.0046461949265687585
1.8650005e6	0.007530321204851393	0.006030920964947354	0.004931360789017726
1.8750005e6	0.008313649205687555	0.0059747116854244825	0.007605020610439535
1.8850005e6	0.004077587072167019	0.0034879052494228642	0.0022081702298504466
1.8950005e6	0.010529693151324236	0.00659199626647999	0.01183059152957648
1.9050005e6	0.011231333839534292	0.00721336370539104	0.008124525436598327
1.9150005e6	0.01581085001450537	0.008500145053669857	0.006695677400638237
1.9250005e6	0.007318758638019851	0.004795409808602421	0.007513506721949993
1.9350005e6	0.00660129709697344	0.005636195182211242	0.00665019559398806
1.9450005e6	0.004037800687285224	0.0028923253150057275	0.0036769759450171824
1.9550005e6	0.004698047801496078	0.003861825700906161	0.0033935413245758067
1.9650005e6	0.008659452515070658	0.011043581381559442	0.0023223638699476227
1.9750005e6	0.010442117510180338	0.008376963350785341	0.004560791157649797
1.9850005e6	0.005333706537289294	0.004291845493562232	0.0036076382409653547
1.9950005e6	0.008900268227261643	0.008006177355116637	0.006843859221328131
2.0050005e6	0.008752445925220795	0.005896662964725792	0.0016394309588026866
2.0150005e6	0.006477960850584424	0.005280946345585128	0.0018729756372341925
2.0250005e6	0.006219712703357563	0.0038508134302526822	0.0024489442713741785
2.0350005e6	0.007111549419241729	0.0051062897216743374	0.00294543063773833
2.0450005e6	0.010446146162810055	0.008989512235724986	0.005537983463736751
2.0550005e6	0.009111617312072893	0.00800186904970504	0.0069738917119327145
2.0650005e6	0.009528903680811445	0.004675304092872141	0.005459804271167637
2.0750005e6	0.007380127094165224	0.003726169844020797	0.0059041016753321775
2.0850005e6	0.00746534741721264	0.0028301466327940454	0.007460890493381469
2.0950005e6	0.012334887334887338	0.0033855033855033855	0.007270507270507271
2.1050005e6	0.011613026193977019	0.007351739911779121	0.010281544409954801
2.1150005e6	0.014326432643264324	0.0033253325332533255	0.006410641064106411
2.1250005e6	0.01145310500934947	0.0031246924515303614	0.005058557228619231
2.1350005e6	0.013550795196364816	0.006004543979227524	0.00629665692956832
2.1450005e6	0.010223407544836118	0.003053494124922697	0.006292517006802721
2.1550005e6	0.010247878086419753	0.0042920524691358024	0.007889660493827161
2.1650005e6	0.009643506442178483	0.004861275788475219	0.010307485574262903
2.1750005e6	0.005477054705729842	0.0027007173105176737	0.0055656382335148216
2.1850005e6	0.01651363574071536	0.0076287058608560596	0.012635329587501715
2.1950005e6	0.012368609322546915	0.0077321005998569154	0.008034780694513237
2.2050005e6	0.012454746852542284	0.006105797806235478	0.010504133571081212
2.2150005e6	0.013635649166928642	0.01317719794613853	0.010824688253169864
2.2250005e6	0.009157271824111269	0.008984493110448792	0.00844024016241199
2.2350005e6	0.013353765323992994	0.011908931698774083	0.011056625802685347
2.2450005e6	0.011599308694496146	0.011743330674466012	0.008020916422937162
2.2550005e6	0.009431065491073387	0.008115102864411985	0.006553493880773786
2.2650005e6	0.015458061397147692	0.004278462654097172	0.002320522117476432
2.2750005e6	0.01733806075236371	0.007216857775095553	0.0016898008449004224
2.2850005e6	0.013002548499505905	0.0038227492588547352	0.0015499037811411037
2.2950005e6	0.017048092868988392	0.004378109452736319	0.001207296849087894
2.3050005e6	0.006667980554460651	0.005846800683221653	0.0018131651556957036
2.3150005e6	0.014855256475368209	0.006306077535127814	0.0011511765701709836
2.3250005e6	0.012861309997348185	0.0051378944577035275	0.002572261999469637
2.3350005e6	0.004413291796469367	0.00027196756168718783	0.0021262918459180142
2.3450005e6	0.011590375586854463	0.002507469056764831	0.007522407170294496
2.3550005e6	0.00930851063829787	0.003423820004891172	0.008107116654438737
2.3650005e6	0.008046614872364041	0.0005549389567147614	0.0055493895671476145
2.3750005e6	0.017488895939086296	0.003992174280879865	0.006609560067681896
2.3850005e6	0.01520241171403962	0.0032299741602067177	0.006632213608957795
2.3950005e6	0.01671183378500452	0.004140319180969587	0.01011743450767841
2.4050005e6	0.01460006693440428	0.00568942436412316	0.009103078982597055
2.4150005e6	0.017832106554504023	0.006791097090781634	0.007991587802313354
2.4250005e6	NaN	NaN	NaN
2.4350005e6	0.020638330520178	0.006930591785586415	0.0024039691064395683
2.4450005e6	0.010801393728222997	0.004088269454123113	0.0019326364692218352
2.4550005e6	0.013146047181703584	0.0040218500510234715	0.0027132480941232965
2.4650005e6	0.013178204831365283	0.004476344832908852	0.004306552442695069
2.4750005e6	0.012210162802170696	0.00575563229731952	0.005240366167845202
2.4850005e6	0.011236863379143086	0.005039073026138507	0.004246833737537052
2.4950005e6	0.012726363444935778	0.004132448936618236	0.007159401979364076
2.5050005e6	0.017749974570237005	0.0030770013223476757	0.009195402298850573
2.5150005e6	0.020749496981891345	0.006371562709590879	0.010898725687458082
2.5250005e6	0.020026959368380514	0.007823031003273638	0.00894473329481995
2.5350005e6	0.012217717324962941	0.005166099921527597	0.006574243613218241
2.5450005e6	0.013221633327634359	0.005385535989057958	0.007328888129024904
2.5550005e6	0.011888970768852864	0.0040530582166543845	0.00440186686317858
2.5650005e6	0.009537337662337662	0.005907287157287156	0.001127344877344877
2.5750005e6	0.017790992396178585	0.008611165269383245	0.001351790472476766
2.5850005e6	0.01593230353676036	0.001392757660167131	0.003477673672659745
2.5950005e6	0.014632275772987813	0.003511746185517075	0.002551061596835392
2.6050005e6	0.0052792116377287646	0.004301579852964179	0.0014077897700610041
2.6150005e6	0.003751705320600273	0.0038653933606184626	0.0011217219948461423
2.6250005e6	0.010124610591900311	0.003894080996884735	0.008566978193146417
2.6350005e6	0.002643294379521424	0.002086811352253756	0.0026711185308848076
2.6450005e6	0.0053949903660886304	0.002890173410404624	0.002793834296724469
2.6550005e6	0.013568470866607514	0.0070245489500147884	0.0016563146997929609
2.6650005e6	0.007078024814722292	0.00291448080606212	0.000949288033974519
2.6750005e6	0.008602669239427561	0.0035375462292973146	0.0019295706705258074
2.6850005e6	0.0076191277992928115	0.002104731436268732	0.008688331368917328
2.6950005e6	0.008892948637184496	0.00207887110999118	0.010726134979631262
2.7050005e6	0.007029697182275227	0.004822869168712732	0.008137495615573483
2.7150005e6	0.007766990291262131	0.007119741100323624	0.006213592233009708
2.7250005e6	0.006034875398529506	0.004359424816188431	0.004008068189212051
2.7350005e6	0.026182549590789292	0.003814676099320294	0.0018587876265778885
2.7450005e6	0.022943962600725842	0.0025835024912345453	0.0014639847450329088
2.7550005e6	0.009217322208978938	0.003416765991259436	0.0023043305522447355
2.7650005e6	0.013083690503045342	0.011655011655011656	0.012256560643657415
2.7750005e6	0.014802147690497204	0.008384819064430714	0.008737864077669903
2.7850005e6	0.010934679139996717	0.006729033316921057	0.004217955030362711
2.7950005e6	0.004285009198187284	0.003028671422802531	0.0022524341544398075
2.8050005e6	0.009725400457665904	0.008390541571319604	0.009218698921216082
2.8150005e6	0.006348661633493478	0.006520247083047358	0.0077327842598947615
2.8250005e6	0.006662897754805362	0.007833952511710547	0.00520109836859958
2.8350005e6	0.007988033861625611	0.007447011647890013	0.007179683024632423
2.8450005e6	0.010381817216292282	0.0059210875683713025	0.009707397376666134
2.8550005e6	0.011385071409323636	0.010590137429264347	0.011468606844516302
2.8650005e6	0.011169581592116805	0.012768921219625445	0.009998452251973378
2.8750005e6	0.011502197646391607	0.011768041967956897	0.011682971785056007
2.8850005e6	0.010449717202372743	0.008805812295948866	0.008148250333379318
2.8950005e6	0.011286332714904144	0.006974506974506974	0.009729952587095447
2.9050005e6	0.013984356482578812	0.0052145058070632855	0.007268705064391245
2.9150005e6	0.012783305693753452	0.003869541182974019	0.009729132117191817
2.9250005e6	0.0061823012466789284	0.005313713468219906	0.006417330880850194
2.9350005e6	0.013148084423032806	0.003498508832300986	0.006974076623078688
2.9450005e6	0.012278308321964528	0.008753979081400638	0.006275579809004093
2.9550005e6	0.008537426698861672	0.00658272967690008	0.006358514430263309
2.9650005e6	0.008124952206163492	0.008679360709642885	0.0055517320486350085
2.9750005e6	0.0028905447070914692	0.003040424803014731	0.002569373072970195
2.9850005e6	0.004938119826243751	0.003565281534300467	0.004278337841160561
2.9950005e6	0.010309278350515464	0.00935471554028255	0.007598319969453991
3.0050005e6	0.004906143344709899	0.005439419795221843	0.004735494880546075
3.0150005e6	0.007196913488648167	0.005762477123213137	0.006222486026611267
3.0250005e6	0.010619828605200944	0.010527482269503547	0.008333333333333333
3.0350005e6	0.011872455902306648	0.009045680687471731	0.006784260515603798
3.0450005e6	0.012759616280152744	0.006100400484306603	0.00648225761385862
3.0550005e6	0.014647664291369754	0.005384006334125099	0.0010451306413301663
3.0650005e6	0.013830945038998727	0.012425176854707056	0.0018864502085978597
3.0750005e6	0.013760025161188865	0.011872935996225823	0.003805629816008807
3.0850005e6	0.009193232662192394	0.005313199105145414	0.009312080536912754
3.0950005e6	0.014462481101297048	0.011538155486591867	0.01610567358955996
3.1050005e6	0.017610748002904863	0.018639554587267005	0.014233841684822076
3.1150005e6	0.00745493209608042	0.005243825817988497	0.0067372287467981256
3.1250005e6	0.011142295144885817	0.006644597965841489	0.012943772788332374
3.1350005e6	0.007138857782754759	0.005692422545726018	0.008423541122309319
3.1450005e6	0.010063337520938024	0.007799413735343382	0.009725711892797318
3.1550005e6	0.008632138114209827	0.008376749412605985	0.008836449075492902
3.1650005e6	0.00915435728285291	0.00884363497299106	0.0076007457335436675
3.1750005e6	0.012280010506960861	0.009368706768233953	0.007407407407407407
3.1850005e6	0.012544301436299197	0.009792949076664802	0.010321457439532424
3.1950005e6	0.008011695906432748	0.004093567251461989	0.007173489278752438
3.2050005e6	0.007074829931972788	0.004965986394557823	0.007863945578231292
3.2150005e6	0.006055860088749674	0.006316888540850954	0.00566953797963978
3.2250005e6	0.008246632792967173	0.008307121542059844	0.006919912896201306
3.2350005e6	0.013294217147690033	0.007558938577016598	0.009134157944814461
3.2450005e6	0.008347481607243915	0.006885493303150349	0.007042696346601269
3.2550005e6	0.010213488597768071	0.010383309073265406	0.008947113051916544
3.2650005e6	0.010376788232923633	0.00856336893008261	0.009322318490160523
3.2750005e6	0.007825092289294443	0.006837206884001456	0.006665626787292675
3.2850005e6	0.01242559523809524	0.006324404761904761	0.009910714285714283
3.2950005e6	0.009131080869701233	0.008524949163147192	0.008665728140153291
3.3050005e6	0.013611178029390507	0.012085441259134343	0.01045531197301855
3.3150005e6	0.01153684431830127	0.007305792074003993	0.006370230211289814
3.3250005e6	0.011983037926434152	0.0110062893081761	0.011663807890222984
3.3350005e6	0.01110201854882706	0.011783960720130932	0.009579923622476814
3.3450005e6	0.01307777470246333	0.013608266445244025	0.010277700894916508
3.3550005e6	0.01269192669638435	0.007398464586428926	0.008073303615651313
3.3650005e6	0.013837475762383216	0.007403490216816498	0.009730301427815972
3.3750005e6	0.01410327939991321	0.009298865538404316	0.013625937635608456
3.3850005e6	0.013130196821387219	0.015682559730554678	0.004420587306599306
3.3950005e6	0.015393939393939396	0.008151515151515153	0.004242424242424243
3.4050005e6	0.018596896242144414	0.008015903552648454	0.003860459150955496
3.4150005e6	0.014850088183421518	0.008218694885361552	0.010328042328042327
3.4250005e6	0.0055686142825162295	0.005596597268860533	0.004141481978956794
3.4350005e6	0.01249414794007491	0.00860252808988764	0.009269662921348315
3.4450005e6	0.011980724493187107	0.00847457627118644	0.003057494184114324
3.4550005e6	0.013859128619306632	0.012114718971485083	0.00847206197461678
3.4650005e6	0.012838775659288482	0.01307619256337205	0.007378186865366352
3.4750005e6	0.01267467620995228	0.010736196319018405	0.0073790047716428084
3.4850005e6	0.01804078014184397	0.01400709219858156	0.009680851063829788
3.4950005e6	0.010833100363433044	0.01025067561271084	0.006429969247973162
3.5050005e6	0.016959064327485382	0.007967836257309941	0.008070175438596493
3.5150005e6	0.011740995488499372	0.007506841209969676	0.008002366688854373
3.5250005e6	0.012301403671139905	0.007018355699521827	0.006663581675150395
3.5350005e6	0.012314756835733668	0.0035483197662283445	0.002170736798163222
3.5450005e6	0.012885847408270238	0.00611531741409435	0.00673655600854203
3.5550005e6	0.008297258297258298	0.004329004329004329	0.006600806600806601
3.5650005e6	0.013031352183112138	0.006026800025645956	0.012245944732961467
3.5750005e6	0.009207328472611702	0.007664984109179286	0.008861469433538978
3.5850005e6	0.011705544286680192	0.011071670047329278	0.007826233941852603
3.5950005e6	0.018830323735155353	0.013258500081340491	0.006116804945501871
3.6050005e6	0.014600409836065573	0.009448998178506375	0.00737704918032787
3.6150005e6	0.010567946058091285	0.007607192254495157	0.007313278008298756
3.6250005e6	0.015057555123216602	0.0048638132295719845	0.016958495460440984
3.6350005e6	0.007967125125796714	0.004584591300458459	0.008945544000894555
3.6450005e6	0.005916159567275186	0.005634437683119224	0.006130268199233717
3.6550005e6	0.013896903250625122	0.004904789382573572	0.012194652817849587
3.6650005e6	0.010786802030456852	0.010744500846023687	0.010253807106598983
3.6750005e6	0.009559252772913016	0.009121424401634558	0.010916520723876241
3.6850005e6	0.008895211818129562	0.005489452204403058	0.00979479220555268
3.6950005e6	0.004713560551124003	0.002376923696720651	0.005962452662960278
3.7050005e6	0.010235828510982514	0.0044178955883268	0.008835791176653597
3.7150005e6	0.01122877487675735	0.011654798855821312	0.00965248615422068
3.7250005e6	0.009979546054367905	0.00653206650831354	0.012852995513328056
3.7350005e6	0.013819295315358304	0.0057663246639624586	0.0132506164002227
3.7450005e6	0.014728260869565218	0.010289855072463768	0.010072463768115943
3.7550005e6	0.014503205128205127	0.007532051282051283	0.012948717948717948
3.7650005e6	0.013796590580757008	0.0030819608976211115	0.013599152460753154
3.7750005e6	0.011506276150627616	0.005455738780867996	0.01197801296250718
3.7850005e6	0.01134027925437664	0.011517471117726275	0.007654688496704231
3.7950005e6	0.010171519744714799	0.009606435314452865	0.005930062491689936
3.8050005e6	0.014828063697207475	0.00830833141010847	0.006908223709516117
3.8150005e6	0.013874418281586441	0.010731402375494893	0.0055983885531708
3.8250005e6	0.018458061275740834	0.008580277917294493	0.0052067637702996805
3.8350005e6	0.015192539109506622	0.010529482551143202	0.0022262334536702765
3.8450005e6	0.013805887560867633	0.006861443116423196	0.0031429836210712706
3.8550005e6	0.018207749870341558	0.003741572201229903	0.006490331184707713
3.8650005e6	0.01761045000683901	0.0034878949528108333	0.005033511147585831
3.8750005e6	0.016287114442202367	0.007975401172287884	0.0024598827712116844
3.8850005e6	0.019191651189528612	0.011674184133722473	0.0029008578756522514
3.8950005e6	0.01240608936338474	0.00771055753262159	0.0033214709371293
3.9050005e6	0.017846862406447898	0.009211283822682787	0.004490500863557859
3.9150005e6	0.007932166301969365	0.002188183807439825	0.005835156819839532
3.9250005e6	0.015151515151515152	0.0048091839900713616	0.010735339745578654
3.9350005e6	0.010642215348357636	0.004271615849167771	0.00933863602887023
3.9450005e6	0.013481614469047144	0.0057849591063235594	0.010944876654032846
3.9550005e6	0.011095081066226984	0.010579829623522946	0.0112118713932399
3.9650005e6	0.009536435169346562	0.005445318736457978	0.009453757555023378
3.9750005e6	0.009186351706036745	0.002362204724409449	0.009658792650918634
3.9850005e6	0.011261261261261262	0.004066566566566567	0.010885885885885883
3.9950005e6	0.014238204115568488	0.01025427838980115	0.013108847779394443
4.0050005e6	0.012106839740389418	0.004992511233150275	0.014444999167914795
4.0150005e6	0.009281653088934149	0.004964358452138493	0.004718262050237609
4.0250005e6	0.008392381526709883	0.0023619277350620635	0.0038494396703351924
4.0350005e6	0.013480582775963083	0.0034219940892829368	0.0027064862342510497
4.0450005e6	0.01567267001279402	0.005068398779647672	0.0022438736344847954
4.0550005e6	0.017145760743321716	0.004442508710801394	0.001800232288037166
4.0650005e6	0.017126546146527113	0.004757373929590866	0.009108785283856644
4.0750005e6	0.012899678565386567	0.004595951051711498	0.001872215643151187
4.0850005e6	0.01475909350599886	0.009204595949977782	0.002310670983304767
4.0950005e6	0.020414673046251997	0.004146730462519936	0.002509303561935141
4.1050005e6	0.016557632398753894	0.004361370716510903	0.0031526479750778815
4.1150005e6	0.008794738452126033	0.006118078923218111	0.007953502600183541
4.1250005e6	0.008226214018896947	0.004614370468029004	0.0070424082619204575
4.1350005e6	0.007959939793909921	0.0066574041912701165	0.0076646983906449
4.1450005e6	0.00854251679650468	0.006718601871316104	0.006331148757264745
4.1550005e6	0.010678391959798994	0.010296580943935364	0.007626367129766481
4.1650005e6	0.01062373363999781	0.00566781665845244	0.006713761568369751
4.1750005e6	0.008954909397387273	0.00679519595448799	0.009776654024441635
4.1850005e6	0.010523321956769055	0.0033418657565415246	0.006953924914675768
4.1950005e6	0.010055335315493888	0.0056161215725140405	0.00880409646514701
4.2050005e6	0.007881085395051876	0.007714817770683693	0.007404451538529751
4.2150005e6	0.010184669636228655	0.00955827765404603	0.011432813659985155
4.2250005e6	0.014100223168999795	0.012003787110299586	0.013728274836004601
4.2350005e6	0.010932343234323433	0.010154861640010154	0.00825082508250825
4.2450005e6	0.009194214876033056	0.008654729109274563	0.007373737373737374
4.2550005e6	0.00770497901057442	0.0074924278654551245	0.007024815346192676
4.2650005e6	0.011486729298218595	0.009163714769752042	0.010092920581138663
4.2750005e6	0.012358317013827072	0.011393982552964215	0.010005340929321701
4.2850005e6	0.00970115967885816	0.010779066309842404	0.005144216473386857
4.2950005e6	0.009850275807722617	0.010197932600936356	0.005664488017429193
4.3050005e6	0.009560113753252256	0.008561747443577176	0.007999031887214859
4.3150005e6	0.006359599608640023	0.006171445774064876	0.0037781289982689844
4.3250005e6	0.012649261283141063	0.004182689064291979	0.00589624232611482
4.3350005e6	0.015955284552845537	0.005914634146341464	0.0041951219512195125
4.3450005e6	0.008561485988200591	0.008319505899705015	0.005687684365781711
4.3550005e6	0.009671405266837567	0.00928299541676377	0.00991221937388332
4.3650005e6	0.005829651448208149	0.0058091965308460156	0.006120111274750451
4.3750005e6	0.008952203020395455	0.003035964502568893	0.004748559862992371
4.3850005e6	0.010558115098609766	0.0029906239896540575	0.004728419010669253
4.3950005e6	0.015178050204319905	0.006062238986932508	0.006637029053841664
4.4050005e6	0.015326280907468773	0.008348202905939333	0.006848500297391451
4.4150005e6	0.01441257675031936	0.008014999793958874	0.009815799233527012
4.4250005e6	0.010364624419318081	0.006420369883425366	0.01100885266018056
4.4350005e6	0.009085676697911526	0.009209011675711233	0.010952146028613718
4.4450005e6	0.010289691497366442	0.011700526711813394	0.008954100827689992
4.4550005e6	0.0097841726618705	0.00803357314148681	0.008038369304556354
4.4650005e6	0.009093192665159509	0.008590806330067823	0.006892740517457924
4.4750005e6	0.008353221957040574	0.0073090692124105	0.006682577565632458
4.4850005e6	0.004795512124502353	0.0032372220211525312	0.004246591868741706
4.4950005e6	0.009971685337929335	0.00818663055521359	0.005293610734950142
4.5050005e6	0.006755531374682625	0.0067328618063112085	0.0038175553137468265
4.5150005e6	0.011659663865546219	0.010784313725490194	0.010042016806722688
4.5250005e6	0.010408326661329063	0.008139845209500935	0.011084423094030783
4.5350005e6	0.008832976445396145	0.00869914346895075	0.006905781584582441
4.5450005e6	0.0049193930772878135	0.004978662873399715	0.0034139402560455184
4.5550005e6	0.003945611266237708	0.003439763668002104	0.003674476953583424
4.5650005e6	0.0098289145705869	0.006911398141853614	0.0097212780421482
4.5750005e6	0.009208472686733556	0.006443701226309923	0.007420289855072463
4.5850005e6	0.009009937262444477	0.001099052067591702	0.004854146631863351
4.5950005e6	0.00436105476673428	0.0014198782961460446	0.002325895875591616
4.6050005e6	0.0076890347678093855	0.005835156819839533	0.005032822757111598
4.6150005e6	0.006649147953495781	0.00565376652333174	0.004570791527313267
4.6250005e6	0.00568932955618508	0.004438149197355996	0.005269121813031161
4.6350005e6	0.00785149750415973	0.007591514143094842	0.007584581253466445
4.6450005e6	0.010773423840378481	0.009539236861051117	0.011045973464979946
4.6550005e6	0.008794411779486406	0.006382230262827279	0.0039398964772099105
4.6650005e6	0.013685615981102038	0.007112412057720947	0.011215529194268986
4.6750005e6	0.008458599990077888	0.005581187676737609	0.009316862628367315
4.6850005e6	0.01191977421485618	0.011019035609199543	0.0106647450909746
4.6950005e6	0.013195979370592572	0.01320913588043364	0.010798863277549732
4.7050005e6	0.011092068932685899	0.008164333999809576	0.007931067314100733
4.7150005e6	0.011084600854955759	0.009742519137091161	0.008967094144547173
4.7250005e6	0.008479389808503733	0.0086011035378124	0.00967218435572866
4.7350005e6	0.006164933956104665	0.004821455476872081	0.006981065742554368
4.7450005e6	0.00552107390300231	0.006399153194765204	0.006091224018475751
4.7550005e6	0.009309967141292442	0.007438846294267981	0.009948886454910549
4.7650005e6	0.005950149925037482	0.0059970014992503755	0.004872563718140929
4.7750005e6	0.008509996552912789	0.00822992071699414	0.009134781109962081
4.7850005e6	0.00857581420181527	0.006696031322299342	0.009556860651361453
4.7950005e6	0.006349615869739709	0.00696594427244582	0.004965026946451095
4.8050005e6	0.0050363082689154366	0.005709768095572734	0.0037947997189037245
4.8150005e6	0.010715735746186414	0.008787193318253003	0.010753436575604661
4.8250005e6	0.01037675606641124	0.003375296478744754	0.009286626528005836
4.8350005e6	0.007114657015956572	0.003701266655699951	0.00653616274606569
4.8450005e6	0.005874174487313173	0.0036496350364963507	0.005992353145637817
4.8550005e6	0.007832598309445058	0.00555861815509004	0.00830576993752297
4.8650005e6	0.007783775326605646	0.0069623719001799264	0.0063365407181412816
4.8750005e6	0.0161800025281254	0.010586525091644544	0.015156111743142459
4.8850005e6	0.012677962113189785	0.011824920578891633	0.011083656900811862
4.8950005e6	0.010055595842397872	0.005390379502054629	0.0048344210780759
4.9050005e6	0.010907093534212181	0.008893073864825277	0.0020087884494664155
4.9150005e6	0.016142492046106505	0.006754289886820007	0.01265321024357169
4.9250005e6	0.009918760627243528	0.005730839473518483	0.008438818565400843
4.9350005e6	0.013899531715623671	0.013580246913580249	0.004955300127713921
4.9450005e6	0.018728133360773818	0.008815256911573026	0.00930232558139535
4.9550005e6	0.009134711905239913	0.006357491802181624	0.007080238238640166
4.9650005e6	0.006072941487953404	0.006089489012443738	0.004368546465448769
4.9750005e6	0.006935994159162813	0.004948487060923177	0.006538492739514887
4.9850005e6	0.0	0.0	0.0
4.9950005e6	0.006543991248632597	0.005235192998906079	0.005985310204719488
5.0050005e6	0.007366629434604542	0.007579384075315142	0.006297537365033774
5.0150005e6	0.009056281094527366	0.007566334991708126	0.008571724709784411
5.0250005e6	0.007744980720648849	0.007977662544874352	0.00561095598989496
5.0350005e6	0.0072918534456996005	0.005857390472775088	0.006670252824098976
5.0450005e6	0.010986416793782232	0.008898089634633545	0.008019176291130964
5.0550005e6	0.006653758682156247	0.006023726104862008	0.0062572991579076765
5.0650005e6	0.005991285403050109	0.0057578586990351685	0.004751530241726321
5.0750005e6	0.005243555816916593	0.004018425953151034	0.004057630108791532
5.0850005e6	0.008559498956158663	0.006297842727905359	0.007668754349338902
5.0950005e6	0.007228457295035194	0.003772747447847315	0.007114323758797794
5.1050005e6	0.004335871404399324	0.0024851945854483925	0.004293570219966159
5.1150005e6	0.008400768070223564	0.005714808211036437	0.009024825126868745
5.1250005e6	0.010827265879989958	0.005858230814294083	0.010084525901749101
5.1350005e6	0.010397136526333726	0.0028123402079427303	0.007510936878586445
5.1450005e6	0.011496533841350479	0.0049478753241255224	0.008033021114462613
5.1550005e6	0.012609280430396769	0.003250392288724501	0.007509527011880745
5.1650005e6	0.012022339800117576	0.002998236331569665	0.005972957084068195
5.1750005e6	0.01672735548475193	0.006953927072270267	0.007970464775198503
5.1850005e6	0.011304814923332357	0.00427287821076277	0.007461666178337727
5.1950005e6	0.014602215508559918	0.0037764350453172208	0.009818731117824773
5.2050005e6	0.010592304366623435	0.010808473843493297	0.007003891050583659
5.2150005e6	0.011146799904829885	0.004734713300023793	0.0028836545324768025
5.2250005e6	0.0049281822684497266	0.0034175334323922734	0.0038038632986627037
5.2350005e6	0.009089331424356807	0.0037962601414378064	0.005822378411210899
5.2450005e6	0.008962991518889745	0.007838601901824725	0.009149318941146234
5.2550005e6	0.00956711186890215	0.00615705219285782	0.009491332764990054
5.2650005e6	0.008613233386189995	0.008336937196674835	0.008178367209648745
5.2750005e6	0.008723848532305345	0.0029514516323334537	0.004489418945508573
5.2850005e6	0.008714807650977865	0.00440575972490866	0.004453041048785729
5.2950005e6	0.0098067218889841	0.0078787013234314	0.00821669999047891
5.3050005e6	0.011579651941097724	0.009103078982597055	0.007389558232931726
5.3150005e6	0.006308962264150943	0.005974842767295597	0.0056918238993710684
5.3250005e6	0.00925276882097294	0.009042478620496284	0.007719986915276416
5.3350005e6	0.008512873125213738	0.008207533343104206	0.004699789926229908
5.3450005e6	0.01180095337751424	0.012556679455877224	0.009440762702011394
5.3550005e6	0.010833093663119546	0.01054548940657655	0.009452593231713161
5.3650005e6	0.005937342091965639	0.005698725506709337	0.006737409466060301
5.3750005e6	0.006822857622706471	0.007641600537431246	0.00571020699500357
5.3850005e6	0.010879258070269305	0.009831460674157303	0.009987515605493132
5.3950005e6	0.006224771616741024	0.005672402804333971	0.005855109411514765
5.4050005e6	0.006168685509196949	0.006978714919495539	0.005134340262200289
5.4150005e6	0.010966680102109364	0.010546822517801964	0.009364503560392314
5.4250005e6	0.009583032924777694	0.008261235279980773	0.008351357846671474
5.4350005e6	0.01558843196255433	0.015630224005349382	0.013607489134068873
5.4450005e6	0.013513513513513514	0.012345679012345678	0.014814814814814814
5.4550005e6	0.010414685181662546	0.007165049774903304	0.010386151797603195
5.4650005e6	0.007036618657629672	0.00465970064953403	0.00660830273933917
5.4750005e6	0.008240740740740741	0.004837962962962963	0.006759259259259258
5.4850005e6	0.005896226415094339	0.0032875929102344197	0.006641890604154755
5.4950005e6	0.006765979478490068	0.004118422291254825	0.00636355078603031
5.5050005e6	0.01233049720818931	0.004763803952849419	0.007728441017459895
5.5150005e6	0.011620400258231118	0.004002582311168496	0.00794491069507209
5.5250005e6	0.007916037577587654	0.00807330984734105	0.006056030867304143
5.5350005e6	0.005427728613569321	0.005870206489675517	0.005557522123893805
5.5450005e6	0.007936507936507934	0.006725146198830409	0.009423558897243108
5.5550005e6	0.008247103564163792	0.007782789422481648	0.008295745998054304
5.5650005e6	0.0109300691742326	0.009349329874621703	0.00843060959792477
5.5750005e6	0.0064518682710576316	0.005620645978467384	0.005520371543170784
5.5850005e6	0.007525334292738502	0.006865743239191701	0.005972297175751034
5.5950005e6	0.010737310451284844	0.009534186870062652	0.009479705802233724
5.6050005e6	0.011057928325969564	0.008689248895434463	0.01122238586156112
5.6150005e6	0.003590514362057448	0.0028628685943315204	0.004132073671151828
5.6250005e6	0.007856532877882154	0.007144890407059494	0.0061713635069740955
5.6350005e6	0.008970109327750638	0.006309606885322169	0.004884856943475227
5.6450005e6	0.008657851399786884	0.006223965901385256	0.005260098808485905
5.6550005e6	0.008283730158730159	0.0028273809523809527	0.005238095238095238
5.6650005e6	0.013088551418070866	0.005512793842313293	0.005672283475487137
5.6750005e6	0.011097124685305416	0.004041340930170928	0.006315975442780796
5.6850005e6	0.012063620434020756	0.007581884350990699	0.006092465291818305
5.6950005e6	0.010090125391849529	0.004081765935214212	0.003670323928944619
5.7050005e6	0.011087591976615263	0.0033262775929845784	0.0022578369116016527
5.7150005e6	0.00931923540991935	0.004572299485616307	0.0030354988251730486
5.7250005e6	0.015123329199393692	0.007337742868954114	0.0042717376326305645
5.7350005e6	0.012230455020423673	0.004702194357366771	0.0030493017953833
5.7450005e6	0.016096334738890692	0.008676613687966265	0.011060655205968214
5.7550005e6	0.01587793926503604	0.005228642325416519	0.008354011579818032
5.7650005e6	0.015741786309619834	0.00408668064741625	0.01092649352046029
5.7750005e6	0.00959342165372316	0.005177402162326786	0.006283944977412314
5.7850005e6	0.009869375907111753	0.009579100145137881	0.005737784228350267
5.7950005e6	0.010671648200635575	0.006999914111483295	0.0009447736837584817
5.8050005e6	0.013642182749239881	0.009094788499493252	0.003701925641435963
5.8150005e6	0.00824732768153336	0.005191055412212803	0.004533726502027275
5.8250005e6	0.007937875828258454	0.006051553104293539	0.00510168907273354
5.8350005e6	0.01515692718007334	0.01283516692860885	0.013306662856598563
5.8450005e6	0.007774227902023429	0.006247781327653533	0.0066311679091231816
5.8550005e6	0.011133042454463607	0.009834476071750121	0.010166909065724773
5.8650005e6	0.011526374859708192	0.01068462401795735	0.00831425364758698
5.8750005e6	0.011506121846880072	0.006613561488911835	0.010247332448247038
5.8850005e6	0.007561070182241181	0.006656326741631122	0.007793718495540906
5.8950005e6	0.008599738268835297	0.007820776469121955	0.008574811491244469
5.9050005e6	0.0050597759578273555	0.0030358655746964137	0.004800903699519909
5.9150005e6	0.004103822157610999	0.0031800835907686716	0.0036949542673693127
5.9250005e6	0.008185053380782917	0.008090154211150653	0.0056465005931198116
5.9350005e6	0.011669140689427676	0.007779427126285117	0.008840507999340263
5.9450005e6	0.013945405222109191	0.007318865152028936	0.006555894653554877
5.9550005e6	0.009191682732029747	0.006311392637473608	0.007839897181676308
5.9650005e6	0.008151313706869263	0.006873784651562429	0.006376339709673043
5.9750005e6	0.009136638948773227	0.0057745611333538645	0.010861307873934913
5.9850005e6	0.00897393417274133	0.009001546277888227	0.008791694278771812
5.9950005e6	0.006910132474042249	0.007769423558897243	0.005012531328320803
6.0050005e6	0.007555555555555554	0.007822222222222222	0.00672
6.0150005e6	0.010057807983751268	0.013006796344035622	0.006077650183579407
6.0250005e6	0.002162958737402547	0.002281802624073018	0.0015212017493820118
6.0350005e6	0.004370902279113331	0.005151420543240711	0.0020397543969195545
6.0450005e6	0.004547266656700055	0.00515772163253102	0.0016046245078985397
6.0550005e6	0.006422569027611044	0.007142857142857143	0.00420968387354942
6.0650005e6	0.011793143861705246	0.010840902431878111	0.002978806524074617
6.0750005e6	0.010424388435878429	0.011212008895478132	0.00428712626637015
6.0850005e6	0.01210719968178202	0.005394789180588703	0.003261734287987272
6.0950005e6	0.021354013525433698	0.00806135450357738	0.001156522591394688
6.1050005e6	0.012579075425790754	0.004428223844282237	0.00375669099756691
6.1150005e6	0.011240512196535142	0.0060548119821542375	0.006987658612897618
6.1250005e6	0.012041809851088202	0.004925544100801833	0.010744558991981673
6.1350005e6	0.011071838559603649	0.006283608241193885	0.009207902845749504
6.1450005e6	0.013331784626503538	0.0062980744411749515	0.006731712353518146
6.1550005e6	0.012028626479493529	0.006468483347096064	0.008598954032480044
6.1650005e6	0.013402400920901163	0.00657786548265088	0.008913007728991944
6.1750005e6	0.015165641121262974	0.009478525700789359	0.01182174156255827
6.1850005e6	0.015720155550664024	0.008951500476924204	0.008071025020177562
6.1950005e6	0.010342649613137533	0.008368861519027318	0.011021632717511444
6.2050005e6	0.010523841132868679	0.0041763469410333	0.010996791680495631
6.2150005e6	0.009346575708935259	0.0030430711610486896	0.009991974317817016
6.2250005e6	0.011946581911453107	0.0073045611687297856	0.005319504851120777
6.2350005e6	0.008639078498293516	0.003436670458854759	0.00477815699658703
6.2450005e6	0.012676718149873333	0.0062923919261256836	0.01133447740459263
6.2550005e6	0.008228971738400266	0.0034067463173552133	0.008857540425123555
6.2650005e6	0.015871376437375195	0.005715072643393239	0.004406803002134545
6.2750005e6	0.017607666551206557	0.005657545318092598	0.0027710426047800486
6.2850005e6	0.014623552123552123	0.008204633204633204	0.0017374517374517374
6.2950005e6	0.01483079873955336	0.011337169475270586	0.010412385258254556
6.3050005e6	0.016994561740243126	0.015155150351887395	0.007901471529110684
6.3150005e6	0.020388639760837074	0.010941704035874439	0.004783258594917788
6.3250005e6	0.014503947820116722	0.0064938780180798725	0.0023686920700308964
6.3350005e6	0.017683535656103845	0.006253612906616217	0.00260654790057281
6.3450005e6	0.01805349849647682	0.007248328171985098	0.003123737713747139
6.3550005e6	0.01001971090670171	0.004577310556285589	0.006982041173893997
6.3650005e6	0.01001891984864121	0.005632954936360509	0.008169934640522878
6.3750005e6	0.013423772609819124	0.0058397932816537474	0.010770025839793283
6.3850005e6	0.011398176291793313	0.003218308600035759	0.010143631920853447
6.3950005e6	0.012743812489755778	0.004015735125389281	0.012282139539966127
6.4050005e6	0.009572953736654803	0.003914590747330961	0.006472123368920521
6.4150005e6	0.01003584229390681	0.0019713261648745518	0.0036559139784946232
6.4250005e6	0.012146683909107702	0.001662663957140218	0.00934786624792167
6.4350005e6	0.004519400352733687	0.002939447383891828	0.0038212815990593765
6.4450005e6	0.011971104231166152	0.004540763673890609	0.0027327141382868935
6.4550005e6	0.009382594877547204	0.005585156103944662	0.004299869134417648
6.4650005e6	0.010328896487157572	0.005067773842960068	0.0060324825986078886
6.4750005e6	0.008086603390470794	0.006138735420503377	0.00505265146149124
6.4850005e6	0.00892482150356993	0.005926548135703953	0.0012506416538335902
6.4950005e6	0.013251916331038067	0.007665324152267118	0.006911783811874756
6.5050005e6	0.00825111929949681	0.0044375767661159315	0.00707635009310987
6.5150005e6	0.009795955218490431	0.007990249187432286	0.008170819790538101
6.5250005e6	0.010214369096890585	0.009577629205136367	0.008617213201740422
6.5350005e6	0.009758228954267407	0.006481211768132828	0.004544130498106613
6.5450005e6	0.009554896142433234	0.005143422354104847	0.0030623145400593475
6.5550005e6	0.010182494774940104	0.007569964826426058	0.009940357852882704
6.5650005e6	0.007859540025663803	0.006070476754515843	0.0060803474484256255
6.5750005e6	0.006226339908348276	0.003586371787208607	0.0024506873879258815
6.5850005e6	0.007916770289314434	0.006175909806847385	0.0053717980601840345
6.5950005e6	0.010117330255818428	0.006597422581265628	0.005224081554145028
6.6050005e6	0.01197545526524149	0.005666072842438638	0.0019398258115597784
6.6150005e6	0.013414945167049224	0.0022953328232593728	0.0020913032389696506
6.6250005e6	0.008635925449871464	0.006051842330762639	0.006501713796058269
6.6350005e6	0.005928382537824597	0.003923353708761434	0.005575063944162657
6.6450005e6	0.008502727912706795	0.004025871172122492	0.009750087997184088
6.6550005e6	0.006966011042098	0.005909247757073844	0.004278812974465149
6.6650005e6	0.008710766785856175	0.0059594755661501785	0.007556615017878425
6.6750005e6	0.006853681861651262	0.0034799702475826165	0.006556157687812134
6.6850005e6	0.009874653840548024	0.006024389058932128	0.007831705776611766
6.6950005e6	0.011556936365238852	0.007183148246077913	0.008531641106998061
6.7050005e6	0.010970515472279679	0.0036906355193251413	0.008273512592772845
6.7150005e6	0.011177064915382675	0.004946535320367097	0.002012292666498274
6.7250005e6	0.007738748627881449	0.007135016465422612	0.0014343212586900842
6.7350005e6	0.008492138577285218	0.0051583547326215255	0.007018966527008155
6.7450005e6	0.008311513131794018	0.004086328651908276	0.006903118305165437
6.7550005e6	0.005618275295489478	0.005459267504107701	0.004176604653628028
6.7650005e6	0.010889256458727159	0.009057971014492754	0.010869565217391304
6.7750005e6	0.010680402770502298	0.008323147663116233	0.00896338979104825
6.7850005e6	0.010552072182290867	0.007824845797012795	0.008176581536422492
6.7950005e6	0.009933674090300595	0.007667031763417305	0.006863818912011684
6.8050005e6	0.009855985598559854	0.009690969096909691	0.00514851485148515
6.8150005e6	0.007284569567639371	0.0072417191584179625	0.004636414277756352
6.8250005e6	0.011844242039116007	0.006495798912659747	0.010308550448351338
6.8350005e6	0.007555585141792039	0.006013402565126703	0.0064350064350064354
6.8450005e6	0.012305452114962284	0.005418695693688532	0.005614437124033228
6.8550005e6	0.015490570036024583	0.010468319559228648	0.010375079465988557
6.8650005e6	0.013701775872627072	0.006378852827107573	0.008746682996529902
6.8750005e6	0.01212759977515458	0.0081787521079258	0.011433389544688028
6.8850005e6	0.012452239561754822	0.006813055287022972	0.012420015651613497
6.8950005e6	0.012418655097613888	0.014533622559652926	0.012769342010122921
6.9050005e6	0.009729467116702466	0.010944052367801984	0.00837680270021479
6.9150005e6	0.013955413636094849	0.007687304121577671	0.010277334279463072
6.9250005e6	0.01109282623270555	0.008502468458584751	0.009605656122386787
6.9350005e6	0.009228352640879638	0.006021336474900191	0.010576608416781203
6.9450005e6	0.006377631165567076	0.005874960728872132	0.005730442978322338
6.9550005e6	0.014967348300681632	0.013322846656179992	0.011602078268744934
6.9650005e6	0.008255933952528379	0.006564614149753469	0.006937277835110654
6.9750005e6	0.0051946038145448915	0.005711479815992143	0.003132268568770352
6.9850005e6	0.0067264573991031385	0.006660511738327619	0.005469093466983207
6.9950005e6	0.009653861544617849	0.00935374149659864	0.006842737094837936
7.0050005e6	0.013854207736452443	0.006154991895562273	0.00818329171595041
7.0150005e6	0.012629184019743944	0.0037983958044115374	0.0016736078975782818
7.0250005e6	0.013956127080181539	0.005975794251134645	0.0008673726676752396
7.0350005e6	0.007153806847215126	0.00640861863396355	0.004283767671606199
7.0450005e6	0.011490746390075251	0.009660362009355298	0.00861297539149888
7.0550005e6	0.01244665718349929	0.010634694845221162	0.0092799566483777
7.0650005e6	0.007677521483491633	0.006580732700135685	0.007933061962912708
7.0750005e6	0.007771188534717074	0.005065480602915741	0.00573264146281196
7.0850005e6	0.014225589225589223	0.01515151515151515	0.009764309764309764
7.0950005e6	0.009117246080436266	0.0038769597818677573	0.005061349693251534
7.1050005e6	0.018900343642611683	0.008404303003137605	0.00953234722844763
7.1150005e6	0.018213296398891965	0.0014773776546629733	0.010415512465373958
7.1250005e6	0.020040369088812	0.004485454312443932	0.014097142124823787
7.1350005e6	0.01812007219530731	0.007504512206706566	0.011684240524365917
7.1450005e6	0.012206963517824939	0.009293938132889442	0.004272437231238729
7.1550005e6	0.0164577530176416	0.00329619312906221	0.004363974001857011
7.1650005e6	0.014809902740937223	0.003315649867374005	0.008193339227821986
7.1750005e6	0.015313390313390308	0.0032051282051282055	0.007692307692307694
7.1850005e6	0.005575117370892019	0.00528169014084507	0.003051643192488263
7.1950005e6	0.015436843453753521	0.009864207020240842	0.0031001793492185497
7.2050005e6	0.019581202046035803	0.003410059676044331	0.0028346121057118497
7.2150005e6	0.018743731193580745	0.00894349715814109	0.005616850551654964
7.2250005e6	0.0168803080656222	0.00749063670411985	0.009125916547977002
7.2350005e6	0.01279847182425979	0.003374721426297357	0.011957975167144223
7.2450005e6	0.015515035188739602	0.0068341766998196935	0.013982434711801316
7.2550005e6	0.01626882637112816	0.004712513024533485	0.015506299138012691
7.2650005e6	0.0089453284373725	0.003019175846593227	0.007849857201142391
7.2750005e6	0.007377886777028407	0.005681585939096669	0.005264663805436338
7.2850005e6	0.010883653552912471	0.00560384263494968	0.006404391582799634
7.2950005e6	0.009873417721518984	0.005569620253164557	0.005130801687763712
7.3050005e6	0.010189228529839884	0.004033236293061621	0.0035662299854439597
7.3150005e6	0.01107882310207047	0.0031783508899382493	0.0031359728780724068
7.3250005e6	0.017023889260995757	0.003981543499292997	0.0015628488501897742
7.3350005e6	0.011130751101547287	0.00699354442053489	0.004385695255661441
7.3450005e6	0.012917474682180567	0.003447532859297565	0.0031200172376642963
7.3550005e6	0.016715534092215708	0.005950327699206622	0.007255375416810392
7.3650005e6	0.015002746498214774	0.0033644603131007967	0.003451432756568708
7.3750005e6	0.018680935521939706	0.005069198583842935	0.0009119193219611628
7.3850005e6	0.01146238417590859	0.005017043545057372	0.0009698017187575013
7.3950005e6	0.009528792491121258	0.0024099441907661084	0.002498731608320649
7.4050005e6	0.007831222184183499	0.008501654684468788	0.0023964395754878464
7.4150005e6	0.0035601603138057467	0.0019612859213780165	0.00026434723288138487
7.4250005e6	0.008879683854687426	0.00552302052087797	0.00028567347521782604
7.4350005e6	0.008770365085027945	0.00347841598287549	0.0008919015340706386
7.4450005e6	0.00921292987054245	0.003971090461440711	0.0009530617107457709
7.4550005e6	0.008226037195994275	0.003704271408134069	0.0011240547721234416
7.4650005e6	0.0050792587631167665	0.00524670685420853	0.0024112525117213667
7.4750005e6	NaN	NaN	NaN
7.4850005e6	0.007239571104328089	0.006222117868044142	0.0037880566643186983
7.4950005e6	0.01366199922209257	0.01205756514974718	0.01116297160637884
7.5050005e6	0.010485287659200704	0.009799077733860342	0.008563899868247692
7.5150005e6	0.010167347733021989	0.008561977038334306	0.007861451644288774
7.5250005e6	0.009740259740259742	0.008375682288725768	0.007767112114938203
7.5350005e6	0.012582932967284376	0.01052390757263784	0.010501029512697322
7.5450005e6	0.009163267618400181	0.00999886698391117	0.008429639700883751
7.5550005e6	0.011762222733901297	0.012280297797221583	0.009118121114437024
7.5650005e6	0.009270256004222752	0.008775402480865663	0.009721122547725872
7.5750005e6	0.010823702073014125	0.011954992967651195	0.00842658839356693
7.5850005e6	0.013570112246607473	0.010861674205617915	0.010576869380689117
7.5950005e6	0.019343998222518467	0.013525523523857136	0.012242404043770484
7.6050005e6	0.006937068507700477	0.006350681536555144	0.006080722251725969
7.6150005e6	0.005326035781544256	0.004354990583804143	0.00413135593220339
7.6250005e6	0.00745206397052667	0.006279829188646069	0.006782215523737754
7.6350005e6	0.015095502156500304	0.0027726432532347504	0.0177449168207024
7.6450005e6	0.026255707762557073	0.0228310502283105	0.026484018264840183
7.6550005e6	0.009078479628110472	0.009488651900464861	0.007317473338802297
7.6650005e6	0.007664597225415805	0.00590173986357017	0.007342684141948341
7.6750005e6	0.006413012324448267	0.0022929206076239615	0.007795930065921468
7.6850005e6	0.009444899072558648	0.007569558101472996	0.010501909438079651
7.6950005e6	0.005846234241295969	0.0047357763407146125	0.0057743810830230575
7.7050005e6	0.0049376184808006	0.003945686196711193	0.00391482608120619
7.7150005e6	0.005984143924378716	0.005437820806017177	0.005021090613406515
7.7250005e6	0.005511647254575706	0.004333056017748197	0.0067387687188019945
7.7350005e6	0.008685004840822371	0.005695085141522865	0.009533572526909277
7.7450005e6	0.005712050078247262	0.002906326849988822	0.006152470377822491
7.7550005e6	0.007761550473041243	0.004799301919720768	0.007706438872049234
7.7650005e6	0.012747965412004068	0.0023312987453374024	0.004009833841980333
7.7750005e6	0.012297687154662366	0.004254070705588969	0.008860202435088749
7.7850005e6	0.010700095015979958	0.0036062883303100974	0.004854452794333593
7.7950005e6	0.016021346909610577	0.0027688460164344408	0.007815291175419792
7.8050005e6	0.00453432847799045	0.001765579230367963	0.003322499097146984
7.8150005e6	0.00914656234151996	0.005542273418821996	0.0013475331449684853
7.8250005e6	0.014730221780867261	0.0057691398307088484	0.0015037593984962407
7.8350005e6	0.011481559388585055	0.005013322114710419	0.004080774084981069
7.8450005e6	0.0074232783621174725	0.006319525602735576	0.0060944466086655415
7.8550005e6	0.009976696766676375	0.004272259442664336	0.005447130789397029
7.8650005e6	0.009721027992739087	0.005230725136142161	0.007203592242285276
7.8750005e6	0.00635905279854974	0.005636755041921596	0.004883299342850669
7.8850005e6	0.011351909184726519	0.010319917440660476	0.008806329549363605
7.8950005e6	0.007956052282629288	0.006251183936351581	0.008562227694639135
7.9050005e6	0.008526484304308484	0.006786385466694508	0.00953574163012459
7.9150005e6	0.010759621706367269	0.009078035705254641	0.0063723258989531175
7.9250005e6	0.010393223305826454	0.008095773943485872	0.005538884721180295
7.9350005e6	0.011876036796863219	0.005931734781078771	0.0007439802945759815
7.9450005e6	0.0017269305893001764	0.0018341193844981184	0.00127673764946882
7.9550005e6	0.005606728073688425	0.004638900013349352	0.0026164731010545985
7.9650005e6	0.007487064807506796	0.005568709988599491	0.004428659124791722
7.9750005e6	0.010489976540840266	0.0095702708466624	0.008743868628705482
7.9850005e6	0.013366364348897097	0.010945022953756578	0.01107378792968313
7.9950005e6	0.008450837962303568	0.0065280349427906765	0.004994540188956938
8.0050005e6	0.006113423517169617	0.005506416926812349	0.00400624349635796
8.0150005e6	0.007224205337412886	0.006714261431242564	0.004782140631197235
8.0250005e6	0.008743537873679477	0.0028545740615868735	0.0019869633625533827
8.0350005e6	0.009526546600246946	0.005577553540256312	0.004078852130966066
8.0450005e6	0.00825736948028886	0.0052681425358115305	0.008279073438301567
8.0550005e6	0.01573770491803279	0.007606557377049181	0.011916939890710384
8.0650005e6	0.01167487684729064	0.0058784893267651885	0.007973727422003285
8.0750005e6	0.011382238592183342	0.00017904644976468178	0.006189891549007572
8.0850005e6	0.011927957633892886	0.004546362909672262	0.009692246203037571
8.0950005e6	0.008518583347919951	0.005805472898068732	0.007363323414434916
8.1050005e6	0.0044980753427619905	0.0012542710090394016	0.0045326759223217
8.1150005e6	0.007572063285652362	0.003548981361074989	0.007032943216298223
8.1250005e6	0.0074576968574808404	0.004088875173584324	0.004886077251452964
8.1350005e6	0.013425725422260719	0.0034647033347769596	0.00635195611375776
8.1450005e6	0.01183956185567011	0.0012349656357388316	0.0005691580756013745
8.1550005e6	0.016194661458333332	0.004441034226190476	0.0007068452380952381
8.1650005e6	0.013627776241821035	0.002419131877246337	0.0009031425675052991
8.1750005e6	0.014282165921510185	0.003135866865375062	0.0017883755588673624
8.1850005e6	0.018052761010507495	0.00670690811535882	0.0032528504359490276
8.1950005e6	0.009266752994496601	0.007877414481493471	0.00516887881730873
8.2050005e6	0.010892145303464149	0.004800404244567963	0.00970186963112683
8.2150005e6	0.015303127334827618	0.004322766570605188	0.0006937773508378693
8.2250005e6	0.015806176003905773	0.010679848651287684	0.0022946417673623824
8.2350005e6	0.01435839219643458	0.0011352169525731582	0.0019677093844601415
8.2450005e6	0.012074802941332062	0.002697984446913189	0.0026345024599269957
8.2550005e6	0.015214769459133503	0.005659152054921607	0.0022636608219686436
8.2650005e6	0.01299342105263158	0.004824561403508772	0.003355263157894737
8.2750005e6	0.01710836277974087	0.005064782096584217	0.003604240282685513
8.2850005e6	0.018503727369542065	0.008976114407424312	0.0029514681271869776
8.2950005e6	0.018160980340297977	0.006171206911751741	0.0038261482852860796
8.3050005e6	0.014195650334264195	0.009477870864009478	0.002657188795802658
8.3150005e6	0.01283124128312413	0.014923291492329146	0.006262203626220364
8.3250005e6	0.018150049921551847	0.006204535729567821	0.0030523463129368132
8.3350005e6	0.0188363798484173	0.011703076237182345	0.0016495764600980834
8.3450005e6	0.017292095042266392	0.007168151702079049	0.0052090472926662095
8.3550005e6	0.0128973599137931	0.004332794540229885	0.0016343390804597702
8.3650005e6	0.010944074126601427	0.0034510471327944027	0.003971067933626437
8.3750005e6	0.014585960487599836	0.008743169398907104	0.005901639344262297
8.3850005e6	0.01286302884132248	0.006280775801426992	0.007225404481961612
8.3950005e6	0.011762576909156714	0.003464143529290109	0.0054495631042862334
8.4050005e6	0.014121818940342092	0.004755944931163956	0.010413016270337923
8.4150005e6	0.01432554077656859	0.009001746607550718	0.005763804917372026
8.4250005e6	0.01489625820180883	0.004847195129160016	0.0033221020275462556
8.4350005e6	0.018471644669438916	0.004610377870186223	0.001434339781835714
8.4450005e6	0.015687967760506617	0.004701592784494339	0.0024947227019765875
8.4550005e6	0.010457623416339011	0.0032765399737876805	0.004172127566622979
8.4650005e6	0.012157136215713621	0.004137610413761042	0.007382612738261274
8.4750005e6	0.011580143331585387	0.009089320048942492	0.008075511274252755
8.4850005e6	0.008816561675550533	0.007483982124589457	0.008614655682980669
8.4950005e6	0.0038395061728395056	0.0033086419753086418	0.002933333333333334
8.5050005e6	0.005832331596990338	0.004073727794844397	0.005182316014425004
8.5150005e6	0.00528673835125448	0.0043458781362007174	0.0044444444444444444
8.5250005e6	0.007092198581560283	0.004228041462084016	0.008052373158756138
8.5350005e6	0.007337387625594924	0.00467124977965803	0.008690287325929842
8.5450005e6	NaN	NaN	NaN
8.5550005e6	0.006949554410923066	0.007644509852015371	0.006671572234486142
8.5650005e6	0.008581097413584723	0.0062847474014986705	0.007360406091370559
8.5750005e6	0.0053133054464021634	0.005366121603921071	0.003735158659737186
8.5850005e6	0.006571313253619898	0.00693708692800565	0.003531607890621059
8.5950005e6	0.00957422586520947	0.007468123861566485	0.007313296903460837
8.6050005e6	0.006732687375320606	0.0047021943573667705	0.0070105443146195505
8.6150005e6	0.008988283803489717	0.006989490622014381	0.008628752451350129
8.6250005e6	0.009787127129870721	0.007263258873509662	0.008862089443150152
8.6350005e6	0.00484865827292382	0.004324049345033702	0.0047691720717283476
8.6450005e6	0.010714505318821864	0.006825308983582366	0.00901432699993851
8.6550005e6	0.012180414857694164	0.011034732272069464	0.008707187650747709
8.6650005e6	0.01111015785861359	0.005662319835277968	0.005021734156943491
8.6750005e6	0.008822640368775031	0.002682687221340588	0.0032343383964331595
8.6850005e6	0.013390777829529577	0.006831237385499146	0.0014904517931998136
8.6950005e6	0.007431612618574893	0.0021508934480476507	0.0015993823075226116
8.7050005e6	0.013157894736842106	0.003694767003468557	0.008837279445030917
8.7150005e6	0.00836314567250361	0.003012615326680474	0.008284692148371306
8.7250005e6	0.012330489938757655	0.005139982502187226	0.007874015748031496
8.7350005e6	0.0203001579778831	0.00492364402317009	0.008562401263823063
8.7450005e6	0.016452293453110115	0.004015244317408466	0.0072410507690213715
8.7550005e6	0.016818375764471625	0.004835727492533068	0.007338927606314892
8.7650005e6	0.014134733839071512	0.01047137392206445	0.004759125980678208
8.7750005e6	0.01660993444276349	0.0037821482602118004	0.0014498234997478573
8.7850005e6	0.007064734621363533	0.0019709082833666448	0.007084166111481234
8.7950005e6	0.005553498704183635	0.0022213994816734544	0.006433831091365338
8.8050005e6	0.011748321668333096	0.004546969480550397	0.00443746131505023
8.8150005e6	0.013370857633708579	0.0042949500429495	0.00224241602242416
8.8250005e6	0.012065543615064381	0.005736276503049666	0.004075902797947527
8.8350005e6	0.012096106048053022	0.007622203811101905	0.006263463131731566
8.8450005e6	0.014420945286867071	0.008313381218409152	0.0031302651414383256
8.8550005e6	0.01697103855377237	0.0040582918280760005	0.006364139457664638
8.8650005e6	0.013251988915705728	0.00661482077411281	0.0014481094127111829
8.8750005e6	0.017202709370654466	0.005808998340286188	0.0018211994796572914
8.8850005e6	0.014518577179436413	0.009206097802415363	0.0007259288589718208
8.8950005e6	0.006339823829392674	0.005470560964302272	0.003402874362540566
8.9050005e6	0.003814326351176621	0.0037173519524178952	0.003090250840444789
8.9150005e6	0.00872093023255814	0.004384292794510103	0.008781293684076758
8.9250005e6	0.010213790015670474	0.005708529214237745	0.004678755316767406
8.9350005e6	0.012164948453608248	0.0041924398625429555	0.004329896907216495
8.9450005e6	0.01530123368068032	0.0023954964666427114	0.009294526290573722
8.9550005e6	0.009416486569928991	0.0020325203252032522	0.006390861376968199
8.9650005e6	0.009719860166288735	0.0025273998488284204	0.0069066515495086935
8.9750005e6	0.01134696951678757	0.0034090458635588853	0.008419550481626828
8.9850005e6	0.00678341876169555	0.0025425107802457083	0.006988853632739403
8.9950005e6	0.0056179775280898875	0.0028976936723832058	0.006268480189237138
9.0050005e6	0.008664887081055887	0.0036862844794712086	0.009084360832168127
9.0150005e6	0.009260455700564243	0.0027781367101692724	0.01027695223327734
9.0250005e6	0.00716983358904756	0.0029308784767300053	0.007836657618317007
9.0350005e6	0.009446774515678049	0.002636309167165967	0.009770321549830239
9.0450005e6	0.007130595536775385	0.0011004005457986707	0.002896254236542101
9.0550005e6	0.009335388831791712	0.006402021240150737	0.007956491949297704
9.0650005e6	0.012042544071156834	0.010234153137223383	0.011562985586454484
9.0750005e6	0.011502922873844995	0.009868627820730403	0.008096046263121505
9.0850005e6	0.014552984861468153	0.008026278206226792	0.013938874607255068
9.0950005e6	0.011359026369168357	0.006795131845841785	0.009411764705882352
9.1050005e6	0.014347024189543875	0.013619919131730156	0.009973753280839897
9.1150005e6	0.010527551659361303	0.007696723022333543	0.00572949279899812
9.1250005e6	0.012057035017823443	0.008492346403858252	0.005563710071992731
9.1350005e6	0.016238648851871134	0.00974608132338481	0.002452426398287929
9.1450005e6	0.012195979193026849	0.0061155630535638964	0.003669337832138338
9.1550005e6	0.011939482318629237	0.011119212541013487	0.00998906306963179
9.1650005e6	0.009604342833281135	0.009186762710095	0.008664787556112328
9.1750005e6	0.016805507346986003	0.010846928149947935	0.012622931852366074
9.1850005e6	0.015336819613135403	0.005510571300044984	0.0049145299145299135
9.1950005e6	0.015664060422317966	0.011887665549704803	0.003542364767831498
9.2050005e6	0.013874503711375797	0.005869152425340929	0.0021664077334714307
9.2150005e6	0.011583996734027354	0.006098183302714839	0.005980812410696061
9.2250005e6	0.014455343314403719	0.01002409223885734	0.010376871450696955
9.2350005e6	0.011352698035218845	0.009257686427722098	0.008968914557499574
9.2450005e6	0.00878095951088652	0.0050533408197641775	0.00583941605839416
9.2550005e6	0.013814439812057438	0.00539342201045596	0.014122162662960756
9.2650005e6	0.007939516468705247	0.006654873220453204	0.00817117344789824
9.2750005e6	0.004532001479837218	0.0034353363987104277	0.003953279424977538
9.2850005e6	0.007641977201860654	0.007360834227879159	0.006379389664161937
9.2950005e6	0.011358473421172195	0.010626482911807763	0.010257963551920844
9.3050005e6	0.010658189977561705	0.008352031912241336	0.012228870605833959
9.3150005e6	0.006922537679635472	0.005476691202243252	0.008184367332632315
9.3250005e6	0.006861598440545809	0.00530214424951267	0.006705653021442495
9.3350005e6	0.010567854175829547	0.0059131114694815036	0.007027317597615208
9.3450005e6	0.01104071982738833	0.010306202084194095	0.01018225221503007
9.3550005e6	0.009337649402390437	0.004233067729083665	0.011985391766268262
9.3650005e6	0.013040503557744935	0.009113300492610837	0.011746031746031746
9.3750005e6	0.009425180358389575	0.008610658599022573	0.006857497478861221
9.3850005e6	0.013583853851836929	0.006313385721002081	0.005708912620055075
9.3950005e6	0.008267716535433072	0.0061023622047244085	0.006272965879265093
9.4050005e6	0.01255952380952381	0.006349206349206348	0.006507936507936506
9.4150005e6	0.011227255129694157	0.006387921022067363	0.005439411536972512
9.4250005e6	0.011067949192255523	0.005456899741028487	0.005253422123566409
9.4350005e6	0.014039641340254832	0.005348434796287557	0.005474280320906087
9.4450005e6	0.014570464424616797	0.005833905284831846	0.010752688172043008
9.4550005e6	0.025384323401024863	0.01644840893275131	0.01751122920225217
9.4650005e6	0.01051726660813579	0.006950541410594088	0.009920983318700614
9.4750005e6	0.006507791017415217	0.0038496791934005503	0.0063794683776351975
9.4850005e6	0.009819268535648212	0.0034391157914709924	0.005303353730847683
9.4950005e6	0.00999232494981698	0.004457432990908017	0.006163655685441021
9.5050005e6	0.010258899676375402	0.00459546925566343	0.008582524271844659
9.5150005e6	0.01680394549522066	0.00991458206223307	0.014948139109212935
9.5250005e6	0.01267648864333947	0.011295273173726214	0.009625537139349294
9.5350005e6	0.008622305529522024	0.01118400499843799	0.001824429865666979
9.5450005e6	0.014033340709596519	0.017739912960094417	0.0020358486390794424
9.5550005e6	0.013968129057643124	0.007213587776247623	0.0012197521148927801
9.5650005e6	0.012185232607767818	0.0018779342723004692	0.005394793000426803
9.5750005e6	0.012289047457243173	0.006540944614339108	0.011869973949484653
9.5850005e6	0.013537848093124959	0.01411666345102579	0.011962184063283811
9.5950005e6	0.01303294573643411	0.011724806201550387	0.011899224806201552
9.6050005e6	0.011940574203082121	0.011478784040531981	0.01036521004855394
9.6150005e6	0.010771356033452806	0.006683094384707287	0.009602747909199521
9.6250005e6	0.010474742355127555	0.008869741510390267	0.010626795066734246
9.6350005e6	0.010644332975038815	0.008867789322823361	0.009960587603009673
9.6450005e6	0.011699853751828103	0.008774890313871077	0.0073461581730228384
9.6550005e6	0.01785714285714286	0.005021439855563079	0.0052358384111938615
9.6650005e6	0.016877459246767854	0.005930297920179875	0.006453063518830803
9.6750005e6	0.01311479245636202	0.006574945013805045	0.0017689175909027096
9.6850005e6	0.012101956304440954	0.004260079013756009	0.006235422913989244
9.6950005e6	0.009740259740259738	0.0011869850579527999	0.008509053670343993
9.7050005e6	0.011838697743248243	0.0021375426480864886	0.005952234143133144
9.7150005e6	0.007496118873364383	0.0017298735861610113	0.008649367930805058
9.7250005e6	0.0077224965185466515	0.0025530657889184286	0.005460606827868506
9.7350005e6	0.024232856984601755	0.005151213027583915	0.004298216461725933
9.7450005e6	0.015423706868647635	0.004725836732051531	0.0054508966142293
9.7550005e6	0.014911754412279389	0.0036248187590620464	0.012809359532023399
9.7650005e6	0.01245083875110362	0.0034713861465607188	0.007536720443053215
9.7750005e6	0.017336010709504687	0.00498661311914324	0.0030120481927710845
9.7850005e6	0.019473033012766438	0.004161745683594848	0.0045666722906473195
9.7950005e6	0.016957798347765504	0.00495172688364686	0.0026176968249228623
9.8050005e6	0.013328908799292076	0.0019633869808085838	0.0016702616005751895
9.8150005e6	0.01267617041956909	0.005048868729413036	0.00690102057346509
9.8250005e6	0.00837595069499082	0.0014424337791765012	0.00887752425911356
9.8350005e6	0.014184397163120569	0.009155383623468731	0.008807221147646678
9.8450005e6	0.009206248232965791	0.006573367260390161	0.009230986711902743
9.8550005e6	0.009169629922296852	0.0061240616357171075	0.009311207691294615
9.8650005e6	0.006643172519949769	0.005873536679223883	0.006837606837606839
9.8750005e6	0.0055029461279461275	0.005134680134680135	0.005917508417508418
9.8850005e6	0.011341732066639132	0.010223048327137546	0.009982101060167975
9.8950005e6	0.009259259259259259	0.018518518518518517	0.0
9.9050005e6	0.009549634520160341	0.009235243260237365	0.006460740391417117
9.9150005e6	0.004983349749073684	0.004010130856901647	0.00372402795366071
9.9250005e6	0.007470954605341958	0.007246376811594203	0.005258114744280751
9.9350005e6	0.011308452010694603	0.005974791291537077	0.010443607791782616
9.9450005e6	0.012999284911635512	0.006333639799775258	0.009214424353866584
9.9550005e6	0.015457113034935835	0.007337140050346903	0.011285073985387117
9.9650005e6	0.014604236343366779	0.006326644370122631	0.010200668896321069
9.9750005e6	0.010251613849765256	0.0050982981220657276	0.008171948356807512
9.9850005e6	0.009871852182983162	0.0032781999701981825	0.009447176277752942
9.9950005e6	0.010885623201928311	0.007114532306974574	0.010807868750485967
1.00050005e7	0.01283737240904252	0.010520383242532407	0.010332519256058614
1.00150005e7	0.007124960851863452	0.003001357135400355	0.007276333646518424
1.00250005e7	0.009159964253798034	0.0039022937146261545	0.008614834673815906
1.00350005e7	0.011347926267281106	0.004493087557603686	0.00838709677419355
1.00450005e7	0.010969006721433904	0.0071570823998008464	0.007294000497883994
1.00550005e7	0.009897029151882003	0.006853127391637097	0.005399012036457247
1.00650005e7	0.010875728055254885	0.003041080356682645	0.00911293232307613
1.00750005e7	0.00895262929161234	0.0018252933507170797	0.007475010864841371
1.00850005e7	0.010172660288133729	0.005773672055427251	0.008061145936434621
1.00950005e7	0.008904979674796752	0.0031758130081300812	0.008160569105691058
1.01050005e7	0.008258665942619241	0.0048420671553986785	0.008751923250972937
1.01150005e7	0.006975710077260851	0.0032238341392918685	0.007815018620421324
1.01250005e7	0.00937129300118624	0.004721233689205219	0.009119810201660734
1.01350005e7	0.007097256180385764	0.003305261251471521	0.007054242506565245
1.01450005e7	0.007428558925211152	0.006411097982582821	0.006555511793794583
1.01550005e7	0.011900061419671842	0.008335526893042029	0.005010090374659998
1.01650005e7	0.010330359039728064	0.007223284469938389	0.0053324835351604
1.01750005e7	0.005837123673380983	0.0031189083820662767	0.0025471085120207927
1.01850005e7	0.004866963171036205	0.0027114544319600496	0.0015137328339575528
1.01950005e7	0.005505118794668727	0.0015452965037666602	0.0029489408280213764
1.02050005e7	0.007960394312134696	0.004274622699118905	0.005146994678530926
1.02150005e7	0.013305636649449814	0.0036305112658133096	0.0031140055393367757
1.02250005e7	0.0063071976255256	0.004163574903124742	0.005672355511583808
1.02350005e7	0.004968354430379748	0.0047046413502109695	0.0038565400843881864
1.02450005e7	0.009815515610217597	0.00804162724692526	0.008167770419426049
1.02550005e7	0.011663969795037756	0.010868392664509167	0.0090722761596548
1.02650005e7	0.007945347887428532	0.005086507759708918	0.008435434766466179
1.02750005e7	0.009004147621466055	0.007152530895547657	0.0079735906551549
1.02850005e7	0.006958782595396499	0.004244092681807755	0.005475261910224056
1.02950005e7	0.013177710843373497	0.005346385542168676	0.00780120481927711
1.03050005e7	0.009575482279048902	0.007122027815163751	0.009410049349484074
1.03150005e7	0.006710054992180013	0.0047172191110438424	0.007779627667625246
1.03250005e7	0.006883952768099108	0.005274874177313202	0.007694541231126597
1.03350005e7	0.008835697399527186	0.004462174940898345	0.00971631205673759
1.03450005e7	0.006559479187216413	0.004241467745117381	0.008325113434602486
1.03550005e7	0.006458363400202049	0.004089094145379324	0.005878674171357097
1.03650005e7	0.00731021555763824	0.0015932521087160263	0.008447360199937519
1.03750005e7	0.005703926423770783	0.004657469638014385	0.006626577054592619
1.03850005e7	0.005839080459770114	0.0037701149425287354	0.007245977011494254
1.03950005e7	0.006289999511456347	0.005862523816503005	0.00577458595925546
1.04050005e7	0.006795137229919839	0.007511811859637948	0.006625258799171841
1.04150005e7	0.005712979890310786	0.005078204346942921	0.0058399349989843585
1.04250005e7	0.0035126312801589555	0.003264263411864888	0.0035008042388116186
1.04350005e7	0.004826306019623442	0.005356669318483161	0.004932378679395386
1.04450005e7	0.00622265044762937	0.0054197278092255816	0.005708779959050944
1.04550005e7	0.005114770459081836	0.004014697876973327	0.005770277626565052
1.04650005e7	0.008642200718154708	0.003529912969387134	0.01030978029334794
1.04750005e7	0.008069042941341566	0.004303489568715502	0.00879408737954907
1.04850005e7	0.005617449348939972	0.004653786489916796	0.005452921543740894
1.04950005e7	0.009388512878360594	0.004582628313592781	0.005151344237638656
1.05050005e7	0.009073905570720858	0.0038418764533414214	0.005843696289556164
1.05150005e7	0.009452912678719129	0.006823821339950373	0.010350939383197448
1.05250005e7	0.009997688395746645	0.009622052704576976	0.007847896440129449
1.05350005e7	0.005363515198417817	0.002429167204093039	0.005881594221591641
1.05450005e7	0.0062786434463794685	0.005224564619615031	0.005560647723800794
1.05550005e7	0.008124887932580238	0.00735162273623812	0.00755782678859602
1.05650005e7	0.0036684782608695644	0.0031400966183574882	0.004239130434782609
1.05750005e7	0.005810374018777897	0.00507926735416346	0.006628700425837565
1.05850005e7	0.007074982364413463	0.0055603966969583795	0.006249221959417404
1.05950005e7	0.007382006953374292	0.004191074915464115	0.006915273610515788
1.06050005e7	0.004787234042553191	0.0019109535066981875	0.005460992907801418
1.06150005e7	0.009416897212172804	0.0018443640490884584	0.009009009009009009
1.06250005e7	0.010063712713582392	0.004295781446085528	0.006506419538565497
1.06350005e7	0.014672065586882624	0.013447310537892422	0.013107378524295141
1.06450005e7	0.010684687289197263	0.003902862098872506	0.009964344222800426
1.06550005e7	0.009215740484747948	0.003087273062390563	0.011390655239148463
1.06650005e7	0.012702156334231806	0.010309973045822101	0.012165318957771789
1.06750005e7	0.01179459263291599	0.00866448920341136	0.011150426419887498
1.06850005e7	0.010686658629696604	0.0022855133614627285	0.010980510347598954
1.06950005e7	0.007089441729601658	0.0018880497556641495	0.005730786317192358
1.07050005e7	0.011267328955491944	0.007296402312398272	0.010641522141774709
1.07150005e7	0.011067866699099977	0.006608286710451633	0.011757074515527445
1.07250005e7	0.010750534188034185	0.004620726495726496	0.01001068376068376
1.07350005e7	0.013733645264708431	0.008144874794211941	0.012407936920544147
1.07450005e7	0.006158455392809586	0.006130714602751886	0.0062139369729249895
1.07550005e7	0.011829428196796075	0.008978963571062083	0.011128213898865515
1.07650005e7	0.009670687636789332	0.007482058329515957	0.008581462818750952
1.07750005e7	0.0033415768709886356	0.0030913266207383857	0.0029441205911794146
1.07850005e7	0.0023097495745198157	0.0016208768943998704	0.0018396952751438534
1.07950005e7	0.0058142455294354035	0.003717098653807514	0.00477195097448262
1.08050005e7	0.010100090991810739	0.007885956930542918	0.007534121929026389
1.08150005e7	0.005855855855855856	0.005929184998952441	0.005371883511418396
1.08250005e7	0.0037984299822739933	0.003882839537435638	0.0034101460285304295
1.08350005e7	0.006375392796712593	0.005499153976311337	0.005680444766739183
1.08450005e7	0.006903258720744851	0.007748230342452649	0.0047956125247114335
1.08550005e7	0.008840513056364657	0.006592058868618734	0.006673820839082222
1.08650005e7	0.011296548592188921	0.008287920072661216	0.010524523160762942
1.08750005e7	0.008673327782403551	0.008187621426588952	0.005106855398279211
1.08850005e7	0.009771170870218808	0.007154390067368187	0.00852959189354713
1.08950005e7	0.007912695611248383	0.008059771737851511	0.006306624308742206
1.09050005e7	0.00824810770208586	0.006298029698965736	0.007904316172646907
1.09150005e7	0.00808739211781037	0.004737763292896372	0.00590258917255115
1.09250005e7	0.005700871898054997	0.006036217303822938	0.004996646545942321
1.09350005e7	0.00913091309130913	0.006545654565456545	0.004466446644664466
1.09450005e7	0.004792560801144492	0.004971387696709585	0.003977110157367668
1.09550005e7	0.010425636609669088	0.009984827982121624	0.007766432935580432
1.09650005e7	0.009970993473531543	0.004278462654097172	0.0077060671984529846
1.09750005e7	0.005346687956645862	0.00299995161368365	0.005496685537330043
1.09850005e7	0.006636329161926431	0.004631886884446611	0.005504090145728371
1.09950005e7	0.010343915343915345	0.007354497354497354	0.005227513227513228
1.10050005e7	0.013139880952380953	0.008690476190476191	0.007226190476190477
1.10150005e7	0.009271321869029008	0.006774361646690984	0.009918360257078339
1.10250005e7	0.008527633851468049	0.006800518134715027	0.010362694300518135
1.10350005e7	0.014771264771264768	0.01088101088101088	0.012624312624312625
1.10450005e7	0.013954518606024808	0.015160464658397321	0.012344949793266391
1.10550005e7	0.010634028892455858	0.008465183826339526	0.010555682947336241
1.10650005e7	0.012370977534911962	0.009562841530054643	0.012467111920663835
1.10750005e7	0.011826261467889912	0.012710244648318042	0.011257645259938836
1.10850005e7	0.012796504369538076	0.01113191843528922	0.011672908863920101
1.10950005e7	0.012740854509913429	0.00847063203946756	0.013003816438611189
1.11050005e7	0.005375962947209225	0.004395292783212817	0.006125053168864314
1.11150005e7	0.009288570476507831	0.009663445518160613	0.005087193157836277
1.11250005e7	0.011990407673860913	0.011917738536443574	0.008255214010609694
1.11350005e7	0.012395893860158824	0.014203628381431984	0.009361482342307444
1.11450005e7	0.011885369532428358	0.006696832579185521	0.010449472096530918
1.11550005e7	0.011135949660539829	0.007120384169564497	0.010995197880443782
1.11650005e7	0.015711376200174574	0.010037823683444864	0.016700610997963338
1.11750005e7	0.011743674367436749	0.011936193619361936	0.010924092409240922
1.11850005e7	0.019168291098115662	0.0072693307342430145	0.015285899935022738
1.11950005e7	0.011036625245258338	0.006921735339001526	0.00695443645083933
1.12050005e7	0.012741943720953988	0.0079413717379092	0.007609417292273121
1.12150005e7	0.009380583680762356	0.003077228509033154	0.006379458672490239
1.12250005e7	0.010410996189439305	0.007575757575757576	0.008655416439847578
1.12350005e7	0.013717921969538908	0.011648932470964601	0.010779609152235902
1.12450005e7	0.013203897939448041	0.009335713754370305	0.005772521014654467
1.12550005e7	0.013199924840285605	0.00751597143930853	0.003795565576850808
1.12650005e7	0.0156285262920334	0.008011735499887158	0.002663055743624464
1.12750005e7	0.009957782672540385	0.00908590308370044	0.0012665198237885465
1.12850005e7	0.01334320500164528	0.006581112207963146	0.004712076340901612
1.12950005e7	0.01287699691955011	0.011784511784511785	0.0036965398667526328
1.13050005e7	0.014440154440154436	0.011943371943371944	0.0008751608751608751
1.13150005e7	0.010436936140102599	0.01288401438764078	0.0032431157497493954
1.13250005e7	0.016476683937823835	0.007081174438687392	0.0022797927461139897
1.13350005e7	0.01474371039588431	0.005332831419787941	0.004078047556308426
1.13450005e7	0.016163721792071997	0.009496393355833499	0.0011911852293031565
1.13550005e7	0.009193840579710144	0.009631642512077295	0.0004830917874396135
1.13650005e7	0.009891902916581681	0.005982731660887891	0.0019443877897885647
1.13750005e7	0.009098032387254047	0.008445063555632945	0.0038423588136281867
1.13850005e7	0.008746903750884645	0.007055024769992923	0.004732837933474876
1.13950005e7	0.013264129181084197	0.009721535673092767	0.007810182896688087
1.14050005e7	0.009484649122807016	0.009649122807017544	0.0057894736842105275
1.14150005e7	0.00957372466806429	0.004542278127183787	0.010733752620545073
1.14250005e7	0.008009201171058135	0.004307820995399415	0.006357172731074863
1.14350005e7	0.011835692736133675	0.007232923338748357	0.009855341533225032
1.14450005e7	0.01444713478611784	0.005932203389830509	0.0075706214689265534
1.14550005e7	0.0123495883470551	0.0070016184645697	0.012553655618886779
1.14650005e7	0.011228832744725166	0.003667481662591687	0.01028705967581273
1.14750005e7	0.006960738307523852	0.0025222900046926325	0.006006569685593618
1.14850005e7	0.007802823879118157	0.0024770869457517958	0.005490876063083148
1.14950005e7	0.005810725051562749	0.004680310963033476	0.004537521815008726
1.15050005e7	0.007620578778135049	0.004137191854233655	0.007348338692390139
1.15150005e7	0.00967261904761905	0.006722085385878489	0.010344827586206895
1.15250005e7	0.01125009390729472	0.010630305762151604	0.009961685823754788
1.15350005e7	0.009549165779197727	0.009868654597089101	0.008590699325523607
1.15450005e7	0.014860295426232422	0.012591208400071186	0.012689090585513436
1.15550005e7	0.011395323895323895	0.008848133848133847	0.010338910338910339
1.15650005e7	0.010617990932951564	0.006402608764813488	0.010371430843871788
1.15750005e7	0.015567108880124294	0.011593163618979324	0.016278235926855504
1.15850005e7	0.015704878260116108	0.012693874014383502	0.015648557317390174
1.15950005e7	0.016119598128268645	0.011113404899532067	0.013996696944673823
1.16050005e7	0.0137150466045273	0.006302707501109631	0.014984465157567687
1.16150005e7	0.0072824911142018245	0.004597434708700355	0.008082212950084995
1.16250005e7	0.012114845938375349	0.007773109243697479	0.012492997198879554
1.16350005e7	0.015077424612876936	0.014805759304536809	0.016245585438739475
1.16450005e7	0.012388204012569494	0.009628555313834502	0.012585609539924263
1.16550005e7	0.013364030909283368	0.012861225785963798	0.010966444373875305
1.16650005e7	0.014920984932010294	0.008563028298419699	0.014347666299154722
1.16750005e7	0.010761999010390896	0.005855187201055582	0.012040244103579087
1.16850005e7	0.01621368996261145	0.003451251078515962	0.014466494104112737
1.16950005e7	0.013688591863055455	0.009262516121467933	0.011091569937859069
1.17050005e7	0.006893256893256893	0.0023205023205023203	0.009336609336609339
1.17150005e7	0.008336022372808434	0.005969667634720877	0.008841561794127139
1.17250005e7	0.011275743173981922	0.008806262230919766	0.010194762836641506
1.17350005e7	0.009216589861751152	0.00576036866359447	0.010880696364567333
1.17450005e7	0.012838534345422174	0.00843407365757661	0.015181332583637899
1.17550005e7	0.008565172591447708	0.009595569294178258	0.008346213292117466
1.17650005e7	0.0075435398946942095	0.0037464560550830293	0.010854597002835158
1.17750005e7	0.010571561338289966	0.010765179677819084	0.011895910780669145
1.17850005e7	0.012765724304185842	0.010026298487836947	0.014442252903791364
1.17950005e7	0.021626549963530268	0.015061998541210797	0.020714806710430342
1.18050005e7	0.016171056357972245	0.007929764939110734	0.011192296799773436
1.18150005e7	0.013005177020708083	0.006680026720106882	0.011322645290581163
1.18250005e7	0.011245144142302188	0.00759899134464663	0.008137395215702312
1.18350005e7	0.012700940248710949	0.012587200485289657	0.008613891416439185
1.18450005e7	0.010067694436209113	0.008671805514378893	0.008538393121849985
1.18550005e7	0.011568037445670344	0.009528585757271816	0.010926111668338347
1.18650005e7	0.02116836232359698	0.011596105458921343	0.019691499835904167
1.18750005e7	0.01768172888015717	0.0114603798297315	0.01633922724296005
1.18850005e7	0.013159107669616516	0.009264380530973452	0.014159292035398228
1.18950005e7	0.01108051403094676	0.0072121688958825085	0.010333071072646211
1.19050005e7	0.009460110870089177	0.005543504458905761	0.008998152165180366
1.19150005e7	0.014465743698970532	0.013099041533546326	0.013006744763933261
1.19250005e7	0.013647576147576152	0.006703131703131704	0.009202059202059203
1.19350005e7	0.01334888543286677	0.007257646448937273	0.012773457750129603
1.19450005e7	0.009862431721626543	0.004417020702677187	0.010115314586283635
1.19550005e7	0.011623748211731044	0.003999219664455715	0.012264273637664195
1.19650005e7	0.011572288227125445	0.0038574294090418138	0.012282055238389135
1.19750005e7	0.009519923840609274	0.003263973888208894	0.010471916224670204
1.19850005e7	0.011755931240232985	0.00771889946488611	0.010825401335416962
1.19950005e7	0.010663583220916041	0.007644375923427764	0.01099762317723389
1.20050005e7	0.009540918163672656	0.005828343313373253	0.010187624750499003
1.20150005e7	0.008564314854811616	0.0035097192224622033	0.007535397168226542
1.20250005e7	0.012445057753245427	0.008637432280486558	0.00649085147705203
1.20350005e7	0.012124898621248987	0.013625304136253041	0.012197891321978915
1.20450005e7	0.013204344874405976	0.008961303462321794	0.013414799728445349
1.20550005e7	0.012487875848690587	0.00848690591658584	0.013320400905269964
1.20650005e7	0.01716581446311176	0.01868760652544436	0.01748234721207694
1.20750005e7	0.01498830995323981	0.00396626586506346	0.00883433533734135
1.20850005e7	0.01421263174090315	0.011385491191630126	0.009554581121624741
1.20950005e7	0.020885310350041583	0.009412565207530052	0.005776064111287518
1.21050005e7	0.014289880431612714	0.005249343832020997	0.0057159521726450856
1.21150005e7	0.015614144782548285	0.012539947200222314	0.009851326941781294
1.21250005e7	0.012430594547382866	0.005646016594921705	0.014086967371638903
1.21350005e7	0.012802714792534323	0.007288292457195744	0.010273021749190191
1.21450005e7	0.013555078683834048	0.010014306151645206	0.00984263233190272
1.21550005e7	0.006048749775139413	0.003372908796546142	0.005540564849793127
1.21650005e7	0.008493485928165264	0.010580868063053335	0.008522277405887856
1.21750005e7	0.010263480392156863	0.008846507352941178	0.009145220588235295
1.21850005e7	0.013008607198748042	0.007629107981220657	0.0071400625978090765
1.21950005e7	0.015047459519821326	0.010217755443886098	0.010675600223338915
1.22050005e7	0.015918367346938776	0.009387755102040816	0.012190476190476193
1.22150005e7	0.013851598730778616	0.0033357741436823695	0.009502888292246358
1.22250005e7	0.012125269657070593	0.008368667708100871	0.008539760470133155
1.22350005e7	0.013706254783274195	0.006713977596883045	0.013747999721700412
1.22450005e7	0.01279715425993406	0.011192087454450807	0.010445948290820755
1.22550005e7	0.021025904370649325	0.01794476777359352	0.011057856898322492
1.22650005e7	0.011959121548162643	0.008987461042255562	0.00402986156410814
1.22750005e7	0.011625269365997504	0.009243506861744357	0.009447657933537485
1.22850005e7	0.012126964040915324	0.00777707476536961	0.01057682168090267
1.22950005e7	0.012116236254167287	0.006418868487834006	0.014151365875503806
1.23050005e7	0.014004805260495704	0.0077137076378351035	0.011456752655538693
1.23150005e7	0.00863034375304314	0.00915376375499075	0.008939526730937774
1.23250005e7	0.010096639261502957	0.009267272465022356	0.01188518678782634
1.23350005e7	0.012841987716359577	0.004048017867113345	0.01091568955890564
1.23450005e7	0.013568611723815252	0.007452710380322172	0.012352115500300782
1.23550005e7	0.008803244450920395	0.0047598232065666135	0.008645393171110786
1.23650005e7	0.010071090047393365	0.009111938614308283	0.010155721056194993
1.23750005e7	0.008793717697827287	0.0068242260023081945	0.008971850067740476
1.23850005e7	0.00671073717948718	0.004607371794871795	0.00841346153846154
1.23950005e7	0.011580793420416062	0.006652152878567972	0.011804547653604258
1.24050005e7	0.008158085569253083	0.006188058979937153	0.007744742567077593
1.24150005e7	0.008729338842975205	0.008264462809917354	0.008650137741046832
1.24250005e7	0.007993605115907276	0.008393285371702638	0.009272581934452436
1.24350005e7	0.010334788937409025	0.01101407083939835	0.00952935468219311
1.24450005e7	0.013345580289604494	0.005655212160507167	0.012708018154311643
1.24550005e7	0.01133002011596261	0.007602650573896579	0.010128978819074664
1.24650005e7	0.012490761271249075	0.009534368070953437	0.011086474501108647
1.24750005e7	0.013120866751090475	0.004010130856901647	0.014211340931476009
1.24850005e7	0.009153945924373937	0.0067843958894542545	0.007822009378429614
1.24950005e7	0.009137931034482759	0.0037931034482758617	0.010942528735632184
1.25050005e7	0.007993436474449136	0.005110173464603844	0.007707454289732771
1.25150005e7	0.01416493622070602	0.0125580935429645	0.011312172451300307
1.25250005e7	0.007310589277802394	0.006793678924826466	0.008004726037512922
1.25350005e7	0.007705400680835403	0.006371331309228079	0.00785720857484589
1.25450005e7	0.014485468835679034	0.007707305184914397	0.009431548163041491
1.25550005e7	0.013919821826280624	0.005402953064422998	0.0025901179576012534
1.25650005e7	0.013634732687477577	0.009995386744579426	0.002726946537495515
1.25750005e7	0.015141772306938571	0.012462490048380181	0.00911262171596546
1.25850005e7	0.01537873441543166	0.014673018113385087	0.004516584333098095
1.25950005e7	0.01424674143679903	0.009346266545417802	0.011963221178134788
1.26050005e7	0.015137029955385595	0.015151515151515152	0.014508372443362881
1.26150005e7	0.012607216799763383	0.01574977817213842	0.008991422656018929
1.26250005e7	0.00979031760715387	0.0114477335800185	0.007230958988590811
1.26350005e7	0.007127830371477606	0.007750650501024193	0.006167303327243537
1.26450005e7	0.008565797453001817	0.007125530624620982	0.00553871032949262
1.26550005e7	NaN	NaN	NaN
1.26650005e7	NaN	NaN	NaN
1.26750005e7	0.013211176351488156	0.01049470203145036	0.005777147870689073
1.26850005e7	0.01402363184079602	0.01691542288557214	0.010074626865671642
1.26950005e7	0.012952646239554319	0.014484679665738161	0.011290622098421544
1.27050005e7	0.011911660549868005	0.012040435258515227	0.011615478719979396
1.27150005e7	0.00912947747167177	0.008297083937489931	0.008033940175071157
1.27250005e7	0.0110734552332913	0.010639974779319042	0.011044556536359818
1.27350005e7	0.01009655010008242	0.008418697751089133	0.008595313787825269
1.27450005e7	0.012172284644194757	0.009425717852684146	0.008339575530586766
1.27550005e7	0.010752163445897587	0.007580193896805258	0.007638753334634655
1.27650005e7	0.009683995922528034	0.009480122324159021	0.0036289500509683994
1.27750005e7	0.010447333987569515	0.007237487733071639	0.0047432122996401704
1.27850005e7	0.0095245055052129	0.00828217870018513	0.007288317256162915
1.27950005e7	0.007373537650354259	0.004421376393694733	0.008139726478826825
1.28050005e7	0.013403263403263407	0.017482517482517484	0.013519813519813522
1.28150005e7	0.00803063998023227	0.006362737830491722	0.004694835680751173
1.28250005e7	0.014617809298660365	0.005043341213553979	0.0021591804570527976
1.28350005e7	0.006498221157336819	0.004719378494155231	0.0038335874537137873
1.28450005e7	0.006809746168582373	0.004819204980842912	0.0029334291187739464
1.28550005e7	0.011086474501108648	0.005214749117188141	0.00404040404040404
1.28650005e7	0.012116669789519705	0.007682218474798576	0.00953094747361189
1.28750005e7	0.0132291040288635	0.013429544998997796	0.009220284626177593
1.28850005e7	0.006761241081798573	0.007383441181350589	0.003716608594657375
1.28950005e7	0.009326457855869623	0.009772090654443595	0.006837280366692133
1.29050005e7	0.0102238303601481	0.002524402558061259	0.010636149444631437
1.29150005e7	0.006430328785506599	0.0055915902482666065	0.005323193916349811
1.29250005e7	0.009057328605200947	0.008421985815602837	0.007553191489361702
1.29350005e7	0.009113739468567724	0.007209980557355801	0.006005616763879889
1.29450005e7	0.008674520406849491	0.0037659327925840098	0.005317368353289558
1.29550005e7	0.008840017248814147	0.007207540195897246	0.004965194357173658
1.29650005e7	0.009437321937321936	0.009712509712509714	0.003561253561253561
1.29750005e7	0.010960361798350625	0.008725724926842246	0.003969140728917265
1.29850005e7	0.009092674087496765	0.006385365432737942	0.0037363016653723363
1.29950005e7	0.006415649978965082	0.007198616369840603	0.0043659140840461835
1.30050005e7	0.006855096267907656	0.007163062323204672	0.007427685007756183
1.30150005e7	0.009082976360463272	0.007893066793590354	0.008503887037918453
1.30250005e7	0.019721673254281948	0.021409749670619236	0.01805006587615283
1.30350005e7	0.013916459884201815	0.011662531017369727	0.010223325062034739
1.30450005e7	0.012089810017271158	0.013097294185377086	0.009096142774899252
1.30550005e7	0.0072341775240325965	0.005123700775874688	0.007124383935978139
1.30650005e7	0.0066148118601249825	0.005551123520808404	0.006249168993484909
1.30750005e7	0.009511489879774767	0.010703596611373205	0.009019428803327754
1.30850005e7	0.007258064516129033	0.006672991777356104	0.0067172675521821636
1.30950005e7	0.009486520180769828	0.005649057191834191	0.009069658719027584
1.31050005e7	0.00654314941778213	0.004788333877462182	0.007824572858852977
1.31150005e7	0.008473534041715861	0.0077971271153089335	0.008490751672569853
1.31250005e7	0.009640733247501686	0.009594752007847466	0.00884065967751824
1.31350005e7	0.005912232492297445	0.005537513531518028	0.0057123823798817565
1.31450005e7	0.014588151574452944	0.011860285832888576	0.011682381545395243
1.31550005e7	0.010510996119016819	0.007330746011211729	0.010855972401897368
1.31650005e7	0.010508849557522121	0.010239391876560018	0.010415248468345815
1.31750005e7	0.006245996156310056	0.006192611573777494	0.00609296035305004
1.31850005e7	0.01356516290726817	0.011278195488721804	0.010726817042606519
1.31950005e7	0.010078277886497067	0.00924113937812568	0.004818438791041531
1.32050005e7	0.008656179580516553	0.009598717282024615	0.0037528167793378403
1.32150005e7	0.011610428652879284	0.010677447778987199	0.008842585393666096
1.32250005e7	0.012153805670679562	0.009308598118544833	0.009499375041115716
1.32350005e7	0.012492901760363431	0.008071712501014036	0.011795246207511966
1.32450005e7	0.008383383383383384	0.008901758901758903	0.005076505076505077
1.32550005e7	0.0200636502006365	0.0059499100594991	0.013228172132281722
1.32650005e7	0.014570483597032271	0.013050862608384733	0.01255028157683025
1.32750005e7	0.015804274465691787	0.016722909636295462	0.014143232095988003
1.32850005e7	0.01155545038649629	0.011437135194825683	0.00943366461587001
1.32950005e7	0.013817809621289659	0.010576595018764927	0.008552257477538952
1.33050005e7	0.012137638463351405	0.010016497761018147	0.008563123576086103
1.33150005e7	0.011535812672176309	0.012138429752066115	0.010261707988980717
1.33250005e7	0.011873581281648336	0.011568011175135324	0.011908503579535535
1.33350005e7	0.0073461891643709825	0.0066246884428702605	0.006637806637806638
1.33450005e7	0.00800943242803708	0.005827505827505828	0.0011058708733127337
1.33550005e7	0.016528232234247837	0.005747126436781609	0.002114271331487541
1.33650005e7	0.004997547216090263	0.00760363012018641	0.0008584743684081433
1.33750005e7	0.012529512770980897	0.010946555054732776	0.003992273019961365
1.33850005e7	0.011228533685601056	0.005186163706639268	0.0010959440285728264
1.33950005e7	0.020497528476251883	0.00284762518805072	0.0011605415860735007
1.34050005e7	0.019790644422636564	0.004579653254824991	0.00150474321229964
1.34150005e7	0.020281649245063878	0.005139372822299652	0.0015098722415795584
1.34250005e7	0.014120541205412054	0.007945879458794589	0.005412054120541205
1.34350005e7	0.01007136279926335	0.005985267034990791	0.00643646408839779
1.34450005e7	0.010195944406470722	0.0051264524948735485	0.0027796764638869905
1.34550005e7	0.007964767616191906	0.007308845577211394	0.002723638180909545
1.34650005e7	0.008331301308623912	0.0033731610176379744	0.0011785743314638704
1.34750005e7	0.010623781676413252	0.008641975308641976	0.0011695906432748538
1.34850005e7	0.015714351595646558	0.011021951669433684	0.0015218594355285002
1.34950005e7	0.012691599043474854	0.006448704378846682	0.0013485436512603393
1.35050005e7	0.013775708187815289	0.007081878152890959	0.00473418703919286
1.35150005e7	0.009520966029723991	0.008381988676574663	0.0051840056617126675
1.35250005e7	0.007226980728051391	0.0036708473539308656	0.006964413174263282
1.35350005e7	0.009610957642725598	0.007683011049723756	0.00869014732965009
1.35450005e7	0.00925296729183655	0.008698015765153574	0.0060523693032526965
1.35550005e7	0.00794782425010562	0.00884558512885509	0.007900295732995352
1.35650005e7	0.010413010413010414	0.011115011115011115	0.010717210717210717
1.35750005e7	0.009354264997605857	0.007114029687393118	0.009330323551542513
1.35850005e7	0.011562671045429664	0.0053024083196497	0.008210180623973728
1.35950005e7	0.016123067820427484	0.011130833518230897	0.013904297019451225
1.36050005e7	0.011242956220199392	0.007043779800606849	0.005114867793671435
1.36150005e7	0.009683578832515005	0.003246044735406437	0.005128205128205128
1.36250005e7	0.008062085593731163	0.002335744424352019	0.007881253767329717
1.36350005e7	0.009784788854556295	0.0025749444354095517	0.007686886756654199
1.36450005e7	0.00884456153556643	0.002446368084305608	0.0071091038347342456
1.36550005e7	0.01077109636921321	0.009629788144660817	0.0084171481560739
1.36650005e7	0.008754183525650631	0.010290224286927418	0.0057545331934662075
1.36750005e7	0.007521418609284718	0.006907086404994355	0.006973500697350069
1.36850005e7	0.011342039114707868	0.008062044019373429	0.0075409233032922565
1.36950005e7	0.011723560415743066	0.004999753706713955	0.008846854834737206
1.37050005e7	0.010241798860311103	0.0041583243492992455	0.011479028697571744
1.37150005e7	0.011084905660377358	0.003647798742138365	0.011056603773584904
1.37250005e7	0.00636015962753575	0.005099212947566789	0.005886265380778183
1.37350005e7	0.006669325533989187	0.005362049100416555	0.00675352299920234
1.37450005e7	0.00956731598000345	0.00643567201057289	0.00890651037177498
1.37550005e7	0.009248442367601247	0.007843791722296394	0.003271028037383178
1.37650005e7	0.010473956648333872	0.007171357705165533	0.006599805888062116
1.37750005e7	0.008103286384976526	0.006028169014084507	0.006647887323943663
1.37850005e7	0.011669564301143248	0.008534850640113797	0.0073336494389125975
1.37950005e7	0.01297489823609227	0.00978064224332881	0.005076888285843509
1.38050005e7	0.011054745296977385	0.00435425914183048	0.012563939970407948
1.38150005e7	0.012297524242916734	0.010103472560810445	0.011300720515737583
1.38250005e7	0.013868893367885595	0.008973989826278913	0.005038871292830405
1.38350005e7	0.018191425120772948	0.006164452495974235	0.003150161030595813
1.38450005e7	0.009555137844611528	0.009868421052631578	0.006109022556390978
1.38550005e7	0.009125216530561744	0.006310319227913881	0.005468943330858698
1.38650005e7	0.008480284104824888	0.010041636051922606	0.004579965711486652
1.38750005e7	0.01120134714584133	0.0060536300464680065	0.002651660485143028
1.38850005e7	0.01837600858168929	0.0057833123455062726	0.001865584627582669
1.38950005e7	0.01006061933976044	0.0058428279287175006	0.00623721881390593
1.39050005e7	0.015151515151515154	0.005331799002685079	0.007103950901419256
1.39150005e7	0.01414998989286436	0.006711138063472811	0.0062906812209419845
1.39250005e7	0.012080080435296903	0.0032528980364324583	0.004707830612727702
1.39350005e7	0.009091447524283343	0.004619758351101635	0.004347311063728974
1.39450005e7	0.013286962725164974	0.007646691635455681	0.008855002675227396
1.39550005e7	0.008308430680068823	0.004550393914697093	0.005922303721814725
1.39650005e7	0.008828996282527882	0.00430888813788442	0.003987833727610679
1.39750005e7	0.008263102449302081	0.004872267579668159	0.0048634887191642525
1.39850005e7	0.008712969878018423	0.008986806074184716	0.0075578790141896945
1.39950005e7	0.012662013958125622	0.005649717514124294	0.008414755732801595
1.40050005e7	0.007091442913292607	0.005422171709996684	0.002614007671544253
1.40150005e7	0.009768165111676563	0.008029403449250778	0.009318631608707944
1.40250005e7	0.010036870135190496	0.008671309572579543	0.009304019299922618
1.40350005e7	0.009006372740278322	0.008128495252958771	0.00795942255169723
1.40450005e7	0.005511307068695777	0.005523159341961788	0.003991845635992984
1.40550005e7	0.005971112724925361	0.00476075203744049	0.0036310820624546117
1.40650005e7	0.007972895040369087	0.005190311418685121	0.0036101499423298734
1.40750005e7	0.011778495119514254	0.003842902159711014	0.00514948889401276
1.40850005e7	0.012828463800073506	0.006776001470047776	0.009059169423006247
1.40950005e7	0.01086464463558171	0.008563452542628639	0.007575071676475027
1.41050005e7	0.008130710856434875	0.0062464508801817155	0.008146197924732848
1.41150005e7	0.013508174050476614	0.005309428557317132	0.005788511878302958
1.41250005e7	0.021603210153042177	0.0049769814607440585	0.00928207042428767
1.41350005e7	0.014628988850442138	0.007535563244905806	0.0047673971549404065
1.41450005e7	0.014045681281176158	0.006082086286864445	0.0026253609871357306
1.41550005e7	0.010378086419753086	0.005632716049382715	0.011748971193415638
1.41650005e7	0.009851128169341706	0.005954873226331705	0.011156082809955803
1.41750005e7	0.010068114091102595	0.004427415921668795	0.011272882077479777
1.41850005e7	0.01091369346133639	0.0033194822562926875	0.00927544538377036
1.41950005e7	0.013385146804835926	0.002446747265400115	0.009786989061600462
1.42050005e7	0.012321937321937322	0.006125356125356126	0.009316239316239315
1.42150005e7	0.009203074433656954	0.003438511326860841	0.008009708737864078
1.42250005e7	0.017970509932418593	0.009079118028534372	0.012915557375930097
1.42350005e7	0.020145955391098775	0.018835440435810463	0.011655874190564294
1.42450005e7	0.012931270912182546	0.013520925895452798	0.009247984202731612
1.42550005e7	0.013146374124433457	0.006206221672847137	0.006747012772970744
1.42650005e7	0.010508406725380304	0.003169202028289298	0.005310915398985855
1.42750005e7	0.009276155717761555	0.0024330900243309003	0.004744525547445255
1.42850005e7	0.016635916359163595	0.007503075030750307	0.005633456334563344
1.42950005e7	0.020173671080406828	0.008203799654576856	0.006313567453463824
1.43050005e7	0.01250625312656328	0.009087877271969318	0.00443555110888778
1.43150005e7	0.011300053520167372	0.008709190872378729	0.0024424658200749285
1.43250005e7	0.010784513846363204	0.004014424712526366	0.0010342246717017077
1.43350005e7	0.009738328873030033	0.004708097928436912	0.004410744375061949
1.43450005e7	0.014206919605549054	0.0017828291269708617	0.0031756643824168472
1.43550005e7	0.013141672270791304	0.0029141448105805875	0.0034073077785249945
1.43650005e7	0.00848690591658584	0.00533462657613967	0.003664187951287854
1.43750005e7	0.013751375137513748	0.00506050605060506	0.0038283828382838286
1.43850005e7	0.013743745645702701	0.004971815821141302	0.002280068402052062
1.43950005e7	0.008512409200968523	0.007390032284100081	0.004661016949152543
1.44050005e7	0.008054093972122216	0.007523308409489522	0.004652450844641374
1.44150005e7	0.009363295880149813	0.013108614232209737	0.009987515605493132
