# Supplementary material for: Admixture of evolutionary rates across a butterfly hybrid zone
Source: eLife. 2022 Jun 15;11:e78135. doi: 10.7554/eLife.78135 (PMC9246367; doi:10.7554/eLife.78135)
Supplement: Figure 2—source data 2. [file elife-78135-fig2-data2.zip › Dxy_Pi_10kbWindows_10kbIncrements/Chromosome10.csv]

Position	Dxy	Pi_XY	Pi_KM
5000.5	0.009462841310273942	0.00433480806184922	0.0072306386021361215
15000.5	0.008329220138203357	0.0023445212240868706	0.005816057913787429
25000.5	0.010361899754644233	0.004907115317209954	0.008149316508937961
35000.5	0.011012906846240178	0.011363636363636362	0.006509539842873175
45000.5	0.008027522935779817	0.007836391437308868	0.006345565749235474
55000.5	0.009885290148448043	0.008839406207827262	0.008582995951417002
65000.5	0.007213199723565998	0.006306150656530753	0.007809260539046303
75000.5	0.01822442072376985	0.007029419422025515	0.008522086262258092
85000.5	0.018757348618459728	0.00922251616696061	0.007275132275132274
95000.5	0.010811774622317317	0.007845425662970888	0.01003695779031317
105000.5	0.009566921784580924	0.006004604567232904	0.010789621056561512
115000.5	0.009701811956056499	0.007942169591477624	0.008531887573120274
125000.5	0.010853018372703414	0.012782152230971129	0.007443569553805774
135000.5	0.00896210310686241	0.00802321611471492	0.008330488221235915
145000.5	0.00646417445482866	0.006425233644859813	0.005545171339563863
155000.5	0.007973917825437977	0.006481263257129391	0.00829601696912562
165000.5	0.010882569482790356	0.008328731824038286	0.0112829007914596
175000.5	0.011975951646090536	0.010448816872427982	0.012307098765432097
185000.5	0.010697099752893742	0.010306931980751723	0.00844062947067239
195000.5	0.011480534242682581	0.008809320829781189	0.008775220233020745
205000.5	0.010748733039071437	0.009318293281020108	0.007334750149855593
215000.5	0.01437946342404941	0.013800424628450105	0.009689249179695039
225000.5	0.021236171236171233	0.012506012506012507	0.011313131313131313
235000.5	0.016770833333333336	0.004791666666666667	0.004833333333333334
245000.5	0.012605042016806721	0.0056022408963585435	0.0
255000.5	NaN	NaN	NaN
265000.5	0.031666666666666676	0.01	0.021333333333333333
275000.5	NaN	NaN	NaN
285000.5	NaN	NaN	NaN
295000.5	0.024909420289855072	0.009057971014492752	0.017028985507246377
305000.5	NaN	NaN	NaN
315000.5	0.006309523809523809	0.0026190476190476194	0.0031428571428571426
325000.5	0.01572164948453608	0.005670103092783505	0.004536082474226805
335000.5	NaN	NaN	NaN
345000.5	0.00546448087431694	0.00819672131147541	0.005464480874316941
355000.5	NaN	NaN	NaN
365000.5	0.026881720430107513	0.0	0.01075268817204301
375000.5	NaN	NaN	NaN
385000.5	NaN	NaN	NaN
395000.5	NaN	NaN	NaN
405000.5	0.011276127612761274	0.004125412541254126	0.01045104510451045
415000.5	0.010398720157519074	0.011034539338748052	0.008876856181803264
425000.5	0.013221224393966073	0.015759816869167106	0.008299583259963607
435000.5	0.013739883305100698	0.018257105213626952	0.002108036890645586
445000.5	0.015392456676860344	0.009072375127420998	0.003180428134556575
455000.5	0.010454002389486261	0.009333930704898448	0.008796296296296297
465000.5	0.008710488505747127	0.006645114942528735	0.008706896551724137
475000.5	0.005492154065620542	0.00442225392296719	0.005002377555872563
485000.5	0.009431196247068022	0.006776127182694813	0.008626531144123012
495000.5	0.015134408602150538	0.014408602150537636	0.014236559139784947
505000.5	0.014669719325023318	0.010514712117357756	0.010989570083948104
515000.5	0.011370436864153203	0.008477957310991421	0.007400758029124276
525000.5	0.010892408631913477	0.008226972166692296	0.009041980624327234
535000.5	0.00852000765843385	0.008711468504690791	0.008768906758567873
545000.5	0.011932089909134386	0.007604017216642754	0.010100430416068867
555000.5	0.012539476128552851	0.005758870518298347	0.008842652795838752
565000.5	0.013234193789749346	0.005331088664421998	0.010549943883277216
575000.5	0.012571257125712573	0.009060906090609062	0.009936993699369939
585000.5	0.0074498567335243545	0.005062082139446036	0.004864692773002229
595000.5	0.009128492968797154	0.009203935059448368	0.0025469249803850564
605000.5	0.011522730847884223	0.00495516753185465	0.00830580462482303
615000.5	0.020505893909626715	0.018009168303863784	0.01696136214800262
625000.5	0.017010140660778543	0.009895322211318286	0.008308799476611055
635000.5	0.02109033028253084	0.012468497148162887	0.009046292611752223
645000.5	0.0175549027836061	0.008812421317666807	0.006014827248566232
655000.5	0.023410547067520954	0.007064235255462461	0.01389847215377033
665000.5	0.022400212073013705	0.011701885935014771	0.006134969325153374
675000.5	0.020124290957624292	0.005046713380046713	0.007440774107440776
685000.5	0.014107169585391406	0.0054258344559197725	0.010103277952402337
695000.5	0.012102572295893912	0.01086435532832721	0.00945837993289663
705000.5	0.012040557667934096	0.007902780884216806	0.006635353761276373
715000.5	0.01076945929887106	0.009922756981580511	0.008865121806298277
725000.5	0.01216145148566921	0.010386536944517487	0.008712420019283022
735000.5	0.008752465483234714	0.0018244575936883628	0.008757396449704143
745000.5	0.006071318782662159	0.001741981760426273	0.006537555077364484
755000.5	0.008914237431347697	0.00574566962399662	0.007401774397972116
765000.5	0.008390216154721275	0.004519024143597523	0.008582985716091517
775000.5	0.015610028744809967	0.009421909932928777	0.012711593740019162
785000.5	0.008842794759825327	0.005713245997088792	0.0068850072780203804
795000.5	0.015448980920752748	0.006674480692843654	0.010991730155629355
805000.5	0.01307893020221787	0.0071102413568167	0.009323766036094803
815000.5	0.007240437158469945	0.006435944140862174	0.006763812993321191
825000.5	0.00919761737911703	0.007182901191310442	0.009997664097173557
835000.5	0.010218127911901737	0.01048284625158831	0.010101651842439642
845000.5	0.008382379168896023	0.009051186017478154	0.00898876404494382
855000.5	0.011301603548277037	0.006084385306493803	0.010303650631183898
865000.5	0.010154061624649862	0.007666224384490639	0.00759251068848592
875000.5	0.010610987506417938	0.008414627189229277	0.011660676593074333
885000.5	0.008840713407134071	0.007995079950799509	0.008569085690856907
895000.5	0.009823359769286229	0.0031242489786109107	0.01344628695025234
905000.5	0.007109714114653495	0.0022451728783116297	0.008546624756772937
915000.5	0.011660724896019013	0.004604872251931075	0.017112299465240642
925000.5	0.0066029949298431765	0.004451126046456786	0.007581653106944936
935000.5	0.010416666666666666	0.005357142857142856	0.012341269841269846
945000.5	0.010867154579729433	0.008704812597028164	0.011266356176535819
955000.5	0.014370145221209052	0.010469436001350895	0.012901046943600135
965000.5	0.012901779997438854	0.004866180048661801	0.011550774747086694
975000.5	0.011125349487418452	0.005125815470643057	0.008511960236098166
985000.5	0.013069216757741345	0.0063524590163934426	0.008397085610200363
995000.5	0.01403978376108749	0.006980528000839763	0.010182123550097098
1.0050005e6	0.009385964912280704	0.008491228070175438	0.0067087719298245625
1.0150005e6	0.006927606511950123	0.005513220182426972	0.007631913173998384
1.0250005e6	0.00820842255531763	0.008565310492505354	0.007851534618129907
1.0350005e6	0.01319766270400967	0.013164080865068171	0.009483511317079724
1.0450005e6	0.0028272953804868695	0.002683534598428216	0.00272187080697719
1.0550005e6	0.011139594014422077	0.011254220332624734	0.010220499353924387
1.0650005e6	0.009882534993317859	0.004009284659210804	0.007216712386579447
1.0750005e6	0.010307720912936367	0.006554176544415005	0.008683121833310093
1.0850005e6	0.008783059831951729	0.006597868380984605	0.007759544352337452
1.0950005e6	0.010378510378510378	0.011016761016761016	0.009668109668109668
1.1050005e6	0.009940591729898241	0.01111699311805188	0.00822304570319393
1.1150005e6	0.011552735544115884	0.006364978650385091	0.0069755377309549445
1.1250005e6	0.014789632728963274	0.00400976290097629	0.006834030683403067
1.1350005e6	0.013666666666666667	0.003809523809523809	0.010311111111111113
1.1450005e6	0.01226129962906993	0.002495764070156157	0.010459312176581033
1.1550005e6	0.010610766045548656	0.005175983436853001	0.007763975155279503
1.1650005e6	0.012104187946884575	0.004290091930541368	0.003268641470888662
1.1750005e6	0.01529445397369926	0.004502572898799314	0.0034734133790737557
1.1850005e6	0.012316362715298885	0.010005065856129685	0.004103343465045592
1.1950005e6	0.010503060821484991	0.006269747235387046	0.007533570300157977
1.2050005e6	0.014385845910349892	0.01093776496523656	0.010366853202193207
1.2150005e6	0.011328413284132843	0.008265682656826569	0.008580565805658058
1.2250005e6	0.010773181941065154	0.004568802379021357	0.0077318194106515276
1.2350005e6	0.010504716403283106	0.0037363714320715422	0.008452774715178244
1.2450005e6	0.0180229716520039	0.011119257086999021	0.009318996415770607
1.2550005e6	0.017451270142847097	0.004503553585250862	0.001519949335022166
1.2650005e6	0.012821948488241884	0.003956700261291526	0.008600223964165736
1.2750005e6	0.010867488296551068	0.004967994649851915	0.005082640680233114
1.2850005e6	0.013858237050499803	0.0036565840148859753	0.0009606646761002207
1.2950005e6	0.021272660007399188	0.00536440991490936	0.0020717721050684426
1.3050005e6	0.0070214979195561715	0.0021382339343504393	0.0029472954230235775
1.3150005e6	0.010931824531992177	0.004819782062028499	0.0054344789047219896
1.3250005e6	0.01165025222195532	0.007526623428617183	0.0024341420449995998
1.3350005e6	0.00766203316027466	0.003963601853402557	0.003483503600736895
1.3450005e6	0.00679177837354781	0.004378909740840035	0.002383080131069407
1.3550005e6	0.012980535279805352	0.005742092457420925	0.0011192214111922138
1.3650005e6	0.019665021683864217	0.004436468770250735	0.002532276556502666
1.3750005e6	0.011740012916320694	0.00498200941046222	0.001679121690192822
1.3850005e6	0.014888158653291827	0.009396979130635306	0.0023175371843652715
1.3950005e6	0.009092425759092427	0.0073740407073740405	0.008702035368702036
1.4050005e6	0.013477573317998849	0.003042936553574851	0.010130343109066514
1.4150005e6	0.013601097549437032	7.09622480840193e-5	0.00896962815782004
1.4250005e6	0.01495405179615706	0.003634085213032581	0.005764411027568922
1.4350005e6	0.01549271187920049	0.0006109801867853712	0.0015536353321113732
1.4450005e6	0.015787079162875344	0.0044585987261146496	0.0017713072490142558
1.4550005e6	0.018217359879098494	0.0021354885340692555	0.0008541954136277024
1.4650005e6	0.020595238095238097	0.0030952380952380953	0.0015000000000000002
1.4750005e6	0.01948567161392701	0.0024736301689536077	0.0032110519929058148
1.4850005e6	0.02439986282578875	0.0033950617283950613	0.006186556927297667
1.4950005e6	0.016188662334752402	0.002203301217417283	0.0014190753603704536
1.5050005e6	0.012659210935073002	0.00823237030133582	0.0016154085119602362
1.5150005e6	0.012479589456496383	0.0055205660524065	0.003825519010963377
1.5250005e6	0.0205121269497791	0.0035163646199621312	0.004093409070417455
1.5350005e6	0.010800573300573298	0.009264946764946765	0.006265356265356265
1.5450005e6	0.013028216551910355	0.00749291211016606	0.008734980423923315
1.5550005e6	0.010429703796412185	0.008135168961201502	0.005465164789319983
1.5650005e6	0.009038142620232172	0.005555555555555556	0.006865671641791044
1.5750005e6	0.00871029131898697	0.006221636656419265	0.008637095593617335
1.5850005e6	0.004051565377532228	0.003130755064456722	0.0032412523020257824
1.5950005e6	0.012829779544633178	0.01225755933020118	0.01264907842428623
1.6050005e6	0.010018323773103884	0.008683875079668578	0.007966857871255577
1.6150005e6	0.0070730241957507245	0.0070730241957507245	0.0058113496094816764
1.6250005e6	0.0074008037584196535	0.00591498273617479	0.008128148525499522
1.6350005e6	0.006123058542413381	0.006645758661887693	0.0063769414575866185
1.6450005e6	0.008227327384342764	0.008195683817479905	0.006037592557433074
1.6550005e6	0.011780534225897484	0.01056638445888298	0.008925641530485003
1.6650005e6	0.010624312825660882	0.007266121707538601	0.010488073043644535
1.6750005e6	0.006967149307177334	0.0059551611396543675	0.00808033629145259
1.6850005e6	0.006446067898581865	0.005419471899918828	0.005748937592513012
1.6950005e6	0.009299145299145297	0.009743589743589744	0.0060581196581196576
1.7050005e6	0.008563289401427787	0.010433827567270732	0.00598572213069742
1.7150005e6	0.012150094453031085	0.008286106817791516	0.008397733127253993
1.7250005e6	0.005994462118534227	0.006244845057146224	0.0032520325203252032
1.7350005e6	0.01124322069253233	0.01084689194826867	0.007142261159783061
1.7450005e6	0.0073748193488055785	0.007651109410864575	0.004845702626880898
1.7550005e6	0.009078256468653128	0.008350730688935283	0.005301448725248308
1.7650005e6	0.012391176627677185	0.01369972760775517	0.00708219836564653
1.7750005e6	0.007176520994001712	0.004927163667523565	0.006341045415595543
1.7850005e6	0.010361552028218694	0.009553203997648441	0.00855379188712522
1.7950005e6	0.01144405625727851	0.010391471826569918	0.008438591776404191
1.8050005e6	0.012465954326419443	0.013024652559536281	0.010824778266638734
1.8150005e6	0.007489921493740716	0.006789730532569489	0.006229577763632506
1.8250005e6	0.012534038122697424	0.008569597949703666	0.0029953547973730578
1.8350005e6	0.009835811648079307	0.008480483271375466	0.0061028500619578685
1.8450005e6	0.009957975516170288	0.007582678604056277	0.008624154942444728
1.8550005e6	0.009134615384615385	0.005	0.00841025641025641
1.8650005e6	0.011089425124201564	0.006801514076176958	0.008895197539626214
1.8750005e6	0.006274421400661256	0.0062368500150285534	0.005184851217312895
1.8850005e6	0.012738627492725854	0.013235398481300122	0.00996380668511816
1.8950005e6	0.004361289197086659	0.003946966723363426	0.004893366479131231
1.9050005e6	0.009666666666666665	0.00987179487179487	0.010235897435897433
1.9150005e6	0.008780801765354911	0.007784724776265785	0.008606105185730049
1.9250005e6	0.011862008923713134	0.007563391010991402	0.0128632060071825
1.9350005e6	0.010298903734155531	0.007494004796163069	0.01103117505995204
1.9450005e6	0.011194395453654712	0.00818146188516559	0.011444248481285519
1.9550005e6	0.01101609359225607	0.010837935744402873	0.009204822139081893
1.9650005e6	0.008650644273925003	0.00740794363206409	0.009053617103421648
1.9750005e6	0.00852899859522376	0.006655963609605994	0.009713024282560706
1.9850005e6	0.012177749982628031	0.006914043499409353	0.009978458758946566
1.9950005e6	0.011823556161891772	0.008867667121418826	0.010762467788388661
2.0050005e6	0.01023755656108597	0.008446455505279034	0.006681749622926094
2.0150005e6	0.013474842767295601	0.008081761006289307	0.008591194968553458
2.0250005e6	0.010711564386612742	0.00785417032999238	0.0052048531739053985
2.0350005e6	0.011826182618261826	0.009189154209538601	0.011259949524364203
2.0450005e6	0.010264531644084697	0.007331808317203355	0.011144348642149101
2.0550005e6	0.013177956872141143	0.003158353299934655	0.012328468743193204
2.0650005e6	0.010153596219169989	0.002141485748043125	0.010456357997341606
2.0750005e6	0.006710681296881779	0.004959394953815634	0.005542123860888971
2.0850005e6	0.008761114847194199	0.004819547186729433	0.009803482029440336
2.0950005e6	0.005290173894825057	0.0038759689922480624	0.006159648020113137
2.1050005e6	0.004780453257790369	0.00342304060434372	0.004367327667610953
2.1150005e6	0.010142432833805858	0.009990549480221413	0.006426353449439718
2.1250005e6	0.012677670793214123	0.01054562127464466	0.01008711600183402
2.1350005e6	0.015226946537495513	0.009239325439540725	0.013652673125224257
2.1450005e6	0.011699838622915544	0.00959297113143267	0.009055047516585977
2.1550005e6	0.0108359133126935	0.008187134502923977	0.008668730650154801
2.1650005e6	0.008043758043758046	0.00799013299013299	0.008815958815958815
2.1750005e6	0.011836343732895457	0.007320744389709907	0.01264367816091954
2.1850005e6	0.005765720922515347	0.0006222000995520159	0.007151153144184502
2.1950005e6	0.011350629530713467	0.00629530713468142	0.009716393234134556
2.2050005e6	0.01086739780658026	0.0029245596543702227	0.008015952143569293
2.2150005e6	0.008612853376965731	0.006272157076629398	0.007399327333878739
2.2250005e6	0.009208904357914582	0.00939018200275542	0.007947211949822348
2.2350005e6	0.011173988106656435	0.011861372210499392	0.010985357120020462
2.2450005e6	0.011630365827870586	0.012123775287234793	0.009713117642912527
2.2550005e6	0.011945575316048854	0.009892150560674239	0.008470823512606241
2.2650005e6	0.010195728213142815	0.009972464091687132	0.008781722110590163
2.2750005e6	0.01178483178103022	0.011499714883102072	0.008338085281632136
2.2850005e6	0.009161076246122774	0.008475798889129338	0.00815119382529034
2.2950005e6	0.015383701591827038	0.011166547873604181	0.014239328423220085
2.3050005e6	0.007514602612062742	0.008236529500557851	0.008492485397387938
2.3150005e6	0.009995310118419509	0.008969398522687301	0.009543909016297338
2.3250005e6	0.014278652369001443	0.012624534185109134	0.010936192866377672
2.3350005e6	0.010758570386579139	0.004741064916119621	0.012983223924142962
2.3450005e6	0.008419205495818401	0.007205794504181601	0.0077210274790919945
2.3550005e6	0.006817113305124588	0.005641748942172074	0.004513399153737659
2.3650005e6	0.007123128361680477	0.008249745602558511	0.004608227940107574
2.3750005e6	0.013704589949967367	0.010659125516641286	0.009571459647596259
2.3850005e6	0.016721821099077414	0.020356999598876855	0.009205776173285198
2.3950005e6	0.01307576056245482	0.01435705368289638	0.007411787896708062
2.4050005e6	0.014443810248604765	0.006690766108574327	0.0008751902587519026
2.4150005e6	0.013719705621114076	0.0116419236137546	0.007448293363786321
2.4250005e6	0.018004115226337446	0.020041152263374485	0.006567901234567902
2.4350005e6	0.014243433222345546	0.00949562214823036	0.007522505857688988
2.4450005e6	0.01661521310350742	0.008661349798473545	0.010805248263442242
2.4550005e6	0.01241830065359477	0.009436274509803923	0.006503267973856209
2.4650005e6	0.01551690538828803	0.008379616096657898	0.002435934911819156
2.4750005e6	0.024831040308954864	0.00887038377986966	0.0019792420951001686
2.4850005e6	0.015044910179640715	0.01377245508982036	0.008103792415169661
2.4950005e6	0.008422459893048129	0.007754010695187164	0.006345811051693405
2.5050005e6	0.01544674121766633	0.013837117361346435	0.013780639331300127
2.5150005e6	0.014719994516416477	0.013057783261361299	0.014175063403934469
2.5250005e6	0.013673057517658932	0.011301715438950555	0.01256643121426169
2.5350005e6	0.013143432863161752	0.010014044086218477	0.011833669170177688
2.5450005e6	0.011459786145978618	0.008368200836820083	0.010729893072989306
2.5550005e6	0.01195618636223388	0.009616373547259078	0.010408310192327469
2.5650005e6	0.007911232433525428	0.006925487817207562	0.005772924881205136
2.5750005e6	0.012832236039990246	0.009479395269446477	0.010741282613996586
2.5850005e6	0.011814595660749508	0.010650887573964497	0.014974358974358974
2.5950005e6	0.010468778951269223	0.010314372182076462	0.009857328145265886
2.6050005e6	0.008853642161799262	0.00984670471075305	0.006400358061989482
2.6150005e6	0.013072513072513073	0.012064512064512064	0.013154413154413156
2.6250005e6	0.008384606104475814	0.006273374351550248	0.008589697189045726
2.6350005e6	0.010202392774388802	0.009528538326949448	0.007698491511798363
2.6450005e6	0.007487922705314009	0.006956521739130435	0.007394524959742352
2.6550005e6	0.008056622242301031	0.006437768240343347	0.007484376176492734
2.6650005e6	0.01144950106708196	0.009863298148468593	0.00954028955413278
2.6750005e6	0.008887876025524157	0.008963840777879066	0.007687632938316622
2.6850005e6	0.012652296157450798	0.013355201499531398	0.011105904404873477
2.6950005e6	0.01301036598265285	0.012340455539101616	0.01201607785064523
2.7050005e6	0.012668918918918916	0.012789575289575287	0.010349635349635346
2.7150005e6	0.01346868365180467	0.014397558386411892	0.009620488322717623
2.7250005e6	0.01161781480930417	0.010439914695233844	0.006695432227347121
2.7350005e6	0.012519293431658375	0.007545875493054365	0.007957468701766422
2.7450005e6	0.009269753886010363	0.0076101036269430045	0.007772020725388602
2.7550005e6	0.007496251874062968	0.006302404353378865	0.004608806707757232
2.7650005e6	0.009761648101569051	0.008863336926578034	0.006372020601269612
2.7750005e6	0.01257915454389868	0.008471675509156255	0.00905927320440413
2.7850005e6	0.009147788565264292	0.007184466019417476	0.008241639697950378
2.7950005e6	0.008499259895907938	0.00179057441627274	0.009435133457479825
2.8050005e6	0.013576779026217232	0.003932584269662922	0.015905118601747818
2.8150005e6	0.01322570865544945	0.0068212824010914054	0.011232378353797179
2.8250005e6	0.009474969474969475	0.007863247863247864	0.007648351648351648
2.8350005e6	0.003082169322578529	0.0022624434389140274	0.0027805101973899923
2.8450005e6	0.006839319283664786	0.004674977738201246	0.006154150588700901
2.8550005e6	0.012141444114737882	0.009099901088031652	0.009594460929772503
2.8650005e6	0.0074049513704686105	0.007598364279398762	0.00637709991158267
2.8750005e6	0.003355704697986577	0.0	0.0046234153616703955
2.8850005e6	0.001920122887864824	0.0016059209607596707	0.0018712470325373551
2.8950005e6	0.007284192215699065	0.004385011234326303	0.007001522070015221
2.9050005e6	0.00358997861289337	0.004124656278643447	0.0012221203788573176
2.9150005e6	0.015896921017402945	0.018406961178045512	0.006157965194109772
2.9250005e6	0.0033381020505484026	0.004530281354315689	0.0028135431568907963
2.9350005e6	0.0015605493133583022	0.0014186811939620927	0.0019067075246850529
2.9450005e6	0.002593645568357524	0.002294378772008579	0.0026435233677490145
2.9550005e6	0.0104992657856094	0.00986784140969163	0.011195301027900147
2.9650005e6	0.011645808502185141	0.0072506952721493835	0.012157330154946362
2.9750005e6	0.01260233918128655	0.011988304093567251	0.010807017543859652
2.9850005e6	0.007004631540331087	0.005548677030311367	0.005493648828357866
2.9950005e6	0.008246874168661876	0.007182761372705507	0.008486299547752062
3.0050005e6	0.009488573442061814	0.0102184637068358	0.007147890868821103
3.0150005e6	0.0047695770037338246	0.004935808910030177	0.002496036008388318
3.0250005e6	0.008972554539057003	0.00570803033857221	0.005536007506450857
3.0350005e6	0.015942851736209674	0.009083167754754472	0.005544516983631375
3.0450005e6	0.010975609756097564	0.004434589800443459	0.005380635624538064
3.0550005e6	0.013273754764095149	0.006527357953300915	0.008919262277127964
3.0650005e6	0.010260193133047211	0.0015200286123032902	0.008404864091559371
3.0750005e6	0.00872863540809798	0.0018965359656338543	0.009002833379032994
3.0850005e6	0.010606788344540506	0.004029245383712242	0.010075781833706905
3.0950005e6	0.006526865420245913	0.0038740104429846726	0.005322553478187636
3.1050005e6	0.011662158100390743	0.004448452058911934	0.00925758941989781
3.1150005e6	0.011336580086580087	0.008874458874458875	0.009588744588744588
3.1250005e6	0.00843488352814391	0.00750227969825085	0.005023625963690625
3.1350005e6	0.016121815118972416	0.011291850915982312	0.0072646873025900205
3.1450005e6	0.015458077047588219	0.005827128520556815	0.007186791842020072
3.1550005e6	0.011412151067323477	0.006732348111658457	0.004715927750410508
3.1650005e6	0.01174540682414698	0.004155730533683289	0.006439195100612422
3.1750005e6	0.011614331723027373	0.006078904991948471	0.009516908212560385
3.1850005e6	0.01884920634920635	0.00682261208576998	0.014731272626009468
3.1950005e6	0.012701149425287358	0.004339080459770114	0.007666666666666667
3.2050005e6	0.013061399282693646	0.0068786467533857925	0.0025480434666238427
3.2150005e6	0.019544275657650986	0.0029023094973446954	0.0024329998764974683
3.2250005e6	0.015612002376708262	0.004634581105169341	0.004194890077243019
3.2350005e6	0.015287769784172662	0.00856457690990065	0.00892999885805641
3.2450005e6	0.01340665095574758	0.006127258444619009	0.013239067818800732
3.2550005e6	0.014168857727139937	0.0038854805725971366	0.011732398480864737
3.2650005e6	0.01278646228562756	0.005134820660697121	0.01068447412353923
3.2750005e6	0.013576779026217225	0.005396215257244235	0.010023654642223538
3.2850005e6	0.014420238516944147	0.0038965639390719092	0.012858660998937298
3.2950005e6	0.012723502045849449	0.005801244324869683	0.010246062440446162
3.3050005e6	0.01221351900203075	0.0058601682622570345	0.012544241369306644
3.3150005e6	0.010501443948542924	0.005206965957819201	0.013494355473877655
3.3250005e6	0.008083373649411385	0.005724883083373648	0.010562812449604903
3.3350005e6	0.010185797772632043	0.005430587716396516	0.010497298489359357
3.3450005e6	0.011131566028473245	0.0039273441335297005	0.012881688757977416
3.3550005e6	0.011098570353649362	0.005730161486369161	0.011332986050819007
3.3650005e6	0.009956537165158772	0.007628171012950151	0.010324640766365087
3.3750005e6	0.005918644468059984	0.004073680481756996	0.007651434643995749
3.3850005e6	0.008508744371138337	0.007644779558068908	0.009257513875798512
3.3950005e6	0.005119888062074668	0.0019080328181644724	0.005965782611460917
3.4050005e6	0.005549490538573507	0.003820960698689956	0.007350800582241631
3.4150005e6	0.010044301863733575	0.010540788267644362	0.010494958753437212
3.4250005e6	0.00760642865906024	0.007790455158876212	0.007373328425960005
3.4350005e6	0.0068662101465282385	0.007841837861718578	0.0052131654517340404
3.4450005e6	0.008407973305233579	0.006937126800140498	0.00964172813487882
3.4550005e6	0.007104210773935545	0.005504587155963303	0.009240178781463186
3.4650005e6	0.006072523993271991	0.0032403284852082713	0.006084891659246066
3.4750005e6	0.005827314510833881	0.0037480849201138103	0.006762967826657912
3.4850005e6	0.007015065913370998	0.007156308851224106	0.006465787821720025
3.4950005e6	0.008563209119750496	0.007313007474323815	0.007033392482658493
3.5050005e6	0.0029492809782140704	0.001851373460776716	0.0022905364677516574
3.5150005e6	0.009830080044937505	0.00315966858587277	0.005589102654121612
3.5250005e6	0.013013729769048922	0.004000727404982724	0.00645571922167667
3.5350005e6	0.010195710769951951	0.0025391616860033594	0.008430016797531154
3.5450005e6	0.00939988398460159	0.0029794863681906875	0.0086062331909508
3.5550005e6	0.009518010511472887	0.006174422082638978	0.006982010853309405
3.5650005e6	0.008343724023275148	0.005382377389858687	0.007822111388196176
3.5750005e6	0.009273979862215157	0.008214096449390569	0.005103746280216869
3.5850005e6	0.009406070120355832	0.00402930402930403	0.0060596546310832024
3.5950005e6	0.009178593652769134	0.0044337274424393275	0.005196017423771001
3.6050005e6	0.010351047219081462	0.003526624670220212	0.005621062833144887
3.6150005e6	0.015218549014788413	0.0029699725533570928	0.006136577772315759
3.6250005e6	0.00752512904102146	0.004292311871773975	0.0027818527574028787
3.6350005e6	0.009247171453437772	0.005765883376849434	0.0012619669277632722
3.6450005e6	0.005830467932426371	0.004360392684506902	0.002900284048437734
3.6550005e6	0.004020404634272868	0.0008646031471554556	0.00533748342843968
3.6650005e6	0.006255301102629346	0.003120077547558464	0.007924391130498
3.6750005e6	0.007943618228513409	0.003523860717911963	0.009305381353401422
3.6850005e6	0.008378882250752088	0.003919325452311343	0.00752510486843778
3.6950005e6	0.006875056260689529	0.0031731028895490144	0.006193176703573679
3.7050005e6	0.009552378520976937	0.0062122372564037106	0.0076929623010807595
3.7150005e6	0.011792970895112576	0.004036243822075782	0.007501372872048327
3.7250005e6	0.00961708720672864	0.0043603364320495795	0.004957945993802568
3.7350005e6	0.006193203037470434	0.002033279389186273	0.0035769119050583016
3.7450005e6	0.005810331608203948	0.0039055012459267777	0.0027410389112516773
3.7550005e6	0.006895869077471295	0.004245303770181691	0.0028419339228366544
3.7650005e6	0.01556563541908971	0.0032565712956501513	0.0016205319066449563
3.7750005e6	0.015107133170599406	0.003363167887171141	0.0017249796582587472
3.7850005e6	0.013551401869158876	0.0030303030303030303	0.0011781365052393091
3.7950005e6	0.014709172259507833	0.0050335570469798654	0.0010961968680089486
3.8050005e6	0.017037105069801616	0.006092334068087191	0.0031471956894440364
3.8150005e6	0.01610465363818282	0.005875590752331077	0.0012687869885468557
3.8250005e6	0.016701409569188006	0.005658129839189994	0.0039706174310105225
3.8350005e6	0.018819982773471147	0.005885730691932242	0.0018719494688486937
3.8450005e6	0.016759894906348	0.003432494279176202	0.0005593694380879734
3.8550005e6	0.024339332036316483	0.002553501945525292	0.0005188067444876783
3.8650005e6	0.021076822061720287	0.0035018603633180123	0.0004902604508645217
3.8750005e6	0.018411794658149325	0.002059899088089617	0.0005184465120585104
3.8850005e6	0.018194478081860015	0.0031686445467021874	0.0013643335755227253
3.8950005e6	0.01869383275022295	0.0030870549495781024	0.0007683336763394388
3.9050005e6	0.01384668692361	0.0018657710965403274	0.0010554933631856708
3.9150005e6	0.009612310151878498	0.002038369304556355	0.0009592326139088727
3.9250005e6	0.010391826810679383	0.002267732734838921	0.0017767802870902883
3.9350005e6	0.010331284153005466	0.0037568306010928964	0.0027550091074681235
3.9450005e6	0.006938055811100889	0.0033731984053971173	0.0014412756823060412
3.9550005e6	0.011453396524486572	0.005581885202738283	0.0070984728804634025
3.9650005e6	0.01455295058765614	0.0024921543289643713	0.004381268844994154
3.9750005e6	0.018867924528301886	0.0	0.015094339622641508
3.9850005e6	0.025641025641025644	0.014957264957264958	0.031196581196581197
3.9950005e6	NaN	NaN	NaN
4.0050005e6	NaN	NaN	NaN
4.0150005e6	NaN	NaN	NaN
4.0250005e6	NaN	NaN	NaN
4.0350005e6	0.003913322819928742	0.0034752642953098534	0.004205361836341335
4.0450005e6	0.006339869281045751	0.004923747276688453	0.0061350762527233125
4.0550005e6	0.006607318218692625	0.005102258656761026	0.007343836727722985
4.0650005e6	0.0054607335162044105	0.00347963019404653	0.0061972975718784925
4.0750005e6	0.006785179792096426	0.0037616794078388547	0.008081543502002185
4.0850005e6	0.006837961044343141	0.006561679790026247	0.006603121978173781
4.0950005e6	0.00596130773845231	0.004349130173965207	0.0065686862627474495
4.1050005e6	0.004897854716366514	0.0045837405184047655	0.005016520080040951
4.1150005e6	0.00593026579022578	0.0036200819281699535	0.008364294560350576
4.1250005e6	0.00823424328699827	0.00650365656227321	0.009066041422430638
4.1350005e6	0.006932600593771713	0.006285136756995768	0.0056724148821931655
4.1450005e6	0.012422075540887423	0.006646497983131647	0.005702236890355702
4.1550005e6	0.014854070660522274	0.0034101382488479263	0.007668202764976958
4.1650005e6	0.014876291888506107	0.006394195636287713	0.007704353272784215
4.1750005e6	0.011497570597007746	0.010174628373502671	0.011083850483475247
4.1850005e6	0.011965683323299219	0.0009532410194661851	0.00951234196267309
4.1950005e6	0.00965073529411765	0.006472120098039216	0.00814950980392157
4.2050005e6	0.011048425011753646	0.00403541764613697	0.009496944052656324
4.2150005e6	0.013799343965614747	0.005627191494174868	0.00903743920370999
4.2250005e6	0.010359675785207701	0.006560283687943262	0.006545086119554204
4.2350005e6	0.016919617762788088	0.007700955593029792	0.0011467116357504216
4.2450005e6	0.0134664850960811	0.004387955817824179	0.003994552882433045
4.2550005e6	0.01641783762685402	0.004683840749414521	0.009445745511319282
4.2650005e6	0.011030774935113084	0.0030774935113088617	0.01149425287356322
4.2750005e6	0.014621304171729447	0.005062778452814905	0.011356824625354393
4.2850005e6	0.015558606262665883	0.008236909197881937	0.006890239916323463
4.2950005e6	0.012512730976284012	0.0031281827440710025	0.005616179252146079
4.3050005e6	0.016127054206524404	0.010546970811871476	0.011773362766740252
4.3150005e6	0.013011006289308178	0.005974842767295597	0.010125786163522011
4.3250005e6	0.014806415565634654	0.009169788996253205	0.007099191480970223
4.3350005e6	0.009527674706246133	0.007459802102659246	0.010868893011750154
4.3450005e6	0.013705604431410875	0.008471814923427827	0.008357771260997066
4.3550005e6	0.01608242241487624	0.00901495162708883	0.010265108681995224
4.3650005e6	0.012511922796386693	0.00774280424171015	0.0073051674802221845
4.3750005e6	0.011979597463468434	0.008464295561069755	0.007763992280121313
4.3850005e6	0.015066026410564225	0.0108843537414966	0.006114445778311325
4.3950005e6	0.009539236861051114	0.007559395248380129	0.0045476361891048705
4.4050005e6	0.0062069883274400205	0.006083418881411354	0.005840082126154898
4.4150005e6	0.013728537596210776	0.011471284783895795	0.014476021314387211
4.4250005e6	0.005927475592747558	0.003312412831241283	0.007949790794979079
4.4350005e6	0.009789225038611795	0.010902153175252114	0.006613972926319614
4.4450005e6	0.011508515815085161	0.00851581508515815	0.010588807785888079
4.4550005e6	0.011052116282572676	0.005761409850881157	0.01119144449465281
4.4650005e6	0.010584173707640592	0.010129917325338422	0.010520577814118286
4.4750005e6	0.008953900709219859	0.008924349881796691	0.009385342789598109
4.4850005e6	0.010998524069028154	0.011495231607629428	0.010093097184377838
4.4950005e6	0.009019251174776413	0.010004547521600727	0.008185538881309686
4.5050005e6	0.008915336995378848	0.008980730665271601	0.007097392972360275
4.5150005e6	0.012166962699822379	0.007726465364120783	0.012468916518650088
4.5250005e6	0.009983700081499592	0.008027709861450693	0.010057049714751427
4.5350005e6	0.00859822824387702	0.0074691679694285215	0.004029876671877713
4.5450005e6	0.017657600674678475	0.006325110689437065	0.006746784735399537
4.5550005e6	0.012707599396074486	0.003606777386344573	0.005703740983056534
4.5650005e6	0.012013864410762543	0.00481729526495124	0.008788626483374458
4.5750005e6	0.01624700239808154	0.00891286970423661	0.00709832134292566
4.5850005e6	0.016054042227327425	0.011705502680231924	0.01234000656383328
4.5950005e6	0.011436696340257173	0.011003956478733928	0.011292449719749421
4.6050005e6	0.011613030213561656	0.01072729062100187	0.009231374864678673
4.6150005e6	0.010116492949110977	0.00674432863274065	0.0082158185162477
4.6250005e6	0.008954154727793697	0.0075612862145813435	0.007895574657752308
4.6350005e6	0.00893042575285566	0.004880581516095535	0.009996538594669434
4.6450005e6	0.012522325052768306	0.006007468744926124	0.01422308816366293
4.6550005e6	0.00879473182566502	0.002339485313231089	0.010657655315830517
4.6650005e6	0.011974474474474474	0.005405405405405406	0.012702702702702705
4.6750005e6	0.01089836223506744	0.009593770070648685	0.009200385356454722
4.6850005e6	0.01690741956664478	0.017509301816590064	0.011818778726198294
4.6950005e6	0.016264670548008505	0.011967470658903983	0.016560391830699565
4.7050005e6	0.008054910368649871	0.0057769042939670055	0.006443928294919896
4.7150005e6	0.008120709089046009	0.004098780612767701	0.00370939645455477
4.7250005e6	0.012696214219759928	0.0072093188436678736	0.008906882591093119
4.7350005e6	0.010527466122686872	0.010223905969206857	0.007615717130506582
4.7450005e6	0.012401630129286113	0.012612422709387297	0.009302979201798765
4.7550005e6	0.010851438917476653	0.010863350485991996	0.008376214979988562
4.7650005e6	0.008563340410474166	0.006581740976645435	0.00870488322717622
4.7750005e6	0.014570655848546313	0.011561866125760649	0.013711967545638944
4.7850005e6	0.01272343594836147	0.010882158225753063	0.012677921218139687
4.7950005e6	0.010561497326203208	0.009581105169340463	0.009108734402852049
4.8050005e6	0.009419425390197833	0.00899691818272194	0.00578586340590516
4.8150005e6	0.009216860396853354	0.006222848420805448	0.00850064576728895
4.8250005e6	0.010913102511880516	0.011744738628649014	0.007983706720977595
4.8350005e6	0.011996519144704126	0.012638819824299685	0.009000497265042267
4.8450005e6	0.01290883785664579	0.00967292971468337	0.013945720250521921
4.8550005e6	0.007609049479166667	0.002197265625	0.004622395833333333
4.8650005e6	0.01227959697732998	0.003008676182479709	0.005947383151413378
4.8750005e6	0.009322738132336137	0.00628440843461099	0.006585644541393996
4.8850005e6	0.009220679012345679	0.004976851851851851	0.007824074074074075
4.8950005e6	0.008217826547309652	0.004259312734623159	0.009384926364423908
4.9050005e6	0.008544320385804894	0.004167321905960057	0.00997012108822142
4.9150005e6	0.014148326243758091	0.003637260341532581	0.01025830713272918
4.9250005e6	0.009136324012606448	0.00995775497887749	0.008569704284852145
4.9350005e6	0.011118636414945253	0.01109041652556722	0.012010384919291116
4.9450005e6	0.009522119706647741	0.006978944878164182	0.010267329074994086
4.9550005e6	0.010272555279649992	0.008543218635449922	0.010251862362539907
4.9650005e6	0.01707291988069526	0.007713668620796051	0.002962048750385683
4.9750005e6	0.014257939079714843	0.005184705119896306	0.008698783034492693
4.9850005e6	0.008212778782399037	0.0011678722121760095	0.008604581072935503
4.9950005e6	0.013263397033275422	0.0033409060537217695	0.008196356185130742
5.0050005e6	0.013626975574712643	0.0034348060344827585	0.006546336206896552
5.0150005e6	0.0117183616661696	0.003056963912913808	0.001630380753554031
5.0250005e6	0.009552263928631545	0.004797172193233462	0.0026707063906188638
5.0350005e6	0.012768629639966505	0.004977207182063448	0.00890315378174714
5.0450005e6	0.009439400489984146	0.005152039198731805	0.006254503530768121
5.0550005e6	0.011470550328650596	0.004747175323280491	0.008377368217553808
5.0650005e6	0.005245683930942896	0.003154050464807437	0.005006640106241701
5.0750005e6	0.008921619517259278	0.005039363266718574	0.00943853274504715
5.0850005e6	0.006415597400433261	0.002999500083319447	0.003799366772204633
5.0950005e6	0.011764561558467052	0.0024044359389567686	0.0011874969331174246
5.1050005e6	0.014163494207703959	0.0012689835850833028	0.00012280486307257764
5.1150005e6	0.01356481481481482	0.0044444444444444444	0.00032407407407407406
5.1250005e6	0.010163017529500036	0.0029329513675738356	0.008512379783098016
5.1350005e6	0.010525264629518674	0.004553624925104854	0.008308368284401839
5.1450005e6	0.01384807922516052	0.004788333877462182	0.005735118075960387
5.1550005e6	0.019850504195754883	0.012904590649460547	0.008320992877794232
5.1650005e6	0.015899992446559413	0.005438477226376615	0.006299569453886244
5.1750005e6	0.01517158161163106	0.004532344458178822	0.007934545882629937
5.1850005e6	0.014473104056437392	0.0023148148148148147	0.008562610229276894
5.1950005e6	0.02081530622055572	0.006682049802903568	0.008460724930295165
5.2050005e6	0.010887071795824816	0.004243325280307254	0.004051291581490429
5.2150005e6	0.010156833457804335	0.004182225541448843	0.00879263131690316
5.2250005e6	0.013906996957844418	0.0045632333767926985	0.012284513979429233
5.2350005e6	0.014962152153787508	0.0032674399607907204	0.008135925502368893
5.2450005e6	0.012748202388020317	0.003067484662576687	0.0013853156540668912
5.2550005e6	0.01001711870753758	0.00446691274808752	0.005884555716043439
5.2650005e6	0.013520792932557639	0.003124326653738418	0.00541909071320836
5.2750005e6	0.011498147646155235	0.0034788108791903856	0.0028914791723140872
5.2850005e6	0.010860165827356426	0.0026450989368736965	0.006307543618698815
5.2950005e6	0.01149425287356322	0.005776152327876465	0.011482642517125276
5.3050005e6	0.008388502235047814	0.004017427714592883	0.00947207604820913
5.3150005e6	0.0116242193598751	0.0016100702576112413	0.0066647150663544106
5.3250005e6	0.010261033831358408	0.008887171561051005	0.008655332302936632
5.3350005e6	0.009654471544715448	0.005081300813008131	0.006639566395663956
5.3450005e6	0.010923185341789994	0.007634484378670425	0.006906272022551092
5.3550005e6	0.009375	0.013541666666666667	0.00625
5.3650005e6	0.008556547619047618	0.003429089026915114	0.009989648033126295
5.3750005e6	0.00929444196095962	0.004880047682908658	0.011682312621069887
5.3850005e6	0.011669995007488769	0.004534864370111499	0.009036445332001996
5.3950005e6	0.013307847663012117	0.007140796306982111	0.01006924408540104
5.4050005e6	0.014056224899598393	0.004968592317989909	0.009350221398414167
5.4150005e6	0.01581581581581581	0.004904904904904904	0.012292292292292293
5.4250005e6	0.012840762840762842	0.006171756171756172	0.008646308646308646
5.4350005e6	0.010840356663002322	0.009344082081348478	0.009673873213631369
5.4450005e6	0.006876613899180419	0.0033400696081733465	0.0077579431907488505
5.4550005e6	0.008329385757145112	0.006237170377388284	0.007610926890888995
5.4650005e6	0.009062927496580027	0.0068114455084359316	0.009097127222982218
5.4750005e6	0.011689124512186145	0.009240851189161329	0.01132464472424711
5.4850005e6	0.01450836289913837	0.011319479641831389	0.011877006251055923
5.4950005e6	0.013944892473118276	0.008904569892473117	0.01286962365591398
5.5050005e6	0.013168012302960394	0.0057670126874279125	0.00922722029988466
5.5150005e6	0.0036544379656624558	0.00344185293164885	0.002826368642695173
5.5250005e6	0.005422421922671548	0.0044655239363177454	0.005181117213069284
5.5350005e6	0.007868963188112124	0.003850050658561297	0.005011820330969266
5.5450005e6	0.013960113960113957	0.0074358974358974365	0.009925925925925925
5.5550005e6	0.01241235550502179	0.005779799128292591	0.005975617459415073
5.5650005e6	0.011833772477233854	0.0060555632598345115	0.0014422410206628765
5.5750005e6	0.012172091745639336	0.008309298173327838	0.004353797555280868
5.5850005e6	0.007267819135129523	0.005814255308103619	0.005814255308103619
5.5950005e6	0.009749670619235835	0.00469038208168643	0.005681159420289854
5.6050005e6	0.014448410674825767	0.01062383137854836	0.008680378491699246
5.6150005e6	0.017021780303030306	0.006392045454545456	0.008020833333333333
5.6250005e6	0.009349173553719009	0.004683195592286502	0.008801652892561984
5.6350005e6	0.008056694440770621	0.005731164308072125	0.007071375038575145
5.6450005e6	0.008981602201941186	0.007641605099232218	0.009169926119078662
5.6550005e6	0.005956298538896934	0.003948927208108464	0.005309113246456935
5.6650005e6	0.011451495258935082	0.00926331145149526	0.009277899343544858
5.6750005e6	0.006946247727862893	0.001449839868432442	0.006526443348048126
5.6850005e6	0.006192784060312332	0.004281098546042003	0.006063543349488421
5.6950005e6	0.015065522332964189	0.009736064968623108	0.013898117386489479
5.7050005e6	0.016102633831898073	0.009165533564989675	0.005791408571284686
5.7150005e6	0.013813328799727983	0.003938569647512185	0.002278136688201292
5.7250005e6	0.014175074605655815	0.0045710766898773144	0.0025579081995168395
5.7350005e6	0.013880694854146183	0.0038348082595870206	0.0029760734185512953
5.7450005e6	0.017810242941562707	0.004541475158678047	0.002637338586123879
5.7550005e6	0.01254596582305862	0.005326627730910665	0.005267142548128921
5.7650005e6	0.015535641339869281	0.004467933006535948	0.0015829248366013072
5.7750005e6	0.01168713700847377	0.0029753403789393503	0.0008092925830715034
5.7850005e6	0.017377212665170786	0.005435053602592869	0.0009573672400897532
5.7950005e6	0.014121338912133892	0.006674636381749352	0.0028890217174736004
5.8050005e6	0.01498031783058755	0.006633620061233417	0.0081741750498129
5.8150005e6	0.013215623327982885	0.0035313001605136434	0.0011985018726591759
5.8250005e6	0.021575061525840853	0.0031719989062072742	0.0009734755263877494
5.8350005e6	0.009870705775498211	0.003659774536517604	0.01021531228295133
5.8450005e6	0.01010928961748634	0.004080145719489982	0.011293260473588343
5.8550005e6	0.015338136184057638	0.005926098071113176	0.006460608877527305
5.8650005e6	0.012364160567753383	0.004472536408664153	0.002321283359207511
5.8750005e6	0.016870031429099642	0.006378258458125345	0.004289147716768349
5.8850005e6	0.012691377921031427	0.0056406124093473	0.009830781627719583
5.8950005e6	0.011226129703157494	0.003994138778597088	0.009009264511249764
5.9050005e6	0.007705986959098993	0.0021240861489824144	0.008051768425212406
5.9150005e6	0.009097918272937546	0.004831662811616551	0.009108198406579286
5.9250005e6	0.008096172718351323	0.00920019627085378	0.007834478246647038
5.9350005e6	0.008283192940232652	0.009586843160850381	0.00816686722823907
5.9450005e6	0.008744783607633515	0.003985558212594364	0.00397618042856473
5.9550005e6	0.009588102925349772	0.004255943645435867	0.0009783778495254867
5.9650005e6	0.008500283706516521	0.006088778316092706	0.00508052900353542
5.9750005e6	0.0025669922364137247	0.0016278487352867517	0.0024042073628850486
5.9850005e6	0.011822948482997352	0.004021584198737527	0.006342903685603747
5.9950005e6	0.0092954459100038	0.0023068989849644467	0.004222982141887858
6.0050005e6	0.013201040253279056	0.00576662143826323	0.00437584803256445
6.0150005e6	0.010431235431235433	0.006818181818181818	0.007715617715617713
6.0250005e6	0.013597552776657253	0.009244318945811484	0.005997041817937342
6.0350005e6	0.009418172965735497	0.008642200718154707	0.006633801959710304
6.0450005e6	0.008781599059376836	0.00631981187536743	0.0044532627865961185
6.0550005e6	0.00664442102798267	0.0072883737267298914	0.002728017796510947
6.0650005e6	0.009799786288735166	0.009673246724031269	0.005241549969068106
6.0750005e6	0.007090169146636144	0.005723006486074018	0.0030522701259061424
6.0850005e6	0.00816673200052267	0.007774728864497582	0.0030576244609956883
6.0950005e6	0.0069047250991910135	0.006956252898438708	0.00605966919152883
6.1050005e6	0.0057755775577557735	0.0037128712871287127	0.008280828082808282
6.1150005e6	0.011523861171366596	0.0028320077127018555	0.004495059050373585
6.1250005e6	0.015194324103723235	0.00423808626860049	0.007911094368054249
6.1350005e6	0.01391916439600363	0.008356039963669392	0.004250681198910081
6.1450005e6	0.02026230474506337	0.007036545829649278	0.0023725316828765108
6.1550005e6	0.013437456029266917	0.0034121288870128043	0.001027156324750246
6.1650005e6	0.00949228978760547	0.002691300552807681	0.0054116962467267975
6.1750005e6	0.010023174971031288	0.002124372344534569	0.0010660486674391658
6.1850005e6	0.017693059628543496	0.009188660801564026	0.00019550342130987292
6.1950005e6	0.00989324498435487	0.00533775078225658	0.004675133443769557
6.2050005e6	0.013518138261464746	0.007742984257357973	0.003969883641341546
6.2150005e6	0.013592592592592592	0.0076296296296296294	0.0018666666666666666
6.2250005e6	0.015969802555168413	0.004645760743321719	0.0017421602787456446
6.2350005e6	0.013151174668028601	0.004170922710248552	0.004800817160367722
6.2450005e6	0.010869565217391304	0.007707129094412332	0.007740638351344558
6.2550005e6	0.004273071206593703	0.0039521686258613695	0.004323740035130388
6.2650005e6	0.009580415784617055	0.009064756011507354	0.004288118113228031
6.2750005e6	0.014485981308411215	0.011137071651090341	0.0014018691588785048
6.2850005e6	0.019026500219010076	0.01653526062198861	0.004117389399912396
6.2950005e6	0.01182713208029664	0.008598644674594041	0.0018539828666410943
6.3050005e6	0.012751322751322755	0.011957671957671959	0.0019470899470899468
6.3150005e6	0.010521569216894634	0.009068590610752042	0.005350969487449272
6.3250005e6	0.01076548246359567	0.006317638393110091	0.010584169074735113
6.3350005e6	0.017358688066992322	0.012095836240986277	0.006908583391486393
6.3450005e6	0.007442489851150199	0.002706359945872801	0.0
6.3550005e6	0.01889338731443995	0.005988529014844805	0.004841430499325236
6.3650005e6	0.021674458138546532	0.005949851253718657	0.00883977900552486
6.3750005e6	0.013342082239720035	0.0016039661708953047	0.001691455234762321
6.3850005e6	0.009250424088210349	0.006255301102629347	0.008163698049194234
6.3950005e6	0.01311216429699842	0.0074249605055292265	0.011848341232227489
6.4050005e6	0.009398049012610038	0.007851534618129907	0.00861289555079705
6.4150005e6	0.009382832080200501	0.006015037593984963	0.009172932330827067
6.4250005e6	0.013936864325465356	0.0051813471502590676	0.011456534254461716
6.4350005e6	0.01056020341207349	0.0023786089238845144	0.008858267716535433
6.4450005e6	0.00875748502994012	0.0038423153692614775	0.006726546906187624
6.4550005e6	0.014108409321175276	0.010081053698074974	0.011225937183383992
6.4650005e6	0.012509850275807725	0.010007880220646179	0.008463356973995273
6.4750005e6	0.017634092578986047	0.003979916727896156	0.005584129316678913
6.4850005e6	0.01342190889370933	0.009369727645215714	0.006519643287539166
6.4950005e6	0.013051011133833218	0.006958645762326745	0.010906612133605997
6.5050005e6	0.008828094683740786	0.0066399344629845215	0.005605139481740181
6.5150005e6	0.008937007874015747	0.00863517060367454	0.004713910761154854
6.5250005e6	0.007592824363788068	0.003254067584480601	0.003771380892782645
6.5350005e6	0.010383597883597882	0.006812169312169314	0.003849206349206349
6.5450005e6	0.012376379123077803	0.005459326587777968	0.007854570399588404
6.5550005e6	0.011202410298548343	0.012927964941112024	0.006880306765269789
6.5650005e6	0.01046812514702423	0.010409315455187015	0.009174311926605505
6.5750005e6	0.007213999813832264	0.007027832076701108	0.007558410127524901
6.5850005e6	0.008285379369138961	0.005488064791133844	0.007310315430520034
6.5950005e6	0.00909494232475599	0.005501330967169476	0.008766637089618454
6.6050005e6	0.011463923673225998	0.005277280858676208	0.008694096601073344
6.6150005e6	0.0052195824334053285	0.0022233515436412142	0.0015754033794943463
6.6250005e6	0.010254749568221071	0.009283246977547495	0.009153713298791019
6.6350005e6	0.008156028368794324	0.0020390070921985815	0.0055673758865248234
6.6450005e6	0.007945238968341277	0.005683901723505684	0.008275271971641608
6.6550005e6	0.007268498328245383	0.006323593545573485	0.006294519552260503
6.6650005e6	0.007558139534883722	0.007122093023255814	0.006686046511627908
6.6750005e6	0.006451093951093949	0.006660231660231661	0.006473616473616473
6.6850005e6	0.00836777696733933	0.009806305211119215	0.005365102520463571
6.6950005e6	0.010073798328108674	0.01090647857889237	0.00903866248693835
6.7050005e6	0.007811134417059956	0.007865757734661772	0.006301345918545708
6.7150005e6	0.011934499028587288	0.011495050420945509	0.008169118327319825
6.7250005e6	0.011977509017610863	0.008784213876511775	0.0018162529174623383
6.7350005e6	0.013432974810262142	0.006425478418773572	0.00441402430507054
6.7450005e6	0.016183270281630937	0.008028583438419504	0.002555695670449769
6.7550005e6	0.01607294317217981	0.008481764206955046	0.0005597964376590331
6.7650005e6	0.00982537054556922	0.00510485651214128	0.00478555660674866
6.7750005e6	0.009045525327470914	0.003984611156911239	0.006723458825684712
6.7850005e6	0.010450616409239053	0.0062349440272070275	0.007803126918898494
6.7950005e6	0.010677044354637531	0.0055380930998353535	0.007443995409868782
6.8050005e6	0.007887655566767576	0.006222670702993608	0.004803229061553986
6.8150005e6	0.010408432147562584	0.007061923583662714	0.008031620553359682
6.8250005e6	0.007117520769158965	0.007794268645570803	0.0023149444600018667
6.8350005e6	0.00843421107367195	0.00734223553392404	0.0029784932817504893
6.8450005e6	0.006858072765314424	0.003952109729164245	0.002704482932310434
6.8550005e6	0.012633657216380498	0.007365011757398288	0.0065575225165269094
6.8650005e6	0.013985102420856611	0.005623836126629422	0.0059590316573556795
6.8750005e6	0.018989585037352093	0.003080865914171983	0.002682807132340913
6.8850005e6	0.017698480940097447	0.007480653482373172	0.0013986815706506159
6.8950005e6	0.01614560925474449	0.010660165399875713	0.0031359051579903435
6.9050005e6	0.013787085514834206	0.007678883071553229	0.004657192720019946
6.9150005e6	0.010922787193973632	0.008145009416195855	0.003935969868173258
6.9250005e6	0.020239660967411952	0.006137658921525647	0.006824492181791612
6.9350005e6	0.01665651025797278	0.003503960999390616	0.006723542555352427
6.9450005e6	0.013090375955597445	0.005864488428107655	0.0034139700492198132
6.9550005e6	0.019140989729225028	0.005929038281979459	0.012549019607843137
6.9650005e6	0.016666666666666663	0.007098321342925659	0.013007194244604316
6.9750005e6	0.010932577189666039	0.005734089477000631	0.010031505986137366
6.9850005e6	0.013425582736183182	0.01144880981797216	0.012239518985256567
6.9950005e6	0.015398009950248759	0.005945273631840796	0.0044378109452736314
7.0050005e6	0.012311345303148586	0.011319281811085088	0.009731980223783502
7.0150005e6	0.006696428571428573	0.006083683473389355	0.005217086834733893
7.0250005e6	0.014712992264416315	0.006153305203938115	0.005502812939521801
7.0350005e6	0.012672061011904762	0.010323660714285714	0.00988653273809524
7.0450005e6	0.016650099403578526	0.0040865915617406675	0.006991385023194168
7.0550005e6	0.013117283950617281	0.006863222871994801	0.010558804418453539
7.0650005e6	0.011368049083566327	0.002562907735321528	0.0009009009009009009
7.0750005e6	0.011787351847045593	0.0037200449865905354	0.0058569080370274255
7.0850005e6	0.015298670950781358	0.005768949905067913	0.0022783700890901125
7.0950005e6	0.011453589243114291	0.005991108219475168	0.0034808067664281067
7.1050005e6	0.007054736245036868	0.004915863112119494	0.005218377765173
7.1150005e6	0.011792999536393138	0.011648122392211406	0.009133055169216505
7.1250005e6	0.007079924480805539	0.005663939584644431	0.00750996433815817
7.1350005e6	0.012021857923497269	0.008934426229508198	0.00709289617486339
7.1450005e6	0.010367298578199052	0.0070102685624012645	0.004344391785150078
7.1550005e6	0.01174960505529226	0.006319115323854659	0.0015402843601895733
7.1650005e6	0.01712946267580238	0.006070441158793124	0.002716672677004448
7.1750005e6	0.009793784823941642	0.001953012809466368	0.0051467631684760755
7.1850005e6	0.014584195283409186	0.003447800303406427	0.007171424631085368
7.1950005e6	0.017938790560471974	0.004129793510324484	0.00957227138643068
7.2050005e6	0.012976552711652047	0.005130958773342879	0.0062526102261201595
7.2150005e6	0.015466620062915062	0.010806244902714668	0.006431317721076546
7.2250005e6	0.013689549829961381	0.006542163813476282	0.01042134993371376
7.2350005e6	0.01526939769238912	0.007621467132422992	0.011580395892876044
7.2450005e6	0.012094216686847717	0.007899440696534624	0.010344231101885488
7.2550005e6	0.013219544846050873	0.008079938802830368	0.01047045324153758
7.2650005e6	0.008497996407351112	0.005319883929805168	0.0063193772741928075
7.2750005e6	0.013093378460470364	0.007441638462206023	0.011455350169226766
7.2850005e6	0.014110586132039332	0.007193632145745542	0.012344102498616607
7.2950005e6	0.009959130512889608	0.007747237941255727	0.008910446420551514
7.3050005e6	0.008162785227005412	0.008844977652317102	0.006473770877440602
7.3150005e6	0.007093995439574363	0.006756186132927962	0.004627987501055654
7.3250005e6	0.009818858980870157	0.0026451667513120026	0.005121042830540037
7.3350005e6	0.010773034614996471	0.006408315672620849	0.0038550812392774245
7.3450005e6	0.008493614013832097	0.004593871472562977	0.0068756625776162355
7.3550005e6	0.008790436005625877	0.006938584153774026	0.007651195499296766
7.3650005e6	0.009430505259527504	0.005173305742369375	0.004285221589929298
7.3750005e6	0.00911144112369284	0.007920301961512282	0.008910339706701317
7.3850005e6	0.008480622295866701	0.006328822608855748	0.007355242566510173
7.3950005e6	0.0074994915598942434	0.006533455358958715	0.005470815537929632
7.4050005e6	0.008582821562606618	0.003944899351757079	0.004119754350051177
7.4150005e6	0.010210858376224473	0.00506392163373734	0.0061320493663180025
7.4250005e6	0.013454801874346027	0.006232655475183113	0.007133433419771623
7.4350005e6	0.009727794314309134	0.006470816617057072	0.007635563608127346
7.4450005e6	0.005982246236974142	0.0048565547407693295	0.005544834684163128
7.4550005e6	0.010620915032679737	0.0038471084636386202	0.008322991643914951
7.4650005e6	0.009099616858237548	0.003538739889314602	0.01165389527458493
7.4750005e6	0.002260026298487837	0.0018628095551172475	0.002684637300021915
7.4850005e6	0.0016097937150568724	0.000578368999421631	0.002282629651050704
7.4950005e6	0.0012271560187282887	0.0005097417308563662	0.0019030357951971
7.5050005e6	0.001736697833352109	0.001126506702714881	0.002215463182005933
7.5150005e6	0.0013544509036263694	0.0008700122592636533	0.0016688416973148258
7.5250005e6	0.0018705411519053415	0.0009860216924772343	0.002273650020300446
7.5350005e6	0.001654078107617542	0.0011417530300368874	0.001697991685695884
7.5450005e6	0.0022854728432050394	0.0009986940155181686	0.002396865637243604
7.5550005e6	0.0033252371038630583	0.001715629578224998	0.0033387308196468506
7.5650005e6	0.004197666382079115	0.004411107045574664	0.0027320404927430176
7.5750005e6	0.0021672889575554697	0.0026608300072958244	0.0013475816488562721
7.5850005e6	0.006246225845410629	0.005963164251207729	0.006627415458937199
7.5950005e6	0.00570633263743911	0.004418928322894919	0.007000695894224076
7.6050005e6	0.00400353904003539	0.00455651404556514	0.0039902676399026765
7.6150005e6	0.01106603125536665	0.00905890434483943	0.009831701871887342
7.6250005e6	0.007033196688369103	0.006068643999678482	0.005160356884494815
7.6350005e6	0.00856223707003217	0.006260826528087107	0.006899282355852512
7.6450005e6	0.006498215082552432	0.0029283801874163324	0.0070281124497991974
7.6550005e6	0.00837269214255045	0.0052001335814131	0.007375602309050141
7.6650005e6	0.001934073326606121	0.001849983181971073	0.0020854355869492094
7.6750005e6	0.008449448453180727	0.0060131044206684905	0.006552210334245666
7.6850005e6	0.005345429764034415	0.0041102308544169	0.004105971547832012
7.6950005e6	0.00807747610589529	0.004398206884885393	0.003095660999746258
7.7050005e6	0.010622242860459716	0.004140546397337667	0.001199597554368857
7.7150005e6	0.00645287446226046	0.0031069395559031854	0.0026332942250032595
7.7250005e6	0.00942276979237965	0.008829568788501026	0.0033949349760438053
7.7350005e6	0.008909030354933867	0.007683889999048434	0.001646208012180036
7.7450005e6	0.013626430132407767	0.0030530916570253243	0.002558169430518062
7.7550005e6	0.01492974238875878	0.0026346604215456673	0.0024199843871975024
7.7650005e6	0.011939571150097467	0.004670240415854451	0.004865172189733593
7.7750005e6	0.010614239859935806	0.0041095224199980546	0.008199591479428071
7.7850005e6	0.013034156799688156	0.0028748233689031813	0.010164206012766165
7.7950005e6	0.01511216709028622	0.0023759531439938113	0.011721368843702803
7.8050005e6	0.00967714672075727	0.0019227518593644356	0.007293779580797837
7.8150005e6	0.010631042644522005	0.0014843342560276005	0.005239298752356883
7.8250005e6	0.01417368155982445	0.0019785596086049355	0.008173249874091662
7.8350005e6	0.01585144927536232	0.0024619100706057225	0.009392419175027871
7.8450005e6	0.011917550691553647	0.003357056532832013	0.005783089387225282
7.8550005e6	0.015924175142052237	0.003199159623740629	0.0034092536885832973
7.8650005e6	0.015783021759117378	0.0037797527837368475	0.0021861272857288793
7.8750005e6	0.016352603621418323	0.003819161723081695	0.002721879725485634
7.8850005e6	0.008102053877930991	0.006400186187234538	0.0010007563856403096
7.8950005e6	0.01001737278637077	0.0028861241874019276	0.0050212956736157815
7.9050005e6	0.008805596385214219	0.003946867004191845	0.004246284501061571
7.9150005e6	0.006234971760890231	0.002460437286808701	0.0058826818766426195
7.9250005e6	0.005224660397074191	0.003676612872015171	0.005727775842718372
7.9350005e6	0.009916219400445084	0.005083562420910241	0.0048348387659815865
7.9450005e6	0.007165871621056154	0.0019666917733701566	0.0027617373838814963
7.9550005e6	0.005446019790282085	0.0045045045045045045	0.004681730911239108
7.9650005e6	0.0159605582017214	0.0062672348959639	0.011481574329405865
7.9750005e6	0.013547791998155192	0.008503401360544218	0.008635996771589992
7.9850005e6	0.014829256764740638	0.00957107408720312	0.008247666312182442
7.9950005e6	0.007820363917924894	0.004994192799070848	0.006535036778939218
8.0050005e6	0.01245764401036476	0.005979669124975085	0.00508936283303435
8.0150005e6	0.017823181701362115	0.004651760472886147	0.001706502184528399
8.0250005e6	0.014218187274909968	0.0038515406162464984	0.0012505002000800318
8.0350005e6	0.013159390632105502	0.002671668940427467	0.0007617098681218736
8.0450005e6	0.014999068380845915	0.003493571827836781	0.0006335010247810695
8.0550005e6	0.014508665061151246	0.004297114794352364	0.001681069084384001
8.0650005e6	0.012375808061087248	0.005813701245173326	0.0042604885244479146
8.0750005e6	0.014233422868278297	0.0025543793121609523	0.002517511981882341
8.0850005e6	0.017159936460162197	0.0013794833207925758	0.000802608477552044
8.0950005e6	0.011417629229130826	0.0008396821495863029	0.0012451871876792003
8.1050005e6	0.013769345779286379	0.0042631430072332	0.002133591950539459
8.1150005e6	0.011061754202595591	0.004137270272624336	0.00290044421217664
8.1250005e6	0.012599920063948838	0.004596322941646682	0.0018625099920063946
8.1350005e6	0.014045407636738907	0.005056759545923633	0.0028317853457172346
8.1450005e6	0.01226026942730108	0.005474815847103325	0.00096887650142677
8.1550005e6	0.013779908941199265	0.0024702121476315024	0.0025089605734767025
8.1650005e6	0.012257405515832485	0.004426285325161729	0.004620847317476531
8.1750005e6	0.014060110856269112	0.0022219036697247708	0.006049311926605504
8.1850005e6	0.012659678066105287	0.004267629031334135	0.005842928338202439
8.1950005e6	0.008607342215703051	0.004176343560281954	0.004261907672248707
8.2050005e6	0.009309550261284617	0.003950129613627947	0.0056124758260297095
8.2150005e6	0.008732379767827531	0.006529850746268657	0.008354063018242123
8.2250005e6	0.009447307264827726	0.009346266545417804	0.008790542588663233
8.2350005e6	0.004580479452054794	0.003339041095890411	0.004737442922374429
8.2450005e6	0.008545135845749343	0.00783912747102931	0.005278021228941475
8.2550005e6	0.0073041168658698535	0.00691968966240302	0.007367023135528063
8.2650005e6	0.005705200149644593	0.0053872053872053875	0.004953236064347176
8.2750005e6	0.008147824821766332	0.008220573257674961	0.005810175081235754
8.2850005e6	0.012873820566128258	0.005757236526467295	0.010235087158164081
8.2950005e6	0.011170615600995346	0.0059504489884236724	0.006188466947960618
8.3050005e6	0.021203374777975136	0.004070455891059799	0.006438721136767318
8.3150005e6	0.020210113960113955	0.004772079772079772	0.002905982905982906
8.3250005e6	0.016485998193315265	0.005702348690153568	0.0028794037940379404
8.3350005e6	0.019599735362222957	0.0005513287021722351	0.0027676700849046205
8.3450005e6	0.018219633943427623	0.0015252357182473657	0.007997781475318913
8.3550005e6	0.020589573582943315	0.0062402496099844	0.009022360894435779
8.3650005e6	0.014533598585322723	0.003057765988800472	0.004936634246979075
8.3750005e6	0.018768173407348657	0.005991717331923518	0.0036655211912943876
8.3850005e6	0.012607135738489136	0.0024250880340176734	0.0025114610324895354
8.3950005e6	0.016227428013665203	0.005368472425573451	0.002367008296730112
8.4050005e6	0.02739507590253858	0.004209720627631076	0.002117617042990178
8.4150005e6	0.013642368889654775	0.005227181342983514	0.0026537997587454767
8.4250005e6	0.010920841588829137	0.0081611472780451	0.0032267195018397957
8.4350005e6	0.023772718755855345	0.011570170507775904	0.007532321528948849
8.4450005e6	0.021381782227165982	0.006426894079841799	0.003238165863304906
8.4550005e6	0.010819932499503672	0.0028786976374826287	0.002322811197141156
8.4650005e6	0.03564453125	0.006184895833333333	0.0044596354166666664
8.4750005e6	0.019171661287843856	0.009758721376978639	0.0024896265560165973
8.4850005e6	0.01957148743304491	0.005528086801263563	0.006716110424392254
8.4950005e6	0.008206911083017276	0.004424778761061947	0.003438685208596713
8.5050005e6	0.008901515151515152	0.004450757575757576	0.002133838383838384
8.5150005e6	0.01350511190936723	0.006539559731049092	0.003186884037947868
8.5250005e6	0.014922760491882195	0.004682508424138987	0.0016279375082053303
8.5350005e6	0.020952186905732136	0.004957891877207281	0.0022276555283890246
8.5450005e6	0.012209199076540578	0.0009767359261232463	0.0027703782631859344
8.5550005e6	0.01637214137214137	0.0035516285516285517	0.0029452529452529456
8.5650005e6	0.012354651162790694	0.006166314305849189	0.0020789288231148695
8.5750005e6	0.015705662774998016	0.012310380430466207	0.0047970772774203795
8.5850005e6	0.007599967223861029	0.00651425762045231	0.0027368076040642417
8.5950005e6	0.01629720853858785	0.01087848932676519	0.01467980295566503
8.6050005e6	0.010077738072848098	0.00921572315215347	0.006093661839383111
8.6150005e6	0.010435850214855739	0.009242207216424528	0.009276311302093993
8.6250005e6	0.008983067532978933	0.006817286867493601	0.008485922425674343
8.6350005e6	0.007900582589379269	0.004421811475753385	0.006555178339410705
8.6450005e6	0.010722978751397933	0.007203473455693704	0.008907308729688836
8.6550005e6	0.014494535519125685	0.005601092896174863	0.00896174863387978
8.6650005e6	0.009693725840023789	0.008652988403211418	0.007707404103479036
8.6750005e6	0.007840644204280567	0.006887052341597796	0.007247298156389064
8.6850005e6	0.009343952058035008	0.005624770015244703	0.010019450139305055
8.6950005e6	0.007298072980729808	0.0002460024600246002	0.00903649036490365
8.7050005e6	0.0054663477963785454	0.0015374103177314658	0.007379569525111034
8.7150005e6	0.008707865168539325	0.005118601747815231	0.01073657927590512
8.7250005e6	0.0061952158597526	0.0025804866060457113	0.005963791267305644
8.7350005e6	0.012308023539543564	0.005645662886943209	0.010162193196497775
8.7450005e6	0.01175496688741722	0.0038907284768211915	0.01020971302428256
8.7550005e6	0.0041427165864015335	0.0032364973331261977	0.0032313189373931956
8.7650005e6	0.012129741321538665	0.006589822633248446	0.011687441361747757
8.7750005e6	0.012812499999999998	0.006696428571428571	0.011761904761904763
8.7850005e6	0.010074334898278558	0.0059663536776212835	0.011841418883672405
8.7950005e6	0.010258881850729826	0.005645827595703663	0.011603782245478748
8.8050005e6	0.009916462203528448	0.007185418857343148	0.009148264984227128
8.8150005e6	0.012080130942214636	0.010888129803586678	0.004511813265015656
8.8250005e6	0.005750545310331153	0.003404058430828211	0.0043360433604336035
8.8350005e6	0.016694260485651213	0.005760209713024283	0.005573951434878586
8.8450005e6	0.011234186272826146	0.009359436716469174	0.005323716297441183
8.8550005e6	0.010019922653228644	0.006562756357670222	0.0064377514746669804
8.8650005e6	0.01443800152287237	0.009049376208047796	0.005611198969132549
8.8750005e6	0.00982822516025641	0.008663862179487178	0.005108173076923077
8.8850005e6	0.010101459594161623	0.008484632728135754	0.006965705470511451
8.8950005e6	0.011294365635503902	0.011308608215119921	0.00892155187147496
8.9050005e6	0.012870408302608223	0.01106104055714871	0.009053666530110612
8.9150005e6	0.012894022491828708	0.007368012852473548	0.004454046867209573
8.9250005e6	0.01912256690997567	0.005588503649635036	0.0042122871046228715
8.9350005e6	0.013540253279059248	0.0036182722749886925	0.008672546359113523
8.9450005e6	0.012596707002578852	0.004694835680751174	0.009627719367850293
8.9550005e6	0.014588292742476958	0.008240249038637612	0.010132454373435879
8.9650005e6	0.014084260620057389	0.007593253551683113	0.00979774651830079
8.9750005e6	0.015455172048141666	0.0091193468002757	0.0027145962568262553
8.9850005e6	0.01327282294133123	0.011233885819521177	0.010039463299131806
8.9950005e6	0.007174185463659148	0.006046365914786967	0.006604010025062656
9.0050005e6	0.00935765733852875	0.007675050183020427	0.007635690951312629
9.0150005e6	0.01170406306852638	0.009985850010107135	0.008053365676167374
9.0250005e6	0.016080800683510314	0.01083241791773465	0.015037226901013058
9.0350005e6	0.018514811849479586	0.00874032559380838	0.012396583933813718
9.0450005e6	0.02238385205232296	0.0067658998646820045	0.011050969778980603
9.0550005e6	0.012135241301907967	0.005962401795735129	0.009034792368125702
9.0650005e6	0.012139877460565768	0.006159561986703168	0.007143788293573198
9.0750005e6	0.01777757975405454	0.00944573159864552	0.006617952830749123
9.0850005e6	0.01774203265256943	0.004006265437676969	0.0119404783420688
9.0950005e6	0.00878983172216255	0.004833512352309346	0.007561761546723954
9.1050005e6	0.01309343707225704	0.0061594985952020745	0.011151934298681653
9.1150005e6	0.01704080439611832	0.006752016836197825	0.014334151759616507
9.1250005e6	0.013711228158180754	0.008694925173480477	0.0066382409497533655
9.1350005e6	0.017795883361921092	0.005145797598627788	0.010891938250428817
9.1450005e6	0.012992285830288266	0.010382228409024996	0.00807377762310771
9.1550005e6	0.010958592446534202	0.008999443854593255	0.008230952019819
9.1650005e6	0.008037735849056605	0.00860377358490566	0.006893081761006291
9.1750005e6	0.01573376900127859	0.015485154141213238	0.013145806696026897
9.1850005e6	0.013925479864508844	0.013705934010789109	0.008317651486639068
9.1950005e6	0.011687413554633473	0.010401106500691563	0.012348547717842325
9.2050005e6	0.008663229097360834	0.00931470392548237	0.008327788866711022
9.2150005e6	0.01068040562643114	0.011776251226692834	0.00647693817468106
9.2250005e6	0.013997395833333334	0.013518688725490197	0.009589460784313724
9.2350005e6	0.008513996179084642	0.007558767339480022	0.006204834288562174
9.2450005e6	0.00851626619203006	0.005784633639869475	0.007406308711559378
9.2550005e6	0.007501987281399048	0.0036102278749337575	0.005087440381558029
9.2650005e6	0.00940416367552046	0.006843742522134481	0.007274467575975113
9.2750005e6	0.00689771197846568	0.00598175564528189	0.005936892477942278
9.2850005e6	0.011037527593818985	0.006464837590665406	0.009218963523599284
9.2950005e6	0.005861282969716704	0.008737653315966569	0.002116574405731032
9.3050005e6	0.005826715733746531	0.005358641616631157	0.005513590289883142
9.3150005e6	0.008987081070960495	0.009423953067465516	0.006740310803220371
9.3250005e6	0.008891106335073179	0.007880462593388598	0.00579265172449084
9.3350005e6	0.010210348533701829	0.006832488868417012	0.00812221710425303
9.3450005e6	0.007386563489271893	0.004924375659514598	0.0015242115136592797
9.3550005e6	0.010409781890284204	0.006939854593522802	0.004560475875743556
9.3650005e6	0.01866944655041698	0.0069497093757897406	0.004094010614101592
9.3750005e6	0.0153604055258467	0.012505570409982174	0.0011140819964349377
9.3850005e6	0.012160403448836829	0.009028794533918985	0.0006507239303725395
9.3950005e6	0.009708737864077674	0.006472491909385114	0.0
9.4050005e6	0.0078125	0.015625	0.0
9.4150005e6	0.01666666666666667	0.0	0.006666666666666667
9.4250005e6	0.03673835125448027	0.039426523297491044	0.003584229390681004
9.4350005e6	0.012437810945273629	0.0	0.016915422885572136
9.4450005e6	0.0171008803235784	0.01266952177016417	0.0007613609326671424
9.4550005e6	0.007015151515151517	0.006121212121212121	0.002739393939393939
9.4650005e6	0.007020371927857212	0.005980749462667041	0.005448088963648257
9.4750005e6	0.007820599504169483	0.006490872210953347	0.0068424611223799866
9.4850005e6	0.010319803198031982	0.003985239852398524	0.006966789667896679
9.4950005e6	0.013117499302260674	0.0036282444878593355	0.006456414550190717
9.5050005e6	0.0067794678972255456	0.00011394063692816042	0.004774112687289922
9.5150005e6	0.00962859385732509	0.0003189088411343342	0.005504857226964969
9.5250005e6	0.013502680495014777	0.003006162633398467	0.00941930958464853
9.5350005e6	0.0105461811722913	0.006068679692125518	0.004963489244128677
9.5450005e6	0.01914429758822728	0.004178589271926238	0.003143025843666258
9.5550005e6	0.014140271493212668	0.005404725992961286	0.006033182503770739
9.5650005e6	0.010293842410630734	0.011323226651693807	0.006101441137937489
9.5750005e6	0.01153302492932408	0.0028912875867386275	0.003752248779234129
9.5850005e6	0.013293650793650793	0.009126984126984128	0.004285714285714286
9.5950005e6	0.008228090317642557	0.006888633754305397	0.0018369690011481054
9.6050005e6	0.008249791144527986	0.007936507936507936	0.0048454469507101085
9.6150005e6	0.009337264813254706	0.0035102499297950014	0.008199943836001124
9.6250005e6	0.015602836879432628	0.00425531914893617	0.0022695035460992908
9.6350005e6	0.010691169671752194	0.0042764678687008785	0.0028663892741562637
9.6450005e6	0.01685203909673071	0.00455005055611729	0.00407819346140883
9.6550005e6	0.012369981530086513	0.0038884028385340725	0.0036550986682220283
9.6650005e6	0.012740183792815371	0.011695906432748537	0.010066833751044278
9.6750005e6	0.011304438424671803	0.006529138014864207	0.011321803153434746
9.6850005e6	0.011980516929845237	0.011901956163092151	0.01080996150522429
9.6950005e6	0.012710678089478697	0.005151464247718237	0.009261436810571701
9.7050005e6	0.020182636315510857	0.011337568378330685	0.01771660490559379
9.7150005e6	0.011609173616376041	0.004675259034622189	0.009059893858984081
9.7250005e6	0.010656207464718103	0.005372877713303245	0.008782864102013038
9.7350005e6	0.015655193236714975	0.008454106280193236	0.010422705314009661
9.7450005e6	0.01639040495923455	0.005356781888012936	0.014338656424769222
9.7550005e6	0.02084101807451125	0.016353129226607647	0.015455551457026926
9.7650005e6	0.015471892728210422	0.009569652168930147	0.007117070654976792
9.7750005e6	0.012811408959110008	0.010059766850109474	0.00494703828628913
9.7850005e6	0.014807105190119347	0.004912572855953372	0.009103524840410767
9.7950005e6	0.009530791788856302	0.00610948191593353	0.005816226783968718
9.8050005e6	0.008918054854450614	0.009212518929833416	0.0062089853609288235
9.8150005e6	0.011068655992236776	0.011644832605531294	0.01044395924308588
9.8250005e6	0.009428465490756923	0.010408390274908629	0.0074156470152020775
9.8350005e6	0.01101509574865312	0.01088174107857257	0.010508348002347042
9.8450005e6	0.01258914277397759	0.010284771745985542	0.00849949061272013
9.8550005e6	0.011001226617601964	0.010272922416436675	0.009674946335479913
9.8650005e6	0.01162852723102363	0.009948258388008748	0.008492025390729184
9.8750005e6	0.009179869524697109	0.008884746815781297	0.008101894998446723
9.8850005e6	0.014080100125156446	0.006973001966744145	0.007414029441563859
9.8950005e6	0.010077961589655831	0.010458262027001333	0.00646510743487355
9.9050005e6	0.011580325722235864	0.004460266797610278	0.010459121041001718
9.9150005e6	0.012702985856469355	0.010345730749083291	0.0018683429369652528
9.9250005e6	0.015373470701867354	0.013629534234814339	0.006718179866924232
9.9350005e6	0.022957913086788694	0.0058211928775993025	0.0028389988793425477
9.9450005e6	0.014024041213508871	0.006519112128728614	0.006042103924187495
9.9550005e6	0.015680901271218694	0.010656923194032122	0.005419806652964908
9.9650005e6	0.010974409448818896	0.010334645669291338	0.0064698162729658806
9.9750005e6	0.01312705110173465	0.005743084857008907	0.007993436474449132
9.9850005e6	0.017043314500941622	0.009510357815442563	0.013709981167608288
9.9950005e6	0.015796069120168846	0.01101437805038913	0.010592270149056853
1.00050005e7	0.012999330506583353	0.01112102953209849	0.00849512757568995
1.00150005e7	0.006189083820662769	0.006530214424951267	0.0043664717348927875
1.00250005e7	0.013377192982456142	0.009244264507422403	0.012618083670715251
1.00350005e7	0.016414618777567735	0.009262759924385635	0.011379962192816636
1.00450005e7	0.015370600987039344	0.011830635118306352	0.004169549375028827
1.00550005e7	0.011764839870620927	0.013142909206869847	0.008764976538654276
1.00650005e7	0.013368129527055817	0.013953983809118024	0.01032523789234484
1.00750005e7	0.012638230647709322	0.012901527119536599	0.012146743900298403
1.00850005e7	0.010305958132045089	0.012077294685990338	0.008309178743961353
1.00950005e7	0.009686609686609685	0.009116809116809116	0.009985754985754986
1.01050005e7	0.006393150989548588	0.004780965087836335	0.007960862797420502
1.01150005e7	0.011199382103056382	0.009654639744014122	0.00893743793445879
1.01250005e7	0.01567175344105326	0.011707061639736685	0.009260921603830042
1.01350005e7	0.01066014374584768	0.009693785105997464	0.006619556682973969
1.01450005e7	0.01113967437874893	0.011115871655717416	0.01078739407788251
1.01550005e7	0.012254405509418675	0.008844777530214029	0.00657619336979272
1.01650005e7	0.0157997514645837	0.009142552813775963	0.007243032132078822
1.01750005e7	0.009965875601054755	0.0022491081123002946	0.004963548937490306
1.01850005e7	0.012507246376811595	0.004376811594202899	0.006852173913043479
1.01950005e7	0.013390951771233457	0.0049082373026035	0.009773794280836533
1.02050005e7	0.009572608833809981	0.0056667725876496135	0.008653744306747167
1.02150005e7	0.013689844302901629	0.006236730360934182	0.01403043170559094
1.02250005e7	0.01097652008686211	0.00936482084690554	0.008767643865363738
1.02350005e7	0.007731412836263502	0.007378380286662429	0.007950293017016167
1.02450005e7	0.009347233218967186	0.008533474091668864	0.008674232427201549
1.02550005e7	0.01442435082140965	0.015003974562798091	0.012612612612612614
1.02650005e7	0.01179014929538161	0.01032510115808567	0.01052044090972513
1.02750005e7	0.006564095013741657	0.004760502552021987	0.007351786415390655
1.02850005e7	0.009331213940892499	0.0032379606734958197	0.010008242081714355
1.02950005e7	0.006598793363499246	0.0048265460030165915	0.007541478129713425
1.03050005e7	0.011953412341642829	0.011465286291604232	0.009680788266811968
1.03150005e7	0.010908417244235214	0.010461618935530272	0.00963340743646746
1.03250005e7	0.010180020858840068	0.007754047068426064	0.009286718360313789
1.03350005e7	0.010501567398119123	0.008620689655172412	0.007857889237199581
1.03450005e7	0.00903054448871182	0.004847277556440903	0.007476759628154051
1.03550005e7	0.014724757558471198	0.007297014641566838	0.008052861760791025
1.03650005e7	0.01213254479039833	0.005131327187336928	0.009532092537832666
1.03750005e7	0.013238553307870042	0.0037959164426840195	0.003583722355825907
1.03850005e7	0.01253752428041674	0.004208605568308907	0.00642768850432633
1.03950005e7	0.009534108989657916	0.004499801113762927	0.006135640413683373
1.04050005e7	0.008845688147450558	0.005986815552266918	0.0078030404950894675
1.04150005e7	0.01179729175215429	0.010714448547850272	0.009018374139424612
1.04250005e7	0.0133881230116649	0.009426181218333924	0.006621892305879581
1.04350005e7	0.010040160642570281	0.006943026342658772	0.003594037165611599
1.04450005e7	0.015293560606060604	0.005208333333333333	0.0028787878787878787
1.04550005e7	0.010475676647783474	0.0034169589065731493	0.004406078590054851
1.04650005e7	0.011344359626802377	0.012510602205258695	0.008665535764772407
1.04750005e7	0.007178253898848565	0.007761259291648448	0.0017635913132196472
1.04850005e7	0.006083731764128968	0.006221650116464386	0.0006497486821135221
1.04950005e7	0.003858024691358023	0.00308641975308642	0.0018518518518518515
1.05050005e7	0.010008703220191472	0.010879025239338555	0.004525674499564839
1.05150005e7	NaN	NaN	NaN
1.05250005e7	NaN	NaN	NaN
1.05350005e7	NaN	NaN	NaN
1.05450005e7	0.008278145695364237	0.013245033112582781	0.003973509933774834
1.05550005e7	0.023574561403508772	0.025219298245614034	0.012938596491228067
1.05650005e7	0.01220684352172241	0.007497116493656285	0.005613225682429834
1.05750005e7	0.004061844863731656	0.00550314465408805	0.0026205450733752618
1.05850005e7	0.008086253369272241	0.008984725965858042	0.0
1.05950005e7	0.004495159059474412	0.006915629322268326	0.0013831258644536651
1.06050005e7	0.012596899224806203	0.013565891472868219	0.006201550387596899
1.06150005e7	0.012359984550019312	0.006952491309385863	0.01290073387408266
1.06250005e7	NaN	NaN	NaN
1.06350005e7	0.004493464052287582	0.0024509803921568627	0.001633986928104575
1.06450005e7	0.00912698412698413	0.00873015873015873	0.0044444444444444444
1.06550005e7	0.005208333333333333	0.006944444444444444	0.003472222222222222
1.06650005e7	0.016915422885572146	0.00417910447761194	0.008849087893864013
1.06750005e7	0.016136468418626093	0.00875979714153988	0.0030823947836395972
1.06850005e7	0.017646093237032177	0.008015977237907639	0.00434449551324141
1.06950005e7	0.016935739157961385	0.010393584467658541	0.0014561570117125676
1.07050005e7	0.015691461769893143	0.006120966905280631	0.0013175640626621019
1.07150005e7	0.01710630143163116	0.005439071130650434	0.002581445158381242
1.07250005e7	0.01410943837217296	0.005808757819481681	0.0011961229119406063
1.07350005e7	0.021536252692031587	0.006101938262742283	0.0009810959559703278
1.07450005e7	0.02247105423522242	0.007921998781230956	0.0011578305911029859
1.07550005e7	0.014422795623427536	0.011643555087472938	0.004903165408694635
1.07650005e7	0.01746669562699103	0.011656530553142195	0.005314219519258616
1.07750005e7	0.02552484518954841	0.006192418063736595	0.0016915873735085334
1.07850005e7	0.013761467889908258	0.010027736291871132	0.0017921911670578199
1.07950005e7	0.011992201668480232	0.012649619151251361	0.0013239027928908236
1.08050005e7	0.016150305887635403	0.006201941965538531	0.0010663972610428243
1.08150005e7	0.014246849942726235	0.010309278350515464	0.0010022909507445591
1.08250005e7	0.01806874218002502	0.0068815779789504665	0.004813424597041289
1.08350005e7	0.018012379164058696	0.008867097851032757	0.004896028931080047
1.08450005e7	0.019122383252818034	0.0069300667126754095	0.000655624568668047
1.08550005e7	0.020882237871674484	0.0076943140323422	0.001147626499739176
1.08650005e7	0.017873100983020557	0.006454175354979645	0.0006553470360440869
1.08750005e7	0.015348956051978389	0.006752810629288946	0.0010950503723171268
1.08850005e7	0.017218640093786645	0.004420672137553733	0.0012700273544353268
1.08950005e7	0.015735758818003247	0.003245366811854129	0.002032624476898113
1.09050005e7	0.012973524855654133	0.005527390508379102	0.008350936487818619
1.09150005e7	0.019646494513437147	0.014685590380445498	0.006820421841119653
1.09250005e7	0.011356996786444638	0.0075956763073327495	0.005375401694420101
1.09350005e7	0.01967681418947727	0.006523407521105141	0.007316449219749295
1.09450005e7	0.020750614482889014	0.005955757231990925	0.0014180374361883153
1.09550005e7	0.024507119386637462	0.006845564074479737	0.0025921869295363266
1.09650005e7	0.020521713996676058	0.006142062287737554	0.005246043789291132
1.09750005e7	0.017765454918874515	0.013555144793592114	0.005504210310125282
1.09850005e7	0.012010137691027385	0.007943713118474806	0.004932667574519594
1.09950005e7	0.020406204407586573	0.006526913921523458	0.004653305689933195
1.10050005e7	0.011100148001973361	0.0041111659266568	0.002400920901167571
1.10150005e7	0.014674957942802208	0.006398702235039654	0.0043378995433789955
1.10250005e7	0.009563168822871747	0.007147420539849864	0.007938029068838844
1.10350005e7	0.010875285037712684	0.010904519674910835	0.009203063789978367
1.10450005e7	0.011250497809637593	0.010188503916102482	0.010022567370237621
1.10550005e7	0.007922109337203673	0.007160135462022254	0.005524915336236091
1.10650005e7	0.01596980255516841	0.008710801393728223	0.00878048780487805
1.10750005e7	0.015380192611757944	0.004851228978007762	0.0063820612332902114
1.10850005e7	0.015129939480242077	0.004153316720066452	0.002207191171235315
1.10950005e7	0.016008425487098476	0.007161664033701948	0.00344391785150079
1.11050005e7	0.010377793135222297	0.008523381709283575	0.00239576134531214
1.11150005e7	0.006745762711864407	0.005762711864406779	0.005215819209039548
1.11250005e7	0.008015333681826102	0.007187663355985363	0.006534239414532148
1.11350005e7	0.006260902068278097	0.00598056316969848	0.005316056150843094
1.11450005e7	0.01070669797607067	0.0092810019009281	0.008330537850833054
1.11550005e7	0.007960886704551274	0.007602518814314237	0.007013771566067678
1.11650005e7	0.008096266192532384	0.0061383456100245525	0.0072813478960291255
1.11750005e7	0.010543893129770991	0.00846055979643766	0.005127226463104326
1.11850005e7	0.009057971014492754	0.007486323063633746	0.007505518763796908
1.11950005e7	0.013327285294625887	0.008553654743390359	0.010247105581475723
1.12050005e7	0.00983467782093417	0.00886365899810776	0.007907578926401754
1.12150005e7	0.01215402052016225	0.010230255308995467	0.009675495108565975
1.12250005e7	0.008614310161417142	0.009712779242403219	0.006715693076175939
1.12350005e7	0.011199000832639467	0.009797391063003053	0.0055953372189841795
1.12450005e7	0.013789221893907416	0.015512874630645842	0.008878570423526102
1.12550005e7	0.009975557592422855	0.0073938282920867696	0.009361442102047054
1.12650005e7	0.016645885286783044	0.0157522859517872	0.014779717373233584
1.12750005e7	0.015954894433781196	0.0072510130091703985	0.009330347622094264
1.12850005e7	0.013093788063337395	0.006369265123832725	0.006536743808363784
1.12950005e7	0.014654897130605358	0.0031020482642215227	0.008849961224396697
1.13050005e7	0.014530180460485376	0.008151835718730554	0.0065795478116573314
1.13150005e7	0.015331355093966369	0.009198813056379823	0.006013847675568744
1.13250005e7	0.01108432121090349	0.009409952447927132	0.007661911459379813
1.13350005e7	0.014861995753715504	0.011601455868971794	0.007279344858962694
1.13450005e7	0.01790306627101879	0.01233102538740521	0.0050906693043191575
1.13550005e7	0.01682421787080801	0.011028584289894216	0.002048165653837497
1.13650005e7	0.020938348196975574	0.0058162078324932144	0.0012149411916763603
1.13750005e7	0.011738221579031996	0.009004663129120438	0.0016401350699469367
1.13850005e7	0.010925865976044028	0.00534153447717708	0.007078882054602351
1.13950005e7	0.012670196671709535	0.010148764498234998	0.009329299041855773
1.14050005e7	0.00901830106844388	0.009943933142917591	0.007256955463873903
1.14150005e7	0.01407864045318228	0.013662112629123625	0.009530156614461847
1.14250005e7	0.014203265765765768	0.012697072072072072	0.012826576576576576
1.14350005e7	0.013971959611550585	0.014406071129976203	0.013248440414174546
1.14450005e7	0.014946005724694253	0.016100702576112413	0.012256049960967994
1.14550005e7	0.00895822408669813	0.006496533240109538	0.007516168502010138
1.14650005e7	0.012176823638042475	0.008685364727608495	0.009222068328716528
1.14750005e7	0.01669983416252073	0.010779436152570482	0.005864013266998341
1.14850005e7	0.011677820590819982	0.01095112553234638	0.005069965524234435
1.14950005e7	0.011260906128455796	0.010038894144854411	0.008872069799222117
1.15050005e7	0.007108598835217539	0.0068859198355601245	0.005632065775950667
1.15150005e7	0.007330113832355985	0.007128895021271704	0.006324019776934575
1.15250005e7	0.007039080977587567	0.005049367421256148	0.0071930022149641485
1.15350005e7	0.0058723385915007325	0.00437462287733816	0.006361520558572536
1.15450005e7	0.007736516357206011	0.009136457412319483	0.006857255133117203
1.15550005e7	0.014316688986671764	0.011989031311778586	0.012716025763663033
1.15650005e7	0.013008712256832559	0.006534192624418189	0.012972908461630269
1.15750005e7	0.009756962923540892	0.003902785169416356	0.008124889125421324
1.15850005e7	0.017135537509667443	0.008313998453209591	0.013225058004640368
1.15950005e7	0.015975005894836126	0.006523618643401712	0.007985538002043543
1.16050005e7	0.011327525750602674	0.008766162612316459	0.0075827306596537355
1.16150005e7	0.014252012212045514	0.011212878157091315	0.00996946988620594
1.16250005e7	0.007014703898556591	0.006340213139079995	0.00504519088088493
1.16350005e7	0.008838601946219842	0.008176426556112167	0.006817527494673806
1.16450005e7	0.009571123835185805	0.009711462894352757	0.008061075558549454
1.16550005e7	0.012310359774599046	0.010533159947984394	0.010871261378413525
1.16650005e7	0.009827652982184352	0.009972889233152595	0.008830364058869092
1.16750005e7	0.011803322615219719	0.009941050375133978	0.009078242229367631
1.16850005e7	0.012095735085684836	0.010630073444143795	0.0108491173817807
1.16950005e7	0.010189150606709494	0.009243397573162027	0.009935760171306209
1.17050005e7	0.008529341886433832	0.00938465193632692	0.007080066524114992
1.17150005e7	0.010579449592034296	0.010902134329046237	0.005402664453971326
1.17250005e7	0.0076656775469831845	0.005646224859874711	0.005736894164193868
1.17350005e7	0.008806997141057324	0.006808160100789842	0.00525270145854533
1.17450005e7	0.02152937175890504	0.013346935305619314	0.0024483550114766644
1.17550005e7	0.010536868810868322	0.006751780014731155	0.008413127097143792
1.17650005e7	0.014137606032045238	0.010721017907634307	0.011545711592836952
1.17750005e7	0.00903041825095057	0.006548373468525559	0.005238698774820448
1.17850005e7	0.012128645407467975	0.013082583810302535	0.010193513218860724
1.17950005e7	0.009427009034712315	0.009581550166428912	0.0028340466000951027
1.18050005e7	0.013958217785172861	0.009675232636963087	0.009884759967954643
1.18150005e7	0.013831388784343248	0.011541839166980303	0.010074018316396939
1.18250005e7	0.011979678793838084	0.00937397574565716	0.009006882989183873
1.18350005e7	0.013080168776371309	0.009704641350210971	0.01029535864978903
1.18450005e7	0.009711494775102225	0.008178100863243979	0.009101923368165985
1.18550005e7	0.009609741784037557	0.009242957746478873	0.009389671361502348
1.18650005e7	0.009854697165875411	0.011940727952812544	0.009696446554452596
1.18750005e7	0.011579692556634304	0.01160497572815534	0.007716423948220066
1.18850005e7	0.012933032093616034	0.008023404008805468	0.009234155949484417
1.18950005e7	0.0137912673056443	0.012140575079872205	0.013823216187433438
1.19050005e7	0.017610748002904873	0.010167029774872912	0.013289760348583878
1.19150005e7	NaN	NaN	NaN
1.19250005e7	0.0083485401459854	0.00787712895377129	0.007834549878345498
1.19350005e7	0.009165030054156994	0.008153305957269536	0.00968874605725168
1.19450005e7	0.009633911368015413	0.008173286096090497	0.008278948349804213
1.19550005e7	0.008522727272727274	0.007856341189674524	0.006818181818181818
1.19650005e7	0.0022534234702721446	0.0019934130698561277	0.002461431790604958
1.19750005e7	0.007546494992846924	0.006366237482117311	0.00569384835479256
1.19850005e7	0.005196192696192694	0.002428127428127428	0.004351204351204352
1.19950005e7	0.007355532064834393	0.004316420014094433	0.0069591261451726555
1.20050005e7	0.006032312211498112	0.005665127989928662	0.005832983634074696
1.20150005e7	0.006117366825465571	0.00602714017612242	0.005096001154901111
1.20250005e7	0.01020107317648446	0.011645733828645555	0.009080724099298308
1.20350005e7	0.011226814188089818	0.005532053368044257	0.01032649962034928
1.20450005e7	0.015251261795040598	0.01075268817204301	0.01272767171384683
1.20550005e7	0.013792102206736353	0.018583042973286876	0.006620209059233449
1.20650005e7	0.012124542124542129	0.012161172161172162	0.01095970695970696
1.20750005e7	0.009574123552748767	0.008298923164116267	0.009391952068658409
1.20850005e7	0.0069040958324366975	0.004519044544867656	0.007847356717595582
1.20950005e7	0.012678483505662233	0.008616445100935498	0.012703101920236336
1.21050005e7	0.01157319089406079	0.010492178557802366	0.006664123108228411
1.21150005e7	0.008942286592056177	0.010094360324775073	0.008075488259820057
1.21250005e7	0.014216759957816178	0.014318163381195749	0.009653605905735378
1.21350005e7	0.021392668873360308	0.012565894323893588	0.01789873728086306
1.21450005e7	0.014934763891648453	0.008642956487184583	0.00994767865421551
1.21550005e7	0.017414443546213958	0.012934518997574777	0.007248720021557533
1.21650005e7	0.018488990129081246	0.01275626423690205	0.013667425968109338
1.21750005e7	0.01360489018716867	0.009953478307908688	0.011792707995239642
1.21850005e7	0.013559021623537747	0.0017133404230178426	0.007160581354129742
1.21950005e7	0.014509907066456251	0.0013150973172014729	0.009328423636682449
1.22050005e7	0.0121153380179307	0.002342298683466602	0.005153057103626524
1.22150005e7	0.019882887607061705	0.0036415545067878577	0.006280953213307696
1.22250005e7	0.009589947089947086	0.0	0.0070105820105820105
1.22350005e7	0.01642801642801642	0.001554001554001554	0.004506604506604506
1.22450005e7	0.024803387779794312	0.0067150635208711425	0.009630973986690865
1.22550005e7	0.017177429162106284	0.00808707284446066	0.001726863675057765
1.22650005e7	0.01317715959004393	0.01061493411420205	0.0027818448023426063
1.22750005e7	0.01259993048314216	0.011991657977059436	0.0005561348627042059
1.22850005e7	0.014622153209109728	0.015010351966873706	0.009575569358178052
1.22950005e7	0.01116637409791301	0.007216695923542032	0.0038228983811195625
1.23050005e7	0.014683115626511853	0.009095307208514756	0.012559264634736332
1.23150005e7	0.011029411764705885	0.004171881518564873	0.010304547350855236
1.23250005e7	0.01551017949644621	0.012950246958197806	0.013420069871099864
1.23350005e7	0.015948632974316486	0.012772714719690693	0.009610604805302403
1.23450005e7	0.017486929872002885	0.014512349017486931	0.009843158464034612
1.23550005e7	0.016648603082851637	0.013547687861271676	0.013896917148362236
1.23650005e7	0.015724137931034488	0.016	0.009673563218390805
1.23750005e7	0.008788811906594815	0.010713369258403901	0.0035668462920195026
1.23850005e7	0.012754722594080026	0.007585899152164212	0.005414249590956418
1.23950005e7	0.00906502306805075	0.006091407151095732	0.006386966551326413
1.24050005e7	0.012579433853264009	0.00681686886192952	0.010629693818601963
1.24150005e7	0.008767172812725961	0.002040078504286747	0.00810866646007644
1.24250005e7	0.007873166522864539	0.0011504170261719875	0.0066292781133160785
1.24350005e7	0.008837302267146366	0.008965792930158187	0.007401062189480898
1.24450005e7	0.008604744672295939	0.010012062726176116	0.00646562123039807
1.24550005e7	0.012613110269360269	0.01570391414141414	0.0073968855218855215
1.24650005e7	0.011154968251244207	0.011612607974372175	0.010228247811910073
1.24750005e7	0.0071550323066555685	0.008245134181630793	0.004439687636262735
1.24850005e7	0.009103008387323587	0.01019536939380242	0.005886193561347998
1.24950005e7	0.007911793002177326	0.008354853410299254	0.007261127145678264
1.25050005e7	0.01291678473599698	0.012562576745064702	0.009691130631907055
1.25150005e7	0.009020618556701028	0.008392809939201691	0.006344171292624902
1.25250005e7	0.010490772244561297	0.009253531291885761	0.008835962470357771
1.25350005e7	0.01142667631452002	0.011095031355523395	0.009358417752050168
1.25450005e7	0.008105403602401601	0.006582165888370024	0.007400489215032243
1.25550005e7	0.008601899423945196	0.005643780165031916	0.009201307800093412
1.25650005e7	0.008478018072900802	0.008427251497613971	0.007371306731647885
1.25750005e7	0.006075577513686741	0.006053322650999243	0.006008812925624249
1.25850005e7	0.004290236587804065	0.004470731978229479	0.0034655114961679445
1.25950005e7	0.00413938135548102	0.0035936751317680884	0.004110099558111058
1.26050005e7	0.006845726262073994	0.004579004920721706	0.007034809549845087
1.26150005e7	0.013573367623946278	0.01185883697671096	0.012373196170881557
1.26250005e7	0.014178077909085228	0.010567123116363408	0.010166948039767398
1.26350005e7	0.01609986786285555	0.009979831699005494	0.009346964322970996
1.26450005e7	0.013317191283292977	0.01174782530714734	0.01165814725136759
1.26550005e7	0.010636315228966986	0.010969116080937168	0.01073482428115016
1.26650005e7	0.011804035983467055	0.011354242645271092	0.008966690979820084
1.26750005e7	0.0037519179133103184	0.0015103567318757191	0.003653624856156502
1.26850005e7	0.010913705583756343	0.009813874788494078	0.00879864636209814
1.26950005e7	0.012066030054038052	0.009623214153527277	0.011088903693833741
1.27050005e7	0.007460239383505491	0.004754877848827676	0.00774990435590534
1.27150005e7	0.009677641548422647	0.008518161362905818	0.008605409376865502
1.27250005e7	0.00857734398107069	0.003573893325446121	0.006704130927733411
1.27350005e7	0.006613122352753137	0.003676176776152801	0.007288420043155119
1.27450005e7	0.007865786578657864	0.007832783278327832	0.0057029702970297046
1.27550005e7	0.008028394321135774	0.007578484303139371	0.0032793441311737646
1.27650005e7	0.004389804951602704	0.004183082834768229	0.004562478719782091
1.27750005e7	0.007375589565886998	0.008614881124266048	0.006237366445278659
1.27850005e7	0.005433515227834523	0.0047339209924910225	0.004990438878783639
1.27950005e7	0.006700324108701074	0.0052979306906008475	0.005385190725504861
1.28050005e7	0.008496329380358337	0.005416089121618153	0.004753837465989013
1.28150005e7	0.009394964299135663	0.008455467869222097	0.008628335212326194
1.28250005e7	0.008376147191849996	0.007333245510033812	0.0067448294032406795
1.28350005e7	0.011296835863620099	0.0066451975668353515	0.010110923682461791
1.28450005e7	0.008457229045464337	0.0074606765783236375	0.006604180133591898
1.28550005e7	0.009146341463414634	0.009356602186711522	0.005971404541631623
1.28650005e7	0.011354581673306772	0.007923860115095176	0.006941124391323595
1.28750005e7	0.010723039215686276	0.011307932263814617	0.008177361853832442
1.28850005e7	0.011382031566167542	0.010960474841494672	0.005557803858087143
1.28950005e7	0.014751887810140238	0.011003236245954692	0.016073354908306362
1.29050005e7	0.011089329643296432	0.01064729397293973	0.008886838868388683
1.29150005e7	0.009903466949202426	0.008740950026487728	0.009582671140149508
1.29250005e7	0.003017887038505595	0.0014759009604370429	0.002837254383646136
1.29350005e7	0.006296675940840533	0.006296675940840532	0.005349733977644359
1.29450005e7	0.011137484024100785	0.009159515549875236	0.010869697522974866
1.29550005e7	0.01425294888597641	0.008082131935342945	0.006443861948449105
1.29650005e7	0.010688836104513065	0.00768012668250198	0.006745843230403801
1.29750005e7	0.005768063145112325	0.0060716454159077116	0.004371584699453552
1.29850005e7	0.00984988216005738	0.007480274618301056	0.006117430064555794
1.29950005e7	0.00845989874766853	0.007460698108180123	0.006035171862509991
1.30050005e7	0.007742014142891978	0.008869787856620336	0.005376737381126556
1.30150005e7	0.0063195808775376545	0.0039620170268500335	0.0051735428945645055
1.30250005e7	0.005194218608852757	0.004548974061169183	0.004232804232804235
1.30350005e7	0.007768361581920905	0.009717514124293785	0.0044971751412429374
1.30450005e7	0.006116880830839642	0.006923663674235757	0.0045649240157249315
1.30550005e7	0.008299714237687007	0.005799293998991427	0.006572533198856952
1.30650005e7	0.010313618185645131	0.00792815547604013	0.00540237143057602
1.30750005e7	0.011100138980323313	0.006436983395508741	0.008689927583936798
1.30850005e7	0.013969433369578349	0.008396762111876283	0.010414401353147276
1.30950005e7	0.018532963540763853	0.009331484370485931	0.0037094817126018375
1.31050005e7	0.013755737609668231	0.010342222996920574	0.013909708907094302
1.31150005e7	0.006869342305535528	0.006689097172154129	0.005271168789553793
1.31250005e7	0.004155790630581124	0.004350414434217155	0.002939964280807803
1.31350005e7	0.00757193336698637	0.007319535588086824	0.006192158842335521
1.31450005e7	0.009640781827786583	0.010003961965134707	0.008003169572107767
1.31550005e7	0.009834515366430261	0.011300236406619384	0.007394799054373523
1.31650005e7	0.010980293921175686	0.008224782899131597	0.005076820307281229
1.31750005e7	0.010899985270290173	0.011894240683458535	0.007865665046398585
1.31850005e7	0.006881585665877547	0.005871976976279998	0.004019867242259668
1.31950005e7	0.003669913568390727	0.0038185393515342753	0.0017560707916037866
1.32050005e7	0.006111603188662533	0.005403011514614703	0.0013699439031591377
1.32150005e7	0.005489614243323444	0.004648862512363996	0.0032047477744807117
1.32250005e7	0.010238349976224442	0.0037446504992867335	0.003459343794579173
1.32350005e7	0.010356381358513555	0.005330490405117271	0.008427251497613971
1.32450005e7	0.013142802523418083	0.005798763780029311	0.0034792582680175884
1.32550005e7	0.014254577157802964	0.0021795989537925025	0.0013600697471665214
1.32650005e7	0.011760631249247075	0.005571617877364173	0.0027105168052041916
1.32750005e7	0.00900366616346776	0.010459348716842787	0.010538422830853282
1.32850005e7	0.003129975394413085	0.002496743378202345	0.002576349688811695
1.32950005e7	0.0063467223091636235	0.004405031009099867	0.005622210630035357
1.33050005e7	0.01367160697131879	0.007513379991766159	0.0034033209825717037
1.33150005e7	0.01300431945593236	0.003492326072971234	0.00608399963238673
1.33250005e7	0.019509904371584702	0.005720628415300547	0.010815118397085611
1.33350005e7	0.01020458711051667	0.005746272353494824	0.011215138455441621
1.33450005e7	0.010719995432225649	0.00830763960260363	0.011168208290510451
1.33550005e7	0.011489173663278831	0.007070260715863898	0.012520253351008984
1.33650005e7	0.009142053445850914	0.004781997187060478	0.009687763713080168
1.33750005e7	0.0025956778944826744	0.0025654955933840395	0.0016539901002052399
1.33850005e7	0.009411800597962048	0.004210140948196961	0.006943681737750932
1.33950005e7	0.012380952380952376	0.004867724867724868	0.009534391534391536
1.34050005e7	0.011738208797032324	0.008161102278749338	0.00872284048754637
1.34150005e7	0.009339080459770114	0.009705053133810452	0.008718282368249838
1.34250005e7	0.01071783407848982	0.011723795330352706	0.01112767014406359
1.34350005e7	0.010594795539033456	0.00899628252788104	0.009705080545229245
1.34450005e7	0.011073324485733246	0.008709356337093563	0.012707365627073657
1.34550005e7	0.010213963963963964	0.00927927927927928	0.008990990990990991
1.34650005e7	0.010048302756359125	0.007378356819994682	0.00916422937162102
1.34750005e7	0.007438039087236594	0.005540997925537723	0.006168795720056774
1.34850005e7	0.009794974752083716	0.01003832816207337	0.004003163594329865
1.34950005e7	0.011230058774139379	0.003941599029760239	0.008237708741487082
1.35050005e7	0.015635858234885336	0.002779708130646282	0.012138058837155432
1.35150005e7	0.011129907094141023	0.002524032006873959	0.008785779496267654
1.35250005e7	0.013796014859844647	0.003917595406957109	0.007470449172576832
1.35350005e7	0.017012263099219622	0.005462653288740246	0.0024526198439241914
1.35450005e7	0.009198566684146125	0.0035395909805977974	0.0027093165530501662
1.35550005e7	0.007791154371584698	0.004055669398907104	0.0036885245901639345
1.35650005e7	0.009606758373205739	0.006354665071770335	0.009070972886762362
1.35750005e7	0.008954501452081315	0.0065612563192427665	0.007916532214692911
1.35850005e7	0.011937004714615305	0.009654930283880028	0.00817534356505166
1.35950005e7	0.013535142658315935	0.009324982602644397	0.011301322199025746
1.36050005e7	0.012380263871317555	0.009518645701548286	0.00978372191095849
1.36150005e7	0.01233577757409105	0.008631225175679805	0.00951217028210612
1.36250005e7	0.014685731307715222	0.011230265117664583	0.011927316056002384
1.36350005e7	0.008410005750431283	0.008889208357293463	0.007255127467893426
1.36450005e7	0.008233721692641348	0.009002874867604782	0.007141776365562113
1.36550005e7	0.008527354603813354	0.009509437577848041	0.007942895468046374
1.36650005e7	0.004839321862348179	0.005145074224021592	0.003972672064777328
1.36750005e7	0.006314919735599621	0.004603399433427763	0.007070349386213409
1.36850005e7	0.01851851851851852	0.016835016835016838	0.019528619528619527
1.36950005e7	0.005471380471380471	0.005050505050505051	0.007744107744107745
1.37050005e7	0.007042253521126761	0.007042253521126761	0.007042253521126761
1.37150005e7	0.0026223776223776225	0.0034965034965034965	0.002331002331002331
1.37250005e7	0.004437869822485208	0.004437869822485207	0.0037475345167652867
1.37350005e7	0.009237187127532775	0.010131108462455303	0.009137862534763608
1.37450005e7	0.010101010101010105	0.016835016835016835	0.0053872053872053875
1.37550005e7	0.007263922518159805	0.009685230024213074	0.006456820016142051
1.37650005e7	0.007700770077007702	0.007150715071507149	0.005500550055005501
1.37750005e7	0.0	0.0	0.0
1.37850005e7	0.05208333333333334	0.041666666666666664	0.05
1.37950005e7	0.014218009478672987	0.014218009478672985	0.017693522906793047
1.38050005e7	0.011844331641285953	0.005076142131979695	0.013874788494077835
1.38150005e7	NaN	NaN	NaN
1.38250005e7	0.01333333333333333	0.01	0.019999999999999997
1.38350005e7	NaN	NaN	NaN
1.38450005e7	0.0021186440677966106	0.002824858757062147	0.0
1.38550005e7	0.00951557093425605	0.012687427912341407	0.006228373702422146
1.38650005e7	NaN	NaN	NaN
1.38750005e7	NaN	NaN	NaN
1.38850005e7	NaN	NaN	NaN
1.38950005e7	0.010676156583629894	0.011862396204033213	0.006168446026097272
1.39050005e7	0.0020472061657032747	0.0016859344894026972	0.0026974951830443157
1.39150005e7	NaN	NaN	NaN
1.39250005e7	0.0042579075425790746	0.0018248175182481753	0.007299270072992701
1.39350005e7	NaN	NaN	NaN
1.39450005e7	0.0014124293785310734	0.0	0.002824858757062147
1.39550005e7	0.006289308176100628	0.008176100628930818	0.006540880503144653
1.39650005e7	0.002242152466367713	0.0	0.003886397608370702
1.39750005e7	0.0	0.0	0.0
1.39850005e7	NaN	NaN	NaN
1.39950005e7	0.014644351464435143	0.002789400278940028	0.00613668061366806
1.40050005e7	NaN	NaN	NaN
1.40150005e7	0.005045233124565066	0.006610995128740432	0.004871259568545582
1.40250005e7	0.006088162762022194	0.005908343608713523	0.0059802712700369924
1.40350005e7	0.00958394211368538	0.004939817713768872	0.009810060530160722
1.40450005e7	0.011417638708881073	0.0003085848299697587	0.011504042461272604
1.40550005e7	0.00925745784695201	0.004669260700389105	0.00913099870298314
1.40650005e7	0.008365680631776201	0.005242493195913086	0.006389149154508545
1.40750005e7	0.007134613366907987	0.007213303955513588	0.00615885006819851
1.40850005e7	0.00978213911004135	0.012744553477751034	0.006998703943714126
1.40950005e7	0.009160123721151554	0.0084166071853438	0.006162265048774684
1.41050005e7	0.010968362174445028	0.012847404299947561	0.005733263415486802
1.41150005e7	0.00879180994060644	0.009638428675627801	0.005574658747525269
1.41250005e7	0.007966540529774944	0.008663612826130252	0.005988182964880835
1.41350005e7	0.010250905110718193	0.005009682579776038	0.01050770396564789
1.41450005e7	0.006539719176764763	0.002740911713791114	0.007549528755529911
1.41550005e7	0.005854090866685324	0.002239014833473272	0.006940945983767143
1.41650005e7	0.004371264175185745	0.0041059158706217526	0.0033517680576504102
1.41750005e7	0.005817542859856579	0.005366386474806477	0.003989172246758798
1.41850005e7	0.009771789269240107	0.009104151493080845	0.006749210973537267
1.41950005e7	0.007457668561648023	0.006143407298734641	0.0029097133076593923
1.42050005e7	0.006638503319251659	0.00487829410581372	0.0034701267350633674
1.42150005e7	0.005602011258676285	0.005356069300978302	0.0020331201836366617
1.42250005e7	0.016179540709812104	0.014149849222918115	0.004407330085826954
1.42350005e7	0.010707293196279985	0.005359765051395006	0.006138032305433186
1.42450005e7	0.007887797781414805	0.006001091107474085	0.008274231678486997
1.42550005e7	0.007732231755110688	0.007626310772163966	0.006535324647812732
1.42650005e7	0.006440346465493155	0.007655769768091646	0.006225202570550434
1.42750005e7	0.004577998072421865	0.0040961035384827205	0.004929092661434669
1.42850005e7	0.008836075563680683	0.006093845216331506	0.005388700269870288
1.42950005e7	0.015906487555972095	0.006924919296053318	0.006643757159221078
1.43050005e7	0.014306217173567852	0.006076706974471722	0.007353120801270305
1.43150005e7	0.010300300300300299	0.0045645645645645645	0.007399399399399399
1.43250005e7	0.010046563417349932	0.007009818807571617	0.005030873570199412
1.43350005e7	0.00895549082732894	0.005570034237825133	0.005845980888139405
1.43450005e7	0.007607521758465155	0.0039387586557397885	0.004891684136967156
1.43550005e7	0.005972696245733788	0.006328213879408419	0.004635949943117179
1.43650005e7	0.009751017703303987	0.009609012591119947	0.008785382940452524
1.43750005e7	0.010355884981338383	0.008805130631341009	0.008820901014561322
1.43850005e7	0.01171640296414981	0.006208692169036652	0.006769477268175447
1.43950005e7	0.013265853845563988	0.006632926922781995	0.0043401579633463696
1.44050005e7	0.009708871947851068	0.00510993260413214	0.005811512540050823
1.44150005e7	0.00712017818216283	0.004738887309259786	0.003999620889015259
1.44250005e7	0.005642943922245669	0.005275273355073854	0.0034656947375151866
1.44350005e7	0.008490016032648299	0.004105329640965845	0.007122382548705243
1.44450005e7	0.008874518436984039	0.0031645569620253164	0.0063658044395523755
1.44550005e7	0.0065511803719679055	0.007861416446361486	0.0049255600389592315
1.44650005e7	0.009531390317576943	0.005755571883419054	0.007853702343048411
1.44750005e7	0.007123693218614118	0.004602645943195485	0.004542510870570821
1.44850005e7	0.00901507860121912	0.0034327879371190244	0.00936798203400706
1.44950005e7	0.006528701650652871	0.00450849963045085	0.0061394432126139434
1.45050005e7	0.010978584982380047	0.003388452155055571	0.010843046896177827
1.45150005e7	0.010092171275230431	0.005541943763854859	0.009987166024967917
1.45250005e7	0.010059115179252481	0.00693649885583524	0.0066075514874141894
1.45350005e7	0.010009396576377826	0.0052702537075622015	0.0066838256322261725
1.45450005e7	0.015368585569158634	0.008986715290440218	0.00883910740644265
1.45550005e7	0.011626162616261627	0.007988298829882988	0.005595559555955595
1.45650005e7	0.008940683191515602	0.006875077074855099	0.008003452953508449
1.45750005e7	0.009851916800623507	0.0061376589215256456	0.0057089970285936955
1.45850005e7	0.017681895093062602	0.008460236886632826	0.011167512690355328
1.45950005e7	0.013260748185371297	0.009491903964265773	0.010552763819095479
1.46050005e7	0.00538887270608797	0.004612098261967182	0.004447033692591513
1.46150005e7	0.007129956317204304	0.004977318548387097	0.005737567204301075
1.46250005e7	0.010825279514875876	0.003268902785673678	0.003467879476975554
1.46350005e7	0.022960325989611324	0.0020374350707504925	0.0011284255776464265
1.46450005e7	0.019265414583614825	0.005674908796108634	0.001360176552718101
1.46550005e7	0.015683814303638643	0.004242098344984167	0.002174822250104559
1.46650005e7	0.013485265626593251	0.004078719282145407	0.0007749566636076273
1.46750005e7	0.01921783415009128	0.006966464879408091	0.001364466224656481
1.46850005e7	0.03315749811605125	0.00452147701582517	0.0006531022356191912
1.46950005e7	0.016393222883491505	0.0048790949546941185	0.0009758189909388236
1.47050005e7	0.014110429447852763	0.006368682442302074	0.002489044697633655
1.47150005e7	0.022217333919929607	0.003812875788238744	0.0021117465904091507
1.47250005e7	0.017036961543688	0.009614077999728224	0.0023508628889794803
1.47350005e7	0.01583581065630002	0.005602561170820947	0.00303376781766903
1.47450005e7	0.015213008647673611	0.007347869913523263	0.004403416626876757
1.47550005e7	0.01726546906187625	0.008507984031936129	0.0018263473053892218
1.47650005e7	0.016389593312670234	0.007654738423969192	0.0024420024420024416
1.47750005e7	0.01167961274344253	0.005741303613644039	0.001249577845322526
1.47850005e7	0.02305226824457594	0.00665680473372781	0.0023668639053254443
1.47950005e7	0.007154213036565979	0.00401241577712166	0.00019683549095313806
1.48050005e7	0.01729708431836092	0.003020751247701602	0.004108221696874179
1.48150005e7	0.015701441227026314	0.005553351844506148	0.006267354224514082
1.48250005e7	0.015359008093130804	0.0052226607662560305	0.00555754893752741
1.48350005e7	0.013878446115288219	0.0033208020050125315	0.006867167919799499
1.48450005e7	0.012150428506991428	0.0028755074424898514	0.0057284618854307615
1.48550005e7	0.019841269841269844	0.004378762999452655	0.008648056923918991
1.48650005e7	0.010243858217749978	0.0040340857583174685	0.0034448372767654787
1.48750005e7	0.008632240775097917	0.0018037518037518038	0.001875901875901876
1.48850005e7	0.0056967823199358765	0.005152868430092751	0.002381770296576205
1.48950005e7	0.0077348965966454976	0.00594365738479075	0.0022797589969060414
1.49050005e7	0.007235528942115769	0.0058454519532363846	0.0030510407755916743
1.49150005e7	0.0033898305084745766	0.0030669895076674736	0.003196125907990315
1.49250005e7	0.0029411764705882353	0.0058823529411764705	0.0
1.49350005e7	NaN	NaN	NaN
