# Supplementary material for: Admixture of evolutionary rates across a butterfly hybrid zone
Source: eLife. 2022 Jun 15;11:e78135. doi: 10.7554/eLife.78135 (PMC9246367; doi:10.7554/eLife.78135)
Supplement: Figure 2—source data 2. [file elife-78135-fig2-data2.zip › Dxy_Pi_10kbWindows_10kbIncrements/Chromosome8.csv]

Position	Dxy	Pi_XY	Pi_KM
5000.5	0.011820330969267141	0.014479905437352246	0.0076832151300236405
15000.5	0.006734006734006735	0.0	0.0053872053872053875
25000.5	0.014673674989049498	0.0030661410424879542	0.0030661410424879542
35000.5	0.012814680012132242	0.006141947224749772	0.0016681831968456177
45000.5	0.01426571920757967	0.0024763135228251507	0.0012058570198105081
55000.5	0.006535947712418299	0.004901960784313725	0.004493464052287581
65000.5	0.009722222222222224	0.004166666666666667	0.005
75000.5	0.05555555555555557	0.0	0.0
85000.5	NaN	NaN	NaN
95000.5	0.0	0.0	0.0
105000.5	0.006626905235255134	0.007952286282306162	0.004638833664678595
115000.5	0.00392670157068063	0.005235602094240837	0.0031413612565445023
125000.5	0.0035211267605633795	0.002347417840375587	0.00406885758998435
135000.5	0.010690571049136788	0.006241699867197876	0.006162018592297477
145000.5	0.005726825090986941	0.0048883179904374505	0.004381645614786269
155000.5	0.00650239561943874	0.005561259411362081	0.005852156057494866
165000.5	0.009617180205415498	0.004108309990662932	0.0055648926237161535
175000.5	0.00807204180664427	0.008538633818589025	0.0051698394923478915
185000.5	0.012878787878787877	0.011111111111111112	0.008282828282828284
195000.5	0.00675055708480797	0.006291781360597718	0.004273168174072619
205000.5	0.0070429775858523525	0.0028788813489615465	0.006004523956405509
215000.5	0.011475631159713784	0.010496827325502903	0.008343458890238962
225000.5	0.012902019446522063	0.012715033657442032	0.010570929942657691
235000.5	0.010148739932449989	0.00815146791374383	0.008157963107300598
245000.5	0.010486577181208054	0.009437919463087249	0.006907158836689038
255000.5	0.010492096862103867	0.008526045316514833	0.008191232578058085
265000.5	0.016896769536184807	0.01637791012452626	0.014419779823136617
275000.5	0.013699030260544457	0.00858745180511742	0.00904311251314406
285000.5	0.01467277697379	0.010291043576137643	0.012317092780189743
295000.5	0.01687939326674066	0.0024047354790972995	0.004476507584165742
305000.5	0.01533551300015569	0.006071929005137786	0.0017437334578857232
315000.5	0.014420289855072467	0.008840579710144928	0.005623188405797103
325000.5	0.013087606837606834	0.009275446775446776	0.010275835275835277
335000.5	0.016988062442607896	0.008608815426997245	0.013360881542699725
345000.5	0.010981912144702838	0.004198966408268734	0.006546080964685615
355000.5	0.007149240393208224	0.00871313672922252	0.002636282394995532
365000.5	0.01778514761347379	0.002145922746781116	0.010144362075692548
375000.5	0.01514175257731959	0.00995131729667812	0.0076174112256586456
385000.5	0.013525905547913804	0.009399358092618064	0.007336084364970198
395000.5	0.013044126416219444	0.010584376863446631	0.007394156231365533
405000.5	0.006746484226529837	0.006461421512732802	0.003914861269479286
415000.5	0.012627843873930284	0.00688791484032561	0.005635566687539134
425000.5	0.021009673518742444	0.0053405884723901655	0.003426037887948408
435000.5	0.018614936737207485	0.008229761504870675	0.005329750307916247
445000.5	0.01803194229778465	0.01313755795981453	0.012107161257083972
455000.5	0.005748616874135547	0.005964730290456431	0.005186721991701245
465000.5	NaN	NaN	NaN
475000.5	0.009209611756528647	0.0071492403932082215	0.00687121437791679
485000.5	0.01301487414187643	0.007151029748283753	0.010945842868039663
495000.5	0.00979662698412698	0.009176587301587302	0.008333333333333331
505000.5	0.005332610267534346	0.005242227042660881	0.004121475054229935
515000.5	0.0048530227398779794	0.005268996117581808	0.0027731558513588456
525000.5	0.010634677556576487	0.011060064658839545	0.009324485281606261
535000.5	0.0048104131295981884	0.0019807583474816073	0.004810413129598189
545000.5	0.009007663979297304	0.009654623270628049	0.0047974519757141435
555000.5	0.009129759129759128	0.0087024087024087	0.005967365967365968
565000.5	0.005979073243647233	0.004857997010463378	0.004633781763826607
575000.5	0.004913076341647769	0.0045351473922902496	0.004383975812547241
585000.5	0.01049219951658976	0.007031421665568007	0.01006372225884421
595000.5	0.006518675123326286	0.006272022551092317	0.004622973925299506
605000.5	0.007216959855660802	0.005187189896256202	0.007577807848443843
615000.5	0.011178247734138974	0.011278952668680765	0.011440080563947633
625000.5	0.012927350427350428	0.010185185185185184	0.008176638176638176
635000.5	0.003762407941082291	0.0019212295869356388	0.004034582132564842
645000.5	0.015120392559625702	0.011696907451785919	0.006732854045418234
655000.5	0.013609850939727802	0.011017498379779651	0.011211924821775762
665000.5	0.013481828839390385	0.011853588641396379	0.011332551778038295
675000.5	0.011839708561020035	0.008727990285367334	0.00947176684881603
685000.5	0.00904010519395135	0.006026736795967565	0.004821389436774053
695000.5	0.012376495059802388	0.012740509620384815	0.007384295371814872
705000.5	0.01004129129129129	0.004129129129129129	0.014714714714714716
715000.5	0.005954377725595438	0.001900928100190093	0.0080509896008051
725000.5	0.009958506224066386	0.00992392807745505	0.008741355463347165
735000.5	0.011800172265288544	0.009991386735572783	0.010508182601205857
745000.5	0.011506398966772342	0.011917341787014207	0.011248092051191734
755000.5	0.009923664122137405	0.008524173027989822	0.00880407124681934
765000.5	0.011470461405778355	0.008365674859853385	0.010332039672272532
775000.5	0.011664800298618884	0.012971257932064204	0.01086226203807391
785000.5	0.014852661596958175	0.009901774397972117	0.014607097591888467
795000.5	0.01129439738445534	0.010774260662802794	0.01227522663100015
805000.5	0.012809029021855966	0.010569688283769259	0.011680401289860266
815000.5	0.009968553459119496	0.009622641509433962	0.009408805031446543
825000.5	0.012348969438521673	0.011549395877754087	0.011632314617389245
835000.5	0.01051798235693282	0.011234260725326094	0.008263590439568725
845000.5	0.009966499162479063	0.009631490787269681	0.009966499162479063
855000.5	0.0053854875283446705	0.003590325018896447	0.0066515495086923665
865000.5	0.02448699594368885	0.018313051777618706	0.01968503937007874
875000.5	0.014796860572483842	0.012326869806094182	0.015161588180978763
885000.5	0.008013346460999892	0.004321190241767859	0.009780111585165736
895000.5	0.01261574074074074	0.013348765432098765	0.009104938271604938
905000.5	0.00796221322537112	0.0066801619433198385	0.009014844804318491
915000.5	0.011857800319338781	0.01051939513477975	0.01260448952756645
925000.5	0.0090633608815427	0.004793388429752066	0.011349862258953168
935000.5	0.008119658119658119	0.005840455840455839	0.007559354226020893
945000.5	0.00908593322386426	0.006130268199233717	0.010114942528735632
955000.5	0.01112723754233188	0.008950169327527818	0.011852926947266569
965000.5	0.012266666666666662	0.01191111111111111	0.010097777777777778
975000.5	0.011773072060682682	0.011167298777918248	0.010493046776232617
985000.5	0.01199238578680203	0.0005922165820642979	0.010304568527918783
995000.5	0.010717543326238978	0.010084118779770954	0.0071348940914158325
1.0050005e6	0.007713817375373637	0.009594060360620962	0.006672452029698197
1.0150005e6	0.0038249810174639342	0.003796507213363706	0.00360668185269552
1.0250005e6	0.0074094153790548465	0.006460648775639287	0.006641366223908917
1.0350005e6	0.008804617857664766	0.00920648838228847	0.0070583077597544935
1.0450005e6	0.009173154555940024	0.009119088811995387	0.00723760092272203
1.0550005e6	0.010256410256410258	0.006699751861042183	0.007411083540115798
1.0650005e6	0.008540372670807452	0.005348516218081436	0.004600874166091558
1.0750005e6	0.009441145119537081	0.008261001979594946	0.007019948225978377
1.0850005e6	0.006080331012211123	0.004389948531637905	0.0037945302250479364
1.0950005e6	0.007305865344898803	0.006660470879801734	0.007982238744320528
1.1050005e6	0.006813063063063064	0.006418918918918919	0.006148648648648649
1.1150005e6	0.0071790540540540545	0.008727477477477477	0.004842342342342342
1.1250005e6	0.01118117290331473	0.011301771070222589	0.00974433188615533
1.1350005e6	0.010572139303482588	0.006405472636815921	0.011666666666666665
1.1450005e6	0.010035211267605636	0.009859154929577464	0.009272300469483569
1.1550005e6	0.004437869822485208	0.00507185122569738	0.00338123415046492
1.1650005e6	0.0061988752556237205	0.005027266530334014	0.006220177232447171
1.1750005e6	0.002779133452632721	0.002901144189577572	0.0015075104386963834
1.1850005e6	0.007104454685099847	0.004992319508448541	0.0030721966205837174
1.1950005e6	NaN	NaN	NaN
1.2050005e6	0.0029585798816568055	0.0029585798816568047	0.0035502958579881664
1.2150005e6	0.0033454987834549877	0.0042579075425790746	0.00121654501216545
1.2250005e6	NaN	NaN	NaN
1.2350005e6	0.010369246332827514	0.011127971674253922	0.010217501264542236
1.2450005e6	0.008486707566462167	0.008077709611451944	0.008384458077709612
1.2550005e6	0.014649272882805818	0.01639577986883376	0.014713430282292559
1.2650005e6	0.0035595475715236194	0.004590818363273453	0.002448436460412508
1.2750005e6	0.00521145022940355	0.0047875523638539795	0.003790145621384401
1.2850005e6	0.005901389682086428	0.005044736341138397	0.004644964782029317
1.2950005e6	0.009618252311362957	0.008847797991848096	0.006958942240779403
1.3050005e6	0.006049028971665075	0.00795924864692773	0.0029290035020694055
1.3150005e6	0.0020408163265306124	0.004081632653061225	0.0
1.3250005e6	0.004115226337448559	0.006172839506172839	0.004115226337448559
1.3350005e6	0.004100337674867342	0.001447178002894356	0.001543656536420646
1.3450005e6	NaN	NaN	NaN
1.3550005e6	0.004211793020457281	0.003610108303249098	0.00529482551143201
1.3650005e6	0.006234793187347931	0.005018248175182482	0.004349148418491484
1.3750005e6	NaN	NaN	NaN
1.3850005e6	NaN	NaN	NaN
1.3950005e6	NaN	NaN	NaN
1.4050005e6	0.014784946236559135	0.008064516129032258	0.008602150537634409
1.4150005e6	NaN	NaN	NaN
1.4250005e6	0.029411764705882346	0.017156862745098037	0.03235294117647059
1.4350005e6	0.019412878787878785	0.008522727272727272	0.02045454545454545
1.4450005e6	0.019323671497584544	0.014492753623188406	0.017391304347826087
1.4550005e6	0.003644314868804666	0.0014577259475218659	0.0034985422740524794
1.4650005e6	0.005555555555555556	0.0	0.0044444444444444444
1.4750005e6	NaN	NaN	NaN
1.4850005e6	0.010995370370370372	0.003472222222222222	0.0074074074074074086
1.4950005e6	0.021771771771771767	0.01151151151151151	0.014414414414414415
1.5050005e6	0.01167209554831705	0.0038002171552660156	0.00977198697068404
1.5150005e6	0.019965277777777783	0.009375000000000001	0.013611111111111109
1.5250005e6	0.014844804318488536	0.005566801619433198	0.006275303643724697
1.5350005e6	0.024643705463182897	0.014845605700712588	0.0035629453681710215
1.5450005e6	0.021317829457364337	0.0	0.0007751937984496124
1.5550005e6	0.011097494553376906	0.009667755991285403	0.000925925925925926
1.5650005e6	0.016906044284859364	0.0026929982046678632	0.008856971873129863
1.5750005e6	0.006600660066006601	0.0	0.005280528052805281
1.5850005e6	0.009756097560975613	0.0	0.005853658536585368
1.5950005e6	0.006944444444444445	0.0011904761904761906	0.00507936507936508
1.6050005e6	0.027447651386530842	0.016411997736276173	0.02297679683078664
1.6150005e6	0.011510791366906472	0.005435651478816947	0.006075139888089527
1.6250005e6	0.014820897857031124	0.012044423588299704	0.0030032848427968086
1.6350005e6	0.01816087880935507	0.008918025041341838	0.007039924403496339
1.6450005e6	0.011052768053934911	0.009270063529106703	0.007104887851678984
1.6550005e6	0.01829164539731155	0.005104645227156712	0.01402075889059044
1.6650005e6	0.016930251419302517	0.006285482562854825	0.01103000811030008
1.6750005e6	0.015113036550144406	0.007319988048999104	0.010138432427049099
1.6850005e6	0.01661129568106312	0.007198228128460687	0.008859357696567
1.6950005e6	0.015759312320916905	0.006367398917542184	0.014326647564469915
1.7050005e6	0.014998256016742241	0.01313800720846413	0.01125450529008255
1.7150005e6	0.01462507397074985	0.010271366979457266	0.008589060782821878
1.7250005e6	0.012140385031364916	0.00973393900064893	0.009366212416179966
1.7350005e6	0.01215675057208238	0.011489321128909229	0.007799389778794813
1.7450005e6	0.009531002733419653	0.007768666378938281	0.006991799741044455
1.7550005e6	0.01728244452190078	0.016323922388753343	0.012454978505867317
1.7650005e6	0.011639676113360324	0.008097165991902834	0.006432748538011695
1.7750005e6	0.014735390017557056	0.012415349887133184	0.015199398043641836
1.7850005e6	0.013554664289958407	0.009432560903149138	0.00849673202614379
1.7950005e6	0.015485232067510549	0.011308016877637132	0.013400843881856543
1.8050005e6	0.016266527487821855	0.010786360473208072	0.012549292507538855
1.8150005e6	0.0146043023485297	0.010163805012828103	0.01638050128281034
1.8250005e6	0.008639308855291577	0.007739380849532036	0.007847372210223183
1.8350005e6	0.011858974358974358	0.009615384615384616	0.013076923076923076
1.8450005e6	0.011991279069767442	0.013505329457364339	0.007194767441860467
1.8550005e6	0.010454109753175173	0.007668344116942248	0.007596453390845914
1.8650005e6	0.012818803874522352	0.007997867235403891	0.010219497023016085
1.8750005e6	0.015545016561276723	0.012420957542908763	0.012405901836796145
1.8850005e6	0.01765887077722655	0.011693834160170093	0.01152846680841011
1.8950005e6	0.015122927387078329	0.015151515151515152	0.011572327044025157
1.9050005e6	0.014821176885130372	0.008280479210711768	0.012755461592670898
1.9150005e6	0.009743938363924766	0.006835863735931717	0.009759045245109147
1.9250005e6	0.01078712555768005	0.003824091778202677	0.008935627788400256
1.9350005e6	0.010483014861995753	0.004069355980184006	0.009518754423213021
1.9450005e6	0.015339343851740543	0.006386175807663412	0.012822439268720261
1.9550005e6	0.008837525492861998	0.007336279175164287	0.007239972807613867
1.9650005e6	0.010533891651400158	0.005932129460001744	0.00816540172729652
1.9750005e6	0.008409785932721714	0.006625891946992865	0.009174311926605503
1.9850005e6	0.013412816691505217	0.012750455373406194	0.009736711376055637
1.9950005e6	0.013490059955822026	0.012306721363206057	0.010771010834122225
2.0050005e6	0.006706008583690987	0.004291845493562232	0.004506437768240344
2.0150005e6	0.010124610591900311	0.008480443059882312	0.0053997923156801665
2.0250005e6	0.0119782480893592	0.007348618459729571	0.012404467960023514
2.0350005e6	0.01235440651720191	0.011546488924796337	0.007836800646334073
2.0450005e6	0.01308737678246722	0.011005837879222893	0.011771461383864484
2.0550005e6	0.013685406019307211	0.010732538330494036	0.01310618966496309
2.0650005e6	0.008592367955521858	0.00530705079605762	0.010361384887541066
2.0750005e6	0.006275468622656887	0.005297473512632437	0.005965770171149145
2.0850005e6	0.010734732824427481	0.01248409669211196	0.0059796437659033076
2.0950005e6	0.012135098438560761	0.010749038243946595	0.011360036207286716
2.1050005e6	0.005140507196710075	0.005426090929860634	0.00301576422206991
2.1150005e6	0.011500669941938366	0.008113741253535804	0.011701652523447969
2.1250005e6	0.014087707339241083	0.004317200636219041	0.01604180867984549
2.1350005e6	0.008793136139552524	0.008153204398938187	0.005953735305271142
2.1450005e6	0.015337019483938917	0.013954713006845707	0.011163770405476565
2.1550005e6	0.011812921890067501	0.007821707918139933	0.010993249758919962
2.1650005e6	0.01191871824931614	0.011019929660023449	0.009566236811254396
2.1750005e6	0.009756771697070203	0.009176340519624102	0.009950248756218907
2.1850005e6	0.009830056647784071	0.00866377874041986	0.010218815950238809
2.1950005e6	0.009408062140083032	0.009240658899156288	0.009562073121735638
2.2050005e6	0.009750390015600624	0.010530421216848674	0.00858034321372855
2.2150005e6	0.008045014880952378	0.007905505952380952	0.008072916666666664
2.2250005e6	0.008228880057067157	0.009324365637419748	0.007051869968409253
2.2350005e6	0.010925369396443778	0.01321061858251941	0.008615076383671426
2.2450005e6	0.008439634067774772	0.007344414379590259	0.007370184254606364
2.2550005e6	0.006772835438403805	0.007779608273842212	0.0059674171700530845
2.2650005e6	0.011584644004735328	0.010823608997124978	0.011314053779807204
2.2750005e6	0.0060642813826561545	0.005154639175257732	0.0072771376591873865
2.2850005e6	0.01002703920684993	0.006309148264984227	0.0117470331981373
2.2950005e6	0.009485612426788899	0.0073847720906544435	0.008929632459044223
2.3050005e6	0.011257077140835103	0.009465675866949753	0.010332625619249823
2.3150005e6	0.01151515151515152	0.008242424242424244	0.010812121212121214
2.3250005e6	0.011382113821138212	0.00932249322493225	0.012292682926829269
2.3350005e6	0.01088079555727754	0.007813508975849153	0.01162340178225494
2.3450005e6	0.013068678915135612	0.011811023622047244	0.012248468941382326
2.3550005e6	0.008113714006832603	0.00854075158613958	0.007271839921913129
2.3650005e6	0.016296612581838888	0.015371477369769427	0.011784799316823228
2.3750005e6	0.014607759031550857	0.012010294538175578	0.014850824516252026
2.3850005e6	0.01331615120274914	0.009545628102329133	0.014203894616265752
2.3950005e6	0.011208717357910904	0.00916858678955453	0.010119047619047618
2.4050005e6	0.01672384219554031	0.011363636363636362	0.015037164093767869
2.4150005e6	0.009607577807848445	0.008705457825890843	0.010590888588182227
2.4250005e6	0.012068004459308808	0.012569676700111485	0.010356744704570792
2.4350005e6	0.007223284469938389	0.006940018412293747	0.00794561291693223
2.4450005e6	0.009173984436353253	0.009566645248804169	0.008510030698936246
2.4550005e6	0.007484714315833859	0.0056925996204933585	0.008053974277883196
2.4650005e6	0.009468700683850606	0.008241276521129229	0.00824127652112923
2.4750005e6	0.008133071767206144	0.00776524440085009	0.007520026156612719
2.4850005e6	0.009387176762309601	0.008235919234856537	0.008607863974495217
2.4950005e6	0.00849209865603308	0.008713631664451337	0.008388716585437895
2.5050005e6	0.012567295842252059	0.009437633780891224	0.01237594862813777
2.5150005e6	0.00909090909090909	0.010023310023310023	0.00731934731934732
2.5250005e6	0.012040467369620974	0.011019283746556474	0.01253918495297806
2.5350005e6	0.0038240332843857074	0.0020190895741556535	0.0034508076358296617
2.5450005e6	0.003505747126436781	0.004482758620689656	0.0033563218390804594
2.5550005e6	0.005770816158285243	0.0032289090409453147	0.00651277823577906
2.5650005e6	0.006335282651072124	0.007017543859649124	0.006341780376868096
2.5750005e6	0.010055178832602048	0.010636883393165803	0.010105039223507513
2.5850005e6	0.011150234741784037	0.010856807511737088	0.010993740219092333
2.5950005e6	0.013944076526857986	0.0074319352465047825	0.01255334805003679
2.6050005e6	0.009045077105575325	0.0062277580071174385	0.010676156583629892
2.6150005e6	0.02067219152854512	0.015653775322283608	0.01970534069981584
2.6250005e6	0.017256380510440834	0.014211136890951276	0.0125676720804331
2.6350005e6	0.011927699788971464	0.009725662904853655	0.011193687494265529
2.6450005e6	0.0046755725190839705	0.0047073791348600505	0.004478371501272266
2.6550005e6	0.006257773631840795	0.006568718905472638	0.005783582089552239
2.6650005e6	0.007972823072656681	0.007903494176372712	0.00734886300610094
2.6750005e6	0.013323584369160778	0.011698757007067998	0.010317653749289139
2.6850005e6	0.007586408904510836	0.008728763913298182	0.0023667252489748105
2.6950005e6	0.00921682452388227	0.008860372746715552	0.006966086159486709
2.7050005e6	0.006542699724517909	0.004820936639118457	0.007272727272727274
2.7150005e6	0.009803921568627447	0.01182237600922722	0.007151095732410612
2.7250005e6	0.0024385072094995756	0.0044529262086514	0.0004240882103477524
2.7350005e6	0.007879537953795382	0.007508250825082507	0.00528052805280528
2.7450005e6	0.009305555555555555	0.008749999999999999	0.007333333333333333
2.7550005e6	0.002900449101796407	0.0018712574850299401	0.0011726546906187625
2.7650005e6	0.0	0.0	0.0
2.7750005e6	0.007907542579075425	0.00851581508515815	0.00827250608272506
2.7850005e6	0.016203703703703706	0.02777777777777778	0.00925925925925926
2.7950005e6	0.007389162561576353	0.0049261083743842365	0.005254515599343186
2.8050005e6	0.0	0.0	0.0
2.8150005e6	NaN	NaN	NaN
2.8250005e6	NaN	NaN	NaN
2.8350005e6	NaN	NaN	NaN
2.8450005e6	0.008877052818464268	0.006657789613848202	0.010119840213049267
2.8550005e6	0.005952380952380952	0.005341880341880341	0.004884004884004885
2.8650005e6	0.011627906976744186	0.015503875968992248	0.010232558139534883
2.8750005e6	0.006008010680907877	0.008455718736092568	0.003382287494437027
2.8850005e6	0.005850727387729283	0.004743833017077799	0.005186590765338393
2.8950005e6	0.004021764845043767	0.0020108824225218832	0.0035013011592145726
2.9050005e6	0.006106321839080459	0.006704980842911878	0.0052681992337164744
2.9150005e6	0.007024265644955299	0.007662835249042145	0.00549169859514687
2.9250005e6	0.006989951944080384	0.004150283966797728	0.0070773263433813885
2.9350005e6	0.005140692640692642	0.0032467532467532465	0.005627705627705629
2.9450005e6	0.006382113821138215	0.0037398373983739837	0.006569105691056913
2.9550005e6	0.01019503546099291	0.007683215130023641	0.005791962174940897
2.9650005e6	0.008355555555555559	0.00808888888888889	0.005297777777777777
2.9750005e6	0.009684473601999376	0.008122461730709152	0.009215870040612308
2.9850005e6	NaN	NaN	NaN
2.9950005e6	NaN	NaN	NaN
3.0050005e6	0.011657270378200614	0.009689922480620157	0.004298801973220578
3.0150005e6	0.014334521687462866	0.012477718360071298	0.011616161616161615
3.0250005e6	0.009413948554760009	0.009347653142402546	0.008565367276584461
3.0350005e6	0.011520388055176597	0.013945732908897985	0.008670607852053964
3.0450005e6	0.007369081216682348	0.006428347444339919	0.008090310442144874
3.0550005e6	0.004591129591129592	0.005544005544005544	0.004227304227304228
3.0650005e6	NaN	NaN	NaN
3.0750005e6	NaN	NaN	NaN
3.0850005e6	0.013942513942513947	0.014371514371514372	0.012441012441012441
3.0950005e6	0.008732212160413972	0.006576110392410521	0.01026304441569642
3.1050005e6	0.01118798304662179	0.011032161555721766	0.010670655696833706
3.1150005e6	0.008984105044920523	0.0110573600552868	0.0074176457037548925
3.1250005e6	0.01088192721257237	0.010390818858560793	0.011559139784946238
3.1350005e6	0.012364130434782608	0.012228260869565216	0.011449275362318842
3.1450005e6	0.009992163009404389	0.008359456635318703	0.011128526645768024
3.1550005e6	0.010426465976795233	0.009485732204452806	0.00848228284728755
3.1650005e6	0.009788980070339976	0.011254396248534583	0.007440406408753419
3.1750005e6	0.014533296943231444	0.014283114992721979	0.013264192139737991
3.1850005e6	0.007851943172478575	0.00854174004931314	0.005894094164611953
3.1950005e6	0.007887153041104203	0.008948885181252845	0.007118661206329947
3.2050005e6	0.009231859934652612	0.01044941742186055	0.006842981320510449
3.2150005e6	0.011032040033794764	0.010300903359979203	0.007083901995190747
3.2250005e6	NaN	NaN	NaN
3.2350005e6	0.012216888232397832	0.011570654849827671	0.007434761201378631
3.2450005e6	0.01083075866803982	0.010332990044627533	0.00806041881222108
3.2550005e6	0.0064423222676974375	0.006480218281036835	0.004335303926026981
3.2650005e6	0.009428611938182334	0.008790585566425634	0.008024953920317596
3.2750005e6	0.006853582554517133	0.008722741433021807	0.004922118380062304
3.2850005e6	0.005077907623817474	0.005982192543127435	0.0035614913745130776
3.2950005e6	0.007742869875222817	0.005681818181818181	0.007843137254901962
3.3050005e6	0.008545361089694165	0.007838601901824725	0.008069904908763813
3.3150005e6	0.015015015015015015	0.016766766766766767	0.01041041041041041
3.3250005e6	NaN	NaN	NaN
3.3350005e6	NaN	NaN	NaN
3.3450005e6	NaN	NaN	NaN
3.3550005e6	0.011404697380307137	0.009005194218608853	0.010727190605239384
3.3650005e6	0.00888543823326432	0.008182983338262841	0.00862663906142167
3.3750005e6	0.008724864655839135	0.008410672853828306	0.009474091260634183
3.3850005e6	0.01322011322011322	0.012420912420912422	0.01308025308025308
3.3950005e6	0.00858229727222119	0.007948289725985032	0.009191563060555453
3.4050005e6	0.01015007898894155	0.009557661927330173	0.00890995260663507
3.4150005e6	0.010649236192714453	0.01111437524481003	0.010595377986682334
3.4250005e6	0.01456175520659316	0.015313509299476552	0.011938968704755542
3.4350005e6	0.009935168813673486	0.009219499873705482	0.010120400774606382
3.4450005e6	0.006854256854256853	0.006664388243335612	0.007032733348522823
3.4550005e6	0.0068516230484106455	0.0038750982814781533	0.006649444007637875
3.4650005e6	0.008945291599785982	0.008159443552701979	0.006848582129481006
3.4750005e6	0.01730257320319432	0.017450458444247263	0.01123927832002366
3.4850005e6	0.0063716928649977375	0.005983569441749143	0.00555016495245488
3.4950005e6	0.011797330325249109	0.010152284263959392	0.011092310584696369
3.5050005e6	0.006342494714587737	0.0	0.010147991543340378
3.5150005e6	0.010357815442561204	0.006591337099811675	0.012806026365348397
3.5250005e6	0.01506024096385542	0.01204819277108434	0.014457831325301203
3.5350005e6	0.013052768487551096	0.013377926421404682	0.013340765514678558
3.5450005e6	0.005820105820105819	0.003174603174603175	0.004867724867724868
3.5550005e6	0.014734144778987832	0.008541533205210334	0.008114456544949819
3.5650005e6	0.011608961303462317	0.011405295315682282	0.009069925322471147
3.5750005e6	0.005979643765903308	0.006310432569974555	0.004865139949109414
3.5850005e6	0.004941860465116279	0.005361757105943152	0.003074935400516796
3.5950005e6	0.010508548404660789	0.0069149515408907765	0.01082434934117391
3.6050005e6	0.013795450905013613	0.007928880345987507	0.011949383309306423
3.6150005e6	0.005362426035502959	0.0036982248520710057	0.005177514792899409
3.6250005e6	0.01752567140600316	0.004443127962085308	0.008135860979462875
3.6350005e6	0.012394040585666578	0.006635842109769672	0.010257727545166538
3.6450005e6	0.010589128035320085	0.008692052980132451	0.010292494481236203
3.6550005e6	0.008535489667565137	0.006064690026954179	0.007816711590296496
3.6650005e6	0.00985003408316292	0.007225630538513974	0.007770961145194277
3.6750005e6	0.0076812555260831125	0.007128647214854112	0.006984969053934572
3.6850005e6	0.009755616870319273	0.00854027066088556	0.010248324793062674
3.6950005e6	0.00797122581899485	0.006804704967434626	0.0067463789248566166
3.7050005e6	0.010785731501566642	0.006266570257893469	0.005302482525909857
3.7150005e6	0.01398324275362319	0.010190217391304348	0.012182971014492752
3.7250005e6	0.015237494745691466	0.006410256410256411	0.015426649852879363
3.7350005e6	0.017610748002904863	0.006899055918663762	0.0013071895424836603
3.7450005e6	0.006228319142226431	0.0020498265531378114	0.0025228634500157683
3.7550005e6	0.016928446771378707	0.007766143106457242	0.0028272251308900523
3.7650005e6	0.013696876600102407	0.0026455026455026454	0.0012630141662399728
3.7750005e6	0.026266996291718168	0.006592501030078285	0.003625875566543057
3.7850005e6	0.01522322132828522	0.005836882789083452	0.0014828837356049849
3.7950005e6	0.02172491678554446	0.009688540180694247	0.00418449833571089
3.8050005e6	0.021598968407479047	0.012008381689232753	0.005931656995486783
3.8150005e6	0.013888888888888888	0.009583707696915245	0.0020664869721473494
3.8250005e6	0.007060687469862919	0.0069918027140593786	0.00332024522973066
3.8350005e6	0.02208446338628438	0.012204571871367685	0.005708381764174093
3.8450005e6	0.02268385864374403	0.006208213944603629	0.002941738299904489
3.8550005e6	0.013108614232209737	0.004251442453689645	0.002064986334649256
3.8650005e6	0.029172821270310192	0.002708025603151157	0.0004431314623338257
3.8750005e6	0.01910387398893146	0.003405704555129842	0.0077905491698595135
3.8850005e6	0.011512618813503768	0.008767617174696821	0.008456243854473942
3.8950005e6	0.008650897941305299	0.005256241787122207	0.003942181340341655
3.9050005e6	0.014512040557667935	0.005766793409378961	0.012167300380228138
3.9150005e6	0.005912162162162162	0.001970720720720721	0.006081081081081082
3.9250005e6	0.010869565217391304	0.005935861856305889	0.004070305272895467
3.9350005e6	0.005787037037037039	0.0016534391534391533	0.002116402116402116
3.9450005e6	0.013497652582159623	0.004107981220657277	0.0009389671361502346
3.9550005e6	0.009177343908887534	0.0068639414276998175	0.007199511897498474
3.9650005e6	0.007610446875264989	0.006868481302467565	0.006936318154837615
3.9750005e6	0.008178127984718241	0.009272524673670806	0.007433938236230498
3.9850005e6	0.01078216374269006	0.009274488304093567	0.00886330409356725
3.9950005e6	0.0042517006802721075	0.0023620559334845046	0.003061224489795918
4.0050005e6	0.0038299663299663296	0.002441077441077441	0.00393939393939394
4.0150005e6	0.015199161425576516	0.011180992313067786	0.011180992313067786
4.0250005e6	0.006914119359534207	0.005579815623483746	0.0017467248908296948
4.0350005e6	NaN	NaN	NaN
4.0450005e6	NaN	NaN	NaN
4.0550005e6	0.0	0.0	0.0
4.0650005e6	NaN	NaN	NaN
4.0750005e6	0.0091324200913242	0.0136986301369863	0.0073059360730593605
4.0850005e6	0.0056179775280898875	0.00749063670411985	0.00599250936329588
4.0950005e6	NaN	NaN	NaN
4.1050005e6	NaN	NaN	NaN
4.1150005e6	NaN	NaN	NaN
4.1250005e6	0.0014947683109118087	0.0	0.002989536621823617
4.1350005e6	0.0110587899543379	0.011986301369863013	0.010017123287671233
4.1450005e6	0.007977576541612765	0.009163432514014662	0.005605864596808971
4.1550005e6	0.010265700483091788	0.007125603864734299	0.0078743961352657
4.1650005e6	NaN	NaN	NaN
4.1750005e6	NaN	NaN	NaN
4.1850005e6	0.003937007874015748	0.0	0.004724409448818898
4.1950005e6	NaN	NaN	NaN
4.2050005e6	0.025089605734767022	0.02927120669056153	0.014097968936678614
4.2150005e6	NaN	NaN	NaN
4.2250005e6	0.01171875	0.010416666666666666	0.009027777777777777
4.2350005e6	NaN	NaN	NaN
4.2450005e6	NaN	NaN	NaN
4.2550005e6	NaN	NaN	NaN
4.2650005e6	NaN	NaN	NaN
4.2750005e6	NaN	NaN	NaN
4.2850005e6	NaN	NaN	NaN
4.2950005e6	NaN	NaN	NaN
4.3050005e6	0.005291005291005291	0.0	0.008465608465608464
4.3150005e6	0.007320872274143304	0.006230529595015576	0.005732087227414331
4.3250005e6	NaN	NaN	NaN
4.3350005e6	NaN	NaN	NaN
4.3450005e6	NaN	NaN	NaN
4.3550005e6	NaN	NaN	NaN
4.3650005e6	NaN	NaN	NaN
4.3750005e6	0.0	0.0	0.0
4.3850005e6	NaN	NaN	NaN
4.3950005e6	NaN	NaN	NaN
4.4050005e6	NaN	NaN	NaN
4.4150005e6	NaN	NaN	NaN
4.4250005e6	0.005576800509878904	0.004780114722753346	0.005226258763543657
4.4350005e6	0.010615711252653927	0.015127388535031846	0.0044585987261146496
4.4450005e6	0.005425243338120314	0.0027924046593266316	0.004148715493856709
4.4550005e6	NaN	NaN	NaN
4.4650005e6	NaN	NaN	NaN
4.4750005e6	NaN	NaN	NaN
4.4850005e6	0.0006009615384615385	0.001201923076923077	0.0
4.4950005e6	0.01918465227817746	0.00959232613908873	0.019664268585131893
4.5050005e6	NaN	NaN	NaN
4.5150005e6	0.011261261261261262	0.015765765765765768	0.009009009009009009
4.5250005e6	NaN	NaN	NaN
4.5350005e6	NaN	NaN	NaN
4.5450005e6	0.03333333333333333	0.0	0.05333333333333333
4.5550005e6	NaN	NaN	NaN
4.5650005e6	0.0	0.0	0.0
4.5750005e6	NaN	NaN	NaN
4.5850005e6	0.0	0.0	0.0
4.5950005e6	NaN	NaN	NaN
4.6050005e6	NaN	NaN	NaN
4.6150005e6	NaN	NaN	NaN
4.6250005e6	NaN	NaN	NaN
4.6350005e6	0.011562998405103666	0.011562998405103669	0.007336523125996811
4.6450005e6	0.008823529411764707	0.011764705882352941	0.007058823529411765
4.6550005e6	0.00528062764031382	0.003419835043250855	0.0030577348622007642
4.6650005e6	0.004195661072451901	0.0034793286942284072	0.004147905580570337
4.6750005e6	0.0062235925545278065	0.004539225762247345	0.005104487838300787
4.6850005e6	0.008376749412605985	0.006486873020737564	0.008060067422617223
4.6950005e6	0.009484066767830045	0.008093070308548306	0.012159838138593832
4.7050005e6	0.00337463483429032	0.0021154427319431852	0.004271179611161479
4.7150005e6	0.009674826904055394	0.005100148367952522	0.010027200791295746
4.7250005e6	0.004451395572666024	0.002967597048444017	0.004683991017003527
4.7350005e6	0.011389652014652016	0.007669413919413919	0.01043956043956044
4.7450005e6	0.005573981942141145	0.0046987285793255945	0.006338676985443155
4.7550005e6	0.010330261136712747	0.007142857142857143	0.008448540706605223
4.7650005e6	0.004045817570407735	0.0016813787305590584	0.0047078604455653645
4.7750005e6	0.009412068076328007	0.00842358604091456	0.008492350008595497
4.7850005e6	0.009186654366543664	0.008302583025830259	0.009240467404674046
4.7950005e6	0.008345936257211672	0.009242144177449167	0.007763401109057302
4.8050005e6	0.0036316256376136605	0.004712796628964293	0.00297183410955866
4.8150005e6	0.004712672313569175	0.0048995183524331515	0.004218568344128882
4.8250005e6	0.008848649092551529	0.010018888067668557	0.006421943007308862
4.8350005e6	0.005191798941798943	0.003042328042328042	0.004735449735449736
4.8450005e6	0.008717148061410359	0.008001561280249805	0.005256310174342961
4.8550005e6	0.009193892628468233	0.0081267443769496	0.008175997373173536
4.8650005e6	0.011295953994660093	0.007291024851098788	0.006325734237009653
4.8750005e6	0.009847176929471194	0.007832981648442996	0.009425155061065286
4.8850005e6	0.011755099525482223	0.00986010969372034	0.009219202563628518
4.8950005e6	0.008539007092198582	0.0035460992907801418	0.007625531914893618
4.9050005e6	0.011153262518968131	0.01031866464339909	0.010197268588770864
4.9150005e6	0.011280293367346941	0.010469812925170068	0.009173044217687075
4.9250005e6	0.008959412780656305	0.006476683937823833	0.009643062751871042
4.9350005e6	0.005997355496788817	0.0036519330059186506	0.007467573353481929
4.9450005e6	0.006955244513564885	0.0016416105063072402	0.0078106099879039215
4.9550005e6	0.010174272186964844	0.0013599274705349048	0.005641180618515161
4.9650005e6	0.005804633364360327	0.002766573585686214	0.004581652704519598
4.9750005e6	0.007872638208537439	0.0055400046652670865	0.009610450198273852
4.9850005e6	0.010213356295445846	0.010045924225028702	0.008821278224263299
4.9950005e6	0.01174918321186228	0.01168635335511435	0.00988523079500712
5.0050005e6	0.010093488872342187	0.00839745180772731	0.006916521883014809
5.0150005e6	0.00921287018481407	0.0074593631707860165	0.00855043420173681
5.0250005e6	0.009328121027205694	0.007691329773709637	0.00874650394101195
5.0350005e6	0.01120652408727587	0.01085547634478289	0.008230719377835384
5.0450005e6	0.013023662924061326	0.011257998309791137	0.01235059760956175
5.0550005e6	0.01342387871130764	0.014424089281954098	0.013560749631501367
5.0650005e6	0.01617777777777778	0.012355555555555557	0.015573333333333333
5.0750005e6	0.009016484124350037	0.008242062175019362	0.008430136076999668
5.0850005e6	0.00970643939393939	0.008996212121212122	0.010416666666666666
5.0950005e6	0.012783171521035598	0.005501618122977346	0.013203883495145634
5.1050005e6	0.006166011143887249	0.007743362831858405	0.004900032776138971
5.1150005e6	0.011902001700285958	0.011747430249632892	0.01159285879897983
5.1250005e6	0.013965744400527008	0.01660079051383399	0.01022397891963109
5.1350005e6	0.008770629508844748	0.012204763316533253	0.0036960173930230267
5.1450005e6	0.010066417600664177	0.0078870900788709	0.011124948111249481
5.1550005e6	0.009740717254984854	0.010321989713238923	0.00806031142112309
5.1650005e6	0.012593395999035915	0.011207519884309472	0.010315738732224633
5.1750005e6	0.009005531969638493	0.009327158111411295	0.005995111282645055
5.1850005e6	0.005327573794096472	0.0046076313894888405	0.005010799136069115
5.1950005e6	0.0071492403932082215	0.005808757819481681	0.0057789693178433126
5.2050005e6	0.002080595707402541	0.0015330705212439771	0.001927288655278143
5.2150005e6	0.0054097605893185996	0.002186924493554328	0.004604051565377532
5.2250005e6	0.0029055690072639227	0.0004842615012106537	0.0032606941081517347
5.2350005e6	0.0076147944578037335	0.005725409366769724	0.007946868201076379
5.2450005e6	0.004113588110403397	0.004113588110403397	0.002494692144373673
5.2550005e6	0.017268141249514937	0.013581684128831976	0.015677143965851768
5.2650005e6	0.0	0.0	0.0
5.2750005e6	0.00910931174089069	0.004048582995951417	0.008974358974358975
5.2850005e6	0.01497797356828194	0.010866372980910427	0.016798825256975035
5.2950005e6	0.008419243986254295	0.009209621993127146	0.007367697594501717
5.3050005e6	0.007917244567730002	0.0062413314840499305	0.005362921867776235
5.3150005e6	0.0156733746130031	0.011867905056759546	0.01460268317853457
5.3250005e6	0.0162037037037037	0.011973180076628351	0.011558109833971904
5.3350005e6	0.011664542622486548	0.011859246672330785	0.007519116397621069
5.3450005e6	0.009145648716200867	0.010224948875255624	0.008316291751874573
5.3550005e6	0.0072102052135329985	0.006100942872989463	0.00593455352190793
5.3650005e6	0.00533876917103475	0.005969714618520676	0.005008736167734421
5.3750005e6	0.005156283223474378	0.004252604720391239	0.0048196186831100715
5.3850005e6	0.012676056338028164	0.013849765258215962	0.011173708920187795
5.3950005e6	0.0072213701431492845	0.005751533742331289	0.007770961145194275
5.4050005e6	0.006770480704129994	0.007597983901301438	0.007131573008350259
5.4150005e6	0.004726812565133244	0.0032008337055232984	0.006312341819264554
5.4250005e6	0.0027716186252771616	0.0033259423503325942	0.0019216555801921651
5.4350005e6	0.005627009646302253	0.0016077170418006433	0.004501607717041801
5.4450005e6	0.013074984247006928	0.014650283553875237	0.011342155009451793
5.4550005e6	0.014657980456026063	0.010722041259500542	0.010694896851248645
5.4650005e6	0.010157882516833062	0.007932822536955344	0.009070505378840644
5.4750005e6	0.007362072024126307	0.006918573709419905	0.007876530069185737
5.4850005e6	0.010760667903525046	0.012121212121212121	0.010711193568336424
5.4950005e6	0.008396062536189923	0.007913530206523836	0.009148812970469024
5.5050005e6	0.009399984168447716	0.008786511517454286	0.010132193461568908
5.5150005e6	0.0156452029997414	0.019653478148435478	0.010654253943625546
5.5250005e6	0.006036446469248291	0.00683371298405467	0.005497342444950646
5.5350005e6	0.01067211625794732	0.011597848110109691	0.008244253475861106
5.5450005e6	0.007962275819418677	0.008967223252937539	0.007328385899814471
5.5550005e6	0.011867032889640116	0.011620536657511093	0.008775265863793224
5.5650005e6	0.010591584636170624	0.009216367496622274	0.00770121598147076
5.5750005e6	0.009999999999999998	0.008797564687975646	0.007038051750380516
5.5850005e6	0.00893669115075201	0.007625043721580971	0.005778244141308149
5.5950005e6	0.009180790960451978	0.00719054956343092	0.009142270159219312
5.6050005e6	0.007700370907918078	0.0035881309466215122	0.004063860667634252
5.6150005e6	0.0088948187680676	0.007227040249054926	0.008450077829664221
5.6250005e6	0.009735296484029288	0.008085928071445812	0.008206613565049483
5.6350005e6	0.005783385909568876	0.0	0.00483701366982124
5.6450005e6	0.015594280607685439	0.012511170688114389	0.013261840929401249
5.6550005e6	0.01191443271053344	0.008732737611697806	0.010479285134037368
5.6650005e6	0.014109347442680775	0.01418951418951419	0.012858746192079528
5.6750005e6	0.005487152034261241	0.00588865096359743	0.004835831548893648
5.6850005e6	0.011459724076546508	0.01535380507343124	0.0070019284972556
5.6950005e6	0.008635905194150278	0.008194654563792234	0.005597579425113464
5.7050005e6	0.010677344010677341	0.009175842509175842	0.010977644310977645
5.7150005e6	0.00903041825095057	0.006210392902408112	0.0102915082382763
5.7250005e6	0.004692475280710575	0.004105915870621753	0.005698005698005699
5.7350005e6	0.00788005578800558	0.009483960948396096	0.00714086471408647
5.7450005e6	0.011675157690441534	0.009825327510917031	0.011038330907326541
5.7550005e6	0.0129506703110764	0.01340622152804894	0.01108941819601718
5.7650005e6	0.01330749354005168	0.01363049095607235	0.014728682170542635
5.7750005e6	0.013104711380573448	0.013704686118479222	0.011948970569660223
5.7850005e6	0.014203805056033358	0.014681608895838761	0.012961515072539311
5.7950005e6	0.011564706815837498	0.011822581924938505	0.009283503927636279
5.8050005e6	0.009424339187511085	0.00864821713677488	0.008816746496363315
5.8150005e6	0.007621082621082621	0.005128205128205128	0.00892687559354226
5.8250005e6	0.011573388609219228	0.00834073635376567	0.01210147073339256
5.8350005e6	0.008786741713570983	0.0075046904315197	0.008355222013758597
5.8450005e6	0.015287058992598976	0.012933821944384567	0.013393691169073794
5.8550005e6	0.008821402747650038	0.00737527114967462	0.0078091106290672455
5.8650005e6	0.011453744493392067	0.009838472834067547	0.01265785609397944
5.8750005e6	0.0103264009243212	0.007510109763142692	0.011380704794916237
5.8850005e6	0.006821924253116914	0.0072924017878146325	0.006868972006586686
5.8950005e6	0.006177707676130389	0.00814931650893796	0.0029442691903259722
5.9050005e6	0.01107910480833149	0.010525149567914912	0.010621168476253783
5.9150005e6	0.01726927121248888	0.017754590309795357	0.01546550190083313
5.9250005e6	0.01271587414241779	0.01129642772651999	0.012987934705464867
5.9350005e6	0.00993091537132988	0.01093839953943581	0.009729418537708694
5.9450005e6	0.01812386156648452	0.021129326047358832	0.012240437158469947
5.9550005e6	0.01125455147302218	0.01233035418735518	0.010062893081761006
5.9650005e6	0.008674531575294936	0.009166088364561646	0.007436965070552857
5.9750005e6	0.008612903225806452	0.00935483870967742	0.008266666666666669
5.9850005e6	0.010563568376068375	0.009401709401709401	0.010822649572649574
5.9950005e6	0.012410537536165674	0.00715699710674585	0.007065631186234201
6.0050005e6	0.013136288998357967	0.009523809523809525	0.011056376573617955
6.0150005e6	0.012217795484727756	0.01301460823373174	0.011208499335989375
6.0250005e6	0.013137437810945276	0.011194029850746268	0.011753731343283582
6.0350005e6	0.009413259413259413	0.011550011550011549	0.006652806652806653
6.0450005e6	0.011109711021505377	0.010920698924731182	0.0074260752688172045
6.0550005e6	0.006909779996302456	0.00697910889258643	0.007302643741911628
6.0650005e6	0.009053411633109618	0.008389261744966443	0.010039149888143176
6.0750005e6	0.011141636141636138	0.010291296005581721	0.010116867259724403
6.0850005e6	0.008123689727463312	0.009433962264150943	0.006079664570230608
6.0950005e6	0.009437672040896579	0.011141696159391796	0.009096867217197536
6.1050005e6	0.010409670920080593	0.0105216028654578	0.01018580702932617
6.1150005e6	0.01376009572240503	0.011765878951041977	0.012404028317878152
6.1250005e6	0.012343036529680365	0.00948915525114155	0.007876712328767124
6.1350005e6	0.008493932905067806	0.007137758743754462	0.007109207708779443
6.1450005e6	0.00832115603182335	0.008442929046923201	0.008150673810683552
6.1550005e6	0.007997936016511867	0.007868937048503612	0.006862745098039216
6.1650005e6	0.0106245068199752	0.006256340886033142	0.008837786044414382
6.1750005e6	0.014666064981949454	0.01263537906137184	0.011853188929001201
6.1850005e6	0.012715464918669579	0.009711094925952901	0.012017479970866716
6.1950005e6	0.006681112314915132	0.006109305405080053	0.004839292163235825
6.2050005e6	0.008284803105934551	0.008319467554076539	0.008236272878535773
6.2150005e6	0.013768508486818343	0.011466233297219214	0.012910798122065728
6.2250005e6	0.009259259259259259	0.008080808080808079	0.00940516273849607
6.2350005e6	0.011114667804808647	0.008109261630388392	0.008678332621994593
6.2450005e6	0.008652280130293162	0.009500542888165037	0.00741042345276873
6.2550005e6	0.0070828448612739354	0.007620164126611958	0.007033997655334116
6.2650005e6	0.010503175378602833	0.006432177169842045	0.007979156489171144
6.2750005e6	0.008632840028188865	0.004882714185039765	0.009483539716097856
6.2850005e6	0.007943754565376186	0.008948137326515705	0.006367177988799611
6.2950005e6	0.00924823370643804	0.00893069778518695	0.008144796380090497
6.3050005e6	0.009277423573647211	0.007846983815595879	0.0077815922837992475
6.3150005e6	0.009727770380233763	0.010467524781772451	0.006539428909602011
6.3250005e6	0.010299625468164793	0.009831460674157305	0.007178526841448191
6.3350005e6	0.0108257804632427	0.010116268424425525	0.007507095120388173
6.3450005e6	0.008108301185883697	0.005786540934419202	0.00634376339477068
6.3550005e6	0.010886056744044912	0.011455014413594295	0.007434380215445305
6.3650005e6	0.01054516514126542	0.008621833134367953	0.00955033824114604
6.3750005e6	0.004728835978835979	0.002314814814814815	0.005449735449735449
6.3850005e6	0.010521636040308237	0.012299940723177237	0.006895870381347561
6.3950005e6	0.007667900581702805	0.006345848757271286	0.005676009166225984
6.4050005e6	0.009684784209751067	0.013772278686109883	0.0067462070997201355
6.4150005e6	0.011363636363636362	0.012000536336819523	0.0061946902654867264
6.4250005e6	0.008106355382619973	0.007841056479188774	0.004480603702393586
6.4350005e6	0.012399505256648118	0.009709338280766852	0.010859616573902291
6.4450005e6	0.013505025125628138	0.010469011725293131	0.010552763819095475
6.4550005e6	0.013569708907857301	0.00930181659006347	0.012738017071569272
6.4650005e6	0.014258853024130368	0.011386190326961245	0.009881959678261778
6.4750005e6	0.007603890362511052	0.009106984969053935	0.005446507515473032
6.4850005e6	0.008250825082508252	0.0037503750375037503	0.010321032103210321
6.4950005e6	0.013336416897934009	0.011923116455956418	0.013793812313701307
6.5050005e6	0.00983828753037951	0.007898672649093288	0.008431482520097212
6.5150005e6	0.009322602280348759	0.00892018779342723	0.005446009389671363
6.5250005e6	0.013933807675722295	0.004689521345407503	0.009508408796895216
6.5350005e6	0.01299145299145299	0.007521367521367522	0.009162393162393163
6.5450005e6	0.006314948041566745	0.00463629096722622	0.0055635491606714615
6.5550005e6	0.014127764127764128	0.011302211302211304	0.012547092547092548
6.5650005e6	0.013102836879432622	0.012234042553191491	0.009957446808510639
6.5750005e6	0.009790274684484035	0.006434050977480821	0.008747834694382579
6.5850005e6	0.012789243277048154	0.011882426516572857	0.011232020012507817
6.5950005e6	0.005555555555555557	0.007407407407407408	0.005679012345679013
6.6050005e6	0.010048856318010215	0.009660226515656229	0.011014878969575839
6.6150005e6	0.008502306619461433	0.009226477845724708	0.006801845295569144
6.6250005e6	0.01502419149477973	0.012605042016806721	0.013547237076648842
6.6350005e6	0.009971509971509971	0.009021842355175688	0.007344096232985122
6.6450005e6	0.014247499418469409	0.013258897418004185	0.01409630146545708
6.6550005e6	0.015017087276551003	0.014852786540483701	0.012854889589905362
6.6650005e6	0.01624673000137684	0.013286520721464959	0.015613382899628254
6.6750005e6	0.012317397078353253	0.011155378486055778	0.01317397078353254
6.6850005e6	0.016061165845648605	0.01354679802955665	0.017898193760262728
6.6950005e6	0.011515151515151515	0.010370370370370372	0.00773063973063973
6.7050005e6	0.008769656125799207	0.008640055296353895	0.00767236910316226
6.7150005e6	0.012652466775896596	0.008829419260877481	0.009503003823047513
6.7250005e6	0.00861111111111111	0.0035185185185185185	0.01022222222222222
6.7350005e6	NaN	NaN	NaN
6.7450005e6	0.011979166666666667	0.005729166666666667	0.013250000000000001
6.7550005e6	0.014104318734793187	0.014218369829683698	0.013473236009732359
6.7650005e6	0.011476264997391758	0.01582333507216136	0.009563554164493131
6.7750005e6	0.01599388379204893	0.008134556574923547	0.015730886850152906
6.7850005e6	0.011245910577971646	0.005634314794620138	0.00832424572882588
6.7950005e6	0.014679827891672992	0.009870918754745633	0.013313085294862059
6.8050005e6	0.01675008781173165	0.01391815946610467	0.012609764664559184
6.8150005e6	0.0094691168963757	0.00673813169984686	0.00980091883614089
6.8250005e6	0.01125609406366504	0.010085077908421758	0.011930025810151991
6.8350005e6	0.010860215053763443	0.009892473118279569	0.01118279569892473
6.8450005e6	0.013825080823549434	0.01446316147694402	0.00946060915433044
6.8550005e6	0.012279446828803053	0.007868383404864092	0.010300429184549357
6.8650005e6	0.008668992493921132	0.009250449307537795	0.00733692779363569
6.8750005e6	0.009651676911463389	0.007171357705165534	0.008540925266903913
6.8850005e6	0.004995655951346655	0.004517810599478714	0.0038111786852012748
6.8950005e6	0.014446071254270373	0.008199121522693998	0.010658857979502197
6.9050005e6	0.009630712008501597	0.0072617782500885575	0.008855827134254339
6.9150005e6	0.005255255255255255	0.004129129129129129	0.00563063063063063
6.9250005e6	0.007633963750985029	0.007092198581560284	0.005949566587864459
6.9350005e6	0.01988487702773417	0.010858189429618003	0.016169544740973315
6.9450005e6	0.013315322269394062	0.010806638363566191	0.012479094300784766
6.9550005e6	0.011232718894009217	0.0030721966205837174	0.010522273425499233
6.9650005e6	0.009227871939736346	0.0002824858757062147	0.009717514124293784
6.9750005e6	0.007942628007402835	0.008893687024470492	0.007567345260127494
6.9850005e6	0.015045237369116601	0.008081732235437634	0.010734980176883197
6.9950005e6	0.014643587496348233	0.013365468886941278	0.012211510371019575
7.0050005e6	0.013427634276342762	0.012300123001230014	0.014411644116441165
7.0150005e6	0.013468634686346861	0.013038130381303812	0.013136531365313654
7.0250005e6	0.009450171821305843	0.011470233119717656	0.007708739667502555
7.0350005e6	0.010321100917431193	0.010894495412844036	0.008134556574923547
7.0450005e6	0.01180233840723583	0.011361129494815795	0.009044782704610633
7.0550005e6	0.007709703947368422	0.008018092105263159	0.007456140350877193
7.0650005e6	0.01076158940397351	0.007450331125827815	0.010706401766004415
7.0750005e6	0.006888825324180015	0.006912662090007627	0.005511060259344012
7.0850005e6	0.009188750126916438	0.009594882729211086	0.009747182455071581
7.0950005e6	0.0145416304032492	0.013199883957064113	0.012996808819263128
7.1050005e6	0.011584644004735328	0.01226111956705564	0.01156773211567732
7.1150005e6	0.009291234994244368	0.008057885216247328	0.011840157868771583
7.1250005e6	0.013901147396293029	0.01625478081788761	0.010532509561635777
7.1350005e6	0.015075841657417688	0.006967566900974227	0.012331976815883584
7.1450005e6	0.0018315018315018317	0.0	0.0036630036630036634
7.1550005e6	NaN	NaN	NaN
7.1650005e6	0.01181215787957361	0.007778738115816767	0.012503601267646212
7.1750005e6	0.013006817366343739	0.013634732687477573	0.006673842841765339
7.1850005e6	0.01476039184537993	0.017341805665872383	0.0043950225046333075
7.1950005e6	0.01656608685362679	0.01490947816826411	0.013110874452727489
7.2050005e6	0.011641252664371209	0.012215117232333171	0.010231185440236105
7.2150005e6	0.009207589285714282	0.009263392857142857	0.008407738095238095
7.2250005e6	0.01266804550155119	0.01051361599448466	0.006204756980351603
7.2350005e6	0.0053475935828877	0.006060606060606061	0.002980392156862745
7.2450005e6	0.004696243005595524	0.004796163069544363	0.0039168665067945635
7.2550005e6	NaN	NaN	NaN
7.2650005e6	0.007042253521126759	0.004694835680751174	0.004225352112676056
7.2750005e6	0.011908983451536641	0.011288416075650119	0.004775413711583924
7.2850005e6	0.012269556552067766	0.01226955655206776	0.004235176880916791
7.2950005e6	0.01133265167007498	0.010224948875255624	0.005027266530334015
7.3050005e6	0.01579079079079079	0.010860860860860862	0.006226226226226228
7.3150005e6	0.012892538173437046	0.008066839527513685	0.009766637856525496
7.3250005e6	0.017385368987392597	0.011603629647474504	0.012751947321930461
7.3350005e6	0.01177825008855827	0.009564293304994686	0.009233675758649192
7.3450005e6	0.012127217818044546	0.010664401661004153	0.010582609789857807
7.3550005e6	0.009731763166503107	0.009649983644095519	0.007948969578017665
7.3650005e6	0.008763780502910939	0.007432181345224824	0.007531277096494486
7.3750005e6	0.010696274605498617	0.010818285342443468	0.009045062632178299
7.3850005e6	0.008087027914614122	0.008784893267651889	0.0064203612479474545
7.3950005e6	0.010569852941176473	0.01056985294117647	0.009129901960784313
7.4050005e6	0.017255892255892257	0.01454358398802843	0.016517022072577627
7.4150005e6	0.00884353741496599	0.007854050711193569	0.006926406926406928
7.4250005e6	0.011340996168582376	0.01264367816091954	0.009777777777777778
7.4350005e6	0.008641724278161853	0.009082282770774027	0.005991595499525551
7.4450005e6	0.011930123561994035	0.012640249964493679	0.008975997727595513
7.4550005e6	0.00510204081632653	0.002585034013605442	0.007129251700680271
7.4650005e6	0.009999999999999998	0.00847457627118644	0.006598870056497175
7.4750005e6	0.013110569671655638	0.010268012530455969	0.013040956027381366
7.4850005e6	0.012411347517730495	0.009878419452887538	0.014994934143870313
7.4950005e6	0.020209580838323353	0.02370259481037924	0.014171656686626751
7.5050005e6	0.011791300097751707	0.008553274682306941	0.011436950146627564
7.5150005e6	0.007282624687362071	0.007454269040262861	0.007415036045314109
7.5250005e6	0.006321351070855743	0.006038305500518918	0.006736484574016416
7.5350005e6	0.009823546856465004	0.009415776986951363	0.008807829181494663
7.5450005e6	0.009170452633350158	0.006015480397105838	0.009708901228335858
7.5550005e6	0.005490196078431373	0.002714932126696833	0.005526395173453995
7.5650005e6	0.003964353581023524	0.003014219251687307	0.004246117554550816
7.5750005e6	0.007930178982810562	0.00722133616870459	0.007620060251639199
7.5850005e6	0.013102213541666666	0.012288411458333334	0.013346354166666666
7.5950005e6	0.013369521511861686	0.008242862887012464	0.007800562927221552
7.6050005e6	0.012166769993800371	0.005992973754908038	0.0044430667493283735
7.6150005e6	0.006684132742173855	0.0058444175735590485	0.006798334005105467
7.6250005e6	0.005199550309162449	0.00477796514896009	0.004468802698145025
7.6350005e6	0.006529680365296804	0.00552511415525114	0.0057899543378995425
7.6450005e6	0.010062893081761006	0.005188679245283019	0.01150943396226415
7.6550005e6	0.012052341597796149	0.011707988980716254	0.0013774104683195593
7.6650005e6	0.017730496453900704	0.022289766970618033	0.0034447821681864235
7.6750005e6	0.006714876033057852	0.007575757575757576	0.008264462809917356
7.6850005e6	0.016304347826086953	0.021739130434782608	0.015942028985507242
7.6950005e6	0.019439679817038306	0.02058319039451115	0.022984562607204113
7.7050005e6	0.012461881304245838	0.013781374618813041	0.014051137696457893
7.7150005e6	NaN	NaN	NaN
7.7250005e6	0.01541095890410959	0.005707762557077625	0.018493150684931507
7.7350005e6	0.00414862914862915	0.005411255411255412	0.002597402597402598
