# Supplementary material for: Admixture of evolutionary rates across a butterfly hybrid zone
Source: eLife. 2022 Jun 15;11:e78135. doi: 10.7554/eLife.78135 (PMC9246367; doi:10.7554/eLife.78135)
Supplement: Figure 2—source data 2. [file elife-78135-fig2-data2.zip › Dxy_Pi_10kbWindows_10kbIncrements/Chromosome28.csv]

Position	Dxy	Pi_XY	Pi_KM
5000.5	0.006054771074026528	0.003380402225074882	0.002293538724860933
15000.5	0.008562826966735762	0.004244398381206199	0.00191491461849768
25000.5	0.010632421982877659	0.0022093344380005524	0.002016017674675504
35000.5	0.010956860945387795	0.002485849778185712	0.0011167202080465046
45000.5	0.00728805307041568	0.00343862211673057	0.001022457549753515
55000.5	0.00802519301097115	0.006365975890559393	0.002952729242855208
65000.5	0.006980324617713063	0.004436094149574657	0.001659621105370284
75000.5	0.007896924355777225	0.003879190911609864	0.0031698531449154896
85000.5	0.01078710289236605	0.007146243988349252	0.0039151933888775985
95000.5	0.01020269812216121	0.00508440105755542	0.0016948003525184734
105000.5	0.014017629952744451	0.004770992366412214	0.0015267175572519084
115000.5	0.014807516563856524	0.004369431117203564	0.0006968243088873655
125000.5	0.013342427723530538	0.0021778671261726977	0.0017422937009381582
135000.5	0.00929955445031603	0.002072324111491037	0.002352087866542327
145000.5	0.00688073394495413	0.007645259938837921	0.003211009174311927
155000.5	0.010470085470085468	0.002706552706552706	0.0011823361823361824
165000.5	0.008245614035087721	0.003368421052631579	0.003321637426900584
175000.5	0.006391965984111	0.0015665212039834397	0.0034351572115922566
185000.5	0.017530900674644214	0.008002166740532822	0.004264539321416261
195000.5	0.021132147638171738	0.005617708930961943	0.0024861350162554982
205000.5	0.015560335996721984	0.007068223724646589	0.002892849825855357
215000.5	0.010577202675196276	0.005403702626732578	0.003993408936706407
225000.5	0.014403100775193795	0.004806201550387597	0.0020217054263565893
235000.5	0.012502891510525098	0.007332870691649317	0.008096229470275272
245000.5	0.012535232161400386	0.005525886367007862	0.004524551253523216
255000.5	0.013521769888738827	0.007846163740433468	0.009389671361502348
265000.5	0.013029182079736948	0.004171804356761199	0.008368269625976163
275000.5	0.011190518204811482	0.009999411799305922	0.005070289982942179
285000.5	0.008488810204730128	0.004675654818648146	0.006527758863316538
295000.5	0.012248772807261275	0.0033342595165323703	0.009854589237751227
305000.5	0.008106895667777494	0.00482782192600188	0.008271383405964281
315000.5	0.007992327365728897	0.004617789144643365	0.006270720848725963
325000.5	0.010089328441537725	0.005981815281544106	0.007582283192428351
335000.5	0.009093781027168518	0.004738694828053073	0.005975268526040256
345000.5	0.01617141702041641	0.003807021090223031	0.012344181658917864
355000.5	0.020287721473216593	0.00604370060437006	0.014804483702670596
365000.5	0.016306743058616135	0.006806718574016944	0.016678908966260224
375000.5	0.012809135013607859	0.007040586912791386	0.013134540291089814
385000.5	0.008774774774774776	0.0089009009009009	0.007279279279279279
395000.5	0.008062999529854255	0.007334273624823696	0.006600846262341325
405000.5	0.00951498821151903	0.00797125856068261	0.010059503761086786
415000.5	0.007586775256932324	0.005090168702734148	0.008144269924374637
425000.5	0.012336003715314061	0.0060664112388250325	0.012214094972715663
435000.5	0.014560804401441854	0.005620375640295958	0.004230696262568773
445000.5	0.014423952641165754	0.0067395264116575605	0.0016211293260473588
455000.5	0.009507042253521128	0.007042253521126761	0.006794707639778063
465000.5	0.011916716877552386	0.002510544286001205	0.00883711588672424
475000.5	0.009694290337494218	0.005432269995376792	0.005825242718446601
485000.5	0.008382066276803121	0.0050357374918778425	0.006432748538011695
495000.5	0.008340312674483529	0.005816117625162851	0.006923506420993859
505000.5	0.008851770354070813	0.006367940254717611	0.006467960258718411
515000.5	0.010062735953808572	0.004413724183877415	0.010304241616699978
525000.5	0.0055277027895616416	0.00520632472040108	0.004422162231649313
535000.5	0.010034039526494946	0.005486968449931413	0.010679266371996139
545000.5	0.012349007765314926	0.013661202185792351	0.012079378774805867
555000.5	0.007354872603099555	0.005384817441555031	0.006619385342789597
565000.5	0.0082341457270609	0.004376849927577303	0.007343031677057749
575000.5	0.005605897711565044	0.0019710233963036914	0.006573491015205038
585000.5	0.013718356828861605	0.003638017280582082	0.011338487191147491
595000.5	0.011655948553054662	0.00562700964630225	0.009324758842443727
605000.5	0.0042087542087542095	0.0	0.006060606060606061
615000.5	0.00893939393939394	0.002121212121212121	0.012363636363636361
625000.5	0.007421255381826422	0.0060049852707908455	0.0067527758894176315
635000.5	0.007433489827856025	0.004694835680751173	0.008294209702660406
645000.5	0.011280730795168904	0.0027895285390227447	0.005174422169088345
655000.5	0.01699724517906336	0.0031680440771349864	0.002413223140495868
665000.5	0.013290802764486973	0.007442849548112705	0.0075491759702286014
675000.5	0.016222938217172578	0.0013000960940591263	0.0008139732067152792
685000.5	0.016957775139901644	0.004295969702108416	0.002227121135040416
695000.5	0.01744318440588423	0.00655827298811313	0.002650635332695723
705000.5	0.010500401929260446	0.007033762057877815	0.009539121114683814
715000.5	0.011772656138853322	0.003509271114904918	0.011239152084222508
725000.5	0.00705375307848806	0.004042188671163936	0.006478209658421673
735000.5	0.011497233748271095	0.009854771784232365	0.007330567081604425
745000.5	0.013915715539947323	0.0050629206906643255	0.00957565115598478
755000.5	0.01594324391455539	0.006178589170392449	0.008445106805762544
765000.5	0.013522194385559197	0.004047022547697052	0.009995503308280336
775000.5	0.009759581052130446	0.0019439815916845197	0.0065539950805363805
785000.5	0.013611507370423208	0.004160722776985259	0.011317165953399906
795000.5	0.010910607657183	0.0030514576747453456	0.010414471373375481
805000.5	0.013391289076220584	0.010244702025523942	0.012598056433672873
815000.5	0.007241547825314318	0.005375627526767071	0.008121195966058021
825000.5	0.011811707486538127	0.009611487464535927	0.01082739852932662
835000.5	0.009301791456132292	0.005614249987240341	0.008349920890113816
845000.5	0.010831469052945561	0.004325130499627143	0.01011185682326622
855000.5	0.010209659785195191	0.004469740819345296	0.011563444594507687
865000.5	0.006240291392147411	0.0027585837484600134	0.006288499651829235
875000.5	0.008922332035539582	0.0049665568533493075	0.007906558849955076
885000.5	0.011113692688971501	0.005137339942172656	0.012938868236266006
895000.5	0.008314828522082408	0.0055020972119417715	0.009810017271157167
905000.5	0.010707844905320106	0.005410279531109108	0.007394048692515779
915000.5	0.00930442637759711	0.00485546522131888	0.007850045167118336
925000.5	0.005997474747474747	0.0025252525252525255	0.004518398268398268
935000.5	0.009852055511914112	0.0020293270489656974	0.007213930348258708
945000.5	0.010964912280701754	0.0030248033877797943	0.007330106876386369
955000.5	0.012132822477650065	0.002554278416347382	0.005268199233716476
965000.5	0.015086018688324161	0.0031874945419614	0.003178761680202603
975000.5	0.012488965051669522	0.005166952277094044	0.003873915978605183
985000.5	0.01279867357136368	0.003157081857000091	0.004451712546561279
995000.5	0.012583488260001378	0.005783928940301591	0.006376093093713421
1.0050005e6	0.010698198198198195	0.010237510237510237	0.006337018837018837
1.0150005e6	0.011217647427461301	0.006830857930688726	0.007670614777213761
1.0250005e6	0.011933786731682277	0.007592283673382095	0.010342615167457974
1.0350005e6	0.010269538606403011	0.005178907721280603	0.009121939736346516
1.0450005e6	0.011396574440052702	0.005270092226613967	0.008642951251646906
1.0550005e6	0.009420590472239506	0.006119062435179423	0.005005877065615709
1.0650005e6	0.00836503755731148	0.0035606282313920597	0.005931128670373622
1.0750005e6	0.015067449956483897	0.0022845953002610963	0.01288076588337685
1.0850005e6	0.007503192848020433	0.0028735632183908046	0.006002554278416348
1.0950005e6	0.004953790726817043	0.004111842105263158	0.002302631578947368
1.1050005e6	0.010714030192459043	0.002861844458753667	0.00954425126994348
1.1150005e6	0.012374461979913919	0.0071736011477761845	0.012960306073648972
1.1250005e6	0.010041043682204634	0.0065963060686015824	0.01105247727939021
1.1350005e6	0.01002143622722401	0.005734190782422294	0.008681672025723473
1.1450005e6	0.009141846063108227	0.0041285756414037155	0.007470755922540056
1.1550005e6	0.011943305273760701	0.009029426577451616	0.010792143319663284
1.1650005e6	0.008536585365853661	0.005321507760532151	0.007420546932742054
1.1750005e6	0.010506576243321006	0.008734073160706946	0.009782161939991782
1.1850005e6	0.005578655578655579	0.005243705243705244	0.005451605451605452
1.1950005e6	0.006897416603962879	0.005674692751442187	0.006420867820416353
1.2050005e6	0.008319594553336999	0.005556573242962691	0.009782011357391466
1.2150005e6	0.008770531015786955	0.007521394780205176	0.007760591080635731
1.2250005e6	0.012344550109729338	0.007802974884174591	0.0121921482565228
1.2350005e6	0.009390107846783192	0.006569976447254246	0.012049088880624769
1.2450005e6	0.007028619528619527	0.005415263748597083	0.006711560044893378
1.2550005e6	0.007573500198649185	0.0063816050854191494	0.007230830353595548
1.2650005e6	0.00871794871794872	0.007213675213675213	0.007138461538461538
1.2750005e6	0.010925180338869316	0.010610635799362523	0.006878040597215233
1.2850005e6	0.00787336316923587	0.006464445549477872	0.0012597381070777395
1.2950005e6	0.017759562841530054	0.007103825136612022	0.0016256830601092892
1.3050005e6	0.011201470679877859	0.008568579796846764	0.005010282295756214
1.3150005e6	0.011616065177264339	0.004678250907007829	0.004531856660938195
1.3250005e6	0.013859400802075962	0.008905402217504127	0.00424628450106157
1.3350005e6	0.014738039009883673	0.0066474241231522764	0.005615324061926003
1.3450005e6	0.013456686291000837	0.0023829548640313986	0.0016260162601626012
1.3550005e6	0.011285587681400247	0.005871275063697795	0.006369779550238174
1.3650005e6	0.016323024054982815	0.005154639175257732	0.013883161512027491
1.3750005e6	0.008925351604760188	0.0066714749368914535	0.007861521817526147
1.3850005e6	0.014012587578672365	0.011400071250445315	0.005094406840042752
1.3950005e6	0.018736141906873616	0.007760532150776053	0.00801182557280118
1.4050005e6	0.014853033145716071	0.0050924685071026534	0.0073974805682122755
1.4150005e6	0.014962818569056383	0.004981589776911414	0.00928452819291026
1.4250005e6	0.014788302535930303	0.012346706620054382	0.0062593640752455475
1.4350005e6	0.009841921264629882	0.007713938288493692	0.004149566803465572
1.4450005e6	0.01636759638515051	0.007184188284246798	0.008230934269553344
1.4550005e6	0.019083512802105764	0.007776980138789184	0.004865597830421952
1.4650005e6	0.007589696412143515	0.006554737810487581	0.0018245936829193498
1.4750005e6	0.013334057027066144	0.005970473295701259	0.006527717469966711
1.4850005e6	0.015468036529680367	0.004965753424657535	0.003949771689497717
1.4950005e6	0.017045822801218486	0.00965713915354203	0.0015555123468792527
1.5050005e6	0.01877857609405617	0.006694970607446113	0.0016764641846287827
1.5150005e6	0.015842568911622622	0.009235578289286728	0.000994600738846263
1.5250005e6	0.02463819411672172	0.005545068428504011	0.0019506056315872267
1.5350005e6	0.01733477789815818	0.007343204526303118	0.00970266040688576
1.5450005e6	0.012591405800673729	0.009695177060225126	0.007624681620244844
1.5550005e6	0.012990913869490124	0.004092513328827814	0.010587970263572876
1.5650005e6	0.015823124865678058	0.004889318719105953	0.010262196432409198
1.5750005e6	0.01299428483163423	0.007645968489341983	0.010210071053444547
1.5850005e6	0.019691861009646903	0.011801067715650466	0.0028847054416034465
1.5950005e6	0.013801054018445315	0.00981554677206851	0.001080368906455863
1.6050005e6	0.01970836181362497	0.008601048074732285	0.000808840282524493
1.6150005e6	0.01662541254125413	0.010313531353135313	0.0034653465346534645
1.6250005e6	0.015068770226537216	0.011933656957928801	0.0021305285868392664
1.6350005e6	0.012812142973722867	0.006093248463086884	0.006931070126761331
1.6450005e6	0.01646268110256812	0.006747214812490194	0.008483707306867512
1.6550005e6	0.00712531789879856	0.0072787862843111464	0.004542664211172497
1.6650005e6	0.006415664768332983	0.003234198129789777	0.002320185614849188
1.6750005e6	0.008787554922218263	0.009500059375371095	0.009357558484740531
1.6850005e6	0.010411502231036191	0.006114691786481573	0.008836005068032834
1.6950005e6	0.01453013874315029	0.008336248105398158	0.007251952897283432
1.7050005e6	0.00930784607696152	0.003248375812093953	0.0042228885557221395
1.7150005e6	0.012678442481808584	0.00783202799533411	0.013064489251791368
1.7250005e6	0.009470899470899472	0.011252204585537919	0.006179894179894179
1.7350005e6	0.009893244984354867	0.015277010859561936	0.0033867108411558986
1.7450005e6	0.009943346051566654	0.0063302115851543534	0.009122441900797779
1.7550005e6	0.011476957573611848	0.005104148226824807	0.010845577388328316
1.7650005e6	0.00982899553683366	0.005365829196128579	0.009879143473246076
1.7750005e6	0.008526888470391295	0.003557229545930111	0.010378740322243146
1.7850005e6	0.016851460753255894	0.005411826821541711	0.008553326293558606
1.7950005e6	0.012683280370184534	0.005881697050788871	0.009232313095835424
1.8050005e6	0.011263533050904447	0.007632304485239727	0.007517988030394728
1.8150005e6	0.011027095148078134	0.008979206049149339	0.010764545263600083
1.8250005e6	0.011367092457420925	0.012355535279805353	0.00892639902676399
1.8350005e6	0.01471292684595908	0.012523095873537261	0.004571272154930541
1.8450005e6	0.015436823841600326	0.013268013880383749	0.01071647274954072
1.8550005e6	0.007485770848799801	0.007423904974016332	0.005840138579559514
1.8650005e6	0.011633836935041754	0.0050360170842098555	0.009077580161917512
1.8750005e6	0.012085504947503588	0.004154392325704358	0.007372158017977188
1.8850005e6	0.01455100641864523	0.006107060509752602	0.0058827195114351605
1.8950005e6	0.017850735557947615	0.006907068532472193	0.007427341227125943
1.9050005e6	0.022778720996038487	0.006193799911966297	0.007822423442117839
1.9150005e6	0.022700644405389575	0.0068834212067955475	0.003143917203671158
1.9250005e6	0.015332810252386557	0.00948084216032431	0.00211847783444488
1.9350005e6	0.022489329145526298	0.008335346702101957	0.0019006201175807362
1.9450005e6	0.015882430473177805	0.0027678924476077504	0.002240674838539607
1.9550005e6	0.022079772079772075	0.005136838470171803	0.002192868859535526
1.9650005e6	0.016395376267987732	0.003066761028544468	0.001226704411417787
1.9750005e6	0.01480883144857297	0.0044426494345718905	0.012116316639741517
1.9850005e6	0.012111202862647948	0.004128819157720892	0.006275805119735757
1.9950005e6	0.020017993702204234	0.0128526444315918	0.014574898785425101
2.0050005e6	0.01594521120869929	0.0061689669594312	0.007486407360936847
2.0150005e6	0.01757417102966841	0.00726003490401396	0.01010820244328098
2.0250005e6	0.00971331572991324	0.008613101974097823	0.006173770904061361
2.0350005e6	0.01688769167012018	0.012778008012156374	0.007956900124326564
2.0450005e6	0.018308080808080805	0.004079254079254079	0.00808080808080808
2.0550005e6	0.011739313539692564	0.006422404716782481	0.004421983575489577
2.0650005e6	0.017721693559509036	0.009412494828299546	0.008605709557302443
2.0750005e6	0.013992537313432836	0.008913764510779435	0.0057379767827529
2.0850005e6	0.014584671376578892	0.008616998501391566	0.008349389852280025
2.0950005e6	0.010370858985634711	0.008135444151275286	0.009029610085019058
2.1050005e6	0.013785450989242462	0.010306176182953434	0.011509817197020988
2.1150005e6	0.01772310258548791	0.01396997497914929	0.008117876007784264
2.1250005e6	0.016199027310138423	0.015712682379349047	0.010549943883277216
2.1350005e6	0.010467980295566502	0.011357416529830322	0.004953475643130814
2.1450005e6	0.01602673980116558	0.014226945491943777	0.005050851331276424
2.1550005e6	0.010051546391752578	0.010309278350515462	0.003109965635738831
2.1650005e6	0.011139311900733221	0.010340289528106787	0.001654446324497086
2.1750005e6	0.013318003257641086	0.0054134329788253326	0.007320111143048769
2.1850005e6	0.014403807615230461	0.011397795591182364	0.012074148296593186
2.1950005e6	0.014196908602150539	0.01394489247311828	0.012836021505376346
2.2050005e6	0.014639639639639636	0.009164336750543648	0.008667287977632806
2.2150005e6	0.016836139356559428	0.006084347391231873	0.002333722287047841
2.2250005e6	0.01606234096692112	0.007492225049476958	0.006135142776364152
2.2350005e6	0.00755303787626347	0.00721981561701655	0.00402088192824614
2.2450005e6	0.022618319053447567	0.0158608731130151	0.009485924112607099
2.2550005e6	0.02353689567430026	0.021628498727735368	0.002544529262086514
2.2650005e6	0.017531120331950204	0.008575380359612724	0.006417704011065007
2.2750005e6	0.018997361477572555	0.008970976253298154	0.0031662269129287593
2.2850005e6	0.022400284900284898	0.007264957264957264	0.00886039886039886
2.2950005e6	0.01763875823142051	0.006773283160865475	0.013910316713703356
2.3050005e6	0.014301430143014304	0.008470847084708471	0.007084708470847084
2.3150005e6	0.001937984496124031	0.0	0.003875968992248062
2.3250005e6	0.009637936089123425	0.0026385224274406327	0.0041923189680445625
2.3350005e6	0.020258035310095065	0.003923343896182285	0.013973140184095371
2.3450005e6	0.013624011258310283	0.004949774348522346	0.007812879118746058
2.3550005e6	0.012114014251781472	0.002401689100026392	0.007548165742940092
2.3650005e6	0.016388645010242908	0.004389815627743636	0.0072929470295580905
2.3750005e6	0.009433452265109743	0.00713590658449562	0.005719537247269975
2.3850005e6	0.01094924812030075	0.007299498746867168	0.005639097744360903
2.3950005e6	0.01922720533728688	0.005096367679762788	0.009439090684457621
2.4050005e6	0.013929539295392953	0.008292682926829269	0.01021138211382114
2.4150005e6	0.016836086404066072	0.004306084992234929	0.013440632500352958
2.4250005e6	0.01421942822930699	0.007409070498428379	0.0069899715611435416
2.4350005e6	0.018157492354740064	0.0011467889908256881	0.00555045871559633
2.4450005e6	0.019001982815598152	0.0006058603216567526	0.012161269001982814
2.4550005e6	0.019092363054778093	0.0005664400906304145	0.008649873383979741
2.4650005e6	0.02064749074579769	9.102494083378845e-5	0.004806116876024031
2.4750005e6	0.02143561103810775	0.00016425755584756896	0.0028690319754708714
2.4850005e6	0.01505217723870404	0.0002731792602305633	0.008239086488553787
2.4950005e6	0.009545810110491838	0.00036667644470519213	0.004986799647990612
2.5050005e6	0.012791813239526703	0.0018654727640976438	0.008698433002878156
2.5150005e6	0.02175402535114765	0.01593011305241521	0.006440561836245291
2.5250005e6	0.009144504690592995	0.0035717359497374986	0.0047508391427833726
2.5350005e6	0.009235994788758611	0.0069328122091941195	0.009733854457472548
2.5450005e6	0.010212854263014349	0.00815249614609273	0.011395707340211076
2.5550005e6	0.010410857036623906	0.008412344301914853	0.01122885294664436
2.5650005e6	0.004898403483309143	0.005926463473633285	0.0012094823415578133
2.5750005e6	0.012951977401129943	0.007598870056497176	0.0074463276836158184
2.5850005e6	0.013051305130513051	0.010801080108010801	0.0072757275727572766
2.5950005e6	0.012621985644003549	0.007823211549318494	0.01046858617630454
2.6050005e6	0.017024060246346288	0.007881804837577382	0.008168996106962792
2.6150005e6	0.01452404317958783	0.011416421328099445	0.007039581288845271
2.6250005e6	0.015019809591390218	0.008367334870794158	0.014168292827153922
2.6350005e6	0.011870330200048206	0.007833212822366835	0.00549530007230658
2.6450005e6	0.015880706287683035	0.010605081826012058	0.00673987941429802
2.6550005e6	0.018576803415092977	0.00441357354750018	0.008031256783156067
2.6650005e6	0.015102589976454764	0.0027245206861755797	0.00900100908173562
2.6750005e6	0.015891302757662207	0.006692999780557384	0.007651232536025162
2.6850005e6	0.0151886187394321	0.007200746312168387	0.00618039764445222
2.6950005e6	0.014412555493028197	0.008847620834114925	0.0015881948352404176
2.7050005e6	0.013882831806948687	0.00919465038523041	0.0007268498328245383
2.7150005e6	0.021680105315122596	0.008145466513082114	0.0020404805002468326
2.7250005e6	0.014503835323817845	0.007670647635692785	0.0040392271094281005
2.7350005e6	0.01340061994405383	0.004649580403719665	0.009329401980796853
2.7450005e6	0.010464115801194452	0.0038718493774673544	0.006164591557849984
2.7550005e6	0.009919658960485323	0.0033612067552057714	0.0043941629775373
2.7650005e6	0.014246347423698852	0.006213279259605885	0.002537305672541984
2.7750005e6	0.010257424002811452	0.005139694254085398	0.0026884554559831308
2.7850005e6	0.018425740369628147	0.012766273287315373	0.004690863207897276
2.7950005e6	0.02387625013737774	0.008902077151335312	0.0038026156720518743
2.8050005e6	0.01753968253968254	0.007976190476190477	0.005396825396825397
2.8150005e6	0.016809310769629774	0.006451403747649615	0.0032937820138753803
2.8250005e6	0.015496066014200727	0.011801957397812318	0.005507580118979083
2.8350005e6	0.013090933440471408	0.009843310566492567	0.010820945493504755
2.8450005e6	0.014294871794871792	0.007435897435897436	0.011435897435897437
2.8550005e6	0.01681972789115646	0.009387755102040816	0.005551020408163265
2.8650005e6	0.019245194561650258	0.006563525550867324	0.007669948429442099
2.8750005e6	0.017998385794995967	0.011218724778046812	0.008490718321226796
2.8850005e6	0.014675529654586293	0.012505311722212106	0.001991137012080374
2.8950005e6	0.015977089456628235	0.006895772100384354	0.0024417815962016736
2.9050005e6	0.011751720555771982	0.007434099467601611	0.002778859888326192
2.9150005e6	0.00914442700156986	0.007195185766614339	0.006907378335949764
2.9250005e6	0.013141025641025641	0.006410256410256411	0.004017094017094017
2.9350005e6	0.011679980634229002	0.007655531348341807	0.006644880174291939
2.9450005e6	0.010240334378265414	0.009508881922675025	0.00896551724137931
2.9550005e6	0.009274814503709927	0.007139857202855943	0.006999860002799945
2.9650005e6	0.01025583370808974	0.00794483585669315	0.008644381152251036
2.9750005e6	0.003880436453050561	0.002433276983761078	0.004303058244966959
2.9850005e6	0.009893063418539487	0.007233945216446504	0.008795104935094642
2.9950005e6	0.00732134330733726	0.007639662581569315	0.006026844925460235
3.0050005e6	0.008180199989529343	0.005915920632427622	0.008208994293492486
3.0150005e6	0.01192949050833766	0.013617217702383012	0.007708730021349028
3.0250005e6	0.009765004763416957	0.010823541865142373	0.010595956388271408
3.0350005e6	0.01075053418803419	0.008947649572649574	0.010505698005698007
3.0450005e6	0.010803014247026966	0.007535617567408454	0.0059342988343341575
3.0550005e6	0.008285881150532925	0.00598627536866696	0.0016060738793984527
3.0650005e6	0.006326542457484474	0.004701375587671949	0.005513959022578211
3.0750005e6	0.00567949938783839	0.004625221058359406	0.004824740398131773
3.0850005e6	0.005202513966480445	0.00500465549348231	0.004459962756052143
3.0950005e6	0.007557409400789379	0.008566559024040186	0.008019375672766416
3.1050005e6	0.009912757927755722	0.009581924226829389	0.009028084105278635
3.1150005e6	0.007794921247187399	0.005002410800385729	0.006613629058180651
3.1250005e6	0.0031327240328792322	0.0029315399206759785	0.0032994194401333565
3.1350005e6	0.006790514390261064	0.0066145943283372035	0.005671662796425304
3.1450005e6	0.005592543275632488	0.0023746116289391924	0.005246338215712384
3.1550005e6	0.004836252856054836	0.0007616146230007616	0.00583904544300584
3.1650005e6	0.006519880290722532	0.005272908650420407	0.00715405443921904
3.1750005e6	0.012387720856776233	0.01031487513572204	0.008370348435495016
3.1850005e6	0.00863910993221338	0.007147067491895078	0.008193339227821986
3.1950005e6	0.008992394350088638	0.008377651970034884	0.007731457654257449
3.2050005e6	0.010389960868978544	0.006229478702829128	0.009967165924526603
3.2150005e6	0.006294401818698495	0.00545609548167093	0.007195225916453538
3.2250005e6	0.012144850329781834	0.011352105530187721	0.010755961440892947
3.2350005e6	0.010011524056467876	0.0059925093632958795	0.007433016421780468
3.2450005e6	0.008406536318126004	0.00486445640880325	0.0016624161707754792
3.2550005e6	0.008349867724867724	0.0021494708994708994	0.005026455026455026
3.2650005e6	0.007815744201222045	0.0041229162959008124	0.005861066619208638
3.2750005e6	0.010891119786825306	0.007622234616099646	0.008526987668091963
3.2850005e6	0.009988179669030733	0.011820330969267141	0.00591016548463357
3.2950005e6	0.01083448593822038	0.0034578146611341626	0.011464576609804825
3.3050005e6	0.003457814661134163	0.0008298755186721991	0.004038727524204702
3.3150005e6	0.007451338199513381	0.0064882400648824	0.006772100567721008
3.3250005e6	0.01631343056821635	0.004254026131874811	0.007824369492555454
3.3350005e6	0.011552005496865069	0.008545907412178992	0.01040968822468436
3.3450005e6	0.007242757242757241	0.006188256188256188	0.007126207126207125
3.3550005e6	0.010532483104425549	0.007194244604316547	0.011401787660780465
3.3650005e6	0.015111502347417835	0.008509389671361502	0.016901408450704224
3.3750005e6	0.014995083579154377	0.0050803015404785315	0.012979351032448376
3.3850005e6	0.015284481497732918	0.0007313149041977477	0.00839549510019014
3.3950005e6	0.007883191664381685	0.0037930719312677086	0.006160314413673338
3.4050005e6	0.014358108108108109	0.007016632016632017	0.010412335412335412
3.4150005e6	0.009673951988534575	0.0034037979218917943	0.00907679445837812
3.4250005e6	0.014433269240250459	0.011980476260908151	0.011556475866489179
3.4350005e6	0.007344322344322344	0.007838827838827838	0.006783882783882783
3.4450005e6	0.010873552376460725	0.011554786983178746	0.009369595975475554
3.4550005e6	0.010388589398023361	0.009209344115004493	0.00858041329739443
3.4650005e6	0.020182062990282162	0.006527338719119541	0.010069078562229248
3.4750005e6	0.01752136752136752	0.009116809116809116	0.009665889665889665
3.4850005e6	0.01543398533007335	0.013549307253463733	0.008842705786471066
3.4950005e6	0.01874606175173283	0.01881357457917004	0.01193626789089927
3.5050005e6	0.022334834834834828	0.025431681681681684	0.013701201201201201
3.5150005e6	0.005387556482446993	0.0036496350364963507	0.002537365311087939
3.5250005e6	0.016797129810828437	0.0091324200913242	0.012263535551206784
3.5350005e6	0.020467836257309944	0.019363222871994802	0.0009616634178037687
3.5450005e6	0.013924358506627753	0.013012282621914143	0.0031618630670071745
3.5550005e6	0.012723775706465454	0.012279923065542242	0.007678650687971592
3.5650005e6	0.010067629880110666	0.008453735013833385	0.010677323496259866
3.5750005e6	0.008737439930100482	0.00737221494102228	0.010026212319790303
3.5850005e6	0.007997156566554114	0.006990107221136189	0.008601386173804867
3.5950005e6	0.00822254084115398	0.006908237747653805	0.00610879388251651
3.6050005e6	0.015773353751914243	0.015416028586013273	0.007473200612557427
3.6150005e6	0.011620959550696065	0.0055266774212821895	0.0066320129055386255
3.6250005e6	0.017101264928273626	0.004628648152074058	0.009229029750547664
3.6350005e6	0.013985406532314107	0.008397034977993977	0.011767431086402597
3.6450005e6	0.010933169079149983	0.010009239297813366	0.008356431577866748
3.6550005e6	0.008109710098070913	0.006439271473219097	0.007899558142041168
3.6650005e6	0.010467508852521774	0.006747057134654034	0.009436309694707627
3.6750005e6	0.007996744104188666	0.00800774375219993	0.008183738120380148
3.6850005e6	0.009171285299551331	0.009193278789478313	0.00844550013196094
3.6950005e6	0.009187798603454611	0.00973906651966189	0.008645718485850792
3.7050005e6	0.012823529411764706	0.008366013071895426	0.009631372549019607
3.7150005e6	0.011521761874869219	0.009677756852898095	0.009562670014647416
3.7250005e6	0.006462940824865512	0.005778043434947201	0.0036361825064753937
3.7350005e6	0.008795962509012255	0.00509492910358087	0.005450612833453497
3.7450005e6	0.008501683501683501	0.005252525252525252	0.008148148148148147
3.7550005e6	0.00857419863055202	0.006604859722474702	0.006847239895776526
3.7650005e6	0.006985514699580014	0.00694265878117768	0.005999828576326391
3.7750005e6	0.011792637940507023	0.009496899772388353	0.007801585432854564
3.7850005e6	0.016432716965852346	0.009740405812750258	0.007882305304359563
3.7950005e6	0.008763931104356637	0.007700101317122594	0.006565349544072948
3.8050005e6	0.015341216477316642	0.013718216245459464	0.013679573382796196
3.8150005e6	0.010089415176413728	0.00930401159980667	0.008103753826325118
3.8250005e6	0.009686075577121013	0.007682693721511542	0.006998970739597117
3.8350005e6	0.007461048935703314	0.006391266183892912	0.007066052227342551
3.8450005e6	0.00976073248682733	0.008853761769024792	0.007342143906020558
3.8550005e6	0.011223292577497835	0.009941953810053106	0.010411263430900335
3.8650005e6	0.00825699745547074	0.007430025445292621	0.0073791348600508915
3.8750005e6	0.013324595893403233	0.012294826187355676	0.010210322661174562
3.8850005e6	0.01014841556357802	0.01319695146409948	0.00961091054953871
3.8950005e6	0.013892339544513457	0.008530020703933747	0.012240165631469978
3.9050005e6	0.010038209960494785	0.009779159380869115	0.009869827083738097
3.9150005e6	0.014664277631082608	0.010436313340877655	0.012825348924933989
3.9250005e6	0.010522496371552975	0.008950169327527818	0.009288824383164005
3.9350005e6	0.012379792681403767	0.010084925690021234	0.003159735231672287
3.9450005e6	0.015448303715670436	0.006865912762520195	0.008723747980613894
3.9550005e6	0.009109311740890686	0.00812650354984451	0.0071348940914158325
3.9650005e6	0.010828370330265296	0.006557179811105096	0.006039824339770198
3.9750005e6	0.010420398901230143	0.0029260718977666307	0.004538397229189059
3.9850005e6	0.014993686868686866	0.0038510101010101015	0.00643939393939394
3.9950005e6	0.019851168204872368	0.00494720212854411	0.01059283279288268
4.0050005e6	0.01634728525802656	0.004076315347117163	0.007581106068246764
4.0150005e6	0.011133965301377212	0.002504024324807727	0.005461157813152089
4.0250005e6	0.020531724754244862	0.004736371760500447	0.003485254691689008
4.0350005e6	0.012500000000000002	0.0054292929292929296	0.008181818181818182
4.0450005e6	0.012025745257452572	0.008511178861788619	0.0066565040650406505
4.0550005e6	0.013071131879543093	0.012642782969885774	0.0028141225337487024
4.0650005e6	0.01050330560887183	0.010130091703988058	0.009412099239354517
4.0750005e6	0.014607532558958114	0.01528636797908181	0.01166591240508875
4.0850005e6	0.01209048361934477	0.01103186984622242	0.009360374414976596
4.0950005e6	0.011942165590271713	0.012422179554314306	0.007924594170012218
4.1050005e6	0.010960232783705141	0.01138053669576463	0.0077594568380213395
4.1150005e6	0.012117291936179386	0.012807244501940492	0.011539456662354461
4.1250005e6	0.01163165096997505	0.012074378169524268	0.011687998068099493
4.1350005e6	0.011206427015250542	0.012636165577342047	0.011448801742919389
4.1450005e6	0.00949546485260771	0.01032555879494655	0.01073858114674441
4.1550005e6	0.0116365720836916	0.013184293493837776	0.012484952708512468
4.1650005e6	0.008461309080065602	0.008672531186322748	0.008190447790865267
4.1750005e6	0.005676160127464649	0.006107681072827459	0.005164973776804089
4.1850005e6	0.007915360501567397	0.002716823406478579	0.00992685475444096
4.1950005e6	0.013922115895800108	0.01023391812865497	0.004997341839447101
4.2050005e6	0.01684118673647469	0.007097149505526469	0.007865037812681793
4.2150005e6	0.013867176191303343	0.007932372184586879	0.00616061606160616
4.2250005e6	0.011965500485908649	0.012998056365403306	0.005369290573372206
4.2350005e6	0.013166307040677694	0.013465995364820585	0.006489251178774075
4.2450005e6	0.00946969696969697	0.010330578512396696	0.0060606060606060615
4.2550005e6	0.010844650736347489	0.006332015357286116	0.007392126525700533
4.2650005e6	0.011036164418265881	0.007505225156754704	0.009120273608208246
4.2750005e6	0.010010010010010008	0.008866008866008865	0.01001001001001001
4.2850005e6	0.014314208611991085	0.006247800070397747	0.013305174234424498
4.2950005e6	0.012178366225331002	0.012698809226413523	0.009392955283537346
4.3050005e6	0.006169118238083755	0.006309782171851137	0.005723012619564344
4.3150005e6	0.01501523641010518	0.017104099085815398	0.011579671679937089
4.3250005e6	0.009063955950868277	0.006437950021177467	0.00818297331639136
4.3350005e6	0.016183035714285716	0.006473214285714286	0.00675595238095238
4.3450005e6	0.008328040087514995	0.0038464252946573507	0.005632013550709294
4.3550005e6	0.012032483981522872	0.0017881090746535537	0.010430636268812398
4.3650005e6	0.013333333333333336	0.005128205128205129	0.012717948717948718
4.3750005e6	0.011218608480856318	0.003224921092356251	0.010347193632496227
4.3850005e6	0.004875319693094629	0.0021668087524865016	0.0048167092924126164
4.3950005e6	0.009122772536687633	0.005830712788259958	0.005568658280922432
4.4050005e6	0.02548148148148147	0.008592592592592593	0.010962962962962964
4.4150005e6	0.013241639697950383	0.011974110032362461	0.00871628910463862
4.4250005e6	0.007000383582662064	0.006329113924050633	0.00590717299578059
4.4350005e6	0.009203318833574997	0.007974867085548574	0.007153214113098115
4.4450005e6	0.019857834240774353	0.007773744706594071	0.008663036902601331
4.4550005e6	0.015122126436781609	0.009123563218390805	0.008735632183908047
4.4650005e6	0.01521438450899032	0.004881620698071759	0.0014319420714343828
4.4750005e6	0.010872638841759983	0.006249293066395205	0.008177807940278248
4.4850005e6	0.01235297982784677	0.00404100137985413	0.005414284775609435
4.4950005e6	0.015082171832743916	0.0073850634491366765	0.0035365092573330557
4.5050005e6	0.01116645911166459	0.00535491905354919	0.00257368202573682
4.5150005e6	0.016100127182333217	0.005723204994797087	0.0040004624812117005
4.5250005e6	0.013431731104144895	0.005355276907001044	0.012016718913270639
4.5350005e6	0.014321013433563026	0.002505742326164126	0.009647107955731886
4.5450005e6	0.018125643666323375	0.0011328527291452112	0.006714727085478889
4.5550005e6	0.011348464619492656	0.0016021361815754338	0.01037828215398309
4.5650005e6	0.014936632468316237	0.005431502715751358	0.010983705491852744
4.5750005e6	0.014028056112224447	0.003173012692050768	0.009769539078156312
4.5850005e6	0.009063870435499976	0.0045590725543832224	0.007120837132560463
4.5950005e6	0.015069222577209792	0.006034788782392618	0.012310969116080935
4.6050005e6	0.013804773779836124	0.004987531172069826	0.006412540078375489
4.6150005e6	0.014071487263763357	0.002054231717337716	0.010750479320734047
4.6250005e6	0.018011139058569887	0.007545813869924541	0.013199185531201342
4.6350005e6	0.01038785154449055	0.007290225910557862	0.008045182111572154
4.6450005e6	0.010864458538877145	0.009709498081591104	0.012058570198105082
4.6550005e6	0.01014277051981699	0.006697535968248718	0.010330191279422304
4.6650005e6	0.012003088906795597	0.008125167875369326	0.009844211657265645
4.6750005e6	0.007234299516908213	0.005676328502415459	0.006792270531400966
4.6850005e6	0.015417823003391921	0.01360622880049337	0.008510638297872342
4.6950005e6	0.008044071762870515	0.007150286011440458	0.0030811232449297963
4.7050005e6	0.012620087336244541	0.006666666666666667	0.0058340611353711784
4.7150005e6	0.007896505376344088	0.008624551971326165	0.0034498207885304663
4.7250005e6	0.005233657482441923	0.002566180443003782	0.003322528363047002
4.7350005e6	0.009317887465822421	0.006931452966853744	0.005209382644984889
4.7450005e6	0.004523312456506611	0.004396786233946986	0.0022015562725374834
4.7550005e6	0.00981800766283525	0.005986590038314176	0.006130268199233715
4.7650005e6	0.006628787878787876	0.0	0.0018939393939393942
4.7750005e6	0.008517307168165712	0.005996184246388661	0.008258381030253475
4.7850005e6	0.008805599458116957	0.007375630315345827	0.006758485737939339
4.7950005e6	0.010418239468518798	0.005460768030600432	0.009914942875836729
4.8050005e6	0.01104448544485445	0.008712587125871259	0.010885608856088561
4.8150005e6	0.00632506004803843	0.002775553776354417	0.005860688550840673
4.8250005e6	0.006450232330643189	0.005471998043531425	0.006260699437515285
4.8350005e6	0.012441792782305	0.007275902211874272	0.010904152114862243
4.8450005e6	0.010614350031344389	0.012366786345244204	0.0078645922379894
4.8550005e6	0.012328670340539775	0.01384767556874382	0.013197682633884412
4.8650005e6	0.00914079648792725	0.007933521480087802	0.009018501097522733
4.8750005e6	0.008913712764187053	0.007135130637377268	0.009069728740222998
4.8850005e6	0.011917679398148145	0.009259259259259259	0.010503472222222221
4.8950005e6	0.013487251243781096	0.013681592039800993	0.00792910447761194
4.9050005e6	0.006435131289613246	0.007222006639934463	0.005829345061009789
4.9150005e6	0.007760565052231719	0.006944444444444444	0.007086894586894587
4.9250005e6	0.008986928104575161	0.007889093137254902	0.007965686274509803
4.9350005e6	0.013305692778169842	0.010732768760291696	0.010597506469066102
4.9450005e6	0.00924048658764816	0.009851320440840092	0.005562487003535038
4.9550005e6	0.006990074094785407	0.008714292371499137	0.004464327321869612
4.9650005e6	0.007098182145428365	0.005714542836573074	0.005471562275017999
4.9750005e6	0.011926328502415458	0.009561191626409019	0.005112721417069243
4.9850005e6	0.011733058608058608	0.011733058608058608	0.004899267399267399
4.9950005e6	0.017159386184242776	0.00982987694268765	0.004618326224444772
5.0050005e6	0.01834801174272752	0.012232007828485011	0.0022595854461346853
5.0150005e6	0.013508222396241188	0.012561994257374053	0.008744453145392846
5.0250005e6	0.013175929610469997	0.007781757085378256	0.007180439492417209
5.0350005e6	0.013786691985125407	0.00648785505182372	0.011583194873012103
5.0450005e6	0.009100316532748965	0.007791575359142926	0.0026418310202093983
5.0550005e6	0.021383005078657244	0.00625541929889756	0.010008670878236096
5.0650005e6	0.029895731508634716	0.012626262626262626	0.01169762137504073
5.0750005e6	0.020551660824570186	0.006551493907527958	0.007160741111667502
5.0850005e6	0.013494513031550068	0.005452674897119342	0.006474622770919068
5.0950005e6	0.00969722338495884	0.009627459187944746	0.0062787777312683125
5.1050005e6	0.024248258159149244	0.00473658476958807	0.001784622906735118
5.1150005e6	0.019306752873563218	0.0039870689655172415	0.0012212643678160917
5.1250005e6	0.016290598290598295	0.004717948717948718	0.0025025641025641023
5.1350005e6	0.015227972228186962	0.0005368262830148165	0.0036504187245007514
5.1450005e6	0.010693705673758866	0.005319148936170213	0.00743572695035461
5.1550005e6	0.0103199804592086	0.006472887151929653	0.007588340661130109
5.1650005e6	0.012165450121654499	0.006919099756690997	0.009884428223844282
5.1750005e6	0.008620063879210221	0.009908536585365854	0.005124854819976773
5.1850005e6	0.015934192360791535	0.012156772511121338	0.007746586899831261
5.1950005e6	0.01633533672368624	0.009477577438742488	0.005255047002619818
5.2050005e6	0.010499432463110102	0.004215988324955408	0.00951299929733528
5.2150005e6	0.011918800539083561	0.005390835579514825	0.011028751123090747
5.2250005e6	0.014701663798049339	0.004331612162937465	0.008720596672403902
5.2350005e6	0.010309097295398667	0.005795574288724973	0.0078117316473480854
5.2450005e6	0.012859087327172431	0.008095135754710223	0.0069489218425388645
5.2550005e6	0.01307701229413129	0.009046624913013222	0.010716771050800279
5.2650005e6	0.018386141164348273	0.009176970633693974	0.011398763523956726
5.2750005e6	0.012450396825396828	0.007366071428571429	0.008134920634920636
5.2850005e6	0.010106963545077492	0.005370006548788474	0.007168740449683474
5.2950005e6	0.01182737450343084	0.0038371253159985553	0.003232213795594077
5.3050005e6	0.009041003226142158	0.007388906233739202	0.008086169216359664
5.3150005e6	0.010789448162156922	0.010740956260304529	0.007593831830084377
5.3250005e6	0.010347085789129011	0.006286836935166994	0.009613621480026195
5.3350005e6	0.0091283863368669	0.00530035335689046	0.007773851590106007
5.3450005e6	0.011952943715935457	0.011575198316334792	0.009163024121741945
5.3550005e6	0.018432185098851767	0.0086333419666753	0.001364068030734697
5.3650005e6	0.011816485068603713	0.006633373688458434	0.003853914447134786
5.3750005e6	0.009525650940964166	0.007424593967517402	0.00834235627739108
5.3850005e6	0.006984534245599031	0.00869503242819471	0.0029221010619342883
5.3950005e6	0.0063167658159022574	0.007388217232776818	0.004285805667498242
5.4050005e6	0.006614050689195197	0.006706684452349193	0.005632132799762857
5.4150005e6	0.00797125856068261	0.0056135623666778945	0.009340967778152015
5.4250005e6	0.01087185982689466	0.009605235381042855	0.004179860671310956
5.4350005e6	0.008023475334482475	0.006566527127965197	0.008717064762373798
5.4450005e6	0.00862677969785893	0.00940115204869036	0.008499076187370938
5.4550005e6	0.00989016103509262	0.005678115982500232	0.010527785534766824
5.4650005e6	0.009182235556161643	0.005000227283058322	0.008254920678212645
5.4750005e6	0.01071483533394891	0.009656817482302247	0.011203447214527549
5.4850005e6	0.008167703433975623	0.005436706620138573	0.010489050725737116
5.4950005e6	0.01029689815524554	0.00838060197250754	0.0111502887219582
5.5050005e6	0.011974694984184367	0.005912034945021841	0.007742129838831147
5.5150005e6	0.011494252873563218	0.006006674082313683	0.008587319243604003
5.5250005e6	0.01392837548007382	0.010449398972517334	0.007711107785924485
5.5350005e6	0.014001806684733512	0.012094750577135402	0.014272809394760612
5.5450005e6	0.011644892784300753	0.011190121823493744	0.005622622788159418
5.5550005e6	0.01609812188577999	0.010029385460585153	0.013453430433116136
5.5650005e6	0.014837001950404017	0.008126683384415344	0.011460945481564039
5.5750005e6	0.01357457614459631	0.00556426917618941	0.010127716782433339
5.5850005e6	0.010710647732039067	0.009826832045059618	0.010713643717418658
5.5950005e6	0.013047285464098073	0.010974897840046701	0.011745475773496793
5.6050005e6	0.005351070214042808	0.0040674801626992075	0.0054277522171100896
5.6150005e6	0.005719633943427618	0.0067249029395452025	0.004603438713255684
5.6250005e6	0.014608994557433403	0.014799961806550174	0.012871192590470733
5.6350005e6	0.011258524069948012	0.012389440280872325	0.00884477753021403
5.6450005e6	0.013116236996834008	0.011709131112116187	0.012231770440725664
5.6550005e6	0.0069541841982234676	0.007129499766245908	0.0059061866916004365
5.6650005e6	0.009196907345055492	0.008729267988527249	0.008330215737623147
5.6750005e6	0.011948293559148062	0.008532204259686938	0.008660508083140877
5.6850005e6	0.011159693644261547	0.007287379972565157	0.008150434385002285
5.6950005e6	0.008521391631405738	0.007375411377527033	0.007310766337564645
5.7050005e6	0.006394346776973457	0.005308514305411926	0.005846259910375734
5.7150005e6	0.006507651255241518	0.004982845940205849	0.005173446604585307
5.7250005e6	0.005541688952279075	0.003654840435015154	0.005277233018363344
5.7350005e6	0.005001080146899979	0.0036292935839274142	0.004744005184705121
5.7450005e6	0.012432098765432097	0.007975308641975308	0.008582716049382716
5.7550005e6	0.012648904828999614	0.00638316041159643	0.004952820118696895
5.7650005e6	0.011428823581325569	0.003441885093989939	0.0033006795516724026
5.7750005e6	0.014480874316939889	0.006988783433994824	0.0024158757549611735
5.7850005e6	0.017796404275996113	0.01512390670553936	0.009936831875607384
5.7950005e6	0.01536751242479728	0.007062516348417473	0.005493068270991368
5.8050005e6	0.011846153846153845	0.00588034188034188	0.0017504273504273505
5.8150005e6	0.01634078867163689	0.005064003376002251	0.0019599568621934634
5.8250005e6	0.012354997616399174	0.0069124423963133645	0.002288256793262355
5.8350005e6	0.007969668833178581	0.0049829774063757356	0.004085422469823584
5.8450005e6	0.007671771401748518	0.0077451152966027115	0.0033327465821744993
5.8550005e6	0.009104210697447568	0.003305695550858939	0.006958218175906358
5.8650005e6	0.011889233110495135	8.152616990053807e-5	0.00786999293439861
5.8750005e6	0.006386674841610463	0.004445125689760882	0.0038217862252197025
5.8850005e6	0.009653418722923338	0.008727318390155083	0.008626860048973443
5.8950005e6	0.014471621197867669	0.007714016933207901	0.011075572279711508
5.9050005e6	0.011070049274204288	0.0037621520841656674	0.012158742841923026
5.9150005e6	0.013908438903411757	0.008981835243649039	0.012775655204772435
5.9250005e6	0.01833883174849602	0.009541367488194579	0.015628436509476682
5.9350005e6	0.012006818067879883	0.009274577630721412	0.010006517270767536
5.9450005e6	0.004981045578771048	0.002688883011548973	0.004478533015956978
5.9550005e6	0.00776382398753894	0.0017523364485981308	0.006142912772585671
5.9650005e6	0.014025370734321961	0.012953367875647666	0.009088202012983144
5.9750005e6	0.006324786324786325	0.00774928774928775	0.0011851851851851854
5.9850005e6	0.00337673399853979	0.0016021740893972577	0.0018090370730915874
5.9950005e6	0.011785515541775976	0.0008744733285634788	0.00635980602591621
6.0050005e6	0.010338227911646583	0.007310491967871487	0.010153112449799197
6.0150005e6	0.01377730167232042	0.002886389335237755	0.014783074450990896
6.0250005e6	0.011428275933395389	0.0033095459716620122	0.012141896783535009
6.0350005e6	0.013672086720867208	0.004796747967479675	0.012314363143631437
6.0450005e6	0.014842004468560486	0.004415363336525163	0.005160123417384828
6.0550005e6	0.022798861962099275	0.0060712289793222575	0.0010872326373012242
6.0650005e6	0.01836477987421384	0.007295597484276731	0.0008301886792452828
6.0750005e6	0.01579906826007697	0.008304638444399432	0.0004861251772331375
6.0850005e6	0.018989898989898994	0.0012626262626262627	0.0012525252525252527
6.0950005e6	0.02123000761614623	0.0001904036557501904	0.0009647118558009646
6.1050005e6	0.015313463514902368	0.00020554984583761563	0.0015073655361425146
6.1150005e6	0.01713478184066419	0.0005888241182358829	0.001554495672142731
6.1250005e6	0.01326002587322122	0.006204781754587705	0.00344018015428106
6.1350005e6	0.0123688155922039	0.006396801599200399	0.007486256871564219
6.1450005e6	0.011377416363506672	0.004351237606105999	0.007932092160639134
6.1550005e6	0.016861833419436312	0.003989438034555996	0.013064692038344526
6.1650005e6	0.015145307549437345	0.006473287446738775	0.014508904184420407
6.1750005e6	0.008185704212938483	0.002357659086902873	0.0065397496915212405
6.1850005e6	0.017274522028262677	0.008780133000831254	0.009019118869492936
6.1950005e6	0.011947973381730188	0.0033877797943133695	0.006630369026013309
6.2050005e6	0.016913147823830833	0.006713368359603036	0.004086398131932283
6.2150005e6	0.011118215402102867	0.0033390167661267404	0.0054845126456379645
6.2250005e6	0.012720253415165313	0.005048505246485844	0.006876526100442157
6.2350005e6	0.010227822093304325	0.007493352671017646	0.009257916364515348
6.2450005e6	0.013883075205804382	0.013569136319240964	0.01188781917120134
6.2550005e6	0.012897620956963377	0.010959636460839348	0.011387329591018442
6.2650005e6	0.013143041444928236	0.014110627318174487	0.011600279524807825
6.2750005e6	0.01048277904713548	0.010239485487010239	0.009384784632309384
6.2850005e6	0.014240506329113924	0.013542942697699742	0.01245406288280931
6.2950005e6	0.011326317360800121	0.0106359158083296	0.010927004030452306
6.3050005e6	0.012573882011821122	0.006356641017062563	0.013795026207204191
6.3150005e6	0.01166165373858899	0.003878423302200411	0.009392644187641816
6.3250005e6	0.012755102040816327	0.0069180214458664825	0.014055113570852068
6.3350005e6	0.011604657048848393	0.007668944570994685	0.011956466717286762
6.3450005e6	0.005476771373386195	0.0036342380807156648	0.006221408966148216
6.3550005e6	0.01059373116335142	0.007655213984327908	0.009981916817359856
6.3650005e6	0.00941056910569106	0.0020731707317073167	0.009666666666666667
6.3750005e6	0.008610597658656809	0.004066543438077634	0.008564386937769564
6.3850005e6	0.005228408279800143	0.005603140613847253	0.0047680228408279795
6.3950005e6	0.0060634067103568015	0.005433260516439813	0.004077746037080602
6.4050005e6	0.008663785799017117	0.004236570072869005	0.00617691916624301
6.4150005e6	0.008515815085158147	0.0033350113264535614	0.005537377296753082
6.4250005e6	0.00784385260853703	0.004418500952612591	0.007239855689326684
6.4350005e6	0.00405482991244438	0.0029424429453136208	0.0044017032677862306
6.4450005e6	0.00974871101767032	0.00810932572458327	0.010512088902237572
6.4550005e6	0.011764530906062226	0.010292105419715628	0.01214825391159498
6.4650005e6	0.012179708146616107	0.009766747098701596	0.008985407330805469
6.4750005e6	0.009887929530786675	0.005363683935112506	0.0063666492237920815
6.4850005e6	0.01730839750641731	0.005353868720205354	0.0027429409607627425
6.4950005e6	0.019314236111111115	0.005952380952380952	0.002579365079365079
6.5050005e6	0.01744186046511628	0.006503014642549525	0.006683893195521103
6.5150005e6	0.012075422962675969	0.002841275991217874	0.002737956864264497
6.5250005e6	0.01839323467230444	0.0024665257223396757	0.0024383368569415084
6.5350005e6	0.021942985746436605	0.007876969242310577	0.0023005751437859463
6.5450005e6	0.016993464052287577	0.00392156862745098	0.002418300653594771
6.5550005e6	0.018029176988714566	0.004514175612441509	0.001871731351500138
6.5650005e6	0.022233653406492915	0.004153330285017528	0.0015698826398414876
6.5750005e6	0.02747944842216919	0.004441792627950146	0.002970034473614426
6.5850005e6	0.01786336702683863	0.004415011037527594	0.0026373881724177993
6.5950005e6	0.019825897230385612	0.004564075162525603	0.002511354528453113
6.6050005e6	0.019728570372013903	0.006693291916278381	0.002366688854374676
6.6150005e6	0.009157148483654983	0.0019364579230668243	0.00437179992122883
6.6250005e6	0.009109311740890686	0.003767431399010347	0.008085919928025192
6.6350005e6	0.0114959719231076	0.004267368588976629	0.007003270319853234
6.6450005e6	0.012182618659911944	0.007327664193956938	0.007985043121645255
6.6550005e6	0.011344190712220453	0.008054522924411401	0.0023248952616982356
6.6650005e6	0.01009703645423551	0.006687647521636507	0.001783372672436402
6.6750005e6	0.01832240712724828	0.012102874432677761	0.006589342746680116
6.6850005e6	0.011019181077320613	0.007006559332140727	0.005684754521963824
6.6950005e6	0.01385614751951386	0.007176908167007177	0.00942951438000943
6.7050005e6	0.010464231354642313	0.008198422581984227	0.00835754808357548
6.7150005e6	0.011806291975963239	0.008766348533050548	0.009105691056910569
6.7250005e6	0.008266855378281009	0.0040101218047692575	0.00941842511580031
6.7350005e6	0.009361286014119443	0.005342491890860522	0.010694523945811867
6.7450005e6	0.008056133056133057	0.004999504999504999	0.007692307692307692
6.7550005e6	0.005414658003213862	0.005763990777614755	0.00416404667085866
6.7650005e6	0.014780908787488679	0.010322795975778383	0.0010203595098459924
6.7750005e6	0.007352232185902998	0.006846012920644104	0.00804165461382702
6.7850005e6	0.01204534718941899	0.008318899910775205	0.011672702461554609
6.7950005e6	0.008218971497511688	0.0007037651435178203	0.006947167345297339
6.8050005e6	0.01199120727129026	0.003457814661134163	0.007360205492985577
6.8150005e6	0.01290182179941553	0.0001865323633650438	0.0024000497419635635
6.8250005e6	0.01518717776283345	0.004109691399536726	0.0033176417843532847
6.8350005e6	0.011762052075277134	0.0058004640371229705	0.007304288046747444
6.8450005e6	0.012909519920137945	0.006897177602323259	0.00832198929122425
6.8550005e6	0.01596216375997635	0.008843235786777023	0.00875948369297468
6.8650005e6	0.014871443785181801	0.008291495511942797	0.01176023124904914
6.8750005e6	0.008204301075268816	0.0021290322580645163	0.008275268817204301
6.8850005e6	0.013585268033666614	0.009800598768570298	0.010427611139354911
6.8950005e6	0.017208149779735685	0.01238986784140969	0.012518355359765053
6.9050005e6	0.012539899680802559	0.006885544915640675	0.010013679890560874
6.9150005e6	0.01145228459147164	0.008768842747375211	0.005396210921461669
6.9250005e6	0.01236483309826046	0.009732016925246827	0.00751292900799248
6.9350005e6	0.013184130913091313	0.009007150715071506	0.007907040704070407
6.9450005e6	0.008309783340061903	0.0010765711209796797	0.007482169290808774
6.9550005e6	0.012256087727785837	0.0050798258345428155	0.008321238509917755
6.9650005e6	0.016181229773462782	0.005601194921583272	0.011700273836196163
6.9750005e6	0.019916381603952867	0.005435195743063473	0.004530596731280882
6.9850005e6	0.01619666779241247	0.004756276032871778	0.0025667004390408643
6.9950005e6	0.015154232424677186	0.0052606408417025345	0.0012195121951219512
7.0050005e6	0.015509887553315234	0.0011632415664986427	0.0
7.0150005e6	0.018150419398040466	0.010749277507577358	0.000845844787481497
7.0250005e6	0.012591605596269156	0.010792804796802133	0.0008527648234510326
7.0350005e6	NaN	NaN	NaN
7.0450005e6	0.008818342151675485	0.009700176366843033	0.002292768959435626
7.0550005e6	0.016002844950213365	0.007744586691955113	0.004994468152362889
7.0650005e6	0.02064299557032115	0.007717331118493909	0.0028654485049833885
7.0750005e6	0.01357629270544783	0.00865650969529086	0.003635734072022161
7.0850005e6	0.015146794072843096	0.009140008309098462	0.006453399806121036
7.0950005e6	0.0180465367965368	0.010443722943722944	0.006731601731601733
7.1050005e6	0.017141973225334683	0.005090561367982901	0.004376195297558781
7.1150005e6	0.014964788732394362	0.008043358188345761	0.002954984810825739
7.1250005e6	0.013940024545114988	0.008457392881916654	0.0012485993276772852
7.1350005e6	0.016827309236947793	0.007309236947791165	0.0004497991967871486
7.1450005e6	0.01201802704056084	0.011350358871640794	0.0025371390418961774
7.1550005e6	0.014251569634703193	0.0110587899543379	0.005679223744292238
7.1650005e6	0.011524690437117706	0.006937192301954349	0.0038888060072604304
7.1750005e6	0.009196515004840271	0.007029917484902964	0.005992716544507445
7.1850005e6	0.003667172483560951	0.0037303995953464845	0.003426909458775924
7.1950005e6	0.0063363325307312125	0.006927723566932793	0.006429265407848604
7.2050005e6	0.012083605486610055	0.010414398722693953	0.008737934538065172
7.2150005e6	0.00751980663354371	0.006467928919923011	0.007045342643570118
7.2250005e6	0.007601133728420511	0.007794382891007472	0.0023705230610667353
7.2350005e6	0.009586932181701856	0.005758157389635317	0.004350607805502239
7.2450005e6	0.016090983854910618	0.0067956542440375705	0.004077392546422542
7.2550005e6	0.0171262520093978	0.0037096574749598123	0.0031985491117431267
7.2650005e6	0.011648904677323858	0.004144464179988159	0.003564239194789817
7.2750005e6	0.00815407838697504	0.0062537063992668075	0.0032562402285837514
7.2850005e6	0.008455220274959372	0.004502130276277068	0.006772960864409012
7.2950005e6	0.008063467290935102	0.007109723847921272	0.006528807387176486
7.3050005e6	0.009894783971345423	0.008909782852025967	0.0067338258338929926
7.3150005e6	0.007765791525864311	0.005935360887271468	0.008881379429858763
7.3250005e6	0.010870387174833634	0.011569872958257713	0.011705989110707806
7.3350005e6	0.012888418079096046	0.012594161958568738	0.015254237288135596
7.3450005e6	0.010819333442070351	0.010574675148154189	0.01262436796607405
7.3550005e6	0.011036274658190811	0.007416376570304223	0.007638363352000402
7.3650005e6	0.009830402010050253	0.0069514237855946405	0.004371859296482412
7.3750005e6	0.010358520535511688	0.007374631268436578	0.002750170183798502
7.3850005e6	0.012878787878787877	0.013669301712779976	0.006969696969696971
7.3950005e6	0.015490443184204998	0.011405166981726528	0.008947700063011972
7.4050005e6	0.010967986914359155	0.008587451805117422	0.002325037971725669
7.4150005e6	0.0157712222697259	0.005177901287349769	0.008693173720963373
7.4250005e6	0.013313677089047357	0.004045529347229841	0.006280855732309379
7.4350005e6	0.014701481370641924	0.0031173624619681775	0.004748366502069928
7.4450005e6	0.01377970543055932	0.0033884521550555705	0.0041745730550284636
7.4550005e6	0.01325038661605511	0.0024134214349313464	0.005511036131027695
7.4650005e6	0.011741682974559686	0.008117706747843734	0.006508661303181851
7.4750005e6	0.011037248962190062	0.008919555705149781	0.00677661842252889
7.4850005e6	0.015005498639810148	0.005759101695896278	0.0017248364878161713
7.4950005e6	0.020026702269692918	0.007009345794392524	0.00278148642634624
7.5050005e6	0.01941782037628683	0.008519701810436634	0.004572239971600995
7.5150005e6	0.011512439982540375	0.005237887385421213	0.006489160483049616
7.5250005e6	0.013906006080026288	0.008175170487223727	0.007772574151672007
7.5350005e6	0.011027293205511025	0.0047933364765047936	0.007973178270207973
7.5450005e6	0.01240815714499925	0.008097165991902836	0.010686259809066827
7.5550005e6	0.01060255187758253	0.006266176270262907	0.010343731553376017
7.5650005e6	0.01337613697164259	0.01058944176921705	0.01157481719279472
7.5750005e6	0.017733667143538388	0.012577491654744874	0.012470195517405818
7.5850005e6	0.013348698741957168	0.008306924037261116	0.010467684624987993
7.5950005e6	0.012637049693863022	0.0049836252313826	0.006549907446959988
7.6050005e6	0.010080645161290322	0.005611559139784946	0.007419354838709677
7.6150005e6	0.008319232938522278	0.006791690167324685	0.0070125963526978755
7.6250005e6	0.014557572568622293	0.010085065333684117	0.011260194685609052
7.6350005e6	0.009202765914175308	0.0076604975933835	0.00858246898515355
7.6450005e6	0.009633911368015413	0.008269107257546563	0.006663455362877328
7.6550005e6	0.005781344378289757	0.004249719561653292	0.005850375355940978
7.6650005e6	0.013268377693282637	0.011802915082382764	0.013212927756653996
7.6750005e6	0.008449834372017294	0.009095502779181405	0.00868002919544102
7.6850005e6	0.013346296623652115	0.01499616993695127	0.010488480348830358
7.6950005e6	0.010921799912625601	0.00742682394058541	0.0122433377020533
7.7050005e6	0.013061746437705518	0.012726829862379734	0.011277554500060896
7.7150005e6	0.012348526788460353	0.008488651042627792	0.009460540075044595
7.7250005e6	0.00649591685226429	0.006867112100965107	0.0038109378866617175
7.7350005e6	0.010855176065660575	0.007082340481863914	0.0020916070955785014
7.7450005e6	0.01131333005410723	0.005875280100562934	0.009619063234410013
7.7550005e6	0.011236431478968793	0.01014812302125735	0.007044323835368611
7.7650005e6	0.01082944832944833	0.008061383061383062	0.010489510489510488
7.7750005e6	0.009219348659003831	0.007064176245210728	0.0011015325670498085
7.7850005e6	0.013849820284419436	0.003750586029067042	0.0015783716205657133
7.7950005e6	0.008464128931384932	0.0028263876360574897	0.000841902700102231
7.8050005e6	0.00895244738983839	0.006452738053714685	0.0014881990466224862
7.8150005e6	0.012181834030683403	0.0016997907949790798	0.0008542538354253836
7.8250005e6	0.020648030495552732	0.006474254250620197	0.00147637199733769
7.8350005e6	0.01848607367475292	0.005660377358490566	0.003288409703504043
7.8450005e6	0.02377373197483437	0.004120037859807361	0.0014475808696620457
7.8550005e6	0.0226405330228346	0.0034931108092373375	0.003454298466912478
7.8650005e6	0.018247490383713292	0.00769302936485599	0.002964630828407919
7.8750005e6	0.013293100636111567	0.008753330071222747	0.0025009514489207846
7.8850005e6	0.011160009027307606	0.008621078763258858	0.001002031144211239
7.8950005e6	0.008385439387329748	0.007561436672967864	0.004498085405457806
7.9050005e6	0.0075317763997009264	0.0067950917007520775	0.006465232880327219
7.9150005e6	0.010652423199951718	0.010018709638481503	0.009053050878145934
7.9250005e6	0.012295081967213116	0.011748633879781418	0.010245901639344263
7.9350005e6	0.00831358609794629	0.0051935229067930485	0.007251184834123224
7.9450005e6	0.006460539504074606	0.0019392513182551095	0.005246873229616072
7.9550005e6	0.008244002041858092	0.005232261357835631	0.005931597753956101
7.9650005e6	0.010932266468180128	0.005675474506885002	0.008361245503039324
7.9750005e6	0.01619468260154153	0.001753702260327358	0.008556334978782368
7.9850005e6	0.015372631311204374	0.005436856161770316	0.010530331934376193
7.9950005e6	0.01460078168620882	0.007035175879396986	0.010340591848129538
8.0050005e6	0.014899809406068098	0.007701025086282388	0.005985679699170659
8.0150005e6	0.019118835893290217	0.006655887900835354	0.004785772029102667
8.0250005e6	0.01962752314040371	0.005687520910003346	0.0017174082747853237
8.0350005e6	0.023345774045564104	0.004004354249280771	0.004027680584713476
8.0450005e6	0.010596797671033477	0.0061426491994177575	0.004634643377001455
8.0550005e6	0.011403740956414327	0.0112052232221634	0.010181754014469736
8.0650005e6	0.005118729025954717	0.0030797332313835433	0.006541778174249182
8.0750005e6	0.006822970258219415	0.0034053603802244106	0.006046352099563918
8.0850005e6	0.006077461887103419	0.0026782035434693035	0.0072242823787941205
8.0950005e6	0.006790010936930366	0.0026734718677846638	0.007036091870215093
8.1050005e6	0.0077572543282126314	0.0031699585466959273	0.009253840526700804
8.1150005e6	0.008634670173131713	0.004317335086565856	0.008994082840236688
8.1250005e6	0.007571906637861651	0.005485661032744525	0.007328334815944424
8.1350005e6	0.008380097268986158	0.0053872053872053875	0.008140665918443696
8.1450005e6	0.00911581831594478	0.0018705869954684373	0.008325429444620088
8.1550005e6	0.006282952548330404	0.0007615700058582309	0.007475102519039251
8.1650005e6	0.00813758389261745	0.004893736017897092	0.00737136465324385
8.1750005e6	0.006991900784611493	0.006264236902050115	0.006808402935965578
8.1850005e6	0.007433149917945747	0.0073366155034269714	0.007365575827782604
8.1950005e6	0.008933765478268095	0.006440621623867697	0.009091664589046788
8.2050005e6	0.009842390948924204	0.0033352952717284677	0.010005885815185404
8.2150005e6	0.011082385384350225	0.00634264046880386	0.0105342985177525
8.2250005e6	0.00942982456140351	0.003888888888888889	0.008491228070175438
8.2350005e6	0.011730205278592374	0.005725457338360564	0.007010194106968302
8.2450005e6	0.004175101214574899	0.003057523616734143	0.004318488529014844
8.2550005e6	0.010431021283111316	0.006162915326902465	0.009799418159546776
8.2650005e6	0.007987276286353468	0.007864932885906041	0.008011744966442953
8.2750005e6	0.006774193548387097	0.0036559139784946237	0.006996415770609318
8.2850005e6	0.00740535889872173	0.007333661094723043	0.004850868567682728
8.2950005e6	0.005059230009871668	0.0038664034221783483	0.0020072392234287595
8.3050005e6	0.008582726700817831	0.005841646445582816	0.001473892333962434
8.3150005e6	0.00731120731120731	0.007263107263107264	0.0011159211159211158
8.3250005e6	0.0075327658424537225	0.0074989866234292666	0.005188488042156466
8.3350005e6	0.011904761904761904	0.00927643784786642	0.01261595547309833
8.3450005e6	0.007481940144478845	0.007223942208462332	0.0070175438596491255
8.3550005e6	0.007401887729756582	0.005563835072031793	0.0042722305017386985
8.3650005e6	0.009666597496022689	0.004253994604689769	0.009587051255447187
8.3750005e6	0.004466831400874358	0.003389723119812456	0.0022302477349046444
8.3850005e6	0.008320605829196893	0.007254677357770141	0.008120147639047984
8.3950005e6	0.01374716553287982	0.012011054421768709	0.012939342403628118
8.4050005e6	0.010090011614401857	0.008914053426248547	0.008780487804878048
8.4150005e6	0.009045859723199623	0.004691531785127844	0.00874970677926343
8.4250005e6	0.016384088686012387	0.010814041951961742	0.006521030322791001
8.4350005e6	0.014739884393063585	0.006165703275529865	0.007552986512524087
8.4450005e6	0.012416145216754043	0.007328485258470037	0.007012796662720559
8.4550005e6	0.010063502314067376	0.004439780432676784	0.00629641588634162
8.4650005e6	0.012761348653230364	0.00882149808501287	0.009593771582846737
8.4750005e6	0.01184688188772203	0.005834305717619603	0.011798262673408529
8.4850005e6	0.008811839765714884	0.006903043614684656	0.008796151030226965
8.4950005e6	0.006642844053509255	0.006115997800989555	0.005204324720542423
8.5050005e6	0.0059088693957115	0.005360623781676413	0.004954515919428201
8.5150005e6	0.005968331303288672	0.00438489646772229	0.004482338611449452
8.5250005e6	0.008431623324333287	0.0065842451802377916	0.007010563213490596
8.5350005e6	0.009382259001161441	0.007077526132404181	0.006547619047619047
8.5450005e6	0.0027114967462039045	0.0032537960954446853	0.0013015184381778742
8.5550005e6	0.008719541328236982	0.005839571056962361	0.007272920316398577
8.5650005e6	0.009784961090390018	0.006607726665745728	0.009807984528249757
8.5750005e6	0.009830611010284332	0.008998790078644887	0.008610606977213147
8.5850005e6	0.00786854602404769	0.007401232696776801	0.008952207739719107
8.5950005e6	0.008512663832801986	0.0082137796670209	0.00891781792419412
8.6050005e6	0.007365396249243799	0.0073502722323049	0.007380520266182697
8.6150005e6	0.00561884576323575	0.004570141740627898	0.00545767651344549
8.6250005e6	0.007625913393163652	0.005443578049139326	0.0070521308420381556
8.6350005e6	0.008574922452875208	0.007695060844667143	0.00826771653543307
8.6450005e6	0.003973536649320262	0.0034894509661543426	0.00377586832869418
8.6550005e6	0.010915683098048292	0.008254262130679627	0.01245082156908123
8.6650005e6	0.01102382159148505	0.009967899983105254	0.009596215576955565
8.6750005e6	0.00834426946631671	0.006780402449693788	0.007681539807524059
8.6850005e6	0.00884077971364499	0.0053475935828877	0.008498648726352713
8.6950005e6	0.00840092699884125	0.005632805458993175	0.005600617999227501
8.7050005e6	0.009301603432700993	0.007593721770551038	0.007870370370370371
8.7150005e6	0.00467366349622827	0.0033890893189023725	0.00465726467694326
8.7250005e6	0.008710033076074972	0.006541712605659685	0.009187798603454611
8.7350005e6	0.010530067392431314	0.005443234836702955	0.010238465526179368
8.7450005e6	0.008270676691729323	0.0037593984962406017	0.0081203007518797
8.7550005e6	0.013157894736842106	0.009834155701754386	0.007415021929824562
8.7650005e6	0.008376013657703798	0.00689998577322521	0.007824726134585288
8.7750005e6	0.012777391169875514	0.006533673548287326	0.014134384906827495
8.7850005e6	0.010994696675721123	0.007566938300349243	0.010554908808692278
8.7950005e6	0.00954561161022806	0.00604699378023497	0.009156876295784381
8.8050005e6	0.008119434258774224	0.005151038938362143	0.00887026366334905
8.8150005e6	0.006861941827120033	0.004881879011334152	0.007469616277481906
8.8250005e6	0.0070388682873231715	0.0019228128004395004	0.00841917319049581
8.8350005e6	0.010155060882800607	0.006896879756468798	0.007629375951293757
8.8450005e6	0.008623948587090067	0.005245250921463	0.00765523107456762
8.8550005e6	0.007298257298257299	0.005577755577755579	0.006604506604506604
8.8650005e6	0.013468555484009442	0.003970809186520713	0.010145238606281748
8.8750005e6	0.014957702278619185	0.003513439759858098	0.0069313685359530626
8.8850005e6	0.013104769725586803	0.00893040443440772	0.007021145555327448
8.8950005e6	0.011672756800649614	0.012434023548518068	0.003410475030450671
8.9050005e6	0.007876496534341523	0.0032556185675278303	0.00949380382272632
8.9150005e6	0.01163757273482959	0.009559434746467166	0.007616375727348298
8.9250005e6	0.008317261330761815	0.007152041144326583	0.007360977177756347
8.9350005e6	0.009776361819090454	0.012368815592203897	0.008595702148925537
8.9450005e6	0.010399126909884626	0.00866853757405675	0.004777050202681634
8.9550005e6	0.018851680323002024	0.007184419902624392	0.010901318133238332
8.9650005e6	0.01262812628126281	0.010004100041000412	0.009512095120951209
8.9750005e6	0.011390887290167864	0.011390887290167864	0.014148681055155878
8.9850005e6	0.007149771207321365	0.005631819781766983	0.008922914466737066
8.9950005e6	0.00846950380080206	0.006763632010534507	0.005961572993356078
9.0050005e6	0.007399393125404168	0.007909267273541264	0.0075212654827637665
9.0150005e6	0.007413733353136293	0.008292489727214218	0.0073468983613050156
9.0250005e6	0.007477297342331082	0.0069982504373906525	0.007073231692076979
9.0350005e6	0.011853641080694222	0.008096260511719447	0.009420289855072463
9.0450005e6	0.012570831270286624	0.012240743797106232	0.01008967376354734
9.0550005e6	0.01176146644638502	0.011328770356384235	0.007222091102194949
9.0650005e6	0.008879781420765027	0.0054063480990582495	0.005452854319265201
9.0750005e6	0.012793829578844269	0.006896833170094679	0.009696376101860922
9.0850005e6	0.0062635787916608884	0.006286691628530485	0.0051033143808071006
9.0950005e6	0.009598529827537462	0.010884930732258977	0.0018772971444727163
9.1050005e6	0.013711240310077517	0.008672480620155038	0.007189922480620156
9.1150005e6	0.012017710309930422	0.007748260594560405	0.011385199240986719
9.1250005e6	0.0161449901061342	0.01789890268033819	0.01392336751214247
9.1350005e6	NaN	NaN	NaN
9.1450005e6	0.012909589981128839	0.006304683479155945	0.013878881454794989
9.1550005e6	0.01043405676126878	0.0019476905954368391	0.012576516416249304
9.1650005e6	0.0126924486803519	0.0072702834799609	0.008785434995112414
9.1750005e6	0.012083333333333335	0.008583333333333333	0.008033333333333332
9.1850005e6	0.012824135116468889	0.005839141081182897	0.006931625541533245
9.1950005e6	0.01332840340869075	0.01042326924431298	0.010874005211634622
9.2050005e6	0.007440476190476191	0.002976190476190476	0.010317460317460317
9.2150005e6	0.01447823353763948	0.012965582272512965	0.01504007543611504
9.2250005e6	0.01160578386605784	0.006631876494890193	0.012741900413133288
9.2350005e6	0.01003113617671249	0.007666549171660204	0.008776876982728232
9.2450005e6	0.009986278396096967	0.006911622706713422	0.008985109518727448
9.2550005e6	0.008618127786032688	0.007330361565131252	0.007488855869242199
9.2650005e6	0.009261215578561872	0.008592154377068806	0.009902105782097331
9.2750005e6	0.006710436112429465	0.004113273216263249	0.0044296788482835
9.2850005e6	0.011871508379888271	0.0021415270018621973	0.0052141527001862194
9.2950005e6	0.013421474358974358	0.011618589743589742	0.0016025641025641027
9.3050005e6	0.008391838525669154	0.005996782214421531	0.000628930817610063
9.3150005e6	0.012625033792917005	0.011111111111111112	0.0009299810759664772
9.3250005e6	0.010734072022160666	0.006732840874115113	0.0050015389350569405
9.3350005e6	0.007209232613908874	0.007464028776978416	0.005671462829736212
9.3450005e6	0.010149505158980839	0.01105495893872394	0.007226784586228679
9.3550005e6	0.013704041324825287	0.004284412032816773	0.008799756912792467
9.3650005e6	0.018929503916449087	0.004134029590948651	0.01949521322889469
9.3750005e6	0.00840417310664606	0.0072127769191138585	0.007856774858320453
9.3850005e6	0.009006158778368346	0.005990044714418291	0.008622289715683792
9.3950005e6	0.010407147933800385	0.006955020814295867	0.011361559549192811
9.4050005e6	0.007486772486772486	0.0044444444444444444	0.008740740740740742
9.4150005e6	0.009311903199941686	0.004264159195276624	0.008455426780377579
9.4250005e6	0.010612999823850626	0.006106511655216958	0.00888967177499853
9.4350005e6	0.015670532262860543	0.011150758251561107	0.004484091584894439
9.4450005e6	0.018200776346217376	0.0011769078295341922	0.0025685497191939213
9.4550005e6	0.01348136399682792	0.00039651070578905636	0.003321878579610539
9.4650005e6	0.016009630529679127	0.0024751361324872865	0.0016920930651185815
9.4750005e6	0.012858789021579718	0.009978001257071026	0.01002514142049026
9.4850005e6	0.0071873743466023335	0.0057297949336550065	0.005388017691998393
9.4950005e6	0.006561916802119078	0.004755884654746855	0.007874300162542895
9.5050005e6	0.015043028102729596	0.012572273766303618	0.011778943122226705
9.5150005e6	0.00861965039180229	0.006992163954189271	0.008426763110307413
9.5250005e6	0.013492675404780266	0.011500899511693653	0.014803392444101773
9.5350005e6	0.010162283448131911	0.009079524107701941	0.010519724483406387
9.5450005e6	0.009675099692750214	0.007223638621952018	0.011610119631300255
9.5550005e6	0.005220646178092987	0.006146572104018914	0.004554767533490937
9.5650005e6	0.013847029669814484	0.014165159734779989	0.012979706650592728
9.5750005e6	0.009304289091523135	0.0064505234718000674	0.007929753461668356
9.5850005e6	0.012689507780671877	0.013724704468042475	0.010138248847926268
9.5950005e6	0.010571449693206182	0.009684335033636431	0.009994825164485844
9.6050005e6	0.013242690977679973	0.009457193754584512	0.013989311537252438
9.6150005e6	0.00986388439167716	0.009983810037776578	0.009390178089584459
9.6250005e6	0.013881989291825353	0.01324722636198046	0.012860848926422698
9.6350005e6	0.007176711369634298	0.007701836591802662	0.006075294878009371
9.6450005e6	0.005396026389047783	0.003756244518171071	0.005560004576135453
9.6550005e6	0.01080940850916638	0.009742880202928628	0.011310965063991697
9.6650005e6	0.014316855094953077	0.011268750461834037	0.01405453336289071
9.6750005e6	0.014416503180548124	0.0039831163426669045	0.009630818619582664
9.6850005e6	0.013753510655873118	0.010518200341428493	0.014119720248912384
9.6950005e6	0.01317261273990345	0.005769457200047098	0.012987165901330507
9.7050005e6	0.009906045751633985	0.004493464052287581	0.01361111111111111
9.7150005e6	0.015724078834618686	0.006469580119965724	0.009237360754070266
9.7250005e6	0.012047668754349343	0.008437717466945023	0.0048886569241475275
9.7350005e6	0.01321382739813924	0.011148540263073466	0.010923965351299325
9.7450005e6	0.012206998455235409	0.005541003425347572	0.011095439586271745
9.7550005e6	0.013711960368011323	0.013092710544939844	0.008669497523000705
9.7650005e6	0.013010424014421193	0.009052433576299083	0.011975860177129871
9.7750005e6	0.009710586443259712	0.010027925869510027	0.007616146230007616
9.7850005e6	0.0100177304964539	0.008333333333333333	0.009503546099290779
9.7950005e6	0.009153005464480871	0.010109289617486339	0.007686703096539163
9.8050005e6	0.004809154501216545	0.0019388686131386861	0.005383211678832117
9.8150005e6	0.010930061020586065	0.008851337759002213	0.012311406155703078
9.8250005e6	0.009845890410958907	0.008561643835616438	0.009765462847654628
9.8350005e6	0.012209126624357814	0.010063463281958297	0.010383801752795407
9.8450005e6	0.013096037609133644	0.016342064025072756	0.00828296395791359
9.8550005e6	0.007051282051282054	0.009157509157509158	0.0050549450549450545
9.8650005e6	0.010529482551143199	0.012033694344163659	0.009987966305655837
9.8750005e6	0.013300402488108305	0.01247713135748262	0.010098792535675083
9.8850005e6	0.01325148592029621	0.011473253434668226	0.01284224885511059
9.8950005e6	0.01664259927797834	0.007075812274368231	0.011725631768953066
9.9050005e6	0.013783390302569943	0.0039878465628560575	0.006722369920243068
9.9150005e6	0.016852039096730703	0.004213009774182676	0.011594202898550725
9.9250005e6	0.007385361552028219	0.0038580246913580245	0.0049382716049382715
9.9350005e6	NaN	NaN	NaN
9.9450005e6	0.013258520365752285	0.012136325852036577	0.011903574397339982
9.9550005e6	0.010845847773071488	0.00487742266718008	0.010370940829161854
9.9650005e6	0.012095120951209515	0.01148011480114801	0.0036353696870302043
9.9750005e6	0.008286554397219996	0.009021651964715315	0.0028334669874365147
9.9850005e6	0.011592580748321075	0.011246135806417227	0.012002984756422556
9.9950005e6	0.01462113127001067	0.005336179295624333	0.009889718961223766
1.00050005e7	0.016342315369261475	0.005239520958083833	0.008982035928143712
1.00150005e7	NaN	NaN	NaN
1.00250005e7	0.010806074766355136	0.003634475597092419	0.0064641744548286605
1.00350005e7	0.014161447459986085	0.013535142658315936	0.0023799582463465553
1.00450005e7	0.01249894434591673	0.011401064099315935	0.011401064099315935
1.00550005e7	0.009958811415122091	0.0065901735804648415	0.011403353927625771
1.00650005e7	0.012424414210128498	0.00973167044595616	0.00963718820861678
1.00750005e7	0.009147286821705427	0.009426356589147285	0.008086821705426357
1.00850005e7	0.013192994664810949	0.01159823706796567	0.011470656460218049
1.00950005e7	0.013586370498166918	0.012364316008913809	0.013428222270145927
1.01050005e7	0.010477155075399503	0.011366194013054243	0.00966013954535224
1.01150005e7	0.010529867178066627	0.0066410966687975	0.01150649904112508
1.01250005e7	0.01504751847940866	0.01003167898627244	0.014079549454417457
1.01350005e7	0.013695248053909608	0.007639130939932613	0.00962007668177065
1.01450005e7	0.00972723626153229	0.00795560903864153	0.008062575210589652
1.01550005e7	0.008959573412698412	0.007998511904761906	0.005257936507936508
1.01650005e7	0.01236636349130365	0.003949258018190522	0.009542045635870433
1.01750005e7	0.020956899960458686	0.020956899960458682	0.0066429418742586
1.01850005e7	0.008539812364686072	0.007537486969769867	0.0012348648865367655
1.01950005e7	0.005577755577755577	0.005189255189255189	0.0021867021867021867
1.02050005e7	0.012681159420289856	0.010079051383399209	0.0022793148880105403
1.02150005e7	0.007880867143993634	0.007284208432776453	0.002088305489260143
1.02250005e7	0.010122760122760125	0.009306009306009307	0.005286605286605287
1.02350005e7	0.007390019127108331	0.006911841418883673	0.006111980525126065
1.02450005e7	0.006293402777777779	0.004929315476190477	0.0019345238095238094
1.02550005e7	0.009768172655045653	0.010939167556029882	0.006794734969761652
1.02650005e7	0.008130612956665794	0.008501177086058069	0.006957886476589066
1.02750005e7	0.011329404060248854	0.010510805500982318	0.010897184020956123
1.02850005e7	0.009665621734587253	0.009665621734587251	0.007802159526297457
1.02950005e7	0.009291049271172146	0.009757860498735093	0.008408625466811226
1.03050005e7	0.009594981086816128	0.009318202786234893	0.008598579204723683
1.03150005e7	0.007980096699995306	0.006008543397643524	0.008092756888701124
1.03250005e7	0.005311704834605598	0.00556615776081425	0.005305343511450382
1.03350005e7	0.010666517223343048	0.01057311514608085	0.008353881790331018
1.03450005e7	0.013263263263263263	0.00850850850850851	0.011711711711711712
1.03550005e7	0.01509661835748792	0.013457556935817806	0.013687600644122383
1.03650005e7	0.00758845437616387	0.007541899441340781	0.005251396648044694
1.03750005e7	0.010309572766735206	0.009766963673749143	0.011114918894219786
1.03850005e7	0.010962450099800397	0.006299900199600798	0.01022954091816367
1.03950005e7	0.008883383943316817	0.006685845186724202	0.008886047626658143
1.04050005e7	0.010641399416909619	0.008697764820213802	0.012283770651117592
1.04150005e7	0.00968218773096822	0.005691056910569105	0.008465139196846515
1.04250005e7	0.012715840840840842	0.0028622372372372373	0.011636636636636638
1.04350005e7	0.007685185185185185	0.007746913580246914	0.007518518518518518
1.04450005e7	0.010955523843501014	0.0015162326079200853	0.0019502913545011299
1.04550005e7	0.012515033072760072	0.0033323311284826616	0.004038885548206053
1.04650005e7	0.017300101858925387	0.0056022408963585435	0.002177234530175707
1.04750005e7	0.016260162601626015	0.008628624022089278	0.005322902285626628
1.04850005e7	0.014781966001478191	0.008438038925843805	0.002660753880266076
1.04950005e7	0.016865802127349557	0.010539608528826072	0.0037787167905192097
1.05050005e7	0.014730777632153774	0.006252730449978157	0.00655307994757536
1.05150005e7	0.013277288497464639	0.005704563650920736	0.00547104350146784
1.05250005e7	0.010091489468657318	0.005429045392851758	0.008515558236565628
1.05350005e7	0.00959843290891283	0.006692784851452824	0.007966046359777995
1.05450005e7	0.009876427635274292	0.004399925107657742	0.010297697060475564
1.05550005e7	0.007160167437761623	0.00391055298523904	0.007094073584489976
1.05650005e7	0.010991115196078434	0.012254901960784314	0.008700980392156863
1.05750005e7	0.006469774792572105	0.003852232319241407	0.005992361385486631
1.05850005e7	0.011541143654114364	0.00592747559274756	0.011771269177126918
1.05950005e7	0.011135434909515471	0.006713368359603036	0.009281961471103327
1.06050005e7	0.01400735039178975	0.009014631440260731	0.01060952777199917
1.06150005e7	0.013170707955984032	0.006232349790632	0.011997273346966599
1.06250005e7	0.010842722642383085	0.0048618613983639454	0.00904460564901991
1.06350005e7	0.014050978342913543	0.009551181559542472	0.010451140916216685
1.06450005e7	0.01038038370100072	0.006109360314037708	0.00910045889312766
1.06550005e7	0.011823144797816291	0.00469751793309211	0.012962610296451469
1.06650005e7	0.017358667604973028	0.014191883650011727	0.018296973961998593
1.06750005e7	0.011842105263157892	0.009298245614035089	0.01129824561403509
1.06850005e7	0.01332783731794449	0.009618026930475405	0.007474580928826602
1.06950005e7	0.0152027027027027	0.013776276276276275	0.012687687687687688
1.07050005e7	0.006984222691186815	0.009848256456637524	0.003979499547784142
1.07150005e7	0.0051748750892219855	0.009873899595527005	0.00038068046633357125
1.07250005e7	0.008236564947339995	0.012017283283823925	0.0014582770726438022
1.07350005e7	0.011732001507727102	0.010931021485111193	0.006483226535996984
1.07450005e7	0.011251304721557073	0.005832872843372015	0.013212991956775342
1.07550005e7	0.008975421154377241	0.0035901684617508974	0.009787351560342446
1.07650005e7	0.0074004586199708155	0.0025015634771732333	0.009130706691682302
1.07750005e7	0.010851153927588392	0.005999011927447243	0.009485496506457757
1.07850005e7	0.011800583399628745	0.005833996287456907	0.012198355873773537
1.07950005e7	0.016693505099302203	0.006253354804079441	0.007289318303811059
1.08050005e7	0.010687536817302029	0.0005469999158461669	0.00585710679121434
1.08150005e7	0.010492542490461325	0.004335761359694762	0.007168458781362007
1.08250005e7	0.015710382513661202	0.01171710802858344	0.009289617486338799
1.08350005e7	0.009478393971505945	0.00930177793476981	0.006711409395973156
1.08450005e7	0.013091641490433034	0.007720711648204095	0.010943269553541458
1.08550005e7	0.016695429348394523	0.008811839765714884	0.004978558728166509
1.08650005e7	0.017410951621477936	0.006403750422889178	0.001643226523609299
1.08750005e7	0.016546068499758797	0.00492040520984081	0.0006367583212735167
1.08850005e7	0.014381099126861837	0.0025680534155110425	0.0026365348399246705
1.08950005e7	0.015562913907284768	0.001986754966887417	0.002913907284768212
1.09050005e7	0.005602240896358544	0.004668534080298786	0.0
1.09150005e7	0.0049640895648500214	0.0006337135614702154	0.006252640473172792
1.09250005e7	0.018755046612346768	0.0029362108199368713	0.002187477060852969
1.09350005e7	0.011513157894736841	0.00388217164532954	0.002927927927927928
1.09450005e7	0.011311747613117477	0.0037359900373599	0.003127162031271621
1.09550005e7	0.01005965981213506	0.0037763391723787763	0.005331302361005329
1.09650005e7	0.005941094678296042	0.004329414738971053	0.003615219314878018
1.09750005e7	0.004200268817204301	0.004452284946236559	0.002973790322580644
1.09850005e7	0.005111882716049383	0.003568672839506173	0.005864197530864198
1.09950005e7	0.004963065558633428	0.0053093259464450605	0.005447830101569715
1.10050005e7	0.006209503239740822	0.003419726421886249	0.004751619870410366
1.10150005e7	0.00552443199502023	0.005291005291005291	0.005851229380641145
1.10250005e7	0.0	0.0	0.0
1.10350005e7	NaN	NaN	NaN
1.10450005e7	0.008789954337899546	0.0066210045662100465	0.0075799086757990875
1.10550005e7	0.009702118732955739	0.0038284036081392913	0.007845605202433397
1.10650005e7	0.009690766550522647	0.007513066202090592	0.00738966318234611
1.10750005e7	0.006818403590944574	0.005440085870413739	0.00549375487900078
1.10850005e7	0.009485390318360225	0.008794882977176914	0.007539855599166546
1.10950005e7	0.008219567690557452	0.005062571103526735	0.006507394766780431
1.11050005e7	0.01653165316531653	0.01104110411041104	0.010237023702370234
1.11150005e7	0.01680926916221034	0.012335115864527629	0.00932620320855615
1.11250005e7	0.014071637426900587	0.004670240415854451	0.01320662768031189
1.11350005e7	0.014622583425686493	0.004371382834626277	0.011230144070927227
1.11450005e7	0.013526032981285895	0.002084491384102279	0.011080229757272556
1.11550005e7	0.011268875366238449	0.003944106378183457	0.01023213883254451
1.11650005e7	0.013572679509632224	0.004195855224751897	0.007618213660245186
1.11750005e7	0.020038242410052292	0.004253492546632326	0.008585030828065245
1.11850005e7	0.011858270279065983	0.008217394841754128	0.006085753803596127
1.11950005e7	0.012300360638845957	0.002833590932509016	0.009617035892151812
1.12050005e7	0.008058853568236947	0.006830077875654283	0.007481169411464318
1.12150005e7	0.007253902316213495	0.008528449144008056	0.0056520644511581074
1.12250005e7	0.008995502248875563	0.007079793436615025	0.008845577211394303
1.12350005e7	0.011718749999999998	0.0044424019607843136	0.007781862745098041
1.12450005e7	0.011137204668374609	0.00654711073156846	0.010617705664674067
1.12550005e7	0.016337540716612375	0.006175352877307275	0.013612920738327906
1.12650005e7	0.012589433131535497	0.004769767015226563	0.010181618051733628
1.12750005e7	0.013499873832954834	0.000757002271006813	0.01100176633863235
1.12850005e7	0.01713257843831092	0.005130927105449399	0.0064873790988440655
1.12950005e7	0.012784621127286303	0.004354858778151051	0.004902326738832898
1.13050005e7	0.012303030303030302	0.003848484848484849	0.007309090909090908
1.13150005e7	0.01575969827586207	0.008530890804597702	0.0050466954022988526
1.13250005e7	0.012493609406952967	0.00543200408997955	0.003476482617586913
1.13350005e7	0.011235702062505628	0.004998649013780059	0.002467801495091417
1.13450005e7	0.010185185185185188	0.007193732193732194	0.007877492877492879
1.13550005e7	0.011945587562871514	0.008078036884621246	0.002591068434689834
1.13650005e7	0.012671574265777164	0.010390307491756767	0.001441607238708688
1.13750005e7	0.015277080194207268	0.004687761593838942	0.0017076845806127574
1.13850005e7	0.020949824796838882	0.001043763513009767	0.001192872586296876
1.13950005e7	0.014909977494373594	0.006564141035258815	0.007001750437609403
1.14050005e7	0.013555555555555559	0.005135802469135803	0.007565432098765433
1.14150005e7	0.010645798082346307	0.006450930626057528	0.005315848843767625
1.14250005e7	0.012815324430055309	0.012005935518683395	0.011061648455416162
1.14350005e7	0.014491916859122397	0.006851424172440339	0.012578906851424172
1.14450005e7	0.012547465742116563	0.0031918991800121074	0.007440427054097187
1.14550005e7	0.01073963391856556	0.007844602166604408	0.005279541775619474
1.14650005e7	0.01487265290946273	0.006537770341451324	0.007944475429138004
1.14750005e7	0.014357338195077481	0.0038742023701002735	0.006107566089334549
1.14850005e7	0.01256240281528767	0.005442343890662084	0.009493411899500778
1.14950005e7	0.009133042529989095	0.005679752817157397	0.00732460923300618
1.15050005e7	0.014156092236321463	0.009141765588756992	0.009551098376313277
1.15150005e7	0.016061743846474758	0.004380475594493116	0.00717563621193158
1.15250005e7	0.014831386196039438	0.003272847791863452	0.004258844974728644
1.15350005e7	0.027688746438746446	0.00747863247863248	0.007763532763532764
1.15450005e7	0.018668307836586368	0.005832014536076432	0.007877615614559522
1.15550005e7	0.016347956505436818	0.007949006374203225	0.007034120734908137
1.15650005e7	0.016777133388566696	0.006029641903709841	0.006848936757801713
1.15750005e7	0.016028847757211938	0.005419376354844088	0.010621977655494415
1.15850005e7	0.016690173953925722	0.006973828553518257	0.014057357780912081
1.15950005e7	0.008814534988307247	0.007510343586976075	0.009174311926605505
1.16050005e7	0.01372328458942632	0.008248968878890138	0.012418447694038244
1.16150005e7	0.011361991605152699	0.004486901143436099	0.00809089593284122
1.16250005e7	0.017245112595892106	0.013363028953229399	0.00942835931700074
1.16350005e7	0.012821637426900586	0.0052046783625731	0.01031578947368421
1.16450005e7	0.009542516438203499	0.0063245291429845085	0.006129499609940934
1.16550005e7	0.016070565490575155	0.004994361205091026	0.012276462058965683
1.16650005e7	0.0158515930983381	0.0038107335662114963	0.011305176246427438
1.16750005e7	0.01626472237801458	0.008225836604972893	0.006094597120957187
1.16850005e7	0.018143261074458055	0.006702272489265891	0.008315006806995496
1.16950005e7	0.01461218141681718	0.005292996187035922	0.0091912502508529
1.17050005e7	0.013814016172506738	0.004642108415693322	0.008355795148247977
1.17150005e7	0.017759098884926692	0.005320654327276843	0.009690383200316977
1.17250005e7	0.016804385825520417	0.004343450394618359	0.008708088352137294
1.17350005e7	0.017450611476952017	0.004452806522420822	0.009093759799310128
1.17450005e7	0.012553191489361702	0.004302600472813239	0.009125295508274232
1.17550005e7	0.012016190235264358	0.004806476094105743	0.006982038957753604
1.17650005e7	0.014393366124353638	0.005454660108462606	0.010947156009585068
1.17750005e7	0.01385936946510804	0.011866808359900815	0.004534183492738221
1.17850005e7	0.006134168624380054	0.004959540589924302	0.0023492560689115116
1.17950005e7	0.016961264729903166	0.008137906895344769	0.006661999766655001
1.18050005e7	0.01044197616568321	0.007173435149832233	0.007069304639592735
1.18150005e7	0.010186666666666665	0.005226666666666667	0.007893333333333334
1.18250005e7	0.009527706336216977	0.006312836100070143	0.006593406593406595
1.18350005e7	0.010314929240582022	0.006311872965251479	0.006338449272473589
1.18450005e7	0.011649408284023667	0.009122287968441814	0.009418145956607497
1.18550005e7	0.011691230997404524	0.01049777530589544	0.008463107156099372
1.18650005e7	0.009342431047388728	0.010019001554672656	0.0010940289053952897
1.18750005e7	0.00789942145082332	0.007491470108292538	0.0010235870048954162
1.18850005e7	0.00377447511205473	0.004505779665015334	0.0025100259495163956
1.18950005e7	0.005604938271604937	0.005975308641975308	0.0037629629629629627
1.19050005e7	0.012517640417725092	0.011854360711261643	0.008704487722269262
1.19150005e7	0.011846462385149942	0.007345739471106758	0.005820624038057927
1.19250005e7	0.009420178406644109	0.006177586383676818	0.0043166205270173275
1.19350005e7	0.008664280438611444	0.005340605647406398	0.005181523777058122
1.19450005e7	0.013580674988441975	0.009650947757743873	0.0116504854368932
1.19550005e7	0.01152832674571805	0.006949934123847167	0.01241106719367589
1.19650005e7	0.013313609467455622	0.011918850380388842	0.01611721611721612
1.19750005e7	0.010796059637912676	0.012486687965921194	0.012268370607028754
1.19850005e7	0.01250880902043692	0.010495318634853519	0.012856136111950063
1.19950005e7	0.010231442280553204	0.010678332862922192	0.008467400508044032
1.20050005e7	0.010917858690940615	0.00896727351538795	0.009438664932813177
1.20150005e7	0.013371222134108735	0.010970129526830559	0.009234293770376245
1.20250005e7	0.009945628768303188	0.00864018087855297	0.005243324720068905
1.20350005e7	0.01683193216928936	0.004167564848746138	0.0024286843428899907
1.20450005e7	0.017020472657323437	0.00800357241000275	0.0034487496564990375
1.20550005e7	0.0181783979752377	0.00564334085778781	0.0012586360216157054
1.20650005e7	0.01422584263030518	0.007467091671093795	0.002113216457115873
1.20750005e7	0.011967740262434521	0.010450702764379441	0.006638659820548728
1.20850005e7	0.010694139768097776	0.00806957066750235	0.007604721612869529
1.20950005e7	0.015393049932523615	0.015969410706252813	0.008175888439046335
1.21050005e7	0.011281933608688998	0.009560960685329661	0.010647085819183113
1.21150005e7	0.009599470374048328	0.007447864945382324	0.010311155246607084
1.21250005e7	0.011468471208434713	0.008008921330089213	0.007633819951338198
1.21350005e7	0.012245547073791349	0.0025445292620865138	0.009868002544529261
1.21450005e7	0.016784850019697223	0.005065000844166807	0.013776802296133716
1.21550005e7	0.012588652482269503	0.0035733769776322972	0.008805237315875616
1.21650005e7	0.011968480523342253	0.0021310337991872334	0.005580335018336802
1.21750005e7	0.01193573417317084	0.003970970833903875	0.006298781322744076
1.21850005e7	0.010543824920268336	0.00285934235125921	0.0028043549983503796
1.21950005e7	0.012858926342072412	0.010312109862671661	0.0017278401997503124
1.22050005e7	0.016210306141852066	0.009650123597642135	0.0022342650694048296
1.22150005e7	0.017616480554485944	0.00853548966756514	0.0021648911136781753
1.22250005e7	0.01296114001781278	0.003914123658182159	0.001987531055172737
1.22350005e7	0.016758938869665518	0.0028835063437139563	0.005573241061130335
1.22450005e7	0.01660101294316263	0.005861939598574377	0.0017726505346088914
1.22550005e7	0.017055198285101818	0.007449088960342979	0.0037942122186495164
1.22650005e7	0.01656224620025525	0.009948949994198862	0.009896739760993156
1.22750005e7	0.010904439819632327	0.006850502948317724	0.011671869580298302
1.22850005e7	0.012544802867383515	0.006896926251764962	0.005083088954056695
1.22950005e7	0.009419128990150707	0.006941972232111071	0.005957042838495312
1.23050005e7	0.011821426120376087	0.006073708050236771	0.0074119827053736875
1.23150005e7	0.01088576599595443	0.0050835728734163746	0.010124560843181092
1.23250005e7	0.014435829422566824	0.01271849282459362	0.010501258246616336
1.23350005e7	0.013796133567662567	0.013151728178090216	0.00562390158172232
1.23450005e7	0.018544600938967138	0.014692074012703673	0.016117094725214033
1.23550005e7	0.010885537509667441	0.01094354215003867	0.010317092034029389
1.23650005e7	0.010313818198674267	0.007926574885273258	0.010568766513697677
1.23750005e7	0.00739941713031301	0.0033117595851784565	0.007781688808145035
1.23850005e7	0.011322183219767362	0.005162089613875697	0.01128776928900819
1.23950005e7	0.012268483850032449	0.0059407917727522346	0.004023763167091008
1.24050005e7	0.010049185888738129	0.004522840343735866	0.010413839891451832
1.24150005e7	0.006083086053412463	0.0035855588526211672	0.007705242334322454
1.24250005e7	0.010910717257447163	0.007010317856548511	0.01106673323348311
1.24350005e7	0.0127921958402356	0.010767531750414137	0.009620222099515309
1.24450005e7	0.020468734008801556	0.011257803704840856	0.007471087913212568
1.24550005e7	0.014685345203805532	0.007026272148031771	0.003229466701579821
1.24650005e7	0.01629603482762678	0.00800094128721026	0.00035298270384751147
1.24750005e7	0.01823042289757196	0.0064721016240553144	0.0015758160475960767
1.24850005e7	0.019471264367816092	0.011172413793103448	0.004763218390804597
1.24950005e7	0.017356384426898994	0.003743533895997822	0.0011525546782829657
1.25050005e7	0.019927536231884056	0.00862476370510397	0.004001260239445494
1.25150005e7	0.022777523635254652	0.01078835010673986	0.0016925892040256174
1.25250005e7	0.015696202531645564	0.0015189873417721519	0.0004388185654008438
1.25350005e7	0.020672218917311126	0.005882741754246811	0.0015599180382047722
1.25450005e7	0.014453640398224778	0.009445843828715364	0.0026148494662348565
1.25550005e7	0.011143766838109234	0.009490570658829293	0.005069801616458486
1.25650005e7	0.015029088558500324	0.009839833369245135	0.003993392228686346
1.25750005e7	0.01650022956841139	0.0033000459136822776	0.007116620752984389
1.25850005e7	0.0163125235050771	0.007176883540178012	0.009903472483389745
1.25950005e7	0.013571108120233289	0.009309107222969942	0.008269777179602212
1.26050005e7	0.006387375540108962	0.007295384808065626	0.00294320245475609
1.26150005e7	0.004668534080298784	0.003468053888221956	0.0018807523009203677
1.26250005e7	0.006787447094043563	0.002838856199029627	0.0017342830597708266
1.26350005e7	0.010217505700754253	0.013009413553177807	0.0014617318599076184
1.26450005e7	0.018984067866749426	0.022760190357955724	0.005379681357334989
1.26550005e7	0.018023442517662167	0.02191714836223507	0.0021836865767501604
1.26650005e7	0.021689244207565333	0.019912650825375675	0.0029165741357613443
1.26750005e7	0.02021500027634997	0.0015199248328082685	0.0013043718565190954
1.26850005e7	0.021853986551392892	0.0022414345180915784	0.0004803073967339097
1.26950005e7	0.025966183574879228	0.004313319530710835	0.0015873015873015873
1.27050005e7	0.022885364496382867	0.0037562604340567614	0.001558152476349471
1.27150005e7	0.025507950530035337	0.006699057714958775	0.001678445229681979
1.27250005e7	0.02404818059299192	0.0046889038634321655	0.002482030548068283
1.27350005e7	0.01787083908574934	0.011121337628470625	0.0008130081300813006
1.27450005e7	0.010665312341289994	0.005417301506686981	0.003114948366345014
1.27550005e7	0.024560752289037365	0.010702796337540212	0.0037985647117050234
1.27650005e7	0.018893170627274674	0.0030774994647827015	0.005095268679083708
1.27750005e7	0.021375464684014873	0.0022717885171416774	0.004460966542750929
1.27850005e7	0.022035388504231233	0.0034069677986591934	0.002022200241784811
1.27950005e7	0.021626704278326275	0.0038551951104842503	0.0010155148095909732
1.28050005e7	0.015578764142732814	0.004351610095735422	0.003133159268929504
1.28150005e7	0.010951592122216088	0.0006902263942573164	0.0047671636296705315
1.28250005e7	0.018098939238402504	0.0061348193772302875	0.0009385540401818449
1.28350005e7	0.01759714959499641	0.006023787552547934	0.0015379883112888345
1.28450005e7	0.015235093249277645	0.010703966377725242	0.0015103756238508013
1.28550005e7	0.02010902714242147	0.010902714242146996	0.0046050625190606894
1.28650005e7	0.016434209103686884	0.014461022813277111	0.0009298302519191264
1.28750005e7	0.019430950728660655	0.014457552625491555	0.0014341892204487623
1.28850005e7	0.013026334319109984	0.00767497535558372	0.010590057738346714
1.28950005e7	0.007945827462032255	0.0023746151035958455	0.006920306873336466
1.29050005e7	0.010393383996423781	0.0003725227238861571	0.006198778125465654
1.29150005e7	0.016469816272965874	0.0002624671916010498	0.007506561679790025
1.29250005e7	0.018005279034690794	0.0049288946347769876	0.005914673561732386
1.29350005e7	0.011643881517222896	0.004624045034177724	0.003015681544028951
1.29450005e7	0.014928536821705425	0.002149951550387597	0.007824612403100775
1.29550005e7	0.01438517027344406	0.0017614494212380473	0.0006374769334004361
1.29650005e7	0.011709601873536306	0.0012267201962752315	0.0006022080963532954
1.29750005e7	0.016517115320704556	0.005284147557328016	0.005397141907610503
1.29850005e7	0.021905119539366632	0.0069470521967705595	0.005607710602077857
1.29950005e7	0.01766123244130011	0.007946272941658976	0.003793704501179124
1.30050005e7	0.02489059080962802	0.0016411378555798689	0.0016046681254558719
1.30150005e7	0.011984392419175025	0.0004180602006688963	0.003567447045707916
1.30250005e7	0.01749587118084228	0.0015483071841453342	0.0003027800715661987
1.30350005e7	0.017404570645743824	0.007223363845818544	0.0005355252506382713
1.30450005e7	0.019311139933708026	0.004995916798770236	0.005111207186434164
1.30550005e7	0.01823248407643312	0.003343949044585987	0.007664543524416135
1.30650005e7	0.016869348300592453	0.005612722170252573	0.0029809791082008106
1.30750005e7	0.013252419842710222	0.005482456140350878	0.007425892316999394
1.30850005e7	0.01693967060508414	0.006310418904403867	0.004135338345864662
1.30950005e7	0.01309579077684927	0.004178272980501392	0.002383163107397091
1.31050005e7	0.005814594356261023	0.0028108465608465607	0.005467372134038801
1.31150005e7	0.009526938239159	0.0029722795820036293	0.00659533195669858
1.31250005e7	0.010890017875623298	0.004610029165490639	0.007564211120519334
1.31350005e7	0.014697427051890184	0.006252695127210005	0.01201667385367256
1.31450005e7	0.00820671543800413	0.0023447758394297504	0.006790470830988557
1.31550005e7	0.007911036036036037	0.004166666666666667	0.006306306306306307
1.31650005e7	0.009333236490412556	0.004091613403060236	0.004164245593647105
1.31750005e7	0.014003436426116843	0.009106529209621994	0.00577319587628866
1.31850005e7	0.015865063460253837	0.005177020708082832	0.0057782231128924505
1.31950005e7	0.021084755167152167	0.009293938132889444	0.0027049521431543903
1.32050005e7	0.017492278450938464	0.0029104300308861963	0.0011404133998574484
1.32150005e7	0.01136586321771507	0.004409171075837743	0.006251224769743289
1.32250005e7	0.01648737137511693	0.007756470221390708	0.013844714686623013
1.32350005e7	0.00802269836610899	0.007386752763917425	0.00731826631445064
1.32450005e7	0.007947976878612716	0.005711533168180567	0.008188824662813102
1.32550005e7	0.008906462177490216	0.005351865164949276	0.00770029555076284
1.32650005e7	0.01393701744786917	0.003982004985105478	0.006273937625387561
1.32750005e7	0.014834998486224646	0.0071652033504894545	0.0025229589262286815
1.32850005e7	0.017654908749909833	0.00732164755103513	0.0016446656567842457
1.32950005e7	0.012882937715560967	0.004057618178129438	0.0052478528437140725
1.33050005e7	0.01481793391081168	0.0024061597690086625	0.011308950914340714
1.33150005e7	0.01548438327157226	0.0077201341097582485	0.006017293100405858
1.33250005e7	0.018581081081081086	0.0213963963963964	0.0011261261261261261
1.33350005e7	0.02004079832396075	0.001323188885213364	0.008137611644062188
1.33450005e7	0.009176503653738054	0.003709949409780776	0.005834738617200674
1.33550005e7	0.00921405322611526	0.006844725253685621	0.006452230518858892
1.33650005e7	0.013569983284947656	0.013152106976335008	0.007530570950998505
1.33750005e7	0.01256855575868373	0.0058196221815965885	0.007653869591712369
1.33850005e7	0.007412678645555359	0.0034987843207021294	0.004234122042341221
1.33950005e7	0.00987206608240153	0.004533091568449683	0.005077062556663644
1.34050005e7	0.014304891349945462	0.002894538132393657	0.005789076264787313
1.34150005e7	0.018373671782762693	0.004279811097992916	0.009917355371900825
1.34250005e7	0.01685148945422918	0.007392911502500543	0.008190186272378053
1.34350005e7	0.013231072838177258	0.00026910656620021526	0.006458557588805167
1.34450005e7	0.01655391553915539	0.0003075030750307503	0.0002050020500205002
1.34550005e7	0.012481017463933182	0.008130852948620601	0.0009111617312072893
1.34650005e7	0.016187417151014582	0.0026001835423676966	0.0033751402059753236
1.34750005e7	0.012820512820512824	0.008811349017534584	0.0068376068376068385
1.34850005e7	0.012779552715654953	0.004815483631985924	0.011547900171320092
1.34950005e7	0.010011535926170071	0.004531970995385629	0.009129861568885959
1.35050005e7	0.011149703010168132	0.006594181012785663	0.009503674619953691
1.35150005e7	0.009390596270028894	0.0037649943087295335	0.004360388757551878
1.35250005e7	0.007591265779597406	0.0011088365745479357	0.006675764812919368
1.35350005e7	0.006749949627241587	0.0032574383773255424	0.0076835247498153
1.35450005e7	0.007889421863165868	0.0036186148279054114	0.00875199865353867
1.35550005e7	0.008596596296850825	0.00494085941009133	0.008763786994060987
1.35650005e7	0.011779001140703271	0.007067400684421961	0.0066160789565044885
1.35750005e7	0.009492901594710229	0.007535978218591988	0.005182808245818747
1.35850005e7	0.009035719327968374	0.0023059908701585953	0.004291966680784978
1.35950005e7	0.010047281323877067	0.002341334788143299	0.006046553918894345
1.36050005e7	0.009382442309271577	0.004845199967151187	0.006487640633982098
1.36150005e7	0.006075815612204466	0.003610267247831638	0.0038304054946506406
1.36250005e7	0.003751875937968986	0.0018342504585626147	0.003668500917125229
1.36350005e7	0.0046830573674527505	0.001505268439538384	0.004616156547917712
1.36450005e7	0.0029006974017157313	0.002345244707770166	0.0028760106153181506
1.36550005e7	0.0033265444670739983	0.0034623217922606924	0.0035030549898167006
1.36650005e7	NaN	NaN	NaN
1.36750005e7	NaN	NaN	NaN
1.36850005e7	0.002547961630695444	0.0008992805755395684	0.003956834532374102
1.36950005e7	0.00875796178343949	0.009554140127388535	0.01167728237791932
1.37050005e7	0.008581235697940505	0.009916094584286803	0.007322654462242564
1.37150005e7	0.0006666666666666666	0.0	0.0013333333333333333
1.37250005e7	0.003344817685902957	0.002784955498133793	0.0035946023542922775
1.37350005e7	0.006382466281310211	0.0035324341682723176	0.008574181117533719
1.37450005e7	0.006317800788954635	0.0047460552268244575	0.005004930966469427
1.37550005e7	0.006832887103971439	0.0029562695225345825	0.0016733601070950468
1.37650005e7	0.010223048327137546	0.004337050805452291	0.0
1.37750005e7	0.006172839506172839	0.004629629629629629	0.0030864197530864196
1.37850005e7	0.008515815085158149	0.004866180048661801	0.0038929440389294397
1.37950005e7	NaN	NaN	NaN
1.38050005e7	0.018881167965185654	0.004421983575489576	0.0035797009896820398
1.38150005e7	NaN	NaN	NaN
1.38250005e7	0.011666666666666665	0.0016129032258064516	0.0030537634408602152
1.38350005e7	0.010357142857142851	0.0026190476190476194	0.0
1.38450005e7	0.013118279569892477	0.0021505376344086026	0.0036989247311827963
1.38550005e7	0.010478711669975735	0.004522391352305317	0.003353187734392235
1.38650005e7	0.01108258451005563	0.004022250748823278	0.0013521608900299532
1.38750005e7	0.012788778877887791	0.011001100110011	0.0013568023469013569
1.38850005e7	0.016658470617162524	0.006925661830997459	0.001868699286943693
1.38950005e7	0.014759085676697911	0.006988982075316559	0.0011346817957572767
1.39050005e7	0.012540287802442235	0.00814834990240138	0.006791048163784103
1.39150005e7	0.010891533797439927	0.0019462534620854853	0.006781944756344039
1.39250005e7	0.009100555011426705	0.005087604744803569	0.006845140929372075
1.39350005e7	0.0167784193207922	0.009095424349661638	0.011932700068293289
1.39450005e7	0.011984099146498305	0.004325967496784753	0.006944931602946334
1.39550005e7	0.0163261006951759	0.007162418369496525	0.005589495119724738
1.39650005e7	0.01803910768383365	0.0055999265583402185	0.002203249793445332
1.39750005e7	0.014439805149617258	0.004523312456506611	0.003009742519137091
1.39850005e7	0.01194645071861093	0.008864084044648718	0.001167286787772671
1.39950005e7	0.013587469333836569	0.007422784173114424	0.0024532930741649373
1.40050005e7	0.015680732216165286	0.00501379635237903	0.0017632411333198732
1.40150005e7	0.01449220523686999	0.0033550274960900055	0.001796074870087281
1.40250005e7	0.004628390435403284	0.0020744111349036403	0.0026498929336188433
1.40350005e7	0.010959303629918787	0.0031857136447256246	0.004612554403912594
1.40450005e7	0.011504975124378107	0.0034203980099502484	0.0010572139303482587
1.40550005e7	0.01151582045621781	0.006291390728476822	0.004738778513612951
1.40650005e7	0.008832413974257946	0.0018606076525698276	0.006400490324840208
1.40750005e7	0.01388032078963603	0.006194735759819041	0.008996504215504832
1.40850005e7	0.013142375737152488	0.003285593934288121	0.003403538331929234
1.40950005e7	0.01799265605875153	0.004161566707466341	0.0009139126886984902
1.41050005e7	0.025949913644214163	0.008721934369602764	0.00379965457685665
1.41150005e7	0.012422969187675069	0.003837535014005602	0.001568627450980392
1.41250005e7	0.02268650416798565	0.007386303682599978	0.0003482114593225705
1.41350005e7	0.014222669928526882	0.005036695927471579	0.0008250587614524873
1.41450005e7	0.016052541794609347	0.004401228249744114	0.0017877857386557486
1.41550005e7	0.012244265344079354	0.010332713370531101	0.007439553626782392
1.41650005e7	0.013305322128851537	0.008021390374331552	0.003972498090145149
1.41750005e7	0.01827188362177075	0.007900677200902935	0.0013744670178078755
1.41850005e7	0.015147488705819822	0.009212507750907964	0.002444857826202498
1.41950005e7	0.009991151747529863	0.004497861672319717	0.0029789116649461735
1.42050005e7	0.00745393634840871	0.0028196538246789502	0.003461753210496929
1.42150005e7	0.007127742510301815	0.0038144559527787058	0.004176411627129969
1.42250005e7	0.007621951219512199	0.004715447154471544	0.004536585365853659
1.42350005e7	0.0064791838985387385	0.005583126550868487	0.003915081334436173
1.42450005e7	0.005410206718346252	0.0045488802756244616	0.0034453057708871654
1.42550005e7	0.005482456140350877	0.006578947368421052	0.0043859649122807015
1.42650005e7	NaN	NaN	NaN
1.42750005e7	NaN	NaN	NaN
1.42850005e7	NaN	NaN	NaN
1.42950005e7	0.0	0.0	0.0
1.43050005e7	0.005630630630630631	0.006756756756756757	0.007207207207207207
1.43150005e7	NaN	NaN	NaN
1.43250005e7	0.01680672268907563	0.0196078431372549	0.018487394957983194
1.43350005e7	0.0060975609756097554	0.00948509485094851	0.004336043360433605
1.43450005e7	NaN	NaN	NaN
1.43550005e7	0.03174603174603175	0.047619047619047616	0.025396825396825397
1.43650005e7	0.005376344086021505	0.0	0.010752688172043008
1.43750005e7	0.0024752475247524753	0.0049504950495049506	0.0
1.43850005e7	0.013849092645654258	0.0019102196752626551	0.005348615090735435
