# Supplementary material for: Admixture of evolutionary rates across a butterfly hybrid zone
Source: eLife. 2022 Jun 15;11:e78135. doi: 10.7554/eLife.78135 (PMC9246367; doi:10.7554/eLife.78135)
Supplement: Figure 2—source data 2. [file elife-78135-fig2-data2.zip › Dxy_Pi_10kbWindows_10kbIncrements/Chromosome14.csv]

Position	Dxy	Pi_XY	Pi_KM
5000.5	0.008943089430894311	0.012195121951219514	0.01008130081300813
15000.5	0.015290519877675842	0.01834862385321101	0.014067278287461774
25000.5	0.006813417190775681	0.009433962264150943	0.0067085953878406705
35000.5	NaN	NaN	NaN
45000.5	NaN	NaN	NaN
55000.5	NaN	NaN	NaN
65000.5	0.020833333333333332	0.0	0.025
75000.5	0.020114942528735632	0.020833333333333332	0.023275862068965515
85000.5	0.0010515247108307045	0.0	0.002103049421661409
95000.5	NaN	NaN	NaN
105000.5	0.016000000000000004	0.02	0.010133333333333334
115000.5	0.007420091324200913	0.0136986301369863	0.00228310502283105
125000.5	0.007252812314979277	0.002960331557134399	0.00876258140911782
135000.5	0.0030165912518853692	0.0030165912518853697	0.0030165912518853697
145000.5	0.002336448598130841	0.004672897196261682	0.0
155000.5	NaN	NaN	NaN
165000.5	0.007692307692307693	0.0	0.013333333333333334
175000.5	0.017233238904627007	0.019830028328611898	0.010576015108593012
185000.5	0.01455026455026455	0.007936507936507936	0.01798941798941799
195000.5	NaN	NaN	NaN
205000.5	0.029279279279279282	0.013513513513513514	0.018018018018018018
215000.5	NaN	NaN	NaN
225000.5	0.02409638554216868	0.023092369477911646	0.02008032128514056
235000.5	0.0	0.0	0.0
245000.5	0.006161137440758294	0.006055818852027383	0.00506582411795682
255000.5	0.0076363826559966526	0.008656310476489355	0.0035148281813902394
265000.5	0.005045210326300618	0.0043899882060018346	0.00404490455597781
275000.5	0.003448968657915885	0.002790427716760425	0.003286007679257076
285000.5	0.003898409757603827	0.003512428593484638	0.003551026709896557
295000.5	0.004591194968553459	0.00469601677148847	0.005064989517819706
305000.5	0.003696347787708264	0.003944609952554343	0.003100518592077678
315000.5	0.004209609522427058	0.003628973726230222	0.0028935017177142306
325000.5	0.00359048009848174	0.003123147768203164	0.0028632653991702006
335000.5	0.005014938113529664	0.0024896855882771377	0.004894010527813344
345000.5	0.005456930720705633	0.0041589906771618375	0.006654385083458941
355000.5	0.004860010565240359	0.003961965134706815	0.0047543581616481785
365000.5	0.008728590250329382	0.004281949934123847	0.009591567852437418
375000.5	0.010615711252653925	0.008846426043878274	0.01212550129747582
385000.5	0.007036622421237805	0.00359827282904206	0.007516392131776749
395000.5	0.0073640703225055296	0.004133193619746188	0.0095005239259518
405000.5	0.00508728437144923	0.005216403264125607	0.003388079743828117
415000.5	0.00767522993973993	0.005645417063114495	0.006723755153821757
425000.5	0.005178260471084227	0.005453212354504629	0.0045092108880945845
435000.5	0.005530287368203431	0.004134794293983874	0.0053752325821790365
445000.5	0.007604719036461545	0.005898795576930983	0.007563612447075266
455000.5	0.00817600330135149	0.00830496234395956	0.00843907974827195
465000.5	0.007422969187675068	0.0068783068783068784	0.00924992219109866
475000.5	0.010461702695489725	0.010354950627168402	0.01218041099546304
485000.5	0.007751365716816772	0.005979624981544369	0.007972833308725823
495000.5	0.007943385326400926	0.0073656845753899474	0.008335396550301228
505000.5	0.007871427582866235	0.00394436371185385	0.005480589578575877
515000.5	0.007700276243093923	0.007297421731123389	0.005534069981583793
525000.5	0.011231585689450088	0.006084728703449538	0.008610119864580473
535000.5	0.010693836308521389	0.009262377905018524	0.009902324014819804
545000.5	0.011659583741963603	0.011823035850495803	0.011637790127492643
555000.5	0.008735365131429093	0.010887886656644344	0.00997676643433101
565000.5	0.00881168177240685	0.010951661631419939	0.009483048002685466
575000.5	0.009338313767342583	0.010020158899561248	0.009320526503023837
585000.5	0.010200520337584873	0.011136493432324387	0.009861031791357321
595000.5	0.014330443159922929	0.01640775529865125	0.016281310211946048
605000.5	0.010280530422710517	0.010244626358370435	0.009162717219589257
615000.5	0.009701981332896674	0.007041100376616996	0.009311718792642322
625000.5	0.00729646697388633	0.0035054551183583437	0.008428847138524558
635000.5	0.010692056449127995	0.009644419794170208	0.008972699821285512
645000.5	0.00823215599705666	0.006867794947265147	0.0054697081187147405
655000.5	0.006500217580504787	0.003970844212358572	0.0037967798085291556
665000.5	0.009248905041468644	0.008317025440313113	0.008237815674214891
675000.5	0.010650379480361197	0.009500858678189573	0.009872029250457036
685000.5	0.0068669077947266345	0.005084656916705981	0.008166902552812287
695000.5	0.006393793472445158	0.0052434456928838954	0.007897271268057785
705000.5	0.0062178006750755015	0.004263634748623201	0.0062533309646473625
715000.5	0.009904482796049061	0.008846195593183545	0.011212417236513622
725000.5	0.005466031169617188	0.00446361022847632	0.005250416099258586
735000.5	0.005585061541055473	0.006702073849266565	0.00509189006912831
745000.5	0.008048848182070498	0.006059765010639283	0.004477750023128875
755000.5	0.00930742968622988	0.006719774562401778	0.006795642984880506
765000.5	0.011192643507337915	0.004891943773608273	0.011022354325345223
775000.5	0.010292953285827397	0.006611243072050673	0.010356294536817103
785000.5	0.011719418306244655	0.009666381522668946	0.010424864556601082
795000.5	0.01904451480722667	0.01288259762836034	0.007462593903271868
805000.5	0.0140832811085579	0.005570642712903001	0.010528514727386671
815000.5	0.012577740647916086	0.013575605680868838	0.007880813143971039
825000.5	0.010975848244842082	0.007797985724063753	0.01003226752713406
835000.5	0.009314819983254256	0.0061866220113498925	0.007954228300307006
845000.5	0.011576251698547091	0.011341068255461481	0.012072750078394482
855000.5	0.008279044516829535	0.006378935939196526	0.007980456026058633
865000.5	0.007488204995022292	0.006471021079513483	0.0054798078171666015
875000.5	0.009231416887178254	0.006374789511667068	0.0049875711651030386
885000.5	0.011794871794871794	0.006342780026990554	0.003800269905533063
895000.5	0.007369614512471656	0.008110936682365252	0.00575614861329147
905000.5	0.0027923706753750772	0.003241989682426996	0.002054048937479294
915000.5	0.0111726785455599	0.011625380269448066	0.010328842532232365
925000.5	0.011392606755895473	0.008710431272572764	0.008944125770129593
935000.5	0.012055837563451776	0.006627185561195713	0.010941906373378453
945000.5	0.008178228990411731	0.005953500031334211	0.008372501096697375
955000.5	0.004775477547754776	0.0040254025402540255	0.00498049804980498
965000.5	0.007164790174002049	0.0060047765267826686	0.007587853974752644
975000.5	0.008443670150987225	0.009012775842044135	0.006903600464576076
985000.5	0.007065868263473053	0.0050299401197604785	0.006850299401197605
995000.5	0.006756756756756757	0.005053130053130053	0.006294756294756295
1.0050005e6	0.006245722108145106	0.005789413643623089	0.004585900068446269
1.0150005e6	0.004961186015292126	0.003998132259382478	0.005696608883441312
1.0250005e6	0.008121528362228582	0.0037872412051843125	0.010379846266060708
1.0350005e6	0.011891930732198028	0.006718401954444206	0.01128116691815765
1.0450005e6	0.009465399886557006	0.006452070334656835	0.009463036490830025
1.0550005e6	0.006253276417284507	0.004680596120721935	0.006755036321425898
1.0650005e6	0.006410256410256411	0.00475395741667931	0.005816011733171497
1.0750005e6	0.0069158767066118156	0.0039647051809455665	0.007142431288380135
1.0850005e6	0.005791000761035008	0.005969368340943682	0.00473744292237443
1.0950005e6	0.010778424378950003	0.006664163694387084	0.009636443276390716
1.1050005e6	0.011467482920770116	0.007097861769142046	0.008269008961050484
1.1150005e6	0.008397720423036876	0.006822291632418215	0.005940051509671762
1.1250005e6	0.012459371614301192	0.009389671361502348	0.013615023474178404
1.1350005e6	0.007257458682120625	0.004990341274951707	0.00810259712384632
1.1450005e6	0.009660112062585898	0.007743947563167354	0.01006448884660112
1.1550005e6	0.010181599679529975	0.008968709663061378	0.010557706858948681
1.1650005e6	0.010843373493975905	0.01036144578313253	0.010666666666666666
1.1750005e6	0.011688030218589386	0.008793114124713603	0.012161743761223606
1.1850005e6	0.01116518751789293	0.008302318923561407	0.008435919457963546
1.1950005e6	0.009065009065009063	0.006993006993006995	0.007272727272727274
1.2050005e6	0.007727432384966632	0.008166491043203371	0.00813722046598759
1.2150005e6	0.010980746089049337	0.005665864420377056	0.010228640192539109
1.2250005e6	0.012171129903688042	0.008368569415081044	0.011510453370918487
1.2350005e6	0.012707759763434287	0.005659223003976752	0.012011828285918218
1.2450005e6	0.012912237666939221	0.013798037612428454	0.011024802398473699
1.2550005e6	0.011117409926933735	0.011967750062988157	0.005895691609977325
1.2650005e6	0.013760246992441183	0.013307782391142338	0.012370914510805919
1.2750005e6	0.01010928961748634	0.007776376628835645	0.010004203446826399
1.2850005e6	0.010808926080892609	0.0099953509995351	0.01120409112040911
1.2950005e6	0.014866255144032925	0.014403292181069957	0.011604938271604937
1.3050005e6	0.013795986622073576	0.012193422519509478	0.008444816053511708
1.3150005e6	0.010522151898734178	0.009177215189873416	0.010559071729957807
1.3250005e6	0.009968502881651253	0.0060313630880579	0.006259214582495644
1.3350005e6	0.008182494421026532	0.006653442433258948	0.0044301181915860815
1.3450005e6	0.011145221569674318	0.007830574835379961	0.008542445274959957
1.3550005e6	0.011598329536826121	0.005087319665907366	0.009369779802581628
1.3650005e6	0.014054199448591216	0.004942505547710308	0.009212561361038265
1.3750005e6	0.011719100116518777	0.0030922290938424305	0.007062830509993725
1.3850005e6	0.018573079145002887	0.0036395147313691505	0.00656268053148469
1.3950005e6	0.01821811198706286	0.0048514251061249234	0.003274711946634324
1.4050005e6	0.014709694142042512	0.005616035942630034	0.006773803352341456
1.4150005e6	0.017258732978093543	0.010568383658969805	0.007791592658377739
1.4250005e6	0.009478189971463514	0.006318793314309009	0.0038048647914118764
1.4350005e6	0.008473032069970845	0.006924198250728863	0.008819241982507286
1.4450005e6	0.009758331571901643	0.004368350595363912	0.0074825618262523794
1.4550005e6	0.01177745159712029	0.011393024393653457	0.007394981477598377
1.4650005e6	0.011968680089485458	0.008873974645786726	0.007188665175242358
1.4750005e6	0.012501801412307246	0.010592304366623435	0.006254503530768121
1.4850005e6	0.01786003236245955	0.007119741100323624	0.009029126213592233
1.4950005e6	0.01583438495282736	0.0036656450934439036	0.006502013100174268
1.5050005e6	0.01774705487395471	0.011109076481718855	0.00864310565830434
1.5150005e6	0.016227390180878546	0.008268733850129198	0.0063875968992248055
1.5250005e6	0.01912256690997567	0.008249695863746959	0.008378953771289537
1.5350005e6	0.018872113676731795	0.007622853759621077	0.009680284191829484
1.5450005e6	0.02028985507246377	0.0071996259934548855	0.004394576905095838
1.5550005e6	0.01630862871464375	0.007662012173290368	0.004368063014679556
1.5650005e6	0.01708418541240627	0.015081799591002044	0.010872528970688482
1.5750005e6	0.00918866080156403	0.005767350928641252	0.006412512218963833
1.5850005e6	0.014714009394860457	0.004190844616376531	0.01160541586073501
1.5950005e6	0.015681668315199477	0.0072123310253874055	0.0037421694691724366
1.6050005e6	0.01525968603874415	0.007097528390113561	0.0029225116900467598
1.6150005e6	0.013099910486814019	0.00819389933209392	0.010658954761412931
1.6250005e6	0.008486002062019193	0.009596320088825442	0.007153620429851693
1.6350005e6	0.008384719506692737	0.0073444628264902	0.006858174161528049
1.6450005e6	0.010480821177741762	0.008049702863317125	0.005769854132901135
1.6550005e6	0.01498574365095153	0.010344141635170083	0.012717989523241165
1.6650005e6	0.011433351924149472	0.006181446365495446	0.010633946830265846
1.6750005e6	0.015182766128108165	0.008708605477254496	0.012604560559184137
1.6850005e6	0.010696914424684602	0.006155950752393981	0.011095911232710138
1.6950005e6	0.006728669062213768	0.006482068625378708	0.0052279292609032635
1.7050005e6	0.008683769725822093	0.00890416997267037	0.007952040906285816
1.7150005e6	0.012059899405578419	0.009773662551440328	0.010676726108824874
1.7250005e6	0.01530562106918239	0.009040880503144654	0.012106918238993708
1.7350005e6	0.014659304913542203	0.00719054956343092	0.008115048793014895
1.7450005e6	0.016531165311653117	0.00998193315266486	0.014814814814814814
1.7550005e6	0.015254718319852421	0.010642826734780758	0.01387824606215411
1.7650005e6	0.01286489520958084	0.008483033932135729	0.008570359281437125
1.7750005e6	0.01331553364825084	0.0047922229068254945	0.008009858287122614
1.7850005e6	0.014588951116642468	0.005565926847818571	0.01024683675585978
1.7950005e6	0.009037694583815774	0.008233629229383765	0.008156438955358291
1.8050005e6	0.009932696482848459	0.005644811115935735	0.010927775365465336
1.8150005e6	0.006161055189170427	0.00399166955918084	0.007034594469512901
1.8250005e6	0.00373258681597014	0.0036659334799706723	0.0038792241551689663
1.8350005e6	0.002726902726902727	0.0018722018722018726	0.0025722425722425725
1.8450005e6	0.005250921917588584	0.004529421196087863	0.0047138047138047135
1.8550005e6	0.012845127079904916	0.005394039129639788	0.012872554397513258
1.8650005e6	0.011387590504994959	0.006827971771606636	0.010319860691045733
1.8750005e6	0.012867996201329534	0.012060778727445395	0.011263057929724598
1.8850005e6	0.01125207672557016	0.006721039117958013	0.011025524845189547
1.8950005e6	0.010157904871943001	0.005103023300596958	0.010090506450991719
1.9050005e6	0.00868234646860601	0.0075992022556908055	0.007908672030809435
1.9150005e6	0.012217257749232059	0.009866890067951224	0.010350926184492227
1.9250005e6	0.013277843836702335	0.012088783194609591	0.004042806183115339
1.9350005e6	0.012733348697856651	0.007221325958362143	0.009679649688868404
1.9450005e6	0.009370816599732263	0.003155479059093517	0.00914132721361637
1.9550005e6	0.009889950767448596	0.004025485085432957	0.009475818129163045
1.9650005e6	0.005776418620455318	0.0025484199796126403	0.006637218258013365
1.9750005e6	0.010405098101433181	0.009889470622454917	0.010502935110264951
1.9850005e6	0.012479017581058393	0.01157346055305239	0.013852813852813855
1.9950005e6	0.016828355033614156	0.016339034975746746	0.017870819504723003
2.0050005e6	0.009446254071661237	0.010694896851248643	0.007665580890336591
2.0150005e6	0.013529538594221647	0.01347563605002156	0.010176800344976282
2.0250005e6	0.011242466388502551	0.009677793231339825	0.010593416782568383
2.0350005e6	0.008537832310838446	0.008623040218132242	0.00894342194955692
2.0450005e6	0.007956861971460512	0.008943249819162226	0.006404945091076478
2.0550005e6	0.012353375819709982	0.010575413318555464	0.011933130137618918
2.0650005e6	0.009923319801533605	0.008175462336490752	0.010396932792061341
2.0750005e6	0.013440860215053765	0.012326252294781013	0.012658449165136813
2.0850005e6	0.017300023457658926	0.021698334506216277	0.018484635233403705
2.0950005e6	0.014824561403508773	0.014619883040935673	0.014947368421052631
2.1050005e6	0.007972365653088545	0.0071476381717345576	0.006731688659399503
2.1150005e6	0.007420091324200913	0.007990867579908675	0.006947162426614481
2.1250005e6	0.0094927209965481	0.006678673270298664	0.010385712141677921
2.1350005e6	0.011809713905522287	0.011310711909514305	0.01170991350632069
2.1450005e6	0.010704091341579451	0.009475103076435142	0.009641611163970823
2.1550005e6	0.01053916511931779	0.007324118011140912	0.012021181486830342
2.1650005e6	0.010014619883040936	0.010672514619883042	0.00786549707602339
2.1750005e6	0.008366659650599876	0.00898056549498351	0.007956219743211954
2.1850005e6	0.007816132031613203	0.007961413296141329	0.007159460715946071
2.1950005e6	0.011256183856221428	0.011553635168138269	0.01072077149477112
2.2050005e6	0.014979573309123919	0.012785595400211833	0.01304282039642911
2.2150005e6	0.01425019707719362	0.012006549026741859	0.012540173427930386
2.2250005e6	0.012032598274209017	0.010354745925215724	0.011965484180249283
2.2350005e6	0.0085167714884696	0.007031795946890286	0.009521313766596786
2.2450005e6	0.009436639704838939	0.004363558961260111	0.008712927486873849
2.2550005e6	0.007643788753474449	0.005060223790178889	0.0084099493977621
2.2650005e6	0.009717638430509717	0.007104877154382106	0.008599193252658597
2.2750005e6	0.01293987478411053	0.007664075993091536	0.012823834196891188
2.2850005e6	0.01348631239935588	0.01107085346215781	0.012278582930756843
2.2950005e6	0.010159224645205953	0.008688127379716165	0.010841121495327103
2.3050005e6	0.011409633677393241	0.009765229710584902	0.011961141469338191
2.3150005e6	0.013920198376916139	0.009017132551848512	0.014577697625488429
2.3250005e6	0.012591897387767871	0.0074300015642108546	0.009635538870639762
2.3350005e6	0.013787104893034273	0.006588200458953291	0.01049670589977052
2.3450005e6	0.018026876433956077	0.015158964274008523	0.01348738118649623
2.3550005e6	0.01370851370851371	0.006092672759339425	0.006092672759339426
2.3650005e6	0.01348738118649623	0.004654211733857752	0.006502785971812521
2.3750005e6	0.011518942819817106	0.003065018591096372	0.00668274545271832
2.3850005e6	0.012765121759622938	0.01243781094527363	0.01166535742340927
2.3950005e6	0.008315640481245576	0.005082673872482789	0.010049539985845717
2.4050005e6	0.009560800717060055	0.008863658998107758	0.007568967234339209
2.4150005e6	0.010680414165144002	0.006786739754633256	0.010023492560689113
2.4250005e6	0.00827287768868525	0.005250095456281023	0.008120147639047984
2.4350005e6	0.005828489280580037	0.00790674417151072	0.004387774235889743
2.4450005e6	0.014751657869806471	0.008796860197591013	0.012667478684531058
2.4550005e6	0.007280981016389576	0.00648508430609598	0.008206579412805094
2.4650005e6	0.006745399858457183	0.004865534324133051	0.007802547770700636
2.4750005e6	0.008805752396832013	0.00823259691538141	0.00894817284979853
2.4850005e6	0.012829539231792227	0.012399280294140657	0.009684737542048034
2.4950005e6	0.008847600088476003	0.007354567573545676	0.009179385091793852
2.5050005e6	0.009800052617732176	0.007530912917653249	0.01007629571165483
2.5150005e6	0.011798892269287776	0.010882284109524923	0.011389343942585225
2.5250005e6	0.006839754327191513	0.007677275265214963	0.00681183696259073
2.5350005e6	0.011809499225606606	0.009335742557219069	0.011942866976424021
2.5450005e6	0.009965663393958903	0.007940340147003596	0.008423198669456516
2.5550005e6	0.011049296862926904	0.010083449235048678	0.009565754906505946
2.5650005e6	0.008733055265901978	0.009037191518943345	0.009384775808133471
2.5750005e6	0.013111712795828318	0.00917569193742479	0.012595266746891294
2.5850005e6	0.006757610205886067	0.005715548818997094	0.006315523556902867
2.5950005e6	0.00800463246815178	0.008038694733973704	0.006008583690987124
2.6050005e6	0.012163821002120295	0.012247517018189935	0.01142729606070751
2.6150005e6	0.005813953488372093	0.007201969411271738	0.005248271527341295
2.6250005e6	0.012826385707741639	0.011299435028248586	0.012795846694151779
2.6350005e6	0.010003025489751153	0.011194312079267832	0.005264352167007034
2.6450005e6	0.01008513425016372	0.011067452521283562	0.00825147347740668
2.6550005e6	0.007191512300303834	0.00683622463981182	0.0069881407429187485
2.6650005e6	0.012571585471091239	0.011963599278261553	0.012222483721659997
2.6750005e6	0.013131911532385463	0.013823064770932071	0.012164296998420223
2.6850005e6	0.0014705882352941176	0.0029411764705882353	0.0
2.6950005e6	0.008651347284913144	0.008993297770482833	0.006305566953905075
2.7050005e6	0.008841565860215053	0.011256720430107526	0.005577956989247313
2.7150005e6	0.009714169463940596	0.011367104058590172	0.007049130302105585
2.7250005e6	0.01254832919083126	0.012634631317315658	0.009293012979839825
2.7350005e6	0.008318879681377272	0.008061925868825077	0.00614119611999743
2.7450005e6	0.012730158730158732	0.01276190476190476	0.008507936507936508
2.7550005e6	0.013032386867790591	0.013272700384501625	0.011816030760130138
2.7650005e6	0.012165208167594803	0.011601697162556351	0.011508883585255899
2.7750005e6	0.014449362145274668	0.012453354161242733	0.01320836587694177
2.7850005e6	0.009500206526228832	0.00797707558859975	0.007744733581164808
2.7950005e6	0.009290164663996441	0.009095460614152204	0.005485091232754783
2.8050005e6	0.0039052814282172083	0.002830812463839987	0.0033887098107281597
2.8150005e6	0.008360042735042735	0.006784188034188034	0.007799145299145299
2.8250005e6	0.016433250508244863	0.008207213312250584	0.00950229651381673
2.8350005e6	0.01635021097046414	0.008673230192217534	0.006688545085169559
2.8450005e6	0.011235955056179777	0.010905485789821546	0.006124697069839172
2.8550005e6	0.006809600862998924	0.006014023732470335	0.005436893203883495
2.8650005e6	0.005653710247349824	0.005692972124067531	0.004507263447192776
2.8750005e6	0.007684715172024817	0.005851663846587704	0.00783981951494642
2.8850005e6	0.010574679113185532	0.009189031505250876	0.010987942434850252
2.8950005e6	0.01041208388326734	0.006965830766974629	0.006775186977562692
2.9050005e6	0.009259259259259262	0.003703703703703704	0.01037037037037037
2.9150005e6	0.009135628952916372	0.008432888264230498	0.0071679550245959235
2.9250005e6	0.0023148148148148147	0.004629629629629629	0.0
2.9350005e6	0.016484627831715205	0.008292880258899675	0.011003236245954692
2.9450005e6	0.011565538048944016	0.013129958654598277	0.007106939322829366
2.9550005e6	0.01489941718368114	0.012408347433728144	0.00975747320924986
2.9650005e6	0.011037527593818985	0.006113092205807438	0.008490405841399217
2.9750005e6	0.007267329786413756	0.007093839154907858	0.006245662734212353
2.9850005e6	0.006775238816647728	0.003640112780372849	0.005336026595968523
2.9950005e6	0.01340019730351858	0.005699879425627535	0.007979831195878547
3.0050005e6	0.012324691882702932	0.01048307125655192	0.00606318175378949
3.0150005e6	0.014102564102564101	0.013650075414781297	0.01134238310708899
3.0250005e6	0.010698576008350107	0.009468426153731455	0.011078804145232237
3.0350005e6	0.007983248265933779	0.006347336736029315	0.005025520219866509
3.0450005e6	0.009765844872227852	0.010385005065856129	0.009535066981875494
3.0550005e6	0.012115258677144728	0.010150622134905044	0.01119842829076621
3.0650005e6	0.01569479212683454	0.009105188239336376	0.00702891081333137
3.0750005e6	0.014698957282206526	0.010729902455432224	0.008435923309788092
3.0850005e6	0.022026244035446493	0.009202453987730062	0.014246762099522836
3.0950005e6	0.010064803564196033	0.007654921020656136	0.009169704333738354
3.1050005e6	0.00840551364440719	0.0063332401974480765	0.007897923069758776
3.1150005e6	0.01262958096072419	0.006424295517593809	0.014542268944371438
3.1250005e6	0.0102532822121529	0.006912977808760312	0.011479028697571746
3.1350005e6	0.008916843487925633	0.005860361725775487	0.01060927553804183
3.1450005e6	0.007713026444662094	0.006121449559255632	0.008423114593535749
3.1550005e6	0.012044684455739097	0.004817873782295637	0.009191020753917832
3.1650005e6	0.008320914058618976	0.006871998675277363	0.007451564828614008
3.1750005e6	0.016960784313725486	0.006372549019607844	0.012588235294117648
3.1850005e6	0.013671675355208015	0.013697229888582234	0.0029029949913114586
3.1950005e6	0.020666954457155193	0.009389164688107058	0.006187495503273617
3.2050005e6	0.014778325123152707	0.008288372820392525	0.010071154898741106
3.2150005e6	0.015798676158361433	0.007868115399025852	0.008517547146247032
3.2250005e6	0.01186299081035923	0.008521303258145362	0.009390142021720971
3.2350005e6	0.014367816091954028	0.0	0.006896551724137931
3.2450005e6	0.010787685253418491	0.004093998198640793	0.009334315892901006
3.2550005e6	0.011987179487179492	0.006153846153846153	0.011923076923076923
3.2650005e6	0.01895338610378188	0.010905892700087952	0.018715919085312227
3.2750005e6	0.01050569800569801	0.008903133903133903	0.0101010101010101
3.2850005e6	0.009518710214765897	0.008715569040395027	0.009399726337081325
3.2950005e6	0.010271182495344509	0.005906657355679701	0.010172253258845436
3.3050005e6	0.015250920810313073	0.008373618784530386	0.014560313075506447
3.3150005e6	0.01558468909598273	0.009450850313273312	0.01178328858000316
3.3250005e6	0.008159480760315254	0.0028743625405656006	0.010996754751970329
3.3350005e6	0.008032128514056222	0.001585288522511097	0.013865990276897062
3.3450005e6	0.012215400358147867	0.0031977487848554617	0.007521105141980045
3.3550005e6	0.016049382716049384	0.013333333333333336	0.007358024691358026
3.3650005e6	0.014300337186897882	0.004636319845857418	0.012427745664739885
3.3750005e6	0.014378796786204198	0.006025867136978248	0.011463844797178132
3.3850005e6	0.015348709500274574	0.009445359692476661	0.012520593080724876
3.3950005e6	0.016103545365741535	0.006406941331954261	0.005838073895305409
3.4050005e6	0.011368300090289746	0.00693589427891324	0.006254617089386851
3.4150005e6	0.006664279462083232	0.007400334208641679	0.006397708283599905
3.4250005e6	0.008927690638255895	0.008237151030876985	0.007586070829634014
3.4350005e6	0.011827805883455124	0.01002435825370058	0.013303353944163383
3.4450005e6	0.010211574647758043	0.00878883840469962	0.01094130065629446
3.4550005e6	0.0103855455968132	0.008464931000142268	0.009987195902688862
3.4650005e6	0.012489818083084442	0.007874015748031496	0.007258575436691103
3.4750005e6	0.010520315091210613	0.007669983416252073	0.009618573797678276
3.4850005e6	0.009468700683850606	0.005085042959845695	0.010906540417324216
3.4950005e6	0.006531265801449518	0.0035395246923984494	0.005831788302713636
3.5050005e6	0.007137394850879429	0.006967456878239443	0.006185742204095504
3.5150005e6	0.008199055989583334	0.006998697916666667	0.006429036458333333
3.5250005e6	0.012354134956874681	0.005986808726534755	0.011933028919330287
3.5350005e6	0.008694515264430935	0.005099039027260247	0.009152121330979932
3.5450005e6	0.011158273843977105	0.00305485883336549	0.011846420991703648
3.5550005e6	0.011819936168633563	0.004119349810732576	0.009188747866102577
3.5650005e6	0.015327270477604557	0.010207869339272457	0.011705023509032419
3.5750005e6	0.013561211220509009	0.01096043098643879	0.01198835841228559
3.5850005e6	0.01049848151638915	0.006047753691486018	0.009048067860508954
3.5950005e6	0.009951348960636888	0.005012531328320802	0.009101184333382476
3.6050005e6	0.007023142720680823	0.006925448308801182	0.006365333680691243
3.6150005e6	0.005635724029004236	0.004594730418551224	0.004896259602268649
3.6250005e6	0.006720629734145254	0.004752710530224268	0.007059755433437298
3.6350005e6	0.005087405964171672	0.002462520972019267	0.005509552416517833
3.6450005e6	0.010483039019357971	0.008708052673099096	0.009636507069603735
3.6550005e6	0.012840815202423571	0.010832644817772881	0.012439181125493436
3.6650005e6	0.013085697783553533	0.011912497292614252	0.011782542776694823
3.6750005e6	0.015151515151515157	0.013617184503260452	0.011047180667433836
3.6850005e6	0.005920398009950247	0.005538971807628523	0.007137645107794361
3.6950005e6	0.011413602769201983	0.009823182711198428	0.011656843483955468
3.7050005e6	0.011954992967651195	0.010217589145362787	0.011384131711756434
3.7150005e6	0.011858716089175396	0.010394842868654311	0.010131614289551439
3.7250005e6	0.013942307692307693	0.006547619047619048	0.008113553113553114
3.7350005e6	0.016719435649613954	0.007554296506137865	0.007832027995334112
3.7450005e6	0.01915495053187533	0.009112549282154282	0.009462173621959384
3.7550005e6	0.02330124180270685	0.00704618389842333	0.0035998325659271665
3.7650005e6	0.011673151750972768	0.0034587116299178555	0.002046404381034731
3.7750005e6	0.01835234000124634	0.007072973141397145	0.0019193618744936748
3.7850005e6	0.020026846800034637	0.0032475967783839963	0.0018706157443491819
3.7950005e6	0.02482578397212544	0.008088601294176207	0.0064045130247220835
3.8050005e6	0.018180180180180177	0.0061981981981981986	0.002724324324324324
3.8150005e6	0.016359750082209797	0.0046037487668530086	0.007629069385070701
3.8250005e6	0.012707838479809976	0.004328318817629981	0.005647928213248878
3.8350005e6	0.011716881874701103	0.011238641798182687	0.003730272596843615
3.8450005e6	0.009255061952251434	0.006799637352674523	0.006512541553339377
3.8550005e6	0.01121694774099521	0.008119925046845722	0.01184676244014158
3.8650005e6	0.00939482674475354	0.003904343582235237	0.008101512933138117
3.8750005e6	0.007999146757679184	0.00469283276450512	0.006541524459613198
3.8850005e6	0.013439501179642738	0.0012639029322548028	0.013447927199191103
3.8950005e6	0.02061687250865843	0.009965366268052016	0.007920015683199371
3.9050005e6	0.017946105072463768	0.011662137681159418	0.003340126811594203
3.9150005e6	0.021156529590412868	0.014528441270623	0.002922104571944513
3.9250005e6	0.01021209740769835	0.012481452387186872	0.0009077419917954091
3.9350005e6	0.005925507900677202	0.007148231753197892	0.002351392024078254
3.9450005e6	0.006082322675486955	0.006027195883866225	0.001705255420801176
3.9550005e6	0.013689135331831569	0.005718246404435973	0.0030728354415756947
3.9650005e6	0.011009174311926606	0.0027862725110431533	0.003411484879374787
3.9750005e6	0.009014546199549273	0.0054292153247285395	0.008338455234583075
3.9850005e6	0.026790750141003947	0.01889452904681331	0.029291220154164313
3.9950005e6	0.012337430963833959	0.006636379832531624	0.01204347051487618
4.0050005e6	0.014327343370568235	0.01028007123198964	0.010717176622956128
4.0150005e6	0.013011542497376705	0.009688702343476739	0.01080097936341378
4.0250005e6	0.00967614533965245	0.010860979462875198	0.00947867298578199
4.0350005e6	0.011179144633082847	0.007514611745059838	0.011633732257166714
4.0450005e6	0.01119146005509642	0.0070838252656434475	0.010940574576938212
4.0550005e6	0.009997838305231299	0.0046836719988470965	0.008200028822596916
4.0650005e6	0.005331607495069033	0.005239151873767257	0.005337771203155819
4.0750005e6	0.009492110453648915	0.005382971729125575	0.0089086127547666
4.0850005e6	0.010901551631888709	0.00749063670411985	0.011128945960406634
4.0950005e6	0.011691912921115802	0.010677924012912838	0.011174571641420413
4.1050005e6	0.01551453260015711	0.015492711879200488	0.013755782491053503
4.1150005e6	0.010778337308949554	0.010380775686898136	0.010089230497393764
4.1250005e6	0.011717038983793253	0.011951692635004068	0.009123333959076404
4.1350005e6	0.01404326520855743	0.014581092386757498	0.012226604517748298
4.1450005e6	0.013664111300397503	0.012208972174900625	0.010150482680295286
4.1550005e6	0.01134046890927625	0.008324838600067958	0.011122437422131612
4.1650005e6	0.012706398348813206	0.010319917440660473	0.012693498452012385
4.1750005e6	0.014198752548878493	0.011574907040902005	0.01029147175242893
4.1850005e6	0.011482007575757578	0.009617660984848486	0.008617424242424242
4.1950005e6	0.013229859571322987	0.006947524020694752	0.0019610741561961074
4.2050005e6	0.01829798803697662	0.009380097879282219	0.0038390429581294174
4.2150005e6	0.01528559935639582	0.009198176454813623	0.007412174845803166
4.2250005e6	0.01392168437622983	0.009412304866850322	0.008238226420044601
4.2350005e6	0.012630089926240274	0.006112963524300293	0.005860361725775488
4.2450005e6	0.015418215007497231	0.006975682899797901	0.009544298846078625
4.2550005e6	0.012991128010139416	0.004752851711026616	0.01022391212505281
4.2650005e6	0.013208453410182515	0.009446045469100226	0.011079090617995519
4.2750005e6	0.018356734269370772	0.010348413936557463	0.01379095163806552
4.2850005e6	0.018643773846687476	0.009148456468955948	0.013041970169961843
4.2950005e6	0.018135225704711218	0.0071456731716932785	0.009146461659767397
4.3050005e6	0.015584415584415588	0.0061568061568061565	0.009408369408369406
4.3150005e6	0.017828968128747232	0.010939307878405385	0.010013674134848006
4.3250005e6	0.014652014652014654	0.008608058608058609	0.007032967032967033
4.3350005e6	0.011457245620141547	0.0060331825037707384	0.008655296438101867
4.3450005e6	0.015101122085601021	0.0020157226365652083	0.005791843042397366
4.3550005e6	0.013030404276645506	0.0034525002784274415	0.011916694509410847
4.3650005e6	0.015432098765432096	0.007794517681523332	0.013329148357396946
4.3750005e6	0.010258157316980846	0.00499659323188735	0.007479748656219245
4.3850005e6	0.015035411587135726	0.0059793335655404616	0.015790084755602
4.3950005e6	0.01592797783933518	0.01147605856747131	0.015960955019126765
4.4050005e6	0.014828777882500784	0.011687087653157397	0.010015708451146715
4.4150005e6	0.004484492875104778	0.004274937133277452	0.0024364347583123776
4.4250005e6	0.0064634724857685006	0.0043485135989879825	0.006878557874762808
4.4350005e6	0.010221574045645275	0.006601166717838503	0.006928666461979326
4.4450005e6	0.013271145960073902	0.009891397413365777	0.006489117209679598
4.4550005e6	0.01336064999649786	0.008054913497233312	0.00556139244939413
4.4650005e6	0.015284267912772589	0.01134151090342679	0.007535046728971961
4.4750005e6	0.01275728505156961	0.00623789577984957	0.007116155474485431
4.4850005e6	0.012877180575200375	0.00500942951438001	0.012965582272512965
4.4950005e6	0.011432009626955475	0.009240158157125667	0.010383359119821215
4.5050005e6	0.012832125603864734	0.011171497584541064	0.012439613526570047
4.5150005e6	0.01904878446728667	0.01811062163485071	0.01801272638277044
4.5250005e6	0.018171236420072418	0.010777720296602863	0.015416451112260735
4.5350005e6	0.020478932216697197	0.01596440722323999	0.008514350519061327
4.5450005e6	0.010528942115768464	0.0072188955422488365	0.005841650033266799
4.5550005e6	0.007688113413304255	0.0035623409669211198	0.004972737186477645
4.5650005e6	0.011497691913147548	0.004473699207841797	0.009243745369578844
4.5750005e6	0.014690063197525886	0.0035632647572946077	0.006871050154632244
4.5850005e6	0.009856938483547928	0.0020028612303290413	0.006935622317596566
4.5950005e6	0.012242449901213663	0.008326277166243295	0.012009596387242449
4.6050005e6	0.010849447954559957	0.007658433850277618	0.008960367604824816
4.6150005e6	0.009574545987111894	0.01017867603983597	0.006546572934973639
4.6250005e6	0.010526672082317902	0.007784998646087192	0.008109937720010832
4.6350005e6	0.010604422013938956	0.00549747656813266	0.006897380437394856
4.6450005e6	0.01123581208326971	0.010103323662645698	0.008540744133964473
4.6550005e6	0.012901752583204888	0.013758063595364503	0.012913170063367013
4.6650005e6	0.009247482776894541	0.008081611022787495	0.007938526762056175
4.6750005e6	0.008162031438935912	0.007683393792825473	0.004675534058847239
4.6850005e6	0.009656767807187433	0.0083387131482677	0.00996341725844631
4.6950005e6	0.00606212984691027	0.005503408202033746	0.005687786344842999
4.7050005e6	0.008168565683646113	0.006730339588918676	0.007495531724754246
4.7150005e6	0.00835576491700314	0.00598175564528189	0.009765216090922686
4.7250005e6	0.007037037037037037	0.003994708994708995	0.007058201058201059
4.7350005e6	0.008836075563680683	0.005401362805384744	0.007866600188355215
4.7450005e6	0.011565773746748222	0.011847008366729944	0.011446249033255994
4.7550005e6	0.008115526912519393	0.007220432032462107	0.008545172454946891
4.7650005e6	0.011141060197663972	0.003234501347708895	0.013405211141060198
4.7750005e6	0.007714892553723139	0.0030609695152423785	0.008895552223888055
4.7850005e6	0.00856940123355712	0.005813001473718683	0.008099994541782653
4.7950005e6	0.007897304549335285	0.007521242427938367	0.006862625523437817
4.8050005e6	0.007878051106025935	0.006626620900076277	0.00826659038901602
4.8150005e6	0.01220786003394699	0.010118814466640555	0.009257083170126652
4.8250005e6	0.013114209827357238	0.011383039271485486	0.009865300701954087
4.8350005e6	0.01424202708606378	0.014416775884665792	0.012791612057667103
4.8450005e6	0.012718054481395548	0.01185872647589585	0.011566554954025952
4.8550005e6	0.0019723865877712033	0.0	0.0039447731755424065
4.8650005e6	0.004366812227074235	0.007278020378457058	0.002328966521106259
4.8750005e6	NaN	NaN	NaN
4.8850005e6	0.014369012911286965	0.011800638622796058	0.014688324309315564
4.8950005e6	0.013175450300200134	0.011924616410940628	0.011919057149210589
4.9050005e6	0.015308233347124537	0.014687629292511377	0.011129499379395945
4.9150005e6	0.013145885987082282	0.006037629879247402	0.012398202752035948
4.9250005e6	0.010440293529019345	0.005403602401601068	0.010824994440738266
4.9350005e6	0.006239655743131413	0.004203905991393578	0.007189672293942403
4.9450005e6	0.010805364463901049	0.007643666180251546	0.010992981724689042
4.9550005e6	0.012546335899629312	0.006900484744796122	0.007539207299686342
4.9650005e6	0.008101512933138115	0.00858955588091752	0.0013469985358711572
4.9750005e6	0.013536311053984576	0.008488646101113967	0.0010818337617823478
4.9850005e6	0.013040175557056041	0.012097681746567635	0.006560882286743191
4.9950005e6	0.012640102700834441	0.013553547622574436	0.008354317878832763
5.0050005e6	0.007517148898860181	0.007581618443447315	0.00461086182887204
5.0150005e6	0.011503506512093887	0.013954486904250753	0.01054816087018749
5.0250005e6	0.01376538987688098	0.010259917920656635	0.011114911080711354
5.0350005e6	0.013594944150499702	0.005388986870468352	0.006858710562414267
5.0450005e6	0.017172277716117894	0.007029226785053644	0.007053890738685412
5.0550005e6	0.009663613564496786	0.005179369752480645	0.0074037727619670705
5.0650005e6	0.011192243236772806	0.006224563083552789	0.011427659404676401
5.0750005e6	0.013949388093756477	0.01417409942612183	0.009417133374818502
5.0850005e6	0.009870107673901897	0.009627983820429556	0.009331738164416339
5.0950005e6	0.01242495817340813	0.010801102253715186	0.008798346619427222
5.1050005e6	0.01563563092060501	0.0030093682943423874	0.0016957136128120586
5.1150005e6	0.007974854530340815	0.005766832917705735	0.0006442227763923525
5.1250005e6	0.013250109505037235	0.007993867717915024	0.0009636443276390715
5.1350005e6	0.012921164540399087	0.014597644749754661	0.005462872096826956
5.1450005e6	0.012111677155129357	0.009389671361502348	0.002237538707421836
5.1550005e6	0.008794254043660221	0.011141273611582401	0.00047505938242280285
5.1650005e6	0.022934506818902634	0.007017126546146527	0.002061528702822709
5.1750005e6	0.022547468354430385	0.01028481012658228	0.00047468354430379745
5.1850005e6	0.010070575461454937	0.003528773072747014	0.0013246471226927255
5.1950005e6	0.01815968841285297	0.006199285946121389	0.0006361570918532943
5.2050005e6	0.012207127387280962	0.008072455207718056	0.00011813349084465446
5.2150005e6	0.015580212667591312	0.004623208506703652	0.0016551086453999073
5.2250005e6	0.012248105010168235	0.009613606951377335	0.003241511061810563
5.2350005e6	0.016491043203371972	0.014892869687390236	0.0013206884439761156
5.2450005e6	0.01038647342995169	0.004589371980676328	0.0014078674948240165
5.2550005e6	0.011818394570559327	0.0037054372415945085	0.011701380762930027
5.2650005e6	0.014097456328532028	0.009015221166615588	0.008907957911941973
5.2750005e6	0.007309322033898305	0.006779661016949152	0.00344632768361582
5.2850005e6	0.014207097933513027	0.010220125786163521	0.0033243486073674744
5.2950005e6	0.011981928894126892	0.008151640149283048	0.006822497217311596
5.3050005e6	0.014492753623188406	0.009171613455264988	0.012481950906465585
5.3150005e6	0.016790824169327187	0.007656379330731939	0.0107839659453707
5.3250005e6	0.012665806927044955	0.009487840825350037	0.007934168508965856
5.3350005e6	0.009706396575631519	0.008048471694700668	0.008621209380840416
5.3450005e6	0.01054788436692506	0.006136950904392764	0.007881136950904392
5.3550005e6	0.012394464546435599	0.011331175014282996	0.0013711673966863456
5.3650005e6	0.018214849921011057	0.013143759873617692	0.004789889415481833
5.3750005e6	0.01336208863937195	0.004769729334976494	0.009238212606691313
5.3850005e6	0.013601036269430052	0.007309400444115471	0.012003454231433506
5.3950005e6	0.012980592347314199	0.00823215599705666	0.010338484179543781
5.4050005e6	0.011818851251840942	0.011413843888070693	0.011163475699558173
5.4150005e6	0.011111111111111113	0.006679700228087324	0.011430433365917238
5.4250005e6	0.008699472759226713	0.0040421792618629175	0.006818980667838313
5.4350005e6	0.014393587959383536	0.012499355703314263	0.008494407504767794
5.4450005e6	0.008712282192945177	0.008676866411673043	0.006304009066440005
5.4550005e6	0.014461052375744314	0.009114108640174992	0.009624498724024788
5.4650005e6	0.013416898792943362	0.0095636025998143	0.0016465490560198083
5.4750005e6	0.011050724637681157	0.0070048309178743955	0.004937198067632849
5.4850005e6	0.009688228438228438	0.006653069153069155	0.004526029526029526
5.4950005e6	0.013818722139673105	0.008816245666171372	0.00532937097573056
5.5050005e6	0.01265569120730053	0.008169934640522876	0.006757923295104206
5.5150005e6	0.01143948532368315	0.007921190188982711	0.0068194611982308004
5.5250005e6	0.011910926980838945	0.009968928016571725	0.007647160365958914
5.5350005e6	0.013520833333333334	0.007916666666666666	0.008933333333333333
5.5450005e6	0.012268885367142102	0.008399366085578447	0.013428420496566295
5.5550005e6	0.01147022565257008	0.006646298976255561	0.011963338157260008
5.5650005e6	0.007266465053763442	0.007980510752688172	0.006552419354838709
5.5750005e6	0.011730379897582468	0.011492199595093485	0.011623198761462427
5.5850005e6	0.01472241950757576	0.013642282196969696	0.013517992424242425
5.5950005e6	0.004698177676537584	0.003796507213363706	0.005125284738041002
5.6050005e6	0.009069256137779405	0.008672285330401855	0.005814095517283499
5.6150005e6	0.008578431372549015	0.006433823529411765	0.006985294117647058
5.6250005e6	0.011351135113511351	0.00705070507050705	0.010161016101610161
5.6350005e6	0.015230888630190141	0.011398913465269694	0.012553356616220411
5.6450005e6	0.009043293231852035	0.007160978803502742	0.009526147802602504
5.6550005e6	0.007110290924880593	0.004233608336951802	0.00752641482124765
5.6650005e6	0.00947237960339943	0.008616619452313503	0.00906515580736544
5.6750005e6	0.007302719843883401	0.007897304549335285	0.005768996219051104
5.6850005e6	0.008093650131999445	0.004654717243295818	0.00803112407947756
5.6950005e6	0.01322544157313147	0.009005481597494126	0.011711476550944051
5.7050005e6	0.006171454219030522	0.005535607420706163	0.005475763016157989
5.7150005e6	0.007057188825508264	0.008702647359953195	0.004738920579201404
5.7250005e6	0.006673960612691466	0.007439824945295406	0.006681254558716265
5.7350005e6	0.012170581100452089	0.00928988863160216	0.011214025802183262
5.7450005e6	0.008994860079954314	0.005171647947204772	0.00960720857922457
5.7550005e6	0.00911284335560505	0.008166295471417966	0.009146250927988122
5.7650005e6	0.012214769514039587	0.01206681133688433	0.011770894982573813
5.7750005e6	0.007483982124589457	0.006999407742421796	0.006816346309158458
5.7850005e6	0.009759543995784836	0.008047133208794367	0.010643291660679215
5.7950005e6	0.009028414298808433	0.007027192178429575	0.00877482432019554
5.8050005e6	0.010446039477057164	0.011065538750747672	0.01064684268990857
5.8150005e6	0.009392355439398889	0.008466732004791462	0.009321572470870086
5.8250005e6	0.010981816385018281	0.009141219488091708	0.010208518628322958
5.8350005e6	0.012056589309359536	0.013415569029200642	0.009115617813088022
5.8450005e6	0.012473670352817275	0.010663507109004738	0.005845181674565562
5.8550005e6	0.007032287876162422	0.006555767342459423	0.007150696008779529
5.8650005e6	0.008504586090792986	0.009549518170207825	0.007720887031231859
5.8750005e6	0.005748792270531401	0.005169082125603865	0.005082125603864734
5.8850005e6	0.009274488304093565	0.009807504873294346	0.005080409356725146
5.8950005e6	0.009303605835397742	0.00410129369666942	0.006793283787503441
5.9050005e6	0.007992822771388955	0.009460892260011417	0.005366609575075442
5.9150005e6	0.011844043975971892	0.011844043975971892	0.011356681400884052
5.9250005e6	0.009902471130257882	0.007808292945611201	0.006737270388320469
5.9350005e6	0.012983273237179488	0.012169471153846152	0.012409855769230765
5.9450005e6	0.012340301974448319	0.01079611445465104	0.01222679759265125
5.9550005e6	0.011492517280719414	0.008959130259714112	0.011153613851419365
5.9650005e6	0.016163536962205845	0.011726487600031693	0.015593059187069169
5.9750005e6	0.019685935366408735	0.00978607191624943	0.02145349719314216
5.9850005e6	0.02284800193166726	0.0038029699384281054	0.01736085959193529
5.9950005e6	0.012653075670701494	0.010440999504494938	0.009273023288737877
6.0050005e6	0.007932387215876316	0.0038075458636206306	0.00835352486442829
6.0150005e6	0.014325474787164371	0.008840864440078585	0.004027504911591355
6.0250005e6	0.016147132169576056	0.004364089775561097	0.010590191188694927
6.0350005e6	0.013179725968743311	0.004174694926140012	0.008253050738599872
6.0450005e6	0.017632048207587778	0.01079136690647482	0.010096538154092111
6.0550005e6	0.014809523809523807	0.004888888888888889	0.006273015873015873
6.0650005e6	0.010962658444672833	0.003996802557953637	0.001918465227817746
6.0750005e6	0.012324901400788795	0.007717938256493948	0.001414388684890521
6.0850005e6	0.013635256878500123	0.006482834185536888	0.0028366204041879715
6.0950005e6	0.016102845672452477	0.0038080056677293663	0.001971897508560633
6.1050005e6	0.010674429888403685	0.004124211547792334	0.0006792819019893256
6.1150005e6	0.011080498322951604	0.008265452803066604	0.0008305382526752915
6.1250005e6	0.010930888575458394	0.0030559473436765397	0.0009402914903620121
6.1350005e6	0.01598386095592799	0.004655493482309125	0.010676598386095594
6.1450005e6	0.017213862289101687	0.007067943456452348	0.005836753305973552
6.1550005e6	0.016436903499469777	0.007688229056203606	0.0034287734181689647
6.1650005e6	0.0074684142165544936	0.006730428622033297	0.008159168733026332
6.1750005e6	0.010034981619826869	0.00904185936203012	0.010945096644136131
6.1850005e6	0.006952154374834788	0.0032778218345228646	0.006164419772667195
6.1950005e6	0.006114580376572997	0.005866212508278929	0.004702431639701013
6.2050005e6	0.00816468253968254	0.005972222222222222	0.008214285714285714
6.2150005e6	0.008615749836280287	0.006078094302554026	0.008169613621480025
6.2250005e6	0.00920727224116035	0.0060824811175723545	0.009050197179332932
6.2350005e6	0.007301480484522207	0.005069537909376402	0.006316733961417675
6.2450005e6	0.008768385324066591	0.009078174667313183	0.008652551047896128
6.2550005e6	0.01194716533095874	0.00917186108637578	0.009344018996734937
6.2650005e6	0.005853271769040624	0.004430763490508838	0.004486731029336318
6.2750005e6	0.010118117074865382	0.009510161542470036	0.010283133576515547
6.2850005e6	0.013043670830011516	0.011648507396580743	0.01332270351669767
6.2950005e6	0.006864006864006864	0.00652080652080652	0.00821964821964822
6.3050005e6	0.012195121951219511	0.0	0.014634146341463412
6.3150005e6	0.0035155476331946915	0.0028718558130322834	0.004832640126757773
6.3250005e6	0.00490300575570241	0.00461877353798053	0.004078732324308961
6.3350005e6	0.00847647164072285	0.006262300948291288	0.008615136876006442
6.3450005e6	0.012458519281382313	0.011671815997253691	0.00955486897814395
6.3550005e6	0.009167678870958412	0.010526924634160448	0.006963965527213835
6.3650005e6	0.008756038647342998	0.008344312692138778	0.007883179622310056
6.3750005e6	0.007674756274631818	0.004355942750466708	0.004826107999723431
6.3850005e6	0.009727537816657554	0.004214507016584655	0.007918716967377438
6.3950005e6	0.011459687906371911	0.010403120936280883	0.008810143042912876
6.4050005e6	0.01193604905825668	0.011005256241787123	0.00943933420937363
6.4150005e6	0.012550360474978794	0.0126696352841391	0.01074003392705683
6.4250005e6	0.00769187580708551	0.007326932794340576	0.006658806355622931
6.4350005e6	0.009444068561118629	0.005074424898511502	0.007104194857916104
6.4450005e6	0.008422052281701403	0.007272454640875694	0.007997200979657119
6.4550005e6	0.005060728744939271	0.005398110661268556	0.0037786774628879886
6.4650005e6	0.011339662447257383	0.0012306610407876231	0.006047819971870605
6.4750005e6	0.010348950160651574	0.009489651049839348	0.008697601434655906
6.4850005e6	0.01333146661688756	0.010609171800136893	0.01144919420073424
6.4950005e6	0.01263688838539138	0.008739278200356044	0.012666558774343206
6.5050005e6	0.013009581063310164	0.013494896361700795	0.013864362201765925
6.5150005e6	0.011033266609474785	0.00896006100467067	0.010742541225812603
6.5250005e6	0.006955111793821471	0.006002161916140412	0.006918131649314445
6.5350005e6	0.013603370387289983	0.00941576569717273	0.004954063245520531
6.5450005e6	0.007633225867627539	0.005310070168784373	0.007155951703647513
6.5550005e6	0.009677828513444951	0.007990867579908677	0.008543886352105531
6.5650005e6	0.009769595662977183	0.004141254423612679	0.010435961147503952
6.5750005e6	0.006739032112166441	0.003414744459520579	0.008195386702849389
6.5850005e6	0.005221669930210373	0.004016669177084902	0.005713711904403274
6.5950005e6	0.007489380728817348	0.006975184439973172	0.008101945003353454
6.6050005e6	0.008448258998435054	0.0071400625978090765	0.009360328638497652
6.6150005e6	0.00908728699276695	0.009041314208655143	0.0050140983204609545
6.6250005e6	0.012182618659911945	0.008775104034738556	0.013690368494059468
6.6350005e6	0.009657410978274843	0.006845352873119939	0.00903715130479496
6.6450005e6	0.010957119166074392	0.010246387112058754	0.007770670457237622
6.6550005e6	0.01645643782740557	0.017128480838158256	0.014267990074441687
6.6650005e6	0.008284361736859286	0.006856023506366307	0.009157688540646426
6.6750005e6	0.011579050224741058	0.009966777408637875	0.008898443098169501
6.6850005e6	0.006179514908079716	0.0038621968175498226	0.006745970441320357
6.6950005e6	0.006837799859480075	0.004416340459700893	0.005871725383920506
6.7050005e6	0.01325816891115983	0.009917527925670737	0.012631798726380622
6.7150005e6	0.014988814317673379	0.013571961222967934	0.013929903057419837
6.7250005e6	0.009018237326263355	0.008355427010524625	0.009207037840443478
6.7350005e6	0.010356635763801888	0.010356635763801888	0.010590495281049028
6.7450005e6	0.012022712787531142	0.011037719450721364	0.010939220117040384
6.7550005e6	0.01892042292710073	0.013425153032832498	0.01619365609348915
6.7650005e6	0.012229016120066702	0.014545117657958124	0.007893274041133965
6.7750005e6	0.013298691301000773	0.013048498845265587	0.012132409545804464
6.7850005e6	0.006844077387780072	0.005238204481150112	0.006255257322015752
6.7950005e6	0.008427230046948356	0.004976525821596244	0.006892018779342724
6.8050005e6	0.011070526695526698	0.009402056277056278	0.007656926406926406
6.8150005e6	0.0067649190625755015	0.004147539663364742	0.005073689296931625
6.8250005e6	0.020086580086580087	0.006666666666666667	0.006072150072150072
6.8350005e6	0.021190015383851915	0.006773857376805122	0.0014589846657734106
6.8450005e6	0.0139588302853609	0.00362222811202403	0.001501899461083134
6.8550005e6	0.010018214936247724	0.0034773969200198713	0.0011922503725782412
6.8650005e6	0.014266972777959984	0.004700994861703291	0.0013337706351809336
6.8750005e6	0.042338709677419345	0.004032258064516129	0.0
6.8850005e6	0.01861702127659574	0.005319148936170213	0.0
6.8950005e6	NaN	NaN	NaN
6.9050005e6	0.011752136752136754	0.006410256410256411	0.004273504273504273
6.9150005e6	0.0363108206245461	0.006535947712418301	0.0007262164124909223
6.9250005e6	0.005681818181818183	0.0016233766233766233	0.0
6.9350005e6	0.013278388278388282	0.009259259259259259	0.000529100529100529
6.9450005e6	0.013002364066193851	0.009456264775413713	0.00035460992907801415
6.9550005e6	0.014705882352941175	0.004201680672268907	0.0
6.9650005e6	NaN	NaN	NaN
6.9750005e6	0.0038829151732377547	0.001792114695340502	0.0019115890083632016
6.9850005e6	0.0037878787878787884	0.0025252525252525255	0.0
6.9950005e6	NaN	NaN	NaN
7.0050005e6	0.0	0.0	0.0
7.0150005e6	0.007066276803118908	0.001705653021442495	0.00925925925925926
7.0250005e6	0.018632830361225424	0.0006858710562414266	0.0007315957933241884
7.0350005e6	NaN	NaN	NaN
7.0450005e6	NaN	NaN	NaN
7.0550005e6	0.018974358974358983	0.0	0.0043076923076923075
7.0650005e6	0.01763157894736842	0.0012280701754385965	0.0016842105263157896
7.0750005e6	0.01267427122940431	0.016476552598225603	0.00202788339670469
7.0850005e6	0.02609890109890109	0.013736263736263736	0.0
7.0950005e6	0.013577732518669379	0.0	0.013034623217922607
7.1050005e6	0.0	0.0	0.0
7.1150005e6	0.007980697847067559	0.0055679287305122485	0.0014847809948032662
7.1250005e6	0.010169491525423732	0.0	0.0054237288135593215
7.1350005e6	NaN	NaN	NaN
7.1450005e6	0.01608187134502924	0.004678362573099415	0.0037426900584795323
7.1550005e6	NaN	NaN	NaN
7.1650005e6	NaN	NaN	NaN
7.1750005e6	0.02020202020202021	0.0	0.0
7.1850005e6	0.004204204204204204	0.0	0.003843843843843844
7.1950005e6	0.011164940416527451	0.004120726138768237	0.0034747744737721347
7.2050005e6	0.01687235935067823	0.005559261730042249	0.005003335557038025
7.2150005e6	0.010794107687097869	0.006913872897618242	0.006524438424201376
7.2250005e6	0.016927961339626884	0.005675432681501461	0.004079568442346594
7.2350005e6	0.01175475440438689	0.005191926262979815	0.005716952514292381
7.2450005e6	0.011919398907103827	0.008811475409836065	0.00976775956284153
7.2550005e6	0.013081232492997202	0.009131652661064424	0.00773109243697479
7.2650005e6	0.016126450580232092	0.009643857543017208	0.007394957983193278
7.2750005e6	0.012127303182579563	0.004020100502512562	0.010103852596314909
7.2850005e6	0.011186371100164206	0.003899835796387521	0.010016420361247948
7.2950005e6	0.02181362159106966	0.010633036597428288	0.016857425462766706
7.3050005e6	0.012541479601795823	0.006018608888021341	0.009512655345175352
7.3150005e6	0.008659152283667959	0.006487025948103793	0.005659269695902313
7.3250005e6	0.009280353792548915	0.008308764406325381	0.008639328151523273
7.3350005e6	0.012145355616012432	0.009910610182666148	0.01173727166731442
7.3450005e6	0.0056104766774615076	0.004545196295665019	0.004624737230839156
7.3550005e6	0.007298145346556845	0.007284137390037541	0.006779850955342634
7.3650005e6	0.007464244701952187	0.006341998120889446	0.007704353272784217
7.3750005e6	0.007531584062196305	0.008422416585681892	0.007644962747003563
7.3850005e6	0.021505376344086013	0.0210573476702509	0.026164874551971317
7.3950005e6	0.010195400406169383	0.008782040726713871	0.01075799989022449
7.4050005e6	0.011101122371145257	0.008499509643674404	0.01017761795793832
7.4150005e6	0.009923664122137405	0.011068702290076336	0.007022900763358779
7.4250005e6	0.010199424197738923	0.010287198932659223	0.009648198862439433
7.4350005e6	0.00531104124988092	0.005191959607506907	0.004363151376583787
7.4450005e6	0.006816632583503749	0.0023858214042263124	0.007941376959781869
7.4550005e6	0.004432179294196353	0.0035122930255895636	0.004850309416290348
7.4650005e6	0.010246869832270257	0.01004016064257028	0.01004016064257028
7.4750005e6	0.00915061295971979	0.009486281377699942	0.00830122591943958
7.4850005e6	0.011011188216966436	0.0068215078128688105	0.013576924892602558
7.4950005e6	0.014617954805240481	0.011870218939593774	0.014508045370614613
7.5050005e6	0.008905112632984451	0.006913037860188656	0.009561958909419823
7.5150005e6	0.007903421921139481	0.006803311910138381	0.010375774419547215
7.5250005e6	0.004	0.0	0.008
7.5350005e6	0.012129260734838424	0.007613988490482514	0.010234617087206728
7.5450005e6	0.010938602681721947	0.008272563318434878	0.012263781071120524
7.5550005e6	0.010083204061486392	0.007497767122643727	0.008141775960137263
7.5650005e6	0.009989415189203493	0.008952985798712182	0.0061744729646290904
7.5750005e6	0.006440643033800494	0.005461665292662819	0.005812036273701566
7.5850005e6	0.0064392832797740785	0.006670561885285812	0.006748466257668712
7.5950005e6	0.005690002881014116	0.004993757802746567	0.004753673292999136
7.6050005e6	0.00793231759440841	0.00799517272590134	0.007794036305123949
7.6150005e6	0.007071424344635777	0.00724894964199065	0.0070773418545476054
7.6250005e6	0.005872841540057356	0.005521996461040943	0.004710476539142108
7.6350005e6	0.008695979521156453	0.007604276464387892	0.007689604979169804
7.6450005e6	0.006305411189238764	0.004891470498318558	0.0062366248853561596
7.6550005e6	0.00494659597356693	0.002228369448286461	0.003818964192408176
7.6650005e6	0.009811416921508666	0.0032364933741080523	0.006228338430173291
7.6750005e6	0.011641235045490361	0.0029371731499391075	0.0067769897557131585
7.6850005e6	0.007453688479666776	0.00295955277869122	0.005765647265154006
7.6950005e6	0.00740866417826038	0.00395882818685669	0.004366021943219093
7.7050005e6	0.009932587492828457	0.0029044750430292604	0.007343660355708548
7.7150005e6	0.009644560034677074	0.003684438664932813	0.007217165149544863
7.7250005e6	0.006397797214123746	0.003968253968253969	0.004300291545189504
7.7350005e6	0.011177383376976047	0.0037338764426340797	0.00861216176898458
7.7450005e6	0.014808605755797706	0.010128527521654093	0.01225202570550433
7.7550005e6	0.01757126122608356	0.010282441754522973	0.014525575946895743
7.7650005e6	0.00616396334215269	0.0058859618850416046	0.004309981210936003
7.7750005e6	0.0072002161995212725	0.007644197359277276	0.005451316500656319
7.7850005e6	0.00677562605869157	0.007759923087487983	0.003772375589433686
7.7950005e6	0.011837439971275975	0.010704187424262823	0.007432341456846641
7.8050005e6	0.015321746327332917	0.012952617421891166	0.012331884957583285
7.8150005e6	0.009245187436676796	0.009720111448834853	0.007193515704154002
7.8250005e6	0.00863295572702895	0.009166529852788268	0.007497400536310404
7.8350005e6	0.010643444605708758	0.00916518841047143	0.00936408106219427
7.8450005e6	0.010710517866152928	0.012201275170863722	0.0056327691390303195
7.8550005e6	0.009710427398023112	0.0069376769223629875	0.0040094667966030905
7.8650005e6	0.007853297983449827	0.003655499317104523	0.008339358881658232
7.8750005e6	0.014183843431188845	0.007807620237351654	0.004622111180512181
7.8850005e6	0.011049789755351681	0.004348241590214067	0.0036219418960244656
7.8950005e6	0.011051416183609027	0.007163391300249775	0.0035439935906498893
7.9050005e6	0.007595127086779969	0.006216473655186243	0.0016844638291472402
7.9150005e6	0.01112293144208038	0.00983451536643026	0.01014657210401891
7.9250005e6	0.010915907086151136	0.005317063608742526	0.008683720474370283
7.9350005e6	0.010204797306775145	0.0052134474213307155	0.007331556553046243
7.9450005e6	0.014966949952785647	0.0113314447592068	0.001964117091595845
7.9550005e6	0.014293705470176056	0.011393746687864333	0.0014131778837661194
7.9650005e6	0.012648912193551354	0.013499839013844809	0.0014626742100179385
7.9750005e6	0.01578847701557544	0.0038820243336647256	0.0021966576717322352
7.9850005e6	0.01139485820822294	0.002281424786576391	0.0061819252281424784
7.9950005e6	0.012749586671753783	0.0067722243418542535	0.009207681546483529
8.0050005e6	0.012817402555393822	0.004717235430481428	0.008302334357647314
8.0150005e6	0.013493740855145502	0.003685037663252587	0.0020159323687205335
8.0250005e6	0.00990209167779261	0.003909975205035285	0.004361370716510903
8.0350005e6	0.01908450212825344	0.0020933640360058614	0.0015909566673644549
8.0450005e6	0.01372894007251013	0.003145660055448923	0.001876732778844103
8.0550005e6	0.013135682633466978	0.0038334388408243648	0.007695013012590562
8.0650005e6	0.012799210133410394	0.004551365409622887	0.013186919038674567
8.0750005e6	0.003497877692186763	0.002803542419954934	0.00265157469999476
8.0850005e6	0.008002598629813371	0.006732813607370658	0.006520198440822112
8.0950005e6	0.007897793263646922	0.00586527293844367	0.007537746806039488
8.1050005e6	0.006676654507556019	0.003582595101615424	0.0072259857564703845
8.1150005e6	0.010155357550833903	0.005597441169750971	0.007320082248115146
8.1250005e6	0.011478134413628336	0.01121844811467747	0.008642360029084866
8.1350005e6	0.00653288740245262	0.005663322185061315	0.005208472686733556
8.1450005e6	0.01304286520022561	0.009390862944162437	0.003090806542583193
8.1550005e6	0.016424127385848364	0.004587155963302752	0.0008225245175577346
8.1650005e6	NaN	NaN	NaN
8.1750005e6	0.010816358755723983	0.00536870361597979	0.000757934628138323
8.1850005e6	0.007694466027799363	0.005287921954588622	0.007087973754640421
8.1950005e6	0.008414147176269253	0.004024846295239907	0.008442669709070165
8.2050005e6	0.007570752119810595	0.005891421649598061	0.0036669970267591678
8.2150005e6	0.008524072612470405	0.005209155485398579	0.006398316232570376
8.2250005e6	0.008818618242538092	0.0026351492381548737	0.00987267793780004
8.2350005e6	0.01121855050694705	0.007103517336337464	0.006108399048691952
8.2450005e6	0.016580264569181265	0.009206292456203075	0.005148373257061136
8.2550005e6	0.012278498674480255	0.0041858518208455426	0.0004464908608901912
8.2650005e6	0.00882086851628468	0.0022617611580217126	0.005609167671893847
8.2750005e6	0.014625894042571417	0.003940211572230074	0.00864276842691336
8.2850005e6	0.01500208073241781	0.00869746150645027	0.001173533083645443
8.2950005e6	0.014654672083575161	0.004207777132907719	0.0029115883149545365
8.3050005e6	0.013648293963254588	0.0057265569076592705	0.0003531376759723216
8.3150005e6	0.013256951313331135	0.003929003187163425	0.000967139246070997
8.3250005e6	0.006726812282367839	0.003007280785058563	0.0021887577443132997
8.3350005e6	0.00891576539907741	0.003798891343954723	0.0013644997480327169
8.3450005e6	0.009279621484739438	0.010229241636678661	0.004398240703718513
8.3550005e6	0.006925207756232687	0.007617728531855957	0.006832871652816253
8.3650005e6	0.00911819021237304	0.005078485687903971	0.006832871652816252
8.3750005e6	0.01213946695874407	0.011044176706827308	0.01135450894487039
8.3850005e6	0.00616067675493905	0.00362547288776797	0.007166876839007987
8.3950005e6	0.009104980424292088	0.00819448238186288	0.008922880815806248
8.4050005e6	0.017820354346930366	0.019365471775854966	0.014627111660486197
8.4150005e6	0.00921665297178855	0.008737332237743084	0.008775677896466721
8.4250005e6	0.010783563042368554	0.010336906584992344	0.009290454313425215
8.4350005e6	0.007274477447744774	0.0055280528052805275	0.0067326732673267334
8.4450005e6	0.009464798850574715	0.008225574712643678	0.008362068965517241
8.4550005e6	0.01155495373504852	0.010268562401263824	0.011229970661250283
8.4650005e6	0.01319013394315583	0.009882391375367528	0.009953174343896332
8.4750005e6	0.015900417953843355	0.011418014416378944	0.01322914773759767
8.4850005e6	0.018289590465322688	0.007036896158235071	0.009737542791936097
8.4950005e6	0.014455948427427234	0.00875822100670704	0.008491241778993294
8.5050005e6	0.02493482309124767	0.00435754189944134	0.005065176908752328
8.5150005e6	0.024336888159693735	0.003281378178835111	0.006562756357670222
8.5250005e6	0.0051698670605613	0.001969473165928114	0.0014278680452978827
8.5350005e6	0.016524351676154334	0.0034261016234450772	0.0014969428631667722
8.5450005e6	0.015458502176196905	0.005065285907248987	0.0021311721446795736
8.5550005e6	0.01381334096764958	0.008087603778986544	0.00918980818780418
8.5650005e6	0.011121812511465786	0.007475692533480093	0.00793432397725188
8.5750005e6	0.009334691106585202	0.007892057026476579	0.008067436071509391
8.5850005e6	0.010877984326590122	0.008816293056314926	0.007800255148532894
8.5950005e6	0.009933640851339324	0.009751557821477705	0.007283321194464675
8.6050005e6	0.011194029850746266	0.011146192116341372	0.007539226942212016
8.6150005e6	0.00869460934220783	0.007675241350362775	0.00862265395454818
8.6250005e6	0.007200662715860576	0.006021793156184285	0.006678136748868923
8.6350005e6	0.010451900960627791	0.00951607811302034	0.00900193929553962
8.6450005e6	0.01198331958573916	0.009714966547520852	0.010503161946659336
8.6550005e6	0.005749534450651767	0.0034916201117318434	0.0059031657355679695
8.6650005e6	0.004788796491663565	0.002234082164577386	0.0063216250879152705
8.6750005e6	0.011319456905317299	0.006280279921047909	0.008313894371672948
8.6850005e6	0.007474837181764358	0.005081902506414052	0.0067791592658377735
8.6950005e6	0.006505223171889839	0.004685026907249129	0.0051661918328585
8.7050005e6	0.006884995686508726	0.005076647421859447	0.0054814519875240565
8.7150005e6	0.006276150627615063	0.003414610686288655	0.006290578560092339
8.7250005e6	0.009310011284862162	0.005266269009619001	0.010736740286957926
8.7350005e6	0.008972239443411172	0.002824274987945168	0.011517531170352
8.7450005e6	0.011273661580410049	0.009674374705049551	0.012343348539667556
8.7550005e6	0.008150943396226415	0.007547169811320754	0.007355974842767294
8.7650005e6	0.015522624897624902	0.007524570024570024	0.013022113022113023
8.7750005e6	0.010134580666338417	0.005416051206302314	0.0074511734777613645
8.7850005e6	0.013141923436041085	0.0036647992530345467	0.0077777777777777776
8.7950005e6	0.009359315028048421	0.003926778860348391	0.00426335990552111
8.8050005e6	0.011062830886025374	0.005444011587254021	0.005693736889421637
8.8150005e6	0.013537464857596873	0.005225522552255225	0.008629751864075297
8.8250005e6	0.011334935008932422	0.008039179449270005	0.0036838538779030367
8.8350005e6	0.009647294898510458	0.006328625453422859	0.008860075634792004
8.8450005e6	0.007917749940912313	0.008429843220672813	0.0070274954699440645
8.8550005e6	0.003879190911609864	0.005079892860441489	0.003047935716264893
8.8650005e6	0.004091389693375625	0.003953477681239369	0.002620328230588884
8.8750005e6	0.00389679880885911	0.004583100688628327	0.003303554811092499
8.8850005e6	0.004907115317209954	0.005558059185819438	0.004746882980321466
8.8950005e6	0.004271647842455836	0.0051259774109470016	0.0038343469446857808
8.9050005e6	0.005225366131096261	0.004668467699890991	0.005128205128205128
8.9150005e6	0.010964064914992272	0.013459556929417825	0.006246780010303967
8.9250005e6	0.010434632631942052	0.01046337817638266	0.009267563527653212
8.9350005e6	0.008639961331641592	0.008458703401607153	0.009618754153827565
8.9450005e6	0.0068584900605476095	0.006724535176552538	0.006504849166800621
8.9550005e6	0.0090370955011839	0.006051039200210472	0.007745330176269403
8.9650005e6	0.006393054459352801	0.005630097342804525	0.005861615364377796
8.9750005e6	0.006075618653258404	0.006753426008084393	0.0035098097209898455
8.9850005e6	0.008336543812336802	0.007961987928598946	0.006634989940499122
8.9950005e6	0.009425825529817645	0.006899950714637753	0.006407097092163626
9.0050005e6	0.006526179445025656	0.0055049070891246945	0.005898470582374334
9.0150005e6	0.011501831501831502	0.007545787545787545	0.011091575091575094
9.0250005e6	0.009649983644095514	0.008096172718351325	0.007196597971867844
9.0350005e6	0.012207977207977208	0.0098005698005698	0.010803418803418802
9.0450005e6	0.009675242697314007	0.009141961603761265	0.008889469330895476
9.0550005e6	0.009446693657219972	0.009800141379088748	0.008392776813829444
9.0650005e6	0.0064674397859054425	0.006690454950936664	0.006696402022004163
9.0750005e6	0.010624126484975542	0.008516771488469601	0.01056953179594689
9.0850005e6	0.010311655794952891	0.009323318178823219	0.008657837517295907
9.0950005e6	0.011617623412124134	0.011255828911400548	0.008908184595594146
9.1050005e6	0.014324128658599646	0.011118005998552075	0.007053469852104665
9.1150005e6	0.014478833155460695	0.008822483102098898	0.005734614016364283
9.1250005e6	0.015645508479025568	0.005853940253058225	0.011602877093505541
9.1350005e6	0.008322680302546074	0.008043038244380527	0.006519654841802493
9.1450005e6	0.006825075834175936	0.005965621840242669	0.006943040107853052
9.1550005e6	0.009310923607330794	0.007553075666848121	0.006169479223371439
9.1650005e6	0.00526911379871278	0.005941014215998301	0.00428601739868449
9.1750005e6	0.012360961607463222	0.012091855041263007	0.010534625044851094
9.1850005e6	0.007449325404437625	0.009367606624464479	0.006394270733422853
9.1950005e6	0.007378067722895307	0.005374339857098478	0.00843740292016154
9.2050005e6	0.0076105833077944616	0.006333639799775258	0.00673204617427725
9.2150005e6	0.00936768149882904	0.009337656878640485	0.009487779979583258
9.2250005e6	0.007889104574187447	0.0057488427654173516	0.008172813697675576
9.2350005e6	0.010507036822826296	0.00385579332947754	0.012145748987854253
9.2450005e6	0.007921793359177483	0.0038485308163379965	0.009494915444687906
9.2550005e6	0.010453280609256004	0.007908611599297012	0.006707674282366726
9.2650005e6	0.013885592214573939	0.0057362133080148744	0.007658833768494343
9.2750005e6	0.01180321071026598	0.007967537468159468	0.007452165156092648
9.2850005e6	0.01244603655736199	0.011711215210801875	0.0059704234408009555
9.2950005e6	0.007397817643795082	0.00554836323284631	0.00877874360397016
9.3050005e6	0.010416666666666666	0.008555133079847909	0.013403041825095056
9.3150005e6	0.012210323531078251	0.009660604000226641	0.010799478724007024
9.3250005e6	0.009386695641675716	0.009929977061451165	0.008692502716407096
9.3350005e6	0.014487804878048785	0.012715447154471544	0.014686178861788616
9.3450005e6	0.010810601363918164	0.008214507129572226	0.009774746848522422
9.3550005e6	0.010009825595676742	0.007492016703512651	0.008695652173913044
9.3650005e6	0.005090809025866813	0.004769767015226564	0.005613648871766648
9.3750005e6	0.016960903679653676	0.01305465367965368	0.012351190476190477
9.3850005e6	0.013657056145675263	0.012167706401393807	0.011656269319395266
9.3950005e6	0.012746488384656939	0.012864667747163695	0.012115072933549432
9.4050005e6	0.012010165600918186	0.0102885718970323	0.012395474667978357
9.4150005e6	0.011046569357561315	0.013106940720881739	0.008976268493694766
9.4250005e6	0.014208210031110098	0.010395325897260792	0.013157295697700886
9.4350005e6	0.01074688796680498	0.0052005532503457816	0.010943291839557398
9.4450005e6	0.010785824345146378	0.006762540660845746	0.00869714090053073
9.4550005e6	0.016209914398875685	0.005909032835058132	0.01281461607256931
9.4650005e6	0.012653760838878807	0.008469449485783424	0.009850776366202862
9.4750005e6	0.013772253946926433	0.0047027208599261	0.012316649871235024
9.4850005e6	0.01483553747032893	0.003306205493387589	0.010297275912738784
9.4950005e6	0.012832310838445807	0.0066973415132924345	0.012515337423312884
9.5050005e6	0.009461612884867113	0.00645950714245063	0.008684764669056969
9.5150005e6	0.009800608313619464	0.008251661597386504	0.009214824828207728
9.5250005e6	0.010298002311375268	0.007924715205547302	0.010508502559022618
9.5350005e6	0.007299650659575577	0.004171228948328901	0.008405026330882736
9.5450005e6	0.008620689655172412	0.004367816091954023	0.007908045977011495
9.5550005e6	0.01023011378131537	0.006097249859686719	0.00983723659370376
9.5650005e6	0.006057385759829969	0.005561459440311725	0.004548352816153028
9.5750005e6	0.013589658601259528	0.01038559275218208	0.010197768202408575
9.5850005e6	0.018473895582329317	0.011847389558232932	0.014361445783132532
9.5950005e6	0.016610360360360354	0.00760135135135135	0.019688438438438437
9.6050005e6	0.00951086956521739	0.009593214756258234	0.007460474308300395
9.6150005e6	0.010290418477018065	0.009147038646238281	0.007942678557816905
9.6250005e6	0.009757632987094743	0.011111111111111112	0.008347497639282341
9.6350005e6	0.008275908660991758	0.008647480070260774	0.008215106066747737
9.6450005e6	0.009276045443558135	0.010937877689146724	0.007614213197969543
9.6550005e6	0.00699186991869919	0.007357723577235772	0.006861788617886179
9.6650005e6	0.009869365489520528	0.009378887931859509	0.008929084122882574
9.6750005e6	0.011188829929785066	0.013051401618695396	0.008618748995015276
9.6850005e6	0.00957381099444101	0.010860613547457279	0.009676755198682314
9.6950005e6	0.008976331794533601	0.009196160328277277	0.00808969004176742
9.7050005e6	0.009272091335049163	0.007325282122352009	0.008473569590180162
9.7150005e6	0.007689911614686754	0.006210333683759685	0.007312229879686953
9.7250005e6	0.006435360828947905	0.006567943540162363	0.005605189083343532
9.7350005e6	0.009267159651118696	0.0100967007963595	0.006911262798634813
9.7450005e6	0.005867680732744521	0.004845436702649656	0.005201177625122669
9.7550005e6	0.007776511373889916	0.009165598138386286	0.006173718953317187
9.7650005e6	0.007993335134648291	0.008826443303611637	0.0072592992884805896
9.7750005e6	0.008866147947677042	0.010148849797023005	0.006574199368516012
9.7850005e6	0.009395973154362415	0.01019139945314442	0.007248322147651007
9.7950005e6	0.009531219607080334	0.009985087207417493	0.007599040394216429
9.8050005e6	0.010321753986332574	0.011958997722095672	0.009510250569476082
9.8150005e6	0.010248836376655926	0.010114572144647333	0.008610812746151091
9.8250005e6	0.0061664269351659464	0.005140908848756061	0.006233019018699057
9.8350005e6	0.008804523424878837	0.008831448572967152	0.007409800753904147
9.8450005e6	0.0032051282051282055	0.0032419687592101384	0.003743000294724433
9.8550005e6	0.008448664306404893	0.0075367449844437285	0.007992704645424311
9.8650005e6	0.007720588235294118	0.009477124183006535	0.006241830065359477
9.8750005e6	0.011378293716602176	0.012529942878201585	0.010797862539156072
9.8850005e6	0.011824702981394307	0.008406186953597848	0.010132257341403272
9.8950005e6	0.006970796898201618	0.004729692569982951	0.007688500247483914
9.9050005e6	0.007079867266693941	0.0035910723214691576	0.0057729896813491525
9.9150005e6	0.006705450091855481	0.0006736068585425597	0.006580934884670341
9.9250005e6	0.007928203477141018	0.005875724404378622	0.008188452457608929
9.9350005e6	0.007467608951707893	0.002921083627797409	0.008574793875147231
9.9450005e6	0.006486928104575164	0.007091503267973855	0.0072026143790849696
9.9550005e6	0.006166251630499229	0.0060476698683742435	0.005917229930036761
9.9650005e6	0.0031109445277361317	0.0020489755122438777	0.0036481759120439773
9.9750005e6	0.00951731798444916	0.005755831566192062	0.010259517317984445
9.9850005e6	0.010770143834659962	0.00914676721128334	0.008923334729786344
9.9950005e6	0.011993259986123501	0.011448111804936068	0.008980077311923877
1.00050005e7	0.010683308652422256	0.009907622875678725	0.009096678654537763
1.00150005e7	0.008912655971479501	0.008467023172905526	0.009600203717850777
1.00250005e7	0.011748633879781424	0.013624772313296904	0.00925318761384335
1.00350005e7	0.009658928059615934	0.010117512181140728	0.007463456577815994
1.00450005e7	0.008004407284982824	0.009527513124635427	0.006027610344157108
1.00550005e7	0.008100205468626519	0.00908803540382488	0.007223012486170381
1.00650005e7	0.005139244434101312	0.004654410053525715	0.006252424171902878
1.00750005e7	0.007529463116542994	0.005783500654735923	0.006256365488142005
1.00850005e7	0.005468432805521722	0.003425700365408039	0.0027913114088509946
1.00950005e7	0.006617219313554395	0.005759162303664922	0.004200116346713205
1.01050005e7	0.0042656916514320535	0.004570383912248629	0.0037324801950030465
1.01150005e7	0.008850652271704904	0.003846153846153846	0.011426000899685113
1.01250005e7	0.009179844545698203	0.004444742249620299	0.011703743411060485
1.01350005e7	0.010405549626467451	0.005988378987311751	0.012249496027510968
1.01450005e7	0.006769803145898089	0.002236978430818499	0.00808137892059904
1.01550005e7	0.008365180467091298	0.005583864118895967	0.009673036093418259
1.01650005e7	0.008214828109899213	0.006235905932164388	0.008145795940908463
1.01750005e7	0.011059213127718466	0.004794385132463425	0.01222815342032424
1.01850005e7	0.01186124847703003	0.01060703791299362	0.007181251343797033
1.01950005e7	0.02255491164055234	0.013629534234814339	0.010903627387851469
1.02050005e7	0.016029299847793003	0.007063356164383561	0.009008751902587517
1.02150005e7	0.023834145861033135	0.005958536465258286	0.011966317033535234
1.02250005e7	0.009402859102178614	0.004721211162103708	0.009927731181094055
1.02350005e7	0.012762245787999815	0.007184501675618602	0.010944314373594088
1.02450005e7	0.013910697749325606	0.0041470386922736234	0.010621250553609535
1.02550005e7	0.010041636051922606	0.006980161645848641	0.0072005878030859645
1.02650005e7	0.01599313259376651	0.004780771262546223	0.012276809297411515
1.02750005e7	0.01096723044397463	0.010365280714117924	0.011909795630725863
1.02850005e7	0.008629404968226458	0.007991527055651837	0.007076834199884459
1.02950005e7	0.01567837969741337	0.006751260777615097	0.006133073043761184
1.03050005e7	0.02246430329886755	0.005631462333825703	0.009958148695224026
1.03150005e7	0.010848795695680598	0.004123296625936542	0.006345854075526726
1.03250005e7	0.01256281407035176	0.006500757757039164	0.007609475951184494
1.03350005e7	0.015302130792949516	0.0036817156795066496	0.0023562980348842562
1.03450005e7	0.0146250490773459	0.0024865855254547833	0.0009422850412249704
1.03550005e7	0.013524384112619409	0.0023127199597787833	0.000864756158873806
1.03650005e7	0.014327167210736305	0.004404373283589824	0.0023317270324887305
1.03750005e7	0.011937857726901058	0.006241482692831834	0.008852548378304714
1.03850005e7	0.017763588736083826	0.0078039729316743064	0.011001964636542242
1.03950005e7	0.013886485551133415	0.006835092576570341	0.009171136874891852
1.04050005e7	0.01731057202755316	0.004612159329140462	0.01178796046720575
1.04150005e7	0.019313547802446755	0.011893973719981875	0.002658208729799124
1.04250005e7	0.01652672823957459	0.003050657710607332	0.0014553596417576267
1.04350005e7	0.009101251422070534	0.002275312855517634	0.0014410314751611684
1.04450005e7	0.015856319152251833	0.003142693886031894	0.0010077398576697314
1.04550005e7	0.02011365892396268	0.003151677585864602	0.0008834623783998414
1.04650005e7	0.012652466775896596	0.0023059651677893073	0.0013835791006735843
1.04750005e7	0.017269355586462684	0.004238691304059872	0.0017484601629246972
1.04850005e7	0.013035870516185474	0.007480314960629921	0.006194225721784777
1.04950005e7	0.021488590810977492	0.0036617329633055807	0.009081097748997841
1.05050005e7	0.02484999210484762	0.008447813042791727	0.011432180641086373
1.05150005e7	0.02102505112474437	0.012142126789366055	0.008793456032719835
1.05250005e7	0.026173826173826173	0.006460206460206459	0.011361971361971363
1.05350005e7	0.01869009584664537	0.009123180688675897	0.008562300319488817
1.05450005e7	0.013664489515297355	0.007591383064054085	0.006955425690386157
1.05550005e7	0.008098627875786652	0.004848860002063345	0.0040028886825544206
1.05650005e7	0.007267272515437492	0.0043399743679366195	0.0025865082139112203
1.05750005e7	0.007152091413319989	0.00704783352099754	0.0037866466491513406
1.05850005e7	0.011563241776873517	0.008002712783994574	0.004245506951508985
1.05950005e7	0.011760484771168873	0.00861106681549992	0.0121192792218147
1.06050005e7	0.010029740228210732	0.009620053411022093	0.009589706239378487
1.06150005e7	0.013939877627028467	0.011705240755520088	0.012737430167597765
1.06250005e7	0.01076847772883015	0.008474057758198728	0.00806412139011258
1.06350005e7	0.009553747534516767	0.007827909270216963	0.005300788954635108
1.06450005e7	0.013135503084450115	0.010370134014039566	0.006828334396936822
1.06550005e7	0.011075582742481114	0.009059734000648778	0.005959497659761806
1.06650005e7	0.011986763911399244	0.01012965964343598	0.006419953178462093
1.06750005e7	0.007389046270066101	0.005783758262511804	0.0040132200188857416
1.06850005e7	0.011878296499716662	0.01026546358048908	0.00599799485637069
1.06950005e7	0.008200185983599628	0.006678501986642996	0.0060613745878772525
1.07050005e7	0.01154775440591245	0.00710631040363843	0.004955467121470532
1.07150005e7	0.016101278269419865	0.006500600895881132	0.0033431661750245823
1.07250005e7	0.011954665424623508	0.003182735600062102	0.004388552502199452
1.07350005e7	0.009027391331231064	0.005997650404995981	0.006863290669634575
1.07450005e7	0.010653284028878322	0.0047543581616481785	0.0017960908610670893
1.07550005e7	0.005519877675840979	0.005932721712538226	0.005259938837920489
1.07650005e7	0.006367214633016901	0.005942733657482441	0.0028092922744462454
1.07750005e7	0.016439909297052153	0.00431392069022731	0.007134561141529782
1.07850005e7	0.009940936694118626	0.004700108144081192	0.007253972215289909
1.07950005e7	0.0052502234137622875	0.005942806076854335	0.0034673815907059874
1.08050005e7	0.008591395781239982	0.007982304289286401	0.005603641725972943
1.08150005e7	0.01108652900688299	0.011111111111111112	0.0071976401179941
1.08250005e7	0.011632963687758208	0.00989345509893455	0.011422773066608683
1.08350005e7	0.012998575498575497	0.014066951566951565	0.007407407407407408
1.08450005e7	0.010617548486346906	0.004642602054832152	0.009746717213339928
1.08550005e7	0.008947044679304367	0.004473522339652183	0.007437230889671758
1.08650005e7	0.009283016178461978	0.009621552277100704	0.00568740645713064
1.08750005e7	0.005216566550742965	0.005796185056381072	0.004552639898830225
1.08850005e7	0.009490789381522728	0.0019611963297611543	0.0038943755690971494
1.08950005e7	0.006606867283950618	0.006558641975308643	0.00466820987654321
1.09050005e7	0.008235294117647058	0.00950980392156863	0.005431372549019608
1.09150005e7	0.01706008583690987	0.014949928469241777	0.008640915593705294
1.09250005e7	0.014083429008802143	0.009337925755836203	0.0075468809797168005
1.09350005e7	0.013151445842182648	0.0058541632630833736	0.007177476447203617
1.09450005e7	0.019037656903765694	0.003812180381218038	0.008572756857275687
1.09550005e7	0.01428357762488782	0.003140891414896799	0.005783228636952836
1.09650005e7	0.010838793173178034	0.001819946614899296	0.005823829167677748
1.09750005e7	0.013144800132691987	0.0029302814175927463	0.005285564217393708
1.09850005e7	0.011887109529458284	0.011911822854883354	0.0066824831949387105
1.09950005e7	0.01174719887955182	0.008858543417366945	0.00638655462184874
1.10050005e7	0.015127103472968135	0.003902613677049768	0.0067454350161117085
1.10150005e7	0.013182568256825683	0.005438043804380438	0.0038403840384038405
1.10250005e7	0.013434579439252333	0.004867601246105919	0.0024143302180685356
1.10350005e7	NaN	NaN	NaN
1.10450005e7	0.013368848300355151	0.0065449010654490105	0.003693556570268899
1.10550005e7	0.014722947490571512	0.012039454598201334	0.00910937046707282
1.10650005e7	0.017148562993835197	0.0079013632022228	0.008266041503863853
1.10750005e7	0.01625530785562633	0.012672505307855625	0.0033704883227176218
1.10850005e7	0.010505394662123795	0.008233957978421351	0.006587166382737081
1.10950005e7	0.018066227588730336	0.008507135016465424	0.004171240395170143
1.11050005e7	0.009169363538295578	0.003236245954692557	0.0021574973031283713
1.11150005e7	0.02507320644216691	0.005002440214738897	0.0013665202537823328
1.11250005e7	0.01461038961038961	0.006854256854256853	0.006998556998556999
1.11350005e7	0.016666666666666666	0.007764390896921019	0.011298527443105756
1.11450005e7	0.01220322886989554	0.0065527065527065526	0.008603988603988606
1.11550005e7	0.012298821967811518	0.004770200763232122	0.0060726729716276745
1.11650005e7	0.015182987141444117	0.005242334322453017	0.006528189910979229
1.11750005e7	0.01605300604766987	0.006759160441124155	0.008253290643898969
1.11850005e7	0.012281332374790316	0.003554597012540938	0.010160555954948478
1.11950005e7	0.01381299332119004	0.0051175297076936415	0.003747072599531616
1.12050005e7	0.023812418936446183	0.0045800907911802856	0.001653696498054475
1.12150005e7	0.020678356358483887	0.0022139567835635847	0.0029047113000354235
1.12250005e7	0.02630340673818934	0.006869941652550348	0.0006775832862789384
1.12350005e7	0.008754208754208752	0.0	0.0013468013468013467
1.12450005e7	0.01732946699806683	0.00980392156862745	0.0029826014913007454
1.12550005e7	0.018292682926829274	0.008468834688346883	0.010523938572719058
1.12650005e7	0.011569052783803326	0.005061460592913955	0.010267534345625452
1.12750005e7	0.017939814814814818	0.011306980056980056	0.013746438746438746
1.12850005e7	0.01564334843147123	0.012120449588995136	0.014175473913772855
1.12950005e7	0.022994467496542183	0.013370216689718764	0.017796219455970493
1.13050005e7	0.016823279781752045	0.009750429423057492	0.008709710013135292
1.13150005e7	0.022489539748953975	0.011738726173872616	0.011064621106462112
1.13250005e7	0.02171717171717172	0.01370851370851371	0.01292929292929293
1.13350005e7	0.012991964338084345	0.007243826617396914	0.010334917003929849
1.13450005e7	0.004298663676291935	0.002920287823567891	0.004065040650406504
1.13550005e7	0.010317144373673037	0.008160828025477707	0.007952937013446567
1.13650005e7	0.010063723966428349	0.007279038441612269	0.010050771940731531
1.13750005e7	0.013393135239519093	0.005637575531053385	0.01125023360119604
1.13850005e7	0.00846822541966427	0.006594724220623502	0.0035371702637889686
1.13950005e7	0.005618401206636501	0.006033182503770739	0.002941176470588236
1.14050005e7	0.007981642222887358	0.008031527486780406	0.006804349995011475
1.14150005e7	0.011521464646464648	0.01002209595959596	0.003803661616161616
1.14250005e7	0.012798929465596133	0.014633514633514635	0.004662004662004662
1.14350005e7	0.018161909077178674	0.0126113880078538	0.0031113124905603386
1.14450005e7	0.016199681436432092	0.008760498117578917	0.0054879814653924115
1.14550005e7	0.010890384720626062	0.012313249055984238	0.007858589175285941
1.14650005e7	0.012980466288594833	0.0104389834068473	0.007284183994959042
1.14750005e7	0.009633521961735381	0.010105092966855295	0.009140393424952842
1.14850005e7	0.009779459111397295	0.00901481004507405	0.006353294698433139
1.14950005e7	0.007438453405829934	0.00921310980214469	0.005165382872677843
1.15050005e7	0.012429886184174697	0.011381582530087676	0.01413712356368785
1.15150005e7	0.009436008676789587	0.010629067245119306	0.008271872740419376
1.15250005e7	0.01395588140716445	0.012380217377323302	0.009042382146761849
1.15350005e7	0.007757792118632432	0.009657192548858072	0.004723328298777976
1.15450005e7	0.014054982817869413	0.010274914089347078	0.007573883161512029
1.15550005e7	0.015332640332640333	0.0183991683991684	0.0106999306999307
1.15650005e7	0.009087490599147655	0.01015292053146152	0.007453831369599732
1.15750005e7	0.007671081677704195	0.008057395143487859	0.007174392935982338
1.15850005e7	NaN	NaN	NaN
1.15950005e7	0.010186757215619692	0.0063869350796345705	0.009653165170991995
1.16050005e7	0.006694293911380301	0.007331845712464137	0.005451067899266816
1.16150005e7	0.01168561631474463	0.008527341635083919	0.008825121819166214
1.16250005e7	0.009476498284255045	0.006703375628441466	0.011315936477535711
1.16350005e7	0.009544787077826727	0.007150609717167848	0.009947008874417415
1.16450005e7	0.010430729668916748	0.009128897460623593	0.011366120218579237
1.16550005e7	0.008935946534504769	0.009161222497559511	0.008860854546819856
1.16650005e7	0.008732157850545758	0.0078085642317380355	0.00510495382031906
1.16750005e7	0.01043095564700503	0.009716506630086877	0.009625057155921355
1.16850005e7	0.010724539773686877	0.008106738726566457	0.010696391375330743
1.16950005e7	0.01211989259017345	0.009942666376369839	0.01303432759997097
1.17050005e7	0.013249391546217654	0.01005811354492624	0.013788307753439626
1.17150005e7	0.01697841244301421	0.015486725663716816	0.016183963529096273
1.17250005e7	0.01589420043678719	0.01007037126910944	0.014737523254873413
1.17350005e7	0.01090297790585975	0.009702209414024976	0.010336215177713737
1.17450005e7	0.01294753433911281	0.010433085641372063	0.010688283419650228
1.17550005e7	0.011345086516487106	0.011361410381978453	0.008344760039177276
1.17650005e7	0.012281378600823045	0.01253858024691358	0.010133744855967079
1.17750005e7	0.015618552446975324	0.011801601056367086	0.014310472889329042
1.17850005e7	0.010822510822510824	0.007485569985569985	0.010533910533910534
1.17950005e7	0.011025138041267075	0.007519616390584132	0.011319383900029064
1.18050005e7	0.01419608677158656	0.0071600737274918475	0.01284559761803488
1.18150005e7	0.01618895966029724	0.0050424628450106155	0.014331210191082801
1.18250005e7	0.011592873984804823	0.0065496463190987675	0.008383547288446423
1.18350005e7	0.006994693680656052	0.00850217076700434	0.005016883743367101
1.18450005e7	0.01305465367965368	0.006155303030303029	0.012270021645021646
1.18550005e7	0.020682523267838673	0.011834999425485465	0.014753533264391588
1.18650005e7	0.011467889908256881	0.010321100917431193	0.007186544342507646
1.18750005e7	0.008515815085158149	0.0024330900243309003	0.006204379562043794
1.18850005e7	NaN	NaN	NaN
1.18950005e7	0.0118673647469459	0.009947643979057593	0.009354275741710296
1.19050005e7	NaN	NaN	NaN
1.19150005e7	NaN	NaN	NaN
1.19250005e7	0.007787075778707576	0.008135750813575081	0.004834960483496047
1.19350005e7	0.016764164229227604	0.010833062506770665	0.0048532120030332585
1.19450005e7	0.023638192510058803	0.008511296812132467	0.01021355617455896
1.19550005e7	0.011466317691780394	0.00735339938929395	0.00994578425873995
1.19650005e7	0.011076631324885783	0.01021463666925265	0.01034393586759762
1.19750005e7	0.009751773049645389	0.006511371973587673	0.008253851797505502
1.19850005e7	0.013936972924988906	0.004216600088770528	0.0049711495783399924
1.19950005e7	0.01590451995342437	0.008044881973113158	0.002117074203450831
1.20050005e7	0.008662657502863689	0.006538755250095456	0.0048491790759832
1.20150005e7	0.013854930725346375	0.00493525310151227	0.01256904826586978
1.20250005e7	0.010100312902632065	0.006073992269464384	0.01060187741579238
1.20350005e7	0.009637528787423653	0.010063082006608591	0.00815059577450686
1.20450005e7	0.010098219766728053	0.012829957028852056	0.00736648250460405
1.20550005e7	0.012394669802077209	0.011708798745835783	0.011052322163433275
1.20650005e7	0.01252211787123996	0.009867973322444537	0.006941608819926501
1.20750005e7	0.00807596734114306	0.008342208022719205	0.007738729144479943
1.20850005e7	0.011206975257920205	0.005477951246233907	0.0076508719072400245
1.20950005e7	0.01355440286525874	0.008398172162529331	0.009497344695566259
1.21050005e7	0.010200841470191315	0.006350718425021831	0.008097165991902834
1.21150005e7	0.010295489127767144	0.008074412212241693	0.007077995386050164
1.21250005e7	0.011301955535727564	0.005167670458770169	0.0033162316900884827
1.21350005e7	0.01463460104399702	0.0036664180959482973	0.0009197116579666916
1.21450005e7	0.013472222222222226	0.003993055555555555	0.004069444444444444
1.21550005e7	0.013780593458956028	0.006660168940870695	0.004949101147931557
1.21650005e7	0.008410695866063635	0.004681425057525986	0.007188764579861936
1.21750005e7	0.007777777777777777	0.004740740740740741	0.006192592592592592
1.21850005e7	0.015683435878875624	0.012003860538062494	0.012908674146459163
1.21950005e7	0.01013847675568744	0.004154302670623145	0.009455984174085063
1.22050005e7	0.009697321823815844	0.0052567507746790615	0.00890880920761399
1.22150005e7	0.014272408503177734	0.005698005698005698	0.009916721455182994
1.22250005e7	0.017261001517450678	0.010622154779969651	0.01375821952453212
1.22350005e7	0.004624221183800624	0.0025311526479750777	0.00450739875389408
1.22450005e7	0.012306470821754666	0.009461426491994178	0.012438798464999339
1.22550005e7	0.007863107781159761	0.0009365488176071177	0.008428939358464059
1.22650005e7	0.009329228472805297	0.003638399104394067	0.007911185744938895
1.22750005e7	0.01016260162601626	0.006282335550628233	0.012256713476225669
1.22850005e7	0.010386473429951694	0.009385783298826776	0.007122153209109733
1.22950005e7	0.011686325906509394	0.006261831949905344	0.008679190330566475
1.23050005e7	0.010055248618784532	0.007771639042357275	0.0033001841620626153
1.23150005e7	0.016297518064718818	0.0060215729395748235	0.0025552413865326208
1.23250005e7	0.008548404660786234	0.0028040945224872046	0.002863987803550038
1.23350005e7	0.012973786751682608	0.011424017003188097	0.011370882040382568
1.23450005e7	0.008414378337147218	0.006388253241800152	0.008485888634630052
1.23550005e7	0.01228550053770982	0.01243746200963202	0.008406976200495629
1.23650005e7	0.007425135002454589	0.007241040746195385	0.007167403043691703
1.23750005e7	0.010850694444444446	0.006805555555555555	0.011722222222222222
1.23850005e7	0.01096053652588405	0.01055869637512471	0.008036803015186786
1.23950005e7	0.011553724053724056	0.012545787545787545	0.00551892551892552
1.24050005e7	0.011643287806078503	0.01039744062999877	0.004811123415774579
1.24150005e7	0.013224580297751027	0.01016260162601626	0.0061239573434695395
1.24250005e7	0.010618574077195351	0.005955390752289454	0.011472554637901004
1.24350005e7	0.01060816279338652	0.011446409989594173	0.009850849809226497
1.24450005e7	0.010136077184763814	0.009620210808097709	0.0092354023757738
1.24550005e7	0.008430071862907684	0.009858116823290953	0.007223143541551502
1.24650005e7	0.010142495436613082	0.00921509745039157	0.007619384089972326
1.24750005e7	0.014156285390713478	0.013527117151126209	0.00999119164464578
1.24850005e7	0.013646864686468653	0.008415841584158415	0.011735973597359737
1.24950005e7	0.013330898466033603	0.00931336742147553	0.012710007304601896
1.25050005e7	0.013959630258441803	0.008205998868138087	0.014336917562724014
1.25150005e7	0.013551119177253478	0.004234724742891711	0.013381730187537811
1.25250005e7	0.01588164251207729	0.009057971014492754	0.009565217391304347
1.25350005e7	0.014543812104787715	0.003252032520325203	0.00935862691960253
1.25450005e7	0.01683367494116754	0.006073028163668109	0.010931450694602596
1.25550005e7	0.014974393230906257	0.018537074148296594	0.012669784012469383
1.25650005e7	0.01093013287612516	0.012894699242748964	0.010287183883411913
1.25750005e7	0.014885752688172042	0.01196236559139785	0.015053763440860218
1.25850005e7	0.010659332758124822	0.014416163359217716	0.008599367270635604
1.25950005e7	0.01282935049019608	0.010531556372549022	0.012806372549019607
1.26050005e7	0.011100911192710457	0.011287909696722427	0.007928736570107441
1.26150005e7	0.011134976260456703	0.009646544577586855	0.010746853568467859
1.26250005e7	0.018050541516245484	0.010930605695948656	0.008543922984356198
1.26350005e7	0.01909959072305593	0.012761482492041837	0.00836743974533879
1.26450005e7	0.020415366324862533	0.020025263783623123	0.00364095705156784
1.26550005e7	0.011414782278618295	0.011197874301827448	0.005151564448782604
1.26650005e7	0.01551499348109518	0.015601912212081704	0.013142112125162971
1.26750005e7	0.012310255460940394	0.012587930396149574	0.01177341725286931
1.26850005e7	0.011416496482868162	0.010749943272067165	0.011719990923530748
1.26950005e7	0.008856033452807647	0.0064516129032258064	0.009127837514934288
1.27050005e7	0.005523448317380049	0.004755884654746855	0.005406056227800854
1.27150005e7	0.008866481223922112	0.007958584453716581	0.0071395456652758454
1.27250005e7	0.01579854461891995	0.010819609345078515	0.010225967062428187
1.27350005e7	0.012164918414918414	0.00810994560994561	0.010101010101010104
1.27450005e7	0.011799936538156433	0.00967793114389973	0.010312549579565285
1.27550005e7	0.007881789344209229	0.008642454845601088	0.00682333139120865
1.27650005e7	0.015550807217473884	0.01258309591642925	0.010921177587844255
1.27750005e7	0.012115839243498822	0.014184397163120569	0.00816916206987129
1.27850005e7	0.014117970468111847	0.005458686773484134	0.0128966383914546
1.27950005e7	0.014191729323308271	0.010902255639097745	0.007606516290726816
1.28050005e7	0.021518860353130012	0.010299625468164793	0.006581059390048153
1.28150005e7	0.012618296529968452	0.006694707325622152	0.011384507535927095
1.28250005e7	0.01363263632636326	0.007339073390733908	0.013152931529315293
1.28350005e7	0.01393913598638008	0.007235582038731645	0.009463006313400014
1.28450005e7	0.018069940973382336	0.010023387905111928	0.008397371644949326
1.28550005e7	0.016007965686274505	0.008310355392156863	0.011228553921568626
1.28650005e7	0.01915367483296214	0.01544172234595397	0.01766889383815887
1.28750005e7	0.013023163336315735	0.006710408589322994	0.013679292176160653
1.28850005e7	0.017247639796659404	0.01003499042714729	0.016953852247969893
1.28950005e7	0.01627418331747542	0.006501744370440849	0.01784015223596575
1.29050005e7	0.01719437775110044	0.00312625050020008	0.012484993997599041
1.29150005e7	0.015741454638910305	0.0020560267283474686	0.013338473400154203
1.29250005e7	0.013066541851938528	0.006123722599266713	0.008581012559482017
1.29350005e7	0.010381593714927048	0.004676393565282455	0.0049756827534605304
1.29450005e7	0.01629410757108599	0.00933538883179171	0.006320657759506681
1.29550005e7	0.011988820241247424	0.01848582916544082	0.0028832009414533686
1.29650005e7	0.015389553348199204	0.018616122710993988	0.011392661666328806
1.29750005e7	0.027991733984595146	0.008046840753960798	0.010683198697476361
1.29850005e7	0.020328511151295962	0.009734779987944543	0.003291139240506329
1.29950005e7	0.0174551826391697	0.010277665453565172	0.002736217819113088
1.30050005e7	0.015754246385047674	0.00978720717307571	0.005354549472753679
1.30150005e7	0.01937448812448812	0.006603194103194103	0.001371826371826372
1.30250005e7	0.017907437009971838	0.0074598462358224866	0.0016137626550962929
1.30350005e7	0.021561370287484935	0.006512882309060653	0.002295288919492741
1.30450005e7	0.015383394549494394	0.004058404752187911	0.002031469641318641
1.30550005e7	0.014281384070136169	0.008300690169744452	0.002387614251072561
1.30650005e7	0.009377941921934972	0.007929611123180535	0.004620175248026649
1.30750005e7	0.010987299305056314	0.009130122214234362	0.003642463455547568
1.30850005e7	0.018238095238095237	0.007238095238095238	0.0017523809523809523
1.30950005e7	0.007972053027588678	0.0073450376209244	0.0005732712289501971
1.31050005e7	0.015581734883955095	0.010421386497507928	0.005890348889895786
1.31150005e7	0.01500053573341905	0.009161041465766634	0.011786135219114972
1.31250005e7	0.008498327456830303	0.0043395714673176026	0.007268782207756984
1.31350005e7	0.01411321335179203	0.007152745731425935	0.003199507768035687
1.31450005e7	0.02008149010477299	0.0066614926917604456	0.003958090803259604
1.31550005e7	0.007396449704142014	0.0029585798816568047	0.0
1.31650005e7	0.01094040968342644	0.005121042830540038	0.0037243947858473002
1.31750005e7	NaN	NaN	NaN
1.31850005e7	0.026345291479820624	0.007100149476831091	0.0040358744394618845
1.31950005e7	0.019090909090909092	0.0030303030303030307	0.005333333333333332
1.32050005e7	NaN	NaN	NaN
1.32150005e7	0.025688298918387416	0.008112094395280236	0.004031465093411996
1.32250005e7	0.01752295197740113	0.004502118644067797	0.0013771186440677964
1.32350005e7	0.012345679012345678	0.005291005291005291	0.001763668430335097
1.32450005e7	0.04144385026737967	0.01218062982768865	0.0033273915626856805
1.32550005e7	0.010421696442942217	0.004909061644938033	0.0030581039755351682
1.32650005e7	0.015234711455641687	0.006782945736434109	0.002153316106804479
1.32750005e7	0.02205358415277184	0.006840530141085935	0.0020521590423257805
1.32850005e7	0.01577060931899642	0.005017921146953405	0.0017682198327359617
1.32950005e7	0.021624472573839666	0.0038677918424753865	0.009845288326300987
1.33050005e7	0.01639344262295082	0.0034773969200198713	0.003725782414307003
1.33150005e7	NaN	NaN	NaN
1.33250005e7	NaN	NaN	NaN
1.33350005e7	0.005765199161425576	0.003144654088050315	0.0020964360587002098
1.33450005e7	0.012052730696798497	0.008286252354048965	0.004896421845574388
1.33550005e7	0.022631894484412468	0.01588729016786571	0.01091127098321343
1.33650005e7	NaN	NaN	NaN
1.33750005e7	NaN	NaN	NaN
1.33850005e7	0.010584137191854233	0.0024115755627009644	0.008252947481243299
1.33950005e7	0.013367463026166098	0.0017064846416382253	0.01501706484641638
1.34050005e7	0.03180166147455866	0.008826583592938734	0.007684319833852544
1.34150005e7	0.012615859938208034	0.008753861997940269	0.005835907998626844
1.34250005e7	0.012228260869565216	0.004076086956521739	0.005978260869565217
1.34350005e7	0.012551440329218106	0.0012345679012345679	0.005432098765432098
1.34450005e7	0.015841052490267148	0.006376694858370251	0.0076520338300443
1.34550005e7	0.016323024054982815	0.003436426116838488	0.006872852233676976
1.34650005e7	0.010994502748625684	0.00399800099950025	0.008095952023988006
1.34750005e7	0.012895991028875805	0.0058873002523128675	0.005606952621250351
1.34850005e7	0.005208333333333332	0.0	0.0034722222222222225
1.34950005e7	0.02083333333333333	0.0017123287671232876	0.010730593607305935
1.35050005e7	0.009998086490623807	0.003827018752391887	0.004745503252965939
1.35150005e7	0.014262648008611411	0.004843918191603875	0.009448630546585336
1.35250005e7	0.019111111111111106	0.004592592592592593	0.009540740740740739
1.35350005e7	0.007575757575757577	0.0	0.0030303030303030303
1.35450005e7	0.015894891583976476	0.004777655273796398	0.008618155090040427
1.35550005e7	0.019383697813121277	0.01756129887342611	0.007488402915838303
1.35650005e7	0.013896081477645436	0.00673226307612636	0.006387018815812186
1.35750005e7	0.01723101582849128	0.00687904895478528	0.0013624524143458223
1.35850005e7	0.01165980795610425	0.00411522633744856	0.0021947873799725657
1.35950005e7	0.01913265306122449	0.011054421768707481	0.006870748299319727
1.36050005e7	0.02144120247568523	0.008399646330680815	0.015738284703801945
1.36150005e7	0.0024154589371980675	0.0	0.004830917874396135
1.36250005e7	0.020924149956408015	0.0052310374891020054	0.0018018018018018014
1.36350005e7	0.019672968829841597	0.003917560892522568	0.005109862033725089
1.36450005e7	0.018760907504363003	0.004363001745200698	0.004712041884816753
1.36550005e7	0.03598061148396719	0.002609992542878449	0.014466815809097693
1.36650005e7	0.01538461538461538	0.0019230769230769232	0.008461538461538461
1.36750005e7	0.012820512820512822	0.006410256410256411	0.008974358974358975
1.36850005e7	0.032679738562091505	0.021241830065359475	0.0303921568627451
1.36950005e7	0.005050505050505049	0.0	0.0047138047138047135
1.37050005e7	NaN	NaN	NaN
1.37150005e7	NaN	NaN	NaN
1.37250005e7	NaN	NaN	NaN
1.37350005e7	0.0	0.0	0.0
1.37450005e7	0.005192878338278932	0.004451038575667656	0.004451038575667656
1.37550005e7	0.019239226033421285	0.008575197889182058	0.006948109058927002
1.37650005e7	0.0060109289617486334	0.0032786885245901644	0.004371584699453552
1.37750005e7	NaN	NaN	NaN
1.37850005e7	0.010959470636889996	0.0024813895781637713	0.0049627791563275426
1.37950005e7	0.01398086828550405	0.0051508462104488595	0.007799852832965414
1.38050005e7	0.012943050577459175	0.005177220230983672	0.006451612903225807
1.38150005e7	0.020833333333333332	0.0	0.03333333333333333
1.38250005e7	NaN	NaN	NaN
1.38350005e7	NaN	NaN	NaN
1.38450005e7	NaN	NaN	NaN
1.38550005e7	NaN	NaN	NaN
1.38650005e7	0.009157509157509156	0.007326007326007327	0.009523809523809523
1.38750005e7	NaN	NaN	NaN
1.38850005e7	NaN	NaN	NaN
1.38950005e7	NaN	NaN	NaN
1.39050005e7	0.0	0.0	0.0
1.39150005e7	0.017628205128205125	0.019230769230769232	0.01923076923076923
1.39250005e7	NaN	NaN	NaN
1.39350005e7	0.0	0.0	0.0
1.39450005e7	0.003436426116838488	0.0	0.00549828178694158
1.39550005e7	NaN	NaN	NaN
1.39650005e7	NaN	NaN	NaN
1.39750005e7	NaN	NaN	NaN
1.39850005e7	NaN	NaN	NaN
1.39950005e7	0.013003663003663004	0.0032967032967032967	0.0007326007326007325
1.40050005e7	0.024107142857142865	0.004166666666666667	0.002142857142857143
1.40150005e7	0.020483348069554964	0.00618921308576481	0.0026525198938992037
1.40250005e7	NaN	NaN	NaN
1.40350005e7	0.01548672566371682	0.01032448377581121	0.005309734513274336
1.40450005e7	0.01787252368647718	0.011627906976744186	0.0036175710594315244
1.40550005e7	0.02640845070422534	0.012910798122065727	0.0
1.40650005e7	NaN	NaN	NaN
1.40750005e7	0.014925373134328351	0.0	0.0
1.40850005e7	0.006707317073170733	0.0012195121951219512	0.004390243902439025
1.40950005e7	0.0064432989690721655	0.006872852233676975	0.006786941580756014
1.41050005e7	0.007882882882882884	0.005255255255255256	0.0
1.41150005e7	0.00675675675675676	0.004204204204204204	0.004084084084084083
1.41250005e7	0.013254113345521021	0.007312614259597806	0.012309567336989643
1.41350005e7	NaN	NaN	NaN
1.41450005e7	NaN	NaN	NaN
1.41550005e7	0.012662337662337665	0.014502164502164502	0.008484848484848486
1.41650005e7	0.010304219823356232	0.012757605495583905	0.007131174353941771
1.41750005e7	0.003086419753086419	0.005349794238683127	0.0
1.41850005e7	0.009908536585365854	0.005589430894308942	0.0023712737127371273
1.41950005e7	0.02601626016260164	0.005691056910569106	0.0008130081300813008
1.42050005e7	0.001851851851851852	0.0	0.003703703703703704
1.42150005e7	0.012859304084720122	0.014624306606152293	0.013313161875945535
1.42250005e7	0.020833333333333332	0.0	0.03333333333333333
1.42350005e7	0.004257130693912303	0.0034057045551298426	0.002639421030225628
1.42450005e7	NaN	NaN	NaN
1.42550005e7	0.0	0.0	0.0
1.42650005e7	NaN	NaN	NaN
1.42750005e7	NaN	NaN	NaN
1.42850005e7	0.015708556149732617	0.018270944741532975	0.014527629233511585
1.42950005e7	NaN	NaN	NaN
1.43050005e7	NaN	NaN	NaN
1.43150005e7	NaN	NaN	NaN
1.43250005e7	NaN	NaN	NaN
1.43350005e7	0.0034632034632034636	0.0	0.001731601731601732
1.43450005e7	0.019595176571920756	0.018949181739879414	0.01584840654608096
1.43550005e7	0.010025062656641603	0.012531328320802004	0.009523809523809523
1.43650005e7	0.00228310502283105	0.003424657534246575	0.00228310502283105
1.43750005e7	NaN	NaN	NaN
1.43850005e7	NaN	NaN	NaN
1.43950005e7	NaN	NaN	NaN
1.44050005e7	0.005605381165919282	0.002242152466367713	0.007772795216741404
1.44150005e7	0.0040091638029782365	0.0	0.006185567010309279
1.44250005e7	0.004545454545454546	0.003896103896103896	0.004502164502164503
1.44350005e7	NaN	NaN	NaN
1.44450005e7	0.007575757575757577	0.011363636363636362	0.007575757575757577
1.44550005e7	0.013157894736842105	0.0	0.015789473684210527
