# Supplementary material for: Admixture of evolutionary rates across a butterfly hybrid zone
Source: eLife. 2022 Jun 15;11:e78135. doi: 10.7554/eLife.78135 (PMC9246367; doi:10.7554/eLife.78135)
Supplement: Figure 2—source data 2. [file elife-78135-fig2-data2.zip › Dxy_Pi_10kbWindows_10kbIncrements/Chromosome15.csv]

Position	Dxy	Pi_XY	Pi_KM
5000.5	0.013506625891946991	0.0030581039755351682	0.01651376146788991
15000.5	0.0	0.0	0.0
25000.5	0.0060975609756097554	0.0	0.012195121951219513
35000.5	0.008064516129032256	0.01075268817204301	0.008602150537634409
45000.5	0.013108614232209737	0.011235955056179775	0.017228464419475654
55000.5	0.005363036303630363	0.0049504950495049506	0.006270627062706271
65000.5	0.0029239766081871343	0.001949317738791423	0.004678362573099415
75000.5	0.002873563218390805	0.0	0.004597701149425288
85000.5	0.023861967694566815	0.016152716593245228	0.01086637298091043
95000.5	NaN	NaN	NaN
105000.5	NaN	NaN	NaN
115000.5	0.010297482837528606	0.006102212051868803	0.009305873379099926
125000.5	0.006701182345597413	0.007123448630388485	0.005551883674818241
135000.5	0.010851108988644803	0.01002865329512894	0.00919027910431922
145000.5	0.007361111111111111	0.007777777777777778	0.006500000000000001
155000.5	0.006550128109761137	0.005992230762872965	0.0047276634432597735
165000.5	0.007133592736705576	0.005447470817120623	0.0048767833981841775
175000.5	0.0074103656372027015	0.00843095491657792	0.0034433794817181405
185000.5	0.008409014463504874	0.006306760847628659	0.006491759165825766
195000.5	0.01234567901234568	0.01455026455026455	0.00855379188712522
205000.5	0.010633817645820172	0.0078437565803327	0.010002105706464516
215000.5	0.011290047716428081	0.011162235855487389	0.010122699386503068
225000.5	0.010539215686274509	0.0074106113033448676	0.009896193771626297
235000.5	0.010162023877202955	0.008859200303202577	0.009702482471101004
245000.5	0.014174611138986451	0.014049172102358254	0.014768355912359926
255000.5	0.008123613923440362	0.005929997107318484	0.007328126506604957
265000.5	0.009018505504802063	0.00901850550480206	0.00939330053876786
275000.5	0.012182592103331865	0.010714809922207543	0.012857771906649053
285000.5	0.012030871670702178	0.008777239709443102	0.01129943502824859
295000.5	0.004339171974522293	0.0033704883227176218	0.004299363057324841
305000.5	0.010034102833158448	0.007345225603357818	0.010458202168590417
315000.5	0.009885535900104058	0.00693721817551162	0.011654526534859523
325000.5	0.0034655371582595304	0.0038505968425105886	0.003106148119625208
335000.5	0.00880849919311458	0.008741258741258742	0.008176438945669714
345000.5	0.007532956685499058	0.00937853107344633	0.005800376647834274
355000.5	0.005730908584169453	0.00613154960981048	0.004598662207357859
365000.5	0.009476720230737536	0.010644142288147232	0.008680126356269741
375000.5	0.00915393781822121	0.009587260318492039	0.009013108005633192
385000.5	0.01496198184939907	0.014103507480990924	0.012263919548687758
395000.5	0.009090161237249093	0.008966765383349786	0.009114840408028957
405000.5	0.0075122292103424184	0.0071877807726864335	0.006329240291504442
415000.5	0.010893534444738466	0.005865749316397636	0.010673017553144572
425000.5	0.0075957727873183604	0.009291061206516953	0.0062351387054161165
435000.5	0.006870812892335285	0.007253257371947038	0.006688822071002796
445000.5	0.009650914041229093	0.010404511863088292	0.009101516919486581
455000.5	0.01200634503883601	0.013784049885132916	0.007942238267148013
465000.5	0.009962546816479399	0.010861423220973785	0.007176029962546815
475000.5	0.010778128286014722	0.011987381703470032	0.010851735015772869
485000.5	0.01526806526806527	0.015695415695415698	0.013581973581973583
495000.5	0.007795813754805641	0.006549907446959988	0.009682471878114766
505000.5	0.007485875706214691	0.006967984934086628	0.006214689265536724
515000.5	0.012524907486478795	0.011813265015656134	0.012354113293481354
525000.5	0.010487770193401592	0.0100967007963595	0.00813424345847554
535000.5	0.010508040935672513	0.010416666666666666	0.01198830409356725
545000.5	0.014415584415584416	0.013593073593073593	0.011740259740259742
555000.5	0.013305628463108775	0.012248468941382326	0.008398950131233596
565000.5	0.009660883280757098	0.009989484752891692	0.006046267087276552
575000.5	0.010108563199291015	0.01030242605516783	0.007244931871053506
585000.5	0.007274426054458087	0.007741591030432461	0.006371240434240966
595000.5	0.0059559409888357276	0.005731658692185009	0.0031698564593301433
605000.5	0.00275330396475771	0.0011013215859030838	0.0035242290748898684
615000.5	0.006628787878787879	0.005681818181818181	0.0060606060606060615
625000.5	0.004505686789151356	0.0029746281714785653	0.0020647419072615924
635000.5	0.0003013863773357444	0.0	0.0006027727546714888
645000.5	NaN	NaN	NaN
655000.5	0.0036231884057971015	0.007246376811594203	0.0
665000.5	0.024774774774774775	0.0045045045045045045	0.02702702702702702
675000.5	0.01388888888888889	0.008730158730158732	0.012698412698412698
685000.5	NaN	NaN	NaN
695000.5	0.011538461538461537	0.0019230769230769232	0.015128205128205126
705000.5	0.033898305084745776	0.0	0.0
715000.5	NaN	NaN	NaN
725000.5	0.0069033530571992125	0.005917159763313609	0.008284023668639055
735000.5	0.006706908115358821	0.004024144869215292	0.004426559356136821
745000.5	0.007259347653142404	0.00954653937947494	0.0042163882259347646
755000.5	0.007777777777777776	0.0	0.011111111111111108
765000.5	NaN	NaN	NaN
775000.5	NaN	NaN	NaN
785000.5	0.010309278350515465	0.0	0.012371134020618558
795000.5	0.0058823529411764705	0.011764705882352941	0.0
805000.5	0.011111111111111115	0.011352657004830917	0.005797101449275362
815000.5	0.014254385964912283	0.0021929824561403508	0.008187134502923975
825000.5	NaN	NaN	NaN
835000.5	0.0	0.0	0.0
845000.5	0.006960263224500127	0.00442925841559099	0.007896735003796508
855000.5	0.010400210637177462	0.007635597682991049	0.010847814639283831
865000.5	0.01288056206088993	0.012295081967213115	0.01217798594847775
875000.5	0.00805047867711053	0.007832898172323759	0.005802146794313896
885000.5	0.011814574314574314	0.00955988455988456	0.01103896103896104
895000.5	0.012592898431048721	0.01211120286264795	0.009413707679603634
905000.5	0.00960144927536232	0.010628019323671497	0.007294685990338164
915000.5	0.008103727714748784	0.00864397622906537	0.007347379794705565
925000.5	NaN	NaN	NaN
935000.5	NaN	NaN	NaN
945000.5	0.004571026722925457	0.004922644163150493	0.0042194092827004225
955000.5	0.01446249033255994	0.011446249033255994	0.014508894044856923
965000.5	0.01649928263988522	0.014885222381635579	0.016762314681970352
975000.5	0.012741172187841281	0.011649071714597744	0.010338551146705498
985000.5	0.00892546151166841	0.00770637408568443	0.005921281783350749
995000.5	0.007696599711172379	0.006728370749638966	0.0071944335040042
1.0050005e6	0.014968722073279714	0.013404825737265416	0.015251712838844208
1.0150005e6	0.015438086000646624	0.016488845780795344	0.01079857743291303
1.0250005e6	0.006628787878787877	0.00946969696969697	0.004924242424242425
1.0350005e6	0.03062248995983936	0.03614457831325301	0.03333333333333333
1.0450005e6	NaN	NaN	NaN
1.0550005e6	NaN	NaN	NaN
1.0650005e6	NaN	NaN	NaN
1.0750005e6	NaN	NaN	NaN
1.0850005e6	0.00432900432900433	0.0	0.006926406926406928
1.0950005e6	NaN	NaN	NaN
1.1050005e6	NaN	NaN	NaN
1.1150005e6	NaN	NaN	NaN
1.1250005e6	NaN	NaN	NaN
1.1350005e6	0.0076219512195121976	0.011178861788617886	0.004065040650406504
1.1450005e6	0.0058997050147492625	0.008849557522123894	0.0029498525073746312
1.1550005e6	NaN	NaN	NaN
1.1650005e6	0.005952380952380952	0.0	0.011904761904761902
1.1750005e6	0.0051599587203302365	0.003095975232198143	0.007223942208462332
1.1850005e6	0.011045029736618521	0.007174549230623997	0.009874445388464081
1.1950005e6	0.013967097272827647	0.011096389532957935	0.011946560671303962
1.2050005e6	0.013171554632753699	0.010641058915131068	0.010156587940133228
1.2150005e6	0.011714727085478887	0.012701682114658427	0.007655338139375214
1.2250005e6	0.01103286384976526	0.011971830985915496	0.010328638497652583
1.2350005e6	0.008814102564102566	0.008012820512820512	0.006766381766381766
1.2450005e6	0.010304038443766749	0.006006838554662231	0.008557434617872655
1.2550005e6	0.007914847161572052	0.007914847161572052	0.007059679767103348
1.2650005e6	0.008975317875841436	0.009224632261281477	0.005036150585888807
1.2750005e6	0.009350393700787404	0.0018044619422572176	0.007480314960629921
1.2850005e6	0.013070127997115558	0.013701099693528033	0.0073192716783847134
1.2950005e6	0.0064432989690721655	0.009450171821305841	0.002577319587628866
1.3050005e6	0.019101876675603226	0.010053619302949063	0.0032171581769437
1.3150005e6	0.012211486849168009	0.0077831454643048845	0.0018250134192163178
1.3250005e6	0.009626519976838449	0.006562439683458792	0.00965064659332175
1.3350005e6	0.013103537309579133	0.008563559686720028	0.013202513125053793
1.3450005e6	0.010915695583369299	0.009099410156811968	0.010804200834412313
1.3550005e6	0.008293629786483148	0.006970178224810305	0.0073407446620787
1.3650005e6	0.011722797927461141	0.009887737478411053	0.009447322970639034
1.3750005e6	0.0056389383532604075	0.003603832782158908	0.00473162045281099
1.3850005e6	0.007618767945706082	0.004567997911772383	0.006029757243539546
1.3950005e6	0.011309115832762166	0.0075394105551747775	0.007859264336303403
1.4050005e6	0.014338962422029512	0.016050509660733302	0.012992545260915866
1.4150005e6	0.011898395721925132	0.00819964349376114	0.013333333333333336
1.4250005e6	0.014522120905099628	0.015535292131036813	0.013171225937183386
1.4350005e6	0.010939185544768068	0.008967098166127292	0.01000539374325782
1.4450005e6	0.007564665690580771	0.009760858955588092	0.005954123962908736
1.4550005e6	0.01532648987738808	0.010906757912745937	0.0045337895637296835
1.4650005e6	0.007825719120135364	0.005922165820642978	0.0060671984529852546
1.4750005e6	0.014388746072550697	0.01199657240788346	0.01062553556126821
1.4850005e6	0.005223467552234676	0.006641760066417601	0.0021862460218624604
1.4950005e6	0.010894034410676956	0.011497025245216272	0.0043415340086830675
1.5050005e6	0.011993190962550292	0.012689569792633857	0.0027855153203342614
1.5150005e6	0.010565902578796561	0.00943170964660936	0.0076886341929321865
1.5250005e6	0.009156050955414016	0.010084925690021231	0.0061836518046709124
1.5350005e6	0.011705519027694759	0.012153815501095837	0.004622434747957761
1.5450005e6	0.007810622446527277	0.009312665224705599	0.005383321316991108
1.5550005e6	0.007641549595572584	0.004384844614729671	0.00626649638143891
1.5650005e6	0.008639308855291577	0.008135349172066235	0.002419006479481642
1.5750005e6	0.01240148354195642	0.011126564673157162	0.007015917168907435
1.5850005e6	0.009733893557422968	0.009056956115779646	0.003155929038281979
1.5950005e6	0.027202072538860107	0.008347725964306276	0.0031088082901554403
1.6050005e6	0.003856041131105397	0.0	0.0015424164524421593
1.6150005e6	0.02422650321074139	0.0017513134851138354	0.0025685931115002917
1.6250005e6	0.009292633476008108	0.007133738830066832	0.004730795224149584
1.6350005e6	0.009089446589446592	0.00925032175032175	0.006692406692406692
1.6450005e6	0.00866788321167883	0.012621654501216543	0.0027372262773722633
1.6550005e6	0.012711614463516782	0.009054444641066478	0.006842446764584439
1.6650005e6	0.007381507381507381	0.007818570318570318	0.005555555555555556
1.6750005e6	0.010138584974471189	0.007804522246535376	0.010269876002917577
1.6850005e6	0.0065120711562897055	0.008259212198221092	0.004320203303684879
1.6950005e6	0.0016762452107279696	0.0011174968071519795	0.0018518518518518517
1.7050005e6	0.010649296939619522	0.010390818858560793	0.011538461538461537
1.7150005e6	0.0145631067961165	0.016181229773462782	0.014239482200647245
1.7250005e6	0.015126144228622462	0.011944630497878991	0.01134181736994865
1.7350005e6	0.007983193277310924	0.008123249299719889	0.005378151260504201
1.7450005e6	0.010161881129623065	0.011048091693252984	0.008791208791208791
1.7550005e6	0.009140245644101685	0.011211082547843471	0.008283347614967154
1.7650005e6	0.011767715528268101	0.015413149143003327	0.005832693783576362
1.7750005e6	0.003403886619631142	0.0038989974006683995	0.003317242232949623
1.7850005e6	0.010166093928980524	0.011741122565864834	0.010309278350515462
1.7950005e6	0.010119442601194425	0.01139128511391285	0.007078080070780801
1.8050005e6	0.006177673366396938	0.0073087966588358125	0.004350474201687983
1.8150005e6	0.01050494350282486	0.010769774011299436	0.008333333333333333
1.8250005e6	0.012290653700702321	0.011291193949216639	0.011647757968665589
1.8350005e6	0.01082184788157223	0.012149055640632976	0.007636549259826443
1.8450005e6	0.01305672059117236	0.015478330337527461	0.012842021170361491
1.8550005e6	0.00839257503949447	0.008195102685624013	0.007938388625592416
1.8650005e6	0.013204572329523058	0.011496518197345948	0.008619103928524505
1.8750005e6	0.012230611923863455	0.011483404121440931	0.01019348749410099
1.8850005e6	0.007427497695525775	0.0071970502729915625	0.0062965326526271004
1.8950005e6	0.010040490260450867	0.009958415408185598	0.007725979426570365
1.9050005e6	0.011576731725985457	0.011289705319556066	0.010639112131649447
1.9150005e6	0.003408521303258146	0.0033583959899749372	0.0035087719298245615
1.9250005e6	0.0042985807860262005	0.00363901018922853	0.004330422125181951
1.9350005e6	0.006496751624187906	0.008620689655172414	0.004497751124437782
1.9450005e6	0.010272846811308347	0.01232741617357002	0.00802103879026956
1.9550005e6	0.019091847265221878	0.020123839009287926	0.016924664602683177
1.9650005e6	0.005657679738562093	0.005351307189542483	0.005392156862745098
1.9750005e6	0.015035188739603321	0.014075495841330775	0.015227127319257837
1.9850005e6	0.0058479532163742695	0.007017543859649123	0.0035087719298245615
1.9950005e6	0.01364522417153996	0.01364522417153996	0.010851202079272254
2.0050005e6	0.00757251035862266	0.007501071581654522	0.006400914416345192
2.0150005e6	0.012287887653598591	0.00994733762434172	0.01357519016968988
2.0250005e6	0.013409961685823755	0.013888888888888888	0.013793103448275862
2.0350005e6	0.004282522343594836	0.004675604104601125	0.004170804369414101
2.0450005e6	0.0009934548854604955	0.001402524544179523	0.0007012622720897616
2.0550005e6	NaN	NaN	NaN
2.0650005e6	NaN	NaN	NaN
2.0750005e6	0.011235955056179775	0.011235955056179775	0.0149812734082397
2.0850005e6	NaN	NaN	NaN
2.0950005e6	0.007425274309496785	0.0056753688989784334	0.008664396519107076
2.1050005e6	0.0	0.0	0.0
2.1150005e6	0.004052149400986611	0.004228329809725159	0.00415785764622974
2.1250005e6	NaN	NaN	NaN
2.1350005e6	0.012075958702064899	0.012168141592920354	0.012020648967551624
2.1450005e6	0.010820499203398832	0.011240927597804921	0.009895556735705436
2.1550005e6	0.014021887824897399	0.011513907888736888	0.013588691290469678
2.1650005e6	0.013443446653837928	0.011759675005345305	0.01212315586914689
2.1750005e6	0.012779122948614476	0.009012644605864943	0.011783696529459242
2.1850005e6	0.01305916305916306	0.009451659451659452	0.012496392496392499
2.1950005e6	0.015582191780821916	0.012899543378995433	0.013059360730593605
2.2050005e6	0.02092467118373854	0.013285505513484787	0.019317125016606883
2.2150005e6	0.019101425881086896	0.014124293785310734	0.005595910680656444
2.2250005e6	0.009352217043145691	0.007290546193378749	0.004804589458587307
2.2350005e6	0.010844177510844176	0.011678345011678345	0.008408408408408407
2.2450005e6	0.014157765910102356	0.011626613262127281	0.013417890520694259
2.2550005e6	0.00932017543859649	0.007868937048503612	0.010371517027863776
2.2650005e6	0.006445419637959408	0.00457121960138965	0.005119765953556409
2.2750005e6	0.0044599972553863035	0.003293536434746809	0.0031288596130094686
2.2850005e6	0.0057492581602373895	0.0033382789317507413	0.004451038575667656
2.2950005e6	0.007280219780219781	0.0039377289377289385	0.0065934065934065925
2.3050005e6	0.012596293982927336	0.010930668332292316	0.010576722881532375
2.3150005e6	0.013813268804194395	0.008771929824561403	0.011090945755192578
2.3250005e6	0.008559322033898305	0.00751412429378531	0.009039548022598872
2.3350005e6	0.012175648702594808	0.008915502328675981	0.012295409181636725
2.3450005e6	0.011880046136101498	0.010265282583621685	0.010703575547866202
2.3550005e6	0.011593729588504244	0.011212715001088613	0.01280209013716525
2.3650005e6	0.013420169725675939	0.011150582198539571	0.013499111900532858
2.3750005e6	0.010954395862717445	0.00930888575458392	0.010324400564174895
2.3850005e6	0.009779499953870282	0.009410462219761972	0.0057754405387950925
2.3950005e6	0.00942915392456677	0.005838198498748957	0.006616624965248818
2.4050005e6	0.008422191315098129	0.0050996754751970325	0.007108638541183742
2.4150005e6	0.010757314974182445	0.006239242685025817	0.009007458405048767
2.4250005e6	NaN	NaN	NaN
2.4350005e6	NaN	NaN	NaN
2.4450005e6	0.004622593718338399	0.004939209726443769	0.002938196555217832
2.4550005e6	0.015040650406504071	0.0065040650406504065	0.019837398373983742
2.4650005e6	0.0	0.0	0.0
2.4750005e6	0.0075075075075075074	0.0045045045045045045	0.006006006006006007
2.4850005e6	0.04166666666666665	0.05434782608695652	0.036231884057971016
2.4950005e6	0.012383900928792572	0.012383900928792569	0.00784313725490196
2.5050005e6	0.010855683269476371	0.012345679012345678	0.008173690932311623
2.5150005e6	0.013814616755793227	0.011883541295306001	0.014854426619132503
2.5250005e6	0.00798611111111111	0.007638888888888889	0.008055555555555555
2.5350005e6	0.009404388714733543	0.006792058516196447	0.008568443051201672
2.5450005e6	0.009136212624584717	0.008305647840531562	0.010409745293466223
2.5550005e6	0.009900340938893259	0.009769210595331762	0.008339889850511407
2.5650005e6	0.00996697334276952	0.01167728237791932	0.00754895022410946
2.5750005e6	0.010851302156258751	0.01166806683468683	0.008569028283394007
2.5850005e6	0.0049783549783549794	0.00735930735930736	0.0008658008658008659
2.5950005e6	0.012862318840579708	0.015036231884057972	0.010434782608695651
2.6050005e6	0.01770568278201866	0.017811704834605598	0.012468193384223917
2.6150005e6	0.006021756021756023	0.004662004662004663	0.0066822066822066805
2.6250005e6	0.010933660933660933	0.0085995085995086	0.00999180999180999
2.6350005e6	0.007813341954952042	0.0072744907856450046	0.005668714301110033
2.6450005e6	0.014084507042253523	0.01179298010283926	0.014263357925329756
2.6550005e6	0.012988811343746541	0.009416195856873822	0.01424615043757616
2.6650005e6	0.012432432432432432	0.01045045045045045	0.011507507507507507
2.6750005e6	0.01288218943767372	0.010583707504810774	0.011802437459910196
2.6850005e6	0.014719202898550726	0.01539855072463768	0.012862318840579708
2.6950005e6	0.012639735772357726	0.01143292682926829	0.013871951219512195
2.7050005e6	0.009166392634001973	0.010111805327195002	0.008220979940808944
2.7150005e6	0.010667239404352803	0.010309278350515464	0.007674684994272624
2.7250005e6	0.009689922480620155	0.010785305021907651	0.0075497135153353555
2.7350005e6	0.009691272051996287	0.006267409470752089	0.010190343546889507
2.7450005e6	0.011252900232018562	0.01191028615622583	0.009358081979891724
2.7550005e6	0.012589928057553957	0.013710770514023566	0.011552497132728599
2.7650005e6	0.011301309271054494	0.010881104033970275	0.007944090587402688
2.7750005e6	0.010408647677700795	0.012285091095714651	0.00917372337695663
2.7850005e6	0.012726751272675129	0.013909801390980142	0.008747400874740087
2.7950005e6	0.01161732298553224	0.010970585417265496	0.011401743796109996
2.8050005e6	0.014648729446935724	0.016591928251121078	0.014289985052316887
2.8150005e6	0.013471082750936898	0.012559505722678008	0.013693912691177961
2.8250005e6	0.010533152603637186	0.010730825708799277	0.010685643284762228
2.8350005e6	0.012101210121012104	0.010038503850385039	0.013201320132013203
2.8450005e6	0.015040650406504067	0.016224814422057265	0.014308943089430896
2.8550005e6	0.01765325351956546	0.020895687839485644	0.01709344861988693
2.8650005e6	0.01949891067538126	0.013507625272331155	0.01721132897603486
2.8750005e6	0.010625070645416526	0.009607776647451112	0.008613089182773821
2.8850005e6	0.013855582200905938	0.013256061817212896	0.0070610178523847576
2.8950005e6	0.009877704609595483	0.007682659140796488	0.010159924741298215
2.9050005e6	0.010693054951428159	0.004639698419602725	0.00890242134261273
2.9150005e6	0.009867943694674213	0.0014511681903932665	0.010390364243215787
2.9250005e6	0.008173418621179814	0.007906894100923951	0.008919687277896235
2.9350005e6	0.008793494704992437	0.007375189107413011	0.009102370146243067
2.9450005e6	0.008443547784502728	0.009190764402600313	0.009295374729133976
2.9550005e6	0.012137559002022924	0.009327938862665766	0.011485727129692064
2.9650005e6	0.012227702424989724	0.010891903000411015	0.011207014659542403
2.9750005e6	0.008812383812383811	0.010725010725010725	0.005105105105105105
2.9850005e6	0.008984528006267136	0.007931844888366627	0.009890325107716414
2.9950005e6	0.007119304556354916	0.006894484412470024	0.007733812949640287
3.0050005e6	0.01555370061213133	0.015692821368948246	0.012153589315525877
3.0150005e6	0.01544791181493557	0.015874864151529264	0.011504424778761064
3.0250005e6	0.01016597510373444	0.006639004149377593	0.007081604426002767
3.0350005e6	0.00604670558798999	0.004170141784820684	0.006616624965248818
3.0450005e6	0.015021819402484057	0.008951549737048226	0.008884413114020365
3.0550005e6	0.013728323699421967	0.013166345536287732	0.011705202312138724
3.0650005e6	0.011299435028248588	0.009576960176381426	0.010197051123053604
3.0750005e6	0.007821552723059096	0.009269988412514486	0.007377365778292776
3.0850005e6	0.00784479518977828	0.007328072153325818	0.004509582863585117
3.0950005e6	0.010343383584589612	0.010804020100502514	0.00793969849246231
3.1050005e6	0.011011011011011014	0.010677344010677344	0.00910910910910911
3.1150005e6	0.012843851132686086	0.014091154261057172	0.010059331175836028
3.1250005e6	0.009259259259259257	0.008603091280256636	0.007815689705453484
3.1350005e6	0.011474558670820355	0.009761163032191069	0.006375908618899273
3.1450005e6	0.01071513849092646	0.012655205348615093	0.008166189111747851
3.1550005e6	0.0101364522417154	0.010721247563352826	0.005380116959064328
3.1650005e6	0.004245078953060783	0.0031905688946571495	0.002920181700194679
3.1750005e6	0.015057755775577565	0.009075907590759076	0.010891089108910894
3.1850005e6	0.014046229545714618	0.010870809017050004	0.009955372468245793
3.1950005e6	0.006892230576441102	0.008563074352548036	0.005012531328320802
3.2050005e6	0.00910493827160494	0.007962962962962963	0.008098765432098766
3.2150005e6	0.01038383413882468	0.009981088463963016	0.008279050220634587
3.2250005e6	0.014673046251993617	0.00935672514619883	0.010143540669856458
3.2350005e6	0.011949685534591198	0.0061994609164420485	0.008733153638814014
3.2450005e6	0.0077034883720930244	0.006298449612403101	0.005523255813953487
3.2550005e6	0.015665196618890116	0.011806321205439176	0.013450937155457554
3.2650005e6	0.01610331632653061	0.00977891156462585	0.01215986394557823
3.2750005e6	0.008206161819752375	0.008542086572607736	0.007083213360207314
3.2850005e6	0.012265695573622401	0.011037714543812105	0.0118676603432701
3.2950005e6	0.014962668593448941	0.014571290944123313	0.010043352601156068
3.3050005e6	0.011997296383913487	0.008786752281176072	0.009935789117945253
3.3150005e6	0.014204545454545458	0.012257996632996633	0.009827441077441079
3.3250005e6	0.00686436024162548	0.005003355909451461	0.005467081579107938
3.3350005e6	0.013090676883780331	0.012470888738637219	0.009465855307640296
3.3450005e6	0.01356721162579473	0.011580381471389645	0.008696639418710263
3.3550005e6	0.009212376933895922	0.006962025316455696	0.007538677918424753
3.3650005e6	0.011844007825125458	0.008080292591647527	0.008386493153015226
3.3750005e6	0.014075926638450689	0.006412722842118764	0.010593818135180198
3.3850005e6	0.012542816844650412	0.007253677211364094	0.013137215393914973
3.3950005e6	0.011432926829268289	0.011348238482384823	0.00904471544715447
3.4050005e6	0.011615930418860153	0.010795757991912716	0.008163576714732584
3.4150005e6	0.011333333333333336	0.0105	0.011149999999999998
3.4250005e6	0.014959136018680675	0.014740221833041446	0.016637478108581436
3.4350005e6	0.0013623978201634873	0.0	0.001634877384196185
3.4450005e6	0.012944983818770227	0.012405609492988134	0.011003236245954692
3.4550005e6	NaN	NaN	NaN
3.4650005e6	0.01167820069204152	0.010957324106113034	0.007151095732410612
3.4750005e6	0.0036864571206829655	0.003395421032207993	0.0022118742724097783
3.4850005e6	0.005321910695742472	0.00527864312911042	0.00363447559709242
3.4950005e6	0.010238095238095239	0.008095238095238095	0.009031746031746033
3.5050005e6	0.018339379282547356	0.014812575574365175	0.00971382507053608
3.5150005e6	0.01748971193415638	0.01564868962529781	0.009638293264024258
3.5250005e6	0.01837837837837838	0.0016216216216216215	0.008432432432432434
3.5350005e6	0.012177012177012178	0.0004455004455004455	0.005999405999405998
3.5450005e6	0.0	0.0	0.0
3.5550005e6	0.008223024468511834	0.005749431742211525	0.00826313678299238
3.5650005e6	0.005623067903208612	0.0063959066197633516	0.0033898305084745766
3.5750005e6	0.006891025641025641	0.0025641025641025637	0.002478632478632478
3.5850005e6	0.011987433862433866	0.0021494708994708994	0.002215608465608465
3.5950005e6	0.016474958063743116	0.0013179966450994488	0.002300503235082674
3.6050005e6	0.019480519480519484	0.009740259740259742	0.0049350649350649355
3.6150005e6	0.010861423220973783	0.005337078651685393	0.0009737827715355806
3.6250005e6	0.010713258556226632	0.0038826574633304568	0.002358354903652574
3.6350005e6	0.005516431924882628	0.004929577464788732	0.001502347417840376
3.6450005e6	NaN	NaN	NaN
3.6550005e6	NaN	NaN	NaN
3.6650005e6	0.008391881342701014	0.01053864168618267	0.008743169398907104
3.6750005e6	0.003367003367003367	0.0033670033670033673	0.004377104377104378
3.6850005e6	0.006410256410256411	0.008547008547008546	0.004273504273504273
3.6950005e6	0.006331279945242986	0.0051334702258726906	0.006844626967830254
3.7050005e6	NaN	NaN	NaN
3.7150005e6	0.00681818181818182	0.004545454545454546	0.007474747474747473
3.7250005e6	NaN	NaN	NaN
3.7350005e6	0.005570902394106812	0.00441988950276243	0.004567219152854512
3.7450005e6	NaN	NaN	NaN
3.7550005e6	0.013409961685823752	0.0	0.0038314176245210726
3.7650005e6	0.020955165692007796	0.021442495126705652	0.013255360623781676
3.7750005e6	0.010504201680672271	0.011204481792717087	0.005602240896358543
3.7850005e6	0.008357558139534883	0.002180232558139535	0.005329457364341086
3.7950005e6	0.024936868686868677	0.005681818181818181	0.012373737373737374
3.8050005e6	0.0032258064516129032	0.0	0.005591397849462366
3.8150005e6	NaN	NaN	NaN
3.8250005e6	0.004741727199354318	0.005246166263115416	0.003591606133979015
3.8350005e6	NaN	NaN	NaN
3.8450005e6	0.011478237791932059	0.011411889596602972	0.011093418259023354
3.8550005e6	NaN	NaN	NaN
3.8650005e6	0.005116481602438494	0.005225342913128673	0.003919007184846506
3.8750005e6	0.00493945188017846	0.005417463352453793	0.0029318036966220523
3.8850005e6	0.010168547151413845	0.010934670566931329	0.00715977155592701
3.8950005e6	0.013356789158196507	0.010164190774042221	0.005994266353922335
3.9050005e6	0.007894736842105262	0.009851551956815115	0.005128205128205128
3.9150005e6	0.015426327599102464	0.007978060334081277	0.006756419845425081
3.9250005e6	0.006785714285714286	0.005238095238095239	0.003333333333333333
3.9350005e6	0.006608582266477002	0.005097202465623519	0.0051683262209578
3.9450005e6	0.009523809523809525	0.003869047619047619	0.014285714285714285
3.9550005e6	0.009051348999129676	0.012706701479547432	0.0051174934725848565
3.9650005e6	0.015080327371930885	0.016621198342932204	0.016025058098413664
3.9750005e6	0.012451499118165786	0.012874779541446208	0.013333333333333332
3.9850005e6	0.009184397163120566	0.009219858156028368	0.0059290780141843975
3.9950005e6	0.01191038664461768	0.011063863296322548	0.011087487203716826
4.0050005e6	0.009641628100154266	0.00984929393615759	0.008211700486531389
4.0150005e6	0.011564750396680092	0.01263273526180886	0.009032100573660442
4.0250005e6	0.012677106636838175	0.012304250559284116	0.012229679343773302
4.0350005e6	0.01099290780141844	0.012493180578286961	0.009994544462629571
4.0450005e6	0.011126545731873399	0.01043198779757041	0.007081767173285393
4.0550005e6	0.015487124077075453	0.01517197911039078	0.011219160813974427
4.0650005e6	0.014466941632295963	0.0140607424071991	0.01419822522184727
4.0750005e6	0.012021750524109018	0.010482180293501049	0.011713836477987422
4.0850005e6	0.018554062699936015	0.018873960332693538	0.020345489443378117
4.0950005e6	0.012361466325660696	0.014279624893435636	0.012276214833759593
4.1050005e6	0.011904761904761906	0.011131725417439703	0.006926406926406925
4.1150005e6	0.003990527977547799	0.004589838040109922	0.0033327486405893697
4.1250005e6	0.016816816816816817	0.012912912912912912	0.016576576576576577
4.1350005e6	0.012317973269499303	0.008378216636744464	0.012687013764213047
4.1450005e6	0.010375771172181714	0.01074967283604412	0.007048046363806319
4.1550005e6	0.007547559966914804	0.006685966363385719	0.005293631100082713
4.1650005e6	0.010551364942528736	0.011284722222222222	0.008488984674329502
4.1750005e6	0.007717881738304442	0.007797039499722948	0.008501543576347663
4.1850005e6	0.008379475821336288	0.0069767441860465115	0.00812107788851975
4.1950005e6	0.007830194784184301	0.00650359153562415	0.00793373454992558
4.2050005e6	0.010481293476217334	0.008695243466817071	0.011994735852603876
4.2150005e6	0.009663075081238242	0.009791345989396271	0.01009064477509834
4.2250005e6	0.009696128664958725	0.00850412752633077	0.010404212923427272
4.2350005e6	0.009431284512566444	0.008902306858646849	0.009640295195334676
4.2450005e6	0.006356773937226857	0.006605085419149781	0.007071911005164877
4.2550005e6	0.0112671456564337	0.007838014369693011	0.010799042020465926
4.2650005e6	0.013223074464685203	0.009587727708533077	0.016586768935762226
4.2750005e6	0.013769670958512158	0.013412017167381975	0.013090128755364807
4.2850005e6	0.0076023391812865505	0.0067669172932330835	0.008822055137844611
4.2950005e6	0.010198903998376295	0.010351126446113254	0.009255124822407144
4.3050005e6	0.010717363205514863	0.008293838862559242	0.008444635932787593
4.3150005e6	0.012755102040816327	0.010447035957240038	0.010398445092322644
4.3250005e6	0.00855379188712522	0.007231040564373897	0.008959435626102295
4.3350005e6	0.01187227074235808	0.011781295487627366	0.010680494905385739
4.3450005e6	0.014520202020202022	0.010175282234105763	0.013487819370172313
4.3550005e6	0.01191409653249695	0.011718069350060987	0.01214497299181042
4.3650005e6	0.007430582714118109	0.006681006387693912	0.007925954895059316
4.3750005e6	0.010359848484848486	0.010643939393939395	0.009893939393939394
4.3850005e6	0.013371874412483551	0.01066929874036473	0.0116751269035533
4.3950005e6	0.010027662517289074	0.011843015214384509	0.008402489626556016
4.4050005e6	0.016064257028112452	0.0	0.021686746987951807
4.4150005e6	0.006963366636391158	0.005903723887375114	0.007750529821374506
4.4250005e6	0.007430069930069933	0.007867132867132868	0.006876456876456877
4.4350005e6	0.016840277777777777	0.017013888888888887	0.01888888888888889
4.4450005e6	0.01638986013986014	0.007575757575757576	0.019444444444444445
4.4550005e6	0.01452923511747041	0.008390743684861332	0.017028793499381734
4.4650005e6	0.009307813319349763	0.00734137388568432	0.009928334207306414
4.4750005e6	0.01188034188034188	0.011282051282051285	0.010564102564102564
4.4850005e6	0.011120615911035072	0.0051325919589392645	0.011348731109210152
4.4950005e6	0.008877566774741394	0.007488034583912305	0.00842982862436313
4.5050005e6	0.007793243439176454	0.007974481658692184	0.005809289062877579
4.5150005e6	0.014149305555555559	0.017100694444444443	0.014236111111111113
4.5250005e6	0.012758027522935783	0.013283639143730888	0.015061162079510705
4.5350005e6	0.009991496598639455	0.009991496598639455	0.01092687074829932
4.5450005e6	0.021171171171171167	0.02072072072072072	0.018978978978978978
4.5550005e6	0.01595534479351907	0.008002371072910491	0.014424026872159653
4.5650005e6	0.009487179487179488	0.00700854700854701	0.001982905982905983
4.5750005e6	0.013937536485697608	0.01284296555750146	0.012842965557501458
4.5850005e6	0.013586298717017671	0.014645364318566933	0.007625272331154685
4.5950005e6	0.016619850187265913	0.014903245942571785	0.015137328339575528
4.6050005e6	0.0110501827849784	0.006314390162844799	0.010701229644400132
4.6150005e6	0.01333333333333333	0.014603174603174602	0.011619047619047619
4.6250005e6	0.00939969781496978	0.009850069735006973	0.007845188284518828
4.6350005e6	0.01778516727126159	0.014611043933897623	0.014510278113663845
4.6450005e6	0.014606741573033709	0.009176029962546817	0.012209737827715355
4.6550005e6	0.01800327332242226	0.021412984178941625	0.012056737588652484
4.6650005e6	0.01328777524677297	0.01269118125610153	0.011302744332357086
4.6750005e6	0.008520365752285953	0.01030756442227764	0.0068495428096425615
4.6850005e6	0.010176785298906723	0.012134604946886873	0.008668682639373497
4.6950005e6	0.010393603936039364	0.01045510455104551	0.01033210332103321
4.7050005e6	0.006871609403254973	0.007414104882459313	0.005207956600361664
4.7150005e6	0.006926079838811234	0.006485329303614155	0.006674222390127187
4.7250005e6	0.010968328141225336	0.003894080996884735	0.0016095534787123572
4.7350005e6	0.011853058269996384	0.0066956207021353605	0.0021715526601520092
4.7450005e6	0.007739228545236585	0.005993935547563642	0.003906635639235596
4.7550005e6	0.009474167322318388	0.004523996852871755	0.0018358248098610018
4.7650005e6	0.006910696556409051	0.006740868474682553	0.0009405862987929142
4.7750005e6	0.01098864395457582	0.013026052104208416	0.008550434201736809
4.7850005e6	0.010802469135802469	0.011477623456790124	0.009027777777777779
4.7950005e6	0.017775752051048314	0.019295047098146462	0.014038286235186874
4.8050005e6	0.005666666666666666	0.0048	0.004693333333333333
4.8150005e6	0.013211382113821142	0.01276422764227642	0.00991869918699187
4.8250005e6	0.017116333043225993	0.017986655062373076	0.013809109370467072
4.8350005e6	0.012066365007541477	0.011527687998276234	0.007929325576384401
4.8450005e6	0.007294757665677546	0.008531157270029673	0.002126607319485658
4.8550005e6	0.009868421052631577	0.010051169590643274	0.004970760233918129
4.8650005e6	0.014035588543153489	0.014463792939385288	0.007745741745170806
4.8750005e6	0.009037558685446005	0.010915492957746478	0.00539906103286385
4.8850005e6	0.011785598966742009	0.009632978150898718	0.009170164675492412
4.8950005e6	0.01503982375868497	0.013641755634638196	0.008845958312150484
4.9050005e6	0.005620360551431603	0.004665959703075292	0.004722516790385295
4.9150005e6	0.005838641188959662	0.006976038823172582	0.004367606915377616
4.9250005e6	0.007900101936799185	0.007390417940876657	0.007645259938837922
4.9350005e6	0.007796523517382414	0.006390593047034766	0.008077709611451944
4.9450005e6	0.0057814992025518345	0.007177033492822967	0.003189792663476874
4.9550005e6	0.01019021739130435	0.011775362318840578	0.008695652173913044
4.9650005e6	0.01233565351894818	0.011832946635730859	0.011446249033255996
4.9750005e6	0.010939510939510939	0.007561132561132561	0.007915057915057916
4.9850005e6	0.012054096432771463	0.009865412256631387	0.008153665229321833
4.9950005e6	0.01523224043715847	0.013661202185792351	0.011010928961748634
5.0050005e6	0.009257429004414572	0.004974632667852672	0.007102853001251895
5.0150005e6	0.013735890112879096	0.008771929824561403	0.008187134502923977
5.0250005e6	0.00987386269644334	0.010132340777502068	0.01021505376344086
5.0350005e6	0.011390532544378697	0.008185404339250493	0.012189349112426036
5.0450005e6	0.008264145141451415	0.00761070110701107	0.008179581795817957
5.0550005e6	0.008938393839383938	0.0088008800880088	0.007994132746607993
5.0650005e6	0.011217948717948718	0.006920163170163171	0.010023310023310023
5.0750005e6	0.009531090723751273	0.009582059123343527	0.00868501529051988
5.0850005e6	0.005748594787940726	0.005109862033725089	0.004871401805484585
5.0950005e6	0.00789923142613151	0.00654711073156846	0.007571875889553089
5.1050005e6	0.012841530054644806	0.016939890710382512	0.012750455373406192
5.1150005e6	0.013639473234137169	0.0047887805712331115	0.003865230032495297
5.1250005e6	0.018540910923014922	0.015316404675534058	0.0018540910923014913
5.1350005e6	0.011970534069981583	0.005340699815837937	0.0033517495395948434
5.1450005e6	0.012816091954022987	0.006091954022988506	0.005379310344827587
5.1550005e6	0.020804650451277346	0.011855591249808782	0.011962674009484474
5.1650005e6	0.015911949685534586	0.005157232704402516	0.00369811320754717
5.1750005e6	0.011176595518742697	0.0089731336943825	0.0027397260273972607
5.1850005e6	0.01972517730496454	0.007269503546099291	0.010992907801418438
5.1950005e6	0.010529386802461274	0.0076384468491406746	0.00666242308508381
5.2050005e6	0.01113138686131387	0.01453771289537713	0.010656934306569343
5.2150005e6	0.013444767441860466	0.013081395348837212	0.01199127906976744
5.2250005e6	0.013780442461424057	0.008365867261572785	0.012009667224391151
5.2350005e6	0.007148303469309951	0.005273859448468674	0.006557377049180329
5.2450005e6	0.016749723145071983	0.017511074197120707	0.012846068660022147
5.2550005e6	0.00984848484848485	0.0060606060606060615	0.009669421487603306
5.2650005e6	0.01121238425925926	0.003472222222222222	0.008159722222222223
5.2750005e6	0.01392834595959596	0.010101010101010102	0.007481060606060606
5.2850005e6	0.01558803061934586	0.006889352818371608	0.003284620737647877
5.2950005e6	0.005195418585429212	0.004132719329318691	0.006187271224465699
5.3050005e6	0.00773609692015764	0.003624774972023549	0.007200895246436043
5.3150005e6	0.009004141905276427	0.010264721772015126	0.006266882766072393
5.3250005e6	0.017529488859764086	0.015072083879423328	0.01218872870249017
5.3350005e6	0.0051616408584623736	0.005297473512632437	0.004563977180114099
5.3450005e6	0.011090573012939002	0.010012322858903265	0.009981515711645102
5.3550005e6	0.010083036773428233	0.009292210359826018	0.008540925266903913
5.3650005e6	0.008541666666666668	0.008541666666666666	0.008333333333333333
5.3750005e6	0.009003893575600259	0.00935539692840147	0.008068353882760114
5.3850005e6	0.01322565543071161	0.010065543071161047	0.009737827715355805
5.3950005e6	0.005920886873267824	0.006424792139077853	0.005895691609977323
5.4050005e6	0.009815096251266465	0.010258358662613981	0.009625126646403241
5.4150005e6	0.011953955135773317	0.010035419126328217	0.012711530893349076
5.4250005e6	0.01579065588499551	0.017070979335130278	0.014375561545372865
5.4350005e6	0.01048287429378531	0.010637358757062147	0.009092514124293785
5.4450005e6	0.01505165657285358	0.014368839805248784	0.009547559672247952
5.4550005e6	0.014756944444444448	0.015990497076023392	0.0133406432748538
5.4650005e6	0.014227642276422767	0.010607215447154471	0.012347560975609757
5.4750005e6	0.008804563492063489	0.009837962962962963	0.005886243386243387
5.4850005e6	0.013588736083824488	0.01195153896529142	0.007039947609692207
5.4950005e6	0.012556614615020618	0.012674913810586087	0.009315216656526737
5.5050005e6	0.01015380918048546	0.009793318913722662	0.009685171833693823
5.5150005e6	0.018004115226337446	0.012117055326931872	0.014906264288980337
5.5250005e6	0.016260162601626018	0.008789277081960008	0.012568666227202813
5.5350005e6	0.014860797592174567	0.002257336343115124	0.015450213192876849
5.5450005e6	0.0	0.0	0.0
5.5550005e6	0.016842105263157898	0.002105263157894737	0.011368421052631581
5.5650005e6	0.021716541978387374	0.005610972568578554	0.011305070656691608
5.5750005e6	NaN	NaN	NaN
5.5850005e6	NaN	NaN	NaN
5.5950005e6	NaN	NaN	NaN
5.6050005e6	0.004885057471264368	0.0035919540229885053	0.0027011494252873565
5.6150005e6	0.005952380952380953	0.005952380952380952	0.006349206349206349
5.6250005e6	NaN	NaN	NaN
5.6350005e6	NaN	NaN	NaN
5.6450005e6	0.009740259740259742	0.015151515151515152	0.007792207792207794
5.6550005e6	0.012267943715265461	0.013420834811398842	0.012604942651058293
5.6650005e6	0.005024509803921568	0.0037990196078431363	0.004281045751633987
5.6750005e6	0.0027412280701754384	0.003289473684210526	0.003508771929824561
5.6850005e6	0.00963718820861678	0.007369614512471655	0.008163265306122448
5.6950005e6	0.008163698049194234	0.008905852417302799	0.008057675996607295
5.7050005e6	0.011855748703873133	0.006175663311985362	0.008966148215919486
5.7150005e6	0.012441937624419377	0.007243972572439725	0.01066135810661358
5.7250005e6	0.00850555321242795	0.007591733445803459	0.004695627723885843
5.7350005e6	0.0	0.0	0.0
5.7450005e6	NaN	NaN	NaN
5.7550005e6	0.004807692307692307	0.006410256410256411	0.005128205128205128
5.7650005e6	0.009050546448087435	0.01092896174863388	0.00778688524590164
5.7750005e6	0.015037593984962405	0.020050125313283207	0.011528822055137843
5.7850005e6	0.014078110808356038	0.010899182561307902	0.014168937329700272
5.7950005e6	0.011616161616161615	0.010101010101010102	0.01037037037037037
5.8050005e6	0.010620915032679737	0.007625272331154685	0.01176470588235294
5.8150005e6	0.00353925353925354	0.0045045045045045045	0.003346203346203346
5.8250005e6	0.01591960156527926	0.017965136961935253	0.011953041622198506
5.8350005e6	0.015465793304221251	0.011280931586608442	0.015283842794759828
5.8450005e6	0.015151515151515154	0.015151515151515152	0.013986013986013986
5.8550005e6	0.009838332269729844	0.009785152095298873	0.007530312699425654
5.8650005e6	0.00891304347826087	0.007246376811594203	0.006840579710144928
5.8750005e6	0.01558222783743946	0.01242366814066119	0.011286586649821012
5.8850005e6	0.016355771830224387	0.016355771830224384	0.015139226818058935
5.8950005e6	0.01454898157129001	0.013498221791141287	0.014322664080181057
5.9050005e6	0.00792957951404045	0.006401862359959262	0.006838352975411028
5.9150005e6	0.010221697256042156	0.009237385668423283	0.009703797928402686
5.9250005e6	0.008756567425569175	0.007783615489394823	0.00799766491535318
5.9350005e6	0.005713669685209143	0.002802932298404485	0.006985769728331176
5.9450005e6	0.011768167107972932	0.012062371285672259	0.008061194468961459
5.9550005e6	0.009180790960451978	0.011032218659337303	0.006840739044128875
5.9650005e6	0.01009597971749366	0.012163467342750213	0.004708438971387178
5.9750005e6	0.007570640549363954	0.007373635033209501	0.003962625239220984
5.9850005e6	0.013493975903614454	0.013413654618473894	0.005076305220883534
5.9950005e6	0.008190883190883192	0.006766381766381766	0.0021367521367521365
6.0050005e6	0.006755829903978051	0.008299039780521262	0.001646090534979424
6.0150005e6	0.010834844168177503	0.00984200984200984	0.006941206941206941
6.0250005e6	0.00740036857866851	0.007256392536281964	0.005966367196498502
6.0350005e6	0.008718357231368386	0.006948132412816427	0.006939281288723666
6.0450005e6	0.010921086343838073	0.007494235203689469	0.00627722264924417
6.0550005e6	0.006612090680100757	0.0046179680940386224	0.005256087321578506
6.0650005e6	0.0075175488522102075	0.006450388920508442	0.005369000189717321
6.0750005e6	0.010982428115015971	0.011448349307774228	0.008572949946751863
6.0850005e6	0.013058419243986255	0.01450171821305842	0.008962199312714777
6.0950005e6	0.011330726904141324	0.011584129742253113	0.010454677092383435
6.1050005e6	0.009742460182988818	0.0075115779961594945	0.009036484807409918
6.1150005e6	0.009175521893134374	0.006066772175747984	0.008832617378852966
6.1250005e6	0.008534621578099838	0.004830917874396135	0.010305958132045089
6.1350005e6	0.009693780811528252	0.00469283276450512	0.007034508911642019
6.1450005e6	0.007467799397095094	0.003288572211564812	0.008184890837672423
6.1550005e6	0.00861771802826612	0.007411237504308859	0.009100310237849019
6.1650005e6	0.010801174496644294	0.011325503355704697	0.010654362416107382
6.1750005e6	0.007539682539682541	0.008465608465608466	0.006666666666666667
6.1850005e6	0.008967223252937537	0.005875077303648731	0.010513296227581941
6.1950005e6	0.011154219204655676	0.008891044293566117	0.01092790171354672
6.2050005e6	0.0036231884057971015	0.003952569169960473	0.003952569169960473
6.2150005e6	0.01125755079626579	0.008168588687534322	0.012630422844590882
6.2250005e6	0.01159603626396795	0.010278304870335231	0.012481551760489143
6.2350005e6	0.01235494197679072	0.009503801520608243	0.012004801920768308
6.2450005e6	0.012417713943746257	0.009575104727707959	0.014123279473369239
6.2550005e6	0.005952380952380952	0.005952380952380952	0.005357142857142856
6.2650005e6	0.013768115942028987	0.015217391304347827	0.010434782608695653
6.2750005e6	0.007036059806508355	0.008135444151275288	0.003605980650835532
6.2850005e6	0.0072327044025157225	0.006289308176100628	0.00031446540880503143
6.2950005e6	0.009252359662195725	0.00801043219076006	0.004371584699453551
6.3050005e6	0.009398645957785742	0.010792512943050577	0.00917562724014337
6.3150005e6	0.01127167630057803	0.008477842003853564	0.008709055876685932
6.3250005e6	0.015184099055066796	0.01489084392310199	0.011925708699902246
6.3350005e6	0.01204846822130773	0.011751257430269774	0.010041152263374485
6.3450005e6	0.01320876288659794	0.011490549828178693	0.013874570446735396
6.3550005e6	0.008808392715756137	0.008412509897070467	0.008551068883610452
6.3650005e6	0.009428323008368655	0.007444842951853059	0.008933811542223672
6.3750005e6	0.011547742157876593	0.011547742157876593	0.01051361599448466
6.3850005e6	0.010672652804032767	0.010160680529300569	0.009215500945179584
6.3950005e6	0.011121157323688971	0.010729355033152503	0.010343580470162749
6.4050005e6	0.011846213895394225	0.012646370023419203	0.010398126463700235
6.4150005e6	0.00900900900900901	0.008210742387957578	0.009328315657429583
6.4250005e6	0.004922418405564472	0.003745318352059925	0.0055216693418940616
6.4350005e6	0.01201395421762308	0.010387268736280965	0.011429915333960488
6.4450005e6	0.010337798485730926	0.00902737332556785	0.01102698505144632
6.4550005e6	0.008436944937833037	0.008658969804618118	0.007844878626406157
6.4650005e6	0.006718528995756719	0.007543611504007544	0.006883545497406883
6.4750005e6	0.008044107013738248	0.00777295733911786	0.00556760665220535
6.4850005e6	0.014259259259259256	0.003703703703703704	0.012148148148148148
6.4950005e6	0.028625954198473285	0.017811704834605598	0.024936386768447845
6.5050005e6	0.006621392190152801	0.0032258064516129032	0.008873797396717599
6.5150005e6	0.009557759867741268	0.008266170696424881	0.008266170696424881
6.5250005e6	0.006642512077294685	0.006642512077294685	0.007729468599033816
6.5350005e6	0.005222576724399879	0.005583409298085688	0.003980553023397144
6.5450005e6	0.009264406151565681	0.009171762090050028	0.006299796183064666
6.5550005e6	0.007779707627731944	0.004052684903748734	0.008423795049934867
6.5650005e6	0.013009461426491993	0.01655749636098981	0.012954876273653567
6.5750005e6	0.00570656908869141	0.004181913225300575	0.006168322007318348
6.5850005e6	0.0033457249070631967	0.0032218091697645604	0.003320941759603469
6.5950005e6	0.0073627844712182075	0.006024096385542168	0.007965194109772422
6.6050005e6	0.004632929436920884	0.0033262057495842246	0.004229033024471372
6.6150005e6	0.0035889598962674826	0.0028248587570621473	0.0025933129573029543
6.6250005e6	0.0	0.0	0.0
6.6350005e6	0.0026230831315577074	0.00040355125100887816	0.001937046004842615
6.6450005e6	0.0030697002527988447	0.0022872276393403157	0.0037077163837727217
6.6550005e6	0.006410256410256411	0.0	0.007692307692307691
6.6650005e6	0.008379888268156423	0.008379888268156424	0.010242085661080074
6.6750005e6	0.015479219677692961	0.011874469889737066	0.012213740458015265
6.6850005e6	0.005994005994005993	0.005161505161505161	0.0057276057276057285
6.6950005e6	0.0018596702854845198	0.001909931644551669	0.0019300361881785287
6.7050005e6	0.003913443830570903	0.003453038674033149	0.0041896869244935535
6.7150005e6	NaN	NaN	NaN
6.7250005e6	NaN	NaN	NaN
6.7350005e6	0.0	0.0	0.0
6.7450005e6	0.0037065439672801636	0.003067484662576687	0.004550102249488752
6.7550005e6	0.01195605342524774	0.012781846905069652	0.01108717506821772
6.7650005e6	0.004003110989111539	0.003385488150791472	0.003403788086741696
6.7750005e6	0.004051358763400648	0.004238344552480678	0.003440538519072551
6.7850005e6	0.003917831427361288	0.006565014824227022	0.0008470986869970352
6.7950005e6	0.005729945191828599	0.002491280518186348	0.006078724464374689
6.8050005e6	0.006419753086419753	0.006728395061728395	0.004888888888888889
6.8150005e6	0.00825003966365223	0.005076947485324448	0.006917340948754561
6.8250005e6	0.009145880574452002	0.010204081632653062	0.008223733938019652
6.8350005e6	0.009567594433399603	0.008532140490390987	0.008880053015241883
6.8450005e6	0.007583333333333337	0.005999999999999999	0.0078000000000000005
6.8550005e6	0.006754072308303533	0.006853396901072705	0.0038537941994437816
6.8650005e6	0.0023772809046517605	0.00321254176304292	0.0017476227190953487
6.8750005e6	0.014752791068580545	0.007442849548112707	0.008665603402445508
6.8850005e6	0.005987149532710279	0.004964953271028037	0.006191588785046729
6.8950005e6	0.008579496090356211	0.0051404575731248195	0.007674485954242686
6.9050005e6	0.004057228272474909	0.004484304932735426	0.003203074951953876
6.9150005e6	0.009874964478545042	0.007814720090934925	0.008752486501847116
6.9250005e6	0.011986301369863015	0.013191273465246067	0.008599695585996955
6.9350005e6	0.005497131931166348	0.004939451880178458	0.00318674314850223
6.9450005e6	0.009192748417992133	0.01000513083632632	0.0064648537711647
6.9550005e6	0.010713053974823245	0.008923952405587169	0.009329194688739438
6.9650005e6	0.01044689495066744	0.009189398336235248	0.008202747146449989
6.9750005e6	0.011091127098321342	0.00844778722476564	0.01079136690647482
6.9850005e6	0.007908163265306122	0.008078231292517007	0.00727891156462585
6.9950005e6	0.007936507936507938	0.006825396825396825	0.008253968253968255
7.0050005e6	0.0	0.0	0.0
7.0150005e6	0.013947823353763947	0.013162030488763162	0.01222693697941223
7.0250005e6	0.0	0.0	0.0
7.0350005e6	0.014098972922502334	0.005322128851540617	0.013071895424836602
7.0450005e6	0.014282341831916902	0.008616619452313503	0.012204910292728991
7.0550005e6	0.011033468186833394	0.006987863184994483	0.00720853254873115
7.0650005e6	0.015221200175208055	0.014783180026281208	0.013272010512483574
7.0750005e6	0.006575342465753424	0.005753424657534246	0.0076712328767123295
7.0850005e6	0.006218905472636818	0.007069913589945011	0.0050274941084053415
7.0950005e6	0.013982963875205255	0.014932266009852216	0.010591133004926109
7.1050005e6	0.008324924318869829	0.007007512052920731	0.0035205740553873755
7.1150005e6	0.011106395019807586	0.011601584606677984	0.0029428409734012454
7.1250005e6	0.012702755520812974	0.010715914272685818	0.00647514819881441
7.1350005e6	0.005787840903829235	0.005741538176598601	0.004963652359123952
7.1450005e6	0.0046880051729712244	0.002667313288069835	0.005399288716456515
7.1550005e6	0.008784844915586966	0.005692972124067529	0.010522182960345506
7.1650005e6	0.011175067413399709	0.01125285210537233	0.010163866417755654
7.1750005e6	0.013252844851512626	0.011587565917291147	0.009686372467388286
7.1850005e6	0.011096884336320958	0.008322663252240717	0.009645753307725139
7.1950005e6	0.012243515292295781	0.009339914827719707	0.0110723964382501
7.2050005e6	0.015203252032520329	0.010975609756097562	0.011609756097560979
7.2150005e6	0.014026402640264028	0.0048004800480048	0.013561356135613562
7.2250005e6	0.010308784042961263	0.011123897199846565	0.007786728039892597
7.2350005e6	0.01463688290493676	0.010199918400652794	0.01583027335781314
7.2450005e6	0.016438516438516435	0.012226512226512228	0.0171990171990172
7.2550005e6	0.00985488412388997	0.007364089235434264	0.009789906865930257
7.2650005e6	0.016399599399098647	0.015356367885161074	0.01662493740610916
7.2750005e6	0.011222375690607736	0.01099217311233886	0.011510128913443829
7.2850005e6	0.014974511469838575	0.019116397621070518	0.012064570943075618
7.2950005e6	0.006510416666666669	0.0078125	0.003958333333333333
7.3050005e6	0.014504127427043366	0.01435879548889664	0.011928845483083362
7.3150005e6	0.008745569425181076	0.007820927723840345	0.006457081214362768
7.3250005e6	0.015605493133583018	0.01560549313358302	0.008572617561381607
7.3350005e6	0.01398401826484018	0.016634050880626222	0.009230267449445531
7.3450005e6	0.009383753501400562	0.006498599439775911	0.008784313725490194
7.3550005e6	0.0233974358974359	0.03333333333333333	0.018205128205128207
7.3650005e6	NaN	NaN	NaN
7.3750005e6	NaN	NaN	NaN
7.3850005e6	NaN	NaN	NaN
7.3950005e6	NaN	NaN	NaN
7.4050005e6	NaN	NaN	NaN
7.4150005e6	NaN	NaN	NaN
7.4250005e6	NaN	NaN	NaN
7.4350005e6	NaN	NaN	NaN
7.4450005e6	NaN	NaN	NaN
7.4550005e6	NaN	NaN	NaN
7.4650005e6	NaN	NaN	NaN
7.4750005e6	NaN	NaN	NaN
7.4850005e6	NaN	NaN	NaN
7.4950005e6	NaN	NaN	NaN
7.5050005e6	NaN	NaN	NaN
7.5150005e6	NaN	NaN	NaN
7.5250005e6	NaN	NaN	NaN
7.5350005e6	NaN	NaN	NaN
7.5450005e6	NaN	NaN	NaN
7.5550005e6	NaN	NaN	NaN
7.5650005e6	0.01171875	0.018229166666666668	0.005208333333333333
7.5750005e6	NaN	NaN	NaN
