# Supplementary material for: Admixture of evolutionary rates across a butterfly hybrid zone
Source: eLife. 2022 Jun 15;11:e78135. doi: 10.7554/eLife.78135 (PMC9246367; doi:10.7554/eLife.78135)
Supplement: Figure 2—source data 2. [file elife-78135-fig2-data2.zip › Dxy_Pi_10kbWindows_10kbIncrements/Chromosome29.csv]

Position	Dxy	Pi_XY	Pi_KM
5000.5	0.0	0.0	0.0
15000.5	NaN	NaN	NaN
25000.5	0.005863383172090296	0.005863383172090296	0.005980650835532103
35000.5	0.0069987959060806735	0.007575757575757576	0.007114188240016055
45000.5	0.010087993335416016	0.008148495261897324	0.006945746121003853
55000.5	0.009612417453557984	0.005616243905449608	0.004468308337962105
65000.5	0.0072957654112797456	0.007635375679220536	0.006230091811879333
75000.5	0.008812775938189845	0.010658112582781458	0.006843267108167772
85000.5	0.01009312279484065	0.0037596159407715887	0.009879113887442881
95000.5	0.006392151033149993	0.0049056042812546455	0.004806501164461622
105000.5	0.010450880859958192	0.0088583656812979	0.00676818950930626
115000.5	0.006117322962242749	0.004699400421325555	0.002873656349592178
125000.5	0.006879636276621202	0.007358219669777459	0.00429528595357741
135000.5	0.010985489411885352	0.013074911552068913	0.008634569040660409
145000.5	0.006835489494449034	0.00674373795761079	0.005927149279750436
155000.5	0.010416666666666664	0.008928571428571428	0.015476190476190473
165000.5	0.006950391048695551	0.00316835074499058	0.0071130901410058804
175000.5	0.009770981897970378	0.004616931797403548	0.004498080087767417
185000.5	0.017908405100473996	0.00547433072968823	0.003458174778022565
195000.5	0.006496193313472361	0.003972194637537239	0.0024329692154915596
205000.5	0.010072564654263172	0.008036957347171242	0.000683457790153145
215000.5	0.005786335152617748	0.004876692945219324	0.0008894279361229026
225000.5	0.010393798024149288	0.008987376509330406	0.0014087083790706178
235000.5	0.014182934653102372	0.006369718632572633	0.0014297497937860871
245000.5	0.006501744370440851	0.005165148837841512	0.0018667029133251779
255000.5	0.011565017261219793	0.00667433831990794	0.004495588799386266
265000.5	0.011207597722597008	0.006985311707573799	0.006813071144921296
275000.5	0.011904761904761904	0.00933927446214781	0.006589251957871996
285000.5	0.009472290696612802	0.008878845978270792	0.0035241486350771466
295000.5	0.009604740509214043	0.005176792342254347	0.008504265155954939
305000.5	0.007673700044720899	0.006260926129202749	0.0067243972842216514
315000.5	0.009114948984367688	0.007511934849761302	0.008705419825891602
325000.5	0.016773435831731798	0.007858210548793508	0.008917360666239587
335000.5	0.015418686277787065	0.01281408435010307	0.008524151763329435
345000.5	0.00886485280999108	0.007210823669342849	0.0074338388343740715
355000.5	0.009471766848816027	0.004475670049440542	0.012115534738485558
365000.5	0.010597802578077686	0.004195864694177698	0.01391123799636647
375000.5	0.014321656667311786	0.00535449325849945	0.012437907231791496
385000.5	0.015023813346176485	0.0062610370846042694	0.011890619147000589
395000.5	0.012039152443667966	0.004434887783900013	0.006531380190834566
405000.5	0.01831210191082802	0.00698187163155316	0.012281561326147316
415000.5	0.014538022520438067	0.007481104426962825	0.01101341971309579
425000.5	0.011133333333333335	0.011499999999999998	0.012266666666666667
435000.5	0.00890080074118192	0.008404473562305606	0.008113294950698168
445000.5	0.007177961717537506	0.00877306432143473	0.00568201414036903
455000.5	0.010126582278481013	0.0076740506329113925	0.010727848101265822
465000.5	0.006733099919202803	0.0050498249394021	0.0075590268426250105
475000.5	0.010491125699003163	0.00911743253099927	0.00900559202528568
485000.5	0.010983322140138795	0.009682113275128723	0.00890978285202597
495000.5	0.012251274461437263	0.009346050539933126	0.009669462259496794
505000.5	0.00833999010993191	0.004983072768077904	0.008528281790863098
515000.5	0.008621096329842435	0.00537786583639966	0.008934805170299086
525000.5	0.009471738795626058	0.006109143179834693	0.009138046100929205
535000.5	0.013082098944718755	0.008084035240584762	0.010136508858553587
545000.5	0.012416306466649714	0.004746164929231291	0.011628104076616661
555000.5	0.011699064074874007	0.0071634269258459326	0.011907847372210224
565000.5	0.013097406540029487	0.0067221788533263944	0.011223870240263683
575000.5	0.01290436627187555	0.010223322137764421	0.006575923634435212
585000.5	0.015252379424660465	0.0031814779168003425	0.008662175168431185
595000.5	0.01925033921302578	0.010006784260515603	0.008491632745364085
605000.5	0.019088867500802048	0.01148540263073468	0.010060956047481555
615000.5	0.006553750660327522	0.006537242472266246	0.006827786582144743
625000.5	0.010102821616451459	0.010664753706360592	0.009564801530368244
635000.5	0.00883821193555707	0.006807351940095303	0.008205128205128207
645000.5	0.011746906024751804	0.012307901536787702	0.007588739290085679
655000.5	0.009489022881880027	0.009237786023500309	0.007637600494743353
665000.5	0.005999999999999999	0.003179487179487179	0.005271794871794871
675000.5	0.007355104442483083	0.005325095616357752	0.006754927919976463
685000.5	0.007367361000689032	0.008082896061907034	0.004409816080987968
695000.5	0.007278088144009931	0.003941651148355058	0.007324643078833025
705000.5	0.010645353091840467	0.01058818148554702	0.010373216245883644
715000.5	0.009449053738951252	0.009598177972994957	0.008231657719212623
725000.5	0.009478672985781993	0.007503949447077409	0.00935580129892926
735000.5	0.010817418581049912	0.006319771196604853	0.009373558446351142
745000.5	0.0066901802709662984	0.004394804613145224	0.007804277236591648
755000.5	0.011292230354106599	0.009536482590374805	0.011074148000295705
765000.5	0.014642678660669664	0.013593203398300849	0.008615692153923039
775000.5	0.014931396287328489	0.011776359233986351	0.01127008584635703
785000.5	0.01044968885757896	0.008982035928143712	0.00838323353293413
795000.5	0.01354905651271657	0.010327686887698471	0.013812074706819168
805000.5	0.012321610601427118	0.01218144750254842	0.011376146788990826
815000.5	0.01164891297576777	0.008222762100541956	0.011001058992088704
825000.5	0.009263015551048005	0.0021974306964164976	0.00910074374577417
835000.5	0.016858942205874156	0.005043749651674748	0.008738783926879564
845000.5	0.015499764262140498	0.007072135785007073	0.008580858085808581
855000.5	0.019602653680570258	0.008292751782059425	0.010035994071564682
865000.5	0.016826317116208727	0.011595664229896649	0.014923115704562642
875000.5	0.012462054641316505	0.007376045161633912	0.01347393087287639
885000.5	0.009802770603428034	0.007356969554668545	0.009517101040932927
895000.5	0.012406210534135651	0.006611693039150137	0.007934031646980167
905000.5	0.016430225825130287	0.010229685388921057	0.006485234510712216
915000.5	0.012005856515373352	0.011810639336261591	0.008687164470473402
925000.5	0.01537371590506554	0.006942968473255402	0.015798795607509738
935000.5	0.009011494252873562	0.004229885057471264	0.009379310344827587
945000.5	0.008251034017050728	0.0042204777580822144	0.010483666751076223
955000.5	0.012476894639556377	0.006117419241263973	0.013590352961887157
965000.5	0.010715363718683972	0.007948485763155247	0.013220645940235436
975000.5	0.015437249666221628	0.013573653760569649	0.016978193146417443
985000.5	0.019589793281653747	0.011046511627906977	0.009534883720930233
995000.5	0.013186096356350761	0.011928058894790794	0.010697977821265492
1.0050005e6	0.013224905536389026	0.005120201522370078	0.01029516455834839
1.0150005e6	0.013345490716180372	0.009228558797524315	0.008687002652519893
1.0250005e6	0.012960031658092596	0.012663237039968342	0.0063711911357340716
1.0350005e6	0.012724449844741461	0.01282570541379776	0.003645200486026732
1.0450005e6	0.01142096896813878	0.011300020733982999	0.006883682355380469
1.0550005e6	0.017701260911736183	0.01992402198512771	0.01669899773682509
1.0650005e6	0.011733862757075953	0.01262472001628996	0.012624720016289965
1.0750005e6	0.012045008306902277	0.014952424105120071	0.012868146805618486
1.0850005e6	0.009059488898198576	0.010229018293534422	0.007848065912582042
1.0950005e6	0.005533495109934555	0.0026656371792043534	0.0037502757555702626
1.1050005e6	0.009373839871303058	0.006909210906240977	0.007375324836035144
1.1150005e6	0.009655195818909933	0.009298852915224325	0.00855222968845449
1.1250005e6	0.007686997991967873	0.008032128514056226	0.0029618473895582334
1.1350005e6	0.00963518681965284	0.009659703834461117	0.0018142590958124935
1.1450005e6	0.009539561614541567	0.008587276129377172	0.007297514033680832
1.1550005e6	0.011540988992935765	0.011376704452111057	0.004665680959421718
1.1650005e6	0.012735420921261627	0.004424778761061947	0.00807805763557976
1.1750005e6	0.008960047003525264	0.004308656482569526	0.0074030552291421865
1.1850005e6	0.008973140004753981	0.0051105300689327305	0.005086760161635369
1.1950005e6	0.009780552402572834	0.011691259931895572	0.007052591751797201
1.2050005e6	0.007029953715832677	0.007968736354903501	0.005929613134224086
1.2150005e6	0.007466814159292037	0.009587020648967551	0.005752212389380533
1.2250005e6	0.01232227488151659	0.009399684044233806	0.01102685624012638
1.2350005e6	0.008341110592627156	0.00773837299735573	0.007995022554051951
1.2450005e6	0.009782112708190736	0.008156513803331052	0.008761122518822722
1.2550005e6	0.012260928961748635	0.009426229508196722	0.011420765027322406
1.2650005e6	0.00978435902821536	0.009521809143737311	0.0075474340124623675
1.2750005e6	0.01228887826641173	0.011352772466539198	0.009719566602931802
1.2850005e6	0.01339971472459952	0.012151634847487382	0.014175992977836298
1.2950005e6	0.008107706039869085	0.006446494098978479	0.009719329564613707
1.3050005e6	0.005166289958023894	0.005166289958023895	0.0053169734151329254
1.3150005e6	0.0097330635058302	0.008576659920979088	0.010234171725932351
1.3250005e6	0.01134091692519821	0.010410203378145468	0.010175801447776632
1.3350005e6	0.011696772283091501	0.011844832691738229	0.009633797255947095
1.3450005e6	0.01234567901234568	0.010762899651788541	0.012514508810805106
1.3550005e6	0.012558685446009389	0.011384976525821598	0.012863849765258218
1.3650005e6	0.011120104841196422	0.010561208757323465	0.009851988899167437
1.3750005e6	0.007770148174918685	0.0070473436935308996	0.008300204794603059
1.3850005e6	0.012904228855721395	0.013432835820895522	0.011069651741293533
1.3950005e6	0.008338828442686009	0.0067315089570282455	0.007781074843389383
1.4050005e6	0.011751732829237553	0.008727158160050411	0.014177693761814745
1.4150005e6	0.013072617469435853	0.010863160995728385	0.013521873619089703
1.4250005e6	0.010731174972717352	0.011246513883836545	0.01056141627258397
1.4350005e6	0.00860091743119266	0.00989636425416242	0.006472986748216105
1.4450005e6	0.010332392599560992	0.010693007212292256	0.009846346817184071
1.4550005e6	0.01432008437149825	0.013216004218574913	0.01567464240986092
1.4650005e6	0.014358902049257377	0.014852415867644296	0.01500282007896221
1.4750005e6	0.010635635635635634	0.009867009867009868	0.009409409409409408
1.4850005e6	0.016415950334288446	0.01918178923909583	0.01639605221267112
1.4950005e6	0.014275517487508922	0.01284796573875803	0.012736933936077407
1.5050005e6	0.011282462113625743	0.011950063422124306	0.01136257427064557
1.5150005e6	0.009508524884379099	0.009905432456685305	0.009594809139228274
1.5250005e6	0.016294721927027984	0.015645294603849332	0.016034950997756526
1.5350005e6	0.012498637007959876	0.01030421982335623	0.014000654236179261
1.5450005e6	0.013811454637607705	0.01668356141240074	0.011133637438756545
1.5550005e6	0.008095238095238098	0.007857142857142858	0.008666666666666666
1.5650005e6	0.01510801203171999	0.012920426579163249	0.014520098441345365
1.5750005e6	0.011712107886250366	0.011609498680738788	0.011374963353855174
1.5850005e6	0.014178403755868546	0.01386541471048513	0.013834115805946793
1.5950005e6	0.01214241293532338	0.01150497512437811	0.011691542288557212
1.6050005e6	0.010683378096090719	0.01280214861235452	0.005669949268874963
1.6150005e6	0.011187994248741916	0.012670740474478795	0.008291397076443807
1.6250005e6	0.011424447260949164	0.011864526123081259	0.008463596676524432
1.6350005e6	0.012959956709956708	0.012662337662337661	0.01253246753246753
1.6450005e6	0.01152951555983317	0.013474494706448509	0.011613731151748479
1.6550005e6	0.01619204723042195	0.013167795334838223	0.013902876656826994
1.6650005e6	0.012526307268900763	0.00995628946090335	0.011834223733203818
1.6750005e6	0.01171303074670571	0.011102977061981455	0.01183504148365056
1.6850005e6	0.013153642298493954	0.009630922370887467	0.012772283627431968
1.6950005e6	0.01104749321001248	0.010423548410775895	0.006723922777655435
1.7050005e6	0.011553588987217304	0.009863569321533924	0.010090953785644051
1.7150005e6	0.010555888024469712	0.010971474167165372	0.009482013431744133
1.7250005e6	0.010108481262327417	0.00927638067061144	0.011674063116370807
1.7350005e6	0.011545124790211683	0.008932921877537761	0.010578745059823508
1.7450005e6	0.00985945790907787	0.0098953104832927	0.0073234858262823275
1.7550005e6	0.007727346673173906	0.005992082858847134	0.009142671221734181
1.7650005e6	0.009101251422070534	0.010238907849829351	0.008564927677555666
1.7750005e6	0.012966476913345982	0.012605042016806725	0.007608204572151442
1.7850005e6	0.015628883917474523	0.006276410638826747	0.014392244593586874
1.7950005e6	0.012093862815884477	0.010108303249097473	0.013020457280385077
1.8050005e6	0.013538866487455193	0.007728494623655914	0.012813620071684588
1.8150005e6	0.012415266725611553	0.008878573533745947	0.00996168582375479
1.8250005e6	0.014569822741028969	0.0063986165153480335	0.012728058798097705
1.8350005e6	0.013767641495707847	0.009966535719482032	0.011857995053106357
1.8450005e6	0.013647811585324346	0.005037097542713225	0.010237560411136071
1.8550005e6	0.008798819255222521	0.006528156221616711	0.006857402361489555
1.8650005e6	0.009014423076923076	0.006543803418803419	0.008012820512820512
1.8750005e6	0.012733030059762734	0.00553028275800553	0.011988225849611988
1.8850005e6	0.013939224979091162	0.0034383421615091538	0.01548183254344392
1.8950005e6	0.011059500110595	0.002764875027648751	0.013271400132714002
1.9050005e6	NaN	NaN	NaN
1.9150005e6	0.008012820512820512	0.004191321499013807	0.008234714003944774
1.9250005e6	0.016166822867853793	0.008174528793085495	0.013391648443194838
1.9350005e6	0.02099894011658718	0.005166931637519873	0.00972443031266561
1.9450005e6	0.01323198198198198	0.007225975975975976	0.008802552552552554
1.9550005e6	0.01502662946994674	0.006509425986981149	0.014100938371798122
1.9650005e6	0.012261014131338323	0.00891710118642787	0.010156427114033102
1.9750005e6	0.009426847662141783	0.011445302102741547	0.006423564901073551
1.9850005e6	0.014121528533101299	0.011130447393227466	0.008570807048074832
1.9950005e6	0.013581640331075994	0.010496613995485328	0.008502633559066969
2.0050005e6	0.01310037130195233	0.009731704395736016	0.012959635884537074
2.0150005e6	0.015433008945247226	0.009879091713358892	0.014351715324879583
2.0250005e6	0.01870524623703054	0.008037410492474062	0.01487651614788835
2.0350005e6	0.01442759118815457	0.004333694474539545	0.014286746117732032
2.0450005e6	0.010593595187544233	0.008050247699929229	0.01213729653220099
2.0550005e6	0.01139204774578595	0.011492862327607064	0.010162109847568353
2.0650005e6	0.01054919423240034	0.006997455470737914	0.00818490245971162
2.0750005e6	0.01528372297223137	0.008945231039402918	0.010865986170563054
2.0850005e6	0.01263089005235602	0.002050610820244328	0.01075043630017452
2.0950005e6	0.012611563833915406	0.006047083171646618	0.009908161945414566
2.1050005e6	0.01310272536687631	0.01320754716981132	0.009895178197064989
2.1150005e6	0.01327265832385286	0.01478953356086462	0.00963215775502465
2.1250005e6	0.011393974065598778	0.005053394355453852	0.012318840579710147
2.1350005e6	0.01563737133808393	0.0064924782264449725	0.01140142517814727
2.1450005e6	0.017164117743792142	0.012251274461437263	0.01258016773556981
2.1550005e6	0.00757262126543849	0.006623887393914303	0.005754502173463052
2.1650005e6	0.007888731507711678	0.008813345923827511	0.007491344035253385
2.1750005e6	0.011308672252878259	0.011240547721234416	0.010218679746576743
2.1850005e6	0.008237626469783977	0.006084222039923434	0.007847962811047306
2.1950005e6	0.005654761904761903	0.005357142857142856	0.0036904761904761906
2.2050005e6	0.007063083982971193	0.007159838558080389	0.004423066290706032
2.2150005e6	0.00745766856164802	0.0077633107158139245	0.007567699737147746
2.2250005e6	0.01591210183745176	0.016963308565174817	0.01527561776395369
2.2350005e6	0.012757201646090536	0.011597456041900487	0.009951365506921061
2.2450005e6	0.010734994514966303	0.006777934493026171	0.011894687353079454
2.2550005e6	0.0075048486381651056	0.007884307277173454	0.006273716164938023
2.2650005e6	0.008214528173794977	0.005227427019687712	0.009069925322471147
2.2750005e6	0.009038475065062954	0.005451220369979602	0.008792290919321938
2.2850005e6	0.010842405854006781	0.010083883633767624	0.009732881194598132
2.2950005e6	0.009469696969696966	0.006734006734006734	0.010606060606060607
2.3050005e6	0.011629663192871169	0.008004833106781453	0.013532698988068267
2.3150005e6	0.012378688849277085	0.013732092163464714	0.011130917013269957
2.3250005e6	0.010896180215475023	0.009957557949722494	0.012226575253019916
2.3350005e6	0.012180567256388657	0.010565852288682955	0.011134512777309747
2.3450005e6	0.011861419325011556	0.010142163661581138	0.010968562182154412
2.3550005e6	0.009457633661455321	0.004632310364794441	0.011850994016599115
2.3650005e6	0.010316048127436027	0.011650567700389766	0.008337569903406202
2.3750005e6	0.015455879655109151	0.010686112639882589	0.018015043111355714
2.3850005e6	0.01285643132860167	0.006412650977462332	0.0153903623459096
2.3950005e6	0.009298913474502337	0.007058450313268301	0.007883257990324372
2.4050005e6	0.013336553426716044	0.011216658616433213	0.009585144635861109
2.4150005e6	0.010769552488498537	0.0074684830017326875	0.010216884746370317
2.4250005e6	0.01297713063507733	0.012298453438631127	0.01286607436656795
2.4350005e6	0.005606102380295928	0.0034004227552614646	0.005201727782372944
2.4450005e6	0.008947757185065805	0.007319366102605425	0.007037335482138061
2.4550005e6	0.006268500783562599	0.004614313076789135	0.005804167392187591
2.4650005e6	0.010663327261687916	0.007969034608378871	0.010534304796599876
2.4750005e6	0.005496433165711612	0.0032159981288738156	0.004981873465091804
2.4850005e6	0.010255915637860082	0.009323559670781894	0.005928497942386831
2.4950005e6	0.008869949494949495	0.007544191919191919	0.007373737373737376
2.5050005e6	0.009034495345866035	0.00410658879357547	0.0061811766137373
2.5150005e6	0.01051051051051051	0.0021385021385021386	0.011120211120211118
2.5250005e6	0.01121015667206915	0.009754487064049463	0.00964043459991596
2.5350005e6	0.012964791049687396	0.0072721289897992765	0.008831852583086542
2.5450005e6	0.011416789758739533	0.010278188084687346	0.005563761693746923
2.5550005e6	0.010714066433351752	0.012095536317308283	0.010744765764106342
2.5650005e6	0.011897630457933975	0.013711395101171456	0.009305111821086261
2.5750005e6	0.016390532544378698	0.01522682445759369	0.009072978303747536
2.5850005e6	0.020873167622689606	0.013065646908859146	0.0060548119821542375
2.5950005e6	0.011955815464587393	0.010623781676413256	0.006848602988953865
2.6050005e6	0.01007078507078507	0.008526383526383527	0.00931788931788932
2.6150005e6	0.00849945912532839	0.008035852263946841	0.007407407407407408
2.6250005e6	0.007829274679235401	0.00741031683686829	0.007824037706205813
2.6350005e6	0.005302882425662046	0.004391957837204763	0.005569653197995965
2.6450005e6	0.01315132345596804	0.00749126019643749	0.014627379168747573
2.6550005e6	0.010372714486638538	0.006761873850481445	0.009618089364924807
2.6650005e6	0.01008191556395715	0.007718966603654694	0.010522999369880274
2.6750005e6	0.014179225409171931	0.008223950737319722	0.015880732458272564
2.6850005e6	0.008585137600126894	0.009873899595527003	0.005567451820128479
2.6950005e6	0.0110575324243432	0.01008757343975169	0.009023389868085579
2.7050005e6	0.01547475961538461	0.004507211538461537	0.012600160256410257
2.7150005e6	0.01633125698770164	0.007746366395144547	0.014023318958632807
2.7250005e6	0.017612001644060824	0.011631730374023838	0.013218249075215783
2.7350005e6	0.015965480043149953	0.014563106796116504	0.01872707659115426
2.7450005e6	0.016869352250654505	0.018579511865551897	0.014762266700447597
2.7550005e6	0.0158482722785139	0.006917381137957912	0.014549233567160298
2.7650005e6	0.012313466996246455	0.003913759956056029	0.011846562299734504
2.7750005e6	0.015531062124248499	0.007181028724114896	0.01790247160988644
2.7850005e6	0.014908739170661954	0.013962486331903444	0.015981159054588277
2.7950005e6	0.010186723633198828	0.00850541973257378	0.00996914312841206
2.8050005e6	0.011812619784756008	0.011720477664750109	0.008830900781365177
2.8150005e6	0.010829160977089974	0.009710210893642846	0.0035958124715521167
2.8250005e6	0.015293544318312117	0.007883270267171198	0.012280701754385967
2.8350005e6	0.011121302453565698	0.012955744095390964	0.010991362837269739
2.8450005e6	0.014274014274014273	0.016438516438516435	0.009547209547209548
2.8550005e6	0.012493458922030349	0.014390371533228676	0.009353741496598638
2.8650005e6	0.007247924080664297	0.006880189798339265	0.006756820877817319
2.8750005e6	0.018165411173885745	0.010671688637790333	0.00852165725047081
2.8850005e6	0.015238271148873292	0.010435906908016254	0.01294175594138653
2.8950005e6	0.014725238565317537	0.003257650542941757	0.014741691345837447
2.9050005e6	0.017181986220803223	0.005097182546350754	0.006273455441662464
2.9150005e6	0.011208445642407907	0.0032794249775381853	0.007313566936208447
2.9250005e6	0.011978221415607984	0.002540834845735027	0.009921355111917725
2.9350005e6	0.012030258662762324	0.004929233772571986	0.012864812103465103
2.9450005e6	0.01248079877112135	0.01144393241167435	0.010721966205837173
2.9550005e6	0.010211286730758787	0.007957199500298733	0.007158763782521319
2.9650005e6	0.010298353909465019	0.009135802469135803	0.009045267489711933
2.9750005e6	0.014136525725929702	0.008193241636950245	0.010714892171845817
2.9850005e6	0.008300753583772453	0.004532834721513967	0.007796475721004024
2.9950005e6	0.0105094813799406	0.008339045007996345	0.008240042647170816
3.0050005e6	0.00951834862385321	0.006192660550458716	0.008990825688073396
3.0150005e6	0.00939211602252565	0.00833140476741495	0.008686260896397438
3.0250005e6	0.0106939478214806	0.009303403522712224	0.008912726791153491
3.0350005e6	0.009629241451591775	0.00884318092493122	0.0074413729857199
3.0450005e6	0.009413869483728063	0.005395581302890896	0.010177770205032088
3.0550005e6	0.01718865337973215	0.01033428240008436	0.01370874195929558
3.0650005e6	0.009741902834008097	0.008308029689608637	0.007388663967611337
3.0750005e6	0.002964261857047429	0.002588510354041416	0.002471609886439546
3.0850005e6	0.007659871374833153	0.004975124378109453	0.008761072685353718
3.0950005e6	0.00955650398960846	0.006092657883342611	0.009290530092163048
3.1050005e6	0.013588874770577438	0.00797684596922208	0.01228293096145701
3.1150005e6	0.013724681514068372	0.004949133901567226	0.014994042709192556
3.1250005e6	0.011121794871794871	0.007500000000000001	0.011269230769230771
3.1350005e6	0.010504201680672268	0.007921918767507002	0.007528011204481792
3.1450005e6	0.013914401175606174	0.006582169973059025	0.0073475385745775165
3.1550005e6	0.011229621921609432	0.004335761359694762	0.003676725633021158
3.1650005e6	0.015459599421216967	0.008148655852562638	0.006579849211788896
3.1750005e6	0.01779513888888889	0.006438078703703704	0.008434606481481482
3.1850005e6	0.018232786581410435	0.014039477342229635	0.0022982114725233985
3.1950005e6	0.021655838747293016	0.011494252873563218	0.0011660836248542394
3.2050005e6	0.0199487976067196	0.006213324128408699	0.003532389828558279
3.2150005e6	0.016281929240044422	0.00448199270188799	0.002554339203553863
3.2250005e6	0.010092015434847137	0.007173246264964877	0.004709607202928664
3.2350005e6	0.012498145675715768	0.003931167482569352	0.0060821836522771105
3.2450005e6	NaN	NaN	NaN
3.2550005e6	0.006756756756756757	0.013513513513513514	0.0
3.2650005e6	NaN	NaN	NaN
3.2750005e6	NaN	NaN	NaN
3.2850005e6	0.05833333333333335	0.056666666666666664	0.04533333333333334
3.2950005e6	0.009062253743104808	0.005516154452324665	0.005358550039401102
3.3050005e6	0.005345911949685534	0.005660377358490566	0.004528301886792453
3.3150005e6	NaN	NaN	NaN
3.3250005e6	0.018906020558002938	0.010646108663729809	0.0032305433186490457
3.3350005e6	0.010869565217391299	0.0	0.0
3.3450005e6	NaN	NaN	NaN
3.3550005e6	0.02702702702702703	0.0	0.032432432432432434
3.3650005e6	0.005555555555555557	0.003174603174603175	0.004444444444444445
3.3750005e6	0.003036437246963562	0.004723346828609987	0.0
3.3850005e6	0.019012944983818763	0.016181229773462782	0.007443365695792879
3.3950005e6	NaN	NaN	NaN
3.4050005e6	NaN	NaN	NaN
3.4150005e6	NaN	NaN	NaN
3.4250005e6	NaN	NaN	NaN
3.4350005e6	NaN	NaN	NaN
3.4450005e6	0.004166666666666667	0.0	0.006666666666666666
3.4550005e6	0.00273224043715847	0.004098360655737705	0.0027322404371584704
3.4650005e6	0.0	0.0	0.0
3.4750005e6	NaN	NaN	NaN
3.4850005e6	0.007638888888888889	0.009722222222222222	0.0027777777777777775
3.4950005e6	0.014644351464435141	0.0	0.0036262203626220356
3.5050005e6	0.02184959349593497	0.0030487804878048786	0.003252032520325203
3.5150005e6	0.0	0.0	0.0
3.5250005e6	0.013713080168776377	0.0189873417721519	0.006751054852320675
3.5350005e6	0.014784946236559135	0.01075268817204301	0.010215053763440859
3.5450005e6	0.0	0.0	0.0
3.5550005e6	0.009174311926605505	0.009174311926605505	0.0
3.5650005e6	0.01950354609929077	0.017730496453900707	0.0056737588652482265
3.5750005e6	NaN	NaN	NaN
3.5850005e6	0.011130136986301371	0.008561643835616438	0.006621004566210046
3.5950005e6	0.04583333333333333	0.013095238095238097	0.016190476190476193
3.6050005e6	NaN	NaN	NaN
3.6150005e6	0.0	0.0	0.0
3.6250005e6	0.019784172661870505	0.008393285371702636	0.011510791366906475
3.6350005e6	NaN	NaN	NaN
3.6450005e6	NaN	NaN	NaN
3.6550005e6	0.026785714285714277	0.017857142857142856	0.0
3.6650005e6	NaN	NaN	NaN
3.6750005e6	0.027956989247311836	0.011827956989247311	0.021505376344086016
3.6850005e6	0.013513513513513513	0.0045045045045045045	0.011711711711711714
3.6950005e6	0.0	0.0	0.0
3.7050005e6	NaN	NaN	NaN
3.7150005e6	0.01973684210526315	0.013157894736842105	0.011403508771929824
3.7250005e6	NaN	NaN	NaN
3.7350005e6	NaN	NaN	NaN
3.7450005e6	NaN	NaN	NaN
3.7550005e6	0.014736120630568882	0.003655471784327165	0.0039753255654557925
3.7650005e6	0.013384449825127794	0.00847457627118644	0.006537530266343825
3.7750005e6	0.016541822721597998	0.004993757802746567	0.007865168539325841
3.7850005e6	0.01663019693654267	0.004194018964259665	0.006097738876732312
3.7950005e6	0.015430925221799743	0.006083650190114069	0.007351077313054501
3.8050005e6	0.013562639821029081	0.010346756152125278	0.011073825503355707
3.8150005e6	0.011111111111111112	0.005734767025089606	0.006164874551971327
3.8250005e6	0.025535714285714287	0.004761904761904762	0.006857142857142856
3.8350005e6	0.00841258229700073	0.005242623750304804	0.006730065837600585
3.8450005e6	NaN	NaN	NaN
3.8550005e6	0.010067928190198933	0.003153808830664726	0.0019408054342552156
3.8650005e6	0.01676655251141552	0.006421232876712329	0.0010844748858447489
3.8750005e6	0.0	0.0	0.0
3.8850005e6	0.017221204721204714	0.0033068783068783067	0.00291005291005291
3.8950005e6	0.01992557265698389	0.0032878098128477497	0.0013873834814654236
3.9050005e6	0.01816860465116279	0.005593727977448907	0.00258985200845666
3.9150005e6	0.013002283105022829	0.003287671232876713	0.004328767123287671
3.9250005e6	0.01816468679929392	0.00856352273269405	0.0018224321358713803
3.9350005e6	0.012337269149258251	0.004026642446260975	0.009385407205570693
3.9450005e6	0.01573493059517018	0.00513405590416429	0.007834189009317361
3.9550005e6	0.01445659062103929	0.008687156738487536	0.006949725390790031
3.9650005e6	0.008688783570300153	0.010970686326136563	0.006389327716341934
3.9750005e6	0.016282813273897967	0.020430906389301635	0.011639425458147595
3.9850005e6	0.019803656059580226	0.013014368464605429	0.0027533288196795306
3.9950005e6	0.017840106849837816	0.006773516504483876	0.0019271131463461171
4.0050005e6	0.01686366415325046	0.003804089396100808	0.003097615651110658
4.0150005e6	0.014558727034120736	0.005372375328083989	0.007332677165354331
4.0250005e6	0.008485012314531146	0.007028293386195711	0.008241725235778218
4.0350005e6	0.0067168688699855905	0.0065541765444150045	0.006182308371682239
4.0450005e6	0.007671819813560303	0.00793237218458688	0.0067512014359330675
4.0550005e6	0.008201357466063347	0.007187971342383107	0.006627073906485671
4.0650005e6	0.009695474560984666	0.00878030664756751	0.00924186959520399
4.0750005e6	0.007267727362011392	0.006973089766254176	0.0075230799450009805
4.0850005e6	0.009846384846384846	0.00947100947100947	0.009009009009009007
4.0950005e6	0.011167053963335916	0.008313968499870901	0.00855151045701007
4.1050005e6	0.011423252665425621	0.005246234557454731	0.00781858182433576
4.1150005e6	0.011876041128152106	0.003302889310126946	0.008616232982939858
4.1250005e6	0.016263552960800665	0.008525623204522286	0.007311648596052267
4.1350005e6	0.011346765641569459	0.0025097207493814063	0.009303640862495582
4.1450005e6	0.011588748019017436	0.01099445324881141	0.010142630744849444
4.1550005e6	0.00956462331532203	0.004037016334389168	0.004794733246382213
4.1650005e6	0.00852744310575636	0.004524765729585007	0.00944578313253012
4.1750005e6	0.010698579161028414	0.007949932341001354	0.008073973838520522
4.1850005e6	0.011232185822691093	0.00781972977975199	0.005978160281325189
4.1950005e6	0.014088441890166026	0.008860153256704981	0.00996168582375479
4.2050005e6	0.008603962418300653	0.004570057189542484	0.0076184640522875815
4.2150005e6	0.013786819621198541	0.01027663261038418	0.009882296707892693
4.2250005e6	0.011557571829768848	0.009748325772305033	0.01049902786779002
4.2350005e6	0.007835726883345932	0.007709750566893425	0.007911312673217435
4.2450005e6	0.004641439909297054	0.003944633408919123	0.003779289493575208
4.2550005e6	0.003425365803215966	0.002921255364252107	0.0033814177136652704
4.2650005e6	0.0075363157218151415	0.005334875948065305	0.006967476539400952
4.2750005e6	0.00566145907983374	0.005804787157804213	0.004834933830204003
4.2850005e6	0.00975237449118046	0.009271822704658525	0.009588421528720036
4.2950005e6	0.0060873215785054585	0.008438287153652392	0.004080604534005037
4.3050005e6	0.008048229983368972	0.008701591827037301	0.0070206699928724164
4.3150005e6	0.012214052287581703	0.01127450980392157	0.008954248366013074
4.3250005e6	0.00876670636495964	0.005822416302765647	0.007767632658462353
4.3350005e6	0.013041087281011865	0.0051457302223269705	0.011218477492340327
4.3450005e6	0.008620689655172414	0.005552308591466978	0.0077342684589908435
4.3550005e6	0.013851553166069295	0.010155316606929511	0.014814814814814814
4.3650005e6	0.005722460658082976	0.002861230329041488	0.005937052932761088
4.3750005e6	0.011809643958508554	0.010793383795906926	0.0065601345668629095
4.3850005e6	0.012817971589032045	0.010901883052527254	0.003911463495209779
4.3950005e6	0.011989773428546235	0.012033853477915897	0.011407916776866792
4.4050005e6	0.020458891013384318	0.017718291905672402	0.01782026768642447
4.4150005e6	0.016984505363528014	0.015154095011067598	0.010341109030024404
4.4250005e6	0.015711961640551417	0.012072951451322887	0.01003510574535491
4.4350005e6	0.009949661790152588	0.008140632373761208	0.010822715117193646
4.4450005e6	0.00830639367816092	0.007932231800766283	0.008093869731800766
4.4550005e6	0.007862053670436903	0.00789532047017077	0.006263029496562429
4.4650005e6	0.011774932827564406	0.00895632474579843	0.010083767978504823
4.4750005e6	0.01479093395857757	0.012465806955842125	0.01369284876905041
4.4850005e6	0.010906891438382894	0.010497151330679778	0.009521579645672362
4.4950005e6	0.008898486797770017	0.006310114562274091	0.01026772039453532
4.5050005e6	0.010882318432476829	0.011410301537017484	0.00676991669599906
4.5150005e6	0.010915593705293276	0.01402002861230329	0.007038626609442059
4.5250005e6	0.008131762111501623	0.008338501826200814	0.008352284473847426
4.5350005e6	0.008068920999056558	0.00364963503649635	0.007458165748051045
4.5450005e6	0.014190821256038653	0.008990874932903918	0.010815888352120237
4.5550005e6	0.015831556503198292	0.0024875621890547268	0.013233830845771148
4.5650005e6	0.0062360721731004225	0.0038458773632377256	0.005549565092372941
4.5750005e6	0.005455825413586766	0.004311862020415347	0.00482224568813798
4.5850005e6	0.007018973871303718	0.004754788751528325	0.007172938459448444
4.5950005e6	0.007467664288614347	0.0055101212226668994	0.0060553332173307805
4.6050005e6	0.016232227488151656	0.011848341232227487	0.015039494470774094
4.6150005e6	0.011225096639904847	0.011547229656061057	0.009138665873723858
4.6250005e6	0.008911493653277688	0.003999304468788037	0.004877412623891497
4.6350005e6	0.01292326809568189	0.007704255980118049	0.010003106554830691
4.6450005e6	0.007064641469445426	0.0016778523489932886	0.0062286588955610496
4.6550005e6	0.009580364212193193	0.005568751649511744	0.01026128266033254
4.6650005e6	0.014575347992737546	0.009616031201667674	0.011539237442001209
4.6750005e6	0.01806061657701428	0.007432471513679218	0.011891954421886746
4.6850005e6	0.01239500102438025	0.006760909649661955	0.011650618042750803
4.6950005e6	0.014228999703176018	0.00753190857821312	0.013134461264470172
4.7050005e6	0.015327606535287183	0.007776093425411264	0.01403626972095896
4.7150005e6	0.00789746245468669	0.0024167098221992054	0.007307670176649979
4.7250005e6	0.00991408934707904	0.00711340206185567	0.009209621993127146
4.7350005e6	0.010444103014340065	0.008340649692712906	0.008794263974246415
4.7450005e6	0.015074613916363	0.017438833940655908	0.01476661461044595
4.7550005e6	0.013885025498377375	0.01617987946221604	0.011831247102457115
4.7650005e6	0.01214979988564894	0.012464265294453976	0.011526586620926243
4.7750005e6	0.01784322063930824	0.017754624707633424	0.012502657877950242
4.7850005e6	0.015785363676929943	0.013200951955972035	0.010040160642570283
4.7950005e6	0.014356814701378251	0.014037774374680961	0.008346094946401225
4.8050005e6	0.014116786071951312	0.009128726600415993	0.0034666050381326557
4.8150005e6	0.009053433521185556	0.004800667919014819	0.0034439574201628057
4.8250005e6	0.012259194395796846	0.012657220187868174	0.005370694687682429
4.8350005e6	0.016088044413167562	0.016420361247947456	0.014481194776761278
4.8450005e6	0.01266265353277393	0.012921075033442782	0.008512708257327008
4.8550005e6	0.01453670780171512	0.011991912431151086	0.00817123335424946
4.8650005e6	0.009908361970217635	0.010767468499427264	0.010080183276059564
4.8750005e6	0.006748544745090516	0.008411693213074905	0.005130173351244162
4.8850005e6	0.012097997572815532	0.012464603559870552	0.011620145631067958
4.8950005e6	0.012243774934654011	0.012450130691979639	0.01361947998349154
4.9050005e6	0.012202634821343946	0.011160079613306798	0.010956307459008626
4.9150005e6	0.007848011363636364	0.006699810606060605	0.008759469696969698
4.9250005e6	0.01042780748663102	0.009387997623291741	0.00924539512774807
4.9350005e6	0.012943571844095404	0.01372891215823153	0.013891797556719022
4.9450005e6	0.010364426613172854	0.010932798395185558	0.008465396188565696
4.9550005e6	0.010283970276008492	0.012915782024062279	0.006917905166312809
4.9650005e6	0.011990017361111114	0.010091145833333336	0.008767361111111111
4.9750005e6	0.009602471125436475	0.013564329841525655	0.005336198406303162
4.9850005e6	0.007719746579353671	0.007959324921471542	0.006548474684555183
4.9950005e6	0.01009046624913013	0.009817079232528083	0.008619147032508203
5.0050005e6	0.009557945041816009	0.009522805537985802	0.00843348091924942
5.0150005e6	0.007884064051464934	0.006048528074959793	0.009551779595832456
5.0250005e6	0.01099102399706906	0.00891494168651157	0.008572998717713868
5.0350005e6	0.008822261731587736	0.006438230698777005	0.008156888098701577
5.0450005e6	0.011443862445912091	0.011121232824717225	0.010111591892507401
5.0550005e6	0.0077360994691254535	0.006042190556021235	0.008270466610785137
5.0650005e6	0.010874025441116127	0.00913007796471071	0.012679524004924088
5.0750005e6	0.010285396590066718	0.010625154435384235	0.004472448727452434
5.0850005e6	0.011162581226275491	0.009007270153766967	0.012494370456153897
5.0950005e6	0.012480155230199326	0.010466278591168344	0.011089551361204212
5.1050005e6	0.010398724082934607	0.0074322169059011164	0.010066985645933018
5.1150005e6	0.010708100186517452	0.007760458300026645	0.010218491873168133
5.1250005e6	0.008152173913043476	0.005434782608695652	0.011594202898550725
5.1350005e6	0.013027295285359801	0.014629859387923905	0.013006617038875103
5.1450005e6	0.010458123286459717	0.010833996639250021	0.009746174935880429
5.1550005e6	0.006236275801493193	0.0051822573561704	0.0049538866930171266
5.1650005e6	0.011047917892397202	0.011080604040007845	0.009923514414591097
5.1750005e6	0.012292574749560302	0.008449950294410032	0.01023170451938518
5.1850005e6	0.009754028837998302	0.006785411365564038	0.00587554938699977
5.1950005e6	0.006879122067250513	0.003757162936533679	0.005481673694453455
5.2050005e6	0.008606557377049179	0.004849726775956284	0.0065846994535519125
5.2150005e6	0.010482074134089527	0.009958814394706637	0.009249881844574979
5.2250005e6	0.009253913266615345	0.008949191685912239	0.009520143700282268
5.2350005e6	0.007789018400410529	0.008137233340664175	0.004325196099992669
5.2450005e6	0.008343134372243457	0.008453396059982358	0.00801724982848182
5.2550005e6	0.011857285286996153	0.010682238997293833	0.007605754166073208
5.2650005e6	0.011792452830188678	0.0110062893081761	0.006537068801219746
5.2750005e6	0.00867575398393257	0.009712893454497565	0.007691294613459765
5.2850005e6	0.012621527777777778	0.012430555555555556	0.01251388888888889
5.2950005e6	0.009948192239858903	0.009452160493827159	0.00865299823633157
5.3050005e6	0.011143343924114748	0.009923101717548463	0.010471059538610307
5.3150005e6	0.01211926211926212	0.014586014586014587	0.011926211926211927
5.3250005e6	0.007592155319428046	0.0072478027023481564	0.007057588875770694
5.3350005e6	0.007729835899385415	0.007571437622758664	0.007273648862700374
5.3450005e6	0.013169446883230905	0.011413520632133451	0.012086625695054141
5.3550005e6	0.014209294550317617	0.010420149336899588	0.012571046472751589
5.3650005e6	0.012949039264828738	0.014202172096908938	0.014202172096908938
5.3750005e6	0.014376218323586742	0.01949317738791423	0.010136452241715398
5.3850005e6	0.013888888888888893	0.013888888888888888	0.01666666666666667
5.3950005e6	NaN	NaN	NaN
5.4050005e6	0.012359431360067898	0.011599122993139544	0.012179079142796518
5.4150005e6	0.0077850727214699295	0.008115624857520631	0.007468198604842021
5.4250005e6	0.006823889070859265	0.005022382356152418	0.005895840157222404
5.4350005e6	0.006485264982664686	0.004426696384348687	0.005943536404160476
5.4450005e6	0.010207534401082788	0.009812767877284008	0.009850364689074366
5.4550005e6	0.011059853323870357	0.007984386089425125	0.00953394842678022
5.4650005e6	0.01241187568265316	0.00898619799424089	0.009711051534107834
5.4750005e6	0.01313740755157649	0.012358894511483068	0.012923316465550795
5.4850005e6	0.01263897629536396	0.006992518005733864	0.011188028809174185
5.4950005e6	0.015109986646988543	0.010295874622250333	0.010963525195024248
5.5050005e6	0.01646453509739067	0.010290334435869165	0.011657478868063212
5.5150005e6	0.011097940779993492	0.01024961651094687	0.008023055826709431
5.5250005e6	0.008991670873296316	0.0051951876156823154	0.006326770991081946
5.5350005e6	0.010244742660291017	0.007018355699521827	0.00609799989716695
5.5450005e6	0.013883689005366281	0.012417321851990515	0.005798910104413661
5.5550005e6	0.010702330372087038	0.010203424745719067	0.0042616196729754075
5.5650005e6	0.016651893123971126	0.01063695074078764	0.009311552910387908
5.5750005e6	0.013829263929881047	0.0044495125659601105	0.006913513996959128
5.5850005e6	0.01825849920279792	0.010543640384714293	0.011160829090160983
5.5950005e6	0.009389671361502346	0.003838345387641162	0.005760690267732521
5.6050005e6	0.01371742112482853	0.004307270233196159	0.00862551440329218
5.6150005e6	0.016723517149895773	0.0020134546143642223	0.007381087739245784
5.6250005e6	0.01372414188298665	0.007764598017305598	0.006108532462323076
5.6350005e6	0.013036701147796518	0.004369184261489773	0.009947569788862125
5.6450005e6	0.011921189819073905	0.0038076254727588675	0.007737912705713995
5.6550005e6	0.013637747336377475	0.0046270928462709285	0.0046514459665144585
5.6650005e6	0.007986951842884048	0.009248049502286792	0.004089319343556631
5.6750005e6	0.0054671968190854875	0.005135851557322731	0.0037939032471835657
5.6850005e6	0.008781068611400506	0.01056704866795654	0.005179342164012502
5.6950005e6	0.01116983791402396	0.008480150340615457	0.011698379140239605
5.7050005e6	0.010364204439470247	0.005129639992538706	0.010082074239880617
5.7150005e6	0.007476139978791092	0.006327324142806646	0.006673736302580418
5.7250005e6	0.011089807319036119	0.008568858590162381	0.010471997348861431
5.7350005e6	0.012228260869565218	0.009233286582515194	0.011430575035063114
5.7450005e6	0.005640465793304221	0.005215914604560893	0.0054504285945333976
5.7550005e6	0.008507917773187766	0.00555719484607062	0.0073571358316120794
5.7650005e6	0.011169002275721642	0.011737932686549287	0.009677805725236554
5.7750005e6	0.009789727680110306	0.008238538435022405	0.009555325749741468
5.7850005e6	0.009667559585136341	0.008276667353527029	0.009890789202555119
5.7950005e6	0.009340429972865789	0.008505531204341473	0.010457107075767063
5.8050005e6	0.011953551912568305	0.012568306010928966	0.008761384335154826
5.8150005e6	0.01103209336250912	0.012217359591539023	0.009992706053975202
5.8250005e6	0.010519731604685547	0.010150119413169567	0.010042078926418741
5.8350005e6	0.01155115511551155	0.011904761904761904	0.010435329247210435
5.8450005e6	0.02117486338797814	0.01639344262295082	0.015300546448087433
5.8550005e6	0.013517811704834605	0.011450381679389313	0.012595419847328248
5.8650005e6	0.020774922118380067	0.0051401869158878505	0.012305295950155762
5.8750005e6	0.014892340010503413	0.004576487358391477	0.00823767724510466
5.8850005e6	0.010236945019553717	0.006843800322061192	0.008166551644812515
5.8950005e6	0.011298910351659239	0.006067360079247152	0.011144130757800892
5.9050005e6	0.011958568738229756	0.00568738229755179	0.012278719397363467
5.9150005e6	0.004521963824289405	0.003875968992248062	0.006546080964685615
5.9250005e6	0.010157344541437656	0.004041383769802781	0.012458239034378706
5.9350005e6	0.013094748388866035	0.012032085561497326	0.013656931303990125
5.9450005e6	0.017100660707345516	0.018914367146003367	0.014069179945588806
5.9550005e6	0.012187871581450654	0.012683313515655966	0.012207689258818866
5.9650005e6	0.013888888888888886	0.017341040462427747	0.009537572254335259
5.9750005e6	0.015782344221233962	0.014057148699074783	0.008148034555027347
5.9850005e6	0.011249670097651097	0.004024808656637635	0.006202164159408816
5.9950005e6	0.014668537824111197	0.004210104250200481	0.0053728949478749006
6.0050005e6	0.009553537646613696	0.004729474082482028	0.004525160802118805
6.0150005e6	0.011472902097902096	0.006519522144522145	0.008245920745920746
6.0250005e6	0.010106578463800071	0.010412838417248561	0.006737718975866716
6.0350005e6	0.011779408636460329	0.00803020633907679	0.006041267815358435
6.0450005e6	0.013342830009496676	0.005508072174738842	0.005242165242165242
6.0550005e6	0.01316512752858399	0.006541336851363236	0.002506596306068602
6.0650005e6	0.023805489664520497	0.0070597537557889984	0.004518242403704958
6.0750005e6	0.023096821877309683	0.011086474501108648	0.007390983000739097
6.0850005e6	0.019312169312169305	0.003174603174603175	0.002645502645502646
6.0950005e6	0.011864406779661017	0.008135593220338983	0.005378531073446327
6.1050005e6	0.011812525679403656	0.008276104948054235	0.0059400129130715495
6.1150005e6	0.018056183160114474	0.0032760957975598733	0.008254255158909476
6.1250005e6	0.01506215119228818	0.0011732623033992896	0.006684424150177574
6.1350005e6	0.014481777288166714	0.003167171578077664	0.0018727623244285323
6.1450005e6	0.019736450710928666	0.007049794752810993	0.004676066393003747
6.1550005e6	0.016362736782584108	0.005371783997738196	0.0011968711714258789
6.1650005e6	0.015133079847908749	0.0039290240811153355	0.006296577946768062
6.1750005e6	0.012943076654443865	0.00894883883359525	0.011594202898550725
6.1850005e6	0.015375854214123005	0.013439635535307517	0.007775246772968869
6.1950005e6	0.010555259890012417	0.012063154160014194	0.005889657619301047
6.2050005e6	NaN	NaN	NaN
6.2150005e6	0.015185185185185185	0.0021164021164021165	0.004754850088183421
6.2250005e6	0.01253342245989305	0.0011976381461675579	0.0038658645276292334
6.2350005e6	0.00700478808299344	0.0032511674646804995	0.006100372406455045
6.2450005e6	0.01523882003334058	0.004819888381532217	0.010074653910270348
6.2550005e6	0.015284757118927973	0.008724176437744277	0.010887772194304859
6.2650005e6	0.0077356557377049155	0.008265027322404372	0.0012841530054644808
6.2750005e6	0.01718559218559218	0.007753357753357754	0.0005128205128205128
6.2850005e6	0.01023419649657273	0.010662604722010664	0.0006854531607006854
6.2950005e6	0.021916985663889516	0.01422352323050364	0.003317571117616152
6.3050005e6	0.019202143495087823	0.016076213158678177	0.00279845192021435
6.3150005e6	0.019682856509203813	0.006579433725142307	0.002927478376580173
6.3250005e6	0.013087706239920607	0.002853244014390275	0.00516065004341893
6.3350005e6	0.019867896833717757	0.004892709862305166	0.00510239742783253
6.3450005e6	0.014598657891340816	0.009001161440185831	0.008917279648986965
6.3550005e6	0.01045104510451045	0.0097009700970097	0.00816081608160816
6.3650005e6	0.016195013957069983	0.00976994898450284	0.0051978053710655505
6.3750005e6	0.013415557719355188	0.01141404305961268	0.0012982797792924377
6.3850005e6	0.015529269032453741	0.007673642705489839	0.0070124355474673935
6.3950005e6	0.008644293201908786	0.007236173042321835	0.007024955018383791
6.4050005e6	0.010288412885815484	0.011440940012368584	0.003991679316354641
6.4150005e6	0.009933774834437087	0.011285871964679913	0.006467991169977925
6.4250005e6	0.013644734639209776	0.004269211451531894	0.005441151849991629
6.4350005e6	0.009803921568627449	0.007399690121280119	0.007041726772452851
6.4450005e6	0.017619247251723497	0.007383081796161729	0.003027762250791876
6.4550005e6	0.01556023532557829	0.008858136114453805	0.003369434416365824
6.4650005e6	0.008987136894113637	0.0071982281284606875	0.007777493824005452
6.4750005e6	0.006008523719695382	0.0056941242227345765	0.005002445329420806
6.4850005e6	0.009812556458897921	0.006978319783197832	0.009828364950316169
6.4950005e6	0.010899182561307902	0.010755772264448587	0.006931497681533534
6.5050005e6	0.00896291458015821	0.009144350097975179	0.00822991508817766
6.5150005e6	0.014278785803948422	0.012781011069268515	0.009391760812507132
6.5250005e6	0.006730428622033299	0.0038572047073641125	0.00547880505372535
6.5350005e6	0.014023601681215645	0.01103297769156159	0.01063692208212092
6.5450005e6	0.007788567134847698	0.00702271544997399	0.006450494191087219
6.5550005e6	0.007979491623339111	0.005343731946851531	0.006739842095128057
6.5650005e6	0.008335556148306214	0.004490086245220948	0.004587890104027741
6.5750005e6	NaN	NaN	NaN
6.5850005e6	0.01630434782608695	0.007246376811594203	0.006521739130434782
6.5950005e6	0.011610162501031094	0.0023509032417718388	0.001616761527674668
6.6050005e6	0.01550874986901394	0.0029078906004401128	0.002661636801844283
6.6150005e6	0.010699527744982291	0.005509641873278237	0.004191263282172372
6.6250005e6	0.01046232519307034	0.004826758505531205	0.0058338551450636605
6.6350005e6	0.014995757457085044	0.004601527315449383	0.007897656810913126
6.6450005e6	0.01614246521653929	0.007593572408387224	0.01452087007642563
6.6550005e6	0.011653736489622707	0.005503613818712286	0.008487500828857502
6.6650005e6	0.010515181682429072	0.005226480836236933	0.0075825452132072335
6.6750005e6	0.00977488151658768	0.007148499210110584	0.008909952606635073
6.6850005e6	0.015549684835001852	0.018121987393400076	0.01664812754912866
6.6950005e6	0.01459416233506597	0.013394642143142744	0.009089697454351594
6.7050005e6	0.015361224703785259	0.011691307539058402	0.004173220090175108
6.7150005e6	0.0159216166564605	0.005766482955705247	0.008654827515819556
6.7250005e6	0.012347545610321545	0.010936397540570506	0.011450458623122668
6.7350005e6	0.00812402440754931	0.003760465446289201	0.008585213566056479
6.7450005e6	0.009973608298042102	0.008838151353341928	0.0076597311728963365
6.7550005e6	0.00626017278076875	0.005425483076666249	0.006210091398522599
6.7650005e6	0.007456075594271371	0.006594812736847286	0.008002362320980365
6.7750005e6	0.007473300059035046	0.004588633070359041	0.010100359577094402
6.7850005e6	0.008435109795213423	0.007926227485812978	0.010412040463853935
6.7950005e6	0.007358815861401961	0.0077162440603843405	0.007829780076531685
6.8050005e6	0.00726623484471018	0.007889054974256767	0.0067845872778608185
6.8150005e6	0.005976095617529879	0.005450420540061975	0.005422753430721559
6.8250005e6	0.020531879748926327	0.006739345887016849	0.004109679550710274
6.8350005e6	0.01781054675647794	0.008586686085320712	0.006056192730141391
6.8450005e6	0.009569377990430622	0.006713999073931162	0.005669599217986313
6.8550005e6	0.016445605573419075	0.005336727402643802	0.008672740264380138
6.8650005e6	0.009078300340436263	0.0034884209641491194	0.006892783591812718
6.8750005e6	0.01831360946745562	0.00514792899408284	0.0044418145956607495
6.8850005e6	0.011676695730484262	0.006037905767735069	0.00183388595521716
6.8950005e6	0.01195227958133759	0.006874223877949263	0.002616640056767784
6.9050005e6	0.014805414551607445	0.004203680203045685	0.00831218274111675
6.9150005e6	0.016394891510893104	0.0031817579212514917	0.010305360378275664
6.9250005e6	0.013019231557797188	0.005699758067823021	0.009201623815967525
6.9350005e6	0.014161361569442641	0.0037243947858473	0.006435407734615217
6.9450005e6	0.014150457960275802	0.004785427601111454	0.007965421426366163
6.9550005e6	0.014963744232036917	0.005735003295978906	0.012014941771039333
6.9650005e6	0.010641177049503	0.0038382049010924125	0.008493258537545517
6.9750005e6	0.013720676486633936	0.01099290780141844	0.011336606655755591
6.9850005e6	0.00882726917057903	0.004988262910798122	0.007785602503912362
6.9950005e6	0.010072522159548751	0.005752529322231176	0.010511236458053541
7.0050005e6	0.008461427437396264	0.005232012701161867	0.009453705708306273
7.0150005e6	0.00813241484883276	0.004127713082936964	0.007993002022852767
7.0250005e6	0.00863801161927227	0.005940680557375617	0.008011182457519766
7.0350005e6	0.010913235825207658	0.008644817623690864	0.010328638497652582
7.0450005e6	0.010743207941483804	0.0116901776384535	0.009130094043887147
7.0550005e6	0.007546882146668702	0.006479646287543832	0.007399501956599075
7.0650005e6	0.00454324040767386	0.00442146282973621	0.003499700239808153
7.0750005e6	0.004462252039590838	0.003478693005342279	0.004547148714125979
7.0850005e6	0.006584439435679106	0.006991401619500793	0.005693296602387512
7.0950005e6	0.008261873996632602	0.004816163514624692	0.008426328360546614
7.1050005e6	0.00867621744683214	0.004525515020267643	0.009128768948858905
7.1150005e6	0.009147683503906682	0.008556179157037526	0.0076042698360294925
7.1250005e6	0.009929985189174633	0.008617207486199003	0.006346214263273641
7.1350005e6	0.008936170212765956	0.0036170212765957444	0.004718676122931442
7.1450005e6	0.010719957649550025	0.007543673901535204	0.01046409034762661
7.1550005e6	0.010215517241379308	0.005028735632183908	0.009310344827586204
7.1650005e6	0.007610399790958977	0.003462241964985629	0.006933193972650466
7.1750005e6	0.007689893283113622	0.0030131826741996233	0.006796400920694705
7.1850005e6	0.007704269154650834	0.0037814532089341254	0.007619451512581283
7.1950005e6	0.008049788542868128	0.003892733564013841	0.00924644367550942
7.2050005e6	0.009820536218659021	0.007865119714943728	0.009420762177899448
7.2150005e6	0.012571147344545725	0.007082637908161081	0.0058886463816493345
7.2250005e6	0.009660766961651917	0.006145526057030482	0.0038839724680432646
7.2350005e6	0.015578854105138804	0.006275841701122268	0.011685371136050402
7.2450005e6	0.016287100989359714	0.005320141870449879	0.005488146350569349
7.2550005e6	0.01856493811687295	0.012089404146430623	0.005786202934879105
7.2650005e6	0.01874321791457039	0.006165532208740258	0.004182697050409392
7.2750005e6	0.019975786924939464	0.005649717514124294	0.0026820636990128512
7.2850005e6	0.010330948121645795	0.004025044722719142	0.008527131782945736
7.2950005e6	0.013384527056121717	0.00894694033778288	0.01025788239797139
7.3050005e6	0.010718753553963381	0.004947117024906175	0.004094165813715456
7.3150005e6	0.013339428191489365	0.003296764184397163	0.009297429078014183
7.3250005e6	0.010207407407407408	0.0032	0.008201481481481481
7.3350005e6	0.008180320150659136	0.003913606403013183	0.008227401129943503
7.3450005e6	0.011543598549895057	0.005628696813585194	0.005924441900400686
7.3550005e6	0.009208579881656805	0.003747534516765286	0.00977317554240631
7.3650005e6	0.008853489380147378	0.005114867793671434	0.008964022540095363
7.3750005e6	0.008910490076954233	0.006556298096395303	0.008596597812879709
7.3850005e6	0.011914270500532481	0.005280440184593539	0.009948526801561944
7.3950005e6	0.013757613946649865	0.008585381222432261	0.01048099138836379
7.4050005e6	0.01046454163577959	0.007017543859649123	0.00703731158883123
7.4150005e6	0.010275140004869735	0.005234964694424154	0.009486242999756513
7.4250005e6	0.008930326257861635	0.006928066037735849	0.009502751572327044
7.4350005e6	0.021108443377350936	0.012685074029611844	0.0076990796318527404
7.4450005e6	0.019336457248640523	0.005437926645840564	0.003656137915075784
7.4550005e6	0.011284567350579838	0.010288432946773713	0.008111804936068985
7.4650005e6	0.017362918618774946	0.007287870900572618	0.008025334027416276
7.4750005e6	0.017167032788219013	0.007810593116914816	0.007533967944024084
7.4850005e6	0.014801444043321297	0.008134777376654632	0.007595667870036101
7.4950005e6	0.01576223709822912	0.015263732611688743	0.011157005174951336
7.5050005e6	0.016574585635359112	0.007526623428617183	0.018528304908319318
7.5150005e6	0.009009676145339651	0.008935624012638232	0.007898894154818325
7.5250005e6	0.011438568160409099	0.004777284349347329	0.012138339389045889
7.5350005e6	0.013698774820447823	0.0039923954372623575	0.0028812843261512467
7.5450005e6	0.008745375042045072	0.005718129835183316	0.0012781701984527416
7.5550005e6	0.011974153901766753	0.0070941213682165286	0.0018254936514391577
7.5650005e6	0.006061665792387945	0.0039051116162499276	0.004231509005070817
7.5750005e6	0.007348598428058701	0.00481577393121621	0.005842533278815137
7.5850005e6	0.01600135317997294	0.012967974740640506	0.010960757780784843
7.5950005e6	0.013244936190141665	0.011796042617960426	0.008195761620419156
7.6050005e6	0.013696772443721182	0.010577705451586655	0.011771087605098996
7.6150005e6	0.011281254623465011	0.005844059772155644	0.011303447255511169
7.6250005e6	0.01211676152010281	0.006425555351569672	0.011345694877914448
7.6350005e6	0.014872481723310455	0.011217143813828897	0.012310954852391316
7.6450005e6	0.011955815464587398	0.007374918778427552	0.008122157244964264
7.6550005e6	0.012236977161919425	0.012092635360533741	0.009494482935591483
7.6650005e6	0.005417143948071783	0.0067773959526536845	0.003627338678885071
7.6750005e6	0.005676209279368213	0.005593945376768674	0.005100361961171437
7.6850005e6	0.008306289599752744	0.008653994745788905	0.006428681811157472
7.6950005e6	0.009632224168126096	0.009366873640078544	0.008278936475083586
7.7050005e6	0.009265791825408024	0.009453929730492451	0.0065001646206669485
7.7150005e6	0.007081647226850749	0.006665079742918353	0.005379671506784099
7.7250005e6	0.009133212946242532	0.009492059082279946	0.007112098902625365
7.7350005e6	0.006425120772946859	0.006763285024154589	0.0048599033816425115
7.7450005e6	0.008745492014425555	0.007779495105615662	0.007779495105615663
7.7550005e6	0.010353150406504068	0.009197154471544716	0.00839430894308943
7.7650005e6	0.01050055266066635	0.00793462813832307	0.009979472603821255
7.7750005e6	0.006422330351069951	0.006461570658713964	0.005378538167739235
7.7850005e6	0.00633989401968206	0.007696189755235933	0.0048700479434771625
7.7950005e6	0.00983698707138842	0.008533905667126578	0.008462363942971026
7.8050005e6	0.01127482044782425	0.008079847908745247	0.008840304182509504
7.8150005e6	0.008896081915883897	0.005140898705255141	0.007429973766607431
7.8250005e6	0.012646126952911611	0.0075658254124330825	0.00858734841035726
7.8350005e6	0.009293442034558784	0.007870584012715993	0.005722196585140748
7.8450005e6	0.008901335857788998	0.007888923950773114	0.0071105501209635
7.8550005e6	0.006071879825916046	0.005358229210538631	0.005203799897047125
7.8650005e6	0.009233368286147035	0.008534312012116976	0.006209949900967029
7.8750005e6	0.007880984490896832	0.005169701056417173	0.00946280062935491
7.8850005e6	0.009956661436150342	0.009265486064410073	0.005036240005977732
7.8950005e6	0.01304654442877292	0.0038787023977433	0.012374236013164081
7.9050005e6	0.012728515291303604	0.007004954724073124	0.010478956660402074
7.9150005e6	0.017659452896221693	0.012499107206628097	0.009370759231483465
7.9250005e6	0.013175058700756588	0.007826767545003914	0.008505087398904253
7.9350005e6	0.012129237288135595	0.00992231638418079	0.008940677966101694
7.9450005e6	0.00948819698819699	0.008496133496133497	0.006308506308506308
7.9550005e6	0.009871965519427017	0.0036128541547822777	0.008379286302845916
7.9650005e6	0.004729288975864318	0.0021200260926288322	0.004174820613176778
7.9750005e6	0.013849765258215962	0.00583148010872251	0.005831480108722509
7.9850005e6	0.009507107254938156	0.008645621807888746	0.009427112177712142
7.9950005e6	0.00760765196838762	0.007607651968387621	0.007031538518354382
8.0050005e6	0.00892920291392602	0.009159063582997383	0.006096612207369688
8.0150005e6	0.010411635270756187	0.0108946492781624	0.008973326893146567
8.0250005e6	0.010120368502454442	0.009784143635263264	0.009535337233541793
8.0350005e6	0.0069591771134683384	0.004275152684024429	0.006647380263580842
8.0450005e6	0.012917518745739603	0.0045330606680299935	0.009447852760736198
8.0550005e6	0.009955273409320444	0.00646852306064541	0.008387438080123117
8.0650005e6	0.004563308687615527	0.00419747381392483	0.005298829328404189
8.0750005e6	0.00546609835030389	0.005170100244691767	0.004751756255426633
8.0850005e6	0.011119393713504783	0.007019505528637097	0.011976643061249842
8.0950005e6	0.013025458851391357	0.007252812314979279	0.011296625222024867
8.1050005e6	0.009582004959263198	0.007722281261069784	0.008232376904002832
8.1150005e6	0.011167175154502074	0.006571227411405773	0.009982007353516389
8.1250005e6	0.00941457828078685	0.007679870654810024	0.00926973861492859
8.1350005e6	0.006238133984269054	0.006418949462073953	0.007521923876683845
8.1450005e6	0.00850995504174695	0.005555555555555556	0.009736673089274247
8.1550005e6	0.008556149732620321	0.00570409982174688	0.010281639928698754
8.1650005e6	0.011686709836571078	0.0075238976256552575	0.007499229108849831
8.1750005e6	0.009727626459143969	0.00916558581928232	0.007488110678772157
8.1850005e6	0.012706002646457354	0.009473114399133887	0.0065680259833994946
8.1950005e6	0.013179308340598663	0.0015402499273467016	0.0010578320255739612
8.2050005e6	0.014389193422083	0.006851996867658575	0.006865048290263637
8.2150005e6	0.011669346195069666	0.011682743837084673	0.0115112540192926
8.2250005e6	0.012353372434017596	0.007771260997067449	0.014418377321603126
8.2350005e6	0.008288153548949961	0.0075403502212251505	0.008500031158471987
8.2450005e6	0.004395809951365507	0.002759072203516648	0.0037224092779648333
8.2550005e6	0.01008804108584006	0.008314991440449988	0.008901932012717047
8.2650005e6	0.00748036217545122	0.006356059243269173	0.006559932841638185
8.2750005e6	0.00818191478057592	0.01004144086707045	0.004739135054723196
8.2850005e6	0.01191488155956024	0.012070724243454609	0.008353167856738071
8.2950005e6	0.012136661086592606	0.005224978440622939	0.009942677420991223
8.3050005e6	0.013924592973436163	0.010333182116034074	0.011401784364131258
8.3150005e6	0.013827040980961602	0.01310100032268474	0.004711197160374315
8.3250005e6	0.00916813122437024	0.004715875805506736	0.007908611599297012
8.3350005e6	0.010619150467962564	0.008704758164801362	0.011676156816545583
8.3450005e6	0.007085885201538241	0.008213454873474814	0.0063333808099511
8.3550005e6	0.0065528196981731535	0.00791633571617686	0.005528196981731533
8.3650005e6	0.008455813077068023	0.00791407574901074	0.00808366308648954
8.3750005e6	0.011350574712643677	0.00924329501915709	0.011111111111111108
8.3850005e6	0.010311918063314711	0.012616387337057729	0.010279329608938547
8.3950005e6	0.0096330802852542	0.009201748332183115	0.01101909362778928
8.4050005e6	0.009721928153010094	0.008786788058437434	0.011235796457054133
8.4150005e6	0.008318232155441458	0.00926205577368368	0.009241920869827846
8.4250005e6	0.009985380116959064	0.010175438596491226	0.009204678362573101
8.4350005e6	0.011568938193343897	0.011014263074484944	0.009910195456946647
8.4450005e6	0.010752688172043008	0.010155316606929511	0.011135005973715651
8.4550005e6	0.012599330823923042	0.013557786142478741	0.012323992750592502
8.4650005e6	0.011305945223780894	0.010320641282565131	0.010794923179692719
8.4750005e6	0.016677122542869096	0.010142199916352991	0.0150564617314931
8.4850005e6	0.00791433891992551	0.006517690875232775	0.010428305400372437
8.4950005e6	0.006100194342474627	0.004318721658389118	0.006823580220254805
8.5050005e6	0.008490566037735849	0.007771787960467205	0.00857142857142857
8.5150005e6	0.007230861693336338	0.008076027345804223	0.008278867102396512
8.5250005e6	0.008229216722729457	0.003684126221367932	0.009418548774627581
8.5350005e6	0.0028735632183908046	0.0015212981744421906	0.0032454361054766734
8.5450005e6	0.004867439933719967	0.0036592101629384153	0.005661419497376415
8.5550005e6	0.010346378767431398	0.008575123706702653	0.010042735042735042
8.5650005e6	0.008599728241436028	0.006507902452978616	0.008810698705571048
8.5750005e6	0.008194811247475535	0.007560457770182798	0.008119724509347006
8.5850005e6	0.009156352614296539	0.004799191715079565	0.01020459712048497
8.5950005e6	0.011468784838350057	0.009782608695652171	0.00915273132664437
8.6050005e6	0.008919260113068775	0.006229760140512651	0.007695263186783028
8.6150005e6	0.005992922008547008	0.005341880341880343	0.006423611111111112
8.6250005e6	0.006054906619151324	0.004751534349633736	0.005715039926087244
8.6350005e6	0.007379572618616441	0.004798985874683086	0.00788361704696366
8.6450005e6	0.00774145500156789	0.008153026026967701	0.007714016933207901
8.6550005e6	0.0056575453180926	0.005657545318092598	0.004895508601778085
8.6650005e6	0.0056011535048802125	0.006580893226855959	0.005190771960958295
8.6750005e6	0.008468486963662493	0.005337712995278177	0.010045849585985082
8.6850005e6	0.009408602150537635	0.005890259329538267	0.009456040480708411
8.6950005e6	0.008468090769947428	0.004957742729753111	0.009183469754442005
8.7050005e6	0.005305466237942123	0.0039013933547695605	0.005307609860664523
8.7150005e6	0.0091361182154021	0.005825518613242399	0.00825234441602728
8.7250005e6	0.010146034980472068	0.00815078960774325	0.010890360559234731
8.7350005e6	0.009841641574662656	0.008280361324857812	0.007828705252592839
8.7450005e6	0.012210845657944632	0.009745923397800532	0.010967007963594995
8.7550005e6	0.011987027944474751	0.01027459538097836	0.010717100078802205
8.7650005e6	0.012845173976233219	0.012695562964862787	0.010464221595280841
8.7750005e6	0.011349385502884375	0.009907198394783044	0.008828693253072487
8.7850005e6	0.010233918128654972	0.010734072022160665	0.009279778393351801
8.7950005e6	0.0075930910722296985	0.008344549125168237	0.007958725886047555
8.8050005e6	0.007197782546494994	0.007331902718168813	0.00765379113018598
8.8150005e6	0.010380014074595352	0.007975604034717336	0.010086793338024865
8.8250005e6	0.006901915038397977	0.006853310002916301	0.006863031010012636
8.8350005e6	0.007527798068338609	0.007020534047561075	0.006801395990585181
8.8450005e6	0.009276789095039758	0.006089864950145147	0.009705919474946359
8.8550005e6	0.009774352100089369	0.004579982126899016	0.008310991957104559
8.8650005e6	0.010106788710907704	0.006979405034324943	0.008909229595728452
8.8750005e6	0.007854688267059401	0.004050073637702503	0.0027736867943053507
8.8850005e6	0.011994600895760479	0.0043254187373458495	0.0018896864838333642
8.8950005e6	0.013239146706586824	0.004958832335329341	0.002906686626746507
8.9050005e6	0.010019550342130987	0.0062072336265884655	0.005298142717497557
8.9150005e6	0.0060429928960236195	0.006365900913368392	0.005978411292554664
8.9250005e6	0.003964789757020225	0.003855667103157282	0.002298850574712644
8.9350005e6	0.0032262795131250918	0.001979762428508579	0.002918316468690424
8.9450005e6	0.012436935351402091	0.008565059251437288	0.0023231256599788807
8.9550005e6	0.011763598720120458	0.007905138339920948	0.002635046113306983
8.9650005e6	0.011426178511605647	0.00849485522852357	0.0031746031746031746
8.9750005e6	0.00876808417360807	0.00935262311851527	0.003478006722197866
8.9850005e6	0.01589217461275398	0.008851337759002214	0.011546972440152885
8.9950005e6	0.016917968048824273	0.006103033566684617	0.00911865015257584
9.0050005e6	0.0140096065873742	0.011588899054589813	0.004544068313510217
9.0150005e6	0.013404544978531783	0.012200230390616818	0.001424232903969002
9.0250005e6	0.02038109020742885	0.006271104679208876	0.0015918958031837917
9.0350005e6	0.01238861611202037	0.004318967084924532	0.0017821422076741223
9.0450005e6	0.024076147816349383	0.00429264650989175	0.0014930944382232176
9.0550005e6	0.006680440771349861	0.004958677685950413	0.002203856749311295
9.0650005e6	0.012509582549306572	0.0023695031012614122	0.00691337375426859
9.0750005e6	0.011572445069982014	0.0038705137227304713	0.0016107592462272268
9.0850005e6	0.019523809523809523	0.0025	0.001547619047619048
9.0950005e6	0.016715903495814876	0.0009354997538158543	0.004923682914820286
9.1050005e6	0.012845423143350602	0.006098877374784112	0.0022884283246977547
9.1150005e6	0.010852463705928626	0.003325466638060503	0.0050203818922977895
9.1250005e6	0.013857093305584463	0.0021158515435310437	0.001859174471037114
9.1350005e6	0.00922909880564604	0.0025334781035106766	0.0009410061527325373
9.1450005e6	0.01438746438746439	0.00017094017094017094	0.0006381766381766382
9.1550005e6	0.016117969821673524	0.004115226337448561	0.0009602194787379975
9.1650005e6	0.01625651542339571	0.005853200034179271	0.0012475433649491584
9.1750005e6	0.015966894003978403	0.009697357203751067	0.006635407786302927
9.1850005e6	0.012751966568338248	0.005530973451327434	0.003908554572271387
9.1950005e6	0.013021675833063734	0.003720478809446781	0.009554620942521297
9.2050005e6	0.008346688034188034	0.003472222222222222	0.009027777777777777
9.2150005e6	0.008943602693602691	0.003367003367003367	0.009217171717171714
9.2250005e6	0.011775362318840578	0.011342155009451795	0.010066162570888468
9.2350005e6	0.01333016576919016	0.013462147608489072	0.00986168303241474
9.2450005e6	0.010985811096992803	0.010906395595086826	0.010694620923337568
9.2550005e6	0.010211566674388077	0.00772141147401745	0.009173036831132731
9.2650005e6	0.006089286925843	0.0057670126874279125	0.00408440192686071
9.2750005e6	0.0046915915042187945	0.00528561730191058	0.0033265444670739987
9.2850005e6	0.009309334685369838	0.0033800912624640856	0.009869866486395132
9.2950005e6	0.008932110299530038	0.0020667006398278694	0.01082611403657777
9.3050005e6	0.007869410325942468	0.002844685489445419	0.008954112830329134
9.3150005e6	0.011032372362699308	0.005824877865464112	0.01049014870886348
9.3250005e6	0.007694216927277239	0.0047158103747828245	0.002581285678828494
9.3350005e6	0.012350272875469555	0.011233964136366856	0.005783542419732086
9.3450005e6	0.010998307952622674	0.010490693739424703	0.009120135363790187
9.3550005e6	0.009761541504209754	0.008589026388653444	0.009470531728541561
9.3650005e6	0.009058975781105564	0.00486842916127442	0.010994022308498181
9.3750005e6	0.012602281550498718	0.008929104700471839	0.008469211013557906
9.3850005e6	0.010373247442212961	0.004989263609953265	0.009940634078565111
9.3950005e6	0.01210826210826211	0.006274589607922942	0.01089404422737756
9.4050005e6	0.008179323911580473	0.004892063985090852	0.00692654138841435
9.4150005e6	0.006105347166799681	0.005107741420590583	0.0030327214684756584
9.4250005e6	0.012793611936818793	0.007256513376464417	0.009756950515824446
9.4350005e6	0.012472319916634103	0.012016412661195778	0.010577048326169076
9.4450005e6	0.007316735822959889	0.0054218533886583676	0.0077123098201936375
9.4550005e6	0.005507019115890084	0.004368279569892474	0.0039127837514934295
9.4650005e6	0.009125779801045357	0.009189006912830889	0.007823301298263361
9.4750005e6	0.008845437616387336	0.0058056742249972615	0.007404973162449336
9.4850005e6	0.005310037684138405	0.0043964828137490015	0.0028776978417266188
9.4950005e6	0.010194585448392557	0.005781161872532432	0.006463620981387478
9.5050005e6	0.007936507936507938	0.008868553352539119	0.006575156753092697
9.5150005e6	0.013257248256383655	0.009856475877572194	0.010732607066689721
9.5250005e6	0.009075012059816688	0.010401591895803182	0.005137481910274964
9.5350005e6	0.009726912347672883	0.00959232613908873	0.005667302892379974
9.5450005e6	0.00871031746031746	0.009285714285714286	0.004349206349206349
9.5550005e6	0.007956831900493871	0.007499542710810316	0.006024022925431379
9.5650005e6	0.008581752484191511	0.0120660730416828	0.00322622273841786
9.5750005e6	0.00544305472834359	0.00615445701806631	0.004341208391238171
9.5850005e6	0.01142509062815713	0.008943959113329767	0.01201640221073275
9.5950005e6	0.008194128068843329	0.004049607694254619	0.010149329283725639
9.6050005e6	0.012042132670572225	0.007337712290668087	0.011326113971240902
9.6150005e6	0.00807121013543032	0.007339449541284404	0.007592835299257318
9.6250005e6	0.006846384253316218	0.007916131792896876	0.007291399229781771
9.6350005e6	0.004326966191372971	0.003990673482198906	0.004735001345170837
9.6450005e6	0.012245203836930459	0.006864508393285371	0.01128297362110312
9.6550005e6	0.009651669085631349	0.011514271891630382	0.004334784712143203
9.6650005e6	0.012654764347766604	0.00786647513509816	0.012367466995006498
9.6750005e6	0.005494939911448451	0.005336812144212524	0.005597722960151803
9.6850005e6	0.005965325601063186	0.006191856953002295	0.006548266280053159
9.6950005e6	0.006565656565656564	0.0038194444444444448	0.007234848484848485
9.7050005e6	0.01110986630816342	0.005825677795205019	0.011053850175517218
9.7150005e6	0.007399296569115401	0.003683057933505873	0.005680536200145995
9.7250005e6	0.00936194149791064	0.004018000642880103	0.01279331404693025
9.7350005e6	0.009486497141730733	0.0057658190419869896	0.008653656613443722
9.7450005e6	0.011177512173528104	0.005699424524125719	0.013213811420982735
9.7550005e6	0.01206934386657889	0.008558262014483214	0.013078779899056401
9.7650005e6	0.016512038877844044	0.014910536779324057	0.013121272365805169
9.7750005e6	0.016765285996055226	0.010002817695125387	0.01100779562318024
9.7850005e6	0.015255768696135666	0.011259382819015847	0.016597164303586324
9.7950005e6	0.011189933282661936	0.011950004222616334	0.009323536863440587
9.8050005e6	0.011617806731813243	0.009717698154180237	0.010792616720955484
9.8150005e6	0.013287153652392943	0.006633081444164568	0.014458438287153652
9.8250005e6	0.011546758025631265	0.007740134500697881	0.01258723512244639
9.8350005e6	0.005913978494623656	0.00469208211143695	0.007018572825024438
9.8450005e6	0.011800699300699298	0.012092074592074592	0.01260683760683761
9.8550005e6	0.011460855528652137	0.011904761904761904	0.011105730427764325
9.8650005e6	0.008075161114993401	0.006134016616196909	0.008121748582964515
9.8750005e6	0.011513745091038917	0.00773533261930263	0.013019159823872426
9.8850005e6	0.010635476342032676	0.008434118395926163	0.010715043496711225
9.8950005e6	0.015129769166367657	0.006578160507116374	0.011888530080133956
9.9050005e6	0.010840108401084014	0.005555555555555556	0.005989159891598916
9.9150005e6	0.013554830819404813	0.008425057752412013	0.005612175567332517
9.9250005e6	0.0151951951951952	0.015915915915915915	0.01045045045045045
9.9350005e6	0.0144278197961197	0.015154006357557821	0.013427600569987945
9.9450005e6	0.008725157537566652	0.0091291000161577	0.008111164970108256
9.9550005e6	0.01554630486175352	0.011923116455956418	0.010628019323671497
9.9650005e6	0.014860274818588851	0.010575883896865833	0.012922649374710516
9.9750005e6	0.014348249027237353	0.008025291828793775	0.015369649805447473
9.9850005e6	0.009884678747940693	0.009994508511806699	0.008390993959362988
9.9950005e6	0.01063537807053657	0.011939069575957187	0.007273226293399204
1.00050005e7	0.01507617017917752	0.017404688609992894	0.013734312100402558
1.00150005e7	0.01401669163278408	0.013481703402525145	0.012925315643055853
1.00250005e7	0.007878939469734867	0.006336501584125396	0.0074370518592629655
1.00350005e7	0.01299937992736292	0.008459562405881832	0.014917176012047123
1.00450005e7	0.007991271526303372	0.00692970040103798	0.00868129275772588
1.00550005e7	0.006346578366445918	0.00448859455481972	0.007711552612214865
1.00650005e7	0.008820453544693968	0.0060546014971378246	0.010105680317040951
1.00750005e7	0.0075	0.0074444444444444445	0.006237037037037038
1.00850005e7	0.009023354564755838	0.010112861772265058	0.007598614370320706
1.00950005e7	0.009882108183079054	0.009130836800739714	0.007165973185390659
1.01050005e7	0.009062980030721965	0.007465437788018434	0.007459293394777266
1.01150005e7	0.012246947921495908	0.008924432081594809	0.009612115592644107
1.01250005e7	0.013850167989134321	0.008685395668024877	0.007648866966902565
1.01350005e7	0.008879468377635197	0.004735716468072105	0.009028414298808433
1.01450005e7	0.01034242647661178	0.0026214467109035803	0.008077332677971658
1.01550005e7	0.014243197278911565	0.009849773242630385	0.00787981859410431
1.01650005e7	0.008485073702465006	0.009352161526074569	0.008175399479747306
1.01750005e7	0.010712298274902615	0.010406232609905398	0.00877017250973845
1.01850005e7	0.014973262032085564	0.009090909090909092	0.00819964349376114
1.01950005e7	0.0126143952510512	0.012284607139912605	0.006134058867177838
1.02050005e7	0.010184519530313923	0.007488617301701416	0.0040738078121255695
1.02150005e7	0.014011644219977552	0.014344837261503929	0.005569584736251403
1.02250005e7	0.01723839223839224	0.017584892584892587	0.010187110187110186
1.02350005e7	0.017811259051623455	0.003854239663629993	0.008946507825274468
1.02450005e7	0.009097035040431264	0.0026954177897574125	0.010736747529200358
1.02550005e7	0.015090304182509506	0.008079847908745247	0.01517743979721166
1.02650005e7	0.010208749168330006	0.007776114437791084	0.010412508316699933
1.02750005e7	0.014282611056804605	0.006082328662973824	0.01520582165743456
1.02850005e7	0.00885941130906274	0.008036405886909372	0.007461915827523883
1.02950005e7	0.019085365853658543	0.016178861788617886	0.013121951219512196
1.03050005e7	0.017665304887274923	0.012407323346951127	0.01001664397034347
1.03150005e7	0.01622683405927065	0.006661542403279528	0.011410026475360834
1.03250005e7	0.017943778538812783	0.010273972602739725	0.011287100456621006
1.03350005e7	0.013631305637982193	0.011807616221562808	0.009718100890207717
1.03450005e7	0.006691604322527017	0.00457190357439734	0.0032585203657522857
1.03550005e7	0.008314558523763546	0.007348996888745843	0.0054071451560991305
1.03650005e7	0.01890161310183475	0.008619628124615194	0.004900874276566925
1.03750005e7	0.01338141025641026	0.0033653846153846156	0.0016025641025641027
1.03850005e7	0.011786372007366484	0.009330877839165133	0.00658072437077962
1.03950005e7	0.011596703086064789	0.01332183247076864	0.005405405405405406
1.04050005e7	0.014288454161871883	0.006712696586114308	0.005638665132336019
1.04150005e7	0.010572139303482588	0.012324739936680235	0.00606060606060606
1.04250005e7	0.01348747591522158	0.014986084350246202	0.008349389852280027
1.04350005e7	0.00577499211605172	0.005637023021128982	0.005439924314096499
1.04450005e7	0.008476675868903518	0.008069653854321512	0.006908756282296312
1.04550005e7	0.011816939890710379	0.01179417122040073	0.010837887067395262
1.04650005e7	0.012605042016806725	0.0055118821722237275	0.012324929971988795
1.04750005e7	0.012671942717166007	0.007442999811569625	0.011607311098549088
1.04850005e7	0.011140008669267447	0.00953619419159081	0.009258777633289984
1.04950005e7	0.001984126984126984	0.001763668430335097	0.002072310405643739
1.05050005e7	0.005276864035087719	0.004523026315789474	0.0042580409356725146
1.05150005e7	0.011138247483718175	0.011619301361752515	0.00979869745411486
1.05250005e7	0.010449853447177264	0.010301176670489784	0.007263922518159808
1.05350005e7	0.011307178345040261	0.011021643538347323	0.011409970875449716
1.05450005e7	0.012155591572123177	0.008103727714748784	0.011777417612101567
1.05550005e7	0.009683211491599331	0.00949082980633577	0.009080415544440168
1.05650005e7	0.01295363960562198	0.013705335291238374	0.00801342563457101
1.05750005e7	0.009670534880618913	0.007836467920501534	0.009096972122182207
1.05850005e7	0.01350108225108225	0.006222943722943723	0.01093073593073593
1.05950005e7	0.012575494332754199	0.010424422933730455	0.004815090593199305
1.06050005e7	0.016672159964842895	0.012854317732366512	0.005735003295978907
1.06150005e7	0.018365472910927456	0.004591368227731864	0.00808080808080808
1.06250005e7	0.01308326888373292	0.005993812838360403	0.009022944057746842
1.06350005e7	0.006985657764589517	0.005811078140454995	0.004846686449060337
1.06450005e7	0.022293972939729397	0.015887658876588766	0.012874128741287412
1.06550005e7	0.008861101115509173	0.0065071368597816965	0.00648914477629843
1.06650005e7	0.012327871374721135	0.011270097699823062	0.009262250942380182
1.06750005e7	0.016099392777245123	0.014141898370086288	0.01278363694471077
1.06850005e7	0.0121499176276771	0.009335529928610654	0.006479956068094454
1.06950005e7	0.013408558030480654	0.014361078546307152	0.01047284095349746
1.07050005e7	0.00500871080139373	0.00624274099883856	0.0026132404181184667
1.07150005e7	0.011694058154235147	0.012431521281078805	0.011361146228402867
1.07250005e7	NaN	NaN	NaN
1.07350005e7	NaN	NaN	NaN
1.07450005e7	0.013888888888888886	0.015151515151515152	0.0025252525252525255
1.07550005e7	0.025641025641025644	0.038461538461538464	0.025641025641025644
1.07650005e7	0.03994490358126721	0.031221303948576678	0.03134374043464952
1.07750005e7	0.01104921077065924	0.014298978644382544	0.009656453110492107
1.07850005e7	0.012638230647709319	0.008979795460214518	0.00969485324686123
1.07950005e7	0.008068975050107124	0.005114382472873039	0.006800746423387932
1.08050005e7	0.013219466541881145	0.01130868819216971	0.008017469973483078
1.08150005e7	0.005780249410178631	0.006100438153016516	0.0028581058308055273
1.08250005e7	0.012250453720508167	0.010932503672975541	0.006222452683432719
1.08350005e7	0.008046737213403878	0.004115226337448559	0.008039388594944151
1.08450005e7	0.006055657617200789	0.0032659726474790767	0.007117098727631488
1.08550005e7	0.006750918124864981	0.0049686757399006265	0.008576366385828474
1.08650005e7	0.010752688172043013	0.009013282732447817	0.013662239089184064
1.08750005e7	0.015880654475457168	0.01700352903432788	0.015976900866217513
1.08850005e7	0.014504971897968004	0.016428880242109815	0.008076091655858193
1.08950005e7	0.010848445595854924	0.010524611398963732	0.006994818652849743
1.09050005e7	0.014155831920105518	0.00796118334275485	0.011965328811004337
1.09150005e7	0.01682764865680652	0.009910453767984707	0.009115605191669181
1.09250005e7	0.013746037906721001	0.010770424995148457	0.00892683873471764
1.09350005e7	0.007498824635637047	0.006629055007052186	0.005829807240244475
1.09450005e7	0.008520718427379437	0.011419884033375759	0.004525526799604018
1.09550005e7	0.019622833843017332	0.020897043832823647	0.008970438328236493
1.09650005e7	0.013033321037747446	0.011865240378704045	0.007893766137956473
1.09750005e7	0.0050533943554538505	0.005625476735316552	0.002288329519450801
1.09850005e7	0.016019337921992793	0.01589642740085218	0.008030154047853164
1.09950005e7	0.005065997397285741	0.00408997955010225	0.003569436698271054
1.10050005e7	0.004382244840260108	0.0022146828762604847	0.004900574875129582
1.10150005e7	0.006634211531118748	0.004868270332187858	0.007598319969453991
1.10250005e7	0.007346807828039782	0.0029194738530638436	0.007828039781841514
1.10350005e7	0.010163127912998447	0.00763852925945106	0.005230450543759709
1.10450005e7	0.010130653932882346	0.00888712030773312	0.009298315426449133
1.10550005e7	0.011985385849224735	0.007841739440384958	0.008816016158735817
1.10650005e7	0.01430692671964042	0.00842764266795088	0.007946063086925116
1.10750005e7	0.015848473134905297	0.008890606880556628	0.012601468882875918
1.10850005e7	0.009001746607550718	0.004534461910519951	0.0064355770522638725
1.10950005e7	0.009831947331947331	0.009355509355509356	0.008835758835758838
1.11050005e7	0.014847512038523275	0.01373283395755306	0.013661494560370963
1.11150005e7	0.010592381404925952	0.005979250811752594	0.010263720598717035
1.11250005e7	0.00948294130112312	0.00911210002119093	0.00839160839160839
1.11350005e7	0.00791770104566313	0.006958549612578048	0.006920935830888436
1.11450005e7	0.007863283707276162	0.006220731110645138	0.003368980219472985
1.11550005e7	0.010731021555763822	0.009059668853483286	0.007472664792252421
1.11650005e7	0.0074317317663325265	0.0049544878442216835	0.007950224680262703
1.11750005e7	0.008718422674060384	0.004621072088724584	0.008478126925446703
1.11850005e7	0.011531986531986532	0.007575757575757576	0.005959595959595959
1.11950005e7	0.008553614675117224	0.005822641314989437	0.0073272530530221055
1.12050005e7	0.009040082961359846	0.005139997294738266	0.00493259389512602
1.12150005e7	0.011118466215553595	0.008286751005197608	0.00842404628812396
1.12250005e7	0.011114418973900963	0.007740398928252457	0.008117495286295524
1.12350005e7	0.010715886403455159	0.008026728598785804	0.008597156011897485
1.12450005e7	0.011892217371669423	0.01134025791560038	0.009684379547393243
1.12550005e7	0.009458606039729015	0.007176484096911241	0.010058560110230796
1.12650005e7	0.009738186462324392	0.004821200510855683	0.010268199233716474
1.12750005e7	0.012650637650637652	0.00927225927225927	0.01136071136071136
1.12850005e7	0.010025754231052245	0.006806475349521707	0.008443708609271523
1.12950005e7	0.015306773925812428	0.014524675987997192	0.016191023431015767
1.13050005e7	0.013796700170680827	0.0127378468929768	0.012731525380871108
1.13150005e7	0.011304462461274799	0.011469250543800671	0.011113308285544791
1.13250005e7	0.012748255501878691	0.011272141706924315	0.013193773483628558
1.13350005e7	0.013627163595756558	0.007642378559463987	0.012227805695142376
1.13450005e7	0.01573844315779799	0.01075268817204301	0.01564194467420274
1.13550005e7	0.013345882807220774	0.009532773433729125	0.01332174920359108
1.13650005e7	0.01013886185192395	0.0036013237298033875	0.01055090519758614
1.13750005e7	0.01714214214214214	0.016266266266266267	0.017217217217217216
1.13850005e7	0.007975214400150789	0.0073744227688248044	0.007577042691546508
1.13950005e7	0.006804258310736166	0.005423320277191925	0.005885306819323089
1.14050005e7	0.00741442579558443	0.005384106358659688	0.007279071166456114
1.14150005e7	0.00830804796994654	0.007224389539083948	0.009117179598323942
1.14250005e7	0.009315797714106781	0.007671833411617348	0.009394081728511038
1.14350005e7	0.015367836605195319	0.014971247273448346	0.015096833895168223
1.14450005e7	0.0121777669350248	0.011832154183947305	0.00992111897210702
1.14550005e7	0.00849197461739455	0.007950727883538634	0.004449421425905189
1.14650005e7	0.007463943927753067	0.0070764253942579855	0.005162420811430112
1.14750005e7	0.01137817837867913	0.009875924998609025	0.008891114449451957
1.14850005e7	0.008447142134547295	0.0055892766818411745	0.008689934243803744
1.14950005e7	0.010525693335698657	0.008869966294128081	0.009863402519070428
1.15050005e7	0.006744398719707362	0.004553421734491693	0.005288827922572779
1.15150005e7	0.007806224899598394	0.0037650602409638554	0.0066867469879518075
1.15250005e7	0.012481269581800847	0.011953412341642827	0.011006674839940063
1.15350005e7	0.011110298063320161	0.008097955997853554	0.0064198253573345045
1.15450005e7	0.00749695436229032	0.0014993908724580639	0.00468559647643145
1.15550005e7	0.019167579408543262	0.003943044906900329	0.008397225264695144
1.15650005e7	0.020925747348119573	0.009578913532626165	0.0024043715846994535
1.15750005e7	0.01864387657246009	0.009025779883793083	0.0014215603316974107
1.15850005e7	0.01602618602278524	0.012469534659638383	0.004931134160856997
1.15950005e7	0.016461734865282535	0.01021299469193039	0.0016125781092521665
1.16050005e7	0.01060744810744811	0.006664631664631664	0.004884004884004885
1.16150005e7	0.015128890286073561	0.005737189563030494	0.009127108875615634
1.16250005e7	0.011814177012414898	0.004939260445868375	0.006861567213990121
1.16350005e7	0.011616880037932669	0.008060692271218589	0.010505242084189454
1.16450005e7	0.010992235464066448	0.010969664138678224	0.011375947995666305
1.16550005e7	0.010435390453365287	0.011034551627721191	0.009626522867984821
1.16650005e7	0.010005265929436546	0.0063520273828330705	0.010479199578725645
1.16750005e7	0.007439297967801532	0.004552652414885194	0.008300343098442861
1.16850005e7	0.008215108524311869	0.006487207469382805	0.008293925063659514
1.16950005e7	0.011797385620915033	0.008464052287581701	0.011006535947712419
1.17050005e7	0.009595959595959594	0.00808080808080808	0.00927946127946128
1.17150005e7	0.01565500685871056	0.006481481481481481	0.004197530864197532
1.17250005e7	0.014122729286663712	0.009193619849357555	0.007591197755132179
1.17350005e7	0.011347983971950915	0.010862759829701979	0.007563235662409216
1.17450005e7	0.0137020144431775	0.009616115545419994	0.008042569365260356
1.17550005e7	0.016583416583416586	0.00636030636030636	0.009337329337329335
1.17650005e7	0.01448831751862055	0.004948474645444342	0.006754412815018875
1.17750005e7	0.014022086602731765	0.003959604766056379	0.004577157802964254
1.17850005e7	0.012994017848386781	0.003309796999117388	0.005962538001372953
1.17950005e7	0.020285332144449397	0.005275672462475851	0.008114132857779758
1.18050005e7	0.018622530274059915	0.0039037603569152322	0.007425111536010197
1.18150005e7	0.018582988332706055	0.004108643833897879	0.010312382386149795
1.18250005e7	0.011506755209525989	0.0031295320967865046	0.01125104953820319
1.18350005e7	0.014694508894044856	0.0077822892498066515	0.009377416860015466
1.18450005e7	0.016446192348945295	0.009057323322607556	0.010666189965439162
1.18550005e7	0.010200777202072533	0.0042098445595854924	0.007750431778929189
1.18650005e7	0.017109183315807925	0.005958640028040659	0.011076060287416754
1.18750005e7	0.013084112149532715	0.013590342679127726	0.011168224299065421
1.18850005e7	0.007847684344962021	0.006284869261275794	0.00850978019762049
1.18950005e7	0.007058854004766346	0.007538078955548648	0.006424204745622216
1.19050005e7	0.006707420614705386	0.00500933944642554	0.004041433180506028
1.19150005e7	0.00370910859783534	0.003161863067007175	0.0019457618873890306
1.19250005e7	0.009848328872417817	0.008647313156269302	0.006135474572781552
1.19350005e7	0.007674432825781203	0.006726594508652847	0.006139546260624963
1.19450005e7	0.006360078277886497	0.006790013639328708	0.005242246338136749
1.19550005e7	0.0098655752977973	0.010880415252545418	0.010274838623810475
1.19650005e7	0.012587681368309789	0.008936292879792447	0.01154991832420486
1.19750005e7	0.010286704473850031	0.005671077504725897	0.011077504725897922
1.19850005e7	0.002857142857142857	0.0038095238095238095	0.0
1.19950005e7	0.014050632911392406	0.012236286919831224	0.014109704641350213
1.20050005e7	0.005597014925373134	0.004353233830845771	0.006923714759535655
1.20150005e7	0.007810861815894319	0.0082127629831551	0.007492835674844481
1.20250005e7	0.010592921601804852	0.008248730964467004	0.009080654258319233
1.20350005e7	0.013004139957264954	0.009882478632478634	0.008520299145299145
1.20450005e7	0.008942803563056727	0.009024847632442568	0.008476324425691514
1.20550005e7	0.012122584541062803	0.009933574879227053	0.011340579710144927
1.20650005e7	0.00904701931150294	0.007010915197313183	0.00947103274559194
1.20750005e7	0.014183399011697002	0.011509351347970225	0.012985550759992495
1.20850005e7	0.013564053940160137	0.005478297513695745	0.010450906026127266
1.20950005e7	0.009470561387494298	0.006085501293169025	0.010421420964551953
1.21050005e7	0.014018228650683577	0.006769698170530347	0.011108909583250776
1.21150005e7	0.014663624070317781	0.004761099842235745	0.013105702050935314
1.21250005e7	0.016618217054263563	0.004166666666666667	0.011434108527131783
1.21350005e7	0.012080439814814816	0.006510416666666665	0.01070601851851852
1.21450005e7	0.008551707287276285	0.006474864088937756	0.009211410420866166
1.21550005e7	0.005139500734214392	0.0017988252569750365	0.00342143906020558
1.21650005e7	0.011327444264166818	0.0028243494982272705	0.005276125232858602
1.21750005e7	0.012604690117252931	0.004829704075935232	0.005951982132886655
1.21850005e7	0.018139473856852325	0.006757200026241553	0.0012858361214983926
1.21950005e7	0.017297905656684282	0.006850655705617538	0.0015952241143080835
1.22050005e7	0.01835713285734285	0.005739885202295954	0.0025059498810023804
1.22150005e7	0.009839836428693134	0.004458454023967741	0.008644289203157835
1.22250005e7	0.010104374861203642	0.0033866311347990224	0.007261825449700201
1.22350005e7	0.016525023607176583	0.0069710603788257506	0.007076598344720324
1.22450005e7	0.0050443906376109755	0.0023944040893193433	0.0032176486413774547
1.22550005e7	0.008408679927667272	0.006389391199517782	0.009909584086799277
1.22650005e7	0.009796978281397544	0.0047804532577903685	0.011921624173748821
1.22750005e7	0.007689422355588899	0.006293239976660832	0.007185129615737268
1.22850005e7	0.006756070303769177	0.005384537234582952	0.008452707507873613
1.22950005e7	0.007790262172284644	0.006142322097378277	0.010411985018726592
1.23050005e7	0.008540810571267423	0.007614213197969544	0.009539924260736443
1.23150005e7	0.011949127477077784	0.005383022774327122	0.011487725524992606
1.23250005e7	0.011960661553712108	0.005452079094276622	0.014838002817342304
1.23350005e7	0.01049001087640964	0.005352338428072585	0.01253649321655504
1.23450005e7	0.011887899635774989	0.007486847430190207	0.010414137326318629
1.23550005e7	0.008253968253968255	0.005777777777777778	0.008753439153439152
1.23650005e7	0.010540995037119067	0.00496288093187318	0.006135925515770477
1.23750005e7	0.009690650635606488	0.009048782015154362	0.007502035193186799
1.23850005e7	0.006613341698034296	0.004914261815140109	0.005499790882475952
1.23950005e7	0.006968776765553221	0.005100054504399283	0.0062602195748656855
1.24050005e7	0.00934614238903783	0.006851355376824545	0.008162049448912719
1.24150005e7	0.009377183083454244	0.0036541458434091027	0.005706916008383041
1.24250005e7	0.017313218390804595	0.005316091954022988	0.008804597701149426
1.24350005e7	0.014876978828914747	0.008678237650200267	0.006637421323669655
1.24450005e7	0.01815439034540158	0.009779442363712027	0.01023720349563046
1.24550005e7	0.013897205588822356	0.008632734530938123	0.009980039920159682
1.24650005e7	0.010494194700803811	0.006103006847275975	0.008990771062816314
1.24750005e7	0.009103078982597055	0.004250334672021419	0.008313253012048194
1.24850005e7	0.012126678693124874	0.005938063740228503	0.01263780316696733
1.24950005e7	0.01202846526859374	0.006895900245607406	0.012053655771774042
1.25050005e7	0.010068551842330763	0.010348691582624745	0.009359963087469513
1.25150005e7	0.010974572996367568	0.009699358528479791	0.010912744416106344
1.25250005e7	0.01081624132352174	0.010255205886957884	0.008840874693387612
1.25350005e7	0.013417464461850886	0.008509815298327048	0.008606517744898947
1.25450005e7	0.01765536723163842	0.010334849111202976	0.01143723301639796
1.25550005e7	0.015479772651287194	0.011200267469073889	0.015660314276161817
1.25650005e7	0.014074579354251932	0.009504320145520691	0.01371532514779445
1.25750005e7	0.008112980769230768	0.00649610805860806	0.0067078754578754575
1.25850005e7	0.01392405063291139	0.008227848101265823	0.004261603375527427
1.25950005e7	0.01831907929468905	0.010004223418857565	0.003600464576074332
1.26050005e7	0.026381909547738686	0.002721943048576214	0.004313232830820771
1.26150005e7	0.020548702303576954	0.005150992616173675	0.007604898969801477
1.26250005e7	0.02426612835394062	0.014130709058793845	0.0023382959037766
1.26350005e7	0.03596491228070176	0.005263157894736842	0.003508771929824561
1.26450005e7	0.020332845902095952	0.003133486526007938	0.0023257433326370034
1.26550005e7	0.018314305483480363	0.004065040650406504	0.005604566683964711
1.26650005e7	0.01623459143474393	0.00533739992375143	0.0024399542508577957
1.26750005e7	0.01913530101994765	0.010560519902518278	0.003574329813160032
1.26850005e7	0.02394179894179894	0.004572940287226002	0.005336356764928193
1.26950005e7	0.025425933151255038	0.005332292885940955	0.0029132526986604245
1.27050005e7	0.021721958925750396	0.007635597682991049	0.0037162416309335735
1.27150005e7	0.021617692072237526	0.003290480563207836	0.0033670033670033664
1.27250005e7	0.01901652648664601	0.0021027003098716243	0.0033790762874428212
1.27350005e7	0.01514131897711979	0.00246747420367878	0.0011440107671601616
1.27450005e7	0.017234387672343875	0.008434712084347122	0.0017193836171938359
1.27550005e7	0.021019876801930525	0.009779640566457103	0.002425858893757541
1.27650005e7	0.018102484223979556	0.0042535346273664025	0.001988976755331896
1.27750005e7	0.022901476911572256	0.00956565090047984	0.0013585093787000686
1.27850005e7	0.02298513302034429	0.007863849765258215	0.0019718309859154933
1.27950005e7	0.01828520630249525	0.004322236527496782	0.005873337011832505
1.28050005e7	0.013360365980453317	0.008213765855687253	0.002828030775629028
1.28150005e7	0.014745627980922103	0.009353471118177	0.0017806041335453097
1.28250005e7	0.016856769440979028	0.003445612784411573	0.003469375631200618
1.28350005e7	0.013901358711917161	0.003142395403124439	0.001280900221464057
1.28450005e7	0.023336679093776888	0.009200841219768665	0.0014816939107159925
1.28550005e7	0.021368048700230343	0.01205166173083251	0.004639684106614017
1.28650005e7	0.024542897327707456	0.007102672292545711	0.0020628223159868727
1.28750005e7	0.01752096924510718	0.0034482758620689655	0.002410686548617583
1.28850005e7	0.01638624231366984	0.005507128860058111	0.002540712210284478
1.28950005e7	0.008024898118684756	0.004940545972198961	0.0018868977837324845
1.29050005e7	0.011017774531288044	0.006574141709276844	0.0011200389578767955
1.29150005e7	0.015953095173166076	0.009635487682937914	0.0014362330697209346
1.29250005e7	0.0037764350453172216	0.0015105740181268884	0.004431017119838873
1.29350005e7	0.003970617431010522	0.003077228509033155	0.003692674210839787
1.29450005e7	0.011702986279257465	0.013720742534301856	0.006537530266343825
1.29550005e7	0.00695677915926584	0.0026642984014209592	0.007933688573120188
1.29650005e7	0.010805763073639273	0.01129491284240484	0.01145499822127357
1.29750005e7	0.00885225885225885	0.0027472527472527475	0.004822954822954821
1.29850005e7	0.01138316151202749	0.012457044673539518	0.010652920962199311
1.29950005e7	0.011574074074074077	0.01388888888888889	0.0074074074074074086
1.30050005e7	0.0	0.0	0.0
1.30150005e7	0.007430997876857749	0.004246284501061571	0.008067940552016985
1.30250005e7	0.007692307692307693	0.010256410256410256	0.008205128205128205
1.30350005e7	0.005410742496050554	0.0027251184834123214	0.0052606635071090055
1.30450005e7	0.006711769759450171	0.0006443298969072165	0.007646048109965636
1.30550005e7	0.008168465227817745	0.004646282973621103	0.0061151079136690665
1.30650005e7	0.0049853876568678014	0.003266288464844422	0.0032433671422841103
1.30750005e7	0.006248579868211771	0.004885253351511021	0.004226312201772325
1.30850005e7	0.007987042001787308	0.005473637176050045	0.0054364015490020855
1.30950005e7	0.0088124410933082	0.004084197298146403	0.003656927426955703
1.31050005e7	0.00630275588350383	0.003996869584660965	0.005187545418972553
1.31150005e7	0.007645520691223282	0.005400181900864029	0.005457025920873124
1.31250005e7	NaN	NaN	NaN
