# Supplementary material for: Admixture of evolutionary rates across a butterfly hybrid zone
Source: eLife. 2022 Jun 15;11:e78135. doi: 10.7554/eLife.78135 (PMC9246367; doi:10.7554/eLife.78135)
Supplement: Figure 2—source data 2. [file elife-78135-fig2-data2.zip › Dxy_Pi_10kbWindows_10kbIncrements/Chromosome9.csv]

Position	Dxy	Pi_XY	Pi_KM
5000.5	0.011000000000000003	0.009333333333333334	0.014133333333333333
15000.5	NaN	NaN	NaN
25000.5	NaN	NaN	NaN
35000.5	NaN	NaN	NaN
45000.5	0.005952380952380952	0.0	0.006613756613756613
55000.5	0.005988529014844805	0.0005060728744939271	0.005870445344129556
65000.5	0.025043177892918825	0.0051813471502590676	0.01934369602763385
75000.5	0.01100904053659959	0.0036453776611256924	0.002313599688927773
85000.5	0.01698026059898872	0.0026983663943990666	0.003393621159082069
95000.5	0.013877098660630074	0.00558856819468025	0.0034899075646104504
105000.5	0.013000945523310783	0.0057095061459015205	0.008698814459233397
115000.5	0.018789768789768787	0.005890505890505891	0.00871920871920872
125000.5	0.011766261237440507	0.004142429049885422	0.004077795405135438
135000.5	0.012126376507603565	0.0018790421255025346	0.002586960321622094
145000.5	0.009171730812514068	0.000652712131442719	0.002061670042763898
155000.5	0.009288841557212166	0.0025440776239498285	0.006732931014081173
165000.5	0.010944835680751172	0.004694835680751173	0.006830985915492958
175000.5	0.009908664320429023	0.005467571644042233	0.0037791184850008382
185000.5	0.007076915830625029	0.004592341387593614	0.004465168856860252
195000.5	0.017042606516290717	0.004135338345864661	0.0016040100250626567
205000.5	0.008821472755634448	0.0046527889839169485	0.0043139153353773324
215000.5	0.004353650368385801	0.001953561062737218	0.004800178611297164
225000.5	0.007296045817339913	0.006580149881191739	0.004569548528605372
235000.5	0.009976689976689981	0.006060606060606061	0.006284382284382286
245000.5	0.005516596540439458	0.004628330995792427	0.003983169705469845
255000.5	0.014675503529006718	0.007488380099845068	0.008044987662822058
265000.5	0.011854741896758704	0.009103641456582634	0.007749766573295985
275000.5	0.019271303824149353	0.006202950918398074	0.004010840108401084
285000.5	0.020955483170466877	0.004632645674990952	0.0028374954759319577
295000.5	0.01418514607532559	0.003660682858148539	0.002210489264343541
305000.5	0.021381813006973106	0.003913476590294578	0.006641051183530191
315000.5	0.017304063693681256	0.008467946062865295	0.012094436007179346
325000.5	0.013517618469015799	0.005974078574321587	0.008221952207371406
335000.5	0.016604881062712393	0.01056533827618165	0.010565338276181651
345000.5	0.016073453720666497	0.005016138881619122	0.012614498822297827
355000.5	0.014085748536774552	0.004301530216486848	0.010916014385445314
365000.5	0.014671896855804901	0.00358815301344037	0.013805266678829897
375000.5	0.018670854521886535	0.007378602054043274	0.007119353873766079
385000.5	0.009239389604196473	0.005901287553648069	0.006413924654268002
395000.5	0.01173845556849049	0.008246022506790844	0.01140861466821886
405000.5	0.01130067074948965	0.005395158938466024	0.011665208515602214
415000.5	0.011378343399482313	0.009454989933851021	0.008800690250215704
425000.5	0.007890033394478154	0.007454964488970417	0.005098537227787968
435000.5	0.012421081526214657	0.010796962210632262	0.008527770152804466
445000.5	0.009117601607170452	0.008731262556019163	0.007618606088703448
455000.5	0.012396447940878477	0.010757494487156566	0.011955420466058764
465000.5	0.010703842940685047	0.006961849067112225	0.009927596769702033
475000.5	0.008472609099350046	0.004062209842154132	0.002739090064995358
485000.5	0.013499581158579806	0.007120304143308203	0.006250402732134803
495000.5	0.01204000388387222	0.0073793572191474905	0.004447033692591514
505000.5	0.013723278547642067	0.007439037490600494	0.004232463207648513
515000.5	0.024513888888888887	0.003888888888888889	0.002027777777777778
525000.5	0.02396886773745786	0.015219115605790201	0.0021217529248463212
535000.5	0.014105741429161503	0.0076827757125154895	0.0015861214374225526
545000.5	0.016930314309346568	0.012045078577336643	0.002874276261373036
555000.5	0.014154704944178626	0.009170653907496011	0.0007974481658692185
565000.5	0.014852558542931485	0.006866146285053484	0.0005203816131830009
575000.5	0.008971291866028712	0.011084529505582136	0.0014673046251993617
585000.5	NaN	NaN	NaN
595000.5	NaN	NaN	NaN
605000.5	0.009356813164760185	0.010786674693959462	0.00268914308649408
615000.5	0.010426829268292687	0.006991869918699187	0.003235772357723577
625000.5	0.014373232799245994	0.00947743219185255	0.008985234055922085
635000.5	0.010128913443830571	0.008917320926625958	0.007676650189008432
645000.5	0.012224145391605363	0.007139766334919948	0.007384970431270734
655000.5	0.012495149398525416	0.009313154831199068	0.015227008149010476
665000.5	0.013790752448245944	0.008615346473286227	0.011850749969009542
675000.5	0.012323358270989194	0.010640066500415627	0.01379883624272652
685000.5	0.010847225393925556	0.009553170434650224	0.010519905610108855
695000.5	0.013298890164561804	0.004209720627631075	0.012766934557979333
705000.5	0.011085002043318352	0.005346683013213459	0.010107614766380602
715000.5	0.00899843505477308	0.007616066770996348	0.007282211789254043
725000.5	0.009839702304279377	0.007835981107771575	0.01179333047087448
735000.5	0.01702059969776505	0.017378509504493756	0.012582518094329118
745000.5	0.009470331880657056	0.00692814839646888	0.009028941781204605
755000.5	0.009995124329595319	0.011701608971233545	0.009036242483341459
765000.5	0.012841264702708537	0.012895219596417396	0.011071544189057949
775000.5	0.016145307769929364	0.014715775311133536	0.01787756474941137
785000.5	0.016090242785158037	0.012368300503893724	0.013024889296075736
795000.5	0.015531308365280645	0.011599331563943773	0.012837904256364885
805000.5	0.010475077881619941	0.004166666666666667	0.0074299065420560745
815000.5	0.018063204825596643	0.0036388670338316285	0.0077629163388408095
825000.5	0.014595539109877681	0.0005139274334463973	0.004440333024976873
835000.5	0.01536935286935287	0.0023809523809523807	0.0053479853479853475
845000.5	0.013117629496939842	0.01018808777429467	0.010762800417972831
855000.5	0.017610594533671458	0.012350896966281583	0.009317178547947778
865000.5	0.010902777777777777	0.012916666666666667	0.009481481481481483
875000.5	0.010940513276961876	0.008492805221777184	0.008707906838747958
885000.5	0.010833333333333332	0.0035648148148148145	0.008148148148148147
895000.5	0.013810861423220973	0.009519350811485644	0.008021223470661672
905000.5	0.017877371849334467	0.007434154630416314	0.013140753327669213
915000.5	0.014077043590452495	0.008155930329001937	0.012275366325684267
925000.5	0.013128443526170798	0.008694903581267217	0.008126721763085399
935000.5	0.009389207353231862	0.006621862028068787	0.009580285959016936
945000.5	0.008586832333618967	0.005319908597543559	0.00821193944587261
955000.5	0.006833510827121051	0.004046858359957402	0.005566205182818602
965000.5	0.013744570894496674	0.013387212051239763	0.0124031007751938
975000.5	0.008608815426997245	0.0073879288755321825	0.007488104182319058
985000.5	0.010155679883240088	0.008797535068515364	0.00812454390659207
995000.5	0.010048085646888045	0.00998003992015968	0.008056614044637998
1.0050005e6	0.010115877020839173	0.0033641715727502105	0.006186337725446219
1.0150005e6	NaN	NaN	NaN
1.0250005e6	0.013430261212419909	0.008789222934121899	0.007392804337111878
1.0350005e6	0.00977233676975945	0.00586033382425135	0.006701030927835051
1.0450005e6	0.005478540922775326	0.005321010992088497	0.005573058881187426
1.0550005e6	0.008901054339010542	0.00746147607461476	0.008126520681265206
1.0650005e6	0.009314060247363226	0.003831853706654525	0.008650125199180514
1.0750005e6	0.010523665659617322	0.010070493454179255	0.013212487411883182
1.0850005e6	0.009795979597959794	0.0042004200420041994	0.010249024902490248
1.0950005e6	0.01486370465765186	0.005902554196179437	0.01416613007083065
1.1050005e6	0.011832886106141917	0.004956768038163387	0.011851520572450806
1.1150005e6	0.012351220160914951	0.008677438659485339	0.010386328878249883
1.1250005e6	0.008284339925173705	0.009932300017815785	0.008943523962230537
1.1350005e6	0.009408926417370326	0.009650180940892641	0.007671893848009649
1.1450005e6	0.008940081833977917	0.005184686957009136	0.0074435289501709545
1.1550005e6	0.004239414007625927	0.003010234798314269	0.004314669877583785
1.1650005e6	0.012132109788359791	0.009507275132275133	0.012003968253968255
1.1750005e6	0.011495395216325451	0.009043927648578812	0.009673358510567812
1.1850005e6	0.012535723564562222	0.004611587425305275	0.011041829046505585
1.1950005e6	0.010694928377855207	0.004355400696864111	0.0060394889663182355
1.2050005e6	0.010530579181855003	0.004050222762251923	0.009774537599567977
1.2150005e6	0.01327788046826864	0.010998151571164511	0.012569316081330868
1.2250005e6	0.00878021148036254	0.005035246727089627	0.008610271903323263
1.2350005e6	0.008667002434315453	0.006379585326953748	0.008746747250902376
1.2450005e6	0.010099407783417934	0.008178228990411731	0.009574168076706148
1.2550005e6	0.0031619747042023662	0.0018359853121175031	0.0045695634434924515
1.2650005e6	0.011332227750138195	0.007877280265339966	0.01185737976782753
1.2750005e6	0.007914075749010737	0.0066892783116638405	0.008479366873940079
1.2850005e6	0.014834727200318601	0.012345679012345678	0.012186379928315413
1.2950005e6	0.009638135003479471	0.007028531663187195	0.007459986082115517
1.3050005e6	0.01348631239935588	0.007246376811594203	0.01996779388083736
1.3150005e6	0.009639639639639638	0.007927927927927928	0.006882882882882883
1.3250005e6	0.01128435141677346	0.005553182400683468	0.008828136124163465
1.3350005e6	0.010237068965517241	0.005172413793103448	0.00471264367816092
1.3450005e6	0.008037922506183015	0.003812860676009893	0.006004396812311075
1.3550005e6	0.014565826330532222	0.017647058823529415	0.008851540616246498
1.3650005e6	0.013026250619118376	0.010599306587419517	0.008895492818226844
1.3750005e6	0.01376597836774828	0.01032448377581121	0.011484759095378565
1.3850005e6	0.011704366123093106	0.009030334911450113	0.011923549009293353
1.3950005e6	0.016884057971014492	0.017487922705314008	0.013603864734299516
1.4050005e6	0.008191799622576771	0.007548464573683307	0.009435580717104132
1.4150005e6	0.0065292734249288295	0.0062507736105953705	0.00616412922391385
1.4250005e6	0.010846823037110452	0.008534302389604669	0.009095914546856073
1.4350005e6	0.01136688590220189	0.005719187875321704	0.007701839672099894
1.4450005e6	0.012478786063691726	0.011180992313067786	0.010502146351202956
1.4550005e6	0.007282679283792558	0.0058910845161888855	0.006605436496892105
1.4650005e6	0.010233149268121657	0.007450258567797353	0.011622403365763872
1.4750005e6	0.011202325979134594	0.01060372840773046	0.009457841628185394
1.4850005e6	0.011654804270462634	0.010616844602609726	0.012289442467378408
1.4950005e6	0.014710297208045633	0.012658861202841988	0.012088461923346344
1.5050005e6	0.011028239943902595	0.004526040670618983	0.009268821317014089
1.5150005e6	0.010663635379452203	0.01055537512179279	0.007838042654541518
1.5250005e6	0.007091075450450451	0.003976632882882883	0.00793918918918919
1.5350005e6	0.015991305697873003	0.009625834497748799	0.014221394193448223
1.5450005e6	0.00808852330591461	0.0025460242851547197	0.009980415197806503
1.5550005e6	0.0076103500761035	0.006994274117561788	0.0055229397695151115
1.5650005e6	0.008932378272362923	0.007162957278076236	0.005969131065063528
1.5750005e6	0.012467851951246783	0.006932796600693278	0.007335346080733535
1.5850005e6	0.007928674825634951	0.006382418739307804	0.0030793525463876825
1.5950005e6	0.011302946593001842	0.000874769797421731	0.007200736648250462
1.6050005e6	0.012693602693602696	0.0051178451178451176	0.012740740740740742
1.6150005e6	0.013734812466983624	0.0106973058637084	0.008689910195456946
1.6250005e6	0.011421429187139037	0.010947332126540817	0.010068097577795017
1.6350005e6	0.016785879095523763	0.015843716351330566	0.014182433471773571
1.6450005e6	0.01046590141796084	0.007877560207067298	0.01065346237527196
1.6550005e6	0.01688642146657414	0.014399722414989593	0.014550080962294702
1.6650005e6	0.01086873325679296	0.007615767317259854	0.007531572904707231
1.6750005e6	0.012862796833773088	0.013265904426854295	0.011169744942832014
1.6850005e6	0.007367011098354383	0.005931879066207425	0.00474550325296594
1.6950005e6	0.011537905092592594	0.0033998842592592587	0.011979166666666667
1.7050005e6	0.012247760871911081	0.00809323405632891	0.011805330743498436
1.7150005e6	0.012927208166888596	0.012094984465157568	0.010075454948956944
1.7250005e6	0.012756869083352574	0.008620026167936582	0.007003771261448474
1.7350005e6	0.013958682300390842	0.010249661003429845	0.008040201005025126
1.7450005e6	0.011143710109120854	0.008647313156269302	0.010170887379040563
1.7550005e6	0.014182766022692425	0.009506286415210058	0.01576203618521926
1.7650005e6	0.0101192523793143	0.006765279211099645	0.009930053892902191
1.7750005e6	0.013236517661296424	0.01055139550714772	0.0127373118523561
1.7850005e6	0.012055765055422238	0.01125585647354588	0.011724374357216318
1.7950005e6	0.010227718884962702	0.007852375343541421	0.010019630938358854
1.8050005e6	0.007906095842142354	0.007091261451726568	0.0070824524312896415
1.8150005e6	0.010457774269928964	0.01078663509602736	0.010707708497763748
1.8250005e6	0.01285140562248996	0.010923694779116465	0.01114859437751004
1.8350005e6	0.011398794984530206	0.009851815665201108	0.01110568311349943
1.8450005e6	0.008746117377799576	0.0071521987902566616	0.007732548634951773
1.8550005e6	0.006931716716011089	0.0056158654072089855	0.007161990695051458
1.8650005e6	0.012713722051731699	0.007051001022943153	0.01169077889814409
1.8750005e6	0.010691482953860978	0.0074689796410071065	0.011275749909649437
1.8850005e6	0.008464223385689355	0.007795229784758579	0.008679464805119254
1.8950005e6	0.008555133079847909	0.00711167441205464	0.009407125756935643
1.9050005e6	0.010081733364176114	0.004048114735137636	0.009823425090600664
1.9150005e6	0.011057820410338396	0.008659738875566213	0.009698907540634159
1.9250005e6	0.010980182110337439	0.008748437778968042	0.012854847348687732
1.9350005e6	0.008594917787742903	0.006988041853512705	0.006786248131539611
1.9450005e6	0.006412096851373336	0.005694324815771844	0.0064695186142214554
1.9550005e6	0.013502415458937196	0.011207729468599034	0.011768115942028987
1.9650005e6	0.013363690358344884	0.008183198046591433	0.01041377944961394
1.9750005e6	0.01878247958426132	0.0024498886414253897	0.0035634743875278397
1.9850005e6	0.018718203937182036	0.008018137580181375	0.00953328909533289
1.9950005e6	0.011037755312564476	0.004642046626779452	0.008610136854411666
2.0050005e6	0.012051734273956498	0.003905265810027715	0.00927185689090451
2.0150005e6	0.008408634538152607	0.0003765060240963856	0.003263052208835341
2.0250005e6	0.014920851321669322	0.006930243126562145	0.001560251458001969
2.0350005e6	0.011638005905853744	0.007208615598401945	0.00823345492443981
2.0450005e6	0.015973561002478657	0.010144129257321213	0.010722482328100615
2.0550005e6	0.0075402739337165564	0.004683840749414521	0.005734156553828686
2.0650005e6	0.012606727408171453	0.011517964586556644	0.008217294137871756
2.0750005e6	0.01049009734810339	0.008056394763343404	0.007948976166498825
2.0850005e6	0.008558688147295742	0.00575373993095512	0.0080168776371308
2.0950005e6	0.010059012875536483	0.005454220314735337	0.009030758226037194
2.1050005e6	0.00977214692594775	0.009428403064230996	0.009939108230210174
2.1150005e6	0.011935866983372923	0.00815518606492478	0.010799683293745052
2.1250005e6	0.011537749386659258	0.0038420589732907472	0.009507938712215896
2.1350005e6	0.016589506172839504	0.006790123456790124	0.0139917695473251
2.1450005e6	0.01068689835209659	0.006200032631750694	0.01187795725240659
2.1550005e6	0.010044875808808182	0.006105197244834063	0.010018785222291797
2.1650005e6	0.008919001684274995	0.005435614760373603	0.009309447251569439
2.1750005e6	0.011753865516001438	0.009573894282632148	0.011147069399496582
2.1850005e6	0.010752688172043013	0.008115236356258876	0.009941164536417125
2.1950005e6	0.012323770087745245	0.0037957211870255345	0.01066745538795228
2.2050005e6	0.009380784115766448	0.00757193336698637	0.006427730102641764
2.2150005e6	0.010789324247586598	0.012549687677455991	0.006655309483248153
2.2250005e6	0.014196479273140264	0.025269733106189667	0.0034071550255536627
2.2350005e6	0.011148904006046864	0.01776266061980348	0.0015117157974300832
2.2450005e6	0.0	0.0	0.0
2.2550005e6	0.01409313725490196	0.012254901960784314	0.014215686274509805
2.2650005e6	0.0	0.0	0.0
2.2750005e6	0.008098223615464995	0.01071055381400209	0.0065830721003134795
2.2850005e6	0.01606145251396648	0.010242085661080072	0.012290502793296089
2.2950005e6	0.01666666666666667	0.009523809523809523	0.02190476190476191
2.3050005e6	0.0162962962962963	0.017777777777777778	0.008592592592592593
2.3150005e6	0.006768189509306261	0.008460236886632826	0.005752961082910322
2.3250005e6	0.025641025641025647	0.012820512820512822	0.02948717948717949
2.3350005e6	0.006102693602693603	0.007996632996632997	0.006902356902356902
2.3450005e6	0.004584151931892597	0.0029469548133595285	0.005370006548788474
2.3550005e6	0.01066066066066066	0.01021021021021021	0.0033633633633633636
2.3650005e6	0.010136727958510136	0.013122740845513124	0.0019173345906019173
2.3750005e6	0.008974358974358975	0.007692307692307692	0.005835543766578249
2.3850005e6	0.007594530102790012	0.006378487518355358	0.004698972099853158
2.3950005e6	0.015962850094325933	0.006820490494848353	0.014105354810622554
2.4050005e6	0.015029239766081877	0.003742690058479532	0.0027836257309941516
2.4150005e6	0.017177625386580613	0.00645421540943929	0.003173322576307651
2.4250005e6	0.013990610328638499	0.01215962441314554	0.00764319248826291
2.4350005e6	0.010564072327044026	0.010416666666666666	0.006525157232704403
2.4450005e6	0.01021376485865548	0.01168714414144441	0.007531715113375288
2.4550005e6	0.015621133382826035	0.013424894828012866	0.005493689680772087
2.4650005e6	0.016030439121756484	0.011976047904191616	0.0038922155688622755
2.4750005e6	0.011148272017837234	0.01099625012668491	0.005330900983074896
2.4850005e6	0.018145161290322582	0.00925925925925926	0.0012843488649940263
2.4950005e6	0.020518713066316474	0.009958415408185596	0.00043773254541475153
2.5050005e6	0.013780337309749075	0.01535719182778006	0.0002742355683532154
2.5150005e6	0.005119149543378995	0.0065996004566210055	0.0033533105022831053
2.5250005e6	0.01235547494899116	0.010541827250056675	0.007602206604700372
2.5350005e6	0.009129511677282378	0.004883227176220807	0.001995753715498938
2.5450005e6	0.01687486302870918	0.007853020673533495	0.011878150339688804
2.5550005e6	0.011358201817312294	0.005579467559381476	0.007986609277857484
2.5650005e6	0.015017411491584443	0.011075643257883535	0.011801122073902109
2.5750005e6	0.009755734286565386	0.009085492999702115	0.005510872803098004
2.5850005e6	0.008454106280193238	0.008454106280193234	0.006694271911663217
2.5950005e6	0.011790852334419113	0.007770086862106406	0.004180238870792618
2.6050005e6	0.011248415716096328	0.011248415716096324	0.004008238276299113
2.6150005e6	0.009451795841209828	0.005293005671077505	0.008468809073724009
2.6250005e6	0.00837403186818608	0.007054412707809185	0.008850081397069704
2.6350005e6	0.00803300043421624	0.006223766102185556	0.008655377044434793
2.6450005e6	0.009889753566796366	0.008592736705577173	0.008463035019455252
2.6550005e6	0.011622688924789086	0.014315203733620538	0.005456830012565068
2.6650005e6	0.010053495665006455	0.007978232798376684	0.005755395683453237
2.6750005e6	0.011779824373527523	0.01074462768615692	0.010037838223745271
2.6850005e6	0.009137217446673033	0.0008277618592804839	0.008761540910538048
2.6950005e6	0.008411002500568312	0.00015154959460483443	0.007622944608623171
2.7050005e6	0.01280594405594406	0.0028263403263403264	0.011363636363636364
2.7150005e6	0.006926787926201185	0.000586739683160571	0.005671816937218854
2.7250005e6	0.01027071440927175	0.004670472236637259	0.010050164331430547
2.7350005e6	0.013342140026420077	0.004095112285336855	0.009704975781594011
2.7450005e6	0.010469103377836145	0.003538338075435908	0.006624352520609907
2.7550005e6	0.007380568974771874	0.0035225442834138487	0.008735909822866345
2.7650005e6	0.007547431103725247	0.004396897936573881	0.007256612657526657
2.7750005e6	0.010992716482330725	0.005844798129664598	0.010898300512543835
2.7850005e6	0.022383314256645054	0.011191657128322525	0.01434566959175887
2.7950005e6	0.011939044876409887	0.0087892968562515	0.009899208063354932
2.8050005e6	0.013759738627795929	0.0055290273938175425	0.007991957778336266
2.8150005e6	0.01467191601049869	0.009396325459317586	0.008965879265091863
2.8250005e6	0.017181037225580655	0.005886096086541521	0.011931275851097678
2.8350005e6	0.011453701913783103	0.009858882659965205	0.011212062632901606
2.8450005e6	0.011973669277040066	0.0037453183520599256	0.014027919645897172
2.8550005e6	0.013833992094861663	0.007136583223539745	0.011330698287220027
2.8650005e6	0.01054150022192632	0.007175617694925285	0.0065394289096020125
2.8750005e6	0.01136073525657391	0.006382435537401073	0.010228916687941451
2.8850005e6	0.014014312489350826	0.009115692622252513	0.008485261543704211
2.8950005e6	0.007958584453716583	0.0021248647813320973	0.006397774687065369
2.9050005e6	0.010538302277432713	0.007908902691511387	0.005631469979296067
2.9150005e6	0.010513501549358125	0.007820569573557621	0.0077763021986129565
2.9250005e6	0.008844774860276284	0.007618896973531582	0.008161974058842137
2.9350005e6	0.011286465805834528	0.009445241511238642	0.01155428024868484
2.9450005e6	0.008430896104852368	0.006663721375450998	0.008290994772108092
2.9550005e6	0.009769493967224926	0.008193769133801548	0.009958580947235729
2.9650005e6	0.011854085373063733	0.007597256710417406	0.012746836939813174
2.9750005e6	0.010332339156369835	0.004402783695497798	0.010666098565544664
2.9850005e6	0.009414225941422593	0.00482780817508851	0.009140650144834245
2.9950005e6	0.014194935730163337	0.009012274089107954	0.008272929351502851
3.0050005e6	0.010594560404807085	0.008565254058612694	0.009350621969217794
3.0150005e6	0.006238859180035649	0.004233511586452763	0.0049353832442067735
3.0250005e6	0.007697836283855348	0.005447117566954154	0.007580571947344529
3.0350005e6	0.012993329627570875	0.0088011858439874	0.011691680563275892
3.0450005e6	0.016607597237368227	0.008587786259541985	0.011450381679389313
3.0550005e6	0.013578542137417363	0.001757469244288225	0.009925516779646834
3.0650005e6	0.012670565302144249	0.0014619883040935672	0.0152046783625731
3.0750005e6	0.01577804705644754	0.001969100272644653	0.01577299808138948
3.0850005e6	0.019960337989308505	0.005604414554233488	0.014916364890498364
3.0950005e6	0.009481169344219121	0.003511544201562638	0.008919322271969099
3.1050005e6	0.020103761348897527	0.0048638132295719845	0.015771725032425424
3.1150005e6	0.014338879159369525	0.002772913018096906	0.0074430823117338
3.1250005e6	0.008873456790123456	0.006001371742112482	0.006721536351165983
3.1350005e6	0.0069193742478941035	0.002256317689530686	0.0049338146811070994
3.1450005e6	0.012277617982315964	0.008682220091616065	0.01110045808032385
3.1550005e6	0.008615897720956086	0.005805694521647829	0.008770304490148846
3.1650005e6	0.014767255216693415	0.004066345639379347	0.0069769930444087734
3.1750005e6	0.0160604415490409	0.0023525153818313425	0.007618530582699965
3.1850005e6	0.013292772861356937	0.005125368731563422	0.01
3.1950005e6	0.013767288415175742	0.010341327242735692	0.011115340692805483
3.2050005e6	0.012517225539733579	0.011751645996018988	0.010917164293370082
3.2150005e6	0.019192051820728282	0.005952380952380952	0.006775210084033614
3.2250005e6	0.014857508805635604	0.005859750240153699	0.002228626320845341
3.2350005e6	0.017629179331306994	0.005200945626477541	0.007132725430597772
3.2450005e6	0.01726886291179596	0.003264004858053742	0.003319670057183341
3.2550005e6	0.012215934608820625	0.0035480104194736367	0.005515135183688134
3.2650005e6	0.011131262156337066	0.0068864006728696844	0.005214740051516584
3.2750005e6	0.007759661835748791	0.002958937198067633	0.002415458937198067
3.2850005e6	0.007251035862266039	0.0007501071581654523	0.005600800114302043
3.2950005e6	0.0110663082437276	0.009722222222222222	0.0061111111111111106
3.3050005e6	0.009792626728110598	0.006630824372759857	0.004874551971326165
3.3150005e6	0.016912189485846333	0.009474292316580013	0.009578278451761986
3.3250005e6	0.011985076152509455	0.008356332413370133	0.012470612286619644
3.3350005e6	0.008265500954677924	0.004170435132147522	0.01002914279971862
3.3450005e6	0.009400808293797224	0.0068089966613951855	0.008856088560885607
3.3550005e6	0.0049348799348799335	0.003942816442816442	0.004568579568579569
3.3650005e6	0.0041365171249397	0.004148576941630487	0.0033092136999517607
3.3750005e6	0.010093167701863354	0.008799171842650104	0.006004140786749481
3.3850005e6	0.020089285714285716	0.02529761904761904	0.0
3.3950005e6	0.01236979166666667	0.010788690476190478	0.011160714285714282
3.4050005e6	0.010229229764237782	0.008076489102678308	0.009097927430369973
3.4150005e6	0.007161135875846128	0.0037972593693247473	0.007148753508337461
3.4250005e6	0.011079739904175226	0.006673511293634498	0.006981519507186858
3.4350005e6	0.0147483498349835	0.003506600660066006	0.01135863586358636
3.4450005e6	0.010744985673352437	0.004178605539637058	0.006399235912129895
3.4550005e6	0.014762593395999038	0.007833212822366835	0.00645938780429019
3.4650005e6	0.011686746987951807	0.004216867469879518	0.0045301204819277125
3.4750005e6	0.01421143169911643	0.003948705919149268	0.009429978888106965
3.4850005e6	0.011331444759206798	0.008498583569405098	0.009741894869373624
3.4950005e6	0.007541146840039829	0.005622913371990863	0.006232062320623206
3.5050005e6	0.009489099028106122	0.007551878119254005	0.008747044917257684
3.5150005e6	0.0062991841744278404	0.003682044617717133	0.00639665006136741
3.5250005e6	0.009338755836722399	0.005384847115529446	0.008841693026058141
3.5350005e6	0.010505499938202942	0.010968977876653073	0.010789766407119022
3.5450005e6	0.00769938907021508	0.005941919825926856	0.008067620721399282
3.5550005e6	0.011702368808795195	0.012184064377195965	0.010925988892666893
3.5650005e6	0.011611736893338895	0.011437908496732025	0.007745793352802111
3.5750005e6	0.010410078009698502	0.010541851149061775	0.006578115117014547
3.5850005e6	0.010210869420607996	0.00698463380562762	0.007862702055477948
3.5950005e6	0.02338129496402878	0.008600016538493344	0.014719259075498222
3.6050005e6	0.021156558533145273	0.004084391161259991	0.00942642219087917
3.6150005e6	0.008831151118385162	0.006273867975995635	0.007419530823786142
3.6250005e6	0.009384384384384386	0.007757757757757759	0.009709709709709712
3.6350005e6	0.01757777777777778	0.016844444444444447	0.01569777777777778
3.6450005e6	0.013604965929244844	0.010827966022589378	0.013516288621301222
3.6550005e6	0.009303962985314827	0.008549587608127138	0.009132971233152284
3.6650005e6	0.013040712468193385	0.0111323155216285	0.010941475826972009
3.6750005e6	0.016178678678678678	0.012199699699699702	0.015015015015015017
3.6850005e6	0.007918848167539266	0.004232111692844678	0.00794066317626527
3.6950005e6	0.008605404744436293	0.007642455368060651	0.007801418439716312
3.7050005e6	0.012411347517730495	0.002575143532590341	0.011719013846673421
3.7150005e6	0.014018477863154044	0.0031558726673984634	0.014745700695206731
3.7250005e6	0.010307998012916047	0.007664466680860124	0.011014122489532326
3.7350005e6	0.00984555025824394	0.006356773937226857	0.008790226460071514
3.7450005e6	0.006861881696756201	0.005650961397328636	0.008058124174372523
3.7550005e6	0.007935082045753983	0.007216433105761169	0.006288178224937119
3.7650005e6	0.007260930016993665	0.0064112467171327054	0.00754930737937072
3.7750005e6	0.010907347476926765	0.007611171041591753	0.008797794558312358
3.7850005e6	0.008748238609675904	0.006849851260372631	0.0085955847815876
3.7950005e6	0.00650319829424307	0.003447050461975835	0.006609808102345415
3.8050005e6	0.007267884322678843	0.004375951293759513	0.008112633181126332
3.8150005e6	0.00956671390969832	0.007896335290544643	0.00828777755281096
3.8250005e6	0.008664377963053782	0.008173941474579042	0.007029589668137976
3.8350005e6	0.009280824334815443	0.005116804291057943	0.01054414567012492
3.8450005e6	0.00986895324381168	0.00679501698754247	0.009610095453810063
3.8550005e6	0.013318934485241178	0.007337874508500858	0.012648834247106383
3.8650005e6	0.012988525831440388	0.004776049857300949	0.006371949443764926
3.8750005e6	0.011993382961124897	0.0033380597896726927	0.013647642679900745
3.8850005e6	0.013767175159580225	0.005923401493021747	0.01216055393270583
3.8950005e6	0.010564714800075802	0.004390120649358853	0.01340408060135178
3.9050005e6	0.012664868105515587	0.007993605115907272	0.012679856115107913
3.9150005e6	0.012900228702115496	0.005526967791118735	0.014027063083666856
3.9250005e6	0.011928404114471942	0.009827884713310928	0.010856502698849168
3.9350005e6	0.007112128781570914	0.001457119067443797	0.007928578036821168
3.9450005e6	0.008688302907369846	0.0038539553752535496	0.006896551724137931
3.9550005e6	0.016355290190035954	0.006067026194144838	0.01251926040061633
3.9650005e6	0.007842482896712832	0.00472773791645809	0.006007008176205574
3.9750005e6	0.01701021089798645	0.010115469033304705	0.014505200877946368
3.9850005e6	0.010444209413008991	0.0062136435748281335	0.007473999647452848
3.9950005e6	0.011997722466243697	0.005612493899463153	0.011322596388482186
4.0050005e6	0.012736167341430502	0.011260121457489879	0.010931174089068827
4.0150005e6	0.011071522829242543	0.00894695170229612	0.00915281076801267
4.0250005e6	0.01027777777777778	0.009523809523809525	0.009968253968253968
4.0350005e6	0.010663702239789194	0.011569499341238472	0.012236495388669302
4.0450005e6	0.014311594202898554	0.009123847167325427	0.01760210803689065
4.0550005e6	0.010991318958274994	0.0064874451600858765	0.010790628208718381
4.0650005e6	0.010567531155271136	0.007662512630515325	0.011316941731222635
4.0750005e6	0.012472885032537961	0.011569052783803326	0.010749578211617258
4.0850005e6	0.011324470704086655	0.00206794682422452	0.003367799113737075
4.0950005e6	NaN	NaN	NaN
4.1050005e6	0.013909869083585095	0.0018882175226586104	0.003423967774420948
4.1150005e6	0.005584092147248813	0.0024904661841388437	0.0016654992606428515
4.1250005e6	0.010583524027459953	0.008549453343503688	0.008047292143401982
4.1350005e6	0.007955801104972376	0.004788213627992634	0.00785267034990792
4.1450005e6	0.01013557554425759	0.004725589883978621	0.006700560552731065
4.1550005e6	0.009939823769611002	0.00569525037610144	0.0065620746471810295
4.1650005e6	0.01575175358340957	0.006587374199451052	0.012479414455626716
4.1750005e6	0.014624724061810153	0.006788079470198677	0.00966887417218543
4.1850005e6	0.019581664441477523	0.00038146099561319857	0.00820141140568377
4.1950005e6	0.012332990750256937	0.0043679342240493324	0.0053614251455978085
4.2050005e6	0.01081719186662812	0.002023706273489448	0.009019947961838682
4.2150005e6	0.013468013468013467	0.008318478906714201	0.0066745890275302045
4.2250005e6	0.012176115332164427	0.0006169231768296643	0.0051431911163062555
4.2350005e6	0.02120006430351257	0.007836990595611285	0.0057873161321437185
4.2450005e6	0.02032402017850213	0.0030720476005691374	0.0020954598370197903
4.2550005e6	0.01837847344354555	0.00618478133427131	0.003470512369562669
4.2650005e6	0.015338554969067485	0.010613542198762699	0.00743515523014927
4.2750005e6	0.017712842712842715	0.009415584415584417	0.008946608946608947
4.2850005e6	0.018313630393048393	0.006517126401939982	0.009053248459129028
4.2950005e6	0.018167266906762704	0.009123649459783913	0.0032813125250100036
4.3050005e6	0.015961922793730935	0.009335226675081519	0.012117387188387506
4.3150005e6	0.013073794305636254	0.011136935889986441	0.005926786751888438
4.3250005e6	0.01361355849241312	0.006791483113069016	0.0022026431718061676
4.3350005e6	0.013315264154190333	0.008174152469454483	0.002959903631044571
4.3450005e6	0.015396883817936446	0.004631333578702	0.01099251625567415
4.3550005e6	0.012774388654257259	0.007221440116794411	0.006799103185776109
4.3650005e6	0.014491544281263905	0.00639741878059635	0.00818869603916333
4.3750005e6	0.011157138911902788	0.006600386633526648	0.00924606462303231
4.3850005e6	0.013350732784581409	0.008298199826005487	0.012340226192866226
4.3950005e6	0.014696106362773033	0.012440645773979108	0.011547958214624883
4.4050005e6	0.010499432463110102	0.005580779417328793	0.010278723672594274
4.4150005e6	0.009875050382910117	0.004971113798199651	0.01072148327287384
4.4250005e6	0.014570513782580419	0.012381809995497524	0.013137225474010705
4.4350005e6	0.01142764298093587	0.008376660889659158	0.0069757365684575395
4.4450005e6	0.012060549410603935	0.007659552370566547	0.006189956898790049
4.4550005e6	0.010278884462151392	0.008339973439575033	0.008775564409030545
4.4650005e6	0.01916829109811566	0.009448776261641758	0.00825211176088369
4.4750005e6	0.021794871794871797	0.004643104643104644	0.0021344421344421344
4.4850005e6	0.021024464831804285	0.005657492354740061	0.003180428134556575
4.4950005e6	0.013472676907579959	0.0038193570049525724	0.0031897926634768745
4.5050005e6	0.013778534493630978	0.005107832009080591	0.0010089544709294992
4.5150005e6	0.017955700798838053	0.012273057371096588	0.005679012345679012
4.5250005e6	0.013186845000289502	0.006948063227375369	0.007168085229575589
4.5350005e6	0.01217402051662341	0.008126313187492275	0.010245952292670868
4.5450005e6	0.008517173973750349	0.007609606255235968	0.00843339849204133
4.5550005e6	0.00397576675501704	0.0030922630316799187	0.0035592578568723965
4.5650005e6	0.00607515876764814	0.005720883850312286	0.0048601270141185125
4.5750005e6	0.019149831649831656	0.021885521885521887	0.01818181818181818
4.5850005e6	0.007204009187721863	0.006194751861905757	0.0029094452564905685
4.5950005e6	0.00783068783068783	0.005661375661375662	0.00380952380952381
4.6050005e6	0.00735710243350311	0.003930076086273031	0.004753820033955858
4.6150005e6	0.01050373342248969	0.004959322411679483	0.01044243842639028
4.6250005e6	0.011484811804714968	0.003199031644475186	0.00975272349991354
4.6350005e6	0.01923698674426123	0.007953443258971873	0.014161008729388943
4.6450005e6	0.014332861857614334	0.004526166902404527	0.004997642621404998
4.6550005e6	0.011963023382272975	0.008065977886532535	0.004957404386441907
4.6650005e6	0.007709914468136369	0.0059029032646669075	0.0027105168052041916
4.6750005e6	0.0070548632001145965	0.006517690875232775	0.005171178914195674
4.6850005e6	0.00505393011690241	0.002874120002583478	0.0051669573080152425
4.6950005e6	0.006959410919540229	0.003532088122605364	0.005603448275862068
4.7050005e6	0.009419236772700361	0.004332848915442166	0.008062866677431509
4.7150005e6	0.011465936739659366	0.005231143552311436	0.007238442822384427
4.7250005e6	0.014254147649061799	0.006665217706295732	0.00559298703180468
4.7350005e6	0.010555421005893274	0.010615968353919432	0.00599015096472108
4.7450005e6	0.011588095865156703	0.01022737248705118	0.006829953472039329
4.7550005e6	0.019180249567138336	0.006119768344378769	0.010770792286106633
4.7650005e6	0.012717619459192494	0.001419928386220521	0.009976540313618965
4.7750005e6	0.013388547820379168	0.00017375188231205839	0.006679794586663578
4.7850005e6	0.011277217419148255	0.002941882804995197	0.008733589497278258
4.7950005e6	0.007810022201078337	0.0032310497938471297	0.0068426895020615285
4.8050005e6	0.011345929100116869	0.005973250227243217	0.010868718348266459
4.8150005e6	0.013497652582159623	0.010625154435384235	0.01013096120583148
4.8250005e6	0.01091741503785878	0.008452192287374538	0.009702412396548689
4.8350005e6	0.009278952416697945	0.007631677718003253	0.008524125276283415
4.8450005e6	0.01396818425803933	0.00975943004928512	0.011730834919240716
4.8550005e6	0.01571493982208268	0.014063317634746206	0.012022501308215593
4.8650005e6	0.014747589336358481	0.012825360811747651	0.00952921157118548
4.8750005e6	0.008236173393124064	0.007354260089686098	0.006409566517189835
4.8850005e6	0.009521575984990621	0.007973733583489682	0.005328330206378987
4.8950005e6	0.008464602571066447	0.007001026012432856	0.005733598889492427
4.9050005e6	0.01068280292843269	0.006026196523731262	0.00776931122067832
4.9150005e6	0.008919503687022563	0.007550668962776526	0.006358458073917075
4.9250005e6	0.006947017413856984	0.005187106335679881	0.005285908361121404
4.9350005e6	0.00491944004226096	0.0035437577038210954	0.004481422785701708
4.9450005e6	0.003971999370772377	0.0033034450212364327	0.0032824707671333434
4.9550005e6	0.005863234529381175	0.005330213208528341	0.0053770150806032235
4.9650005e6	0.006208019539995929	0.0046475337539860235	0.006269082027274579
4.9750005e6	0.00891256721768572	0.005377414857598088	0.007063665936400452
4.9850005e6	0.008807789504979933	0.005128586294038948	0.007016500668946038
4.9950005e6	0.01074675324675325	0.004956709956709957	0.008034632034632035
5.0050005e6	0.013867126292698213	0.0030293533897419824	0.006894390473205891
5.0150005e6	0.016517412935323387	0.0019402985074626865	0.00809950248756219
5.0250005e6	0.01585604845893462	0.0038303937288437554	0.008088366292535185
5.0350005e6	0.01344086021505376	0.005037676742020151	0.010295487257641183
5.0450005e6	0.008550488599348536	0.005971769815418024	0.009663409337676442
5.0550005e6	0.013744253682334178	0.0035650623885918015	0.00754292147481002
5.0650005e6	0.010345510345510346	0.0028710028710028715	0.008870408870408871
5.0750005e6	0.010358472998137804	0.0056253879577901926	0.005214152700186219
5.0850005e6	0.011379122376669394	0.003543199781956937	0.008340147179067866
5.0950005e6	0.018184421534936993	0.007350133638793432	0.013020236731576937
5.1050005e6	0.012812931204415534	0.006702148630001972	0.010013798541297064
5.1150005e6	0.010575048732943468	0.007894736842105263	0.0077582846003898635
5.1250005e6	0.013649962602842182	0.008726003490401396	0.015956120668162554
5.1350005e6	NaN	NaN	NaN
5.1450005e6	0.010370979532163743	0.00954861111111111	0.01027046783625731
5.1550005e6	0.014027122984692388	0.010971421919562305	0.011512717536813922
5.1650005e6	0.014082023377670295	0.007910116888351472	0.012374042724707778
5.1750005e6	0.00909737029140014	0.00828002842928216	0.006325515280739162
5.1850005e6	0.013919821826280621	0.009014741754162689	0.006957259518506734
5.1950005e6	0.009340398070783233	0.0070647374499014995	0.004211670402825896
5.2050005e6	0.011083844580777094	0.007852760736196318	0.0063640081799591
5.2150005e6	0.011831116609959788	0.007578100835137643	0.009547376018146201
5.2250005e6	0.009642041748206131	0.008235485975212002	0.008398564905414218
5.2350005e6	0.009955322455322454	0.00980963480963481	0.006604506604506607
5.2450005e6	0.010097960279119696	0.007414117015566292	0.00811862587224906
5.2550005e6	0.012576711886304914	0.010457041343669251	0.009383074935400517
5.2650005e6	0.016768514476938744	0.014113196566273826	0.01367670595082206
5.2750005e6	0.01574781357245655	0.015886195062548434	0.015321598582973543
5.2850005e6	0.01141924959216966	0.010603588907014683	0.010739532354540511
5.2950005e6	0.010720013505528826	0.01004473706423567	0.010466784840043894
5.3050005e6	0.017812238055322716	0.018021793797150038	0.018608549874266554
5.3150005e6	0.01194173321502514	0.01098047914818101	0.013561076604554863
5.3250005e6	0.01234392735527809	0.009931895573212259	0.012990288813217305
5.3350005e6	0.011503371677905593	0.007404469126008197	0.011794261536427344
5.3450005e6	0.011757054232539524	0.004669468347675272	0.007858048162230671
5.3550005e6	0.015734380111220147	0.009911678115799804	0.0052077199869152765
5.3650005e6	0.013827379194961124	0.010973329396712923	0.007282747761047143
5.3750005e6	0.01226235741444867	0.010076045627376427	0.007870722433460077
5.3850005e6	0.012883371583559356	0.013491897906669449	0.011335976076222267
5.3950005e6	0.012519050729370781	0.007239277160897017	0.011604615719573264
5.4050005e6	0.007900493344503396	0.005957367588196966	0.00834962301033231
5.4150005e6	0.009878960484158062	0.006793639492108698	0.010288358846564614
5.4250005e6	0.007115877512478078	0.004417914474571699	0.006623499258060165
5.4350005e6	0.011910897325774493	0.004523850426616274	0.006768596461089158
5.4450005e6	0.011390020589652603	0.0061768957813116065	0.003197967319402462
5.4550005e6	0.015254664649520924	0.009805569563512076	0.011497730711043872
5.4650005e6	0.013924514474166363	0.011084646390619275	0.005508733357762306
5.4750005e6	0.01610848198034219	0.007128989200339764	0.0071593253245965304
5.4850005e6	0.014906712829390262	0.008719625569019684	0.009181252805026609
5.4950005e6	0.018829663962920046	0.01440710699111626	0.01263808420239475
5.5050005e6	0.010562150837988825	0.006139432029795159	0.009241154562383613
5.5150005e6	0.011893064767051507	0.009743715712765087	0.007336444771964301
5.5250005e6	0.013950727218759276	0.010240427426536065	0.0021816562778272488
5.5350005e6	0.016795865633074936	0.005439956480348157	0.004800761593907248
5.5450005e6	0.016435374149659867	0.009578231292517005	0.007662585034013607
5.5550005e6	0.010109808890296695	0.010083412522436913	0.003505437651779115
5.5650005e6	0.01357946106513898	0.01464035646085296	0.0019096117122851684
5.5750005e6	0.02045467659107957	0.00695285903871675	0.001673302175292828
5.5850005e6	0.015955325089748704	0.005650844302619332	0.005916766387448478
5.5950005e6	0.01655197581065582	0.004848295276822021	0.007465332082160358
5.6050005e6	0.008579465541490859	0.0065752461322081575	0.0043600562587904354
5.6150005e6	0.013269639065817407	0.009235668789808917	0.001740976645435244
5.6250005e6	0.011723923034977018	0.006855184233076264	0.005499727350627094
5.6350005e6	0.016765796052064477	0.007111455908973364	0.002086027066632187
5.6450005e6	0.014116991078669913	0.008059610705596106	0.00121654501216545
5.6550005e6	0.0077125406803085035	0.0025188355401007533	0.005055503544202219
5.6650005e6	0.008122375769434594	0.00293506175859117	0.006824018588724471
5.6750005e6	0.008054993252361673	0.005960413855150697	0.0072087269455690505
5.6850005e6	0.010671515685842334	0.006098008963338477	0.007009036808463743
5.6950005e6	0.011269358407079646	0.007697271386430679	0.005328171091445428
5.7050005e6	0.009532428355957766	0.00334841628959276	0.005852187028657618
5.7150005e6	0.013409201182126948	0.005403378765824181	0.005716554188169908
5.7250005e6	0.008639386928860614	0.003012338538654328	0.00435704646230962
5.7350005e6	0.012437237421866996	0.013090480582026847	0.009037811251152782
5.7450005e6	0.014391968514442	0.008938696551264093	0.011433526782736311
5.7550005e6	0.010371813273187067	0.00727906499897478	0.011386781491353975
5.7650005e6	0.010014731712844921	0.008300753583772452	0.008544393450053827
5.7750005e6	0.007578469984485021	0.008891275808569042	0.0031029955841985913
5.7850005e6	0.008320571720265442	0.0034711587544665645	0.006666666666666666
5.7950005e6	0.0160136815920398	0.009483830845771144	0.013588308457711444
5.8050005e6	0.006831203173204054	0.002093433230498017	0.0038636697517261645
5.8150005e6	0.008612394149345651	0.002790608160123171	0.007711059789581728
5.8250005e6	0.011702212636792074	0.005871075964533908	0.011550443326144263
5.8350005e6	0.012325479930191972	0.007074295686861131	0.010882572924457741
5.8450005e6	0.013358617783396544	0.008217446270543615	0.012237673830594186
5.8550005e6	0.010882613090725295	0.010740459944402326	0.009312610563558251
5.8650005e6	0.007069254732806136	0.006430226056394281	0.007412732646377509
5.8750005e6	0.010282074613284805	0.008310585380649075	0.009317561419472245
5.8850005e6	0.009262363788767812	0.007041072925398156	0.005766974015088013
5.8950005e6	0.009894355093030589	0.0054005045726900035	0.010517187007253232
5.9050005e6	0.009155610834715312	0.006598949695964622	0.009508015478164732
5.9150005e6	0.011705228639096376	0.007044391813930892	0.011866156555535311
5.9250005e6	0.00680407448671017	0.005650167117618971	0.006270889702371479
5.9350005e6	0.006682302136847591	0.005397959943414489	0.006522224704042885
5.9450005e6	0.01034267912772586	0.013208722741433023	0.006753894080996885
5.9550005e6	0.007893685051958433	0.004756195043964829	0.0068904876099120695
5.9650005e6	0.010602335586969882	0.006043843474697808	0.007621389059618931
5.9750005e6	0.012034640039447734	0.005670611439842209	0.007938856015779091
5.9850005e6	0.009853112274578243	0.008653286794648052	0.007300756253635835
5.9950005e6	0.012568870523415978	0.009527089072543618	0.01283287419651056
6.0050005e6	0.015454066165809938	0.013378146830104125	0.008804534071437985
6.0150005e6	0.010163460860987811	0.008807158458394984	0.009258084971464806
6.0250005e6	0.008525852585258528	0.004146568503004147	0.009494795633409494
6.0350005e6	0.013861946330423536	0.011800840607824119	0.009860976398318785
6.0450005e6	0.017253476208700092	0.011162138027809666	0.0027044265850235997
6.0550005e6	0.0117367825102343	0.006663182649594983	0.004790523473565021
6.0650005e6	0.01774606659348701	0.003430296377607025	0.014544456641053787
6.0750005e6	0.014027939464493598	0.008187815289095847	0.011719053162592164
6.0850005e6	0.011843158997104662	0.005544261689151727	0.00667775519004497
6.0950005e6	0.013496852897281168	0.0060995392901174485	0.009045486989812473
6.1050005e6	0.015996042216358843	0.010700674289064788	0.010729991204925241
6.1150005e6	0.01610848198034219	0.010132265501759495	0.010811794685111033
6.1250005e6	0.014056224899598397	0.008574839900141107	0.0013893411483772928
6.1350005e6	0.009104577347143332	0.008408508742621673	0.005145339124624121
6.1450005e6	0.006095585257189146	0.005953827460510329	0.004487646820575133
6.1550005e6	0.01570575817136201	0.009172308364271674	0.00934701899978161
6.1650005e6	0.017239675953368897	0.009945333596785878	0.002845287492590397
6.1750005e6	0.019413465510119788	0.014112625636789207	0.005039239983477902
6.1850005e6	0.01453199747269609	0.005641303366729849	0.007473598700243704
6.1950005e6	0.014793911407559432	0.009021720540448095	0.004036257910039336
6.2050005e6	0.014603481624758217	0.01154094132817537	0.012224371373307542
6.2150005e6	0.01797385620915033	0.0011218417715344845	0.012467076382791925
6.2250005e6	0.019833104709647924	0.008459076360310928	0.002652034750800182
6.2350005e6	0.014308855291576673	0.0091792656587473	0.0026277897768178546
6.2450005e6	0.014759192128430867	0.005955463490419471	0.011600207146556189
6.2550005e6	0.009219774145147283	0.003237779357182342	0.010629392718944957
6.2650005e6	0.010742102039030366	0.004288089612321694	0.011464076310492692
6.2750005e6	0.013942201632472976	0.0028678579307302005	0.0053739245532759775
6.2850005e6	0.013000054279976116	0.0047494979102209196	0.006850132985941485
6.2950005e6	0.011226421251876508	0.008909340121401998	0.010887017818680242
6.3050005e6	0.011696069673961591	0.004373232097662647	0.006736638380229269
6.3150005e6	0.010106150937908974	0.004750133294556735	0.007425718578837673
6.3250005e6	0.012450481041312958	0.004527447651386531	0.007668364459535937
6.3350005e6	0.007334581772784017	0.0012484394506866415	0.006429463171036205
6.3450005e6	0.0	0.0	0.0
6.3550005e6	0.0	0.0	0.0
6.3650005e6	NaN	NaN	NaN
6.3750005e6	0.027380952380952377	0.030952380952380953	0.024761904761904766
6.3850005e6	0.01248864668483197	0.010899182561307902	0.016167120799273387
6.3950005e6	0.005506607929515417	0.005286343612334802	0.005462555066079295
6.4050005e6	0.003040812223562526	0.0021109770808202654	0.003116204262163249
6.4150005e6	0.0038340280004274863	0.0024847707598589287	0.004232125681308111
6.4250005e6	0.007157559880239522	0.003648952095808383	0.006736526946107785
6.4350005e6	0.015409289196818067	0.002540415704387991	0.008868360277136259
6.4450005e6	0.017642784938084407	0.006286328026282537	0.007632044478140006
6.4550005e6	0.02669086997445207	0.011294876966518758	0.0037111738604275915
6.4650005e6	0.021390374331550794	0.005092946269416857	0.0035650623885918006
6.4750005e6	0.017991004497751123	0.005622188905547228	0.005872063968015992
6.4850005e6	0.018224992579400422	0.006530127634312852	0.007788661323834966
6.4950005e6	0.015290832311674163	0.00803705217272851	0.010598011170140306
6.5050005e6	0.014676743659420288	0.008859827898550724	0.008242753623188406
6.5150005e6	0.014155548324113242	0.007050656253389739	0.010131250677947717
6.5250005e6	0.012090063631913853	0.0077337249143416545	0.013294175232501223
6.5350005e6	0.007348309888725594	0.0010497585555322277	0.009153894604241024
6.5450005e6	0.012947840800411977	0.00492900757742956	0.010770249393069965
6.5550005e6	0.011724386724386722	0.0036525974025974025	0.009325396825396823
6.5650005e6	0.023746762856085832	0.007722900480947097	0.0016833148353681097
6.5750005e6	0.0203168044077135	0.004313469624474409	0.002508336958097724
6.5850005e6	0.01853800051007396	0.0005419535832695741	0.007421576128538638
6.5950005e6	0.013794317915003523	0.005087266181419739	0.007153478907411756
6.6050005e6	0.013735745924041087	0.0054189049099990574	0.004316275563094901
6.6150005e6	0.011919216448113971	0.0033592358750202367	0.012497976363930711
6.6250005e6	0.01	0.004705882352941177	0.010509803921568629
6.6350005e6	0.013471901462663588	0.0030311778290993074	0.014530408006158584
6.6450005e6	0.012226156229254258	0.00464704580659438	0.012052814044405105
6.6550005e6	0.012509850275807722	0.0035460992907801418	0.011150512214342
6.6650005e6	0.01287638668779715	0.002047015319598521	0.015002641310089803
6.6750005e6	0.010914822745657866	0.0026766595289079227	0.010302165120152272
6.6850005e6	0.011987571879057688	0.004637358560563903	0.011092561676868857
6.6950005e6	0.011046306115235069	0.0008837044892188052	0.01290208554259456
6.7050005e6	0.010804970286331712	0.003916801728795246	0.012371690977849811
6.7150005e6	0.011467316585426818	0.009623797025371828	0.013473315835520559
6.7250005e6	0.013286939159032181	0.0070472163495419295	0.013342729621799389
6.7350005e6	0.0069667738478027845	0.0032154340836012857	0.005916398713826367
6.7450005e6	0.010823307963008429	0.0029053114002782557	0.009575251657255094
6.7550005e6	0.00465262600172197	0.0010265580502020002	0.003761838532353137
6.7650005e6	0.006308610400682014	0.0038363171355498722	0.006456379653310599
6.7750005e6	0.007257040627885504	0.0023949676823638044	0.00597876269621422
6.7850005e6	0.01085141903171953	0.00667779632721202	0.010573177518085699
6.7950005e6	0.007157282014730339	0.004870515561891186	0.003848895224518888
6.8050005e6	0.01102640893002995	0.005490516380796805	0.010781377620473728
6.8150005e6	0.013486798016351694	0.006668006969575123	0.007827368985390699
6.8250005e6	0.011126704089815554	0.00785217856188185	0.008941459502806734
6.8350005e6	0.016009624282805845	0.00438028255907212	0.009562588685298294
6.8450005e6	0.016569689673622257	0.006721508828250401	0.005243445692883895
6.8550005e6	0.02106148450361463	0.010772314079163984	0.0024049817479063775
6.8650005e6	0.020229367988448304	0.003970898589359102	0.0018105076085749197
6.8750005e6	0.017913016270337923	0.008187317480183564	0.00229453483521068
6.8850005e6	0.019982078853046592	0.007078853046594982	0.000931899641577061
6.8950005e6	0.014299915882847744	0.011394050623231629	0.004603502332339222
6.9050005e6	0.015990718321226793	0.008508205542103848	0.008905030938929245
6.9150005e6	0.019593956562795094	0.002150876088553142	0.0018256216556499848
6.9250005e6	0.015243237347294936	0.0033813263525305413	0.002334205933682374
6.9350005e6	0.01878437843784378	0.004125412541254126	0.0014961496149614962
6.9450005e6	0.019554900998199964	0.0040091638029782365	0.0010309278350515464
6.9550005e6	0.005885190545103714	0.002604920405209841	0.004167872648335746
6.9650005e6	0.009091176125014686	0.00328986018094231	0.00486429326753613
6.9750005e6	0.01688285828070774	0.0029868578255675036	0.004164533196791261
6.9850005e6	0.011420107033639144	0.006466615698267075	0.0097986748216106
6.9950005e6	0.007427045728038511	0.003910950661853189	0.003805655836341757
7.0050005e6	0.008266666666666667	0.004266666666666667	0.006674285714285714
7.0150005e6	0.006743346865133063	0.004600811907983762	0.008209291835814163
7.0250005e6	0.010025970888445977	0.005224376396690222	0.007440961526846653
7.0350005e6	0.02082383340933273	0.008511931904544764	0.00550235598115215
7.0450005e6	0.01919805589307412	0.008100445524503848	0.008635074929121102
7.0550005e6	0.013465515691034982	0.011554716302490782	0.010502652639151155
7.0650005e6	0.012370709920075223	0.011165961448048893	0.009496944052656326
7.0750005e6	0.0071553738317757	0.007642133956386292	0.004828660436137071
7.0850005e6	0.01746329580617552	0.01662387253933768	0.01919810389097373
7.0950005e6	0.007476042027479506	0.007793557325943886	0.006281029904168111
7.1050005e6	0.009510869565217388	0.008839330334832583	0.010107446276861571
7.1150005e6	0.008397282677066298	0.007967459219188996	0.008411959575627962
7.1250005e6	0.008757330797273734	0.0068156601680139485	0.010112537644634647
7.1350005e6	0.01185966810966811	0.011002886002886002	0.010052910052910053
7.1450005e6	0.008556682361463236	0.006157189424121694	0.008958106966075094
7.1550005e6	0.007250197732665435	0.00760172247121891	0.004974075050531681
7.1650005e6	0.007238958759871306	0.006385882811738324	0.004621234279028956
7.1750005e6	0.009741303125251064	0.010082750863661926	0.008676789587852491
7.1850005e6	0.011535856405046145	0.010964355262043856	0.007128947591228516
7.1950005e6	0.009191176470588236	0.007761437908496732	0.008169934640522875
7.2050005e6	0.013586956521739134	0.010756340579710144	0.007835144927536232
7.2150005e6	0.00977724019756073	0.0029734905755468203	0.007720995867352081
7.2250005e6	0.015986769570011022	0.004593899301727307	0.01516599289476908
7.2350005e6	0.015526767003238712	0.006445672191528546	0.014796469168730553
7.2450005e6	0.008719222346846125	0.0036318965977674513	0.008385408321316028
7.2550005e6	0.008464387053335258	0.0017313518972731205	0.009993747895926514
7.2650005e6	0.013040154683214171	0.006924771797293044	0.011466342911102118
7.2750005e6	0.010022206638616176	0.0038569424964936885	0.008789153810191679
7.2850005e6	0.014048439594103007	0.009860233582232434	0.013938349607505266
7.2950005e6	0.01019619700329235	0.005610428005106498	0.00881542699724518
7.3050005e6	0.00906577338225129	0.004785452225235284	0.006805976498112404
7.3150005e6	0.009858156028368795	0.006184397163120567	0.007920567375886527
7.3250005e6	0.010809075342465753	0.004494863013698631	0.009189497716894977
7.3350005e6	0.0	0.0	0.0
7.3450005e6	0.013383002207505516	0.006401766004415011	0.013377483443708609
7.3550005e6	0.01161170459823502	0.0005676833359137121	0.010837590958352687
7.3650005e6	0.009538646550781677	0.004755657592653329	0.008844429867716191
7.3750005e6	0.010468904033260467	0.004757618619004758	0.008495135227808493
7.3850005e6	0.011613144137415985	0.005153099327856609	0.006562111028130444
7.3950005e6	0.0039281351362736435	0.004086103037196175	0.004355701588103964
7.4050005e6	0.006575094500346057	0.003114518447532343	0.005057765000266197
7.4150005e6	0.014418013999876108	0.010190175308183114	0.01080344421730781
7.4250005e6	0.009139383376903606	0.004460766006888253	0.008116519357649694
7.4350005e6	0.015534979423868311	0.009362139917695475	0.010617283950617286
7.4450005e6	0.00874498238715491	0.00208896534775129	0.010305562382239699
7.4550005e6	0.008542645156898784	0.0038799264856034313	0.009094003131168742
7.4650005e6	0.009092803918503463	0.00354332760147986	0.006940753478192901
7.4750005e6	0.00893500504395446	0.004791756737282029	0.008747658164000577
7.4850005e6	0.015398550724637678	0.009057971014492754	0.014975845410628021
7.4950005e6	0.0163197729422895	0.006780195521917377	0.013875748975086725
7.5050005e6	0.02158748114630468	0.003544494720965309	0.016199095022624434
7.5150005e6	0.012924721734036323	0.0041739894551845345	0.012888107791446982
7.5250005e6	0.008398391294061983	0.005145493257629524	0.009983439791814529
7.5350005e6	0.011595401212693915	0.006417828175446886	0.007087172218284902
7.5450005e6	0.008623392913138916	0.011602383192223266	0.006710567576042646
7.5550005e6	0.01923979352416705	0.0026591584545596746	0.01295166588456124
7.5650005e6	0.010307226997771412	0.0002387774594078319	0.008182107609041707
7.5750005e6	0.009393331848221576	0.004715229821044033	0.009088883938516375
7.5850005e6	0.015495086923658351	0.008750508750508751	0.009116809116809118
7.5950005e6	0.019604630843162957	0.018348623853211007	0.010048055919615554
7.6050005e6	0.011872146118721463	0.008162100456621005	0.004383561643835617
7.6150005e6	0.01798456385612349	0.004805591961555264	0.007616135139070918
7.6250005e6	0.010086173129651389	0.006032119075597336	0.00626713670191931
7.6350005e6	0.014873798076923078	0.008580395299145298	0.00562232905982906
7.6450005e6	0.018328059071729963	0.0024613220815752463	0.0011251758087201128
7.6550005e6	0.02070360031493809	0.008267124758428173	0.002820127406771169
7.6650005e6	0.012739078269461503	0.0046580563201355065	0.0030347942691791945
7.6750005e6	0.008573388203017831	0.0059156378600823045	0.0032235939643347053
7.6850005e6	0.006311423676855108	0.003877017401496709	0.007429447299612297
7.6950005e6	0.01296786004882018	0.010103064822348793	0.008014646053702196
7.7050005e6	0.01153723234260147	0.008469159475870887	0.011735378715244488
7.7150005e6	0.013134960159362543	0.008715139442231077	0.009810756972111555
7.7250005e6	0.009231090431877835	0.007217847769028871	0.009377236936292055
7.7350005e6	0.0018712574850299403	0.00124750499001996	0.002345309381237525
7.7450005e6	0.01015560232128053	0.008513487660225751	0.009552962183534216
7.7550005e6	0.012208584973050203	0.009773361906617312	0.010013637249172026
7.7650005e6	0.011839708561020042	0.00881472807702316	0.010122300286234712
7.7750005e6	0.014707469775474958	0.009553108808290156	0.009585492227979274
7.7850005e6	0.006863438199599388	0.0014139271827500884	0.004100388829975257
7.7950005e6	0.008833384099908621	0.0006599654787288047	0.01015331505736623
7.8050005e6	0.0065125366330185605	0.0009768804949527841	0.0058829914251601004
7.8150005e6	0.014147527415683847	0.012362921580798677	0.011090420028967516
7.8250005e6	0.007033934707903779	0.0033290378006872855	0.00816151202749141
7.8350005e6	0.008738425925925926	0.005902777777777778	0.009675925925925926
7.8450005e6	0.008041122771094618	0.005588260387338964	0.010152717344936439
7.8550005e6	0.007579070106398485	0.0033522810085993295	0.00924063547587815
7.8650005e6	0.011267193444541995	0.0062920690664325435	0.015335089259584432
7.8750005e6	0.007696969696969694	0.006242424242424243	0.007854545454545454
7.8850005e6	0.011647886198353712	0.005594182050667307	0.012227283625029967
7.8950005e6	0.009138888888888889	0.005611111111111112	0.01168888888888889
7.9050005e6	0.01492842535787321	0.01465576005453306	0.010879345603271985
7.9150005e6	0.009341909512557972	0.011070272162422332	0.006423383215192089
7.9250005e6	0.007768105428605972	0.007072905331882481	0.007625035263773024
7.9350005e6	0.007336226493077081	0.0048563752841496175	0.00741888820004133
7.9450005e6	0.0067936789248264655	0.004873726185201595	0.006970905331561069
7.9550005e6	0.010194027588297712	0.00985296346824314	0.0059420948916174025
7.9650005e6	0.008667206259274246	0.007891541885876164	0.007608255766895994
7.9750005e6	0.008409506398537476	0.007373552711761121	0.00809262644728824
7.9850005e6	0.012216849071010437	0.00907779757359803	0.01085942139645372
7.9950005e6	0.012430458970792766	0.011648122392211404	0.00917941585535466
8.0050005e6	0.008595330023901454	0.00864129435558007	0.009413495127780842
8.0150005e6	0.009822635806887775	0.007555873697605981	0.008748906386701663
8.0250005e6	0.011092775944261094	0.013934726806013936	0.008243491015768243
8.0350005e6	0.008066693668151749	0.006007830430673687	0.007398406912380181
8.0450005e6	0.007738095238095238	0.006037414965986394	0.007380952380952382
8.0550005e6	0.011313272684861209	0.00629811056682995	0.011289946349428504
8.0650005e6	0.012763003310904623	0.006354800811705649	0.010936665598632917
8.0750005e6	0.018309132746171547	0.01217963976830913	0.013599936523050063
8.0850005e6	0.00982162398774349	0.009684832567301379	0.009608229371853795
8.0950005e6	0.009369970108070821	0.00505863416877443	0.011006361615697095
8.1050005e6	0.009145880574452004	0.005391786344167298	0.009765684051398337
8.1150005e6	0.006922468354430379	0.006724683544303798	0.006733473980309423
8.1250005e6	0.012616436740950358	0.010376134889753566	0.010965688008489564
8.1350005e6	0.00855602437880919	0.005743084857008907	0.009142053445850914
8.1450005e6	0.00877971786524613	0.007053368846798855	0.009924040643188322
8.1550005e6	0.013492793621588471	0.010548911376878257	0.014425022999080038
8.1650005e6	0.01396135265700483	0.0076328502415458944	0.011053140096618359
8.1750005e6	0.006871035940803383	0.0026907553334614646	0.00685501954000897
8.1850005e6	0.008686868686868686	0.006383838383838383	0.007951515151515152
8.1950005e6	0.009700012396181975	0.008243461014007684	0.009644229577290194
8.2050005e6	0.012613006707494894	0.008967629046369203	0.011125692621755612
8.2150005e6	0.007008907641819036	0.006680731364275668	0.006826066572902017
8.2250005e6	0.008941278386238476	0.008136872718272384	0.011434935956933357
8.2350005e6	0.009355535463130402	0.007082579867389995	0.010940325497287524
8.2450005e6	0.00897222222222222	0.008277777777777778	0.009666666666666664
8.2550005e6	0.012881515775034295	0.009730795610425239	0.012945816186556927
8.2650005e6	0.00899265565014188	0.00842931063261559	0.008679686195960606
8.2750005e6	0.010012455686499952	0.008527354603813356	0.009255533199195172
8.2850005e6	0.010452889551250205	0.007865540652425899	0.010630899155489319
8.2950005e6	0.01080246913580247	0.005078918581028286	0.009923425535239883
8.3050005e6	0.013113525665043084	0.005744973148495067	0.013588110403397026
8.3150005e6	0.006343927075634394	0.002710027100271003	0.00808080808080808
8.3250005e6	0.0066683801690655695	0.006054375142791866	0.006191455334704136
8.3350005e6	0.010739260739260738	0.007881007881007882	0.010212010212010212
8.3450005e6	0.012762762762762761	0.007507507507507508	0.01269602936269603
8.3550005e6	0.005177191191483158	0.0042292547761411696	0.004190365077050217
8.3650005e6	0.00915683382497542	0.005592428711897739	0.009537856440511307
8.3750005e6	0.008345720302242041	0.007339279078409513	0.007593211941038029
8.3850005e6	0.007849267177625385	0.003798574694097082	0.008027430415490118
8.3950005e6	0.012621916236374065	0.009351692484222606	0.010028686173264486
8.4050005e6	0.01730624529721595	0.016102332580887887	0.018660647103085022
8.4150005e6	0.004441624365482234	0.005076142131979696	0.0037708484408992033
8.4250005e6	0.015294887817651608	0.00577277867047551	0.015782895911444387
8.4350005e6	0.011428571428571432	0.004609523809523809	0.0063999999999999994
8.4450005e6	0.013072507175839262	0.007394234369150131	0.01012105328840634
8.4550005e6	0.009581442259203229	0.010085728693898134	0.008500828470571284
8.4650005e6	0.00781196581196581	0.007042735042735043	0.009312820512820511
8.4750005e6	0.010947787475118665	0.005550451691930792	0.008926657479712143
8.4850005e6	0.010340885470796092	0.007898565786738724	0.006498995357860458
8.4950005e6	0.009667755991285401	0.006263616557734205	0.004684095860566449
8.5050005e6	0.004971781779091643	0.0044790826838663434	0.00356534981635761
8.5150005e6	0.011383884379330826	0.009965023427704086	0.008803537253349173
8.5250005e6	0.006952359243218601	0.007446242686725933	0.005896208494795229
8.5350005e6	0.006412286257124765	0.003061009077475195	0.004179860671310955
8.5450005e6	0.0033533533533533534	0.0018018018018018016	0.0036036036036036032
8.5550005e6	0.005033019170353273	0.005353593639802526	0.0038981855485029173
8.5650005e6	0.008720330237358102	0.007395940832473341	0.008696250429996558
8.5750005e6	0.011149484096529376	0.008314146840624202	0.010761490577300246
8.5850005e6	0.008280790248003364	0.006725514922236234	0.007431693989071038
8.5950005e6	0.01732073643410853	0.007025193798449614	0.015038759689922482
8.6050005e6	0.01228048879177794	0.00291332847778587	0.011669499069353405
8.6150005e6	0.011860624785444562	0.002952282869893581	0.013086165465156197
8.6250005e6	0.011183851609383524	0.010747408619749045	0.01254773595199127
8.6350005e6	0.009126719928983578	0.00787838437638704	0.009054593874833556
8.6450005e6	0.014188175862341147	0.012471386849790829	0.011240034730444392
8.6550005e6	0.01266650322791534	0.006496690365285609	0.009021819073302285
8.6650005e6	0.013302288643419249	0.0024546964118114215	0.010194209804346257
8.6750005e6	0.013218665392578434	0.008878802357063226	0.011737537824494345
8.6850005e6	0.010973084886128364	0.005175983436853003	0.011304347826086957
8.6950005e6	0.010775312420300944	0.00580209130323897	0.010788064269319053
8.7050005e6	0.012134956632450067	0.0048539826529800266	0.01190419352271823
8.7150005e6	0.01114456240426768	0.003987746263138435	0.007014207996619659
8.7250005e6	0.007692307692307693	0.0038461538461538464	0.005806451612903227
8.7350005e6	0.010880928799383733	0.005309783206778915	0.01101573676680973
8.7450005e6	0.004565089338307482	0.002912494273185418	0.003351004646900976
8.7550005e6	0.008573320092684541	0.00648791790797749	0.007375041377027476
8.7650005e6	0.006939430405134377	0.005254713196951464	0.004316085038106698
8.7750005e6	0.00696097525788069	0.005049412104162158	0.004111664141960614
8.7850005e6	0.010564624408169033	0.007737969048123808	0.006953572185711258
8.7950005e6	0.00625546806649169	0.006342957130358705	0.003762029746281715
8.8050005e6	0.01450062034739454	0.00915012406947891	0.0077129859387923905
8.8150005e6	0.013035381750465551	0.01312849162011173	0.010242085661080074
8.8250005e6	0.009580212506531962	0.010189862393311268	0.0069442025198861975
8.8350005e6	0.0051642346724313955	0.003783102143757882	0.003999279409115475
8.8450005e6	0.005666149603584972	0.004265770423991727	0.004412271630472251
8.8550005e6	0.010275879524171095	0.00845355606175652	0.0052948620602379145
8.8650005e6	0.008778156350558399	0.006341094075335983	0.004467158811281469
8.8750005e6	0.012984218077474893	0.009469153515064563	0.004858919177427068
8.8850005e6	0.009578792596436602	0.005578619615983394	0.008752810932364645
8.8950005e6	0.009708049886621313	0.005881519274376418	0.007043650793650793
8.9050005e6	0.009966294746629472	0.0015690376569037657	0.005904230590423058
8.9150005e6	0.009056122448979595	0.0028486394557823125	0.008758503401360545
8.9250005e6	0.009599625380472957	0.003824241005229064	0.01069226566768126
8.9350005e6	0.01126030122193805	0.006003125888036374	0.011807331628303495
8.9450005e6	0.012899064817800709	0.008196280769644201	0.010082768999247555
8.9550005e6	0.010150044130626656	0.006398940864960283	0.010914974992644896
8.9650005e6	0.008677663001221813	0.008025102743529937	0.008763745418193938
8.9750005e6	0.01070814923907707	0.006044428080510554	0.006651939126165929
8.9850005e6	0.009991931980388507	0.005554521194066902	0.008179730652268355
8.9950005e6	0.012339877471456415	0.006439710387078808	0.011473127262600946
9.0050005e6	0.01182346990389479	0.010158489293542404	0.00984656887540044
9.0150005e6	0.009122342382108437	0.0036783638637534026	0.009534319134848819
9.0250005e6	0.010620782726045884	0.004345479082321187	0.010925775978407557
9.0350005e6	0.009671514791728505	0.004007123775601069	0.010487780746017611
9.0450005e6	0.008330460760657243	0.00545788808456854	0.008525795702631277
9.0550005e6	0.008465813622851233	0.008207315496962646	0.006953599586402999
9.0650005e6	0.00858939452871775	0.004959159859976663	0.006430701413198496
9.0750005e6	0.010910410795114867	0.008028012639849688	0.010436416431804596
9.0850005e6	0.008817799651389317	0.006100686968112376	0.0064595509074131035
9.0950005e6	0.010231418148654811	0.005785453716370269	0.007352941176470588
9.1050005e6	0.00757975217505932	0.006942613586431144	0.006345021530890237
9.1150005e6	0.011803185437997724	0.009954493742889646	0.010580204778156996
9.1250005e6	0.00952593917710197	0.004561717352415026	0.00851520572450805
9.1350005e6	0.01074641380987114	0.007804522246535377	0.010114271821055192
9.1450005e6	0.008065005154326602	0.005912315808622885	0.006524771087259717
9.1550005e6	0.00965352671377216	0.00790256600966902	0.0031114416759638035
9.1650005e6	0.013898560817084495	0.007834261838440111	0.006905756731662023
9.1750005e6	0.015892931827687164	0.009514847344207444	0.007486407360936847
9.1850005e6	0.014440802949610816	0.007578861122490783	0.013628294414857299
9.1950005e6	0.007615493241880169	0.004673525653957367	0.0055678838006858996
9.2050005e6	0.01363636363636364	0.007231404958677686	0.009104683195592286
9.2150005e6	0.013258736971183321	0.008685877784590231	0.010300429184549357
9.2250005e6	0.014050243272763378	0.0009433025518816406	0.012451593684837654
9.2350005e6	0.005158980838071173	0.0	0.006190777005685407
9.2450005e6	0.00845219228737454	0.004226096143687269	0.007025884838880086
9.2550005e6	0.016618635926993277	0.005763688760806917	0.01260326609029779
9.2650005e6	0.014912726656498893	0.011692933401118455	0.009388239281477716
9.2750005e6	0.013352139163140576	0.006535025858015985	0.011659614480488951
9.2850005e6	0.012666957026713126	0.0065331010452961665	0.011440185830429734
9.2950005e6	0.008802445709466582	0.006641366223908919	0.0074003795066413655
9.3050005e6	0.012241145732533383	0.011063802335333203	0.007599509709051028
9.3150005e6	0.010882016036655213	0.008820160366552119	0.007651775486827033
9.3250005e6	0.016452947961191396	0.015978017504579688	0.015740552276273835
9.3350005e6	0.01327501534683855	0.007980356046654388	0.009883364027010434
9.3450005e6	0.013016745159602307	0.010858189429618	0.010832025117739402
9.3550005e6	0.008344459279038718	0.005757676902536715	0.009290164663996438
9.3650005e6	0.005956678700361011	0.005150421179302046	0.0061227436823104685
9.3750005e6	0.008753126116470167	0.005760986066452305	0.006252232940335833
9.3850005e6	0.009521080117182522	0.008533944720417783	0.009017959495605656
9.3950005e6	0.005322713681822866	0.004923187957521394	0.005217032683781833
9.4050005e6	0.009691592005513438	0.008212726855042499	0.007649896623018608
9.4150005e6	0.006904428178373045	0.004412604474900067	0.007527384104241292
9.4250005e6	0.008360260552905575	0.0009745088988049443	0.007006206082987127
9.4350005e6	0.00842712596634834	0.002216916780354707	0.007401091405184175
9.4450005e6	0.013679630927353423	0.006569726699369307	0.010254613408082225
9.4550005e6	0.007284382284382284	0.00271950271950272	0.006254856254856253
9.4650005e6	0.0123340509508432	0.004515010166248056	0.010070565721803613
9.4750005e6	0.010515713134568895	0.0009669621273166801	0.011077088369594415
9.4850005e6	0.007334963325183374	0.004237978810105949	0.006802499320836728
9.4950005e6	0.007082152974504247	0.0036938288063100596	0.007698716880519913
9.5050005e6	0.009267672178811555	0.002907504997274214	0.011133321218729175
9.5150005e6	0.00882966768341628	0.003959972173168513	0.008444373093594477
9.5250005e6	0.01067396341764039	0.0021693043435389242	0.007720751368140807
9.5350005e6	0.012815422622198694	0.008249514734427388	0.013102170460561143
9.5450005e6	0.014431130009019452	0.010565648756603528	0.01485633294678521
9.5550005e6	0.009392601126472092	0.008288530465949821	0.008896569380440348
9.5650005e6	0.013970776723916946	0.011236435102110571	0.013808425190122188
9.5750005e6	0.013348668618430225	0.007981318834518332	0.014986755890143593
9.5850005e6	0.01370378331900258	0.01193035253654342	0.014273430782459157
9.5950005e6	0.008350803633822502	0.005765199161425576	0.010020964360587001
9.6050005e6	0.0077272727272727285	0.004545454545454545	0.009414141414141415
9.6150005e6	0.017234296810814845	0.01299574277391889	0.016760026887743674
9.6250005e6	0.0028425014012330857	0.002482184322203539	0.0030506846024501563
9.6350005e6	0.0038448783318824364	0.0036894250300543055	0.003714297558346806
9.6450005e6	0.009466666666666667	0.007866666666666666	0.008888888888888889
9.6550005e6	0.010682098165078131	0.008072359463139465	0.009647928418595603
9.6650005e6	0.004827724358974358	0.004086538461538462	0.0036458333333333334
9.6750005e6	0.0027070063694267514	0.0023885350318471337	0.0028980891719745223
9.6850005e6	0.002918798373343828	0.002197297651843106	0.003594385412567231
9.6950005e6	0.007999871745543159	0.0058997050147492625	0.00761831473643709
9.7050005e6	0.016393442622950817	0.010382513661202188	0.008181108508977363
9.7150005e6	0.01202112954186414	0.00977488151658768	0.01022906793048973
9.7250005e6	0.010061085159899388	0.005569529284944304	0.01006108515989939
9.7350005e6	0.008646676185943199	0.006822148183404726	0.008900523560209423
9.7450005e6	0.008775993411570926	0.007566399011735639	0.009429689108503192
9.7550005e6	0.009176587301587302	0.014384920634920634	0.0029761904761904756
9.7650005e6	0.005651945320715036	0.0041535226077812825	0.005657202944269191
9.7750005e6	0.011511951899105437	0.009458864936207656	0.006848511511951899
9.7850005e6	0.009335154826958106	0.007943736085812588	0.00930985630439182
9.7950005e6	0.009982638888888888	0.009066358024691358	0.009895833333333333
9.8050005e6	0.01574074074074074	0.01574074074074074	0.01425925925925926
9.8150005e6	0.007832598309445058	0.00629364204336641	0.008636530687247335
9.8250005e6	0.009458909682668838	0.007153512340656361	0.010591266612422023
9.8350005e6	0.007012282205084261	0.003941730934018852	0.008191945158526136
9.8450005e6	0.009360730593607307	0.0074304690743046894	0.008518057285180573
9.8550005e6	0.008586406362979032	0.0010845986984815619	0.01219570980959267
9.8650005e6	0.011623325453112688	0.008011557656947728	0.008405568689256631
9.8750005e6	0.012547119009154553	0.007646742057081314	0.011373182552504042
9.8850005e6	0.006393001345895021	0.007178106774338268	0.00385823239120682
9.8950005e6	0.008072407045009784	0.0029680365296803654	0.00821917808219178
9.9050005e6	0.006500872600349039	0.0008726003490401396	0.008307155322862128
9.9150005e6	0.0069667738478027845	0.00857449088960343	0.007288317256162915
9.9250005e6	0.010328239954725526	0.009903791737408036	0.007017543859649123
9.9350005e6	0.01044039483675019	0.00683371298405467	0.0037965072133637054
9.9450005e6	0.012148469809760129	0.009201819685690654	0.005417700578990903
9.9550005e6	0.016666666666666666	0.018181818181818184	0.016060606060606063
9.9650005e6	NaN	NaN	NaN
9.9750005e6	0.025641025641025644	0.038461538461538464	0.025641025641025644
9.9850005e6	NaN	NaN	NaN
9.9950005e6	0.0634920634920635	0.047619047619047616	0.031746031746031744
1.00050005e7	NaN	NaN	NaN
1.00150005e7	NaN	NaN	NaN
1.00250005e7	NaN	NaN	NaN
1.00350005e7	0.027604166666666676	0.026041666666666668	0.02333333333333333
1.00450005e7	0.020202020202020193	0.0	0.01616161616161616
1.00550005e7	0.012104283054003724	0.010242085661080074	0.01378026070763501
1.00650005e7	0.011814744801512289	0.007246376811594203	0.012224322621298047
1.00750005e7	0.003180661577608143	0.0057251908396946565	0.001272264631043257
