# Supplementary material for: Admixture of evolutionary rates across a butterfly hybrid zone
Source: eLife. 2022 Jun 15;11:e78135. doi: 10.7554/eLife.78135 (PMC9246367; doi:10.7554/eLife.78135)
Supplement: Figure 2—source data 2. [file elife-78135-fig2-data2.zip › Dxy_Pi_10kbWindows_10kbIncrements/Chromosome17.csv]

Position	Dxy	Pi_XY	Pi_KM
5000.5	NaN	NaN	NaN
15000.5	NaN	NaN	NaN
25000.5	NaN	NaN	NaN
35000.5	0.005017332603539501	0.004652435686918446	0.005291005291005292
45000.5	0.0058176475260106435	0.004924152172186482	0.007052656659518705
55000.5	0.004518189608163902	0.003466542026953338	0.005811326633948742
65000.5	0.003971304125032026	0.0020497053548552396	0.00552395593133487
75000.5	0.005955665930831493	0.0031502943340691683	0.007606696100073583
85000.5	0.0056179775280898875	0.00454788657035848	0.005778491171749598
95000.5	0.008900426478768772	0.005315532480375796	0.00860374559614315
105000.5	0.008438349394613296	0.0040276748208549545	0.008332097850259452
115000.5	0.004885139643503956	0.0019778858068820893	0.005166333047373938
125000.5	0.006458138811079989	0.004761904761904762	0.006585745409274822
135000.5	0.008576432928670651	0.007912061363773629	0.007670471703811078
145000.5	0.008350305498981669	0.006177868295994569	0.008155691332880742
155000.5	0.007396072430502425	0.005419535832695741	0.006146391226727875
165000.5	0.007987962514137985	0.005311843593472289	0.006931652932622393
175000.5	0.00894731318219983	0.005090260285474391	0.003390008396305626
185000.5	0.006491336315491797	0.0044475294359607185	0.004421821173325107
195000.5	0.01077119598164025	0.003962068069628475	0.0102883865939205
205000.5	0.013321949368460997	0.0059359245405757035	0.011904374695072367
215000.5	0.010264372277569328	0.0026739121059214215	0.008763531289084399
225000.5	0.01710816777041942	0.004019326086051065	0.008563455370902579
235000.5	0.01233277591973244	0.006294128576737273	0.006066518023039763
245000.5	0.01167600747264478	0.006805444355484388	0.005817987723512142
255000.5	0.008164832986420853	0.006442660323124196	0.004985627911586877
265000.5	0.0036356209150326803	0.002042483660130719	0.004346405228758171
275000.5	0.010354141656662668	0.00803654795251434	0.007469654528478059
285000.5	0.013934741939033782	0.00767580059425553	0.012853527016617145
295000.5	0.013596115395601259	0.006226792345044273	0.006386746643816053
305000.5	0.009845994643291939	0.007517652787923059	0.004991477964450938
315000.5	0.011318845211462656	0.0027165228507510385	0.008905933738148504
325000.5	0.015045748540779303	0.0001183151916706105	0.01236788136930115
335000.5	0.02069286212508719	0.00023250406882120437	0.011950709137409905
345000.5	0.014337145277424823	0.0024989411266412537	0.00796272765777213
355000.5	0.010526658845000652	0.0024442706296441143	0.006896102203102593
365000.5	0.011781705012782036	0.001305990885850839	0.006891185950872514
375000.5	0.008590152320226706	0.007350336521431102	0.003979218325658283
385000.5	0.010113468179575725	0.0013977964150633118	0.0042920572274296985
395000.5	0.008837646753583707	0.0011999740546150353	0.003723162742427191
405000.5	0.011334980186300246	0.005249343832020997	0.005352272142452781
415000.5	0.0072365445499773876	0.00671641791044776	0.00502035278154681
425000.5	0.007091437833714721	0.004290617848970251	0.004652936689549961
435000.5	0.008369275005134522	0.005160197165742452	0.007024029574861368
445000.5	0.01073659133346211	0.004957826282918036	0.01296761316077522
455000.5	0.0077098727422003285	0.004233374384236453	0.008702791461412151
465000.5	0.006934001670843776	0.0022834864940128098	0.0080646059593428
475000.5	0.009522499388603568	0.0070310589386157986	0.010185864514551234
485000.5	0.006244541484716156	0.0031732168850072784	0.006090247452692866
495000.5	0.0075883002207505525	0.0021730132450331124	0.0027593818984547464
505000.5	0.003625815808556927	0.0031423737007493352	0.001063572637176698
515000.5	0.013739085772984076	0.006310074106684276	0.005297527331425636
525000.5	0.01233869141951551	0.004905290166779866	0.0036072749226473476
535000.5	0.015257782699643166	0.006336901685738894	0.003051556539928633
545000.5	0.016850750495610307	0.010478617955253471	0.0040781648258283775
555000.5	0.012905256531318854	0.00293778197460917	0.0016787325569195262
565000.5	0.011211599196095318	0.0008613264427217915	0.0031122595463680736
575000.5	0.018416314388601845	0.005010176921872553	0.0028651949271958663
585000.5	0.020105713903385527	0.004215174628663187	0.004522949284089389
595000.5	0.01386312100597815	0.0011337868480725624	0.0021988593417164846
605000.5	0.020332106802528536	0.0002830455703368242	0.0018869704689121615
615000.5	0.012559890485968513	0.00020533880903490757	0.001314168377823409
625000.5	0.011248367982323995	0.00045194335643266047	0.001707341568745606
635000.5	0.023838630806845968	0.006112469437652812	0.0
645000.5	0.014139055666740792	0.001000667111407605	0.002950114891409088
655000.5	0.01618687948315994	0.0010925846753123368	0.002669706902284927
665000.5	0.013740805025208696	0.01177783287875031	0.0014216050913298621
675000.5	0.01668799317551717	0.007570910641927916	0.002985711239070164
685000.5	0.018508058442536533	0.005761409850881157	0.002620876638047899
695000.5	0.02548703978867427	0.003425788344064718	0.002228826151560178
705000.5	0.013865065751858204	0.016866781017724413	0.0019439679817038306
715000.5	0.014674701484209351	0.0018971096975783953	0.0017185581966298403
725000.5	0.017471429426195176	0.001854843534972776	0.0012804403757554
735000.5	0.02076608564665375	0.003012696363245104	0.001312674843985367
745000.5	0.017306995288147876	0.003322459828440256	0.0014377189803068745
755000.5	0.013005135074793478	0.006772345017489023	0.005328570365408946
765000.5	0.014268810468434603	0.004280643140530382	0.002241247302846802
775000.5	0.02926068611263988	0.007705008255365988	0.009282700421940928
785000.5	0.017341382575757572	0.007694128787878789	0.007741477272727272
795000.5	0.01711886304909561	0.004452750092284977	0.006958287190845331
805000.5	0.014822848879248014	0.004338394793926247	0.015644514559915862
815000.5	0.014892607096238285	0.003915984336062657	0.016447134211463155
825000.5	0.00977891156462585	0.0034994767137624286	0.011590790162218735
835000.5	0.009056150926546104	0.004018754186202278	0.010192007144451887
845000.5	0.016127106909229815	0.006541565200783078	0.0072673446975122956
855000.5	0.012961813101521266	0.005640070371520232	0.003901479871675463
865000.5	0.012845665171898356	0.0034800074738415548	0.00211136023916293
875000.5	0.011290925225351451	0.005347718462472561	0.0016813787305590584
885000.5	0.010318354697844766	0.006479785885335963	0.009381603042682068
895000.5	0.008446771378708553	0.003769633507853403	0.008781849912739965
905000.5	0.0085927057475654	0.0035962064795366307	0.006466806695945517
915000.5	0.011351382030762245	0.003433793064305579	0.008933537658209888
925000.5	0.011118395891383926	0.0028137463803748018	0.009244386166202262
935000.5	0.0054044316339398315	0.0037230529033807722	0.002870353690025821
945000.5	0.009969028261711192	0.003948896631823461	0.007371273712737129
955000.5	0.020290891750119222	0.00457796852646638	0.009747257987601338
965000.5	0.008973915050784858	0.004847645429362881	0.005955678670360111
975000.5	0.007322303921568628	0.002542892156862745	0.004313725490196078
985000.5	0.011143177809844475	0.006359895248784137	0.007696007696007696
995000.5	0.012705910852713177	0.007315891472868218	0.003827519379844961
1.0050005e6	0.011664702544629216	0.006045131159704945	0.010291999476234125
1.0150005e6	0.013101815311760063	0.01060247303341226	0.012396737700605103
1.0250005e6	0.015116162376436352	0.0037382708615585326	0.010607657182999651
1.0350005e6	0.017923420249001645	0.0029598308668076106	0.0057035470988959355
1.0450005e6	0.015272758561349164	0.002609992542878449	0.0003556473355131073
1.0550005e6	0.015607322842744005	0.005091021289725394	0.00047310500874215775
1.0650005e6	0.012431788486665131	0.007877949427407578	0.007778033971255094
1.0750005e6	0.010676349447214392	0.006828528072837633	0.010246405087072764
1.0850005e6	0.005939287285525737	0.003592902185071125	0.005777973309869482
1.0950005e6	0.004356503115264796	0.0029692367601246105	0.0032320872274143302
1.1050005e6	0.012427583629228182	0.006447393010652214	0.008409643057372454
1.1150005e6	0.014576124567474045	0.004757785467128028	0.009677047289504038
1.1250005e6	0.009718448067632848	0.006151871980676328	0.008937198067632851
1.1350005e6	0.007882636303919425	0.00397781183855193	0.007619881760455441
1.1450005e6	0.010990473149183033	0.00859545478737559	0.009601362499334716
1.1550005e6	0.0142748588797221	0.010602113185699811	0.012968591691995946
1.1650005e6	0.004405813097866077	0.0025938189845474617	0.0051729212656364985
1.1750005e6	0.009033113794365166	0.005625686059275521	0.011251372118551041
1.1850005e6	0.012059303397886073	0.0034759168617436334	0.010839185642335249
1.1950005e6	0.013031777630317777	0.0035390400353904005	0.007417238074172382
1.2050005e6	0.013627382612738263	0.005811250581125058	0.010367271036727107
1.2150005e6	0.015158215408805027	0.007321147798742138	0.007665094339622641
1.2250005e6	0.01100861008610086	0.0033825338253382527	0.0037884378843788436
1.2350005e6	0.022058069149481895	0.004257720324202318	0.00980814609623474
1.2450005e6	0.010516623049336045	0.004846370068818454	0.0016865367839488223
1.2550005e6	0.016813060065655226	0.004879779966285157	0.011516280720432972
1.2650005e6	0.019223147047166073	0.007134363852556481	0.01363456202933016
1.2750005e6	0.015535000338822257	0.002473402453073118	0.006898421088297079
1.2850005e6	0.023471049903746485	0.0034429142603287425	0.00980305049607582
1.2950005e6	0.01781351791530945	0.002171552660152009	0.008767643865363736
1.3050005e6	0.010547504025764895	0.0051127214170692435	0.00677938808373591
1.3150005e6	0.013124754033844943	0.004683195592286501	0.008232979142070052
1.3250005e6	0.012483495378706036	0.00792221822110191	0.010322890409314608
1.3350005e6	0.010599324936198239	0.0056392524903268295	0.009648472873960649
1.3450005e6	0.01532049776942944	0.006300383501604445	0.014807857869609455
1.3550005e6	0.01032986111111111	0.004456018518518519	0.01020833333333333
1.3650005e6	0.010084561764369785	0.005113701291280997	0.008604730887898527
1.3750005e6	0.011743180306054556	0.008283433133732533	0.011909514304723886
1.3850005e6	0.01119664100769769	0.004898530440867739	0.009622113365990202
1.3950005e6	0.017677293880669586	0.008091963603528513	0.007723831353754255
1.4050005e6	0.014767932489451479	0.00786344457230533	0.0065592635212888386
1.4150005e6	0.016359682783320544	0.003939626502941929	0.007991813763110771
1.4250005e6	0.017957544463568557	0.006397016637980494	0.00846815834767642
1.4350005e6	0.01947448923850104	0.006664481590735277	0.009417677264284934
1.4450005e6	0.013138284085018144	0.00874805598755832	0.006726283048211509
1.4550005e6	0.013365963855421692	0.0043089022757697455	0.007914993306559572
1.4650005e6	0.014758403361344534	0.004201680672268907	0.006834733893557423
1.4750005e6	0.014818629133768161	0.004806041881222107	0.005561277033985582
1.4850005e6	0.017619797131864293	0.006121021336131515	0.008149702693249388
1.4950005e6	0.01608891028727331	0.004212806933076553	0.009003370245546462
1.5050005e6	0.012470978441127696	0.0039469320066334995	0.006726368159203981
1.5150005e6	0.010611096906162106	0.005625159805676298	0.008795704423421119
1.5250005e6	0.012028608582574775	0.006718682271348073	0.007802340702210663
1.5350005e6	0.018389469608981805	0.0069363788875984	0.006284681894437994
1.5450005e6	0.01644736842105263	0.009471817842478537	0.0
1.5550005e6	0.011441611583254642	0.0058231035568146045	0.0028076802014479077
1.5650005e6	0.014961346066393814	0.0050477489768076395	0.0036743974533879034
1.5750005e6	0.01293891733723482	0.009601316752011703	0.011350890026822729
1.5850005e6	0.013726564402240078	0.011048210372534695	0.01375700024348673
1.5950005e6	0.015087689133425035	0.0093707015130674	0.013308115543328747
1.6050005e6	0.017008789497107255	0.005145749888740543	0.004483756119270138
1.6150005e6	0.018928018928018927	0.0037082537082537086	0.00505050505050505
1.6250005e6	0.011502813637868254	0.00827540549486925	0.004551473022178085
1.6350005e6	0.015572268826535528	0.0067013788448558485	0.003721916883617781
1.6450005e6	0.01152029120198265	0.0030591697645600993	0.0010842627013630732
1.6550005e6	0.015771849850863863	0.007062862288254826	0.007755079070290955
1.6650005e6	0.006843880182503472	0.007901871321827679	0.005210606361171724
1.6750005e6	0.008577461071522827	0.006905955837072226	0.010099410574469957
1.6850005e6	0.01279160654160654	0.003186628186628187	0.009896584896584897
1.6950005e6	0.020387965162311956	0.006181862476399294	0.0025580120591997073
1.7050005e6	0.01233183856502242	0.012673035679469683	0.005095210242412427
1.7150005e6	0.015010971474167167	0.007081587871534011	0.012926391382405745
1.7250005e6	0.012199384787472038	0.009437919463087247	0.010430648769574944
1.7350005e6	0.012126436781609197	0.0028735632183908046	0.01259770114942529
1.7450005e6	0.010268249780123131	0.00013192612137203166	0.009463500439753738
1.7550005e6	0.009449174406604748	0.0017414860681114553	0.012938596491228067
1.7650005e6	0.008284846951682268	0.004089720887089973	0.008584197655788852
1.7750005e6	0.012358276643990931	0.004308390022675737	0.010476190476190476
1.7850005e6	0.006962159863945578	0.002869897959183673	0.004421768707482994
1.7950005e6	0.012820512820512824	0.010198135198135198	0.010372960372960375
1.8050005e6	0.005905511811023622	0.001968503937007874	0.004724409448818897
1.8150005e6	0.009367226368159206	0.006296641791044776	0.0062810945273631845
1.8250005e6	0.017156862745098037	0.01895424836601307	0.011372549019607842
1.8350005e6	0.011482527725465578	0.009730069052102951	0.009332496338146057
1.8450005e6	0.007560895863985613	0.004863495177374531	0.006539153179663233
1.8550005e6	0.0065812261863526155	0.006985336566216373	0.006281029904168109
1.8650005e6	0.006850773817975295	0.007809172227743859	0.007014056510009941
1.8750005e6	0.010740988728936503	0.007923222854592122	0.012621359223300972
1.8850005e6	0.011680649341791147	0.00828729281767956	0.010626833094604734
1.8950005e6	0.014522991327115037	0.013391152566410297	0.012174766813942072
1.9050005e6	0.017487253027405992	0.0039037603569152327	0.016571064372211602
1.9150005e6	0.011779184247538675	0.003445850914205344	0.013220815752461321
1.9250005e6	0.01581036482026581	0.012933725805012933	0.011114084381411114
1.9350005e6	0.01735632183908046	0.011986863711001642	0.01200656814449918
1.9450005e6	0.007799837925445706	0.004321988114532685	0.010237709346299296
1.9550005e6	0.010452060865711333	0.006081646722804944	0.011129167282217956
1.9650005e6	0.009718829025759717	0.0049933564785049935	0.006557798637006558
1.9750005e6	0.01715991047003233	0.007585177816463566	0.011207825582359278
1.9850005e6	0.011695906432748537	0.005198180636777128	0.006237816764132553
1.9950005e6	0.011216851522205485	0.0032634990186681274	0.005933634579396595
2.0050005e6	0.016361705043859653	0.004557291666666667	0.009649122807017544
2.0150005e6	0.01569229112833764	0.004683462532299742	0.010249784668389321
2.0250005e6	0.011447101109548365	0.009610876699484294	0.005125800906391624
2.0350005e6	0.009365339152573196	0.008365157301327515	0.009710856519367156
2.0450005e6	0.005667684305744007	0.00539914066033469	0.003414744459520578
2.0550005e6	0.013921826965305228	0.00790513833992095	0.002213438735177866
2.0650005e6	0.00837480857580398	0.007656967840735068	0.008920367534456356
2.0750005e6	0.015794768611670017	0.014185110663983903	0.012917505030181088
2.0850005e6	0.01293778327152864	0.014173877214668314	0.007301194890811702
2.0950005e6	0.017621487346685297	0.015176214873466853	0.008414842415773947
2.1050005e6	0.01277098089718824	0.013656364026615153	0.0014810045074050227
2.1150005e6	0.0103089430894309	0.010829268292682928	0.0037853658536585364
2.1250005e6	0.007364436764584873	0.006994157821114128	0.005825722043939766
2.1350005e6	0.010523203228275236	0.007931538300981006	0.006985319696653447
2.1450005e6	0.008894419097654269	0.008479653440250702	0.005991059495829302
2.1550005e6	0.008297258297258298	0.008417508417508417	0.007696007696007696
2.1650005e6	0.010659200314372728	0.010855683269476371	0.009450830140485313
2.1750005e6	0.021797568957456756	0.018700327255726974	0.008648901355773727
2.1850005e6	0.0077112493519958525	0.007516848107827891	0.006480041472265422
2.1950005e6	0.015316520188511021	0.007451280091708063	0.013297669086740543
2.2050005e6	0.014746835443037976	0.01337552742616034	0.007206751054852322
2.2150005e6	0.011235300966352309	0.01225404587262778	0.0075678193037606225
2.2250005e6	0.010467947699962947	0.006987454343338098	0.010523529723148592
2.2350005e6	0.007197503523253474	0.005033219247030401	0.005892221998523589
2.2450005e6	0.008740831295843519	0.008679706601466993	0.0048410757946210255
2.2550005e6	0.01098901098901099	0.010586974001608148	0.0023764853033145716
2.2650005e6	0.007339943125048036	0.007685804319422028	0.002889862424102682
2.2750005e6	0.016850490196078424	0.008709733893557423	0.00581232492997199
2.2850005e6	0.010457363129655674	0.008126269729645256	0.007240714695004429
2.2950005e6	0.008999532491818606	0.00999948054646512	0.0031582774920783335
2.3050005e6	0.014714969874864819	0.010736907152788506	0.0006282506823214378
2.3150005e6	0.012030344468320632	0.0063163378263983855	0.006381454711206616
2.3250005e6	0.010493292946776284	0.006923409779316312	0.0010385114668974473
2.3350005e6	0.014364907206555796	0.006700409737286094	0.0007230657989877079
2.3450005e6	0.01616449134499676	0.007289641766176063	0.001444043321299639
2.3550005e6	0.014904869839961537	0.008723126588364584	0.000810495226320489
2.3650005e6	0.02325581395348837	0.013639022963287992	0.005689629954658476
2.3750005e6	0.01565335753176043	0.012855414398064126	0.009485783424077434
2.3850005e6	0.015287695969793976	0.009603545924649102	0.005909874415168679
2.3950005e6	0.01718341426970489	0.005541028514506288	0.006997883202589963
2.4050005e6	0.012037858621709556	0.004259094942324756	0.007619047619047619
2.4150005e6	0.014105902777777776	0.012803819444444442	0.005700231481481482
2.4250005e6	0.01035173642030276	0.007272187592757495	0.006871475215197387
2.4350005e6	0.007897911483073214	0.00893463017416874	0.005202442886224836
2.4450005e6	0.009759036144578313	0.009718875502008032	0.001959839357429719
2.4550005e6	0.016842455340174842	0.006603952869631319	0.0031166856708475864
2.4650005e6	0.017321915142078634	0.0044764499805371736	0.004463474763202285
2.4750005e6	0.014655500570993527	0.013069407435604618	0.0031468087806115967
2.4850005e6	0.01080036380172806	0.009777171441564349	0.00586630286493861
2.4950005e6	0.008898721730580138	0.01071779744346116	0.005034414945919371
2.5050005e6	0.010683760683760686	0.005270655270655272	0.00868945868945869
2.5150005e6	0.010891763104152484	0.007298994024657742	0.009757204447469936
2.5250005e6	0.010103166133048739	0.004873710423336891	0.006744930629669158
2.5350005e6	0.009038564542046065	0.00830208891269416	0.004052847705766827
2.5450005e6	0.010395282373304351	0.0057360222195387035	0.002833796240389648
2.5550005e6	0.013400219901044527	0.01122411581455012	0.0012461059190031149
2.5650005e6	0.020116959064327488	0.01608187134502924	0.002760233918128655
2.5750005e6	0.0193674077469631	0.009893803957521582	0.003483841393536558
2.5850005e6	0.00994671403197158	0.008762581409117821	0.004570751924215513
2.5950005e6	0.007595948827292109	0.006988865197820423	0.0018952854773750293
2.6050005e6	0.01579520697167756	0.006639692914202719	0.0034028426185288923
2.6150005e6	0.014077297158945483	0.012626908966811706	0.005323777834655746
2.6250005e6	0.011232633757020398	0.00807961375504976	0.004335402502709627
2.6350005e6	0.014639351259069566	0.013102859581732818	0.011233461374306445
2.6450005e6	0.0049493554327808475	0.0031077348066298346	0.005156537753222835
2.6550005e6	0.01390952616807	0.001898629684662374	0.01439656595674426
2.6650005e6	0.015265265265265268	0.008049716383049717	0.012495829162495831
2.6750005e6	0.01653241273494438	0.013732259301879554	0.01238204833141542
2.6850005e6	0.008365835735684812	0.0069244248487931705	0.007224012209598101
2.6950005e6	0.010543082524271842	0.0076608009708737865	0.009668284789644013
2.7050005e6	0.008715336728919072	0.008432371250707412	0.0078324844368987
2.7150005e6	0.008777205040091636	0.007302405498281786	0.0072737686139748
2.7250005e6	0.011651400862068964	0.008710488505747125	0.0077406609195402295
2.7350005e6	0.013087248322147652	0.00988814317673378	0.012760626398210292
2.7450005e6	0.011679514132212099	0.009927587012380284	0.008689558514365803
2.7550005e6	0.012844320643763542	0.011683689260290932	0.009114825131538223
2.7650005e6	0.008354293927416457	0.00745598275242544	0.007258354293927416
2.7750005e6	0.013020277481323369	0.009107079331198862	0.010530060476698685
2.7850005e6	0.00831557191758703	0.0051023703416650515	0.006846218433120195
2.7950005e6	0.01204620462046205	0.012442244224422442	0.006534653465346535
2.8050005e6	0.014424097664543526	0.00881104033970276	0.010966029723991506
2.8150005e6	0.008112273870365864	0.0036505232416646385	0.006035531759552201
2.8250005e6	0.008226666666666667	0.00576	0.006015999999999999
2.8350005e6	0.013157894736842106	0.0094357515410147	0.008990042674253202
2.8450005e6	0.012113951011714587	0.007720979765708201	0.01295704650337238
2.8550005e6	0.014259857156833968	0.0026416201937188143	0.011310047940514628
2.8650005e6	0.01178506375227687	0.008306010928961749	0.008349726775956284
2.8750005e6	0.017195301027900147	0.007870778267254038	0.004957415565345081
2.8850005e6	0.015175189393939394	0.007386363636363638	0.005804924242424242
2.8950005e6	0.009325658929357739	0.00786311882745172	0.005384663773038938
2.9050005e6	0.00596122550060143	0.005342107125168046	0.005915233849854948
2.9150005e6	0.016330215000820616	0.015345478417856556	0.013819136714262267
2.9250005e6	0.009986225895316805	0.010560146923783287	0.01115702479338843
2.9350005e6	0.009475679090334808	0.006738260686460307	0.006990945462202569
2.9450005e6	0.01099478641103263	0.011730575176589304	0.00622267070299361
2.9550005e6	0.007198952879581153	0.007853403141361256	0.0031413612565445023
2.9650005e6	0.008438027376711043	0.008469279329958123	0.00562535158447403
2.9750005e6	0.0068547116293728345	0.005935497426200232	0.005798928458871731
2.9850005e6	0.004036541321436159	0.005311238580837051	0.0033567027830890155
2.9950005e6	0.00905103004053529	0.00857904381142762	0.0062080071075573335
3.0050005e6	0.008664627930682976	0.01146788990825688	0.00419979612640163
3.0150005e6	0.012982273201251303	0.01644073687869308	0.011386861313868617
3.0250005e6	0.007972153604311702	0.008458716969833071	0.009177333632756942
3.0350005e6	0.009560997557526674	0.008612932253503023	0.009628486952050394
3.0450005e6	0.014837184873949577	0.010241596638655462	0.010171568627450982
3.0550005e6	0.011292583009918068	0.006144890038809833	0.010435532557136697
3.0650005e6	0.004990494296577946	0.006495564005069708	0.0025982256020278833
3.0750005e6	0.00948447299984702	0.008643108459538015	0.006792106470858193
3.0850005e6	0.006156356623646344	0.007343124165554073	0.0044800474707016764
3.0950005e6	0.006593989874244653	0.003225543034460232	0.00596113016495182
3.1050005e6	0.013453259532595326	0.005535055350553506	0.014760147601476014
3.1150005e6	0.012928348909657321	0.004742125302872966	0.013457943925233645
3.1250005e6	0.008279742765273313	0.004394426580921758	0.006902465166130761
3.1350005e6	0.008819686411149824	0.005770905923344948	0.005792682926829269
3.1450005e6	0.008497522756077888	0.005328954948726812	0.007039981564696393
3.1550005e6	0.009029970638745777	0.007672705113290121	0.008575702177164699
3.1650005e6	0.009863569321533922	0.009648475909537857	0.0089110127826942
3.1750005e6	0.007616570685491361	0.005542138832125829	0.006613412595207134
3.1850005e6	0.00996128407807711	0.007393665644996505	0.007087164596440287
3.1950005e6	0.008751092179991262	0.007809086937527305	0.0028178243774574048
3.2050005e6	0.010761127389423747	0.008476349937212224	0.008260080926468539
3.2150005e6	0.008396946564885497	0.008365139949109415	0.0076463104325699745
3.2250005e6	0.006260281484189363	0.006305976969475415	0.006519222567477
3.2350005e6	0.0055405303884005705	0.008113590263691683	0.0035459394485763654
3.2450005e6	0.007479663587481041	0.011121834643136175	0.005000229789971966
3.2550005e6	0.011637512147716229	0.015257531584062197	0.008241010689990282
3.2650005e6	0.006643611212231524	0.008736803785948306	0.005873073656109697
3.2750005e6	0.005924978687127024	0.006308610400682011	0.005899403239556693
3.2850005e6	0.004250533699298567	0.004422079902409271	0.004330588594083561
3.2950005e6	0.004157920232520588	0.0034178373432369874	0.004273642284299478
3.3050005e6	0.013361762615493959	0.012011371712864248	0.01179815209665956
3.3150005e6	0.006376659678546472	0.008560447239692523	0.0043326345213137675
3.3250005e6	0.006863303885247457	0.0073145245559038665	0.006934549254298469
3.3350005e6	0.009072724674953566	0.007072438919845692	0.01031575939419917
3.3450005e6	0.014853033145716073	0.02032520325203252	0.01275797373358349
3.3550005e6	0.007781374501992031	0.009794156706507304	0.00747011952191235
3.3650005e6	0.005805916505391207	0.005713759100543728	0.006082388719933647
3.3750005e6	0.01096540809405381	0.012736453387595145	0.009902780917929007
3.3850005e6	0.009491268033409264	0.008314350797266515	0.010113895216400912
3.3950005e6	0.01604706209969368	0.013784461152882205	0.014257866889445836
3.4050005e6	0.010776302349336056	0.012291453864487573	0.011031664964249234
3.4150005e6	0.012083701738874153	0.013631005010315354	0.011847922192749778
3.4250005e6	0.015515961395694139	0.017743132887899034	0.011907943578322198
3.4350005e6	0.014758238118893858	0.013909587680079485	0.013628084119887399
3.4450005e6	0.012189666741221206	0.009244762543800791	0.006963393722508014
3.4550005e6	0.01240967640590638	0.009739239710964498	0.011142528013404544
3.4650005e6	0.010093325218096976	0.009231081355244473	0.009562453506458377
3.4750005e6	0.008856855995410211	0.009968445209409064	0.008950086058519794
3.4850005e6	0.009460986040506738	0.009481158718631486	0.009085774227386429
3.4950005e6	0.012521952932911836	0.010256410256410256	0.011127502634351949
3.5050005e6	0.015647298674821612	0.00978593272171254	0.01219164118246687
3.5150005e6	0.005579507988840982	0.00401555499196889	0.005731676388536647
3.5250005e6	0.0059996470795835545	0.0053820363508028934	0.0062819834127404274
3.5350005e6	0.008913014341241117	0.007974802305321	0.008577938614126791
3.5450005e6	0.008517350157728707	0.008902909218366633	0.008061689449702068
3.5550005e6	0.012644310060472785	0.01029259055647181	0.012057907275059556
3.5650005e6	0.00980775922059847	0.011656228253305497	0.008820459290187892
3.5750005e6	0.01120418098510882	0.00984392898052692	0.012972508591065295
3.5850005e6	0.010625535561268206	0.008140531276778063	0.009374464438731791
3.5950005e6	0.009128166915052163	0.011549925484351714	0.0042722305017386985
3.6050005e6	0.011081560283687944	0.011616532159452188	0.006541941795059915
3.6150005e6	0.01143552311435523	0.011709245742092457	0.0056690997566909975
3.6250005e6	0.009318235432885116	0.00778485491861288	0.006251474404340646
3.6350005e6	0.01229592891093201	0.011882620376110766	0.01173796238892333
3.6450005e6	0.025117147168612502	0.006711142879834803	0.0019220077833373044
3.6550005e6	0.017895833333333333	0.007083333333333334	0.0016833333333333338
3.6650005e6	0.017790716480672812	0.0026281740255539384	0.0014556040756914116
3.6750005e6	0.018331327717609303	0.0031287605294825515	0.0008182912154031288
3.6850005e6	0.016482871891130926	0.008016580635069609	0.004066948224620679
3.6950005e6	0.018407270486752923	0.009781269254467036	0.0023413431916204566
3.7050005e6	0.01409130232248619	0.01088041525254542	0.003340653490383975
3.7150005e6	0.011367224502683926	0.010419955794126934	0.005599410588359121
3.7250005e6	0.009198691741618971	0.006541291905151268	0.011011174707004634
3.7350005e6	0.010950799252646873	0.005189952252439278	0.010020067815376102
3.7450005e6	0.011777334300919205	0.0028725205611998066	0.006555394291243349
3.7550005e6	0.020069022432290494	0.008590291844849577	0.010818516017705754
3.7650005e6	0.016514382402707275	0.004433164128595601	0.008825719120135364
3.7750005e6	0.016824395373291275	0.012780069562403946	0.006438566690932623
3.7850005e6	0.015078045626674058	0.008497275330193036	0.011231181305994271
3.7950005e6	0.017065521860918278	0.008372914383144562	0.010851297040555352
3.8050005e6	0.012088866476158458	0.009805569563512076	0.009424553146187035
3.8150005e6	0.010966497951313568	0.014220294046758257	0.009255242227042661
3.8250005e6	0.011815920398009954	0.011194029850746268	0.01517412935323383
3.8350005e6	0.01597444089456869	0.01952431664891729	0.015832445864394747
3.8450005e6	0.01082404593042891	0.012833502195204323	0.010726106045254985
3.8550005e6	0.01142366613840465	0.013602746962493398	0.011899101954569467
3.8650005e6	0.008660708099494215	0.009630707406637566	0.009727707337351904
3.8750005e6	0.00953415399468984	0.008991069273473328	0.009027274921554428
3.8850005e6	0.009357050213081338	0.008893829905503055	0.009097646840837501
3.8950005e6	0.011646536849889077	0.009859502095144195	0.004979048558047819
3.9050005e6	0.012025745257452572	0.01024728997289973	0.009078590785907857
3.9150005e6	0.012135539795114262	0.013396375098502758	0.010732860520094561
3.9250005e6	0.0123572820941242	0.013436368699526594	0.011431356168198268
3.9350005e6	0.0071731636170777	0.007372049854150093	0.0062476796605674895
3.9450005e6	0.009816869167106885	0.00915654164465575	0.009561542525092446
3.9550005e6	0.009646697388632873	0.005990783410138249	0.010457757296466974
3.9650005e6	0.005317267858947154	0.005734060826513085	0.00419318985551177
3.9750005e6	0.005379461409612163	0.004574152815358845	0.004458188377786368
3.9850005e6	0.0011671335200746965	0.0014005602240896359	0.0009337068160597573
3.9950005e6	0.0018972562755399883	0.0008756567425569177	0.0024518388791593695
4.0050005e6	0.005271084337349398	0.0050200803212851405	0.00642570281124498
4.0150005e6	0.005705629176577188	0.00399252463472647	0.0061388605731113365
4.0250005e6	0.008043396932285824	0.00688988651951615	0.007856341189674522
4.0350005e6	0.009101623886851757	0.009014318142133751	0.007883708748035621
4.0450005e6	0.009698367939844485	0.009783816115525933	0.008203024865419123
4.0550005e6	0.01729559748427673	0.015723270440251572	0.005390835579514826
4.0650005e6	0.010273972602739725	0.00837138508371385	0.0030441400304414
4.0750005e6	0.0037727474478473147	0.0022192632046160675	0.0018641810918774962
4.0850005e6	NaN	NaN	NaN
4.0950005e6	0.007751937984496124	0.0	0.012403100775193798
4.1050005e6	0.013725490196078433	0.01568627450980392	0.00392156862745098
4.1150005e6	0.020319634703196348	0.027853881278538814	0.005296803652968037
4.1250005e6	0.003257887517146776	0.00102880658436214	0.003566529492455418
4.1350005e6	0.009221998658618379	0.00670690811535882	0.005633802816901407
4.1450005e6	0.010428113553113552	0.005402930402930404	0.008333333333333333
4.1550005e6	0.007764948084496958	0.005952380952380953	0.007303974221267454
4.1650005e6	0.0073954437266236005	0.007622123994106313	0.007367108693188258
4.1750005e6	0.009200569968553457	0.007935338050314466	0.006918238993710692
4.1850005e6	0.008284818629646215	0.004154848982435189	0.00355276907001045
4.1950005e6	0.010312707917498339	0.005766245287203371	0.003814593036149922
4.2050005e6	0.012416393909207341	0.009178881457236374	0.00500925003557706
4.2150005e6	0.008248705085851788	0.004853379012194624	0.004853379012194624
4.2250005e6	0.008456039265898418	0.005815194195475886	0.004321382842509603
4.2350005e6	0.02591296741745025	0.006669582331073693	0.0021721699832349295
4.2450005e6	0.018166537367468316	0.009794414274631498	0.0022885958107059733
4.2550005e6	0.014936542145593869	0.011075191570881228	0.008955938697318007
4.2650005e6	0.008792851237041278	0.005724098454493416	0.0061057050181263115
4.2750005e6	0.005221692927812385	0.004071495460282562	0.004104067423964823
4.2850005e6	0.00625994092251761	0.0057259713701431495	0.004862531242899341
4.2950005e6	0.008957870223351325	0.004340002117074204	0.004350587488091457
4.3050005e6	0.005640888253854855	0.0012204560338155623	0.005500982318271119
4.3150005e6	0.0048846516007532955	0.0049435028248587575	0.004406779661016949
4.3250005e6	0.0037791195614936615	0.0036827680712572795	0.0033230558410414523
4.3350005e6	0.007662671232876711	0.005450913242009133	0.008059360730593608
4.3450005e6	0.010065218507677297	0.008730036460740513	0.008555435731525701
4.3550005e6	0.007142256953197213	0.00495756659104277	0.007091841021762876
4.3650005e6	0.009404283801874162	0.005020080321285141	0.008326639892904955
4.3750005e6	0.00818223724646589	0.006684081130915797	0.006351157549682442
4.3850005e6	0.012492803684513531	0.0090097869890616	0.010028785261945885
4.3950005e6	0.009595358524248738	0.0037687196270951104	0.00749776852127343
4.4050005e6	0.006898610849204853	0.005468602677729587	0.0060468916965239795
4.4150005e6	0.005785889043179262	0.004860146796270581	0.0058718508232493555
4.4250005e6	0.008515482695810565	0.008044930176077717	0.007128111718275653
4.4350005e6	0.006182480801770144	0.0052062996225432775	0.005362488611219575
4.4450005e6	0.008352929649225946	0.007887517146776405	0.005839702135998433
4.4550005e6	0.0074144971924451275	0.006304236855538541	0.007217968351199591
4.4650005e6	0.008180628272251309	0.005952380952380952	0.005858888057840939
4.4750005e6	0.010416666666666666	0.0036892361111111114	0.008376736111111113
4.4850005e6	0.00961343857518721	0.0034405990690143697	0.004624569925116373
4.4950005e6	0.009299781181619258	0.005361050328227572	0.0019401896425966444
4.5050005e6	0.015720626021957482	0.00555944872693296	0.003429105349217472
4.5150005e6	0.012197145701958184	0.011284434118818453	0.009536453147472064
4.5250005e6	0.008764506769825918	0.007535460992907802	0.007849774339136043
4.5350005e6	0.006536275493146104	0.005182213306586427	0.005737211634904715
4.5450005e6	0.0064280980781974825	0.005798542080848244	0.006401590457256462
4.5550005e6	0.010418881564958536	0.010808703664327735	0.010801615989793746
4.5650005e6	0.009652509652509656	0.007524007524007523	0.007801207801207802
4.5750005e6	0.0063457100902034845	0.006031046779945458	0.0033773861967694566
4.5850005e6	0.005220417633410673	0.00580046403712297	0.004021655065738592
4.5950005e6	0.015561740890688259	0.01003711201079622	0.007152496626180836
4.6050005e6	0.016407599309153715	0.012089810017271156	0.01312607944732297
4.6150005e6	0.04761904761904761	0.03571428571428571	0.023809523809523805
4.6250005e6	0.00373931623931624	0.006410256410256411	0.0017094017094017092
4.6350005e6	0.00845690454124189	0.010194624652455977	0.005529811553907939
4.6450005e6	0.011346998535871159	0.009923539938181227	0.008296730112249878
4.6550005e6	0.012722646310432571	0.009541984732824428	0.007188295165394403
4.6650005e6	0.01540880503144654	0.011740041928721174	0.012746331236897274
4.6750005e6	0.008515616497986725	0.005223636957231472	0.005441288497116116
4.6850005e6	0.010109501638213484	0.00797551301948612	0.010381100189687879
4.6950005e6	0.011382728494623654	0.004242271505376345	0.009257392473118279
4.7050005e6	0.009092425759092426	0.0053803803803803806	0.005188521855188521
4.7150005e6	0.021045608927704993	0.002547307132459971	0.00183163512857836
4.7250005e6	0.01769583888642085	0.006663705019991115	0.0005034799348437732
4.7350005e6	0.01698960966020781	0.011841243096508471	0.008312271833754565
4.7450005e6	0.011240975051826434	0.00536135535063264	0.011280291657731074
4.7550005e6	0.010584250635055038	0.0015241320914479255	0.010149590742308777
4.7650005e6	0.009417040358744393	0.007847533632286996	0.008868958644743397
4.7750005e6	0.006010324483775811	0.002912979351032448	0.007079646017699116
4.7850005e6	0.008343806730903505	0.004538472280407765	0.008476469766792347
4.7950005e6	0.013918151056630279	0.005809870395198875	0.00836365957990168
4.8050005e6	0.010309550176659812	0.007356430944470812	0.007593735168486001
4.8150005e6	0.007340062684365781	0.006061025073746312	0.007217920353982301
4.8250005e6	0.011979297103264045	0.011269722013523666	0.008047416311879123
4.8350005e6	0.009610215053763442	0.007500000000000001	0.006333333333333333
4.8450005e6	0.012315634218289085	0.005191740412979351	0.0079882005899705
4.8550005e6	0.011786801372968073	0.004533385143449259	0.008095330613302247
4.8650005e6	0.012142445766941833	0.010590644397517118	0.006578357970179818
4.8750005e6	0.011371107524953678	0.010340087263164186	0.005618313310621003
4.8850005e6	0.011521168977144997	0.009866366928937179	0.008667416010990385
4.8950005e6	0.01533314076641633	0.004621606008087809	0.0044675524744848824
4.9050005e6	0.016847230283097956	0.007480492680724833	0.002656864641774683
4.9150005e6	0.01584634287366291	0.009468054350968487	0.003584851113038451
4.9250005e6	0.013253601902363967	0.004651000139879703	0.006616309973422855
4.9350005e6	0.011595695970695971	0.002586996336996337	0.0053479853479853475
4.9450005e6	0.013491030092592594	0.0042679398148148156	0.0021701388888888886
4.9550005e6	0.0044246486740753795	0.006085729405538896	0.0015052625389545481
4.9650005e6	0.0013614878750513766	0.0010789149198520344	0.0006987258528565556
4.9750005e6	0.006226053639846745	0.00496031746031746	0.0028188286808976466
4.9850005e6	0.014608700176917474	0.002627744822562181	0.002372775522947237
4.9950005e6	0.01335446727882233	0.0014939513190497012	0.003716659379099257
5.0050005e6	0.012902214793146682	0.0023331940381668757	0.006003621674327901
5.0150005e6	0.01837644308052024	0.004566710507087534	0.010390179745725559
5.0250005e6	0.01113749434644957	0.006942559927634554	0.007227498869289914
5.0350005e6	0.013187716017904699	0.004929457759646439	0.006334636523315768
5.0450005e6	0.01170724700136465	0.0034116210586798827	0.005702793938088055
5.0550005e6	0.012071287949435293	0.0028494456533001756	0.005864677235519635
5.0650005e6	0.013531168346397913	0.003794948363817345	0.005835510762722409
5.0750005e6	0.01741492251158332	0.001970495819353464	0.008329339085050859
5.0850005e6	0.013502393776181926	0.004463395172551367	0.002034709754637941
5.0950005e6	0.012880794701986753	0.010375275938189845	0.001492273730684327
5.1050005e6	0.014406820021907895	0.006905748440253371	0.001247797304376816
5.1150005e6	0.017997133001836675	0.00391972405142678	0.0016664426824351567
5.1250005e6	0.014025962478883254	0.0027118342669156218	0.0014403841024273139
5.1350005e6	0.012461155997513988	0.004205510669152683	0.0019059457219805264
5.1450005e6	0.01393310265282584	0.0055132641291810855	0.004216839677047289
5.1550005e6	0.008865248226950355	0.005902388951101157	0.006532288167226578
5.1650005e6	0.011725757096127463	0.008758045795082832	0.008557560409412262
5.1750005e6	0.0075107296137339056	0.006169527896995708	0.005722460658082977
5.1850005e6	0.011401569341483503	0.005657432696059305	0.009650149564312652
5.1950005e6	0.0060540885012148014	0.004500736846297845	0.00484327080097184
5.2050005e6	0.014438339438339437	0.010775335775335777	0.011587301587301587
5.2150005e6	0.012512664640324212	0.011212428233704828	0.009429246876055385
5.2250005e6	0.014583333333333332	0.01324074074074074	0.013691358024691359
5.2350005e6	0.012342005327892085	0.01068412401519016	0.013387745848211756
5.2450005e6	0.010894615545778336	0.009323276765137228	0.010014665828619316
5.2550005e6	0.009218592734925427	0.006038978863573977	0.0075029737395919125
5.2650005e6	0.01836962590731435	0.009994416527079844	0.008710217755443887
5.2750005e6	0.013529953310975208	0.010685868350101928	0.006549615308739396
5.2850005e6	0.007430997876857749	0.006900212314225052	0.006581740976645435
5.2950005e6	0.009687473675343275	0.012004043467273186	0.005542919720326846
5.3050005e6	0.012762762762762765	0.009384384384384383	0.00486111111111111
5.3150005e6	0.013037809647979138	0.009017818339852239	0.0054179342314935545
5.3250005e6	0.011146632566069903	0.004262574595055414	0.005353793691389599
5.3350005e6	0.013246554364471669	0.009647779479326187	0.0065849923430321596
5.3450005e6	0.01598786828422877	0.008954361640670132	0.010883882149046793
5.3550005e6	0.014037774374680956	0.0030627871362940277	0.001914241960183767
5.3650005e6	0.016211491523187543	0.001814103832706643	0.0014248961013259452
5.3750005e6	0.015064041895387723	0.008454792100447977	0.0033692977474919553
5.3850005e6	0.01690222934576716	0.005439797950361844	0.0007868279178201951
5.3950005e6	0.02076788830715533	0.012172774869109948	0.0016230366492146597
5.4050005e6	0.00778166861208382	0.004752376188094047	0.0017897837807792781
5.4150005e6	0.011076790221867942	0.006842035339444666	0.003905938620964527
5.4250005e6	0.012823388664573047	0.010468072379243307	0.001944070584716614
5.4350005e6	0.009943659603094518	0.007820383451059535	0.0015304406323578873
5.4450005e6	0.012672176308539942	0.008746556473829202	0.0031955922865013774
5.4550005e6	0.007617516459960192	0.005894962486602358	0.0041341295360587975
5.4650005e6	0.016331479104264728	0.0002852660105548424	0.007445442875481386
5.4750005e6	0.014065978546852861	0.005430749510895231	0.005248600148418
5.4850005e6	0.014814144339850352	0.0025343953656770456	0.007772145788076274
5.4950005e6	0.012936103488827908	0.0009800078400627205	0.002338952044949693
5.5050005e6	0.01617317182593091	0.004441453566621804	0.005275908479138628
5.5150005e6	0.014366453244802778	0.00743024266856375	0.005011461544541932
5.5250005e6	0.024914887031878673	0.00386877127824203	0.0019498607242339834
5.5350005e6	NaN	NaN	NaN
5.5450005e6	0.01423487544483986	0.0	0.003795966785290628
5.5550005e6	0.01689423172058969	0.0026219451865044027	0.0022558622736717133
5.5650005e6	0.016752027315407602	0.003932687031278581	0.001646241082860801
5.5750005e6	0.014492753623188408	0.002288329519450801	0.004576659038901603
5.5850005e6	0.019339326782354168	0.010523381420308035	0.006174646316816503
5.5950005e6	0.005935194096888033	0.005373756817452679	0.0035290343278793716
5.6050005e6	0.014387724096019449	0.010179276815557583	0.008325736858097843
5.6150005e6	0.012057648401826484	0.004566210045662101	0.00512271689497717
5.6250005e6	0.01217666483214089	0.003302146395156852	0.009741331865712714
5.6350005e6	0.010241194486983156	0.00408371618172537	0.008320571720265442
5.6450005e6	0.012421303386081333	0.006848732346435255	0.011298281436106858
5.6550005e6	0.0075304209056453195	0.0036405346100139638	0.007201276680630361
5.6650005e6	0.009658265919933623	0.005911636589919102	0.008452603194358017
5.6750005e6	0.00792575692761063	0.007367270307524123	0.008013688863539143
5.6850005e6	0.011449077238550919	0.009068124857598541	0.007947140578719526
5.6950005e6	0.013482856406290279	0.00817220933230214	0.013054911059551429
5.7050005e6	0.011392781899789317	0.009182925712191994	0.011294311624072545
5.7150005e6	0.00972752332485157	0.00866730279898219	0.007389737065309584
5.7250005e6	0.012997203675169775	0.004308622952690748	0.004086058323346459
5.7350005e6	0.007023112992240341	0.0044815137557575	0.006830158927756339
5.7450005e6	0.008444385802876367	0.0031666446760786377	0.009394379205699962
5.7550005e6	0.010955810546875	0.00531005859375	0.009334309895833334
5.7650005e6	0.0072635051952528685	0.003890284138474418	0.006254001083370268
5.7750005e6	0.00921280035680437	0.007024586051179126	0.009165412276300387
5.7850005e6	0.011210911510312706	0.010212907518296739	0.00987358616101131
5.7950005e6	0.006384134745992937	0.004726976365118174	0.005389839717468079
5.8050005e6	0.011107382550335573	0.005302013422818792	0.00777628635346756
5.8150005e6	0.01169888097660224	0.008025319317282694	0.009607776647451114
5.8250005e6	0.00915574402467232	0.0054613209971729635	0.010614237985093805
5.8350005e6	0.008631861519948162	0.0032861242247523834	0.00834953253725817
5.8450005e6	0.013351254480286739	0.006391875746714457	0.011636798088410989
5.8550005e6	0.01035781544256121	0.009416195856873822	0.008662900188323917
5.8650005e6	NaN	NaN	NaN
5.8750005e6	0.00818639798488665	0.008536244052616849	0.002350965575146935
5.8850005e6	0.009022118742724095	0.006790842064415987	0.010322079937912303
5.8950005e6	0.006840442338072669	0.0029699842022116907	0.00669826224328594
5.9050005e6	0.011991076408254323	0.009853132552519055	0.010286918262378385
5.9150005e6	0.007280759162303664	0.005290139616055847	0.007744328097731239
5.9250005e6	0.017696535642904732	0.00916055962691539	0.011203642016433486
5.9350005e6	0.013739706408879343	0.0067132116004296446	0.008986752595775154
5.9450005e6	0.01518540127058214	0.00431090366913004	0.011046285492026449
5.9550005e6	0.012600356824264051	0.007210823669342849	0.006184953910199228
5.9650005e6	0.01795487918835936	0.007509010812975571	0.0034841810172206644
5.9750005e6	0.01608692313599017	0.009329647546648239	0.002272901789142287
5.9850005e6	0.01622185154295246	0.012204614956908534	0.0012232415902140674
5.9950005e6	0.01957793033307907	0.009916094584286805	0.002440884820747521
6.0050005e6	0.017007849776820072	0.00723410804986917	0.0032219998973885377
6.0150005e6	0.01248587570621469	0.005677966101694915	0.009107344632768358
6.0250005e6	0.011235245849902166	0.005112668055292558	0.010035978034463171
6.0350005e6	0.009832575593562822	0.006891823627047701	0.008746481922494047
6.0450005e6	0.01110481050940365	0.0037803610244778376	0.01170021737075891
6.0550005e6	0.008519771071800205	0.009712105445716268	0.005740548040235866
6.0650005e6	0.01346878036929057	0.009961127308066083	0.012767249757045676
6.0750005e6	0.011067445922343142	0.012293430068520758	0.007725379551256214
6.0850005e6	0.012719580119965724	0.011916238217652099	0.008354755784061696
6.0950005e6	0.012617159336697908	0.010754626291756789	0.008002883922134102
6.1050005e6	0.00942400482509047	0.00789103337354242	0.00550864495375955
6.1150005e6	0.014590180260930188	0.008764067323971716	0.010556717458420477
6.1250005e6	0.013982963875205255	0.004797824302134647	0.010509031198686371
6.1350005e6	0.009265663727015967	0.004611216784829096	0.009522162660672084
6.1450005e6	0.013520622895622897	0.004033389450056117	0.006130751964085298
6.1550005e6	0.020704289974764856	0.004702913512273457	0.002202339986235375
6.1650005e6	0.024376883045740896	0.008856021181411485	0.0024102985483429196
6.1750005e6	0.020637609733559218	0.00518507110221264	0.0018789465578315108
6.1850005e6	0.011754355601707627	0.005105572862582209	0.0032075689396561667
6.1950005e6	0.011962478920741993	0.007166947723440134	0.008628442945474987
6.2050005e6	0.016418265958894788	0.004219409282700422	0.0086429835306928
6.2150005e6	0.008715655780196995	0.0032400207361327114	0.007076205287713842
6.2250005e6	0.011403028644407955	0.003740193395365809	0.0015143222039773765
6.2350005e6	0.01932089909134386	0.008488761358201818	0.0012625538020086082
6.2450005e6	0.015218594355285005	0.0014142532128143639	0.002951484965873455
6.2550005e6	0.016111111111111114	0.002946859903381643	0.008289855072463768
6.2650005e6	0.01740644038294169	0.003560408260147164	0.0018830603687000555
6.2750005e6	0.0185678422728386	0.005969875091844232	0.001138868479059515
6.2850005e6	0.01945722626292613	0.006110533867695809	0.0018405818613626242
6.2950005e6	0.016359688529499854	0.003119696515922931	0.0021263851452530693
6.3050005e6	0.008310215603251082	0.002798462062588212	0.004273129897308609
6.3150005e6	0.010829929988331391	0.006636522753792298	0.008440295604823027
6.3250005e6	0.007503660322108346	0.007223035627135188	0.007310883357735481
6.3350005e6	0.011193776328305477	0.009478189971463514	0.00948498437287675
6.3450005e6	0.006699440909967227	0.0055427029111239645	0.005841526894158474
6.3550005e6	0.009405277262420122	0.005875077303648731	0.009049680478251908
6.3650005e6	0.01095160286336757	0.0051742919389978215	0.012698412698412693
6.3750005e6	0.01396976648432445	0.007058408328921829	0.014905005587906594
6.3850005e6	0.012848751835535974	0.010523739598629468	0.00971120900636319
6.3950005e6	0.009850275807722615	0.011426319936958236	0.008416075650118203
6.4050005e6	0.00934294088910601	0.012579384465070835	0.006334473212831786
6.4150005e6	0.010382391065908865	0.009298035696480208	0.007448399641040981
6.4250005e6	0.016253869969040248	0.013157894736842105	0.010526315789473684
6.4350005e6	0.017235376044568245	0.004758588672237697	0.013649025069637884
6.4450005e6	0.015353058180009945	0.00953091331012763	0.009597215315763302
6.4550005e6	0.01822567248099163	0.004664238706791898	0.002824100696441122
6.4650005e6	0.0129607302790217	0.008008956252152944	0.00501779768056034
6.4750005e6	0.01883392958987919	0.0060921864468294696	0.011997718670607142
6.4850005e6	0.01106730303659127	0.0057065781282423745	0.005104793525627723
6.4950005e6	0.012554999241389768	0.008117129418904568	0.0024578971324533457
6.5050005e6	0.017404834274135188	0.006332320162107396	0.003965841655811261
6.5150005e6	0.014715342553875842	0.005360780529645116	0.0035702798327436475
6.5250005e6	0.013644845280671747	0.006038459544912663	0.0076089773492976735
6.5350005e6	0.014988273233655819	0.007439167399589564	0.007285253591322192
6.5450005e6	0.013956451239286542	0.006254343293954134	0.005976372480889507
6.5550005e6	0.010028896821349652	0.003399626041135475	0.007411184769675335
6.5650005e6	0.006636909971410233	0.007030748585098313	0.004819417702316354
6.5750005e6	0.008496888463379607	0.008536779958512845	0.006350726025211427
6.5850005e6	0.004394861392832996	0.005578093306288032	0.000980392156862745
6.5950005e6	0.006754705525197329	0.00546448087431694	0.004565877352762599
6.6050005e6	0.01160919540229885	0.01053639846743295	0.008950191570881226
6.6150005e6	0.007988298829882987	0.004837983798379838	0.007350735073507351
6.6250005e6	0.007167288557213931	0.005379353233830846	0.007276119402985076
6.6350005e6	0.00989294942783315	0.005647840531561462	0.007589516426725728
6.6450005e6	0.008331102783725912	0.002386688079942898	0.00672733761598858
6.6550005e6	0.012371174573204309	0.005035009047281882	0.009566517189835576
6.6650005e6	0.009238371468471372	0.002819851756364808	0.007519604683639488
6.6750005e6	0.010750373177173039	0.006085658514180733	0.010471925594212884
6.6850005e6	0.011040481766477088	0.0057432809189249465	0.006657745065239211
6.6950005e6	0.014120311031359481	0.0045928394428778945	0.006331709817995387
6.7050005e6	0.016515063544287462	0.00919295529320689	0.008515579640023224
6.7150005e6	0.010929167924338465	0.00565952309085421	0.008864070832075662
6.7250005e6	0.013525795241913925	0.014113873295910184	0.012852178561881847
6.7350005e6	0.009511663744088421	0.007518996758595038	0.009628566873904034
6.7450005e6	0.013817885456027267	0.01137289768096614	0.01206193969030155
6.7550005e6	0.010848223051246808	0.010013744354997056	0.004961057660841679
6.7650005e6	0.009202925270403145	0.0077740904621435595	0.005703048180924287
6.7750005e6	0.005987378488554406	0.0038609281906553782	0.005417058639071809
6.7850005e6	0.010905268690053866	0.004094950291245128	0.008417641133447205
6.7950005e6	0.004549746759378488	0.002532406215125762	0.004172031934071594
6.8050005e6	0.008174019607843138	0.0055392156862745096	0.007696078431372548
6.8150005e6	0.018872127808541788	0.009261027305709374	0.011215072242377952
6.8250005e6	0.015357812133989226	0.006968845162801593	0.00939330053876786
6.8350005e6	0.020129690949227372	0.00772626931567329	0.005320088300220751
6.8450005e6	0.007142857142857144	0.009523809523809523	0.0
6.8550005e6	0.011995430312261997	0.005965981213505965	0.005889819751205889
6.8650005e6	0.006027195883866226	0.005292171995589856	0.0050863653068724726
6.8750005e6	0.014941406249999999	0.009960937500000001	0.012838541666666668
6.8850005e6	0.011211437170805116	0.013995485327313768	0.005537998495109105
6.8950005e6	0.014712787603693848	0.004173840454948609	0.004132102050399124
6.9050005e6	0.01687332366002726	0.004990546541793079	0.0045464538539330785
6.9150005e6	0.01248994772818657	0.00547848813831926	0.011218335343787696
6.9250005e6	0.011200716845878136	0.004875606156441071	0.008517815728441914
6.9350005e6	0.017654190028792236	0.006440369752992878	0.003687427387988079
6.9450005e6	0.017592395545151452	0.006419805632404057	0.002298361353479464
6.9550005e6	0.011823879496497602	0.003423394954442514	0.002190972770843208
6.9650005e6	0.011234817813765181	0.003688708951866847	0.0017094017094017094
6.9750005e6	0.01592531576057112	0.0065897858319604605	0.0009884678747940692
6.9850005e6	0.015341701534170152	0.004700656025621158	0.002479466914613358
6.9950005e6	0.012305645630664337	0.006319115323854661	0.0014301155732934232
7.0050005e6	0.010838634081017746	0.007560540118290371	0.001696239259011271
7.0150005e6	0.01666916018352284	0.006832236185916617	0.002124476361460204
7.0250005e6	0.01721014492753623	0.013185654008438819	0.003999266189689966
7.0350005e6	0.01758188824662813	0.006502890173410406	0.0027617212588310854
7.0450005e6	0.0026455026455026454	0.0	0.005291005291005291
7.0550005e6	NaN	NaN	NaN
7.0650005e6	NaN	NaN	NaN
7.0750005e6	0.0146484375	0.014322916666666666	0.0026041666666666665
7.0850005e6	0.012581205965779123	0.007960472138347515	0.005325281361515234
7.0950005e6	0.010095309756709305	0.008255998662319205	0.006320541760722349
7.1050005e6	0.00872138910812944	0.008839779005524863	0.006756116811365429
7.1150005e6	0.010069380487505372	0.007828329342420335	0.00831337876834285
7.1250005e6	0.0074284811126916405	0.005900637479584848	0.006111374532427164
7.1350005e6	0.008319878005023323	0.0052924291352709	0.008001435235019734
7.1450005e6	0.01179803262358361	0.0069729797036483625	0.006300585232225128
7.1550005e6	0.00898631057361216	0.002183589485176787	0.004703115814226925
7.1650005e6	0.008558242785372122	0.006484402383456011	0.004556607080266386
7.1750005e6	0.007873011455869394	0.0052177542785585085	0.006363341217939799
7.1850005e6	0.008442590385379417	0.0076678585617798965	0.007262614223281683
7.1950005e6	0.008746819338422392	0.008201563067975282	0.005634314794620138
7.2050005e6	0.009092264122820092	0.009166790877925175	0.006707407959457444
7.2150005e6	0.011235806006579646	0.006526583890480739	0.005720046694258729
7.2250005e6	0.010728424386381634	0.008260754816574295	0.008825547637899183
7.2350005e6	0.006600660066006601	0.002841950861752842	0.0077007700770077014
7.2450005e6	0.00992675404780262	0.005043690567977384	0.010999742996658955
7.2550005e6	0.011309725516773972	0.004264091268496555	0.013927482209420534
7.2650005e6	0.014158468492422228	0.004719489497474076	0.007196667552955773
7.2750005e6	0.013374026102922931	0.0050121582055481124	0.008982184506972357
7.2850005e6	0.014731661272923408	0.004011596548004315	0.008508629989212512
7.2950005e6	0.018478085071971535	0.0040163890236670444	0.007881826513558683
7.3050005e6	0.010372370991840017	0.0018963337547408343	0.004704440102670191
7.3150005e6	0.013659364591339993	0.002690238278247502	0.0017934921854983348
7.3250005e6	0.011992782325499517	0.004797112930199806	0.005562890590617023
7.3350005e6	0.012419663018933472	0.004834693995715361	0.0036245729836141506
7.3450005e6	0.011876315639756498	0.00850543323661603	0.001467827274278887
7.3550005e6	0.013052017994044223	0.004086675536970158	0.0019514667680415637
7.3650005e6	0.019842575832373432	0.004305852668531622	0.0015687565136306293
7.3750005e6	0.0187288096233338	0.004249686498536993	0.0025080117040546194
7.3850005e6	0.016026405790185314	0.0022269943529786046	0.0019883878151594693
7.3950005e6	0.016254813081834574	0.004435346298191744	0.0035482770385533947
7.4050005e6	0.013004494282027322	0.0021803942508788325	0.001895608063008944
7.4150005e6	0.013691995085530666	0.004063888101313675	0.0013514790662508271
7.4250005e6	0.008813209494324044	0.002497420020639835	0.0019484004127966975
7.4350005e6	0.013569343426846766	0.0019543812775221414	0.0017020434416901685
7.4450005e6	0.01098887755597649	0.008863956481616397	0.0041964155617077075
7.4550005e6	0.011090686274509806	0.00786764705882353	0.007754901960784312
7.4650005e6	0.01014158447343303	0.008245837310425283	0.006628486583943153
7.4750005e6	0.01236588470631024	0.009183487906892161	0.00758925865308844
7.4850005e6	0.008118568866232417	0.006230529595015577	0.00655149627112244
7.4950005e6	0.021048351785825984	0.008632013510977669	0.005029086132482643
7.5050005e6	0.010037348272642388	0.008403361344537815	0.003361344537815126
7.5150005e6	0.008560399636693914	0.007220708446866484	0.002815622161671208
7.5250005e6	0.011197626992955135	0.008083055246570265	0.0064516129032258064
7.5350005e6	0.008698156682027652	0.008333333333333333	0.0038402457757296467
7.5450005e6	0.011208415950649924	0.00782110597047808	0.008151575236836307
7.5550005e6	0.018537074148296587	0.010163183509876897	0.0014886916690523904
7.5650005e6	0.01365301365301365	0.0060606060606060615	0.0014785214785214787
7.5750005e6	0.019645693006954713	0.004079732763813592	0.0023766496905974484
7.5850005e6	0.0195542472666106	0.013877207737594618	0.0023829548640313986
7.5950005e6	0.012378032700421942	0.004219409282700422	0.006685126582278481
7.6050005e6	0.007142857142857143	0.0046485260770975055	0.003469387755102041
7.6150005e6	0.0090869375273045	0.006247269550021844	0.00436871996505024
7.6250005e6	0.017838605693055783	0.005518221056657378	0.005496366715838932
7.6350005e6	0.019578527694717362	0.0070482699700982485	0.003545493378897907
7.6450005e6	0.02029654837141468	0.002835845081834387	0.003240965807810728
7.6550005e6	0.01408527896525266	0.004822974898607914	0.004077606050641237
7.6650005e6	0.017293211957743315	0.004860642841087884	0.0022139806698134408
7.6750005e6	0.017656175488793516	0.007916070577014782	0.0031759656652360514
7.6850005e6	0.015331832314785028	0.005146349308459312	0.0025410099710517853
7.6950005e6	0.012069897315798958	0.005884825556956705	0.0018855461478412298
7.7050005e6	0.015664160401002502	0.01022292573539111	0.0030866640284922834
7.7150005e6	0.015617244557895482	0.008118839963128413	0.0019286676593632563
7.7250005e6	0.01521789928729992	0.008090898469447364	0.00264049538497488
7.7350005e6	0.014505948045642147	0.006287933964554504	0.008691429958727846
7.7450005e6	0.011201360935403491	0.007140118842246502	0.0024151811385853938
7.7550005e6	0.0055628811603758025	0.0032415801329597274	0.004043733860776879
7.7650005e6	0.001466582861931699	0.001257071024512885	0.0016341923318667502
7.7750005e6	0.007627940201030665	0.004694117046788101	0.006500331649573958
7.7850005e6	0.006723784173459768	0.005129484833361061	0.00551211667498475
7.7950005e6	0.009531590413943355	0.008351488743645606	0.008031953522149601
7.8050005e6	0.014172749391727496	0.011476074614760747	0.010202757502027576
7.8150005e6	0.012731652165364005	0.010077176424322863	0.010362286781693951
7.8250005e6	0.011001215862326975	0.003226711560044894	0.009268612046389823
7.8350005e6	0.009575803212851407	0.006827309236947791	0.00497991967871486
7.8450005e6	0.010354754829123328	0.008791480931154035	0.008420009905894007
7.8550005e6	0.00946048632218845	0.005648429584599798	0.00850050658561297
7.8650005e6	0.009332397168100168	0.008952080042127436	0.008893569715054707
7.8750005e6	0.006125380196012168	0.006449250873042695	0.006116931395741803
7.8850005e6	0.010634852083783198	0.0095371769956093	0.012006046210321746
7.8950005e6	0.011672976383630794	0.011853254011177213	0.011528754281593655
7.9050005e6	0.010086988709975936	0.010919859337405144	0.01166018878400888
7.9150005e6	0.011714116251482798	0.005931198102016606	0.010023724792408067
7.9250005e6	0.01299050349399749	0.01340858866391925	0.008899241474048858
7.9350005e6	0.008404003361601345	0.009168003667201467	0.006769042707617084
7.9450005e6	0.010893485915492959	0.011186913145539906	0.012001173708920187
7.9550005e6	0.005195843325339727	0.005675459632294165	0.003879563016253663
7.9650005e6	0.005757189854611058	0.004510240899925713	0.004881672503449007
7.9750005e6	0.010416666666666666	0.011979940564635957	0.010896483407627538
7.9850005e6	0.009015211119853133	0.009834775767112511	0.009257802255441911
7.9950005e6	0.008484703632887189	0.010117909496494583	0.007472912683237731
8.0050005e6	0.005850727387729286	0.005850727387729285	0.0055028462998102465
8.0150005e6	0.013350286077558804	0.010065691883873703	0.01385886840432295
8.0250005e6	0.01078549329666552	0.009825827890454908	0.012020167296894695
8.0350005e6	0.011056910569105696	0.009983739837398373	0.007531707317073171
8.0450005e6	0.013453327444051824	0.008539458186101296	0.009143109540636045
8.0550005e6	0.0142970502927817	0.012258523504624308	0.005965085098232365
8.0650005e6	0.016140394496933535	0.006713078070611635	0.0077739101607823624
8.0750005e6	0.013669553404652738	0.003396162336559687	0.011037527593818985
8.0850005e6	0.018914473684210526	0.004934210526315789	0.013377192982456139
8.0950005e6	0.014811577311577312	0.006555944055944057	0.003826728826728827
8.1050005e6	0.0138016157989228	0.0056852184320766	0.0070616397366846185
8.1150005e6	0.013355342136854742	0.005802320928371348	0.012725090036014406
8.1250005e6	0.014657980456026063	0.00488599348534202	0.010694896851248645
8.1350005e6	0.014138976548480916	0.00689932553678609	0.0010271641606336244
8.1450005e6	0.014418316831683176	0.008333333333333333	0.0031683168316831694
8.1550005e6	0.01026506362933277	0.005624692399634396	0.010883779793292555
8.1650005e6	0.010962400992461116	0.00560645099723256	0.006346025384101536
8.1750005e6	0.01314644137224783	0.004377880184331798	0.001566820276497696
8.1850005e6	0.011668231122236127	0.007196495619524405	0.007227784730913644
8.1950005e6	0.014001527973671836	0.005906205923836388	0.006652562294311237
8.2050005e6	0.016465740362348453	0.005210461789946874	0.014112518730418204
8.2150005e6	0.013157894736842105	0.009076745918851182	0.009794757163178217
8.2250005e6	0.022430668841761828	0.016041326808047856	0.021859706362153345
8.2350005e6	0.01316348195329087	0.00727176220806794	0.013545647558386411
8.2450005e6	0.00996607294317218	0.009199451947543551	0.010543485352645657
8.2550005e6	0.0084975908891809	0.007358738501971091	0.009005694261936049
8.2650005e6	0.009350451401102121	0.007152069410247391	0.010833626450932115
8.2750005e6	0.013031550068587106	0.014479500076207895	0.007742722146014328
8.2850005e6	0.012124361305966919	0.005629167749198926	0.006443232008313848
8.2950005e6	0.01166336960105506	0.005934718100890208	0.008061325420375865
8.3050005e6	0.014478527607361964	0.007607361963190183	0.007394683026584868
8.3150005e6	0.011988780311255885	0.010495837857401375	0.012040053082398363
8.3250005e6	0.0124282982791587	0.007577367041994192	0.010976559733729907
8.3350005e6	0.01196078431372549	0.002352941176470588	0.01219607843137255
8.3450005e6	0.007440209936184169	0.0051291226814576246	0.005940239756664878
8.3550005e6	0.008247730854937768	0.005299201043534975	0.007032990923419751
8.3650005e6	0.01301666132649791	0.005206664530599167	0.008149097511481362
8.3750005e6	0.014979522792022791	0.00556445868945869	0.01396011396011396
8.3850005e6	0.009508006742520015	0.005293931731984829	0.009313105773282763
8.3950005e6	0.006692711669014986	0.005785406259339908	0.006122710388113232
8.4050005e6	0.00998277903347325	0.007372726294263265	0.007060596275965989
8.4150005e6	0.008395103324348608	0.007019317160826595	0.007547169811320755
8.4250005e6	0.005010932944606414	0.004859086491739553	0.005247813411078717
8.4350005e6	0.008683004231311709	0.008110014104372357	0.009320639398213449
8.4450005e6	0.007639245196967108	0.007012142979305626	0.007890086084031698
8.4550005e6	0.005891280353200885	0.006125827814569537	0.005960264900662252
8.4650005e6	0.006985780423280424	0.007729828042328042	0.005340608465608465
8.4750005e6	0.010899050571594652	0.008428599108699864	0.010411418975650713
8.4850005e6	0.007021290364330549	0.0069242218339481	0.006587717595288941
8.4950005e6	0.00906675003908082	0.003074357771872232	0.007649418998488875
8.5050005e6	0.003797535585298491	0.0009825791374548545	0.0030274059910771196
8.5150005e6	0.008614315291333927	0.0054717539189588875	0.00737947352854185
8.5250005e6	0.010949687151795664	0.007114082454787005	0.0108511185394703
8.5350005e6	0.008451162034779781	0.005728912725499757	0.0070372176174223955
8.5450005e6	0.00919801570897065	0.007337742868954112	0.008543475265261126
8.5550005e6	0.018886804252657912	0.0033771106941838645	0.006103814884302689
8.5650005e6	0.01425855513307985	0.0021448766695914986	0.004406746612069805
8.5750005e6	0.017299864314789682	0.006407357153625809	0.001447308909995477
8.5850005e6	0.013794406651549506	0.011647083075654504	0.014086442657871229
8.5950005e6	0.015359841446797971	0.004614145918493745	0.008212560386473429
8.6050005e6	0.013920911059875639	0.008069587088660658	0.006735135890449244
8.6150005e6	0.012579972683487886	0.0075120408309970535	0.01098411329163971
8.6250005e6	0.017658187933571583	0.007637867003013103	0.014589026697498423
8.6350005e6	0.012034959805571135	0.006543279117592074	0.011441390914189569
8.6450005e6	0.010592652185572538	0.006436041834271922	0.007884151246983105
8.6550005e6	0.01608826049700086	0.008354755784061696	0.014378748928877465
8.6650005e6	0.012490007993605117	0.004762856381561418	0.012296829203304023
8.6750005e6	0.011392195767195766	0.004861111111111112	0.010370370370370368
8.6850005e6	0.009862641750519088	0.005377202789756695	0.006026726295054038
8.6950005e6	0.011861464704909902	0.006226924560533421	0.010965999889788944
8.7050005e6	0.013738250180766451	0.007122198120028921	0.012161966738973247
8.7150005e6	0.010317150841619549	0.007668811334243191	0.010138428543575743
8.7250005e6	0.014579989299090426	0.0054396290351346535	0.010308542892812555
8.7350005e6	0.014222142041012686	0.009772084911900895	0.0131697636658849
8.7450005e6	0.016944900565590216	0.01053639846743295	0.013811348294106914
8.7550005e6	0.009512845370819195	0.008159638067539183	0.009775407981903376
8.7650005e6	0.017581569664903	0.007495590828924162	0.020811287477954143
8.7750005e6	0.014019178653324993	0.010318949343339589	0.011131957473420889
8.7850005e6	0.009452736318407961	0.005472636815920399	0.008557213930348258
8.7950005e6	0.010657659325066316	0.0068480473810845835	0.010167191066691342
8.8050005e6	0.0072713517148621405	0.005015691548980049	0.008036314727639543
8.8150005e6	0.008712648247531969	0.006658715961041541	0.0073676538792817855
8.8250005e6	0.013349514563106797	0.009216265653580977	0.014253552835232868
8.8350005e6	0.010702101903818642	0.009684164190601958	0.010828656322218551
8.8450005e6	0.009954994618921829	0.007875941688680168	0.00874669797475785
8.8550005e6	0.011752344002586484	0.011574523116715163	0.010022631749110895
8.8650005e6	0.013342756789171599	0.008823781375824553	0.013526942516919388
8.8750005e6	0.009320590461771387	0.006497602826141812	0.010610648498612162
8.8850005e6	0.011544129687244145	0.0047213580044757385	0.010141367829266962
8.8950005e6	0.012527407882774478	0.01283491095780523	0.011754639285523288
8.9050005e6	0.012773266708307302	0.009743910056214868	0.008994378513429107
8.9150005e6	0.01231213097155126	0.010601180891035964	0.007112184648416531
8.9250005e6	0.013374949859606897	0.01125651825110309	0.00737063778580024
8.9350005e6	0.012816188870151771	0.011186059584035976	0.006082068577852728
8.9450005e6	0.013566254527288628	0.013394529786436868	0.0102535281628575
8.9550005e6	0.01309583964965471	0.012155409578350459	0.009409915220930886
8.9650005e6	0.0054731036051404525	0.005800068236096895	0.003991811668372569
8.9750005e6	0.01296974922756341	0.01523316806783071	0.01164043974994611
8.9850005e6	0.015855021030494215	0.009693743427970558	0.007847003154574131
8.9950005e6	0.015429839968774395	0.013466042154566744	0.007474629195940671
9.0050005e6	0.019221642145230197	0.017718715393133997	0.0058218636291725995
9.0150005e6	0.015193089430894315	0.010264227642276422	0.004634146341463416
9.0250005e6	0.011406263630812178	0.005234231876472127	0.006438105208060717
9.0350005e6	0.016616632432717122	0.0030810554589982622	0.003223258018644336
9.0450005e6	0.01691834451901566	0.0027032065622669653	0.0014168530947054438
9.0550005e6	0.015305705411149258	0.002942618930848455	0.004626450874611738
9.0650005e6	0.017026163371280212	0.0038945476333133613	0.004244058318354304
9.0750005e6	0.016343919442292798	0.005912729150529305	0.0057319907048799384
9.0850005e6	0.011074197120708748	0.00449120216562077	0.0073827980804725
9.0950005e6	0.009282416313966908	0.00580351417211748	0.008528921380017955
9.1050005e6	0.011098221191028617	0.009022944057746842	0.010105697344676463
9.1150005e6	0.009248239611226816	0.01200039670732917	0.006922542893979966
9.1250005e6	0.011748862264326183	0.012631187888919848	0.010234977245286523
9.1350005e6	0.014753764753764755	0.0052231718898385565	0.002035002035002035
9.1450005e6	0.0169276198324406	0.005905782172778464	0.002527125394863343
9.1550005e6	0.015722794266101354	0.004441752473248537	0.005703613971330508
9.1650005e6	0.010033798056611745	0.005656480307937848	0.009266300521053372
9.1750005e6	0.008661494168740545	0.007124383935978138	0.00811984580100522
9.1850005e6	0.010046508247947098	0.006540222367560497	0.008574958215245983
9.1950005e6	0.005561454067445271	0.004171090550583953	0.005389554578087871
9.2050005e6	0.012306427891686131	0.009256856129422961	0.01122934509905701
9.2150005e6	0.007961663270696554	0.005848615198852917	0.004150630141121424
9.2250005e6	0.011400651465798045	0.011943539630836048	0.005725002467673479
9.2350005e6	0.0115296803652968	0.007534246575342466	0.00045662100456621003
9.2450005e6	0.015641430073606733	0.009651494667267538	0.0067147363677332135
9.2550005e6	0.01038847796019003	0.010914667147753925	0.009056467616814001
9.2650005e6	0.00725099037917374	0.006814751933597434	0.007715525372571214
9.2750005e6	0.011740498668603242	0.005890422012426369	0.008520939239893489
9.2850005e6	0.010549600136123875	0.002580681753729227	0.00999376098916681
9.2950005e6	0.014997263273125344	0.004542966611932129	0.018609742747673783
9.3050005e6	0.011934824434824435	0.005291005291005291	0.011075036075036076
9.3150005e6	0.014721919302071972	0.005225372591784805	0.01568520537986187
9.3250005e6	0.009211694571283612	0.005295535261288686	0.009157787924911212
9.3350005e6	0.006294858218613954	0.006941993175667725	0.004000470643605131
9.3450005e6	0.023550724637681153	0.03260869565217391	0.011594202898550725
9.3550005e6	0.004570383912248629	0.004570383912248629	0.0041438147471054235
9.3650005e6	0.00321969696969697	0.003409090909090909	0.002727272727272728
9.3750005e6	0.006306937631394535	0.006306937631394535	0.005372576500817567
9.3850005e6	0.0074659071292939765	0.008544795442775763	0.007422751596754703
9.3950005e6	0.005045017075442409	0.00646797060954155	0.003042533374728345
9.4050005e6	0.007534983853606029	0.0074153809352948226	0.007271857433321373
9.4150005e6	0.011087190527448871	0.010441334768568353	0.007563688554000717
9.4250005e6	0.013880036824587494	0.0037532752637915155	0.01320019828624035
9.4350005e6	0.017945096334926844	0.0017745907576416052	0.011777488048674489
9.4450005e6	0.01112321095208463	0.004900435594275047	0.0092200788218212
9.4550005e6	0.00878738592211078	0.004066142586066685	0.010535827234119454
9.4650005e6	0.007498413797081387	0.004008767376131973	0.00927496106592836
9.4750005e6	0.010029840848806365	0.00577475685234306	0.010002210433244917
9.4850005e6	0.010027216731127346	0.003939263715800028	0.011946712505371722
9.4950005e6	0.009953439756746485	0.010024705435195744	0.009787153173698214
9.5050005e6	0.0073087966588358125	0.004078569564082485	0.008835813103628295
9.5150005e6	0.009295087483176314	0.00493494840735756	0.011754149842978916
9.5250005e6	0.009126577959740702	0.0056635960423063805	0.01105424769703173
9.5350005e6	0.013943440691280439	0.00854281225451689	0.008326787117046347
9.5450005e6	0.01796463506395787	0.003103837471783296	0.00989465763732129
9.5550005e6	0.010281522937335709	0.010472314084626474	0.007631645891630628
9.5650005e6	0.014083592938733125	0.019437954309449633	0.010293354101765316
9.5750005e6	0.010258620689655175	0.010977011494252875	0.0052643678160919525
9.5850005e6	0.01698444006136314	0.014710716633793558	0.01651325882095113
9.5950005e6	0.01571453377322452	0.01577241419227875	0.015488800138913007
9.6050005e6	0.00999008283747521	0.007642048769105123	0.011690584529226465
9.6150005e6	0.010246913580246915	0.008913580246913579	0.008928395061728397
9.6250005e6	0.015643802647412757	0.0068190934616927405	0.006738868832731648
9.6350005e6	0.014474643340622725	0.005571175674268458	0.006352181609913569
9.6450005e6	0.008213429256594724	0.0032374100719424464	0.005199040767386091
9.6550005e6	0.01510605637733743	0.00220950786119639	0.006158712438366362
9.6650005e6	0.01552723059096176	0.007068366164542295	0.013070683661645426
9.6750005e6	0.010457291427697484	0.010170528408656421	0.004068211363462569
9.6850005e6	0.013368591156162775	0.010577346848832084	0.008432495960041135
9.6950005e6	0.01413994997726239	0.00653706230104593	0.0018872214643019553
9.7050005e6	0.015304317055909412	0.005980184005661713	0.00508138711960368
9.7150005e6	0.014176730778788331	0.006063316932558023	0.0011729039312161423
9.7250005e6	0.010561096245844484	0.005716370712721966	0.0015081488688883482
9.7350005e6	0.014103058339758412	0.007003341043433565	0.013479825237728092
9.7450005e6	0.00960042060988433	0.007255520504731861	0.010103049421661408
9.7550005e6	0.011850152905198775	0.006732761171944363	0.004527966854098846
9.7650005e6	0.01452347986615899	0.006778585439021575	0.010707280489211954
9.7750005e6	0.01146689071446353	0.010144386357978591	0.01181229773462783
9.7850005e6	0.005913978494623656	0.005161290322580645	0.0071397849462365584
9.7950005e6	0.013725490196078433	0.012990196078431373	0.010882352941176471
9.8050005e6	0.009927645970048797	0.009759380784115767	0.011240114420326434
9.8150005e6	0.008942161339421613	0.00228310502283105	0.0121765601217656
9.8250005e6	0.011707988980716256	0.006887052341597796	0.010881542699724519
9.8350005e6	0.010083752093802344	0.0037855946398659968	0.011403685092127303
9.8450005e6	0.014962546816479405	0.008988764044943821	0.014426966292134831
9.8550005e6	0.011377127028096559	0.006100778261443081	0.01196412082838676
9.8650005e6	0.004812431147445934	0.0033049225952339538	0.004858816025975531
9.8750005e6	0.0045887627854840985	0.004133389379291018	0.005016113212834525
9.8850005e6	0.00962489783627995	0.008280638361939175	0.009575429087624208
9.8950005e6	0.007523912434465922	0.007403850002001041	0.005923080001600833
9.9050005e6	0.009395424836601307	0.0087333784088348	0.008169934640522876
9.9150005e6	0.010157917200170717	0.010115236875800257	0.007631241997439181
9.9250005e6	0.006067500948047023	0.005715369196597865	0.005514924968849883
9.9350005e6	0.013530226575640644	0.013406549915899872	0.012624913426338182
9.9450005e6	0.01004977546935021	0.01046907969485473	0.008624141102634854
9.9550005e6	0.008792196123732512	0.007444487228853806	0.008599666281606983
9.9650005e6	0.011574074074074072	0.010843079922027288	0.008073424301494476
9.9750005e6	0.006694784762669881	0.009104907277231037	0.0037223003280444527
9.9850005e6	0.00917136993329913	0.009192748417992133	0.00930391653839576
9.9950005e6	0.010794346978557504	0.009307992202729045	0.009961013645224172
1.00050005e7	0.007959579180509416	0.0065337763012181605	0.006589147286821705
1.00150005e7	0.01127846132088813	0.005727619855748833	0.0074388346768491
1.00250005e7	0.013437879507893767	0.008659380115106396	0.012038650403928403
1.00350005e7	0.006412866449511403	0.006005700325732899	0.005252442996742672
1.00450005e7	0.005610483364720652	0.0034264490479179745	0.007229545930110904
1.00550005e7	0.012814027988534815	0.007952565615691564	0.008711290957117968
1.00650005e7	0.009118846573611348	0.007208914929059681	0.008179677178470905
1.00750005e7	0.00623466301432403	0.005449980026251212	0.00625463676311134
1.00850005e7	0.013264286363223401	0.009948214772417552	0.013791223766693922
1.00950005e7	0.01372321625800751	0.011762756792577869	0.013386348575215371
1.01050005e7	0.013512787448957661	0.011874059746400172	0.011369009241349667
1.01150005e7	0.011361351297003821	0.012802466653260942	0.009973858837723707
1.01250005e7	0.006194997684113014	0.005287941948432916	0.005604446503010654
1.01350005e7	0.00517353377876763	0.0053591314031180394	0.003479955456570156
1.01450005e7	0.01029395265342758	0.007320767418377651	0.009727364523729383
1.01550005e7	0.009328358208955225	0.0065387348969438526	0.009936034115138593
1.01650005e7	0.007701717595366488	0.004518673856600758	0.00944677451567805
1.01750005e7	0.012513463853513271	0.013368814547297722	0.010188177152632578
1.01850005e7	0.01727800227955652	0.007486270852761371	0.00699409387628225
1.01950005e7	0.012312499999999997	0.0024791666666666664	0.004791666666666667
1.02050005e7	0.010896304615220067	0.003476121717738916	0.004909353441360499
1.02150005e7	0.02131425053862727	0.00410382681850826	0.0091925720734585
1.02250005e7	0.012987835783071463	0.005448555499239736	0.005642845075181618
1.02350005e7	0.017903645833333332	0.005729166666666667	0.007708333333333332
1.02450005e7	0.010462555066079298	0.0018355359765051392	0.008835046500244739
1.02550005e7	0.009393632579592755	0.005343683203959951	0.011317358533018336
1.02650005e7	0.00815145937417828	0.0028048032255237093	0.011254272942413882
1.02750005e7	0.0132688281559441	0.009902110564137383	0.009585243026084989
1.02850005e7	0.014990027424582398	0.006793817003241088	0.015681874844178507
1.02950005e7	0.009381898454746138	0.00671449595290655	0.010816777041942607
1.03050005e7	0.007130434782608697	0.004173913043478261	0.008324637681159422
1.03150005e7	0.0037878787878787893	0.005471380471380472	0.0016835016835016834
1.03250005e7	0.012315031152647975	0.009929906542056074	0.005996884735202491
1.03350005e7	0.016235446313065977	0.0031910306166451057	0.013557567917205693
1.03450005e7	0.014721647905658929	0.009112489470863004	0.011731372999463972
1.03550005e7	0.013073051820397892	0.009436187780136825	0.00857120390029095
1.03650005e7	0.01481818970754144	0.012757094506638896	0.013867916341230581
1.03750005e7	0.01014908256880734	0.010512232415902142	0.00944954128440367
1.03850005e7	0.012423362374959666	0.011616650532429816	0.00856727976766699
1.03950005e7	0.008994519895163212	0.00932213485823207	0.007934238741958541
1.04050005e7	0.01489995742869306	0.009897828863346106	0.006896551724137931
1.04150005e7	0.00990488006617039	0.008891645988420183	0.009379652605459057
1.04250005e7	0.008928571428571428	0.0066636717580113814	0.009089547768793052
1.04350005e7	0.019646289888504417	0.0057670126874279125	0.0116878123798539
1.04450005e7	0.008120649651972156	0.007733952049497293	0.007153905645784997
1.04550005e7	0.0096766438273831	0.00925592018271427	0.008342348840004808
1.04650005e7	0.012682079945799458	0.013126693766937668	0.009502032520325204
1.04750005e7	0.014217788551184043	0.012710547579091305	0.011461246814593823
1.04850005e7	0.011837881219903694	0.012083110397717138	0.0076868200463706075
1.04950005e7	0.013176947581812917	0.009074234964764939	0.011642050390964382
1.05050005e7	0.010237014624306607	0.010035300050428644	0.009884014120020173
1.05150005e7	0.010901980643709204	0.009931352689624128	0.010443394103083503
1.05250005e7	0.009026402640264029	0.006006600660066006	0.00829042904290429
1.05350005e7	0.016248309668695064	0.008536173089925624	0.009381338742393507
1.05450005e7	0.010597490410246409	0.008939600806189454	0.009960340680059817
1.05550005e7	0.008457402812241522	0.007816377171215881	0.00749379652605459
1.05650005e7	0.006255672241669909	0.007260469337482172	0.0037339556592765467
1.05750005e7	0.0023861467139350977	0.0024088719207344786	0.002072538860103627
1.05850005e7	0.004127526330771421	0.003558212354113294	0.0017648733276401933
1.05950005e7	0.006706966033390903	0.006620610247553252	0.0034312032239493377
1.06050005e7	0.0028670590010562848	0.003847894975101856	0.0014787988531763997
1.06150005e7	0.002547307132459971	0.0029112081513828236	0.001892285298398835
1.06250005e7	0.004996668887408393	0.0044414834554741284	0.0030646235842771486
1.06350005e7	0.010397860247408894	0.010498161150117017	0.009120695419592111
1.06450005e7	0.009036144578313253	0.006552525893045869	0.005622489959839358
1.06550005e7	0.008672699849170438	0.007541478129713424	0.004223227752639517
1.06650005e7	0.0023786869647954333	0.002537266095781795	0.0009514747859181732
1.06750005e7	0.010082084225553177	0.007922912205567453	0.010735189150606709
1.06850005e7	0.010868582791033985	0.00777295733911786	0.007574114244396241
1.06950005e7	0.00555996822875298	0.0034418850939899395	0.004395022504633306
1.07050005e7	0.012463768115942029	0.008309178743961353	0.008618357487922704
1.07150005e7	0.012370801033591729	0.011563307493540051	0.006744186046511628
1.07250005e7	0.008950815004626666	0.008185635988326572	0.009352978859705317
1.07350005e7	0.011501353100364748	0.011413107424402867	0.011777856218378631
1.07450005e7	0.008761682242990653	0.009178905206942591	0.00888963061860258
1.07550005e7	0.008065977886532535	0.008519122711618634	0.0068273820312972034
1.07650005e7	0.010913735051666089	0.010275165447579242	0.009775920120747707
1.07750005e7	0.008320126782884312	0.004754358161648178	0.009212889593238245
1.07850005e7	0.014451551764984602	0.013306483455737187	0.015509752823185655
1.07950005e7	0.014060065165037541	0.009137271568210795	0.011290551069556598
1.08050005e7	0.01046812514702423	0.007410021171489062	0.007010115266996002
1.08150005e7	0.01019160211985324	0.012026090501426825	0.008832721837206143
1.08250005e7	0.012146671877035298	0.009248404324605967	0.009925752246971472
1.08350005e7	0.013558834802606364	0.014277500958221542	0.01589370129040501
1.08450005e7	0.014822617084936193	0.012059595774561884	0.013604445258594368
1.08550005e7	0.010551378446115289	0.009824561403508772	0.011829573934837091
1.08650005e7	0.009481616429281218	0.008391299547311472	0.008280887711162636
1.08750005e7	0.01217907687931157	0.013192518313064505	0.00945878671502738
1.08850005e7	0.010421104956682288	0.010829427638119586	0.007513137338446244
1.08950005e7	0.010311192115566355	0.010766842176319699	0.008248953692453084
1.09050005e7	0.007101865136298419	0.0071736011477761845	0.005279770444763272
1.09150005e7	0.006134133042529989	0.006997455470737914	0.006043256997455471
1.09250005e7	0.011876890059506389	0.011315969173739148	0.009891717881182325
1.09350005e7	0.01032949790794979	0.008978382147838216	0.007670850767085077
1.09450005e7	0.008339154732797763	0.008499243218069623	0.004855047153335662
1.09550005e7	0.0035593459261347615	0.00422892585283338	0.0027535006108448455
1.09650005e7	0.008171853591700922	0.010047628368239055	0.007490050238141841
1.09750005e7	0.00962536943845355	0.009745187315280773	0.008467129962457066
1.09850005e7	0.00908816425120773	0.00960144927536232	0.008115942028985506
1.09950005e7	0.011118598382749326	0.01096136567834681	0.008445642407906557
1.10050005e7	0.007583071848097191	0.0067583876418054545	0.005358435916002896
1.10150005e7	0.01881405563689605	0.013469985358711564	0.01427037579306979
1.10250005e7	0.008083275180274485	0.010002326122354036	0.004652244708071644
1.10350005e7	0.010869565217391306	0.016908212560386472	0.004830917874396135
1.10450005e7	0.0028517110266159692	0.004435994930291508	0.0022813688212927757
1.10550005e7	0.01733861291096712	0.008879289656827454	0.012335013198944084
1.10650005e7	0.01217596229379419	0.016976520904250676	0.007768176660556865
1.10750005e7	0.01279180238870793	0.015234799131378938	0.00947339847991314
1.10850005e7	0.012699771689497716	0.007848173515981735	0.011172945205479453
1.10950005e7	0.013739610203496703	0.014474061335626254	0.013327601031814271
1.11050005e7	0.014919793365959763	0.011555193039695487	0.007721587819467102
1.11150005e7	0.009521402089652848	0.007639591057184587	0.00926862150320189
1.11250005e7	0.014346384918168633	0.011877632760168497	0.009681651819625717
1.11350005e7	0.017361111111111112	0.016680625348967058	0.013218872138470127
1.11450005e7	0.012059460523725142	0.013290017720023627	0.011498326442213032
1.11550005e7	0.012244897959183673	0.009243697478991597	0.011668667466986797
1.11650005e7	0.0181876303923548	0.007402920788747561	0.016690221414630866
1.11750005e7	0.010192722465734364	0.006679190148194532	0.010895428929242331
1.11850005e7	0.012674007895283607	0.011704411662857538	0.01195373640833853
1.11950005e7	0.011469991491589763	0.013351659139996074	0.009738857255055963
1.12050005e7	0.01366727700758566	0.013253117098264886	0.011735983956752988
1.12150005e7	0.009683619160260198	0.011186674551547407	0.008180563768972993
1.12250005e7	0.006360973823906279	0.008603331502837269	0.004393190554640308
1.12350005e7	0.00911743253099927	0.008023340627279359	0.005397520058351568
1.12450005e7	0.010257195345988979	0.011226780975709326	0.00891338368374498
1.12550005e7	0.011143715503388524	0.00901278557954307	0.009683504506392791
1.12650005e7	0.005125885722900648	0.0032413689130107036	0.002924770088949193
1.12750005e7	0.006508721687060661	0.006638896120801875	0.0035581011889264944
1.12850005e7	0.014776594170735317	0.010430537061695519	0.007737831040094689
1.12950005e7	0.007534659433393612	0.008438818565400843	0.004058669881454691
1.13050005e7	0.01014565665277179	0.008360883522591156	0.004820085285803267
1.13150005e7	0.011889097744360902	0.008834586466165414	0.011152882205513786
1.13250005e7	0.010397965290245366	0.008116397366846198	0.009395571514063433
1.13350005e7	0.007967032967032966	0.007142857142857143	0.006446886446886446
1.13450005e7	0.011584668192219684	0.013253241800152554	0.0108695652173913
1.13550005e7	0.009492223238792315	0.010826471485208905	0.00811222933821287
1.13650005e7	0.0068376068376068385	0.006160968660968661	0.006438746438746439
1.13750005e7	0.007826645639857485	0.00560714911512178	0.008060276852987559
1.13850005e7	0.01225637934498694	0.012624740472841739	0.008760297367892304
1.13950005e7	0.012420864299477015	0.013831544178364989	0.010322047894302229
1.14050005e7	0.008032128514056224	0.010145846544071023	0.006890720777848234
1.14150005e7	0.007881428878846568	0.009952657628577577	0.005982354207015277
1.14250005e7	0.010716520650813516	0.01032540675844806	0.0075302461410095955
1.14350005e7	0.013842942659105227	0.01260239445494644	0.01348456206679269
1.14450005e7	0.011801690373118944	0.008039579468150896	0.01109049680478252
1.14550005e7	0.013953308596165738	0.008271490414347557	0.008750773036487322
1.14650005e7	0.011330621731551424	0.008812705791206661	0.009103234553554137
1.14750005e7	0.01033042440516148	0.011113597374505855	0.01162079510703364
1.14850005e7	0.01600299721687005	0.011667737101263112	0.018068935988011132
1.14950005e7	0.010515930310905766	0.01140629511983829	0.008489748772740398
1.15050005e7	0.006982726938625506	0.0030013475437951735	0.009628812936420433
1.15150005e7	0.01216322260005231	0.011988839480338303	0.012241695003923619
1.15250005e7	0.009665197556638057	0.007422871723498029	0.009278589654372536
1.15350005e7	0.006070050460077176	0.004244582962303354	0.00566340160284951
1.15450005e7	0.008920076117982874	0.00717570567713289	0.0074690770694576586
1.15550005e7	0.014451045921524942	0.015657878450303257	0.010669637331352889
1.15650005e7	0.005069168087928747	0.0042637862421830595	0.00602615122228539
1.15750005e7	0.013281079904202048	0.012047318383046665	0.012555337832934176
1.15850005e7	0.01422764227642276	0.012286471179318534	0.012971590390061205
1.15950005e7	0.008386981402002862	0.009835479256080115	0.005507868383404865
1.16050005e7	0.009438724005653138	0.010801534423581666	0.007806716468133791
1.16150005e7	0.012979895198374508	0.00965137418457919	0.008437600256657043
1.16250005e7	0.014129099328985916	0.00888384840752292	0.011813628201493242
1.16350005e7	0.012987439994739265	0.012296968501348064	0.01046886302360755
1.16450005e7	0.009458844929513413	0.0066393815370623015	0.010277398817644383
1.16550005e7	0.008366312573769354	0.005623828369089773	0.003277095049642436
1.16650005e7	0.014859892442683272	0.0058496084536277014	0.00956694027738466
1.16750005e7	NaN	NaN	NaN
1.16850005e7	NaN	NaN	NaN
1.16950005e7	0.014130896727581811	0.007153987816971242	0.004377390565235869
1.17050005e7	0.013897161008536829	0.00843756204089736	0.008258884256501887
1.17150005e7	0.014516721793458287	0.010351586426558862	0.010559843194903835
1.17250005e7	0.008653122648607974	0.009154752947078003	0.00747429144720341
1.17350005e7	0.006782945736434109	0.006901944784441724	0.006147150822793417
1.17450005e7	0.00614587566030069	0.0050115129351212245	0.006230529595015577
1.17550005e7	0.008669054013727244	0.008564607579826918	0.00820053715308863
1.17650005e7	0.013109895120839035	0.009746922024623801	0.011103511171910626
1.17750005e7	0.007606084867894315	0.006752068321323725	0.0053696290365625845
1.17850005e7	0.00662029881504379	0.00633693972179289	0.006635754765584751
1.17950005e7	NaN	NaN	NaN
1.18050005e7	0.007991164241164243	0.005284130284130284	0.007571032571032572
1.18150005e7	0.009069748775985232	0.004133558070471145	0.010016855285335904
1.18250005e7	0.011509201767634392	0.010907870448061754	0.010728869497119202
1.18350005e7	0.007322607260726072	0.007907040704070408	0.005445544554455445
1.18450005e7	0.015106910443136041	0.013273422167131496	0.013418035326929034
1.18550005e7	0.011998000333277787	0.011137032716769428	0.011542520690995945
1.18650005e7	0.008922709638913758	0.00916144434497165	0.007925992241122054
1.18750005e7	0.015188072259341746	0.017817371937639197	0.010789408562237068
1.18850005e7	0.009794090118999864	0.010663190266078352	0.009359540045460624
1.18950005e7	0.00659031377138717	0.006771442902524662	0.005874157052889708
1.19050005e7	0.009425521411822782	0.008947303467851412	0.008021720350487474
1.19150005e7	0.010439229843561973	0.00845367027677497	0.008303249097472924
1.19250005e7	0.011051619989017027	0.008099945085118066	0.010214168039538713
1.19350005e7	0.013362174766813943	0.009787677957781049	0.009413352970054
1.19450005e7	0.009830908375933938	0.007111023725258881	0.008795386027002227
1.19550005e7	0.014780794450766813	0.012789248360700155	0.011987210751639301
1.19650005e7	0.012639841770195934	0.009518511650905497	0.009506149947462761
1.19750005e7	0.008107553366174055	0.007047071702244116	0.0050903119868637116
1.19850005e7	0.011250000000000001	0.008809523809523809	0.008999999999999998
1.19950005e7	0.013072326214957375	0.013533702434308814	0.01272519553563582
1.20050005e7	0.011011733025581843	0.012117714945181766	0.010104507277040457
1.20150005e7	0.008077094474153296	0.008912655971479501	0.0072749554367201414
1.20250005e7	0.008652750284925919	0.007378081698758324	0.007030172155239637
1.20350005e7	0.010416666666666666	0.009555785123966943	0.010250229568411385
1.20450005e7	0.008792446292446292	0.005746130746130746	0.007022407022407021
1.20550005e7	0.013676650366748165	0.011409942950285247	0.010798696006519967
1.20650005e7	0.012364961603540286	0.01216972536769491	0.011505922165820642
1.20750005e7	0.009927293064876958	0.00723074464685203	0.005065516139341642
1.20850005e7	0.01074121496656708	0.010990183525394792	0.011722862427087779
1.20950005e7	0.014546877222933565	0.015187082088490539	0.009560392658984207
1.21050005e7	0.01520666979802724	0.012525442304681384	0.013402223266009082
1.21150005e7	0.006708407871198569	0.00409958258795468	0.007364341085271318
1.21250005e7	0.007221700328792862	0.006262721152340692	0.0062940347581023955
1.21350005e7	0.009019542341740438	0.00637492344524247	0.010155336562552195
1.21450005e7	0.004644937805070068	0.0035427491733585263	0.005238020259276755
1.21550005e7	0.011818495514147688	0.014073745440205067	0.006004140786749482
1.21650005e7	0.010026621279567077	0.010102993802915248	0.010054988216810685
1.21750005e7	0.00603981705676621	0.004842615012106537	0.004960990045735808
1.21850005e7	0.0058002359418010225	0.007373181281950452	0.004391139074583826
1.21950005e7	0.008735917510024825	0.009515625994526128	0.004124498758831393
1.22050005e7	0.0184026375992464	0.010597496972143723	0.0020051137128246537
1.22150005e7	0.008641226177633944	0.004157677094570298	0.00668824163969795
1.22250005e7	0.012680912844244817	0.007531418719658818	0.006224762941790301
1.22350005e7	0.01568291987453664	0.005679117954567057	0.001672844786617242
1.22450005e7	0.014027803988173873	0.002453293074164937	0.0043404415927533494
1.22550005e7	0.005394544086787821	0.003444589618719563	0.00239933483786673
1.22650005e7	0.017988552739165983	0.007018261106568546	0.007590624148269284
1.22750005e7	0.011680974935859484	0.007524176041049931	0.010509177027827117
1.22850005e7	0.013748490050225695	0.009949774302244262	0.011036938139741876
1.22950005e7	0.011121946688957001	0.012538311507383673	0.008600352930249836
1.23050005e7	0.012327269112237797	0.013619644099811116	0.011909732577791033
1.23150005e7	0.007505773672055428	0.005260456761611496	0.00800615858352579
1.23250005e7	0.0110968294772922	0.008397600685518423	0.011825192802056551
1.23350005e7	0.018871449925261585	0.015072247135027405	0.012306925759840557
1.23450005e7	0.016758970808815044	0.00853813314872505	0.011399561555324794
1.23550005e7	0.011316872427983538	0.0048901715568382235	0.004232804232804232
1.23650005e7	0.016890778458901853	0.00682222661657109	0.006261947135983126
1.23750005e7	0.01656899679084694	0.005720664155155574	0.0034044928142877074
1.23850005e7	0.017973079968329374	0.014726840855106888	0.005257323832145685
1.23950005e7	0.015151515151515152	0.0037123370456703785	0.001899335232668566
1.24050005e7	0.018242122719734657	0.009057277713994132	0.002245184334736574
1.24150005e7	0.00922169938882579	0.007031207745145762	0.008318459624641679
1.24250005e7	0.009098564733450496	0.008164909197422377	0.006517281780902167
1.24350005e7	0.012102777349966632	0.010087786847374094	0.011509831100159145
1.24450005e7	0.01255458515283843	0.0104848981077147	0.01104439592430859
1.24550005e7	0.011439186546734453	0.007169860513622735	0.01282753226437231
1.24650005e7	0.01276190476190476	0.006149659863945579	0.012212244897959183
1.24750005e7	0.017571928673011706	0.008259490208948693	0.009616015753199869
1.24850005e7	0.011972601162723764	0.006648247280262477	0.010326368502849247
1.24950005e7	0.014569009868574906	0.004957672700060802	0.012721575230344695
1.25050005e7	0.008853765098946286	0.005756874839372911	0.01083526085839116
1.25150005e7	0.009329405162738497	0.006640478862701085	0.006341189674523008
1.25250005e7	0.009599309712559996	0.006929838753168312	0.006503801973790649
1.25350005e7	0.00828294280675233	0.008912824389014867	0.0064121945074326015
1.25450005e7	0.010972976127940232	0.0033269129749606027	0.006828926632813868
1.25550005e7	0.01616639806607575	0.005271286596830513	0.007561106634434596
1.25650005e7	0.015038706739526413	0.0069672131147540985	0.006703096539162112
1.25750005e7	0.012508036705827343	0.005523408732246185	0.003647203226372084
1.25850005e7	0.014945762988336999	0.013334964521654025	0.0014680694886224613
1.25950005e7	0.014970059880239521	0.01122754491017964	0.00219560878243513
1.26050005e7	0.006416251039068995	0.008780133000831256	0.003200332502078138
1.26150005e7	0.013703959882413975	0.005187618882932734	0.008888120352758083
1.26250005e7	0.010123749341758819	0.007187993680884675	0.0039389152185360715
1.26350005e7	0.004911485319516407	0.005073402417962004	0.0016551525618883135
1.26450005e7	0.006853552126066288	0.008921013218727616	0.0038418962036856157
1.26550005e7	0.00935690653432589	0.008116211745244002	0.00610008271298594
1.26650005e7	0.008096797671033478	0.0060407569141193605	0.001353711790393013
1.26750005e7	0.01097894449001914	0.005824446267432321	0.009526934645884605
1.26850005e7	0.009928816887579772	0.005596465390279824	0.006794305351006381
1.26950005e7	0.013415892672858622	0.0042426327256048614	0.015181745212704965
1.27050005e7	0.019873271889400922	0.0056835637480798775	0.011459293394777264
1.27150005e7	0.013579523251270029	0.009490314296879363	0.012705856082174956
1.27250005e7	0.011738388450717218	0.006734006734006735	0.0095475300954753
1.27350005e7	0.013137122237257555	0.008852052322958954	0.012832656743346865
1.27450005e7	0.007524374735057227	0.008360416372285809	0.008007159342470916
1.27550005e7	0.009525686506372356	0.004729996058336618	0.0067183462532299735
1.27650005e7	0.009603720177921554	0.009940692815743361	0.009489149481062135
1.27750005e7	0.007205623901581721	0.005946104276508494	0.007205623901581722
1.27850005e7	0.009874173597782043	0.007890808274685433	0.008684154403924078
1.27950005e7	0.008318756073858118	0.007405247813411079	0.0076112730806608365
1.28050005e7	0.008338577721837636	0.0030417453324942307	0.006335221313194883
1.28150005e7	0.009023066485753052	0.004929895974672094	0.005517865219357757
1.28250005e7	0.011430477230004248	0.008853313928809654	0.009059486992905224
1.28350005e7	0.009623193113529315	0.008959991337772725	0.006431703751827186
1.28450005e7	0.009700868110030332	0.010616044346825644	0.009287731408848443
1.28550005e7	0.01073532744164967	0.009007477906186268	0.00731928393383186
1.28650005e7	0.0060975609756097554	0.0069686411149825775	0.0023228803716608595
1.28750005e7	NaN	NaN	NaN
1.28850005e7	0.016755240625922648	0.01712429878948922	0.00921169176262179
1.28950005e7	0.013414055080721745	0.010175010175010175	0.0030389363722697063
1.29050005e7	0.009893125361062972	0.011987290583477759	0.0070190641247833635
1.29150005e7	0.011445118587975733	0.00689464975179261	0.0029784886927744073
1.29250005e7	0.0194140446876425	0.007637938896488828	0.0009575923392612859
1.29350005e7	0.0177918107552749	0.01162732421189796	0.0017942164085601165
1.29450005e7	0.014351081530782022	0.008146145313366611	0.0031475318912922907
1.29550005e7	0.017176819461198232	0.00728789706473663	0.00736831523924407
1.29650005e7	0.015105560511448112	0.006184953910199228	0.006886708296164138
1.29750005e7	0.008358254735066331	0.004255808603634691	0.004631546660532167
1.29850005e7	0.01494676494676495	0.005651105651105651	0.010363090363090363
1.29950005e7	0.01088835693862624	0.004721058581022675	0.012048673449032514
1.30050005e7	0.014439805149617261	0.014236836000927858	0.007631639990721409
1.30150005e7	0.017889630078835653	0.008085708510208206	0.010501313927632908
1.30250005e7	0.01139458618197988	0.005336001334000334	0.010438552609638153
1.30350005e7	0.01324629714460223	0.01191021530004581	0.013559322033898306
1.30450005e7	0.00767977658831743	0.003995035295942906	0.010006981615080289
1.30550005e7	0.012147431197145231	0.010289876325951994	0.011184435645500318
1.30650005e7	0.007389890629618681	0.006330672972706671	0.008503300817814563
1.30750005e7	0.006449040851742413	0.0054640964307490275	0.006106655410158999
1.30850005e7	0.01003842459173871	0.009774255523535063	0.010076849183477425
1.30950005e7	0.009371261464841152	0.008839558686694138	0.010598608711063849
1.31050005e7	0.00937047448675356	0.008795468097793678	0.010793082886106142
1.31150005e7	0.011036228783340466	0.005206104692625874	0.012423334759663385
1.31250005e7	0.010848544879958491	0.008112824866751567	0.011027781708409979
1.31350005e7	0.010799531410162546	0.009713476838971054	0.010211353541270073
1.31450005e7	0.010620356442864307	0.00893386207210903	0.010419800355531245
1.31550005e7	0.012180046538685282	0.006083963544696529	0.01243940275353888
1.31650005e7	0.01039578514520689	0.008095605242868158	0.009190439475713186
1.31750005e7	0.013183161004431317	0.006326932545544066	0.013658296405711473
1.31850005e7	0.009849801666889512	0.010005794000980525	0.010616392565851047
1.31950005e7	0.0035148261758691205	0.0015337423312883436	0.005214723926380368
1.32050005e7	0.007362331905942454	0.0042070468033956875	0.009841484486514914
1.32150005e7	0.007942918686052776	0.004287312041754691	0.009021995774822916
1.32250005e7	0.0077123663042517445	0.004198709449306108	0.0076902678334659245
1.32350005e7	0.014388489208633093	0.0075368276807125725	0.016060294621445696
1.32450005e7	0.012532325442609904	0.009780518533253763	0.010012598634042835
1.32550005e7	0.01720104216515127	0.013691710533312066	0.00920933694900835
1.32650005e7	0.012756707282192093	0.012785309764887592	0.006830272867684916
1.32750005e7	0.012716615698267077	0.012308868501529053	0.010652395514780836
1.32850005e7	0.007053556343977023	0.001858422030748437	0.0058793715154586935
1.32950005e7	0.013472345459923101	0.011416740609287192	0.009157054125998225
1.33050005e7	0.01196418085731063	0.011719514582110001	0.01144059502838129
1.33150005e7	0.014313797763853053	0.0162489249293525	0.007642216488512103
1.33250005e7	0.009439050701186622	0.007987876919915756	0.009338881183541377
1.33350005e7	0.011977573904179408	0.007761097210638494	0.015031044388842552
1.33450005e7	0.012847527070529705	0.010857477319285923	0.011530582382206615
1.33550005e7	0.01214911439350342	0.005978643135750368	0.014438263316068798
1.33650005e7	0.012136222910216718	0.009473684210526316	0.012846233230134159
1.33750005e7	0.0068900986730180335	0.005500737212203697	0.008302143586253826
1.33850005e7	0.007793666447512604	0.006711593250054788	0.01057418365110673
1.33950005e7	0.00835443666517702	0.007398579869904166	0.008500918615621434
1.34050005e7	0.00435752391464312	0.00356420161883738	0.003798749080206034
1.34150005e7	0.004097586320910681	0.004274715412592697	0.002503424495772519
1.34250005e7	0.008830445228236975	0.007539743393140111	0.005285487910852118
1.34350005e7	0.01434963740163555	0.003908861801162373	0.006048449313377567
1.34450005e7	0.014084356874786763	0.0019191402251791197	0.009109518935516892
1.34550005e7	0.01506375718390805	0.0036817528735632182	0.001831896551724138
1.34650005e7	0.011177425265692894	0.005340034553164755	0.005978744568347207
1.34750005e7	0.01315245478036176	0.006382428940568476	0.010604651162790697
1.34850005e7	0.009151090342679129	0.008900756564307966	0.009879839786381841
1.34950005e7	0.010608366772750332	0.004197223375305568	0.007232138738988054
1.35050005e7	0.007385938668661183	0.0037189395828139283	0.0062827225130890054
1.35150005e7	0.004524114383269314	0.0041399914639351255	0.0047801963294921024
1.35250005e7	0.013617111393477344	0.004616687844133842	0.00796272765777213
1.35350005e7	0.018938775510204082	0.004952380952380952	0.009012244897959185
1.35450005e7	0.020141915297798633	0.006481171080567661	0.00965471002346631
1.35550005e7	0.017890772128060263	0.004488386691776522	0.00832391713747646
1.35650005e7	0.015094339622641508	0.0076370170709793355	0.007493261455525605
1.35750005e7	0.011664800298618888	0.0028928704740574843	0.004927211646136619
1.35850005e7	0.016759597513298728	0.004518361853489713	0.007806191117092867
1.35950005e7	0.023496039391993146	0.003532434168272319	0.009847998287304646
1.36050005e7	0.005555555555555556	0.0	0.007777777777777777
1.36150005e7	0.00908597775969623	0.004339571467317602	0.004176837537293193
1.36250005e7	0.01764987027174655	0.004096681687832855	0.007455960671855796
1.36350005e7	0.021255926012279467	0.004313359757519235	0.008657806792570142
1.36450005e7	0.0260978277855915	0.007344897640256291	0.013470854821065793
1.36550005e7	0.01961154063737507	0.009240052800301718	0.009868627820730403
1.36650005e7	0.016721266721266722	0.0046410046410046415	0.006852306852306853
1.36750005e7	0.020489690721649485	0.005498281786941581	0.009026345933562429
1.36850005e7	0.0161178268723079	0.007919966652771988	0.006113658468806447
1.36950005e7	0.014464594127806566	0.002698618307426598	0.011715601611974668
1.37050005e7	0.00920988851187591	0.007998061076102762	0.004750363548230732
1.37150005e7	0.012338754907459342	0.009814918676388111	0.006188072536922789
1.37250005e7	0.014891733075746602	0.007123883120019319	0.00745391612331965
1.37350005e7	0.009907506225542512	0.005940946282461758	0.008295980078263964
1.37450005e7	0.007422626980601214	0.002776543758329631	0.0031689619428402187
1.37550005e7	0.01556161700937194	0.004009884832377488	0.006285261341912623
1.37650005e7	0.011562220596602453	0.002540030886775583	0.006071689831748353
1.37750005e7	0.015297560576293388	0.0026809102815979046	0.007473804846103471
1.37850005e7	0.01963522839303319	0.0059152152481104165	0.00819366852886406
1.37950005e7	0.020185989531128185	0.004482681813119501	0.008976500723911348
1.38050005e7	0.013659768046390722	0.0042491501699660076	0.007048590281943612
1.38150005e7	0.01831016986543128	0.0028954334877564526	0.010070593425987205
1.38250005e7	0.01939974102848686	0.003630225675175731	0.009322974472807994
1.38350005e7	0.0116266835016835	0.0022095959595959595	0.005443322109988777
1.38450005e7	0.008468281087505572	0.0028970435299361164	0.005496954390135195
1.38550005e7	0.011661693105073034	0.0033767865556777136	0.008617349876969792
1.38650005e7	0.008817380238160167	0.0026815744023270614	0.006326697572947915
1.38750005e7	0.011636031387724387	0.003547242824895195	0.006019563581640333
1.38850005e7	0.012794748124330117	0.003416398713826366	0.006564844587352625
1.38950005e7	0.015566215199398046	0.002382743917732631	0.008552796588913971
1.39050005e7	0.012292206390328153	0.002401770293609672	0.008905440414507774
1.39150005e7	0.014097744360902257	0.006401874250844503	0.007246376811594204
1.39250005e7	0.014917695473251029	0.0036174166998539756	0.006863135536970663
1.39350005e7	0.02918618920124943	0.005494199018295404	0.011825078090138332
1.39450005e7	0.011410849952516622	0.0041251187084520415	0.007359924026590694
1.39550005e7	0.01220496267903974	0.00040346984062941297	0.010503664851052386
1.39650005e7	0.007728200641586466	0.002405949256342957	0.0062117235345581796
1.39750005e7	0.009671810475983485	0.0006520321669202348	0.01127291168586539
1.39850005e7	0.008991699969259146	0.002356798852341428	0.00797212829183318
1.39950005e7	0.006023873072360617	0.004633748517200474	0.006524317912218269
1.40050005e7	0.00771850170261067	0.005221339387060159	0.009201664774877034
1.40150005e7	0.011250415144470274	0.005120115133399757	0.010849108823203809
1.40250005e7	0.004323451159255036	0.0017103762827822121	0.005283162295705055
1.40350005e7	0.0019384540828689123	0.002180760843227526	0.0018415313787254668
1.40450005e7	0.003406365816437759	0.003324613036843253	0.0035317200784826673
1.40550005e7	0.0025423728813559325	0.002259887005649717	0.0033050847457627127
1.40650005e7	0.0030001276650070217	0.0028724626579854466	0.002923528660794076
1.40750005e7	0.005853287723299125	0.004446978335233752	0.004834663625997719
1.40850005e7	0.0056608028867839435	0.004330175913396481	0.007343256653134867
1.40950005e7	0.004766683391871551	0.0018397725372135808	0.007526342197691923
1.41050005e7	0.005688146380270486	0.0028639618138424825	0.007128082736674621
1.41150005e7	0.0011318024829646224	0.0009101092131055728	0.0007747596378232056
1.41250005e7	0.005429108373355608	0.005463910350107886	0.0055126331175610775
1.41350005e7	0.007248463901689708	0.007200460829493087	0.006950844854070661
