# Supplementary material for: Admixture of evolutionary rates across a butterfly hybrid zone
Source: eLife. 2022 Jun 15;11:e78135. doi: 10.7554/eLife.78135 (PMC9246367; doi:10.7554/eLife.78135)
Supplement: Figure 2—source data 2. [file elife-78135-fig2-data2.zip › Dxy_Pi_10kbWindows_10kbIncrements/Chromosome16.csv]

Position	Dxy	Pi_XY	Pi_KM
5000.5	NaN	NaN	NaN
15000.5	NaN	NaN	NaN
25000.5	NaN	NaN	NaN
35000.5	NaN	NaN	NaN
45000.5	NaN	NaN	NaN
55000.5	NaN	NaN	NaN
65000.5	NaN	NaN	NaN
75000.5	NaN	NaN	NaN
85000.5	NaN	NaN	NaN
95000.5	NaN	NaN	NaN
105000.5	NaN	NaN	NaN
115000.5	NaN	NaN	NaN
125000.5	NaN	NaN	NaN
135000.5	NaN	NaN	NaN
145000.5	NaN	NaN	NaN
155000.5	NaN	NaN	NaN
165000.5	NaN	NaN	NaN
175000.5	NaN	NaN	NaN
185000.5	NaN	NaN	NaN
195000.5	NaN	NaN	NaN
205000.5	NaN	NaN	NaN
215000.5	NaN	NaN	NaN
225000.5	NaN	NaN	NaN
235000.5	NaN	NaN	NaN
245000.5	NaN	NaN	NaN
255000.5	NaN	NaN	NaN
265000.5	NaN	NaN	NaN
275000.5	NaN	NaN	NaN
285000.5	NaN	NaN	NaN
295000.5	NaN	NaN	NaN
305000.5	NaN	NaN	NaN
315000.5	0.00505443234836703	0.004406428201140487	0.0048729911871435985
325000.5	NaN	NaN	NaN
335000.5	0.01167076167076167	0.010647010647010647	0.010360360360360359
345000.5	0.005587159691182446	0.005869339473565397	0.005535238611223983
355000.5	0.008810448685469796	0.005629679671226707	0.006654281371389968
365000.5	0.01262745098039216	0.006156862745098039	0.012109803921568626
375000.5	0.008735440931780364	0.007383527454242928	0.00809761508596783
385000.5	0.008548734518039848	0.006821037515706336	0.009657153114342128
395000.5	0.009641084383352422	0.004915998472699503	0.0096983581519664
405000.5	0.013229728891370432	0.004528816924126807	0.011688069979527264
415000.5	0.010990813648293962	0.0054133858267716535	0.008628608923884513
425000.5	0.013338615953512946	0.0061410459587955615	0.01088219756999472
435000.5	0.012881918357124968	0.007200100175306787	0.012772351615326822
445000.5	0.015183368371875734	0.006306937631394535	0.01513665031534688
455000.5	0.014126149802890934	0.008103372755146736	0.01498028909329829
465000.5	0.01614627887082977	0.013330481893356144	0.013886512688907896
475000.5	0.01552852785836495	0.009372907833072975	0.00791489994792829
485000.5	0.017689684569479964	0.007246376811594203	0.0016563146997929609
495000.5	0.018068769821398767	0.01727591387080621	0.0019362376898681352
505000.5	0.016581719334012913	0.013727488956846752	0.0042677539925246345
515000.5	0.021826948136565022	0.0006515506906437321	0.004665102945009121
525000.5	0.017620300339800506	0.00443932916803683	0.0028280170996382767
535000.5	0.0200909780136467	0.0025271670457417236	0.0018701036138488753
545000.5	0.02659043955261096	0.005093680985965663	0.00215145686400228
555000.5	0.023581983895230512	0.00668082470577825	0.002884700468985045
565000.5	0.01767267267267267	0.0047147147147147146	0.002714714714714715
575000.5	0.022284577468970845	0.0074529366351921145	0.0049646653601757825
585000.5	0.025977121067683507	0.005243088655862726	0.003813155386081984
595000.5	0.018047480620155033	0.0037144702842377263	0.0014427217915590007
605000.5	0.017218632202477113	0.007915993537964459	0.0027463651050080775
615000.5	0.01412141009936028	0.011467265550564857	0.008779093507554105
625000.5	0.013248906520191233	0.011443393347574	0.004801139253382158
635000.5	0.01169278252611586	0.008309591642924977	0.0021367521367521365
645000.5	0.01641221374045802	0.01513994910941476	0.004351145038167939
655000.5	0.01579102715466352	0.012003148366784733	0.006336088154269973
665000.5	0.017597347026101842	0.0028348309798887465	0.007188703465982029
675000.5	0.016742239274502965	0.007034065806301593	0.013533310080223229
685000.5	0.006892434603277976	0.0054271138608488	0.004645609464886572
695000.5	0.011681383370125094	0.005948000981113564	0.007603630120186412
705000.5	0.011361528473381559	0.011639769987015396	0.00962715637173066
715000.5	0.013520971302428257	0.009795805739514349	0.011147902869757174
725000.5	0.015565235869103277	0.014520470321575293	0.009788921943618075
735000.5	0.01657367902855268	0.009517558254020349	0.010283338803194398
745000.5	0.01630747126436782	0.012471264367816093	0.007873563218390806
755000.5	0.018534713112762956	0.007360443084098528	0.006928047417771948
765000.5	0.018273047255298436	0.005916273496592526	0.003280161761401932
775000.5	0.017335766423357667	0.004866180048661801	0.007973048848961259
785000.5	0.016737138830162087	0.018410852713178293	0.018005637773079633
795000.5	0.016223850969613682	0.024049473202015576	0.010612307222476716
805000.5	0.009863701578192252	0.010600988362824804	0.010361868324565596
815000.5	0.009533236090852262	0.004827394596096409	0.009793707022296313
825000.5	0.008125000000000002	0.005312499999999999	0.0071111111111111115
835000.5	0.008303820562352437	0.0051513200257566	0.006396222365314446
845000.5	0.01138081639509491	0.010022957612408309	0.011758777087182936
855000.5	0.010651837096060199	0.012339530765825585	0.009893758300132801
865000.5	0.012121212121212118	0.011067193675889328	0.013017127799736494
875000.5	0.014066601049868762	0.0045931758530183735	0.009366797900262467
885000.5	0.02388127853881279	0.0028310502283105023	0.0037625570776255706
895000.5	0.024256254225828264	0.00450755014649538	0.0018480955600631056
905000.5	0.011878069613495622	0.008114456544949819	0.006726457399103139
915000.5	0.009421702404158544	0.008771929824561403	0.008057179987004549
925000.5	0.01335024767427812	0.016431074060649992	0.009206234142805364
935000.5	0.012412216233872285	0.01175894169524743	0.011889596602972397
945000.5	0.008181126331811263	0.0106544901065449	0.00563165905631659
955000.5	0.00959232613908873	0.012589928057553957	0.007194244604316547
965000.5	NaN	NaN	NaN
975000.5	0.0	0.0	0.0
985000.5	NaN	NaN	NaN
995000.5	NaN	NaN	NaN
1.0050005e6	0.011494252873563218	0.013309134906231096	0.010647307924984879
1.0150005e6	0.0020576131687242796	0.0	0.004115226337448559
1.0250005e6	0.008144269924374637	0.009162303664921467	0.008726003490401396
1.0350005e6	0.01	0.009230769230769232	0.010119658119658119
1.0450005e6	0.010073260073260072	0.010727367870225013	0.007116692830978544
1.0550005e6	0.02272727272727273	0.04545454545454545	0.0
1.0650005e6	0.0049019607843137246	0.004036908881199539	0.007151095732410611
1.0750005e6	0.010556621880998082	0.009277031349968011	0.013819577735124763
1.0850005e6	0.008202323991797674	0.009683299156983368	0.007199817726133515
1.0950005e6	NaN	NaN	NaN
1.1050005e6	0.009914367937109569	0.009405488874850846	0.008858005194075947
1.1150005e6	0.016035963499731614	0.018921095008051527	0.01411701556629093
1.1250005e6	0.01433187408797165	0.015269960391911612	0.0028767979987492183
1.1350005e6	0.006920035149384888	0.009226713532513182	0.0035735207967193907
1.1450005e6	0.006680919294494922	0.006814537680384821	0.006146445750935328
1.1550005e6	0.005477150537634408	0.009711021505376343	0.0013306451612903226
1.1650005e6	0.008550410033767488	0.010902074288470814	0.004544138929088278
1.1750005e6	0.01277809742999616	0.01261028001534331	0.008995013425393172
1.1850005e6	0.013178599527930763	0.013440860215053765	0.01028061893522161
1.1950005e6	0.016575147447630667	0.013829570876550741	0.009477323571283303
1.2050005e6	0.015384615384615385	0.013803418803418807	0.006598290598290599
1.2150005e6	0.011879856545128513	0.009314604502889023	0.006276150627615063
1.2250005e6	0.008283433133732537	0.006986027944111777	0.006147704590818362
1.2350005e6	0.010024275908253806	0.0010045203415369162	0.011166917796752052
1.2450005e6	0.007133303611234955	0.0008173577054540051	0.007579135086937138
1.2550005e6	0.007382996116901696	0.0007664009809932557	0.006744328632740651
1.2650005e6	0.0012139851084493364	0.0001618646811265782	0.0009172331930506097
1.2750005e6	0.000533699298566636	0.0004574565416285453	0.000609942055504727
1.2850005e6	0.0021058110921824726	0.0005678591709256105	0.0021389362104864665
1.2950005e6	0.007323070344237758	0.0036348086380158223	0.007654479367115673
1.3050005e6	0.010359620299379335	0.007210660825118657	0.011317999269806499
1.3150005e6	0.009155761541257726	0.009087604507451837	0.0075427117411850245
1.3250005e6	0.00891426282051282	0.010096153846153845	0.008637820512820511
1.3350005e6	0.014652677279305353	0.013145200192957068	0.012035697057404728
1.3450005e6	0.0096588058203713	0.011038635223281487	0.009968222110720857
1.3550005e6	0.011572327044025157	0.0011320754716981133	0.011522012578616353
1.3650005e6	0.009969871268145714	0.0067652697890988765	0.01073678444261846
1.3750005e6	0.01001885902876002	0.007732201791607732	0.00841112682696841
1.3850005e6	0.008379888268156424	0.007836747361887025	0.007945375543140905
1.3950005e6	0.008183306055646482	0.007001272958719767	0.01027459538097836
1.4050005e6	0.019275028768699652	0.01933256616800921	0.018350594553126202
1.4150005e6	0.013100137174211246	0.014197530864197533	0.011550068587105626
1.4250005e6	0.0077324973876697995	0.008045977011494254	0.007983281086729362
1.4350005e6	0.011583800186741364	0.012196545284780579	0.0032212885154061623
1.4450005e6	0.01914546640574038	0.01715590345727332	0.014637964774951077
1.4550005e6	0.011122928299211202	0.008065230878312506	0.01086590445803421
1.4650005e6	0.011383731211317418	0.007515473032714413	0.012879457707043913
1.4750005e6	NaN	NaN	NaN
1.4850005e6	0.01437121810049987	0.010161799526440411	0.014180478821362799
1.4950005e6	0.010310864881502	0.006386580486303477	0.010095413973530316
1.5050005e6	0.006413772090188909	0.006032906764168191	0.005911029859841559
1.5150005e6	0.008966244725738396	0.007615519193166616	0.008953380673047236
1.5250005e6	0.008906702293475842	0.007051139315668374	0.011370889928004157
1.5350005e6	0.007078751106054861	0.0049930476551636955	0.00820376690683858
1.5450005e6	0.007007732670533002	0.0012772714719690693	0.007180336923501796
1.5550005e6	0.011553239644191802	0.00952681720090531	0.010116321911679561
1.5650005e6	0.009108169129720853	0.011648193760262724	0.007040229885057471
1.5750005e6	0.009828136256046104	0.009879592466810744	0.009519398991458268
1.5850005e6	0.010243093125586094	0.009305345163384549	0.00940633340546779
1.5950005e6	0.00952842377260982	0.009496124031007752	0.009780361757105943
1.6050005e6	0.0133119335347432	0.01491691842900302	0.01054884189325277
1.6150005e6	0.009112370160528802	0.01082782499213094	0.006118980169971671
1.6250005e6	0.007262114836432743	0.007601465997013709	0.006515542283154608
1.6350005e6	0.00683142455294354	0.0054249547920434	0.006751054852320675
1.6450005e6	0.008757279890373414	0.00907845152449469	0.005601233299075026
1.6550005e6	0.0075500828438017755	0.007041723151076969	0.00689862931164332
1.6650005e6	0.007307113690092412	0.007987678200444158	0.006203882799627481
1.6750005e6	0.006757990867579908	0.007245053272450532	0.006575342465753425
1.6850005e6	0.006490715268225584	0.0070495185694635495	0.0071756075194864734
1.6950005e6	0.007720306513409961	0.008045977011494254	0.008275862068965517
1.7050005e6	0.008342450765864337	0.00847921225382932	0.009275468028203258
1.7150005e6	0.009659540775930325	0.010160992346265506	0.00926893639482713
1.7250005e6	0.007989347536617843	0.009283917739310548	0.006391478029294275
1.7350005e6	0.010874365202031354	0.010267167145065136	0.009082210936925001
1.7450005e6	0.013413461538461539	0.012916666666666667	0.008653846153846154
1.7550005e6	0.01387201296071284	0.008809234507897935	0.011583637100040503
1.7650005e6	0.012952101661779077	0.010447214076246332	0.008308895405669599
1.7750005e6	0.01026119402985075	0.008802143130501339	0.006295445847684653
1.7850005e6	0.008658008658008658	0.007492507492507493	0.00916860916860917
1.7950005e6	0.008374550359712232	0.006220023980815348	0.008633093525179858
1.8050005e6	0.011309410192784882	0.010211872494750907	0.00848762486479608
1.8150005e6	0.007364740944520862	0.00842503438789546	0.007450710683172856
1.8250005e6	0.008584104938271605	0.00790895061728395	0.010133744855967079
1.8350005e6	0.00885562831306517	0.008387901465544122	0.009080137199875271
1.8450005e6	0.008394879369768585	0.005268340718857706	0.008124076809453472
1.8550005e6	0.007846114907618327	0.003416856492027335	0.009162237408251077
1.8650005e6	0.00834949364361129	0.003483444659915248	0.009092867916397329
1.8750005e6	0.009844825062216367	0.009918020787586005	0.009705753184014053
1.8850005e6	0.007430340557275542	0.005331957344341246	0.00893016855865153
1.8950005e6	0.00688912809472551	0.004269824183710082	0.0076067456045927516
1.9050005e6	0.010046342270771268	0.006487917907977492	0.0106454816285998
1.9150005e6	0.01019696705595259	0.005694032885945035	0.010388704898030331
1.9250005e6	0.014106451069563755	0.00833754421424962	0.011689405423614624
1.9350005e6	0.00989842454394693	0.00538971807628524	0.011318407960199004
1.9450005e6	0.009874566319722446	0.009830086291255227	0.008949381727604308
1.9550005e6	0.008244346733668343	0.007694723618090451	0.00812395309882747
1.9650005e6	0.008421843149876623	0.008904623967385472	0.009033365518721168
1.9750005e6	0.008663850426347493	0.009113666588437768	0.008652116091684267
1.9850005e6	0.006682785949358586	0.006044731009470079	0.006622338639263886
1.9950005e6	0.012617431255571555	0.012445998765686075	0.01217856408146472
2.0050005e6	0.013086770981507824	0.010858226647700331	0.010583214793741112
2.0150005e6	0.012795781893004116	0.012409979423868312	0.013194444444444446
2.0250005e6	0.00978407557354926	0.009494891073838442	0.007441681125891652
2.0350005e6	0.010780350361386743	0.011147862305524931	0.008893789048144063
2.0450005e6	0.013718929254302103	0.013894200127469726	0.012963671128107075
2.0550005e6	0.011456590444320505	0.013199479457148168	0.01134039784346533
2.0650005e6	0.012720664589823462	0.013045171339563863	0.012253374870197299
2.0750005e6	0.009595753368721927	0.010616578195181707	0.008738260514495713
2.0850005e6	0.010471976401179943	0.005162241887905605	0.011720747295968535
2.0950005e6	0.012141544851825227	0.007428708363287803	0.014170460899432859
2.1050005e6	0.01113846875366397	0.008969398522687301	0.009919099542736544
2.1150005e6	0.012255816847082242	0.007838745800671893	0.012566878188378748
2.1250005e6	0.011939991779695848	0.009247842170160296	0.008055898068228524
2.1350005e6	0.011072261072261074	0.00609239245602882	0.00646323373596101
2.1450005e6	0.011295743091859599	0.010206621857107292	0.010119492158327109
2.1550005e6	0.009882710686359687	0.008181291630466261	0.009904430929626415
2.1650005e6	0.006739827620765685	0.004760473040689517	0.005492082581679695
2.1750005e6	0.010880787864347548	0.008776109919783972	0.01210388372647129
2.1850005e6	0.012549019607843133	0.009607843137254901	0.014384313725490197
2.1950005e6	0.0069698989225813615	0.007053204487393092	0.0061757192047095415
2.2050005e6	0.012890625000000001	0.012760416666666668	0.011840277777777778
2.2150005e6	0.010844866763065482	0.008779177855814913	0.010521242167596229
2.2250005e6	0.009095471082674696	0.0102245640446619	0.007702923096223811
2.2350005e6	0.01078666376116801	0.01016924529672405	0.011549357158422313
2.2450005e6	0.011928860613071142	0.0030364372469635632	0.010198573356468092
2.2550005e6	0.008644346871569704	0.007897304549335285	0.009976826442249056
2.2650005e6	0.006813281586890901	0.007072013799051316	0.005847347994825356
2.2750005e6	0.009113300492610835	0.009917898193760261	0.009195402298850576
2.2850005e6	0.014653746159300407	0.01083274245647207	0.010336405893011899
2.2950005e6	0.009751121991024072	0.003631170950632395	0.011946144430844555
2.3050005e6	0.014793702497285564	0.0061074918566775245	0.013002171552660155
2.3150005e6	0.007750582750582751	0.007022144522144523	0.008368298368298367
2.3250005e6	0.00846980696719005	0.0060498621194214645	0.008329112499296529
2.3350005e6	0.008696660482374767	0.0041743970315398895	0.00992578849721707
2.3450005e6	0.010887064316187722	0.004185784432101747	0.012686146663446836
2.3550005e6	0.015254629629629632	0.011203703703703702	0.012648148148148148
2.3650005e6	0.010685630926331147	0.008315098468271335	0.01076586433260394
2.3750005e6	0.009732029694006881	0.009415172913271772	0.008509867825457179
2.3850005e6	0.008467636268343817	0.007075471698113207	0.0076912997903563944
2.3950005e6	0.009224632261281476	0.006939250394747777	0.009407462810604172
2.4050005e6	0.005522355024347055	0.003652058432934927	0.0055245683930942886
2.4150005e6	0.0030364765230888623	0.002056655025223128	0.0036476523088863014
2.4250005e6	0.012456866804692893	0.00955831608005521	0.010448585231193927
2.4350005e6	0.010591031204794378	0.00862781566439347	0.011179995866914651
2.4450005e6	0.01184567533584806	0.008669181391039641	0.014664813711865527
2.4550005e6	0.01209845640383813	0.00625782227784731	0.0085273258239466
2.4650005e6	0.011930048145001414	0.01047861795525347	0.010506938544321722
2.4750005e6	0.006110487591969073	0.0034605312383090164	0.006921062476618031
2.4850005e6	0.006002918546033431	0.0037587335279030687	0.00622623153798532
2.4950005e6	0.007315521628498728	0.006562207044328378	0.006173831525378332
2.5050005e6	0.005102541458149348	0.0058875478363261706	0.0031400255127072905
2.5150005e6	0.014122708567153017	0.015572390572390573	0.007351290684624018
2.5250005e6	0.007459677419354838	0.005577956989247312	0.00564516129032258
2.5350005e6	0.011858635669836795	0.0051074321944346605	0.012069977691675471
2.5450005e6	0.01110849426911603	0.010127178520960905	0.009200816454702465
2.5550005e6	0.011762880198634383	0.010366232153941649	0.01080074487895717
2.5650005e6	0.012794748124330119	0.009512325830653805	0.012111468381564848
2.5750005e6	0.015627336623298932	0.013010318528488113	0.014954389113204727
2.5850005e6	0.010632642211589579	0.007974481658692184	0.012440191387559809
2.5950005e6	0.01105730427764326	0.006779661016949152	0.01058918482647296
2.6050005e6	0.012535156628842985	0.011298613131607023	0.009775967413441956
2.6150005e6	0.01756311745334797	0.01835589706061715	0.015075009147457007
2.6250005e6	0.014107038976148926	0.011537715726197403	0.011324413418654257
2.6350005e6	0.008721722540201692	0.009175978922503861	0.00848550922140456
2.6450005e6	0.005856515373352855	0.006832601268911664	0.005173255246461689
2.6550005e6	0.014044943820224726	0.013108614232209737	0.01198501872659176
2.6650005e6	0.007532357309569279	0.00726713346064078	0.007320178230426479
2.6750005e6	0.016020534607895202	0.010798371393166932	0.01072756240042485
2.6850005e6	0.01014945349096587	0.01182244033013607	0.007465239051230576
2.6950005e6	0.00985263879369431	0.005883024902901531	0.011103495544893762
2.7050005e6	0.012981041312959822	0.009974533106960951	0.011474250141482739
2.7150005e6	0.010200442256937014	0.00670518581924531	0.008374349097653187
2.7250005e6	0.011414823914823914	0.010544635544635543	0.007985257985257984
2.7350005e6	0.014777285201604389	0.011716276124129196	0.012961790162550137
2.7450005e6	0.011694182389937108	0.01051493710691824	0.01079009433962264
2.7550005e6	0.011395428181508018	0.009348345274650291	0.009689525759126578
2.7650005e6	0.012419986624629788	0.01003152765835483	0.01299321677653578
2.7750005e6	0.010899690864513376	0.008687773158511885	0.011811107557829657
2.7850005e6	0.012606710343458408	0.013847528290649195	0.010164780623386936
2.7950005e6	0.010625807209111193	0.0036397792649994127	0.009533873429611366
2.8050005e6	0.008265704839194468	0.008415990381725276	0.007654543632902516
2.8150005e6	0.006717501815541032	0.007832762734723518	0.005581491856001661
2.8250005e6	0.013434463612928813	0.00946857029545905	0.014416022209002574
2.8350005e6	0.006693218276358004	0.00442526828188959	0.008076114614448501
2.8450005e6	0.005656315837684344	0.004167811669872676	0.007474580928826601
2.8550005e6	0.007005794623349483	0.006459580127291726	0.007656502327348722
2.8650005e6	0.005942128832242509	0.006143070386956022	0.006521988747272936
2.8750005e6	0.008417508417508416	0.00904882154882155	0.009006734006734006
2.8850005e6	0.013756139652197	0.0053431567768485325	0.015916633479357498
2.8950005e6	0.009026687598116171	0.003401360544217687	0.0108843537414966
2.9050005e6	0.008493589743589745	0.009935897435897437	0.007179487179487178
2.9150005e6	0.01293841853755297	0.01131548102064737	0.014949057794608244
2.9250005e6	0.010353535353535353	0.006818181818181818	0.010363636363636365
2.9350005e6	0.009079768270944743	0.00590463458110517	0.01091800356506239
2.9450005e6	0.010973133395813808	0.007653858169322087	0.010965323336457358
2.9550005e6	0.00897655105031754	0.007083536883243771	0.009623839765510504
2.9650005e6	0.007131410256410256	0.007211538461538461	0.007852564102564102
2.9750005e6	0.016333858819407954	0.014976353126642144	0.01093011035207567
2.9850005e6	0.010201715743102248	0.011476930210990029	0.008640544091506299
2.9950005e6	0.007681383940098115	0.008875548670281437	0.004815388587658147
3.0050005e6	0.012787586944890317	0.010700909577314073	0.011471375066880682
3.0150005e6	0.01154262650127978	0.009942902146091752	0.008289033274266588
3.0250005e6	0.01073111705515221	0.007260221627818112	0.010597376130429246
3.0350005e6	0.011987895716946	0.010754189944134079	0.010055865921787711
3.0450005e6	0.01913148471979349	0.019776834041135814	0.014289283037721711
3.0550005e6	0.02070507182644386	0.017296980357666376	0.01503957783641161
3.0650005e6	0.011596548004314996	0.009277238403451996	0.01186623516720604
3.0750005e6	0.016100017988846912	0.019427954668105773	0.01449901061341968
3.0850005e6	0.011904761904761906	0.0063168124392614195	0.011467444120505347
3.0950005e6	NaN	NaN	NaN
3.1050005e6	0.053571428571428555	0.03571428571428571	0.0
3.1150005e6	NaN	NaN	NaN
3.1250005e6	0.01452599388379205	0.01070336391437309	0.015902140672782877
3.1350005e6	0.005555555555555556	0.007407407407407408	0.003703703703703704
3.1450005e6	0.012944983818770224	0.012135922330097087	0.011974110032362456
3.1550005e6	0.009138576779026216	0.007265917602996254	0.009737827715355805
3.1650005e6	0.014015013924203895	0.013863663881825888	0.012471243491948177
3.1750005e6	0.010763576357635765	0.008625862586258625	0.01122112211221122
3.1850005e6	0.010186548846342661	0.009572901325478644	0.011291114383897889
3.1950005e6	0.005324074074074074	0.006250000000000001	0.005648148148148149
3.2050005e6	0.008430913348946136	0.00819672131147541	0.006432474629195941
3.2150005e6	0.012144191669414222	0.00879217496428179	0.01085833608088801
3.2250005e6	0.012831990450611758	0.014324082363473592	0.006067840445638119
3.2350005e6	0.014615777380648455	0.013360565058292912	0.008646072674665987
3.2450005e6	0.01256680026720107	0.010354041416165664	0.010521042084168335
3.2550005e6	0.009337788057911418	0.009252120277563608	0.009680459179302665
3.2650005e6	0.014268585131894489	0.01462829736211031	0.018225419664268584
3.2750005e6	0.011988598256203893	0.014419852448021462	0.012139503688799463
3.2850005e6	0.015242789339174877	0.011683096020445418	0.012778386272362175
3.2950005e6	0.01036231884057971	0.009202898550724637	0.00953623188405797
3.3050005e6	0.008843743683040224	0.007074994946432181	0.004649282393369719
3.3150005e6	0.016877637130801686	0.011639749745380476	0.006227266113778554
3.3250005e6	0.008498224251648909	0.006172839506172839	0.008185354304075765
3.3350005e6	0.0075973409306742635	0.0053023108578664135	0.006489395378284269
3.3450005e6	0.013554653522760222	0.0075867401179085725	0.014245675074900935
3.3550005e6	0.013962264150943393	0.009182389937106917	0.01761006289308176
3.3650005e6	0.018755238893545686	0.009918971779826766	0.011092483934059795
3.3750005e6	0.019991384711779445	0.01730889724310777	0.008458646616541353
3.3850005e6	0.016991971207087484	0.018203211517165002	0.008056478405315615
3.3950005e6	0.013182454503033127	0.012988023020687509	0.012941359464924558
3.4050005e6	0.011134993133918442	0.010030449579079349	0.011785778255418235
3.4150005e6	0.011000130565347958	0.01051051051051051	0.010340775558166865
3.4250005e6	0.00923050379572119	0.007375776397515528	0.007763975155279503
3.4350005e6	0.005363297460786382	0.004044453822888092	0.0039811493282689734
3.4450005e6	0.005570976945022747	0.003816793893129771	0.005366643534582464
3.4550005e6	0.006510954940057874	0.006132010472647099	0.004574893206559185
3.4650005e6	0.0066924805201013455	0.006190544481093743	0.004636932931784503
3.4750005e6	0.014425181682864897	0.009149811750284564	0.006076525698275106
3.4850005e6	0.014171448443748914	0.006868370718135976	0.008172491740566858
3.4950005e6	0.010308467107333963	0.01001993494911342	0.004826356101143636
3.5050005e6	0.01402387041773231	0.007075873827791987	0.009445865302642796
3.5150005e6	0.013405479184946867	0.009944428195378765	0.009749439407234085
3.5250005e6	0.011885245901639347	0.01196114146933819	0.010564663023679418
3.5350005e6	0.006365894774199271	0.0023955283470854408	0.008783603939313283
3.5450005e6	0.008598827072436204	0.00463623395149786	0.008860358218418131
3.5550005e6	0.009193014847295946	0.00661589353027156	0.0070005385029617674
3.5650005e6	0.013088137839628892	0.008804316955410394	0.009467007478935908
3.5750005e6	0.00892857142857143	0.008603050595238096	0.007421874999999999
3.5850005e6	0.014912045718367713	0.010938476649700867	0.011304580766139835
3.5950005e6	0.01333611652286854	0.013776788199276371	0.012357361536320626
3.6050005e6	0.009311336082989627	0.005936757905261842	0.00869891263592051
3.6150005e6	0.01190165361183638	0.011749347258485641	0.01039164490861619
3.6250005e6	0.015183752417794974	0.013249516441005802	0.014119922630560932
3.6350005e6	0.01344670497489258	0.01035357457162085	0.008603820469016928
3.6450005e6	0.01147616649882511	0.009399127223900638	0.012185297079556899
3.6550005e6	0.00939928586431422	0.004935937828187355	0.01017643352236925
3.6650005e6	0.013058213716108455	0.009968102073365232	0.010861244019138756
3.6750005e6	0.009522111269614835	0.006443176414645744	0.00841654778887304
3.6850005e6	0.008437067773167354	0.006362378976486861	0.009723374827109268
3.6950005e6	0.005403076107133386	0.003579952267303103	0.004587642535136569
3.7050005e6	0.007524387342374494	0.0046395431834404	0.009433737806328812
3.7150005e6	0.008102633355840647	0.008158901643033985	0.008755345487283368
3.7250005e6	0.007264170247595663	0.005882954777982403	0.008737466748516472
3.7350005e6	0.004995865490628445	0.00397372289599412	0.005503491363469312
3.7450005e6	0.013485863095238096	0.010305059523809524	0.015386904761904761
3.7550005e6	0.012075058902726353	0.008947604622461573	0.012319084483338944
3.7650005e6	0.007375030040855566	0.006398702235039654	0.007726508050949291
3.7750005e6	0.009367766203703701	0.01095920138888889	0.007248263888888888
3.7850005e6	0.00992467426710098	0.009873778501628664	0.008509771986970687
3.7950005e6	0.005928115233047968	0.006828373420301671	0.0052452778910178
3.8050005e6	0.0059162801760019035	0.004340587465810441	0.005351409204423832
3.8150005e6	0.010053110773899846	0.00834597875569044	0.007561962569549826
3.8250005e6	0.010133333333333334	0.010799999999999999	0.007199999999999999
3.8350005e6	0.013530219780219786	0.01021062271062271	0.011172161172161172
3.8450005e6	0.01205626255860683	0.008037508372404554	0.009064523331100692
3.8550005e6	0.008809975603144483	0.006279931327369658	0.009939459654829674
3.8650005e6	0.004244482173174872	0.004244482173174873	0.0043859649122807015
3.8750005e6	0.0060250907890392865	0.0058875316386045986	0.005282271376691978
3.8850005e6	0.006006552602839462	0.004914452129595923	0.005411964567406868
3.8950005e6	NaN	NaN	NaN
3.9050005e6	0.007314117545226349	0.008179693586081538	0.0070631004933783435
3.9150005e6	0.002192295646727216	0.0018791105543376136	0.002630754776072659
3.9250005e6	0.006369685167153521	0.003489126906848426	0.00791950665368387
3.9350005e6	0.014862833521232613	0.012626832018038332	0.012942502818489288
3.9450005e6	0.01287069988137604	0.010676156583629894	0.011909845788849347
3.9550005e6	0.010996563573883159	0.011855670103092783	0.009553264604810995
3.9650005e6	0.0031094527363184077	0.0037313432835820895	0.003980099502487562
3.9750005e6	0.011081560283687944	0.012411347517730495	0.010638297872340424
3.9850005e6	NaN	NaN	NaN
3.9950005e6	0.016244563827065742	0.01675620363264262	0.011307239703248912
4.0050005e6	0.00450709627924818	0.0029727656309934797	0.004602991944764097
4.0150005e6	0.008015851571647302	0.0058092407457443936	0.007421417634873458
4.0250005e6	0.009001914643937988	0.00651596565993453	0.00730035204743376
4.0350005e6	0.01108305274971942	0.011183261183261184	0.008177008177008177
4.0450005e6	0.0105228044638525	0.010644104803493449	0.010613779718583214
4.0550005e6	0.010907335907335907	0.008944658944658944	0.010978120978120978
4.0650005e6	0.014240597186333623	0.012891185759402813	0.011920757967269595
4.0750005e6	0.010928668526865566	0.012699434785719395	0.011647706947127424
4.0850005e6	0.012394334018734292	0.011423349326022389	0.012337217272104182
4.0950005e6	0.009148891677122541	0.01056043496445002	0.006942701798410706
4.1050005e6	0.002626811594202899	0.0024154589371980675	0.002801932367149758
4.1150005e6	0.007165456914200632	0.004048017867113345	0.01045970593709287
4.1250005e6	0.0031620310677227237	0.002885737090931418	0.00396635353349297
4.1350005e6	0.013324795706793513	0.009208440053665081	0.012513721185510427
4.1450005e6	0.013291386206223783	0.015852111989074238	0.014320554092283682
4.1550005e6	0.008858608973025447	0.009430691352888149	0.008986894112752237
4.1650005e6	0.010604085180356366	0.011820947414167752	0.009369839200347674
4.1750005e6	0.007332755382170208	0.007838462649906083	0.008091316283774021
4.1850005e6	0.004585614136175933	0.0024488619994237973	0.006645539229808894
4.1950005e6	0.007662141779788838	0.007149321266968326	0.008277526395173453
4.2050005e6	0.007182976884856339	0.005004680636566574	0.008583567365161662
4.2150005e6	0.009284216831386647	0.005540581012279126	0.012279125486672657
4.2250005e6	0.014749505603164141	0.01170072511535926	0.013755218633267414
4.2350005e6	0.012899896800825593	0.008341933264533884	0.01286549707602339
4.2450005e6	0.016357421875	0.007649739583333333	0.013997395833333334
4.2550005e6	0.017356374109443688	0.016598453842655753	0.016734879490677583
4.2650005e6	0.01645178619392963	0.012087026591458501	0.01547139403706688
4.2750005e6	0.013712484711637968	0.011619155141593751	0.012663467870919182
4.2850005e6	0.01687179487179487	0.014256410256410256	0.017066666666666667
4.2950005e6	0.014304577464788734	0.007335680751173708	0.015463615023474177
4.3050005e6	0.0114463863098489	0.01142363007464045	0.012597851811396324
4.3150005e6	0.014697210920455216	0.006633645851760127	0.015743852821510702
4.3250005e6	0.0059417706476530005	0.004074357015533487	0.006298276886512181
4.3350005e6	0.008525219298245615	0.005701754385964912	0.00956140350877193
4.3450005e6	0.009273721202655212	0.006572953273460886	0.010048158271508527
4.3550005e6	0.01140083530872559	0.006716333671972006	0.013635850547465852
4.3650005e6	0.01146384479717813	0.00963718820861678	0.010405643738977071
4.3750005e6	0.014092140921409216	0.01062330623306233	0.016260162601626018
4.3850005e6	0.012712826333711687	0.007945516458569807	0.008959515701853955
4.3950005e6	0.016887173833149572	0.009592061742006615	0.0056596839397280415
4.4050005e6	0.017239881882925134	0.011941983672051416	0.013340281396560707
4.4150005e6	0.014562329972795648	0.006561049767962873	0.012241958713394143
4.4250005e6	0.013126242024892792	0.006746156259805459	0.009329568036816232
4.4350005e6	0.009562445667922343	0.009755626388486429	0.009349946875301848
4.4450005e6	0.00932960149273624	0.007263761162201787	0.0057576969212315065
4.4550005e6	0.010500171291538199	0.00842754367934224	0.00578280232956492
4.4650005e6	0.010312384130515386	0.008249907304412309	0.010585836114200964
4.4750005e6	0.009323045834481491	0.009047487829521446	0.00799118214384128
4.4850005e6	0.01155073924731183	0.012096774193548388	0.012785618279569892
4.4950005e6	0.01006582976117575	0.009287609716268626	0.010328638497652582
4.5050005e6	0.005718250550291893	0.0049765527801703515	0.0066226433151497744
4.5150005e6	0.009277697320782043	0.007844557084238474	0.010173787110789282
4.5250005e6	0.014416475972540048	0.015001271294177472	0.012590897533689298
4.5350005e6	0.007712977707006369	0.008957006369426751	0.006794055201698514
4.5450005e6	0.009309842483838659	0.008831831011563323	0.008394791951197305
4.5550005e6	0.00927533087437622	0.010016634121646056	0.009329572575395965
4.5650005e6	0.010175959296162817	0.008762631616140203	0.00961062822415377
4.5750005e6	0.008560112431327456	0.008176823814999361	0.007346365146288487
4.5850005e6	0.011013710946280062	0.011388326964861016	0.009425339027496815
4.5950005e6	0.013188314417822615	0.009247583018074821	0.008869272803699034
4.6050005e6	0.00556624518966465	0.0045812717610408645	0.006047278724573942
4.6150005e6	0.0064831528279181705	0.0058664259927797835	0.006522262334536702
4.6250005e6	0.009680429204571963	0.009651271285281083	0.009458829017961277
4.6350005e6	0.009033078880407127	0.007226463104325699	0.008366412213740458
4.6450005e6	0.009688656651426082	0.009325785615792146	0.009666884389288045
4.6550005e6	0.009399855386840203	0.007818148951554593	0.009164859002169198
4.6650005e6	0.010998680158380993	0.009568851737791465	0.010265434814488928
4.6750005e6	0.012289325842696631	0.008348938826466916	0.013249063670411987
4.6850005e6	0.007673719958202717	0.005072274468826193	0.008385579937304075
4.6950005e6	0.01323695080736012	0.005444986856928276	0.00828639379146326
4.7050005e6	0.014327956989247312	0.009086021505376345	0.004838709677419354
4.7150005e6	0.007418019738936645	0.006494746895893028	0.006596625278573702
4.7250005e6	0.007261684710852918	0.007349705131590529	0.007305694921221724
4.7350005e6	0.013660828316000732	0.01181353767560664	0.011786170406860063
4.7450005e6	0.008080350400241658	0.004531037607612143	0.00853345416100287
4.7550005e6	0.007346632346632346	0.0045045045045045045	0.007464607464607464
4.7650005e6	0.009738147515654225	0.006708953403269091	0.008408554932097257
4.7750005e6	0.010793260793260795	0.008716508716508718	0.007675207675207675
4.7850005e6	0.008525764378875348	0.004383151592901432	0.007013042548642293
4.7950005e6	0.0099040544722996	0.008511296812132467	0.009681213246672855
4.8050005e6	0.00196078431372549	0.0	0.00392156862745098
4.8150005e6	NaN	NaN	NaN
4.8250005e6	NaN	NaN	NaN
4.8350005e6	0.00850214855739718	0.008594229588704727	0.007734806629834254
4.8450005e6	0.008161512027491408	0.007241040746195385	0.00819833087874325
4.8550005e6	0.009883094908475618	0.011382864174742347	0.00802953391785879
4.8650005e6	0.012726757369614513	0.012131519274376418	0.013650793650793653
4.8750005e6	0.007166025495964395	0.00516708154182696	0.008342762314249077
4.8850005e6	0.008547557840616967	0.009125964010282777	0.008963153384747215
4.8950005e6	0.012936070772825907	0.012936070772825903	0.011350358871640794
4.9050005e6	0.01385159873077862	0.01594662761370108	0.011667073468391508
4.9150005e6	0.013242177876324217	0.012975281267964198	0.012186909747885359
4.9250005e6	0.012737999463663179	0.007052829176722983	0.008517028694019844
4.9350005e6	0.008330129437395873	0.003684480328078944	0.0043957452261950535
4.9450005e6	0.009886201991465147	0.004125177809388336	0.005405405405405407
4.9550005e6	0.011960373711340204	0.007517182130584193	0.009654209621993126
4.9650005e6	0.015652514185090984	0.015032935498597797	0.006378399530424573
4.9750005e6	0.015524365050431399	0.014339530927208653	0.012249362012395189
4.9850005e6	0.006622229916897506	0.005222760849492151	0.006717451523545706
4.9950005e6	0.00997946348350661	0.006674367860351689	0.009395456295725838
5.0050005e6	0.011432134691332363	0.008210351278320515	0.009727707337351902
5.0150005e6	0.013998035363457763	0.015103143418467585	0.01029796987557302
5.0250005e6	0.012755102040816327	0.012811791383219953	0.013333333333333334
5.0350005e6	0.011682545855207725	0.010078423747488494	0.012612612612612614
5.0450005e6	0.014070410926645474	0.016366419404215238	0.013752502060520427
5.0550005e6	0.007087058065555287	0.007771603446887332	0.005025368446484658
5.0650005e6	0.013303265505908678	0.01405496119152507	0.012097056149919587
5.0750005e6	0.006854984737958508	0.005794402193595116	0.006197940917791919
5.0850005e6	0.009158774006840306	0.004900026308866088	0.009313338595106552
5.0950005e6	0.013238628784847271	0.012304921968787517	0.006655995731625983
5.1050005e6	0.006837891927951967	0.00689348454525239	0.007871914609739827
5.1150005e6	0.015394088669950736	0.014162561576354678	0.012260536398467435
5.1250005e6	0.012415634129142742	0.012340082603001915	0.007937947013196332
5.1350005e6	0.00804584826762246	0.007803166069295102	0.006989247311827958
5.1450005e6	0.013620333211723215	0.013133892739875959	0.010701690380639667
5.1550005e6	0.010320571955719558	0.00811039360393604	0.010608856088560884
5.1650005e6	0.010427038389202345	0.00873990485673194	0.012700519969023124
5.1750005e6	0.009218096234309624	0.00845536959553696	0.009344490934449093
5.1850005e6	0.012107575270545378	0.011518268509589627	0.012214721954355513
5.1950005e6	0.012376416251713937	0.01140217940391138	0.011431045680883307
5.2050005e6	0.009157668640427262	0.006501799605247881	0.009648206199930339
5.2150005e6	0.005357334190506804	0.005009107468123862	0.004585878067073823
5.2250005e6	0.012235737040254852	0.012742542716478426	0.010889081957717924
5.2350005e6	0.01904432132963989	0.012850107725453986	0.0123730378578024
5.2450005e6	0.007677843936070197	0.00804345555207354	0.00476339705421498
5.2550005e6	0.007538762055915028	0.005473487160704838	0.006454238391730761
5.2650005e6	0.015020936800077904	0.008374720031161749	0.013847502191060474
5.2750005e6	0.00809739524348811	0.0056625141562853904	0.008501321253303133
5.2850005e6	0.011312217194570135	0.007918552036199095	0.010493428140486963
5.2950005e6	0.01209170854271357	0.006700167504187605	0.012144053601340033
5.3050005e6	0.01056338028169014	0.009976525821596244	0.010093896713615021
5.3150005e6	0.015873015873015872	0.0	0.019047619047619046
5.3250005e6	NaN	NaN	NaN
5.3350005e6	NaN	NaN	NaN
5.3450005e6	0.020435967302452316	0.0077202543142597625	0.013987284287011808
5.3550005e6	0.011190376276402294	0.004371240732969646	0.008770457406630298
5.3650005e6	0.013054094665664914	0.004069621838216879	0.008915602304032055
5.3750005e6	0.01437470052707235	0.006069318000319437	0.014278869190225203
5.3850005e6	0.013639022963287993	0.00965335673541027	0.013514699429574372
5.3950005e6	0.012704565030146423	0.008674787744555186	0.011689430294081456
5.4050005e6	0.011466325660699063	0.0076726342710997444	0.008593350383631715
5.4150005e6	0.005782312925170067	0.007256235827664399	0.002403628117913832
5.4250005e6	0.01646447140381282	0.012593876372039283	0.00783362218370884
5.4350005e6	0.010438156989881127	0.007515473032714412	0.010747617644169368
5.4450005e6	0.012383900928792572	0.01109391124871001	0.007430340557275541
5.4550005e6	0.01252881255111904	0.007658561974868021	0.010008179046769273
5.4650005e6	0.008815996847911744	0.006205673758865248	0.00756501182033097
5.4750005e6	0.01444848084544254	0.013870541611624834	0.010700132100396302
5.4850005e6	0.01317939456484348	0.011265909872721018	0.010715514275885794
5.4950005e6	0.018621973929236497	0.016161213088587388	0.012662942271880822
5.5050005e6	0.011303573480409055	0.008100654946570147	0.009858669424336436
5.5150005e6	0.009178480552526354	0.005210226584272386	0.006845995395613717
5.5250005e6	0.010431508243435784	0.00668294999660764	0.008657303751950608
5.5350005e6	0.009653940027894001	0.007627266387726639	0.009449093444909344
5.5450005e6	0.010065543071161049	0.004815409309791332	0.00852059925093633
5.5550005e6	0.0069151429910923575	0.005274261603375528	0.006774496015002345
5.5650005e6	0.008408634538152611	0.008785140562248996	0.005923694779116465
5.5750005e6	0.006117192530585962	0.005044000858553337	0.0036631609072046933
5.5850005e6	0.009038978494623658	0.00944220430107527	0.007876344086021506
5.5950005e6	0.008958673191952147	0.007884719956498098	0.008102229472539422
5.6050005e6	0.009065269943593876	0.008460918614020952	0.010139672307279076
5.6150005e6	0.006296296296296296	0.004753086419753086	0.006246913580246914
5.6250005e6	0.0073787409700722395	0.007120743034055728	0.008875128998968008
5.6350005e6	0.005747126436781608	0.003591954022988506	0.0077175697865353035
5.6450005e6	0.010153983485829058	0.009819236777505022	0.010771405192293386
5.6550005e6	0.01308958113340373	0.007655755015839492	0.012829989440337912
5.6650005e6	0.016192508297771455	0.010478899952584162	0.017657657657657654
5.6750005e6	0.016971625563511006	0.011933174224343675	0.013630336780694776
5.6850005e6	0.01192712246431255	0.00604182319058352	0.012484347608314551
5.6950005e6	0.012475484855088254	0.010023970363913707	0.011157114839834384
5.7050005e6	0.012756861122603777	0.01130878499517308	0.007860984691766652
5.7150005e6	0.014197530864197533	0.015123456790123458	0.007530864197530864
5.7250005e6	0.01438073824245831	0.01044594341390294	0.013453250890013112
5.7350005e6	0.010443172179813399	0.011026293469041562	0.00935114503816794
5.7450005e6	0.010567253299811438	0.007725749004818772	0.009365179132620995
5.7550005e6	0.015505875609057035	0.005732301519059901	0.006328460877042132
5.7650005e6	0.015045082826588384	0.008946669462500874	0.010512336618438527
5.7750005e6	0.011908628342535456	0.012774710403810762	0.011269892822344918
5.7850005e6	0.011357548483874422	0.007875281260045	0.01037179899282117
5.7950005e6	0.007500935278713057	0.006509539842873177	0.008365132809577255
5.8050005e6	0.007808757305739197	0.005796684871131552	0.007856663792277473
5.8150005e6	0.011713335181591351	0.01169023195638111	0.012420293873024678
5.8250005e6	0.0130897827562797	0.014977936184657164	0.011388323150033944
5.8350005e6	0.011047376248141066	0.008019970257063948	0.009581474399830042
5.8450005e6	0.009182692307692308	0.005384615384615384	0.010858974358974361
5.8550005e6	0.011112904961790978	0.009686793671294802	0.013195565601119364
5.8650005e6	0.012768963268854594	0.01336665942186481	0.012504528001159166
5.8750005e6	0.007101792357118701	0.006481794611655958	0.007191973847367828
5.8850005e6	0.006071601354620224	0.0033381712626995644	0.004915336236090953
5.8950005e6	0.006780402449693788	0.002770487022455526	0.007888597258676
5.9050005e6	0.009638141504733433	0.004546586945690084	0.007922272047832586
5.9150005e6	0.010387993183903524	0.00868396906540831	0.010145497443963822
5.9250005e6	0.014278914802475014	0.011621450103125494	0.016389021101062985
5.9350005e6	0.012374796179827627	0.011268343815513627	0.014628464942930354
5.9450005e6	0.007462220557012614	0.006057199950043712	0.006306981391282628
5.9550005e6	0.006395303631132883	0.007658813467070991	0.0060803981027913855
5.9650005e6	0.01086416687360318	0.011836768479430512	0.009601854151146429
5.9750005e6	0.005047227629966111	0.0038214723484029122	0.005523109092220059
5.9850005e6	0.008781763826606876	0.004982561036372696	0.007598405580468361
5.9950005e6	0.008047933063887116	0.005885272637027583	0.006764518187619656
6.0050005e6	0.00834266517357223	0.006196341918626353	0.009749906681597613
6.0150005e6	0.01000375727972948	0.008923539357505166	0.009368150792159809
6.0250005e6	0.012036048855685997	0.00824143246768647	0.012119056089173484
6.0350005e6	0.006551240056153485	0.005030416471689284	0.006254874434565591
6.0450005e6	0.008187088686931993	0.007207771858351614	0.009693930847174344
6.0550005e6	0.012208972174900625	0.010262026446012817	0.010189015981179526
6.0650005e6	0.010746423253706222	0.01019615459312488	0.009153881012494336
6.0750005e6	0.0104754491794772	0.010540312641888825	0.00813387818641759
6.0850005e6	0.011111111111111112	0.008389261744966443	0.012378821774794931
6.0950005e6	0.007830459770114944	0.00435823754789272	0.01032567049808429
6.1050005e6	0.006403138648308535	0.0028869642460581844	0.007298837811829151
6.1150005e6	0.011857142857142858	0.005015873015873016	0.007631746031746031
6.1250005e6	0.007772250843844377	0.00891218096760822	0.007260022502516728
6.1350005e6	0.008641341546885695	0.00885523613963039	0.008230663928815881
6.1450005e6	0.006960263224500127	0.007276638825613769	0.007339913945836497
6.1550005e6	0.007833016390473603	0.008014126596033686	0.008548401702435933
6.1650005e6	0.013975694444444445	0.013194444444444444	0.015659722222222224
6.1750005e6	0.0071632725973562	0.007395498392282957	0.008231511254019292
6.1850005e6	0.006032719836400818	0.00516359918200409	0.007627811860940696
6.1950005e6	0.009674456900373678	0.012477040977896004	0.00796757236050415
6.2050005e6	0.010909720618794735	0.012583698914800276	0.00968213653505734
6.2150005e6	0.01099741237355916	0.011879557751117382	0.011040539480906452
6.2250005e6	0.011579386605466304	0.011057792614229083	0.01183670630781
6.2350005e6	0.009583198358708564	0.007234639887701112	0.010776374041680165
6.2450005e6	0.010516762758915226	0.010356609011317531	0.011374475051605097
6.2550005e6	0.015222744571300649	0.00870270875307813	0.013510185807029325
6.2650005e6	0.009511343804537524	0.01057591623036649	0.009452006980802794
6.2750005e6	0.012445319335083116	0.011767279090113736	0.009221347331583552
6.2850005e6	0.01286208387375703	0.012939287258353407	0.011475511086406027
6.2950005e6	0.010125698324022346	0.008878691141260974	0.00665070497472732
6.3050005e6	0.004424204681093986	0.0035030359645025684	0.0033110176968187245
6.3150005e6	0.008144980655670942	0.00600692323355732	0.009529627367135004
6.3250005e6	0.013289251912355762	0.01056657591079995	0.012368728121353558
6.3350005e6	0.01433721575152523	0.01552967276760954	0.013422074320576816
6.3450005e6	0.007654095701540958	0.008769261962692619	0.006914030819140309
6.3550005e6	0.0063946406820950055	0.0026390580592773045	0.005359317904993912
6.3650005e6	0.011514104778353481	0.010486059708857636	0.010379143021630064
6.3750005e6	0.01366579504420371	0.010708504544888557	0.010633794048063751
6.3850005e6	0.007556935817805382	0.00676328502415459	0.007508626639061421
6.3950005e6	0.009783319323806855	0.008826001681143178	0.008816661996824508
6.4050005e6	0.0072399960864885995	0.005136483710008805	0.00671167204774484
6.4150005e6	0.012579365079365079	0.006388888888888888	0.013761904761904763
6.4250005e6	0.013272453521864363	0.0072008379156847345	0.012228332024090075
6.4350005e6	0.009556159420289857	0.007518115942028986	0.010326086956521738
6.4450005e6	0.008728262312491705	0.006504712597902561	0.010566839240674364
6.4550005e6	0.011867538374076182	0.012412355505021793	0.01144589729012697
6.4650005e6	0.01216956802063185	0.003384912959381045	0.008446163765312702
6.4750005e6	0.01066618996543916	0.010547014658562746	0.0106781074961268
6.4850005e6	0.015364004332706233	0.006698591870474888	0.014309332421184654
6.4950005e6	0.016653072321914084	0.00831973898858075	0.019510603588907015
6.5050005e6	0.014026005297375388	0.010955935468336142	0.012842122160687053
6.5150005e6	0.012523292776498959	0.007508495012605503	0.008659432204318753
6.5250005e6	0.012279697143220714	0.013202265063307246	0.009123878602786791
6.5350005e6	0.010747096550528688	0.010255965794187322	0.009487490610735541
6.5450005e6	0.013804649987364165	0.013709881223148852	0.013646702047005308
6.5550005e6	0.011751645996018988	0.01052671872607564	0.011835859745827593
6.5650005e6	0.011141563393708295	0.00971163012392755	0.010184302510327294
6.5750005e6	0.009641873278236915	0.00901153289442966	0.006219358453564925
6.5850005e6	0.008041797693920336	0.008254716981132075	0.005621069182389938
6.5950005e6	0.012092949731267783	0.010011592370112763	0.010707134576878491
6.6050005e6	0.016337766337766336	0.01136851136851137	0.015730015730015732
6.6150005e6	0.010336853730931178	0.008870021398495203	0.009525781735348935
6.6250005e6	0.004861890260191268	0.004487898701715019	0.00448789870171502
6.6350005e6	0.007101642254771417	0.007360556295309958	0.007057256990679094
6.6450005e6	0.010673985971332721	0.008874656907593778	0.01074717901799329
6.6550005e6	0.008523321480861743	0.006065676636686885	0.010904273861814123
6.6650005e6	0.010107414590481874	0.0062907155999801095	0.010373464617832812
6.6750005e6	0.005123127260203203	0.004793065840078066	0.005051374777567303
6.6850005e6	0.010163524869407222	0.003179650238473768	0.009084714967067907
6.6950005e6	0.007321550546448088	0.0044825819672131145	0.004542349726775957
6.7050005e6	0.0076950608446671445	0.0067704605106179904	0.00572655690765927
6.7150005e6	0.005740992302218774	0.005304353451064105	0.004903292580373892
6.7250005e6	0.007254788160185723	0.006416457083897595	0.00617785516218482
6.7350005e6	0.010896080663522524	0.008266926871578035	0.011026183119206378
6.7450005e6	0.011323155216284986	0.01014984450098954	0.0109245122985581
6.7550005e6	0.01054522011420151	0.005894271504881193	0.010413212991956777
6.7650005e6	0.00939462854667533	0.009800736408923543	0.006367771280051981
6.7750005e6	0.0087743993993994	0.009259259259259259	0.008833833833833833
6.7850005e6	0.006479408372345477	0.006174095935952236	0.006730443042268811
6.7950005e6	0.010808197989172465	0.012954369682907967	0.009126063418406806
6.8050005e6	0.014789789789789788	0.014714714714714715	0.011681681681681681
6.8150005e6	0.012852404643449424	0.011885019347705915	0.009176340519624104
6.8250005e6	0.005322384428223845	0.005271695052716951	0.004055150040551501
6.8350005e6	0.004934698723656873	0.004526565746512318	0.0018699910952804982
6.8450005e6	0.009949252136752138	0.008380074786324786	0.006984508547008547
6.8550005e6	0.008395425851184933	0.007321742730001035	0.0036531098002690675
6.8650005e6	0.014280200694712466	0.011900167245593722	0.009082722243663965
6.8750005e6	0.009574554956720563	0.009309162175404215	0.009080516086885513
6.8850005e6	0.00660726935861806	0.007002343196556047	0.006920603781810256
6.8950005e6	0.00780885780885781	0.007039627039627041	0.007916083916083916
6.9050005e6	0.012259627267783872	0.011369815611251175	0.011033664541005489
6.9150005e6	0.010498186676846726	0.008398549341477381	0.01035821085448877
6.9250005e6	0.008456884798909338	0.0072000681663258355	0.005845262440354464
6.9350005e6	0.012460016365394627	0.011492970319125195	0.012482332812616233
6.9450005e6	0.009306260575296108	0.01311336717428088	0.0069373942470389175
6.9550005e6	0.007388462631429382	0.00639386189258312	0.008979823813583403
6.9650005e6	0.012263249088845076	0.009619406106231703	0.01246340443329151
6.9750005e6	0.009418837675350704	0.01122244488977956	0.008977955911823647
6.9850005e6	0.01004310344827586	0.008304597701149425	0.011057471264367819
6.9950005e6	0.009568031518221474	0.008583087097228085	0.010187139439988746
7.0050005e6	0.010333775419982314	0.010002210433244915	0.010919540229885057
7.0150005e6	0.006550610193826276	0.005683177793730558	0.006257477865518067
7.0250005e6	0.008984105044920527	0.0082930200414651	0.007601935038009674
7.0350005e6	0.010339032588046177	0.008914218909834869	0.007978956597983342
7.0450005e6	0.010568868108318724	0.007695304889927917	0.011279953243717122
7.0550005e6	0.013020168496298187	0.012552123223555442	0.013513743511190536
7.0650005e6	0.009315512353179425	0.005906574861617389	0.009869042797353853
7.0750005e6	0.010134895278665249	0.008945686900958467	0.008519701810436632
7.0850005e6	0.011134821623987741	0.011326329612606698	0.010921427008098053
7.0950005e6	0.013074754544570815	0.01424127539613104	0.013570525906483912
7.1050005e6	0.01054421768707483	0.008163265306122448	0.00837490551776266
7.1150005e6	0.009550084889643465	0.008771929824561405	0.00967741935483871
7.1250005e6	0.009063444108761334	0.010238335011748909	0.006176569318563277
7.1350005e6	0.011627906976744186	0.01569767441860465	0.007596899224806203
7.1450005e6	0.012744124462098645	0.011089043363124794	0.009202250910294606
7.1550005e6	0.0067975830815709985	0.005790533736153072	0.008157099697885197
7.1650005e6	0.012582881253767336	0.012507534659433396	0.010628892907373922
7.1750005e6	0.015824352780874518	0.009228291836987491	0.01507494116189768
7.1850005e6	0.010563868107509004	0.00886672208367969	0.01061235799390413
7.1950005e6	0.01895276517061691	0.016221213649352834	0.01859135989241889
7.2050005e6	0.01212028229518257	0.008949575534417512	0.011639562237905288
7.2150005e6	0.011298743677598304	0.006689508892152064	0.009463207701093164
7.2250005e6	0.022624798711755236	0.025442834138486314	0.01326892109500805
7.2350005e6	0.00538233110616184	0.0033407572383073493	0.006681514476614698
7.2450005e6	0.008222723098756156	0.007012271475081392	0.00808080808080808
7.2550005e6	0.009755151001975727	0.009666948913350269	0.008015805814281683
7.2650005e6	0.009996999024683022	0.011516242778903145	0.008162652862180207
7.2750005e6	0.008418771359506543	0.008502125531382845	0.00795198799699925
7.2850005e6	0.010421564018178973	0.01112678263595048	0.010311863344303401
7.2950005e6	0.010208012326656397	0.009501797637390858	0.009244992295839754
7.3050005e6	0.008835467842396248	0.008503044299811044	0.009181888165721883
7.3150005e6	0.013204564731282288	0.012606985889428638	0.013385766057521785
7.3250005e6	0.011594202898550725	0.011801242236024844	0.009330572808833678
7.3350005e6	0.007899195256247354	0.002456586192291402	0.007759423972892842
7.3450005e6	0.007683526519142958	0.004390586582367404	0.0073410607657182995
7.3550005e6	0.005044240469693211	0.00347308360208385	0.006797320764078393
7.3650005e6	0.004866180048661801	0.004300345159282521	0.005318847960165223
7.3750005e6	0.006925100588053235	0.006190034045187248	0.007180439492417207
7.3850005e6	0.008156966490299823	0.007415424082090749	0.009251242584575917
7.3950005e6	0.012338908692075677	0.013527099899460743	0.008975413581939493
7.4050005e6	0.007185093509350934	0.008457095709570957	0.007068206820682069
7.4150005e6	0.00749815036139093	0.005520459848614194	0.008479881623129017
7.4250005e6	0.01259073143495254	0.011892797319932999	0.010675600223338919
7.4350005e6	0.014307811291569996	0.014539829853054914	0.004423820572312452
7.4450005e6	0.006829992576095027	0.006124721603563474	0.006340014847809947
7.4550005e6	0.010892459529397604	0.009478245170608413	0.010158271649515554
7.4650005e6	0.012384948565240932	0.011640498105035193	0.012813571557480601
7.4750005e6	0.01661661661661662	0.015215215215215216	0.012972972972972976
7.4850005e6	0.00988360425446518	0.00973309251454947	0.010315071242223561
7.4950005e6	0.012830132052821129	0.011504601840736296	0.011464585834333732
7.5050005e6	0.015417642466822798	0.014571948998178505	0.012854540723393182
7.5150005e6	0.01504941599281222	0.009321653189577716	0.01626235399820306
7.5250005e6	0.009726140103432064	0.008580159849553362	0.008086506817113304
7.5350005e6	0.011967015285599356	0.008916599624564226	0.012295521587556986
7.5450005e6	0.009049773755656108	0.007273877292852626	0.007911253831557436
7.5550005e6	0.013210618582519408	0.010800150262960181	0.011407463060355621
7.5650005e6	0.011416921508664633	0.011145090044172613	0.008032619775739042
7.5750005e6	0.007302731411229135	0.006385938290338899	0.005462822458270107
7.5850005e6	0.008983451536643027	0.01016548463356974	0.0039007092198581565
7.5950005e6	0.011872859907696888	0.012021735894000298	0.010912609796039899
7.6050005e6	0.009010840108401084	0.009891598915989161	0.006991869918699187
7.6150005e6	0.008396389220761982	0.007633081109783619	0.006478162750564184
7.6250005e6	0.011479186526850968	0.010088973625675245	0.013441372735938989
7.6350005e6	0.009352091418714964	0.005120741699008194	0.01222509702457956
7.6450005e6	0.01484902661899086	0.010876042908224077	0.0134088200238379
7.6550005e6	0.00967604433077579	0.008610400682011935	0.01019607843137255
7.6650005e6	0.010272536687631026	0.00649895178197065	0.012997903563941298
7.6750005e6	0.009992264053635895	0.006360667010486505	0.011139762764311499
7.6850005e6	0.011082557018952777	0.005835742584859193	0.011350251632937144
7.6950005e6	0.009162667779400514	0.007128451213575353	0.008581959802489741
7.7050005e6	0.006394041596402472	0.007096683530073074	0.005311973018549747
7.7150005e6	0.01053540587219344	0.010362694300518135	0.010120898100172712
7.7250005e6	0.008126195028680689	0.005831739961759082	0.0064754620777565325
7.7350005e6	0.006874241811564901	0.004852405984634048	0.0067798894729747955
7.7450005e6	0.0035690977320933276	0.0035079131995431555	0.002977647250775004
7.7550005e6	0.00602904905453549	0.00570932675618891	0.006851192107426693
7.7650005e6	0.009326974032856386	0.009856915739268682	0.008521462639109698
7.7750005e6	0.012556504269211453	0.012640214297672862	0.010179139460907417
7.7850005e6	0.012498413906864611	0.011166095673137926	0.010861565791143257
7.7950005e6	0.010702556884822896	0.00721323011963406	0.01027445460942998
7.8050005e6	0.017152039879312606	0.01528269710087892	0.0160829069919979
7.8150005e6	0.010688287700999567	0.010267275097783572	0.009169926119078662
7.8250005e6	0.012059181191730847	0.012025401972706391	0.011620051344412916
7.8350005e6	0.01338742393509128	0.015821501014198783	0.012900608519269776
7.8450005e6	0.01119653810604151	0.011343584572724982	0.010335265944038318
7.8550005e6	0.006914893617021276	0.005585106382978724	0.006997635933806146
7.8650005e6	0.011989308896525393	0.009507445589919816	0.012676594119893091
7.8750005e6	0.015590146445543596	0.012462418776064396	0.018504509746872275
7.8850005e6	0.008214096449390565	0.008390743684861332	0.00865571453806748
7.8950005e6	0.013904010161495192	0.015469061876247506	0.013355107965886409
7.9050005e6	0.010036859932257424	0.007322175732217574	0.010539948196851964
7.9150005e6	0.0051952071450678695	0.002254940973603926	0.004156165716054296
7.9250005e6	0.00952992825784345	0.004764964128921727	0.009615590534318449
7.9350005e6	0.0053227605606479475	0.0046558998981521904	0.0048595955186963476
7.9450005e6	0.003935760588780036	0.0018033825608032364	0.004601062533508797
7.9550005e6	0.006030980192991365	0.0007618080243778567	0.006297613001523614
7.9650005e6	0.004466230936819172	0.00065359477124183	0.004967320261437908
7.9750005e6	0.004308415398388543	0.00048492987168009555	0.004774694121157864
7.9850005e6	0.004614154919343119	0.0011141791406287845	0.005154289589691421
7.9950005e6	0.007544503017801209	0.0025594010237604096	0.007533043013217204
8.0050005e6	0.008252913568528187	0.003269524864209249	0.00748826662447925
8.0150005e6	0.00755293077819292	0.006869952995058455	0.007191354304768791
8.0250005e6	0.006579320515001984	0.005133004367307583	0.004526118768078952
8.0350005e6	0.01350783874580067	0.008771929824561403	0.006233669279581935
8.0450005e6	0.02144314351605464	0.00430193365265212	0.005304239843888592
8.0550005e6	0.011839523712874637	0.002232595900142074	0.0023273120898450713
8.0650005e6	0.014170692431561993	0.004508856682769726	0.002028985507246377
8.0750005e6	0.011419449901768172	0.0032743942370661427	0.002259332023575638
8.0850005e6	0.017893660531697345	0.0028522225809923577	0.000602733828436121
8.0950005e6	0.020780812324929964	0.003396358543417367	7.00280112044818e-5
8.1050005e6	0.017193400914331154	0.00516795865633075	0.00019876764062810572
8.1150005e6	0.0124866647269906	0.0034429250315197364	9.69838037047813e-5
8.1250005e6	0.009817105970952124	0.004094196401888709	0.00017930787161556395
8.1350005e6	0.011348238482384823	0.002484191508581753	0.0
8.1450005e6	0.02210166767128792	0.014466546112115732	0.002129797066505927
8.1550005e6	0.01805448470830121	0.004411890687912276	0.00030840400925212025
8.1650005e6	0.012856513599823802	0.003358660940425063	0.0004955401387512388
8.1750005e6	0.010368047452353169	0.004448658109684947	0.002965772073123299
8.1850005e6	0.010432569974554709	0.005682782018659881	0.004614079728583546
8.1950005e6	0.018843172331544422	0.01016696481812761	0.006285032796660705
8.2050005e6	0.019932935916542476	0.009438648782911077	0.001279185295578738
8.2150005e6	0.011046077925058816	0.006053824525162105	0.007723647214093075
8.2250005e6	0.005689483254149804	0.004340430523784386	0.005572174321074551
8.2350005e6	0.004521435964482213	0.0035408835866426974	0.005098872364765484
8.2450005e6	0.0028499397128137673	0.0036720377068946617	0.001731886440863751
8.2550005e6	0.002982573726541555	0.0034405719392314564	0.0024754244861483468
8.2650005e6	0.005413901501921062	0.006170683432297122	0.004354406799394574
8.2750005e6	0.006919218128351497	0.009110303868996137	0.0052355417171192995
8.2850005e6	0.006357059261623579	0.00704862219385041	0.006043196084689862
8.2950005e6	0.006435643564356437	0.005657708628005658	0.007392739273927393
8.3050005e6	0.010123013839056894	0.011019989748846744	0.010148641722193746
8.3150005e6	0.009931895573212257	0.010783200908059025	0.009415707259067077
8.3250005e6	0.013406635802469133	0.014724794238683126	0.01262860082304527
8.3350005e6	0.010133056452853407	0.01342101215197662	0.008475619135517613
8.3450005e6	0.011437618371212122	0.01278409090909091	0.008629261363636363
8.3550005e6	0.01356490872210953	0.014283299526707238	0.0132183908045977
8.3650005e6	0.01216291353906033	0.012232415902140673	0.012371420628301362
8.3750005e6	0.013002928444104915	0.011427298192004075	0.011051693404634579
8.3850005e6	0.005594956658786446	0.005516154452324665	0.0051799317047544
8.3950005e6	0.008239099429502851	0.0051955990220048905	0.007008964955175225
8.4050005e6	0.012252364188582866	0.011216953130392766	0.011403327120866983
8.4150005e6	0.01510574018126888	0.014602215508559918	0.013315430233859237
8.4250005e6	0.011532522679019495	0.013028372900984367	0.010036672457054622
8.4350005e6	0.009286175710594313	0.008753229974160205	0.00834625322997416
8.4450005e6	0.0155310621242485	0.015507204885962399	0.01574577726882336
8.4550005e6	0.012512077294685989	0.009323671497584542	0.010164251207729468
8.4650005e6	0.010536032594856125	0.01152279093455564	0.00821237585943468
8.4750005e6	0.009722897423432183	0.009965969859017987	0.007551450332198995
8.4850005e6	0.013083735909822867	0.01120504562533548	0.013285024154589372
8.4950005e6	0.013196255945987417	0.009769321262339524	0.012971203519001587
8.5050005e6	0.01289320912650196	0.009821790198460916	0.014378290805994332
8.5150005e6	0.009523809523809523	0.008791208791208791	0.010026164311878595
8.5250005e6	0.009848094747682801	0.006093374527978031	0.006230690010298661
8.5350005e6	0.01139193556933185	0.008822126847877922	0.009887140359243365
8.5450005e6	0.009137139107611547	0.00744750656167979	0.009488188976377952
8.5550005e6	0.009992862241256244	0.004282655246252677	0.009707351891506068
8.5650005e6	0.008039542639352073	0.004764173415912339	0.007050976655550262
8.5750005e6	0.01261744408414401	0.011640475596574376	0.011657104847426623
8.5850005e6	0.012171940152072604	0.009504537650233014	0.011479028697571744
8.5950005e6	0.0050994711659531605	0.004490892302526651	0.004835054142533368
8.6050005e6	0.012275157997083131	0.0142602495543672	0.012164424998649595
8.6150005e6	0.012667946257197698	0.011132437619961614	0.010543825975687779
8.6250005e6	0.006799369333858887	0.006963605308106688	0.005373801077387991
8.6350005e6	0.009381365926878953	0.005575211750830921	0.009359922804760371
8.6450005e6	0.008492996296892609	0.0072183759995706545	0.008887457736274352
8.6550005e6	0.007864296797855833	0.007582169558470871	0.007631541825363238
8.6650005e6	0.010456164540962884	0.011203033436745951	0.009858669424336436
8.6750005e6	0.012470550004062069	0.01076448127386465	0.010707612316191405
8.6850005e6	0.013911575737776323	0.013040400740498746	0.012359795273875642
8.6950005e6	0.010720224030804233	0.01002012776756804	0.009661328432659492
8.7050005e6	0.01276343128524785	0.00979519145146928	0.010329474621549421
8.7150005e6	0.017965100302280847	0.01483924154987634	0.015223962627095357
8.7250005e6	0.013077858880778588	0.012165450121654502	0.00981346309813463
8.7350005e6	0.013027128659683048	0.010744023636852	0.01052914316411496
8.7450005e6	0.013321995464852604	0.010026927437641723	0.013747165532879817
8.7550005e6	0.006656399726214921	0.0036618754277891862	0.0065160848733744016
8.7650005e6	0.011555241127225563	0.010258224266006368	0.008017922414809576
8.7750005e6	0.009259259259259259	0.005242165242165242	0.008433048433048432
8.7850005e6	0.011264113115964968	0.0051704125778199855	0.010530758678906826
8.7950005e6	0.009776411900944238	0.0084624977730269	0.007607340103331551
8.8050005e6	0.00439745508982036	0.0041791417165668665	0.004765469061876248
8.8150005e6	0.007666853094705446	0.008529082774049216	0.005443698732289337
8.8250005e6	0.00570631498858737	0.005241355989517288	0.004717220390565559
8.8350005e6	0.010951150486034207	0.008613264427217915	0.00927771625446044
8.8450005e6	0.013038144982589423	0.009931940487496042	0.012203228869895536
8.8550005e6	0.006013197105151128	0.005959982971477224	0.006172839506172841
8.8650005e6	0.010606581814012155	0.010778580438023162	0.010984978786836373
8.8750005e6	0.01284997910572503	0.011282908483075638	0.013762362446023123
8.8850005e6	0.012551229508196723	0.015311930783242257	0.006944444444444444
8.8950005e6	0.010191846522781774	0.010600610420754305	0.009505123174187922
8.9050005e6	0.010123890532544378	0.011556952662721895	0.007864891518737673
8.9150005e6	0.00825407237345578	0.009565977916256697	0.007762107794905433
8.9250005e6	0.010356072624713554	0.009606909924202362	0.01080557024502027
8.9350005e6	0.008936465833017557	0.0018946570670708603	0.011948970569660227
8.9450005e6	0.010572821450335161	0.012248628884826326	0.008970140158439974
8.9550005e6	0.014547160957297042	0.014077897700610041	0.014453308305959643
8.9650005e6	0.014838467317806163	0.011895817680941648	0.01279739544202354
8.9750005e6	0.017587771993058336	0.011814177012414898	0.011880923775196903
8.9850005e6	0.030265792827234666	0.014381940651738576	0.02901875113781176
8.9950005e6	0.01801324503311258	0.014613686534216337	0.016229580573951432
9.0050005e6	0.009758454106280193	0.008405797101449276	0.009565217391304346
9.0150005e6	0.011152748037116347	0.011643468950749464	0.009957173447537472
9.0250005e6	0.011925952296190813	0.01245995016019936	0.008543965824136706
9.0350005e6	0.010052055286304075	0.0050260276431520375	0.010913660025130138
9.0450005e6	0.007357102433503112	0.0010186757215619694	0.005568760611205433
9.0550005e6	0.01390328151986183	0.009153713298791019	0.014784110535405872
9.0650005e6	0.012031719989062072	0.007793273174733388	0.01285206453377085
9.0750005e6	0.008789537712895376	0.006052311435523114	0.008175182481751824
9.0850005e6	0.007468553459119496	0.007905310971348707	0.006988120195667364
9.0950005e6	0.010787734116782964	0.010007344840249724	0.008385359285102216
9.1050005e6	0.00901495162708883	0.00934476693051891	0.007080035180299033
9.1150005e6	0.008070656311862339	0.009288868585350997	0.006426069742652657
9.1250005e6	0.009855742759607973	0.008864662482105495	0.008919722497522297
9.1350005e6	0.012089905946826629	0.009479374953713988	0.008116714804117603
9.1450005e6	0.0108657087103069	0.007805570338832712	0.007876530069185737
9.1550005e6	0.01040270330652368	0.008573503127792674	0.007864164432529044
9.1650005e6	0.011346949672940865	0.010512615138165801	0.009838472834067549
9.1750005e6	0.01158913794488632	0.011569052783803324	0.012388527355989392
9.1850005e6	0.0158307649201457	0.01634444755767255	0.016886149248155412
9.1950005e6	0.0048973018638787695	0.0040920851153703995	0.004023443687628703
9.2050005e6	0.00967583125047338	0.008710141634477012	0.008664697417253654
9.2150005e6	0.015242763772175537	0.012745098039215688	0.015835667600373485
9.2250005e6	0.01539364391477068	0.0150776453593355	0.012423257493680027
9.2350005e6	0.00866738894907909	0.006590827013362224	0.008215962441314553
9.2450005e6	0.014154450817930738	0.005895474824729127	0.016252390057361375
9.2550005e6	0.013127125850340135	0.009778911564625849	0.011500850340136055
9.2650005e6	0.010672991402312482	0.012402411305464968	0.011088052179069078
9.2750005e6	0.01297184310832411	0.0071621787778187625	0.008803639493421861
9.2850005e6	0.01978961209730441	0.008382642998027613	0.008205128205128205
9.2950005e6	0.013949275362318844	0.006521739130434782	0.00681159420289855
9.3050005e6	0.013048350944604546	0.007684918347742556	0.005827729747038102
9.3150005e6	0.02388167388167389	0.00634920634920635	0.009235209235209237
9.3250005e6	0.01700578495910632	0.014163175743068022	0.006862158388190703
9.3350005e6	0.029225908372827795	0.006319115323854661	0.011058451816745658
9.3450005e6	0.025899843505477305	0.004694835680751174	0.010203442879499218
9.3550005e6	0.04614978902953587	0.006329113924050633	0.02236286919831223
9.3650005e6	0.01124567474048443	0.008290080738177623	0.009746251441753173
9.3750005e6	0.00782596209075244	0.0033984300210606936	0.00790733295041164
9.3850005e6	0.01644528779253637	0.014168247944339027	0.010651486401012019
9.3950005e6	0.0091328197945845	0.00799486461251167	0.007469654528478058
9.4050005e6	0.014667380697369989	0.01076996310841366	0.012923955730096392
9.4150005e6	0.012777777777777777	0.010634920634920636	0.012571428571428574
9.4250005e6	0.00880875936445213	0.006668313163744134	0.008166625504239732
9.4350005e6	0.011170688114387844	0.008814688439353319	0.00927776423754976
9.4450005e6	0.015942963599885354	0.0117512181140728	0.017311550587560908
9.4550005e6	0.012068965517241381	0.013793103448275862	0.01149425287356322
9.4650005e6	0.013071020699500354	0.012624910778015704	0.012598144182726624
9.4750005e6	0.01311213132999444	0.01523372287145242	0.013550361713967724
9.4850005e6	0.009331651954602775	0.007566204287515764	0.008306010928961749
9.4950005e6	0.007530335474660956	0.005852962169878659	0.006224125624553889
9.5050005e6	0.00573248407643312	0.0056050955414012745	0.004314225053078556
9.5150005e6	0.004693954187007135	0.0022530980097634247	0.004956815621479535
9.5250005e6	0.008878443661052357	0.006006006006006006	0.010836923880402142
9.5350005e6	0.00704853675945753	0.0027658815132048536	0.010206995003568881
9.5450005e6	0.006350841057329214	0.00377617576381737	0.007792653621695846
9.5550005e6	0.009324009324009326	0.003108003108003108	0.013209013209013208
9.5650005e6	0.013059701492537315	0.007877280265339966	0.008955223880597015
9.5750005e6	0.016794390999510845	0.007283004511114733	0.010065764443719767
9.5850005e6	0.009206607094503117	0.008123476848090982	0.007148659626320065
9.5950005e6	0.004089979550102251	0.003067484662576687	0.0057259713701431495
9.6050005e6	0.007909362975630612	0.0056291862619353	0.007097050021376656
9.6150005e6	0.01514339319217368	0.012909854373269006	0.014294648440989906
9.6250005e6	0.017228219387198776	0.015429069894231817	0.013150147203140334
9.6350005e6	0.012654819601507812	0.016558966074313407	0.011200861604738826
9.6450005e6	0.012781359574708745	0.014421445537835087	0.010632281416129395
9.6550005e6	0.014208474789387653	0.011945177920281656	0.01639632842952345
9.6650005e6	0.01257600884466556	0.013451262207481114	0.012677353970886311
9.6750005e6	0.008456334563345632	0.008548585485854859	0.00902829028290283
9.6850005e6	0.016940853897375634	0.016059537798668234	0.013474343909126519
9.6950005e6	0.006974716652136005	0.003777971519907004	0.007614065678581806
9.7050005e6	0.010204895160647372	0.010005580802040979	0.011863190624252572
9.7150005e6	0.009099240638910709	0.009295627127520294	0.009819324430479186
9.7250005e6	0.003654970760233918	0.0017868745938921377	0.0051332033788174134
9.7350005e6	0.006546564284307933	0.004430005906674543	0.008033077377436504
9.7450005e6	0.004400440044004401	0.0033003300330033004	0.005500550055005501
9.7550005e6	0.012894113358848188	0.017678148350646985	0.007144158921086203
9.7650005e6	0.006821065989847716	0.007191201353637902	0.0047800338409475455
9.7750005e6	0.013487799417953882	0.012704275800313409	0.01528990373852698
9.7850005e6	0.009981572481572483	0.01039107289107289	0.009438984438984438
9.7950005e6	0.009082697711762346	0.010337213970293054	0.008965609527632812
9.8050005e6	0.007692307692307692	0.009743589743589744	0.0069743589743589745
9.8150005e6	0.009761561849895984	0.009201472235557688	0.01070571291406625
9.8250005e6	0.00866382505559674	0.006455399061032864	0.006733382752656288
9.8350005e6	0.0061759586772219405	0.007018134860479479	0.004558980405367469
9.8450005e6	0.013956592386258125	0.015494428969359332	0.008472609099350046
9.8550005e6	0.014960106382978724	0.015366430260047281	0.011229314420803781
9.8650005e6	0.01666666666666667	0.01923937360178971	0.011155853840417599
9.8750005e6	0.017008003766478336	0.017066854990583805	0.013559322033898306
9.8850005e6	0.016548463356974	0.014709745206199104	0.014972419227738377
9.8950005e6	0.007731958762886596	0.007827415043909889	0.0035127911416571217
9.9050005e6	0.010064043915827995	0.007319304666056725	0.010430009149130833
9.9150005e6	0.01758522448177621	0.017830828175655764	0.011651439237646133
9.9250005e6	0.01691976002999625	0.019122609673790775	0.00993625796775403
9.9350005e6	0.010957246571659049	0.010979654028860803	0.007026978578470915
9.9450005e6	0.01168807994289793	0.01409707351891506	0.009564596716630977
9.9550005e6	0.014188059407888268	0.017163371692731386	0.007317792859250517
9.9650005e6	0.011562998405103669	0.009527407034332242	0.009754050197263494
9.9750005e6	0.013963109808653682	0.012756421306671263	0.012308222720220651
9.9850005e6	0.010985906129504055	0.009174311926605505	0.009533306741124849
9.9950005e6	0.014954172696575013	0.009346357935359382	0.012783405692233478
1.00050005e7	0.015111809923130678	0.01310272536687631	0.00649895178197065
1.00150005e7	0.01433419988445985	0.011987290583477757	0.005805892547660313
1.00250005e7	0.011180322632167387	0.009942501197891711	0.00927966778469893
1.00350005e7	0.0201310861423221	0.02015862524785195	0.015069398545935227
1.00450005e7	0.0072661217075386	0.008023009385407205	0.00799273387829246
1.00550005e7	0.010197633000114902	0.01166264506492014	0.010387222796736756
1.00650005e7	0.009452595936794582	0.009311512415349886	0.011211437170805116
1.00750005e7	0.00910010111223458	0.002696326255476913	0.01170654982586226
1.00850005e7	0.007389722601182354	0.008412914961346067	0.007185084129149613
1.00950005e7	0.008735946520814343	0.008052263749620175	0.010148890914615618
1.01050005e7	0.009770114942528734	0.009195402298850575	0.00950191570881226
1.01150005e7	0.007534246575342466	0.0077625570776255716	0.007671232876712328
1.01250005e7	0.013091510090466248	0.012265135699373696	0.010194850382741823
1.01350005e7	0.016304347826086953	0.03260869565217391	0.0
1.01450005e7	0.010504201680672268	0.010971055088702145	0.007936507936507938
1.01550005e7	0.0070831819832909565	0.007809662186705413	0.00741009807482746
1.01650005e7	0.01136837713808928	0.010012515644555693	0.012098456403838132
1.01750005e7	0.00945988381221542	0.006201915528340399	0.010205683780813313
1.01850005e7	0.015075757575757577	0.011767676767676769	0.01533333333333333
1.01950005e7	0.009522236900044036	0.009247027741083222	0.01065609863496257
1.02050005e7	0.01242063492063492	0.01476190476190476	0.010158730158730157
1.02150005e7	0.010781329274479959	0.009555217317774395	0.007914764079147641
1.02250005e7	0.013582847267228344	0.010261395549794772	0.012184057031756318
1.02350005e7	0.010901039005280192	0.008771929824561405	0.010458184295690683
1.02450005e7	0.00974430932335516	0.006587153102588088	0.010071718116619893
1.02550005e7	0.009212920837124662	0.009554140127388535	0.011282984531392174
1.02650005e7	0.00929389096679134	0.0036835543465941287	0.009407231100532697
1.02750005e7	0.00868336025848142	0.009894991922455574	0.00756596661281637
1.02850005e7	0.007617306520414382	0.007495429616087752	0.005557586837294333
1.02950005e7	0.010541356626765879	0.012024156152270031	0.005888062115820123
1.03050005e7	0.009776536312849164	0.005763944311430344	0.011066773077946263
1.03150005e7	0.008012183816713018	0.008210833002251358	0.00688650509866243
1.03250005e7	0.022208470847084712	0.025302530253025302	0.020737073707370737
1.03350005e7	0.008875739644970413	0.006942800788954636	0.008552268244575936
1.03450005e7	0.00925925925925926	0.009656084656084656	0.007539682539682541
1.03550005e7	0.010949298813376486	0.007227615965480043	0.007766990291262135
1.03650005e7	0.005070993914807303	0.006254225828262339	0.0033806626098715348
1.03750005e7	0.011763459092835946	0.012929207291225096	0.010936837643069096
1.03850005e7	0.009430784776018863	0.008251936679016504	0.006287189850679243
1.03950005e7	0.007936507936507938	0.007936507936507936	0.00888888888888889
1.04050005e7	0.028492647058823525	0.022671568627450983	0.014215686274509804
1.04150005e7	NaN	NaN	NaN
1.04250005e7	NaN	NaN	NaN
1.04350005e7	NaN	NaN	NaN
1.04450005e7	NaN	NaN	NaN
1.04550005e7	NaN	NaN	NaN
1.04650005e7	NaN	NaN	NaN
1.04750005e7	NaN	NaN	NaN
1.04850005e7	NaN	NaN	NaN
1.04950005e7	NaN	NaN	NaN
1.05050005e7	NaN	NaN	NaN
1.05150005e7	NaN	NaN	NaN
1.05250005e7	NaN	NaN	NaN
1.05350005e7	NaN	NaN	NaN
1.05450005e7	NaN	NaN	NaN
1.05550005e7	NaN	NaN	NaN
1.05650005e7	NaN	NaN	NaN
