# Supplementary material for: Admixture of evolutionary rates across a butterfly hybrid zone
Source: eLife. 2022 Jun 15;11:e78135. doi: 10.7554/eLife.78135 (PMC9246367; doi:10.7554/eLife.78135)
Supplement: Figure 2—source data 3. [file elife-78135-fig2-data3.zip]

Archive with 5 entries (4 files):
- mitoGenomeTree/
- mitoGenomeTree/mitoGenome_consensus_tree.newick
- __MACOSX/mitoGenomeTree/._mitoGenome_consensus_tree.newick
- mitoGenomeTree/mitoGenome_alignment.phy
- __MACOSX/mitoGenomeTree/._mitoGenome_alignment.phy
