# Supplementary material for: Admixture of evolutionary rates across a butterfly hybrid zone
Source: eLife. 2022 Jun 15;11:e78135. doi: 10.7554/eLife.78135 (PMC9246367; doi:10.7554/eLife.78135)
Supplement: Figure 2—source data 3. [file elife-78135-fig2-data3.zip › mitoGenomeTree/mitoGenome_consensus_tree.newick]

(KR822739:0.028727914367431356,(NC_029244:0.045931306679643735,((JN019809:0.01561329161879918,'TXSC20180821006 (reversed)':0.020056787053309683)100.0:0.0068437079029674275,('TXSC20180714007 (reversed)':0.014039795530356336,('TXSC20180713008 (reversed)':0.000685,('TXSC20180713007 (reversed)':0.000176,'TXSC20180714008 (reversed)':0.000129)62.23:0.000118,('TXSC20180718016 (reversed)':0.000361,('TXSC20180714006 (reversed)':0.000152,('TXSC20180718001 (reversed)':0.0,'TXSC20180718009 (reversed)':0.0)99.1:0.000109)90.98:0.000134)91.27:0.000230,('TXSC20180713001 (reversed)':0.000730,('TXSC20180711006 (reversed)':0.000013,('TXSC20180727005 (reversed)':0.000051,'TXSC20180711011 (reversed)':0.000009)70.67:0.000075)99.5:0.000394)53.94:0.000142)100.0:0.015489592678448405)100.0:0.0046929548135575955)100.0:0.024194534234690535):0.028727914367431356);
