# Supplementary material for: Admixture of evolutionary rates across a butterfly hybrid zone
Source: eLife. 2022 Jun 15;11:e78135. doi: 10.7554/eLife.78135 (PMC9246367; doi:10.7554/eLife.78135)
Supplement: Figure 2—source data 3. [file elife-78135-fig2-data3.zip › mitoGenomeTree/mitoGenome_alignment.phy]

 16 15860
KR822739 ATTTTTTTTAATATTAATTCAAATAAAATATTTTTTTATTTTATTTTATTTTTTAGAACTTTAATCTCAATTTCTGCTAATTCTTGATTGGGATGTTGAATTGGTCTTGAAATTAATTTACTTAGTTTTATCCCCCTAATTTCAAATCATAAAAATCTTCTATCCTCTGAAGCAGCATTAAAATATTTCTTAACTCAAGCTATTGCTTCAATTAATTTCTTATTTACAATTTTAATTAAATTAATTTTATTAAAAAATTTTGAAATTAATAATTTTATTTCAATTATAATTAATTCCTCAATATTAATAAAAATAGGATCTGCCCCCTTTCATTTCTGATTTCCCAATATTGTTGAAGGTCTTTCTTGATTTAATTGTTTTATTTTAATAACTTGACAAAAAATTTCCCCTATAATTTTACTTTCTTATTATATAAACTATAATTTTTTAATAATAATTATAATTTTTAACGTAATTATTGGTATTTTAGGAGGTATCAATCAAACATCATTACGTAAATTAATAGCATTTTCATCTATTAATAATTTAGGATGAATATTAGCAACTTTATTAATTAGAGAAAATTTATGATTATTTTATTTATTAATATATTCTTTTTTAATTAGAATTTTATGTTTTACATTTAATTTATTAAATGTTTATTTTATTAATCAATTATTTATTATTAATTTAAATTCCTTAATTAAAATTTCTTTATTAATTAATTTTATATCTTTAGGGGGATTACCTCCTTTTATAGGATTTTTCCCTAAATGAATTATTATTAATTTTCTGATTATAAATAAATTATATATTATTACATTTATTTTTATTATAATAAGATTAATTATATTATTTTTTTATATTCGAATTATTTATTCATCAATTACTTTTAATTACCTAAAAATAAAATGATTTAAATTTTATTTAAAAAATAATTCAATATTATTAATTAATCTATTTAGCATAATTTCTTTATTAGGTATAATTATTAGAACTTTTACATACATTTAAGGTTTTAAGTTAT-GTAAACTAATAATCTTCAAAATTATAAAAAAAGAAATTCTTTAAGCCTTAGTAT----TTTATACTCCTTAAAATTTGCAATTTTATATCATTATTGAATATAAGGCTAACTAATAAAAGAGATTTTTCTCATAAATAAATTTACAATTTATCGCTTATATTTCAGCCATTTTATTA--GCGAAAATGACTTTATTCTACAAATCATAAAGATATTGGAACATTATACTTTATTTTTGGAATTTGAGCAAGAATATTAGGAACTTCTTTAAGTTTATTAATTCGAACTGAATTAGGAACTCCAGGTTCTTTAATTGGAGATGACCAAATTTATAATACTATTGTAACAGCTCATGCTTTTATTATAATTTTTTTTATAGTTATACCAATTATAATTGGAGGATTTGGAAATTGACTAGTACCTTTAATATTAGGGGCACCTGATATAGCCTTTCCTCGAATAAATAATATAAGATTTTGACTTTTACCCCCTTCTTTAACTCTTTTAATTTCAAGAATAATTGTTGAAAGCGGAGCTGGAACTGGATGAACTGTTTATCCCCCTCTTTCTTCCAATATCGCTCATGGAAGAAGATCAGTAGATTTAGTTATTTTTTCCCTTCATTTAGCAGGGATTTCTTCAATTTTAGGAGCAATTAATTTTATTACTACAATTATTAATATACGAATTAATAATATATCATTTGATCAAATACCTTTATTTGTTTGAGCTGTTGGAATTACAGCTTTATTATTACTTCTCTCATTACCTGTTTTAGCTGGAGCTATTACAATACTATTAACAGATCGAAACTTAAATACATCATTTTTTGATCCTGCAGGAGGAGGAGATCCAATTTTATATCAACATTTATTTTGATTCTTTGGTCACCCAGAAGTTTATATTTTAATTTTACCTGGATTTGGAATAATTTCTCATATTATTTCTCAAGAAAGAGGAAAAAAGGAAACATTTGGATGTTTAGGTATAATTTATGCTATAATAGCAATTGGATTATTAGGATTTATTGTTTGAGCTCATCATATATTTACAGTAGGAATAGATACAGATACTCGAGCTTATTTTACCTCAGCAACAATAATTATTGCAGTTCCTACTGGAATTAAAATTTTTAGATGATTAGCAACTCTTCATGGAACTCAAATTAATTATAGTCCATCAATTTTATGAAGTTTAGGATTTGTATTTCTATTTACAGTAGGAGGATTAACTGGAGTAATTTTAGCTAACTCTTCTATTGATGTTACCTTACATGATACATATTATGTAGTAGCTCATTTTCATTATGTTTTATCTATAGGAGCTGTATTTGCTATTATAGGAAGATTTATTCATTGATACCCATTATTTACCGGTCTTTCTTTAAATCCTTATCTTTTAAAAATTCAATTTTTTACAATATTTTTTGGGGTAAATTTAACCTTTTTTCCCCAACATTTCTTAGGATTAGCTGGAATACCTCGCCGATATTCAGATTATCCTGATAATTTTACCTCATGAAATATTATTTCTTCTTTTGGATCTTATATTTCTTTATTGTCATTAATAATAATAATAATAATTATTTGAGAATCAATAATTAATCAACGAATTATTTTATTTTCTCTTAATATACCATCATCTATTGAATGACTTCAAAACTTACCTCCTGCAGAACATTCATATAATGAACTTCCTATTTTAAGAAATTTCTAATATGGCAGATTATATGTAATGGATTTAAACCCCATTTATAAAGGATTTATCCTTTTTTTAGAAATGGCTACTTGATCTAACTTTAATCTTCAAAATAGAGCTTCCCCTTTAATAGAACAAATTATTTTTTTTCATGATCATACTTTAATTATCTTAATTATAATTACTATTTTAGTGGGATACTTAATAATTAATTTATTTTTTAATAATTATATTAATCGATTTTTATTAGAAGGCCAAATAATTGAATTAATTTGAACAATTATTCCTACAATTACTTTAATTTTTATTGCTCTACCTTCTTTACGTTTATTATATCTTTTAGATGAACTAAATAATCCTTTAATTACATTAAAATCAATTGGACATCAATGATATTGAAGTTATGAATATTCAGATTTTAACAATGTAGAATTTGACTCTTATATAATTCAATATAATAAATCTACCCCTGATAATTTTCGTTTATTAGATGTTGATAATCGTATTATTTTACCTATAAATAATCAAATTCGAATTATAGTTACTGCAGCTGATGTAATTCATTCTTGAACTGTACCATCATTAGGCGTTAAAATTGATGCTAATCCAGGTCGTTTAAATCAAACTAATTTATTTATTAATCGACCTGGAATCTTTTTTGGTCAATGTTCAGAAATTTGTGGAGCTAATCATAGATTTATACCTATTATAATTGAAAGAGTTTCAATTAAAAATTTTATTAATTGAATTAATAATTATTCTTCATTAGATGACTGAAAGCAAGTACTGGTCTCTTAAACCATCTTATAGTAAATTAGCATTTACTTCTAATGAAAGAATTAGTTAAATTAATAACATAAATATGTCAAATTTAAATTATTACCTCAGTAATATTCTTTTATTCCTCAAATAATACCAATTAATTGAATTTTATCTTTTATCTTATTTATTTTAATTTTTATTATTTTTAATATTATAAATTACTATATTTTTAATTTAAATAATAAAAATAATAATAA---------TAATAAATT---TTTTAATAAAAATATAAAAAATTTTAATTGAAAATGATAAATAACTTATTTTCTATTTTTGACCCCTCAACAAATATTTTTAATTTATCTTTAAATTGAATTAGAACTTTTATTGGTCTAATATTTATCCCTTATTCTTTTTGACTTATCCCTAATCGACAATTTATTTTCTGAAACTTTATTCTCAATAAACTTCATAATGAATTTAAAATATTATTAGGAATAAATAGAT---ATAAAGGATCTACTTTTATTTTTATTTCTTTATTTTCATTTATTTTATTTAATAATTTTTTAGGTTTATTCCCATATATTTTTACTAGAACTAGTCACCTTACTATTTCTCTTTCAATTTCTCTTTCCTTATGATTAAGATTTATATTATATGGATGAATTAATAATTATCAACATATATTTATTCATATAATTCCCCAAGGAACACCTTCAATTCTTATACCTTTTATAGTATTAATCGAAACAATTAGAAATATTATTCGCCCAGGAACTTTAGCTGTTCGATTAACAGCTAATATAATTGCGGGACATTTATTATTAACTTTATTAAGAAGAACTGGAAATAATATATCATTTCTCTTATTATTTATTTTAATTTTTATACAAATCTTATTATTAATTTTAGAATCAGCTGTTGCAATTATTCAAGCATATGTAATTTCCATTTTAAGAACATTATATTCTAGTGAAGTAAATTAATT-----AATTAATGACAATAAATAATAATCACCCATTTCACTTAGTAGACTATAGTCCATGACCTTTAACTGGAGCTATTGGAGTAATAACTCTTGTTACAGGAATAGTTAAATGATTCCATGAATTTAATATAAACTTAATATTATTAGGCTATATAATTATCTTATTAACAATATATCAATGATGACGAGATATTTGCCGTGAGGGAACATATCAAGGAAATCATACTATTATAGTATCAAAAGGATTACGATGAGGAATAATTTTATTTATTATTTCTGAAATTTTTTTTTTTATTTCTTTTTTTTGAGCTTTTTTTCACAGAAGATTATCCCCTAATGTAGAAATTGGAGCTATATGACCCCCTTATAGAATTATTCCATTTAACCCTTTTCAAATTCCGCTATTAAATACTATTATTTTAATTACATCAGGAGTATCAGTAACTTGAGCTCATCATGCAATCTTAGAAAATAATTTCTCTCAAGCTACTCAAAGTTTATTTATTACCATTACTTTAGGAATTTATTTTTCTATTCTTCAAGCTTACGAATATTTTGAAGCACCTTTTACTATTGCTGATTCAATTTATGGGTCAACATTTTTCATAGCTACCGGATTTCATGGATTACATGTAATTATTGGAACAATTTTTCTAACAATTTGTCTTATTCGACATTTAAACTCCCATTTTTCTAATAAACATCACTTCGGATTTGAAGCAGCAGCTTGATACTGACATTTTGTTGATGTAGTTTGATTATTTCTTTATATTTCTATTTATTGATGAGGTAACTAA-TTATTTATATAATATATTTAGTATATTTGATTTCCAATCAAAAAGTTTAATTTAATTTAATATAAATAATTAATTTATTATTCACTATTTCAATTTTAATTGCTTTAATTTCAAATATTTTAATATTTTTAACTATTATTTTATCAAAAAAATCATTCATAGACCGAGAAAAAAACTCCCCATTTGAATGTGGATTTGACCCTAAATCCTCAGCACGAATTCCATTTTCACTTCATTTTTTTCTAATTACAGTAATTTTTTTAATTTTTGACGTAGAAATCGCTTTAATTTTTCCTTTAATTTATTCTTTTAATTTAGTTAATCTTTTTACAATAATAAAAATTAGATTCTTCTTTTTATTAATACTTTTAATTGGACTATACCATGAATGAAATCAAAATATATTAAATTGAACAAATTAGGATTATAGTTTAACTAAAACATTTGATTTGCATTCAAAAAATATTGATTTCAATTTATCTTAAATATGAAGCAATATTATGCATTTAATTTCGACTTAAAAGAAAGAGT-TATAACTCCTTATTTTTAATTGAAACCAAAATAGAGGTATGTCACTGTTAATGATATTAATGAATTTCA-ATTCCAATTAAAGAAATATA-AAAAATTAAGCTACTAACTTAACTTATAGTAGAAAATATCTATTAATATTTC----TTATTTATATAGTTTATTTAAAACATTACATTTTCATTGTAAAAATAAAAAAATTTTTTTTTATAAATATTTAAAGATTTTATTAATCTCCTTAATATCTTCAATATTATGCTCTAAT---TATAAGCTATTTAAATTTAAAATAAT------AATAATAAATAAAAAATTAATATTCAAAAAAAAAATCTAAATAAATAAATTTTAAAATTATTCATTTGATAAAAATTATAAAAAATAGAATAATTTTTAACAATATTATACATACCTTGACCTCTATATAATTCTCTTCAACCTATATCTACATTTTTCAATAAATTTTGACCAATTTTTAAAATATAAGGATTAATTCCATATGTAGATAAATTAGGTATAAATCATATTAAACATAAAAAATTTCTTAAACTATATGTTATTAAAAATTTATTAATTGAATAAATTTTTATATTTCTAATTAAATAACCTATTAATAAACCTATTATTATAACATAAATAACTATTATTTTTAAATTAAAAGGTAAATAAATTATATAAGGATAATTAAAAATTATTCAACTTAAAAAACTACCCACAATTAAACTTATAAATAATAATATAAATATTCTTTTTAATATTACATAATCCTCATCATATAAATTATAAATAACTAATAAATTAAAATCATTAATTATTAAATAAAATAATAAACGAATAGTATAAAATATAGTTAACCCAGTAGAAAAATAATAAAAAAAAAAAATTAATAAATTTAAATTTCTTATTCTTACTATCTCTAAAATTAAATCCTTTGAATAAAATCCAGCTAAAAATGGAATCCCGCATAAAGCTAAATTAGAAATATTTAAACATAAAGAAGTCAAAGGAATATAAAATCTTATTCCCCCTATATAACGAATATCTTGAATATCATTTATTATATGAATAATTACCCCAGCACACATAAATAATAAAGCTTTAAATATAGCATGAGTTAATAAATGAAAAAAAGCTAAATCTGGTAAACCCATTCTTAAAATTCTTATTATCAATCCTAATTGTCTTAATGTAGATAATGCAATAATTTTTTTCAAGTCAAATTCATAATTTGCAGAAATTCCAGCTATAAATATTGTTAATCCTGATAATAACAATAAAAACTTTAAAAAAAATATATCAACTAATATTATATTAAATCGAATTAATAAATATACTCCAGCAGTTACCAAAGTTGAAGAATGAACTAATGCAGAAACTGGAGTTGGAGCAGCTATAGCTGCAGGTAATCAAGAACTAAATGGAATTTGAGCTCTTTTAGTTATAGCCGCAATAATTAATAAAATTCCAATAATTTTTATTATAAAATCATTATTTATAAAATTTAAAAAAAAAATATAATTTCAACTTCCATAATTTATTATTCAAGAAATCACTATTAAAATCATTACATCACCAATACGATTAGATAAAGCAGTTAATATTCCTGCATTATAAGACTTAATATTTTGATAATAAATTACTAAACAATAAGAAACTAATCCTAACCCATCCCAACCTAAAAAAATTCTAATCATATTAGGACTAATAATTAGTAAAATTATAGAAAAAACAAATAATAAAACTAAAATAATAAAACGATTTAAATTTAACTCTGAAGATATATAACTTTTTCTATAATAAATAACTGAAGAAGAAATTATAGAAACAAATATTATAAACAATAATGATATTCAATCTAATAAAATAGATATAACAATTCTTATAGAATTAAAAGAAATAATTTCTCATTCTAAAAATAAAACTATATTTTCCATAATAAAATAAATTAAAAAAAAAAAATTTATTA-TTCTAAAAAAAAATAAAAAAAAAAAACTCATAAAACAGATAGAAAA--TTTTTTTA-TGATTTAAAATGAAATTTC---ATATTTTTGACTCCACAAATCAATATTTTA--TTATTAAATTATTTAAA-TAAAATCAAACTATAAAAAAATCAATTTTTAAAATTAATAAATTTAAAGGTAATCAATGTAATATTAATATTAAATACTCACGAGATGTACCAGTATAAAAACTATAAATACTTATATTATATTTTCCATGTTGAGTATAAGAATATAAATATAATCTATATCCAGCTCTAAAAAAAGATATTATAATAAGTGTAATTATAGATAAATAAGATCAACCAACAACTCTATTAATTAGTCTAATTTCACCCATCAAATTCATAGAAGGAGGAGCAGCTATATTAGATGATATTAATAAAAATCATCATAAACTCAAAGAAGGTATAAAATTTATTATTCCCTTATTAATAAATAATCTTCGTCTATGTAATCGCTCATAATTTATATTAACTAAACAAAATATCCCTGAAGAACATAATCCATGACCAATTATTATTACATAAGAACCTAAATAACCTCAATAATTTATAGTTATAATTCCACAAATCACTAAACTTATATGAGCAACAGAAGAATAAGCAATTAATGACTTTATATCAACTTGACAAAAACAATTTAATCTAATATATAATCCCCCTAATAATCTAATAATTATTCAAATAAATCTAAATTTTATATTAATTTTTTGAAAAATAATTATTACCCGTAAAAGTCCATAACCCCCTAATTTTAATATAATACCTGCTAAAATTATTGAACCAGAAACAGGAGCTTCTACATGAGCTTTGGGTAATCATAAATGAACAAAATACATTGGTATTTTAACTAAAAAAGCTAAAATTATAGATAAATATAATAAAAAAAAATTTAAATCAAAAAACTTAAAAAAATATATAATTATACAATTTAAATTATTATAAATAAAAAAAATACCCATTAATATAGGTAAAGAAGCAAATAATGTATAAAATAATAAATATATTCCAGCTTGAATTCGCTCAGGTTGATATCCCCACCCAATAATTAACATTAAAGTAGGAATCAAACTACCTTCAAAAAATAAATAAAATATAAATAAATTTATAACTCTAAAAGTTAAATATAACATAATTAATAAAATAATAATATTAAATAAAAAAAATCCAACATAAAAATTTACCTTATTTAAATTTTCTCTAGCTATAATTATTAATAAACAAATTCAAATTCTTAATAAAATTAGACCATAAGAAATTATATCACACCCTAATATATAACTTAAATTGCAAAAATTTATAATATTTATATTTAAATTAATAAATATAAATATTATAAATATTAATACTATTTGAACCATTCAAAATATATTTTTTAAAAAACATAAAGGAATTAAAAAAATTATCATAAATAAAAATTTTATCA-----TTATAATATTCTAAATCTTTGAAAATAATCATTTCCATGAGTCCGAATTATTGAAACTAAAATAGACAACCCTAAAGCCCCCTCACAAACTGAAAATAATAAAAAAATTATTAACATATATATATCATATTCAATATAACTAAAAAAAATCAATATTATAAAAAAAATTCTTAATACAATAAATTCTAATCTTAATAATACAATTAATAAATGTTTATGTTTAGAAATAAAAATTATATTACCTAAAATAAATATTAATATAACAATAAATCATATATTTAATACTATCATTAGTTAGTTTTTATAGTTTAAAAAAAACATTGGTCTTGTAAATCAAAAATAAGTTTATACTTTTAAAACTTCAAAGAAAAAGAATTTCTTTATCTATAATCTCCAAAATTATTATTTT-TATAAACTATTCTTTG-ATATTTTAAAAATATCTTTCTCTTTTTTAATTATTTTATTTTCTATTATAATATTATTCTTAAATCATCCCCTATCAATAGGATTAATAATTTTAATTCAAACTTTAATTATTTGTATATTATCCGGGATATTAATTAACTCATATTGATTCTCTTATATTTTATTTTTAGTATTTTTAGGAGGATTATTAGTTTTATTTATTTATGTTTCTAGAGTAGCCTCAAATGAATTATTTAACATTAATTTTTTTATAAAAAATTCTATAATTTTTATATTATTTTTATCTTTTATATTAAGAATTATTTATATATATAATTTAAATTGATTAAATTTTTCATTTAATTATGAAATAAAAAATTTAATTAATTTTTTTATTTTTTTTAATAATGAAAATAAAATTAATTTAACTAAACTATATAATAATCAAACTTATTTAATAATATTAATATTAATCATTTATCTTTTTATTACATTAGTAGCTATTGTAAAAATTACTAATATTTTTTTTGGTCCTTTACGATCAATAAACTATTAA-----TTTAATACTAATGATAAATAAATTTTCACCTTTACGAAAAACTCATCCTTTATTTAAAATTATTAATGGATCATTAATTGATTTACCTACCCCCTCTAATATTTCAACTTTATGAAATTTTGGATCTCTTTTAGCTTTATGTTTAATTATTCAAATTATCACAGGATTATTTTTAACTATATATTATACAGCTAATATTGAATTAGCTTTTTATAGAGTAAATTATATTTGTCGAAATGTAAATTATGGATGATTAATTCGAACCCTTCATGCTAATGGCGCCTCTTTTTTTTTTATTTGTATTTACTTACATATTGGACGAGGAATTTATTATGAATCCTTCAATTTAAAATTTACATGAATAGTAGGAGTTATTATTCTATTTATTTTAATGGCAACAGCTTTTATAGGTTATGTTTTACCATGAGGCCAAATATCTTTTTGAGGAGCAACAGTAATTACTAATCTTCTTTCAGCTATTCCTTACTTAGGATCTATATTAGTAAGCTGAATTTGAGGGGGATTTGCAATTGATAATGCAACTTTAACTCGATTTTATTCATTCCATTTTCTTTTTCCATTCATTATTTTAATATTAACAATAATTCATTTATTATTTCTCCACCAAACAGGTTCTAATAACCCCTTAGGAATTAATAGTAACCTAGATAAAATTCCATTTCACCCATTTTTTACTTTTAAAGATCTAATTGGATTTTTATTATTAATAATATTTCTTAGATTATTAACTTTAACTAATCCTTATTTATTAGGAGATCCTGATAATTTTATTCCAGCTAATCCATTAGTAACTCCTATTCATATTCAACCTGAATGATATTTTCTATTTGCTTATGCTATTTTACGATCTATTCCCAATAAATTAGGAGGAGTAATTGCTTTAGTTATATCAATCTTAATTTTAATTATTTTACCTCTAACTTTTAATAAAAAAATTCAAGGAATTCAATTCTATCCCCTTAACCAAATTATATTTTGAATTATAACGACTACTATTATTCTTTTAACATGAGCAGGAACTTGTCCTGTTGAAGAACCTTATATTATTACTAGACAATTATTAACTATCCTATATTTTTCTTATTTCATCTTTAACCCCATAATCAGTAAATATTGAGATAATTTAATCTTTAATTAA---TTAATTAATGAGCTTGT-TAAGCATTTGTTTTGAAAACTTAAGAAAGAATATTTAATTCTATTAATTTATACTAAAAAAATTAACTAACTTAAAAAAATTTTTAACCCTAAAAAAAATAATAAAAAATTTAATGAAATTGGAAGATATCTCTTTCAAGATAAATATATTAATTTATCATATCGATAACGAGGTAAAGTTCCCCGTACTCAAATAAAAACAAAAGAAATAAATGCTAATTTAATATAAAAAACTAATCTTAATCTATAACCCCCCATATATAATAAAACAAATAAAAAACTTATAAATATAATTCTAGTATATTCAGATAAAAAAATTAAAGTAAATCCCCCTCTTCTATACTCAACATTAAACCCTGATACTAATTCTCTTTCCCCCTCCGCAAAATCAAAAGGCGTACGATTAGTCTCAGCTAATCTTGAAGATAATCAACATAATCTTAAAGGTAATATTAAAAAAAAAAATCATATATATTCTTGATAAAAAAAAAAATTAATTATATTAAAATCTATAATTATAAGAATTCTAGATAATATAATTAAAGCTAATCTAACTTCATAAGAAATAGTTTGAGCTACAGCTCGCAACCCACCTAATAAAGCATAATTAGAATTTGAAGATCAACCAGCAATTATAACTGTATAAACCCCTACTCTTGTACAACATAAAAAAAATAAAATACCTAAATTAAAACTAATTAAATTAAAATAATAAGGAATTAATAATCAAGATATTAAAGAAACAATAAGACTTACAACAGGAGAAAAATAATAAGCTATATAATTAGAATAATTAGGAAAAGTTTGTTCTTTATTAAATAATTTAATAACATCAGAAAAAGGCTGCAAAATTCCCATATATCCAACTTTATTAGGACCCTTACGAATTTGAATATAACCTAAAGCCTGACGTTCTAATAAAGTTAAAAAAGCAACCCCTACTATAACCCCAATTAACATAATTAAAACCCCAATAATAAATATATAAATATCATTAATTATCATTTACTATATATATAATTAATTATATATTTATGACTTCTAAAATCATTACATTTTTTCTGCCAAAATAG-TAAAAT--AACAATTAATAATATTC--ATATAAATAAAATTATTTTTAATATTTGATCCTTTCGTACTAAAATATT-ATTAATATTTAAAGATAGAAACCAACCTGGCTTACACCGGTTTGAACTCAGATCATGTAAGATTTTAATGATCGAACAGATCAAAATTTTAAACTTTTGCATTTAAATTTTATCTTAATCCAACATCGAGGTCGCAAACTTTTTTTCCTATTTGAACTAAAAAAAAAAATTACGCTGTTATCCCTAAGGTAATTTTTTCTTTTAATCACTATAAATGGATCAAAAACTCATATATCAATGTTTAACATTAAAAAAAGTTAATTTAATTTTTCTATCACCCCAACAAAATATTTTATTTTATCTTAAATATAA-AATTTACATATAAATAATAATTAAATAAAATATAAAACTCTATAGGGTCTTCTCGTCTTTTAAATCTATTTTAGCTTTCTAACTAAAAAATTAAATTCTATATATTAATTAGAGACAGATTATATTTCATCCAATCTTTCATACAAGTCACCAATTAAGAGACTAATGATTATGCTACCTTTGTACAGTCAAAATACTGCAGCCCTTTAATAAATTATCAGTGGGCAGATTAGACTTTAAATTATTATCAAAAAGACATGTTTTTGATAAACAAGTGAATATA---T-TTTTTGCCGAATTCCTTTAATTAATTTTTCATAAATTT-TTAATTTAATTAATTTTTATATACTAATTTTATCATTATATCTAATTTTATCCTATTAAAATATATTTTTTTATAAAAATTTAAA--TTTTTTTTTAAAATTTTAAATTTAATTAAATTATTTATAAAAAACTATAATTTATTTGAAAATTTAAATCTTAAAATTTTAA---CTATTTTAAAATAAATTATAAAAATTTATTTTAAAGCTTATCCCTTAAAATATTTAATATTAA--TAAATAAAATTTTTTTTATTAAAAATTTTAAATT-TAATATTTAAAATTAAATTTTTTTCTAAAAAAACTAGATATTTTTAAAAACGATTAACATTTCATTTCTAATTAATTATTAAAAATAATTATATTACATTAACTTTATTAATTAATTAACTCTTTTAAATTCGAGAAATTTTTACCTAAAAAATATTATTAATAAACTCTGATACACAAGATACAATAAATTAAATTTACTTAAAAATAAATT--TCCATTTTTATTTCAAAATTCTTTTACAATACTATTTCACTATAAATTTTTTAATTTTTTCTATAGATATACTTTAACCCCCATTAAA-ATAT-TCTTAAAAATTTTTTTATTATTTATATT--TTATTAATTTTTCCCCCTCAAATCAATTAAATTTAATATCTTTTCAATGTAAATGAAATGCTTTATCAAGCTCTAATTTGTTCTTTCTAGAAACACTTTCCAGTACCTCTACTTTGTTACGACTTATTCCAATTTATTAATGAAAGCGACGGGCAATATGTACATATTTCAATTTTTAATCATTTTAATAAACTAAATAAAATTACATTTAAATCCACCTTCTAATATTTTTTAAAAAATATTATTCATTTAATTATTCCTTATTGTAATCCATTTTATTCTTAATTATAATCTGCATCTTGATCTGAATTAATTTATTTTAAAAATTTTTAAATATTATTTTTATTAAAAAATATTTTTTTAACAACGATATACAAAATCTATAAATTAAGTAAATTTATTCGTGGATTATCAATTATTAAACAGATTCCTCTAAATGAACTAAAATACCGCCAAATTATTTAAGTTTCTATAAATAATCATATACTATTTTAGTA-TTTTAATTTAATTTTTAATAATAGAGTATCTAATTCTAGTTTTTTATAAAATTTAATAAATCAT-ATCATTAAATAAAATTTTTAATTAATTAAAATTTCACCTAATAATCTAATATTTAATTTTT-TCTCATT-ATATTTATTATTTACTAATAAAATTTAAATTATTTTTTGTTTAACCGCAACTGCTGGCACAAAATTTGTTAATAATAAATAAATATTACTAAATCTTAATTTCTTAAATTTTTAATATTAATTACTATTAAATTAAATTTTTAAAAATTATTAAAAT-AATTAAAAATACATACTAAAATTTATATGTAAAATAAATTTAAATTAAATCTTATAAATCATAAAAAATTTATTTATATATAAAAATTTTTCATATAGATTTTTTTTTTTTTTAAATTTAAGATTT---ATATTTATTATAAAT----------------ATTTATATTTACACACATACATATATAT---------------------------------ATATATATATATAAATAAATAAATATTTATAATAATAATAATAATAAAATTTTTTTTTATATTAAAATATTTAATAGAAATTATTAAATATTGAATAGTTCTCTTTTCTTTCTTTTTCATAATATATATTAAATACCTAAATTGCTATATAAAATTTTATAAATTAAAAAATTATTATATATTAATATGTATA-TAATATATTAAATATTTATTATTATATTATTATAATTAATAATACATTAAAAATTTAATATATAAATAAT-AAATTAT--AAAAAAATT----AATTTTAAA-----------------------------------------------------------------------------------------------------------------------------------------------------------------------------------------------------------------------------------------------------------------------------------------------------------------------------------------------------------------------------TAAATGGATAATTTTAATTTTATTTTTTAAATTAAAT-AAATTTATTATTT-AATCTTTTATAAAACCATTTTTAATTTAAATAT-ATATAAATAATAAAAAATAAATATTAAAAATAAGCTAAAATTAAGCTTTTGGGTTCATACCCCAAATATAAAGGAAATCCCTTTTTTTT---AAAAATAAAGTGCCTGATT-AAAGGATTATTCTGATAGGATAAATTAAGTAGTATTCTACCTTTATTATATTTTATAGAATTTAACTATATCTAATAACATCAAAAATTACTGTGCCCCTACACTAAAATATATGTA---------------------AATTTACATTGAATTTTTAATTCAACTTAATCCCCCATTTTTAA
NC_029244 ATTTTTTTAAATATTAATTCAAATAAAATATTTTTTTATTTCATTTTAATTTTTAGAACTTTAATTTCAATCTCCTCTAATTCTTGATTAGGATGCTGAATTGGCTTAGAAATTAATTTACTCAGATTTATCCCCCTAATCTCCAGTCATAAAAATCTTTTATCCTCTGAAGCAGCACTAAAATATTTTTTAACACAAGCTATTGCTTCTATTAATTTTTTATTTTCTATTTTAATCAAAATAATTTTATTAAAAAATTTTGAAATTAATAATTTAATTTCAATTATAATTAACTCTTCTATATTAATAAAAATAGGATCTTCCCCCTTCCATTTCTGATTTCCTAATATTATTGAAGGTTTATCATGATTAAATTGTTTTATTTTAATAACTTGACAAAAAATTTCCCCTATAATTCTTCTTTCTTATTACATAAACAATAATTTTTTAATAATAATCATAATTATTAATGTTGTTATTGGAGTTTTAGGAGGTATTAATCAAACTTCCTTACGTAAATTAATAGCATTTTCTTCAATCAATAATCTAGGTTGAATATTAACTACTTTACTTATTAGAGAAAATTTATGAATATTTTATTTAATTATATATTCATTTTTAATTAGAATTTTATGTTTTTTATTTTATATATTAAATGCTTATTTTATCAATCAATTATTTTTTATTAATATAAATTCGATTATAAAAATTTCTTTAATAATTAATTTTTTATCTTTAGGAGGACTTCCCCCATTTCTAGGATTTTTTCCTAAATGAATTACTATTAATTTTTTAATTATAAATAATTTTTTATTAATTTCATTTATTTTTATTATAATAAGATTAATTATATTATTTTTTTATATTCGTGTTATTTATTCTTGTATTATATTTAATTATTTAAAATTAAAATGATTTAAATTTTATTTAAATAATAATTCAATATCATTTATTAATTTTTTTAGAATAATTTCTTTATTAGGTATAATTATTAGAACTTTTTTTTTTATATAAGGTTTTAAGTTAT-ATAAACTAATAATCTTCAAAATTATAAAAAAAGAAATTCTTTAAGCCTTAGTATTTAATTTATACTCCTTAAAATTTGCAATTTTATATCATTATTGAATATAAAGCT---TAATAAAAGAGATTATTCTCATATATAAATTTACAATTTATCGCCTATATTTCAGCCATTTTATTA-CGCGAAAATGACTTTATTCAACAAATCATAAAGATATTGGAACATTATATTTTATTTTTGGTATTTGAGCAAGTATATTAGGAACTTCCCTTAGTTTATTAATTCGAACTGAATTAGGAACCCCAGGTTCATTAATTGGTGATGATCAAATTTATAATACTATTGTTACAGCTCATGCTTTTATTATAATTTTTTTTATAGTTATACCTATTATAATTGGAGGATTTGGAAATTGATTAATCCCATTAATATTAGGAGCCCCCGATATAGCTTTCCCCCGAATAAATAATATAAGATTTTGATTATTACCCCCTTCTTTAACTCTATTAATTTCCAGAATAATTGTTGAAAATGGAGCTGGAACTGGATGAACTGTTTACCCCCCTCTTTCTTCTAATATCGCACATGGTAGAAGATCAGTTGATTTAGTTATTTTTTCCCTACATTTAGCAGGAATTTCTTCAATTCTTGGAGCAATTAATTTTATTACTACAATTATTAATATACGTATTAATAATATATCATTCGATCAAATACCTTTATTTGTTTGAGCAGTAGGAATTACAGCTTTATTATTACTTCTCTCTTTACCAGTTTTAGCAGGTGCTATTACCATATTATTAACAGATCGAAACTTAAATACATCTTTCTTTGATCCTGCTGGAGGGGGAGATCCTATTCTCTATCAACATTTATTTTGATTTTTTGGTCATCCAGAAGTTTATATTTTAATTTTACCGGGATTTGGAATAATTTCACATATCATTTCCCAAGAAAGTGGAAAAAAAGAAACATTTGGGTGTTTAGGAATAATTTATGCTATAATAGCAATTGGATTATTAGGTTTTATTGTTTGAGCTCATCACATATTTACTGTTGGTATAGATACCGATACTCGAGCTTATTTTACTTCTGCAACAATAATTATTGCAGTCCCTACAGGAATTAAGATTTTTAGTTGATTAGCTACCTTTCATGGAACACAAATTAATTATAGACCATCAATTTTATGAAGATTAGGATTCGTATTTCTTTTTACAGTAGGAGGATTAACAGGAGTAATCTTAGCTAATTCATCAATTGATGTAACTCTTCATGACACATATTATGTTGTAGCTCACTTTCATTATGTATTATCTATAGGAGCTGTATTTGCTATTATAGGAAGATTTATTCATTGATATCCTTTATTTACAGGTCTTTCTATAAATCCTTACTTACTAAAAATTCAATTTTTTACTATATTTTTCGGAGTAAATTTAACCTTTTTTCCCCAACATTTTTTAGGATTAGCAGGTATACCTCGTCGTTATTCTGACTACCCCGATAACTTCATATCATGAAATATTTTATCTTCATTTGGATCATATATTTCCTTATTATCATTAATAATAATAATAATAATCATTTGAGAATCATTTATTAACCAACGAATTATTTTATTTTCACTTAATATACCTTCTTCTATTGAATGATTACAAAATTTACCTCCTGCTGAACATTCATATAATGAACTTCCTATTTTAAGAAATTTCTAATATGGCAGACTATATGTAATGGATTTAAACCCCATTTATAAAGGAATTATCCTTTTTTTAGAAATGGCAACTTGATCAAACTTTAATCTTCAAAATAGAGCTTCCCCTTTAATAGAACAAATTATTTTTTTTCATGATCATACATTAATTATTTTGATTATAATTACTATTTTAGTAGGTTATTTAATAATTAATTTATTTTTTAATAAATATATTAATCGCTTTTTATTAGAAGGACAAATAATTGAACTAATTTGAACTATTATTCCTACAATTACTTTAATTTTTATTGCCTTACCTTCTTTACGTCTATTATATCTTTTAGATGAATTAAATAATCCTTTAATTACATTAAAATCAATTGGTCATCAATGATACTGAAGTTATGAATATTCTGACTTTAATAATGTAGAATTTGATTCATATATAATTAATTATGATAAATCTAATATTAATAATTTTCGTTTATTAGATGTTGATAATCGAATTATTTTACCTATGAATAATCAAATTCGAATTATAGTTACTGCTACAGATGTTATCCATTCCTGAACTATTCCATCATTAGGTGTAAAAATTGATGCTAATCCTGGTCGTCTAAATCAAACTAATCTATTTATTAATCGTCCAGGTATTTTTTTTGGTCAATGTTCAGAAATTTGTGGAGCTAATCATAGTTTTATACCTATTATAATTGAAAGAATTTCCATTAAAAATTTTATTAATTGAATTAATAATTATTCCTCATTAGATGACTGAAAGCAAGTACTGGTCTCTTAAACCATTTTATAGTAAATTAGCATTTACTTCTAATGAAAGAATTAGTTAAAAT-ATAACATAAATATGTCAAATTTAAATTATTACCTTAGTAATATTCTTTTATTCCTCAAATAATACCCATTAATTGAATTATTTCATTTATTTTATTTATTATAATTTTTATTATTTTTAATATTATAAATTATTATATTT---ATATAACTAATAACACTAATAATAA---TAAATATAATAAAAA---AAATAATAAAAATTTTAAAAATTTAAATTGAAAATGATAAATAACTTATTTTCTATTTTTGATCCATCAACAAATATTTTTAATCTATCTTTAAATTGATTTAGAACCTTTATTGGATTATTATTCATTCCTTTTTGTTTCTGAACTATTCCTAATCGACAATTTATTTTTTGAAACTTTATTTTAAATAAACTTCATAATGAATTTAAAATATTATTAGGAAATAATAAATTAAATAAAGGATCTTCCTTCATTTTTATTTCTTTATTTTCATTTATTTTATTTAATAATTTCTTAGGATTATTTCCTTATATTTTTACAAGAACAAGTCATCTTAATATTTCTTTATCTATTTCTCTTTCTTTATGATTAAGATTTATATTATATGGATGAATTAATAATTATCAACATATATTTATTCACATAATTCCTCAAGGAACTCCTTCTATTCTAATACCTTTTATAGTATTAATTGAAACAATTAGAAATATTATTCGTCCAGGAACTTTAGCTGTTCGTTTAACTGCTAACATAATTGCTGGACACTTATTATTAACTCTTTTAAGAAGAACTGGAAACAATATATCATTTTTCTTATTATTTATTTTAATTTTTTTACAAATTTTATTATTAATTTTAGAATCAGCAGTTGCGGTTATTCAAGCTTACGTAATTTCTATTTTAAGAACATTATATTCTAGAGAAGTTAACTAATTT----AACTAATGTCAATAAATAATAATCACCCTTTTCACTTAGTAGACTATAGTCCTTGACCTCTTACTGGAGCAATTGGAGTAATAACACTAGTTACAGGTATAATTAAATGATTCCATGAATTTAATATAAACTTAATAATTTTAGGCTACATAATTATTTTATTAACTATATATCAATGATGACGAGATATTTGTCGAGAAGGAACTTATCAAGGTAGTCATACAATTATAGTATCTAAAGGATTACGTTGAGGAATAATCCTATTTATTATTTCAGAAATTTTTTTTTTTATTTCATTTTTTTGAGCTTTTTTTCATAGAAGACTTTCACCTAATATTGACATTGGTGCTATATGACCTCCCTCTAGAATTATTCCATTTAACCCATTTCAAATTCCTCTTTTAAATACTATTATTCTAATTACATCAGGAGTTTCAGTAACTTGAGCTCATCATGCAATTATAGAAAATAATTTTTCCCAAACTAAACAAAGTTTATTTATTACTATTATTTTAGGAATTTATTTTTCTATTCTCCAAGCTTACGAATATATTGAAGCTCCATTTTCTATCGCAGATTCTATTTATGGGTCAACTTTCTTTATAGCTACAGGGTTCCATGGTCTTCATGTAATTATTGGAACAATTTTCTTATCTGTTTGTTTTATTCGTCACTTAAATTCTCATTTTTCTAGTAAACATCATTTTGGATTTGAAGCAGCAGCCTGATATTGACACTTTGTTGATGTAGTTTGACTATTCCTTTATGTATCTATCTACTGATGAGGTAATTAACTTATTTATATAATATATTTAGTATATTTGATTTCCAATCAAAATGTTTAATTTAAATTAATATAAATAATTATTTTATTATTTATTATTTCAATTTTAATTATTTTAATTTCTAATATCATAATATTTTTAACAATTATCATATCAAAAAAATCATTTATAGACCGTGAAAAAAACTCCCCATTTGAATGTGGATTTGACCCTAAATCTTCAGCTCGAATCCCATTCTCACTACATTTTTTCTTAATCACAGTAATTTTTTTAATTTTTGATGTAGAAATCGCTTTAATTTTCCCTATAATTTATTCTTTTAAATTAGTAAATTTTTTTTCTATAATAAAAATTAGATTTTTCTTTTTATTAATACTTTTATTAGGTCTTTACCATGAATGAAATCAAAATATATTAAATTGAACAAACTAGGATTATAGTTTATAAAAAACATTTGATTTGCATTCAAAAAATATTGATTCCAATTTATCTTAAATATGAAGCAATATTATGCATTTAATTTCGACTTAAAAGAAAGAGTATTCTACTCCATATTTTTAATTGAAACCAAAATAGAGGTATGTCACTGTTAATGACATTAATGAATTTT--ATTCCAATTAAAGAAATATA-AAAAATTAAGCTTCTAACTTAAATTATAGTAGATAATATCTATTAATATTTCTAATTTATTTATATAGTTTA-TAAAAACATTACATTTTCATTGTAAAAATAAAAAAA-TTTTTTTTATAAATATTTAAAGA-TTTTACAATCTCCTTAATATCTTCAATATTATGCTCTT-----TATAAGCTATTTAAATTTACAATAAT------AATATTAAATAAAAAATTAATATTCAAAAAAAAAATCTAAATAAATAAATTTTAAAATTATTTATTTGATAAAAATTATAAAAAACAGAATAATTTTTAATAATATTATATATACCTTGACCTCTATATAATTCTCTTCAACCTATATCAACATTTTTAGATAATTTATGTCCTATTTTTAAAAAATAAATATTTAATCTATAAGTAGAAAGTCTTGGTATAAATCATATTAAACTTAAAAAATTTCTTAATCTATAAGTTATTAAAAACTTATTTATTGAATAAATTTTTATATTTCTAACTAAATAACCTATTAATAAACCAATTAATATAACATAAATAACTATTATTTTTATATTAATAGATAAATAAATTATATAAGGATAATTAAAAATTATTCATCTTAAAAATCTCCCAACAACTAATCTTATAAATAATAATATAAATATTCTTTTTAATATTGTATAATCTTCGTCATATAAATTATATAAAACTATCAAATTATAATCATTAACTATTAAATAGAATAATAAACGAATTGTATAATATATAGTTAAACCTGTAGAAAAATAATATAAAAAAAAAATTATTAAATTTAAATTTCTTATTCTTACTATTTCTAAAATTAAATCCTTAGAATAAAATCCAGCTAAAAATGGAATTCCACATAAAGCTAAATTCGAAATATTTATACATAAACTTGTCAAAGGAATATATATTCTAATTCCCCCTATATAACGAATATCCTGAATGTCATTTATTATATGAATAATCACTCCAGCACATATAAATAATAAAGCCTTAAATATAGCATGAGTTAATAAATGATAAAAAGCTAAATCTGGTATTCCTATTCTTAAAATTCTTATTATTAATCCTAATTGTCTTAATGTTGATAAAGCAATAATCTTTTTTAAATCAAATTCATAATTAGCAGAAATCCCAGCTATAAATATAGTTAACCCTGATAATAATAATAAAATTTTTAAAAAAAATATATCAACTAATATTAAATTAAATCGAATTAATAAATAAACTCCAGCAGTCACTAACGTAGAAGAGTGAACTAATGAAGAAACTGGAGTAGGAGCAGCTATAGCAGCAGGTAATCAAGATCTAAAAGGAATTTGAGCTCTTTTTGTTATAGCAGCAACAATCAATAAAAATCCAATAATTTTTATTATATAATCATTATTTATAAAATTTAAAAAAAAAATATAATTTCACCTTCCATAATTTATTATTCAAGAAATTACTATTAAAATTATTACATCTCCAATACGATTAGATAAAGCAGTTAATATTCCAGCATTATAAGACTTAATATTCTGATAATAAATAACTAAACAGTAAGAAACTAAACCTAAGCCATCTCAACCTAAAAAAATTCTAATTATATTTGGACTAATAATTAATAAAATTATAGAAAATACAAATAATAAAACTAAAATAATAAAACGATTCAAATTTAATTCTGAAGATATATATCTCTTTCTATAATAAATTACTGATGATGAAATTATTAATACAAATATTATAAATAATAAAGATATTCAATCTAACAAAATAGATATTACAATTCTTATTGAATTAAAAGAAATAATTTCCCACTCTAAAAAAAAAGTTATATTTTCCATAATAAAATAAACAAAAAAAAAAAAATTAATTA-TTCTAAAAATAAAACAAAAAAAAAAACTAATAAAACAAATTGAAAA--TTTTTTTA-TGATTTAAAATGAAATTTC---ATATTTTTGACTCCACAAATCAATATTTTACTTACTTAAATTATTTAAATTAAAATCAAATTATAAAAAAATCAATTTTTAAAATTAATAAATTTAAAGGTAATCAATGTAATAATAACATTAAATATTCCCGAGAAATACCTGTATAAAAACTATAAATACTTATATTATATTTTCCATGTTGTGTATAAGAATATAAATATAATCTATACCCAGCTCTAAAAAAAGAAATTATAATAAGAGTAATTATAGTTAAATTAGATCATCTAACAATTCTATTAATTAATCTAATTTCCCCTATTAAATTTATTGATGGAGGTGCTGCTATATTGGAAGATAAAATTAAAAATCATCATAAACTTAAAGAAGGTATAAAATTTATTATACCCTTATTAATAAATAATCTTCGTCTTTGCAATCGTTCATAATTAATATTTACTAAACAAAATATTCCTGAAGAACACAATCCATGCCCAATCATTATAATATATGAACCTAAATAACCCCAATAATTTATAGTTATAATTCCACAAATTACCAATCTTATATGAGCCACAGATGAATAAGCAATTAATGACTTTATATCAACTTGACAAAAACAATTTAATCTAATATATAAACCCCCTAATAATCTAATTACTACTCAAATTAATCCATATTTTATATTAATTTTTTGAAAAACAATTATAATCCGTAAAAGACCATAACCTCCTAATTTTAATATAATCCCAGCTAAAATTATTGACCCCGAAACAGGAGCTTCTACATGAGCTTTAGGAAGTCATAAATGGACAAAATATATTGGCATTTTTACTAAAAAAGCTAAAATTATAGATAAATATAATAAAAAAAAATTTCTATTAAAAAATTTTAAAAAATATATAATTAAACAATTATAATTAAAAAAAAAAAAAAAAATTCCCATCAATATTGGTAAAGAAGCAAACAAAGTATAAAACAATAAATATATCCCAGCTTGAACTCGTTCTGGTTGATAACCTCAACCAATAATTAATATTAACGTAGGAATTAATCTCCCCTCAAAAAATAAATAAAATATAAATAAATTTAACACTCTAAAAGTTAGATATAATATAATTAATAAAATAATAATATTAAATAAAAAAAAATTAATATAAAAATTTTTCTTATTTAAATCTTCTCTTGCCATAATTATTAATAAACAAATTCAAATTCTTAATAAAATTAAACCATAAGAAATTATATCACATCCTATTATATATCTAAGATTACAAAAATTTGTAATATTTATATTTAAATTTATAAATATAAATATTATTATTATTAATATTAATTGAACCATTCAAAATATATTTTTTAAAAAACATAAAGGAATTATAAAAATCATTATTAATAAAAATTTTATCA-----TTATAATATACTAAATCTTTGAAAATAATCATTTCCATGAGTTCGAATTATAGAAACCAAAATAGATAAACCTAATGCCCCCTCACAAACTGAAAATAATAAAAAAATTATTAATATATATATATTATATTCTATAAAACTTAAATATAAAAGTAATATAAAAAAAATTCTTAAAACAATAAATTCTAATCTTAATAAAACAATTAATAAATGTTTATGTTTAGAAATAAAAATTATATTTCCAAAAATAAATATTATTAAAATAATTAATCATATATTTAATACTATCA----TTAGTTTTTATAGTTTAAAAAAAACATTGGTCTTGTAAATCAAAAATAAGTTAAATCTTTAAAAACTTCAAAGAAAAAGAATCTCTTTATCTATAATCTCCAAAATTATTATTTT-TATAAACTATTCTTTG-AAATGTTAAAAATATTTTTCTCTTTATTAATTATTATATTTTCTTCTATAATATTATTTCTTAATCATCCCCTATCAATAGGATTAATAATTTTAATTCAAACCCTTATTGTTTGTTTATTGTCTGGTATATTAATCAATTCTTATTGATTTTCTTATATTTTATTTTTAGTATTTTTAGGGGGTCTATTAGTTTTATTCATTTATGTATCAAGAGTAGCTTCTAATGAATTATTTAATATAAATTTTTTCATAAAAAATATTATATTTTTATTATTTATTTTAACTTTTATTATAAGAATCAATCAAATATATAATATAAATTGATTAAATTTTTCATTTAACTACGAAATAAATAATATAATAAATTTTTTTATTTTTTTTAACAATGAAAATAAAATTAATTTATCTAAATTATATAATAATCAAAATCAATTCATAATAATAATATTAATTATTTATCTTTTTATTACTTTAGTAGCTATTGTAAAAATTACAAATATTTTTTTTGGTCCTCTACGATCTATTAATTATTAATTAATTTAAATACTAATGATAAATAAATTTTTACCTTTACGAAAAACTCATCCCTTATTAAAAATTATTAATAATTCTTTAATTGATTTACCTTCTCCCTCTAATATTTCATCTTGATGAAATTTTGGATCTCTTCTAGCTTTATGTTTAATTATTCAAATTATAACAGGATTATTTCTAACTATATATTATACTGCAAATATTGAATTAGCTTTTTATAGAGTTAACTACATTTGTCGAAATGTAAATTATGGATGATTAATTCGTACTCTTCATGCTAACGGAGCTTCTTTTTTTTTTATCTGCATTTATTTACATATTGGCCGAGGAATCTATTATGAATCTTTTAATTTAAAATACACATGAATAGTAGGAATTATTATTTTATTTATATTAATAGCAACAGCCTTTATAGGATATGTTTTACCCTGGGGACAAATATCTTTTTGAGGAGCCACAGTAATTACTAATTTATTATCAGCCATCCCTTATCTAGGATCTATATTAGTCAATTGAATTTGAGGGGGATTTGCAATCGATAATGCAACTTTAACACGATTCTATTCATTTCATTTTTTATTACCATTCATTATTTTAATATTAACAATAATCCACTTATTATTTTTACATCAAACAGGATCAAATAATCCATTAGGAATAAATAGAAATTTAGATAAAATTCCTTTTCATCCATTTTTTACCTTTAAGGATTTAATTGGATTTATTTTATTATTGTTTATATTAAGATTATTAACTTTATCTAATCCTTATCTATTAGGAGATCCAGATAATTTCACTCCAGCTAATCCTTTAGTTACCCCTGTTCATATTCAACCTGAATGATATTTTTTATTTGCTTATGCTATTTTACGTTCAATTCCAAATAAACTAGGAGGAGTTATTGCTTTAATAATATCTATTTTAATTTTAATTATTCTACCTTTAACCTTCAATAAAAAAATTCAAGGAATTCAATTTTACCCTATAAATCAAATTTTATTTTGAATTATAATCACTACTATTATACTATTAACTTGAGCTGGAGCTCGACCAGTAGAAGAACCTTATATTATTACTAGTCAATTATTAACTTTCTTATATTTTTCTTATTTTATTATTAACCCAATTATTAATAAATATTGAGATAATTTAATTTTTAAATAAT--TTAATTAATGAGCTTGTAAAAGCATTTGTTTTGAAAACTTAAGAAAGAATTTACTATTCTATTAATTTATACTAAAAAAATTAACTAATAAAAAAAAATAATTAACCCTAAAAAAAACAATAAATAATTTAATGAAATAGGTAAATATCTTTTTCATGATAAATATATTAATTTATCATAACGATAACGAGGTAAAGTTCCACGAATTCAAATAAACATAAAAGAAATAAATGATAATTTTAAATAAAAAATTAATCTTAATCTATAACCCCCTACATATAATAAAATAAATAATATTCTTATAAAAAGAATTCTAGCATATTCTGATAAAAAAATTAAAGTAAATCCACCTCTTCTGTATTCTACGTTAAACCCAGAAACTAATTCTCTTTCCCCCTCAGCAAAATCAAATGGAGTTCGATTAGTTTCTGCTAATCTTGAAGATAACCAACATAATCTTAAAGGTATTATCAAAAAAAAAAATCAAATATATTCCTGATAAAAAAAAAAATTAATTATATTAAAATTTATAATTATAATAACTCTTGATAATATAATTAAAGCTAAACTAACTTCATAAGAAATCGTTTGAGCTACAGCTCGTAAACCCCCTAATAAAGCATAATTTGAATTTGAAGATCAACCAGCAATTATCACTGTAAATACCCCTATTCTTGTACAACATAAAAAAAATAAAATACCTAAATTAAATCTAATTATATTAAAATAATAAGGAATTAATAATCAAGATATTAAAGTAATAATAAATCTAATTACCGGTGAAAAATAATAAACTATATAATTTGAATAATTAGGAAAAGTTTGTTCTTTAGTAAATAACTTAATTACATCAGCAAAAGGTTGTAAAATTCCTATATAACCAACCTTATTAGGACCTTTTCGAATTTGAATATATCCTAAAGCTTGACGTTCTAATAAAGTTAAAAAAGCAACCCCTACTATCACCCCAATAATTATTACTAAAACCCCAATAATATATAAAAAACAATCATTAATTATCATTTACTATATATATAATAATTTATATATTTATGACTTCTAAAATCATTACATTTTTTCTGCCAAAATAGCTA---TTAAATTATTAATAATATTCATATATTTTTAAAATTATTTCTAATATTTGATCCTTTCGTACTAAAATATTAAATTATATTTAAAGATAGAAACCAACCTGGCTCACACCGGTTTGAACTCAGATCATGTAAGATTTTAATGATCGAACAGATCAAAATTTTAAACTTTTGCATTTAAATTTTATCTTAATCCAACATCGAGGTCGCAAACTTTTTTTCCTATTTGAACTAAAAAAAAAAATTACGCTGTTATCCCTAAGGTAATTTTTTCTTTTAATCACTATAAATGGATCAAATATTCATAAATCAATGTAAAATATTAAAAAAAGTTAATTTAATTTTTTTATCACCCCAATAAAATAATTTAATTAATTTTAATTTAAATAATTAATATATTAATAATAATTAAATAAATTATAAAACTCTATAGGGTCTTCTCGTCTTTTAAAATTATTTTAGCTTTTTTACTAAAAAATTAAATTTTATTAATTAAATAGAGACAGTATATATTTCATCCAATCTTTCATACAAGTCACCAATTAAGAGACTAATGATTATGCTACCTTTGTACAGTCAAAATACTGCAGCCCTTTAATACTTTATCAGTGGGCAGATTAGACTTTAAATTATTAACAAAAAGACATGTTTTTGATAAACAAGTGAATATA---ATATTTTGCCGAATTCCTTTAAATAACTTATCATAAATTAATTTTTCTATTAAA-ATTTATATACTAATTTTATCATTATATCTAATTTTATCATATTAAAATATATTTTTTTATAAAAAATTAAA---TTTTATTTTAAATTTTAATAAAAATTAAATTATTTATAAAAAACTATAATTTATTTAACAATTTAAATTTTAAAATTTTAATTTTAAATTTAAAATTAATTATAAAAATTTATTTTAAAGCTTATCCCTTAAAATATTTAATATTAA--TAAATAAAATTTTATAAAATAAAAAATTTAAATTATAATATTTAAAATTAAATTTTTTTCTAAAAAAACTAGATATCTTTAAAAACGATTAACATTTCATTTCCAATTAATTATTTTAAATAATTATACCACATTAACTTTTATAATTAATTAACTCTTTTAAATTCGAGAAATTTTTACCCAAAAAAAATTATTAATAAACTCTGATACACAAGATACAACAAACTAAATTTACTTTTTATTGAATTACC---CCCGTATTTCAAAATTCTTTTACAATACTAATTTACTATAAATTTAAAAATTTTTTCTATATATATACTTTAACCCCCATTAAATATAT-TTTTAAAAATTTTTTTATTATTTTTTTT--TTATTAATTTTTCCCCCTCAAATTAATTAAATTTAATATCTTTTCAATGTAAATGAAATACTTATTCAAGCTCTAATTTGATCTTTCTAGAAACACTTTCCAGTACATCTACTTTGTTACGACTTATTTCAATTTATTAATGAAAGCGACGGGCAATATGTACATATTTCAATTTTTAATCATTTTAATAAATTAAATAAAATTACATTTAAATCCACCTTCAAATATATATTAAAATATATTATTCATTTAATCATTTCTTATTGTAATCCATTATATTCTTAATTATAATCTGCATCTTGATCTGAATTAATTTATTATAAAAATTCTTAAATATTATTTTTATTAAAAAATATTTTTTTAACAACGATATACAAAATTTTTAAATTAAGTAAATTTATTCGTGGATTATCAATTATTAAACAGATTCCTCTAAATGAACTAAAATACCGCCAAATTATTTAAGTTTCTATAAATAATTACATACTATTTTAGTATTATTTATTTAATTTTTAATAATAGAGTATCTAATTCTAGTTTTTTATAAAATTTAATAAATCAT-ATTACAAAATAAAATTTTAATTAAATTAAAATTTCACCTAATAAATTAATATTTAATTTCATTTATATTAATATTTATTATTTACTAATAAAATTTAAATTATTTTTTGTTTAACCGCAACTGCTGGCACAAAATTTGTTAATAATT-TTAAATATTACTAAATCTTAATTTCTTAAATTTTTAATATTAATTACTAT--AATTTAATTTTTAAAAATTATTAAAAT-AATTAAAAATTCATACTAAAATTTATATGTAAAATAAATTTAAATTAAACTTCCTAAATCATAAAAAATTTATTTATATATAAAAATTTTTCATATAGA---TTTTTTTTTTTAAAATTAAATATTTATTTTTTTTTTTAAAATTAATTTAAATAAATAAAAAATTATTAATAAATATATATATATATTAATAATTTAATAAAATATTAATATATTCTTTAAAATTTACGTATGTATATATAAATATTTAATAT-------ATAAAAAAA----CATATATAATAAAATATTTAATAGACATTAATAAACATTTAATAATT-TCTCTTTTTTTTTTTTCATAATAATTATTAAATACCTAAATTGCTATATAAAATTTTATAAACTAAAAAATTATAATATATTAATATAAATATTAATATATTAAATAT-TTTTATTATATTATTAT-ATTAATAATAAATTAAATATTTAATAT----AATATTATATTACTAAAAAAAATT-AACAATTTTTCA-----------------------------------------------------------------------------------------------------------------------------------------------------------------------------------------------------------------------------------------------------------------------------------------------------------------------------------------------------------------------------------------------TTTTTTTAATTAATTAATT--------TTATTTCAATTATCTCCCAAACCATTCCT--TTTTTTTTTAATATATAAATAAAAA--AAAAAATTAAAAATAAGCTAAAA-TAAGCTTTTGGGTTCATACCCCAAATATATAGGAAATCCCTTTTTTTT---AAAAATAAAGTGCCTGATT-AAAGGATTATTCTGATAGAATAAATTAAGTAGAATTCTACCTTTATTATATTTTATAGAATTTAACTATATCTAATAATATCAAAAATTATTGTGCCCCTACACTAAAATATATGTATATATATATATATATATATATATATAATATTAAATTTTTAATTTAACTTAATTCCCCTATTTTAA
TXSC20180714007__reversed_ ATTTTTTTGAATATTAATTCTAATAAAATATTTTTTTACTTCATTTTAATTTTTAGAACTTTGATCTCTATTTCTTCTAATTCTTGACTTGGATGTTGAATTGGACTTGAAATTAATTTACTTAGATTTATCCCCCTAATTTCTAATCATAAAAATCTTTTATCCTCTGAAGCAACATTAAAATACTTTTTAACACAAGCTATTGCTTCTATTAATTTTTTATTTTCTATTTTAATTAAAATAATTTTATTAAAAAATTTTGAAATCAATAATCTAATTTCAATTATAATTAATTCTTCTTTATTAATAAAAATAGGATCTGCTCCTTTTCATTTTTGATTTCCTAATATTATTGAAGGTTTATCTTGAATTAACTGTTTTATTTTAATAACTTGACAAAAAATTTCCCCCATAATTCTTCTTTCATATTATATAAATAATAATTTTTTAATAATAATTATAATTATTAATGTTATTATTGGAGTTTTAGGAGGTATTAATCAAACCTCCTTACGTAAGTTAATGGCATTTTCTTCGATCAATAATTTAGGATGAATATTAATTTCTTTTATAATCAGAGAAAATTTATGATTATTTTATTTAATTATATATTCATTTTTAATTAGAATTTTATGTTTTACATTAAATTTATTAAATACTTATTTTATTAATCAATTATTTATTGTTAATATAAATTCAATTATTAAAATCTCTTTATTTATTAATTTTATGTCATTAGGAGGACTTCCCCCTTTCTTAGGATTTTTCCCTAAATGAATTACCATTAACTTCTTAATTATAAATAAATTTTACATTATTTCATTTATTTTTATTATAATAAGATTAATTATATTATTTTTTTATATTCGAATTATTTATTCTTCCATCATATTTAATTATTTAAAATTAAAATGATTTAAATTTTATTTAAAAAATAATTCAATATCATTCATTAATTTATTTAGAATAATTTCTTTACTAGGTATAATTTTTAGAACTTTTTTTTTTATGTAAGGTTTTAAGTTATAATAAACTAATAATCTTCAAAATTATAAAAAAAGAAATTCTTTAAGCCTTAGTAATTAATTTTTACTCCTTAAAATTTGCAATTTTATATCATTATTGAATATAAAGCC---TAATAAAAGAGATTTTTCTCATAAATAAATTTACAATTTATCGCTTATTATTCAGCCATTTTATTATTGCGAAAATGACTTTATTCAACAAATCATAAAGATATTGGAACATTATATTTTATTTTTGGAATTTGAGCAGGTATATTAGGAACCTCTTTAAGTTTATTAATTCGAACTGAATTAGGAACTCCAGGTTCATTAATTGGAGATGATCAAATTTATAATACTATTGTTACAGCTCATGCTTTTATTATAATTTTTTTTATAGTTATACCTATTATAATTGGAGGATTTGGAAATTGATTAATTCCTTTAATATTAGGAGCCCCTGACATAGCTTTCCCCCGAATAAATAATATAAGATTTTGATTATTACCCCCCTCTTTAACTCTCTTAATTTCTAGAATAATTGTAGAAAATGGAGCTGGAACTGGTTGAACTGTATATCCCCCTCTTTCCTCTAATATTGCTCATGGAAGAAGATCAGTAGACTTAGTTATTTTTTCTCTCCATTTAGCAGGTATTTCCTCAATTTTAGGAGCAATTAATTTTATTACAACAATTATTAATATACGTATTAATAATATATCATTTGATCAAATACCTTTATTTGTCTGAGCTGTAGGAATTACTGCTTTATTATTACTCCTTTCTTTACCAGTTTTAGCAGGAGCTATTACTATATTATTAACAGATCGTAATTTAAATACATCCTTTTTTGACCCTGCGGGGGGAGGAGATCCTATTTTATACCAACATTTATTTTGATTTTTTGGTCATCCAGAAGTTTATATTTTAATTTTACCTGGATTTGGAATAATTTCTCATATTATTACTCAAGAAAGAGGTAAAAAAGAAACATTCGGATGTTTAGGTATAATTTATGCTATAATAGCAATTGGTCTTCTTGGATTTATTGTATGAGCTCATCATATATTTACAGTAGGAATAGATACTGATACTCGAGCTTATTTTACCTCAGCAACAATAATTATTGCAGTTCCTACAGGAATTAAAATTTTTAGTTGATTAGCTACCTTTCACGGAACTCAAATTAATTATAGACCCTCTATATTATGAAGATTAGGATTTGTTTTTCTATTTACAGTAGGAGGATTAACTGGAGTAATTTTAGCAAATTCATCTATTGATGTAACTTTACATGATACTTATTATGTAGTAGCTCATTTCCATTATGTTTTATCTATAGGAGCTGTATTTGCTATTGCTGGAAGATTTATTCACTGATATCCTTTATTTACAGGTCTTTCTTTAAATCCTTATTTCTTAAAAATTCAATTTTTTACAATATTTATTGGAGTAAATTTAACTTTTTTTCCTCAACATTTTTTAGGTTTAGCTGGAATACCTCGTCGTTATTCAGATTACCCTGATAATTTTATATCCTGAAATATTTTATCTTCTTTTGGCTCATATATTTCTTTATTATCTTTAATAATAATAATAATAATCATTTGAGAATCATTTATTAATCAACGTATTATTTTATTTTCTCTTAATATACCTTCTTCTATTGAATGATTACAAAATTTACCTCCTGCTGAACATTCTTATAATGAACTTCCTATTTTAAGAAATTTCTAATATGGCAGATTATATGTAATGGATTTAAACCCCATTTATAAAGGATTTATCCTTTTTTTAGAAATGGCTACTTGATCTAATTTCAATCTACAAAATAGAGCTTCTCCTTTAATAGAACAAATTATTTTTTTTCATGATCATACATTAATTATTCTAATTATAATTACTATTTTAGTTGGTTATTTAATAATCAACTTATTTTTTAATAAATATATTAATCGATTTTTATTAGATGGGCAAATAATTGAATTAATTTGAACTATTATTCCTACAATTACCTTAATTTTTATTGCCTTACCTTCTTTACGTTTACTTTACCTTTTAGATGAACTTAATAATCCTTTAATTACTTTAAAATCAATTGGTCATCAATGATATTGAAGTTATGAATATTCCGATTTCAATAATGTAAGATTTGATTCTTATATAGTTAATTATAATGAATCTAATATTAATAATTTTCGTTTATTAGATGTTGATAATCGAATTATTTTACCTATAAATAATCAAATTCGAATTATAGTTACTGCTACTGATGTAATTCATTCATGAACTATTCCCTCATTAGGAGTAAAAATTGATGCTAATCCTGGCCGTCTTAATCAAACTAATTTATTTATTAATCGACCTGGTATTTTTTTTGGTCAATGTTCAGAAATTTGTGGAGCTAATCATAGATTTATACCTATTATAATTGAAAGAATTTCAATTAAAAATTTTATTAATTGAATTAATAATTACTCTTCATTAGATGACTGAAAGCAAGTACTGGTCTCTTAAACCATTTTATAGTAAATTAGCATTTACTTCTAATGAAAGAATTAGTTAAATTTATAACATAAATATGTCAAATTTAAATTATTACTTCAGTAATATTCTTTTATTCCTCAAATAATACCTATTAATTGAATTCTTTCATTTATTTTATTTATTATAATTTTTATTATTTTTAATATTATAAATTATTATATTT---ATATAAATAATAATAATAATATTAT---------TAATAAAAT---TAATAATAAAAACTTTAAAAATTTAAATTGAAAATGATAAATAATTTATTTTCTATTTTTGATCCTTCCACTAATATTTTTAATTTATCATTAAATTGATGTAGAACTTTTATTGGATTATTATTTATTCCTTATTCTTTTTGATTTATTCCTAACCGACATTTTATTTTTTGAAATTTTATTTTAAATAAACTTCATAATGAATTTAAAATATTATTAAGAACTAATAAAATTAATAAAGGATCTACTTTTATTTTTATTTCCTTGTTTTCTTTTATTTTATTTAATAATTTTTTAGGATTATTTCCTTATATTTTTACTAGAACTAGACATCTTACAATTTCTTTATCCATCTCTCTTTCTTTATGAATAAGATTTATATTATATGGTTGAATTAATAACTATCAACATATATTTATTCATATAATTCCTCAAGGCACACCTTCTATTTTAATGCCTTTTATAGTATTAATTGAAACAATTAGAAATATTATTCGTCCAGGAACATTAGCTGTTCGACTAACAGCTAATATAATTGCTGGTCATTTATTATTAACTTTATTAAGAAGAACTGGCAATAATATATCTTTTTATTTATTATTTATTTTAATTTTTATACAAATTTTATTATTAATTTTAGAATCAGCAGTTGCGGTTATTCAAGCTTATGTAATTTCTATTCTAAGAACATTATATTCTAGAGAAGTTAATTAATATA---TTCTAATGTCAATAAATTATAATCATCCTTTTCACTTAGTAAATTATAGCCCATGACCATTAACTGGAGCAATTGGAGTAATAACATTAGTTACAGGAATAGTAAAATGATTCCATGAATTTAATATAAGTTTAAGAATTTTAGGCTATATAATTATTCTTTTAACAATATATCAATGATGACGAGATATTTGTCGAGAAGGAACATATCAAGGATATCATACAATTATAGTATCAAAAGGATTACGATGAGGAATAATTCTATTTATTGTTTCAGAAGTATTTTTCTTTATTTCATTTTTTTGAGCTTTTTTTCATAGAAGACTATCCCCTAATATTGATATTGGAGCTATATGACCTCCTATAAGAATTACTCCTTTTAATCCCTTTCAAATTCCTCTTTTAAATACTATTATTCTAATTACATCAGGAATTTCAGTAACTTGAGCTCATCATGCTATTATGCAAAATAATTTTTCCCAAACTACTCAAGGTCTTTTTATTACCGTTATATTAGGAATTTATTTCACTATTCTTCAAGCTTATGAATATATTGAAGCACCATTTACTATTGCAGATTCAATTTATGGTTCAACTTTTTTTATGGCTACAGGTTTTCATGGATTACATGTAATTATTGGAACAATTTTTTTATTTATTTGTTTTTTACGTCATTTATCTGCCCACTTTTCTAACAATCATCATTTTGGATTTGAAGCAGCAGCTTGATATTGACATTTTGTTGATGTAGTTTGATTATTCCTTTATATCTCTATCTATTGATGAGGTAATTAATTTATTTATATAATATATTTAGTATATTTGATTTCCAATCAAAAAGTTTAATCAAAATTAATATAAATAATCATCTTATTATTCTCAATTTCAATTGTAATTATTTTAATTTCAAATATTATAATATTTTTAACAATCATTTTATCAAAAAAATCATTTATAGACCGAGAAAAAAATTCACCTTTTGAATGTGGATTTGACCCTAAATCATCAGCTCGAATTCCTTTTTCTTTACATTTTTTTTTAATTACAGTAATTTTCTTAATTTTTGATGTAGAAATTGCCTTAATTTTTCCAATAATTTATTCATTTAATTTAGTTAATATTTTAACAATAATAAAAATTAGTTTTTTTTTTTTATTAATACTTTTAATTGGTCTTTATCATGAATGAAACCAAAATATATTAAATTGAACAAATTAGGATTATAGTTTATTTAAAACATTTGATTTGCATTCAAAAGATATTGAATTCAATTTATCTTAAATATGAAGCAATATTATGCATTTAATTTCGACTTAAAAGAAAGAGT-TACTACTCCATATTTTTAATTGAAACCAAATTAGAGGTATATCACTGTTAATGATATTAATGAATTATATATTCCAATTAAAGAAATATATAAAAATTAAGCTTCTAACTTAAATTATAGTAGATAATATCTATTAATATTTC-----TATTTATATAGTTTATTAAAAACATTACATTTTCATTGTAAAAATAAAAAA--TTTTTTTTATAAATATTTAAAGA-TTTAACAATCTCCTTAATATCTTCAATATTATGCTCTAATTATTATAAGCTATTTAAATTTATATCAATAATATAAACAATAAATAAAAAATTAATATTCAAAAAAAAAATCTAAATAAATAAATTTTAAAATTATTAATTTGATAAAAATTATAAAAAACAGAATAATTTTTAATAATATTAATTATACCCTGACCTCTACTTAACTCTCTTCATCCTATATCAACATTTTTTAATAAATTTTGACCAATTTTTAAAAAATAAATATTTAACCCATAAGTAGAAAGTATAGGTATAAATCATATTAAACATAAAAAATTTCTTAAATTATATGTTATTAAAAATTTATTAATTGAATAAATTTTTATATTTCTAATTAAATAACCTATTAATAAACCAAATAATATTACATAAATAACTATTATTTTTAAACTTATAGGTAAATAAATCATATAAGGATAACTAAAAATTATTCAACTTAAAAACCTTCCCACTACTAATCTTATAAATAATAATATAAATATTCTTTTTACTATAACATAATCCTCATCATATAAATTATAAATAACTATTAAATTATAATCATTAATTATTAAATAAAATAATAAGCGAATTGTGTAAAATATAGTTAAACCTGTAGAAAAATAATATAAAAAAAAAATTAATAAATTTAAATTTCTTATTCTTACTATTTCTAAAATTAAATCCTTAGAATAAAATCCTGCTAAAAATGGGAGACCACATAAAGCTAAATTTGAAATATTTAAACATAAACTAGTTAAAGGAATATAAAATCTAATACCTCCTATATAACGAATATCTTGAATATCATTTATTATATGAATTACTACCCCCGCACATATAAATAATAAAGCTTTAAATATAGCATGAGTTAATAAATGAAAAAATGCTAAATCTGGTATTCCTATTCTTAAAATTCTTATTATTAAACCTAATTGACTTAATGTTGATAAAGCAATAATTTTTTTTAAATCAAATTCATAATTAGCAGAAATACCTGCTATGAATATAGTTAAACCTGATAATAATAATAAAAACTTTAAAAAAAATATATCAACTAATATTACATTAAAACGAATTAATAAATAAACTCCTGCAGTAACTAATGTTGAAGAATGTACTAAAGCTGATACAGGAGTAGGAGCTGCTATGGCAGCTGGTAATCAAGATCTAAAAGGAATTTGAGCTCTTTTAGTTATAGCTGCAATAATTAATAAAAATCCAATAATTTGTATTATATAATCATTATTTATAAAATTTAAAAAAAAAATATAATTTCATCTCCCATAATTTATTATTCAAGAAATAACTATCAAAATTATTACATCACCAATACGATTAGATAAAGCAGTTAATATTCCAGCATTATAAGACTTAATATTTTGATAATAAATTACTAAACAATAAGAAACTAATCCTAATCCATCTCAACCTAAAAAAATTCTAATTATATTTGGTCTAATAATCAATAAAATCATTGAAAATACAAATAATAAAACTAAAATAATAAAACGATTTAAATTTAATTCTGAAGATATATAACTTTTTCTATAATAAATTACTGAAGATGAAATCATAGATACAAATATTATAAATAATAATGATATTCAATCTAATAAAATAGATATTACAATTCTTATAGAATTGAAAGAAATAACTTCTCACTCCAAAAAAAAAACTATATTTTCTATAATAAAATAAATTATAAAAAAAAAATTTATTA-TTCTAAAAAAAAATAAAAAAAAAAAACTAATAAAACAAATTGAAAA--TTTTTTTA-TGATTTAAAATGAAATTTC---ATATATTTGACTCCACAAATCAATATTTTA--TACTTAAATTATTTAAATTAAAATCAAATTATAAAAAAATCAATTTTTAAAATTAATAAATTTAGAGGTAATCAATGTAATATTAATATTAAATACTCACGAGAAACACCAGTATAAAATCTATAAATTCTCATATTATATTTTCCATGTTGAACATAAGAATATAAATATAATCTATACCCAGCTCTAAAAAATGAAATTATAATAAGAGTAAATATTGATAAATATGATCATCTAACAACTCTATTAATTAAACTAATTTCCCCTATTAAATTTATAGAGGGGGGAGCAGCTATATTTGAAGATATTAATAAAAATCATCATAATCTTAATGAAGGTATAAAATTTATTATTCCTTTATTTATATATAATCTTCGACTATGTAATCGTTCATAATTAATATTTGCTAAACAAAATATGCCTGAAGAACATAAACCATGTCCAATTATTATCACATATGAACCTAAATATCCTCAATAATTTATAGTTATAATCCCACAAATTACTAATCTTATATGAGCTACAGATGAATAAGCAATTAATGATTTTATATCAACTTGACAAAAACAATTTAATCTAATATATAAACCCCCTAATAAACTAATAATTACTCAAATTAATCTATATTTTATATTAATTTTTTGAAAAACAATTAAAATTCGTAAAAGACCATAACCCCCTAATTTTAATATAATCCCAGCTAAAATTATAGATCCTGAAACTGGAGCCTCTACATGAGCTTTAGGTAATCATAAATGAACAAAATATATTGGTATTTTAACTAAAAAAGCTAAAATTATAGATAAATACAATAAAAAAAAATTTATATTAAAAAATTTAAAAAAATATATAATTATACAATTATAATTATTAAAAATAAAAAAAATTCCCATTAATATTGGCAAAGAAGCAAATAAAGTATAAAATAATAAATATATACCTGCCTGAATTCGTTCAGGTTGATAACCTCAACCAATAATTAATATTAATGTAGGAATTAATCTCCCCTCAAAAAATAAATAAAATATAAATAAATTTATAACTCTAAAAGTTAAATATAATATAATTAATAAAATAATAATATTAAATAAAAAAAAATTAACATAAAAATTTAACTTTTTTAAATTCTCTCTTGATATAATTATTAATAAACAAATTCAAATTCTCAATAAAATTAATCCATAAGAAATTATATCACATCCTATAATATATCTTAAATTACAAAAATTTATAATATTTATATTTAAATTTATAAATAAAAACATTATAAATAATAAAATTATTTGAACCATTCAAAATATATTACTCAAAAAACATAAAGGAATTATAAAAATTATCATAAATAAAAATTTTATCATTTA-TTATAATATTCTAAATCTTTGAAAATAATCATTTCCATGAGTTCGAATTATAGAAACTAAAATAGCTAAACCTAAAGCTCCCTCACAAACTGAAAATAACAAAAAAATTATTAATATATATATATCATATTCAATATAACTTAAATATATAATTATTATAAAAAAAATTCTCAAAACAATAAATTCTAATCTTAATAAAACAATTAATAAATGTTTATGCTTAGAAATAAAAATTATATTACCAAATATAAATATTAACAAAATAAAAAATCATATATTTAATACTATCA----TTAGTTTTTATAGTTTAAAAAAAACATTGGTCTTGTAAATCAAAAATAAGTTTAATCTTTAAAAACTTCAAAGAAAAAGAATCTCTTTATCTATAATCTCCAAAATTATTATTTTATATAAACTATTCTTTGAAAATGTTAAAAATATTTTTTTCTTTATTAATTATTATATTTTCTTTTACAATATTATTTTTAAACCACCCATTATCAATAGGATTAATAATTTTAATTCAAACTCTTATTATTTGTATTTTATCTGGGATATTAATTAACTCTTATTGATTTTCTTATATTTTATTTTTAGTATTTTTAGGAGGATTATTAGTCTTATTTATTTATGTATCAAGAGTAGCTTCTAATGAGTTATTTAATATAAATTTTTTCTTAAAAAATATTATTTTATTTTCATTATTATTATCAATTTTTTTCAGTTTTAATTATATATACAATTTAAATTGATTAAATTTATCATTTAATTATGAAATAAAAAATATAATAAATTTTTTTATTTTTTTTAATAATGAAAATAAAATTAATTTATCTAAATTATATAATAATCAAACTCATTTATTAATAATAATATTAATTATTTATCTTTTTATTACTTTAGTAGCTATTGTAAAAATTACAAATATCTTTTTTGGGCCTATTCGATCTATTAACTATTAA-----T---ATACTAATGATAAATAAATTTTTACCTTTACGAAAAACACATCCTTTATTAAAAATTATTAATAATTCTTTAATTGATTTACCTTCGCCTTCTAATATTTCAGCATGATGAAATTTTGGATCTCTTTTAGCATTATGCTTAATTATTCAAATTATTACAGGATTATTTTTAACTATATATTATACAGCAAATATTGAATTAGCTTTTTATAGAGTTAATTATATTTGTCGAAATGTTAATTATGGATGATTAATTCGAACTCTTCATGCTAATGGAGCTTCCTTTTTTTTTATTTGTATTTATTTACATATTGGGCGAGGAATCTATTATGAATCCTTTAATTTAAAATACACATGAATAGTAGGAATTATTATTTTATTTATTTTAATAGCAACAGCTTTTATAGGATATGTTTTACCTTGAGGACAAATATCTTTTTGAGGGGCAACAGTAATTACTAATTTACTTTCTGCTATCCCTTACTTAGGTTCTATGTTAGTTAATTGAATTTGAGGGGGATTTGCAATTGATAATGCAACTTTAACACGATTTTATTCATTTCATTTTCTCTTTCCATTTATTATTTTAATGTTAACTATAATTCATTTATTATTTTTACACCAAACAGGATCTAATAATCCTCTAGGAATTAATAGAAATATTGATAAAATTCCTTTCCATCCATTTTTCACTTTTAAGGATTTAATCGGATTTATTTTATTATTATTAATATTAAGATTATTAACTTTAACTAATCCTTATTTATTAGGGGATCCTGACAATTTTATTCCAGCTAATCCTTTAGTAACACCAATTCATATTCAACCTGAATGATATTTTTTATTTGCTTATGCTATTCTTCGATCAATTCCTAATAAATTAGGAGGAGTTATTGCTTTAGTCCTATCTATTTTAATTTTAATTATTTTACCTTTAACTTTTAATAAAAAAATTCAAGGAATTCAATTCTATCCTTTGAATCAAATTTTATTTTGAATCATAGTTACTACAATTATTTTATTAACTTGAGCTGGAGCTCGGCCTGTGGAAGAACCTTACATTTTTACTAGTCAACTATTAACTTTATTATATTTTTCATATTTTATTATTAACCCAATTATTAGAAAATATTGAGATAATCTAATTTTCAAATAATTATTAATTAATGAGCTTGT-TAAGCATTTGTTTTGAAAACTTAAGAAAGAATTTATTATTCTATTAATTTATACTAAAAATATTAACTAA---AAAAAAATCTTTAAACCTCAAAAAAATAATAAAAAATTTAATGAAATTGGAAGATAACTTTTTCAAGATAAATACATTAATTTATCATACCGATAACGAGGTAAAGTCCCCCGAACTCAAATAAATAAAAAACAAATAAATGATAATTTTAAATAAAAACCCAATCTTAACCTATAACCACCTATATATAATAAAACAAATAATATACTCATAAAAAGAATTCTAGCATATTCTGATAAAAAAATTAATGTAAATCCCCCTCTTCTGTATTCAACATTAAACCCTGACACTAATTCTCTTTCTCCTTCTGCAAAATCAAAAGGAGTTCGATTAGTCTCTGCCAATCTTGAAGATAATCAACATAATCTTAAAGGTATTATTAAAAAAAAAAATCAAATAATTTCTTGATAAAAAAAAAAATTAAGTATATTAAAATCCATAATTATAATAATTCTAGATAATATAATTAAAGCTAAACTAACTTCATAAGAAATTGTTTGAGCAACAGCTCGTAAACCCCCTAATAAAGCATAATTAGAATTTGAGGATCATCCAGCAATTATTACTGTAAATACTCCAATTCTAGTACAACATAAAAAAAATAAAATTCCCAAATTAAATCTAATAAAATTAAAATAATAAGGAATTAATAATCAAGACATTAAAACAACAATAAATCTAACAACAGGAGAAAAATAATATACTATATAATTTGAAGTAATAGGAAAAGTTTGTTCCTTAGTGAATAATTTTACTACATCTGCAAAAGGCTGTAAAATACCCATAAATCCAACTTTATTAGGACCTTTTCGAATTTGAATATAACCTAAAGCTTGACGTTCTAATAAAGTTAAAAAAGCAACTCCTACTATTACCCCAATAATTAAAATCAAACTACCAATAATAAATATATAAATATCATTAATTATCATTTACTATATATATAAATAATTATATATTTATGACTTCTAAAATCATTACATTTTTTCTGCCAAAATAGTTA-AATTAATTATTTATTAATATTC--ATTTTATTAAAATTATTTTTGATATTTGATCCTTTCGTACTAAAATATC-ATTATTATTTAAAGATAGAAACCAACCTGGCTCACACCGGTTTGAACTCAGATCATGTAAGATTTTAATGATCGAACAGATCAAAATTTTAAACTTTTGCATTTAAATTTTATCTTAATCCAACATCGAGGTCGCAAACTTTTTTTCCTATTTGAACTAAAAAAAAAAATTACGCTGTTATCCCTAAGGTAATTTTTTCTTTTAATCATTATTAATGGATCATTTATTCATAAATTAATGTATAAAATAAAAAAAAGTTAATTTAATTTTTCTATCACCCCAACAAAATAATTTATTTAATTTTAATTTTAA-AATTTATATATTAATAATAATTAAATAAATTATTAAACTCTATAGGGTCTTCTCGTCTTTTAAACTCATTTTAGCTTTTTTACTAAAAAATTAAATTTTATAAATTAAATAGAGACAGTATATATTTCATCCAATCTTTCATACAAGTCACCAATTAAGAGACTAATGATTATGCTACCTTTGTACAGTCAAAATACTGCAGCCCTTTAATAATTTATCAGTGGGCAGATTAGACTTTAAATTATTTTCAAAAAGACATGTTTTTGATAAACAAGTGAATATA---A-AATTTGCCGAATTCCTTTAATTAACTTCAATTAAATTTATTTATTTATTTAA-ATTTATATACTAATTTTATCATTATATTTAATTCTATTTTATTAAAATATATTTTTTTATAAAAATTTAAA--TCTTTTTATTAAATTTTAATTATAATTAAATTATTTATAAAAAATTATAATTTATTAAACAATTTAAATTTTAAAATTTTAA--TTAACTTTAAAATTAATTATAAAAATTTATTTTAAAGCTTATCCCTTAAAATATTTAATATTAA--CCCTTAAAATTTTATTAAATAAAAATTTTAAATTATAATATTTAAAATTAAATTTTTTTCTAAAAAAACTAGATATTTTTAAAAACGATTAACATTTCATTTCTAATTAATTATTAAAAATAATTATACTACATTAACTTTTATAATTAATTAACTCTTTTAAATTCGAGAAATTTTTACCTAAAAAATATTATTAATAAACTCTGATACACAAGATACAATAAATTAAACTTACTTTTTATTAAATTAATTT-CCCCTATTTCAAAATTCTTTTACAATACTATTCTACTATAAATTTAAAAATTTTTTCTATATATATACTTTAACCCCCATTAAA-ATATATTTTAAAAATTTTTTTATTAATAT-ATTAATTATTAATTTTTCCCCCTCAAATTAATTAAATTTAATATCTTTTCAATGTAAATGAAATACTTATTCAAGCTCTAATTTGATCTTTCTAGAAACACTTTCCAGTACTTCTACTATGTTACGACTTATTCCAACTTATTAATGAAAGCGACGGGCAATATGTACATATTTCAATTTTTAATCATTTTAATAAATTAAATAAAATTACATTTAAATCCACCTTCAAATAAATATTAAAAAATATTATTCATATAATCATTTCTTATTGTAATCCATTATATTCTTAATTATAATCTGCATCTTGATCTGAATTAATTTATTTTTAAAATTTTAAAATATTATTCTTATTAAAAAATATTTTTTTAACAACGATATACAAAATATATTAATTAAGTAAATTTATTCGTGGACTATCAATTATTAAACAGATTCCTCTAAATGAACTAAAATACCGCCAAATTATTTAAGTTTCAATAAATAATTATATACTATTTTAGTATTTTTTATTTAAATTTTAATAATAGAGTATCTAATTCTAGTTTTTAATAAAATTTTATAAATCATAATTATTAATTAAAATTTTAATCAAATTAAAATTTCACCTAATAATTTAATATTTAATTTTA-AAACATTAATATTTATTATTTACTAATAAAATTTAAATTATTTTTTGTTTAACCGCAACTGCTGGCACAAAATTTGTTAATAATTATTAAATATTACTAAATCTTAATTTCTTAAATTTTTAATATTAATTACTATTAGATT-AATTTTTAAAAATTTTTAAAATAAATTAAAAATACATACTAAAATTTATATGTAAAATAAACTTAAATTAAACTTTATAAATCATAAAAAATTTATTTATATATAAAAATTTTTCATATAGA---TTTTTTTTTTTAAAATTAAATTTTTACATTTTTATTAAAAAA-----------AACAAAATAATATT-ATAAATATATTTATATATTAACAATTTAATAAATTATTAATTTATTCTTTTTTATTTACGAATGTATATATAAATATTTAATAT-------ATAAAAAAA----TACATATAATAAAATATTTAATAGACATTAATAAACATTGAATAATT-TCTTTTTTTTTTCCTTCATAATAATTATTAAATACCTAAATTGCTATATAAAATTTTATAAATTAATAAATTATATTATATTATTAATTATATTAATAAATTAAATAT-TTTTATTTTATTATTATAATTAATAATACATTAAAAATTTAATATATTTATTATTATATTACTAAAAAAAATTCCATAATTATAAA-------------------------------------------------------------------------------------------------------------------------------------------------------------------------------------------------------------------------------------------------------------------------------------------------------------------------------------------------------------------------------------------AAAAATAATTATATTAA--AAAG-TTAACTATTAATTAAATCAATTCCTAAACCATTCTTAATCTTTTTTTTATATA-AAATAAAAAATAAAAAATTAAAAATAAGCTAAAA-TAAGCTTTTGGGCTCATACCTCAAATATAAAGGAAATCCCTTTTTTTT---AAAAATAAAGTGCCTGATT-AAAGGATTATTCTGATAGGATAAATTAAGTAGAACTCTACCTTTATTATATTTTATAGAATTTAACTATATCTAATAATATCAAAAATTATTGTGCCCCTACACTAAAATATAT-----------------------------AAATTAAATTTATAATTCAATTTAATTCCCCCATTTTAA
TXSC20180713001__reversed_ ATTTTTTTGAATATTAACTCTAATAAAATATTTTTTTACTTCATTTTAATTTTTAGAACTTTAATCTCTATTTCTTCTAATTCTTGACTTGGATGTTGAATTGGACTTGAAATTAACTTACTTAGATTTATCCCCCTAATTTCTAATCATAAAAATCTTTTATCCTCTGAAGCAACATTAAAATACTTTTTAACACAAGCTATTGCTTCTATTAATTTTTTATTTTCTATTTTAATTAAAATAATTTTATTAAAAAATTTTGAAATTAACAATCTAATTTCAATTATAATTAATTCTTCTTTATTAATAAAAATAGGATCTGCCCCTTTTCATTTTTGATTTCCTAATATTATTGAAGGTTTATCTTGAATTAATTGTTTTATTTTAATAACTTGACAAAAGATTTCCCCCATAATTCTTCTTTCATATTACATAAATAATAATTTTTTAATAATAATTATAATTATTAATGTTATTATTGGAGTTTTAGGAGGTATTAATCAAACTTCCTTACGTAAATTAATGGCATTTTCTTCAATCAATAATTTAGGATGAATATTAATTTCTTTAATAATCAGAGAAAATTTATGATTATTTTACTTAATTATATATTCATTTTTAATTAGAATTTTATGTTTTTCATTAAATTTATTAAATACTTATTTTATTAATCAATTATTTATTATTAATATAAATTCAATTATTAAAATTTCTTTATTTATTAATTTTATATCCTTAGGAGGACTCCCCCCATTCTTAGGATTTTTCCCTAAATGAATTACTATCAACTTCTTAATTATAAATAAATTTTATATTATTTCATTTATTTTTATTATAATAAGATTAATTATATTATTTTTTTATATTCGAATTATTTATTCTTCCATTATATTTAATTATTTAAAATTAAAATGATTTAAATTTTATTTTAAAAATAATTCAATATTATTCATTAATTTATTTAGAATAATTTCTTTACTGGGTATAATTTTTAGAACTTTTTTTTTTATGTAAGGTTTTAAGTTATAATAAACTAATAATCTTCAAAATTATAAAAAAAGAAATTCTTTAAGCCTTAGTAATTAATTTTTACTCCTTAAAATTTGCAATTTTATATCATTATTGAATATAAAGCT---TAATAAAAGAGATTTTTCTCATAAATAAATTTACAATTTATCGCTTATTATTCAGCCATTTTATTATTGCGAAAATGACTTTATTCAACAAATCATAAAGATATTGGAACATTATATTTTATTTTTGGAATTTGAGCAGGTATACTAGGAACTTCTTTAAGTTTATTAATTCGAACTGAATTAGGAACTCCAGGCTCATTAATTGGAGATGATCAAATTTATAATACTATTGTTACAGCTCATGCTTTTATTATAATTTTTTTTATAGTTATACCTATTATAATTGGAGGATTTGGAAATTGATTAATTCCTTTAATATTAGGAGCTCCTGATATAGCTTTCCCCCGAATAAATAATATAAGATTTTGATTATTACCCCCTTCTTTAACTCTTCTAATTTCTAGAATAATTGTAGAAAATGGGGCTGGAACTGGTTGAACTGTATATCCTCCTCTTTCTTCTAATATTGCTCACGGAAGAAGATCAGTAGATTTAGTTATTTTTTCCCTTCATTTAGCAGGTATTTCCTCAATTTTAGGAGCAATTAATTTTATTACAACAATTATTAATATACGTATTAATAACTTATCATTTGATCAAATACCTTTATTTGTTTGAGCTGTAGGAATTACTGCTTTATTATTACTTCTTTCTTTACCAGTTTTAGCAGGAGCCATTACTATATTATTAACAGATCGTAATTTAAATACATCCTTTTTTGATCCTGCAGGAGGAGGAGATCCTATTTTATATCAACATTTATTTTGATTTTTTGGTCACCCAGAAGTTTACATTTTAATTTTACCTGGATTTGGAATAATTTCTCACATTATTACCCAAGAAAGAGGAAAAAAAGAAACATTTGGATGCTTAGGTATAATTTATGCTATAATAGCAATTGGTCTTCTTGGATTTATTGTATGAGCCCATCATATATTTACAGTAGGAATAGATACAGATACTCGAGCTTATTTTACATCAGCAACAATAATTATTGCAGTTCCTACAGGAATTAAAATTTTTAGTTGATTAGCTACCTTTCATGGAACACAAATTAACTATAGACCATCTATATTATGAAGATTAGGATTTGTTTTTCTGTTCACAGTAGGAGGATTAACTGGAGTAATTTTAGCAAATTCATCTATTGATGTAACTTTACATGATACTTATTATGTAGTAGCTCATTTCCATTATGTTCTATCTATAGGAGCTGTATTTGCTATTGCTGGAAGATTTATTCATTGATATCCTTTATTTACAGGTCTTTCTTTAAATCCTTACTTCTTAAAAATTCAATTTTTTACAATATTTATTGGAGTAAATTTAACTTTTTTTCCTCAACATTTTTTAGGATTAGCTGGAATACCTCGTCGTTACTCAGATTATCCTGATAATTTTATATCTTGAAATATTGTATCTTCTTTTGGCTCATATATTTCTTTATTATCTTTAATAATAATAATAATAATTATTTGAGAATCATTTATTAATCAACGTATTATTTTATTTTCTCTTAATATACCTTCTTCTATTGAATGATTACAAAATTTACCTCCTGCTGAACATTCTTATAATGAACTTCCTATTTTAAGAAATTTCTAATATGGCAGATTATATGTAATGGATTTAAACCCCATTTATAAAGGATTTATCCTTTTTTTAGAAATGGCTACTTGATCTAATTTTAATTTACAAAATAGAGCTTCCCCTTTGATAGAACAAATTATTTTTTTTCATGATCATACATTAATTATTCTAATTATAATTACTATTTTAGTTGGTTATTTAATAATTAACTTATTTTTTAATAAATATATTAATCGCTTTTTATTAGATGGACAAATAATTGAATTAATTTGAACTATTATTCCTACAATTACCTTAATTTTTATTGCTTTACCTTCTTTACGATTACTTTACCTTTTAGATGAACTTAATAATCCTTTAATTACCTTAAAATCAATTGGTCATCAATGATATTGAAGTTATGAATATTCCGATTTCAACGATGTAAGATTTGACTCTTATATAATTAATTATAATAAATCTGATATTAATAATTTCCGTCTATTAGATGTAGATAATCGAATTATTTTACCTATAAATAATCAAATTCGAATTATAGTTACTGCTACAGATGTAATTCACTCATGAACTATTCCATCATTAGGGGTAAAAATTGATGCTAATCCTGGTCGTCTTAATCAAACTAATTTATTTATTAATCGACCTGGTATTTTTTTTGGTCAATGTTCAGAAATTTGTGGAGCTAATCATAGATTCATACCTATTATAATTGAAAGAATTTCAATTAAAAATTTTATTAATTGAATTAATAATTACTCTTCATTAGATGACTGAAAGCAAGTACTGGTCTCTTAAACCATTTTATAGTAAATTAGCATTTACTTCTAATGAAAGAATTAGTTAAATTTATAACATAAATATGTCAAATTTAAATTATTACTTTAGTAATATTCTTTTATTCCTCAAATAATACCTATTAATTGAATTTTTTCATTTATTTTATTCATTATAATTTTTATTATTTTTAATATCATAAATTATTATATTT---ATATAAATAATAATAATATTATTAA---------TAATAAAATTAATAACAATAAAAACTTTAAGAATTTAAATTGAAAATGATAAATAATTTATTTTCTATTTTTGATCCCTCCACTAATATTTTTAATTTATCATTAAATTGATGTAGAACTTTTATTGGATTATTATTTATTCCTTATTCTTTTTGATTTATTCCTAATCGACATTTTATTTTTTGAAATTTTATTTTAAATAAACTTCATAATGAATTTAAAATTTTATTAAGAACTAATAAAATTAATAAAGGATCTACTTTTATTTTTATTTCCTTATTTTCTTTTGTCTTATTTAATAATTTTTTAGGATTATTTCCTTATATTTTTACTAGTACTAGTCATCTTACAATTTCTTTATCTATTTCTCTTTCTTTATGAATAAGATTTATATTATATGGTTGAATTAATAATTATCAACATATATTTATTCATATAATTCCTCAAGGTACACCTTCTATTTTAATACCTTTTATAGTATTAATTGAAACTATTAGAAATATTATTCGTCCAGGAACATTAGCTGTTCGATTAACAGCTAATATAATTGCCGGACATTTATTATTAACTTTATTGAGAAGAACTGGTAATAATATATCTTTTTATTTATTATTTATCTTAATTTTTATACAAATTTTATTATTAATTTTAGAATCAGCAGTTGCGGTTATTCAAGCTTATGTAATTTCTATTTTAACAACATTATATTCTAGAGAAGTTAATTAATATAATAAACTAATGTCAATAAATTATAATCATCCTTTTCACTTAGTAAATTATAGTCCATGACCACTAACTGGGGCAATTGGAATAATAACATTAGTTACAGGAATGGTAAAATGATTCCATGAATTTAATATAAATTTATTAATTTTAGGCTATATAATTGTTCTTTTAACAATGTATCAATGATGACGAGATATTTGTCGAGAAGGAACATACCAAGGCTATCATACAAATATAGTATCAAAAGGATTACGATGAGGAATAATTTTATTTATTATTTCAGAAGTATTTTTCTTTATTTCATTTTTTTGAGCTTTTTTCCATAGAAGACTATCACCCAATATTGATATTGGAGCTATATGACCCCCTATAAGAATTACCCCTTTTAATCCTTTTCAAATTCCTCTTTTAAATACTATCATTTTAATTACATCAGGAATTTCAGTAACTTGAGCTCATCATGCTATTATACAAAATAATTTCTCTCAAACTACTCAAGGTCTTTTTATTACAGTTATATTAGGAATTTATTTTACTATCCTTCAAGCTTATGAATATATTGAAGCACCATTTACTATTGCAGATTCAATTTATGGTTCAACTTTTTTTATAGCTACAGGTTTCCATGGATTACATGTAATTATTGGAACAATTTTCTTATTTATTTGTTTTTTACGTCATTTATCTGCCCACTTTTCTAATAATCATCATTTTGGATTTGAAGCAGCAGCTTGATATTGACATTTTGTTGATGTAGTTTGATTATTCCTTTATATCTCTATTTATTGATGAGGTAATTAATTTATTTATATAATATATTTAGTATATTTGATTTCCAATCAAAAAGTTTAAGCAAAATTAATATAAATAATCATCTTATTATTATCAATTTCAATTATAATTATTTTAATTTCAAATATTATAATATTCTTAACAATTATTTTATCAAAAAAATCATTTATAGATCGAGAAAAAAACTCACCTTTTGAATGCGGATTTGACCCTAAATCATCAGCTCGAATTCCTTTTTCCTTACATTTTTTCTTAATTACAGTAATTTTCCTAATTTTTGATGTAGAAATTGCCTTAATTTTCCCAATAATCTATTCATTTAATTTAGTTAATATTTTAACAATAATAAAAATTAGCTTTTTTTTTTTATTAATACTTTTAATTGGTCTTTACCACGAATGAAACCAAAATATATTAAATTGAACAAATTAGGATTATAGTTTATTTAAAACATTTGATTTGCATTCAAAAAATATTGAATTCAATTTATCTTAAATATGAAGCAATATTATGCATTTAATTTCGACTTAAAAGAAAGAGT-TATTACTCCATATTTTTAATTGAAACCAAATTAGAGGTATATCACTGTTAATGATATTAATGAATTATACATTCCAATTAAAGAAATATATAAAAATTAAGCTTCTAACTTAAATTATAGTAGACAATATCTATTAATATTTC-----TATTTATATAGTTTATTTAAAACATTACATTTTCATTGTAAAAATAAAAAAA-TTTTTTTTATAAATATTTAAAGA-TTTATCAATCTCCTTAATATCTTCAATATTATGCTCTAATTA-TATAAGCTATTTAAATTTATATTAATAATATAAATAATAAATAAAAAATTAATATTCAAAAAAAAAATCTAAATAAATAAATTTTAAAATTATTAATTTGATAAAAATTATAAAAAACAGAATAATTTTTTAAAATACAAAATATACCTTGGCCTCTATTTAATTCTCTTCATCCTATATCAACATTTTTTAATAAATTTTGACCAATTTTTAAAAAATAAATATTTAACCCATAAGTAGAAAGTATAGGCATAAATCATATTAAACATAAAAAATTTCTTAAATTATATGTTATTAAAAATTTATTAATTGAATAAATTTTTATATTTCTAATTAAATAACCTATTAATAAACCAAATAATATTACATAAATAACTATTATTTTTAAACTTATAGGTAAATAAATCATATAAGGGTAACTAAAAATTATTCAACTTAATAATCTTCCTACTACTAATCTTATAAATAATAATATAAATATTCTTTTCACTATAATATAATCTTCATCATATAAATTATAAATAACTATTAAATTATAATCATTAATTATTAAATAAAATAATAAACGAATTGTATAAAATATAGTTAAACCCGTAGAAAAATAATATAAAAAAAAAATTATTAAATTTAAATTTCTTATTCTTACTATTTCTAAAATTAAATCCTTAGAATAAAATCCTGCTAAAAATGGAAGACCACATAAAGCCAAATTTGAAATATTCAAGCATAAACTAGTTAAAGGAATATAAAATCTAATACCTCCCATATAACGAATATCTTGAATATCATTTATTATATGAATTACTACTCCCGCACATATAAACAATAAAGCTTTAAATATAGCATGAGTTAGTAAATGAAAAAATGCTAAGTCTGGTATTCCCATTCTCAAAATTCTCATTATTAAACCTAATTGACTTAATGTTGATAAAGCAATAATTTTTTTTAAATCAAATTCATAATTAGCAGAAATACCTGCTATAAATATAGTTAAACCTGATAATAATAATAAAAACTTTAAAAAAAATATATCAATTAATATTAAATTAAAACGAATTAATAAATAAACTCCTGCAGTAACTAATGTCGAAGAATGAACTAAAGCTGATACAGGAGTAGGAGCTGCTATAGCAGCTGGTAATCAAGATCTAAAAGGAATTTGAGCTCTCTTAGTTATAGCTGCAATAATTAATAAAAATCCAATAATTTGTATTATATAATCATTATTTATAAAATTTAAAAAAAAAATATAATTTCATCTCCCGTAATTTATTATTCAAGCAATAACTATCAAAATTATTACATCACCAATACGATTTGATAAAGCAGTTAATATCCCCGCATTATAAGACTTAATATTTTGATAATAAATTACTAAACAATAAGAAACTAATCCTAATCCATCTCAACCTAAAAAAATTCTAATTATATTTGGTCTGATAATCAATAAAATTATTGAAAATACAAATAATAAAACTAAAATAATAAAACGATTTAAATTTAATTCTGAAGATATATAACTTTTTCTATAATAGATTACTGAAGATGAAATTATAGATACAAATATTATAAACAATAATGATATTCAATCTAATAAAATAGATATTACAATTCTCATAGAATTAAAAGAAATAACTTCTCACTCTAAAAAAAAAACTATATTTTCTATAATAAAATAAATTATAAAAAAAAAATTTATTA-TTCTAAAAAAAAATAAAAAAAAAAAACTAATAAAACAAATTGAAAA--TTTTTTTA-TGATTTAAAATGAAATTTC---ATATATTTGACTCCACAAATCAATATTTTA--TACTTAAATTATTTAAATTAAAATCAAATTATAAAAAAATCAATTTTTAAAATTAATAAATTTAATGGTAATCAATGTAATATTAATATTAAATATTCACGAGAAACACCTGTATAAAATCTATAAATTCTTATATTAAATTTTCCATGTTGAACATAAGAATATAGATATAATCTATATCCAGCTCTAAAAAATGAAATTATAATAAGAGTAATTATTGATAAATATGACCATCTAACAATTCTATTAATTAAACTAATTTCCCCTATTAAATTTATAGAAGGAGGAGCAGCTATATTTGAAGATATTAATAAAAATCATCACAATCTTAATGAAGGTATAAAATTTATTATTCCTTTATTTATATATAATCTTCGACTATGTAATCGTTCATAATTAATATTTACTAAACAAAATATACCTGAAGAACATAAACCATGTCCAATTATTATCACATATGAACCTAAATACCCTCAATAATTTATAGTTATAATCCCACAAATTACTAATCTTATATGAGCTACAGATGAATAAGCAATTAATGATTTTATATCAACTTGACAAAAACAATTTAATCTAATATATAAACCCCCTAATAAACTAATGATTACTCAAATTAACCTATATTTTATGTTAATTTTTTGAAAAATAATTAAAATTCGTAAAAGACCATACCCCCCTAATTTTAATATAATCCCAGCTAAAATTATAGATCCTGAAACTGGAGCCTCTACATGAGCTTTAGGTAATCATAAATGAACAAAATATATTGGTATTTTAACTAAAAAAGCTAAAATTATAGATAAATATAATAAAAAAAAATTTATATTAAAAAATTTAAAAAAATATATAATTATACAATTATAATTATTAAAAATAAAAAAAATTCCTATTAATATAGGTAAAGAAGCAAATAAAGTATAAAATAATAAATATATGCCCGCCTGAATTCGCTCAGGTTGATATCCCCAACCAATAATTAATATCAATGTAGGAATTAATCTTCCCTCAAAAAATAAATAAAATATAAATAAATTTATAACTCTAAAAGTTAAATATAATATAATTAATAAAATAATAATATTAAATAAAAAAAAATTAACATAAAAATTTAATTTTTTTAAATTTTCTCTTGCTATAACTATTAATAAACAAATTCAAATTCTTAATAAAATTAACCCATAAGAAATTATATCACATCCTATAATATATCTTAGGTTACAAAAATTTATAATATTTATATTTAAATTTATAAATAAAAATATTATAAATAATAAAATTATCTGAACCATTCAAAATATATTATTTAAAAAACATAAAGGAATTATAAAAATTATTATAAATAAAAATTTTATCATTTA-TTATAATATTCTAAATCTTTGAAAATAATCATTTCCATGAGTTCGAATTATAGAAACTAAAATAGCTAATCCTAAAGCTCCTTCACAAACTGAAAACAATAAAAAAATTATCAACATATATATATCATATTCAATATAACTTAAATATATAATTATTATAAAAAAAATCCTCAAAACAATAAATTCTAATCTTAATAAAACAATTAATAAATGTTTATGCTTAGAAATAAAAATTATATTACCAAATATAAATATCAATAAAATAAAAAATCATATATTTAATACTATCA----TTAGTTTTTATAGTTTAAAAAAAACATTGGTCTTGTAAATCAAAAATAAGTTTAATCTTTAAAAACTTCAAAGAAAAAGAATCTCTTTATCTATAATCTCCAAAATTATTATTTTATATAAACTATTCTTTGAAAATGTTAAAAATATTTTTTTCTTTATTAATTATTATATTTTCTTTTATAATATTATTTCTAAATCATCCCCTATCAATAGGATTAATAATTTTAATTCAAACTCTTATTATTTGTATTTTATCTGGCATATTAATTAACTCTTATTGATTTTCTTATATTTTATTTTTAGTATTTTTAGGAGGATTATTAGTCTTATTTATTTATGTATCAAGAGTAGCTTCTAATGAATTATTTAACATAAATTTTTTCTTAAAAAATATTATTTTATTCTCATTAATATTATCAATTTTTTTTAGTTTTAATTATATATATAATTTAAATTGATTAAATTTTTCATTTAATTACGAAATAAAAAATATAACAAATTTTTTTATTTTTTTTAATAATGAAAATAAAATTAATTTATCTAAATTATATAATAAACAAACTCATTTACTAATAATAATATTAATTATTTATCTTTTTATCACTTTAGTGGCTATTGTAAAAATTACAAATATCTTTTTTGGACCTATTCGATCTATTAATTATTAA-----T---ATACTAATGATAAATAAATTTTTACCTTTACGAAAAACACATCCTTTATTAAAAATTATTAATAATTCTTTAATTGATTTACCTTCACCTTCTAATATTTCAGTATGATGAAATTTTGGATCTCTTTTAGCATTATGCTTAATTATTCAAATTATTACAGGATTATTTTTAACTATATATTATACAGCAAACATTGAATTAGCTTTTTATAGAGTTAACTATATTTGTCGAAATGTTAATTATGGATGATTAATCCGAACTCTTCACGCTAATGGAGCTTCTTTTTTTTTTATTTGTATTTATTTACATATTGGACGAGGAATCTACTATGAATCCTTTAATTTAAAATATACATGAATAGTAGGAATTATTATTTTATTTATTTTAATGGCAACAGCTTTTATAGGATATGTTTTACCTTGAGGACAAATATCTTTTTGAGGGGCAACAGTAATTACTAATTTACTTTCTGCCATCCCTTATTTAGGCTCTATATTAGTTAATTGAATTTGAGGAGGATTTGCAATTGATAATGCAACTTTAACACGATTTTATTCATTCCATTTTCTATTACCATTTATTATTTTAATATTAACTATAATTCATTTATTATTTTTACATCAAACAGGATCCAATAATCCTCTAGGAATTAATAGAAATATTGATAAAATTCCTTTCCATCCATTTTTTACTTATAAAGATTTAATTGGATTTATTTTATTATTATTAATATTAAGATTATTAACTTTAACTAATCCTTATTTATTAGGGGATCCTGACAATTTTATTCCAGCTAATCCTTTAGTAACACCAATTCATATTCAACCTGAATGATATTTTTTATTTGCTTATGCTATTCTTCGATCAATTCCTAATAAATTAGGAGGAGTTATTGCCTTAATCTTATCTATTTTAATTTTAATTATTTTACCTTTAACTTTTAATAAAAAAATTCAAGGAATTCAATTCTACCCTTTAAATCAAATTTTATTTTGAATCATAGTAACTACAATTATTTTATTAACTTGAGCTGGGGCTCGACCTGTAGAAGAACCTTATATTTTTACTAGTCAACTATTAACTTTATTATATTTTTCATATTTTATTATTAATCCAATTATTAGAAAATATTGAGATAATCTAATTTTCAAATAATTATTAATTAATGAGCTTGT-TAAGCATTTGTTTTGAAAACTTAAGAAAGAATTTATTATTCTATTAATTTATACTAAAAATATTAACTAA---AAAAAAATTTTTAAACCTAAAAAAAATAATAAAAAATTTAATGAAATTGGAAGATAACTTTTTCAAGATAAATACATTAATTTATCATATCGATAACGAGGTAAAGTCCCCCGAACTCAAATAAATAAAAAAGAAATAAATGACAATTTTAAATAAAAAACCAATCTTAATCTATAACCACCCATATATAATAAAACAAATAATATACTTATAAAAAGAATTCTAGCATATTCTGATAAAAAAATTAATGTAAATCCTCCTCTTCTATATTCAACATTAAACCCAGATACTAATTCTCTTTCCCCTTCTGCAAAATCAAAGGGAGTTCGATTAGTTTCTGCTAATCTTGAAGATAATCAACACAACCTCAAAGGTATTATTAAAAAAAAAAATCAAATAATTTCTTGGTAAAAAAAAAAATTAAGTATATTAAAGTCCATAATTATAATAATTCTAGATAATATAATTAAAGCTAAACTAACTTCATATGAAATTGTTTGAGCAACAGCTCGTAAACCCCCTAATAAAGCATAATTAGAATTTGAAGACCATCCAGCAATTATCACTGTAAATACTCCAATTCTAGTACAACATAAAAAAAATAAAATTCCCAAATTAAATCTAATAAAATTAAAATAATAAGGAATTAATAATCAAGACATTAAAACAACAATAAATCTAACAACAGGAGAAAAATAATATACTATATAATTTGAATTAATAGGAAAAGTTTGTTCCTTAGTAAATAATTTTACTACATCAGCAAAAGGTTGTAAAATTCCCATAAATCCAACTTTATTAGGACCTTTTCGAATTTGGATATAACCTAAAGCTTGACGTTCTAATAAAGTTAAAAAAGCAACTCCTACTATTACTCCAATAATTAAAATTAAACTACCAATAATAAATATATAAATATCATTAACTATCATCTACTATATATATAAATAATTATATATTTATGACTTCTAAAATCATTACATTTTTTCTGCCAAAATAGCTAAAATTAACTATTTATTAATATTC--ATTTTATTAAAATTATTTTTGATATCTGATCCTTTCGTACTAAAATATC-ATTATTATTTAAAGATAGAAACCAACCTGGCTCACACCGGTTTGAACTCAGATCATGTAAGATTTTAATGATCGAACAGATCAAAATTTTAAACTTTTGCATTTAATTTTTATCTTAATCCAACATCGAGGTCGCAAACTTTTTTTCCTATTTGAACTAAAAAAAAAAATTACGCTGTTATCCCTAAGGTAATTTTTTCTTTTAATCATTATTAATGGATCATTTATTCATAAATTAATGTCTAAAATAAAAAAAAGTTAATTTAATTTTTCTATCACCCCAACAAAATAATTTATCCAATTTTAATTTTAA-AATTTATACATTAATAATAATTAAATAAATTATTAAACTCTATAGGGTCTTCTCGTCTTTTAAATTCATTTTAGCTTTTTTACTAAAAAATTAAATTTTATAAATTAAATAGAGACAGTATATATTTCATCCAATCTTTCATACAAGTCACCAATTAAGAGACTAATGATTATGCTACCTTTGTACAGTCAAAATACTGCAGCCCTTTAATAATTTATCAGTGGGCAGATTAGACTTTAAATTATTTTCAAAAAGACATGTTTTTGATAAACAAGTGAATATA---A-AATTTGCCGAATTCCTTTAATTAACTTCAATTAAATTTATTTATTTATTTAA-ATTTATATACTAATTTTATCATTATATTTAATTCTATTTTATTAAAATATATTTTTTTATAAAAATTTAAA--TTTTTTTATTAAATTTTAATTATAATTAAATTATTTATAAAAAATTATAATTTATTAAACAATTTAAATTTTAAAATTTTAA--TTAATTTTAAAATTAATTATAAAAATTTATTTTAAAGCTTATCCCTTAAAATATTTAATATTAACACTATTAAAATTTTATTAAATAAAAATTTTAAATTATAATATTTAAAATTAAATTTTTTTCTAAAAAAACTAGATATTTTTAAAAACGATTAACATTTCATTTCCAATTAATTATTAAAAATAATTATACTACATTAACTTTTATAATTAATTAACTCTTTTAAATTCGAGAAATTTCTACTTAAAAAATATTATTAATAAACTCTGATACACAAGATACAATAAATTAAACTTACTTTTTATTAAATTAATTT-TCCCTATTTCAAAATTCTTTTACAATACTATTTTACTATAAATTTAAAAATTTTTTCTATATATATACTTTAACCCCCATTAAA-ATATATTTTAAAAATTTTTTTATTAATATAATTAATTATTAATTTTTCCCCCTCAAATTAATTAAATTTAATATCTTTTCAATGTAAATGAAATACTTATTCAAGCTCTAATTTGATCTTTCTAGAAACACTTTCCAGTACTTCTACTATGTTACGACTTATTCCAACTTATTAATGAAAGCGACGGGCAATATGTACATATTTCAATTTTTAATCATTTTAATAAACTAAATAAAATTACATTTAAATCCACTTTCAAATAAATATTAAAAAATATTATCTATATAATCATTTCTTATTGTAACCCATTATATTCTTAATTATAATCTGCATCTTGATCTGAATTAATTTATTTTAAAAATTTTAAAATATTATTTTTATTAAAAAATATTTTTTTAACAACGATATACAAAATATATTAATTAAGTAAATTTATTCGTGGACTATCAATTATTAAACAGATTCCTCTAAATGAACTAAAATACCGCCAAATTATTTAAGTTTCAATAAATAATTATATACTATTTTAGTATTTTTTATTTAAATTTTAATAATAGAGTATCTAATTCTAGTTTTTAATAAAATTTTATAAATCATAATTATTAATTAAAATTTTAATCAAATTAAAATTTCACCTAATAATTTAATATTTAATTTTA-AAATATTAATATTTATTATTTACTAATAAAATTTAAATTATTTTTTGTTTAACCGCAACTGCTGGCACAAAATTTGTTAATAACTATTAAATATTACTAAATCTTAATTTCTTAAATTTTTAATATTAATTACTATTAAATT-AATTTTTAAAAATTTTTAAAATAAATTAAAAATATATACTAAAATTTATATGTAAAATAGACTTAAATTAAACTTTATAAATCATAAAAAATTTATTTATATATAAAAATTTTTCATATAGA--TTTTTTTTTTTTAAAATTAATTTTTTATATTTTTATTAAAAAT-----------TACAAAATAATACT-GTAAATATATTTATATATTAATAATTTAATAAATTATTAATATATTCTTTTTTATTTACGAATGTATATATAAATATTTAATAT-------ATAAAAAAA----TACATATAATAAAATATTTAATAGACATTAATAAACATTGAATAATT-TCTTTTTTTTTTCCTTCATAATAATTATTAAATACCTAAATTGCTATATAAAATTTTATAAATTAATAAATTATATTATATTATTAATTATATTAATAAATTAAATAT-TTTTATTATATTATTATAATTAATAATATATTAAAAATTTAATATATTTATTATTATATTACTAAAAAAAATTCCTTAATTAAAAA-------------------------------------------------------------------------------------------------------------------------------------------------------------------------------------------------------------------------------------------------------------------------------------------------------------------------------------------------------------------------------------------AAATTTCCCTTTATAAAAAAAAG-TTAACTATTATTTAAATCAATTCCTAAACCATTCTTAATCTTTTTTTAATATA-AAATAAAAATAAAAAAATTAAAAATAAGCTAAAA-TAAGCTTTTGGGCTCATACCTCAAATATAAAGGAAATCCCTTTTTTTT---AAAAATAAAGTGCCTGATT-AAAGGATTATTCTGATAGGATAAATTAAGTAGAACTCTACCTTTATTATATTTTATAGAATTTAACTATATCTAATAATATCAAAAATTATTGTGCCCCTACACTAAAATATAT------------------------AAATTAAATTAAATTTATAATTCAATTTAATTCCCCCATTTTAA
TXSC20180713008__reversed_ ATTTTTTTGAATATTAACTCTAATAAAATATTTTTTTACTTCATTTTAATTTTTAGAACTTTAATCTCTATTTCTTCTAATTCTTGACTTGGATGTTGAATTGGACTTGAAATTAACTTACTTAGATTTATCCCCCTAATTTCTAATCATAAAAATCTTTTATCCTCTGAAGCAACATTAAAATACTTTTTAACACAAGCTATTGCTTCTATTAATTTTTTATTTTCTATTTTAATTAAAATAATTTTATTAAAAAATTTTGAAATTAACAATCTAATTTCAATTATAATTAATTCTTCTTTATTAATAAAAATAGGATCTGCCCCTTTTCATTTTTGATTTCCTAATATTATTGAAGGTTTATCTTGAATTAATTGTTTTATTTTAATAACTTGACAAAAGATTTCCCCCATAATTCTTCTTTCATATTACATAAATAATAATTTTTTAATAATAATTATAATTATTAATGTTATTATTGGAGTTTTAGGAGGTATTAATCAAACTTCCTTACGTAAATTAATGGCATTTTCTTCAATCAATAATTTAGGATGAATATTAATTTCTTTAATAATCAGAGAAAATTTATGATTATTTTACTTAATTATATATTCATTTTTAATTAGAATTTTATGTTTTACATTAAATTTATTAAATACTTATTTTATTAATCAATTATTTATTATTAATATAAATTCAATTATTAAAATTTCTTTATTTATTAATTTTATATCCTTAGGAGGACTCCCCCCATTCTTAGGATTTTTCCCTAAATGAATTACTATCAACTTCTTAATTATAAATAAATTTTATATTATTTCATTTATTTTTATTATAATAAGATTAATTATATTATTTTTTTATATTCGAATTATTTATTCTTCCATTATATTTAATTATTTAAAATTAAAATGATTTAAATTTTATTTAAAAAATAATTCAATATTATTCATTAATTTATTTAGAATAATTTCTTTACTGGGTATAATTTTTAGAACTTTTTTTTTTATGTAAGGTTTTAAGTTATAATAAACTAATAATCTTCAAAATTATAAAAAAAGAAATTCTTTAAGCCTTAGTAATTAATTTTTACTCCTTAAAATTTGCAATTTTATATCATTATTGAATATAAAGCT---TAATAAAAGAGATTTTTCTCATAAATAAATTTACAATTTATCGCTTATTATTCAGCCATTTTATTATTGCGAAAATGACTTTATTCAACAAATCATAAAGATATTGGAACATTATATTTTATTTTTGGAATTTGAGCAGGTATACTAGGAACTTCTTTAAGTTTATTAATTCGAACTGAATTAGGAACTCCAGGCTCATTAATTGGAGATGATCAAATTTATAATACTATTGTTACAGCTCATGCTTTTATTATAATTTTTTTTATAGTTATACCTATTATAATTGGAGGATTTGGAAATTGATTAATTCCTTTAATATTAGGAGCTCCTGATATAGCTTTCCCCCGAATAAATAATATAAGATTTTGATTATTACCCCCTTCTTTAACTCTTCTAATTTCTAGAATAATTGTAGAAAATGGGGCTGGAACTGGTTGAACTGTATATCCTCCTCTTTCTTCTAATATTGCTCACGGAAGAAGATCAGTAGATTTAGTTATTTTTTCCCTTCATTTAGCAGGTATTTCCTCAATTTTAGGAGCAATTAATTTTATTACAACAATTATTAATATACGTATTAATAACTTATCATTTGATCAAATACCTTTATTTGTTTGAGCTGTAGGAATTACTGCTTTATTATTACTTCTTTCTTTACCAGTTTTAGCAGGAGCCATTACTATATTATTAACAGATCGTAATTTAAATACATCCTTTTTTGATCCTGCAGGAGGAGGAGATCCTATTTTATATCAACATTTATTTTGATTTTTTGGTCACCCAGAAGTTTACATTTTAATTTTACCTGGATTTGGAATAATTTCTCACATTATTACCCAAGAAAGAGGAAAAAAAGAAACATTTGGATGCTTAGGTATAATTTATGCTATAATAGCAATTGGTCTTCTTGGATTTATTGTATGAGCCCATCATATATTTACAGTAGGAATAGATACAGATACTCGAGCTTATTTTACATCAGCAACAATAATTATTGCAGTTCCTACAGGAATTAAAATTTTTAGTTGATTAGCTACATTTCATGGAACACAAATTAACTATAGACCATCTATATTATGAAGATTAGGATTTGTTTTTCTGTTCACAGTAGGAGGATTAACTGGAGTAATTTTAGCAAATTCATCTATTGATGTAACTTTACATGATACTTATTATGTAGTAGCTCATTTCCATTATGTTCTATCTATAGGAGCTGTATTTGCTATTGCTGGAAGATTTATTCATTGATATCCTTTATTTACAGGTCTTTCTTTAAATCCTTACTTCTTAAAAATTCAATTTTTTACAATATTTATTGGAGTAAATTTAACTTTTTTTCCTCAACATTTTTTAGGATTAGCTGGAATACCTCGTCGTTACTCAGATTATCCTGATAATTTTATATCTTGAAATATTGTATCTTCTTTTGGCTCATATATTTCTTTATTATCTTTAATAATAATAATAATAATTATTTGAGAATCATTTATTAATCAACGTATTATTTTATTTTCTCTTAATATACCTTCTTCTATTGAATGATTACAAAATTTACCTCCTGCTGAACATTCTTATAATGAACTTCCTATTTTAAGAAATTTCTAATATGGCAGATTATATGTAATGGATTTAAACCCCATTTATAAAGGATTTATCCTTTTTTTAGAAATGGCTACTTGATCTAATTTTAATTTACAAAATAGAGCTTCTCCTTTGATAGAACAAATTATTTTTTTCCATGATCATACATTAATTATTCTAATTATAATTACTATTTTAGTTGGTTATTTAATAATTAACTTATTTTTTAATAAATATATTAATCGCTTTTTATTAGATGGACAAATAATTGAATTAATTTGAACTATTATTCCTACAATTACCTTAATTTTTATTGCTTTACCTTCTTTACGATTACTTTACCTTTTAGATGAACTTAATAATCCTTTAATTACCTTAAAATCAATTGGTCATCAATGATATTGAAGTTATGAATATTCCGATTTCAACGATGTAAGATTTGACTCTTATATAATTAATTATAATAAATCTGATATTAATAATTTCCGTCTATTAGATGTAGATAATCGAATTATTTTACCTATAAATAATCAAATTCGAATTATAGTTACTGCTACAGATGTAATTCACTCATGAACTATTCCATCATTAGGGGTAAAAATTGATGCTAATCCTGGTCGTCTTAATCAAACTAATTTATTTATTAATCGACCTGGTATTTTTTTTGGTCAATGTTCAGAAATTTGTGGAGCTAATCATAGATTCATACCTATTATAATTGAAAGAATTTCAATTAAAAATTTTATTAATTGAATTAATAATTACTCTTCATTAGATGACTGAAAGCAAGTACTGGTCTCTTAAACCATTTTATAGTAAATTAGCATTTACTTCTAATGAAAGAATTAGTTAAATTTATAACATAAATATGTCAAATTTAAATTATTACTTTAGTAATATTCTTTTATTCCTCAAATAATACCTATTAATTGAATTTTTTCATTTATTTTATTCATTATAATTTTTATTATTTTTAATATCATAAATTATTATATTT---ATATAAATAATAATAATAATATTAT------TAATAATAAAATTAATAACAATAAAAACTTTAAGAATTTAAATTGAAAATGATAAATAATTTATTTTCTATTTTTGATCCCTCCACTAATATTTTTAATTTATCATTAAATTGATGTAGAACTTTTATTGGATTATTATTTATTCCTTATTCTTTTTGATTTATTCCTAATCGACATTTTATTTTTTGAAATTTTATTTTAAATAAACTTCATAATGAATTTAAAATTTTATTAAGAACTAATAAAATTAATAAAGGATCTACTTTTATTTTTATTTCCTTATTTTCTTTTGTCTTATTTAATAATTTTTTAGGATTATTTCCTTATATTTTTACTAGTACTAGTCATCTTACAATTTCTTTATCTATTTCTCTTTCTTTATGAATAAGATTTATATTATATGGTTGAATTAATAATTATCAACATATATTTATTCATATAATTCCTCAAGGTACACCTTCTATTTTAATACCTTTTATAGTATTAATTGAAACTATTAGAAATATTATTCGTCCAGGAACATTAGCTGTTCGATTAACAGCTAATATAATTGCCGGACATTTATTATTAACTTTATTGAGAAGAACTGGTAATAATATATCTTTTTATTTATTATTTATCTTAATTTTTATACAAATTTTATTATTAATTTTAGAATCAGCAGTTGCGATTATTCAAGCTTATGTAATTTCTATTTTAACAACATTATATTCTAGAGAAGTTAATTAATATAATAAACTAATGTCAATAAATTATAATCATCCTTTTCACTTAGTAAATTATAGTCCATGACCACTAACTGGGGCAATTGGAATAATAACATTAGTTACAGGAATGGTAAAATGATTCCATGAATTTAATATAAATTTATTAATTTTAGGCTATATAATTGTTCTTTTAACAATGTATCAATGATGACGAGATATTTGTCGAGAAGGAACATACCAAGGCTATCATACAAATATAGTATCAAAAGGATTACGATGAGGAATAATTTTATTTATTATTTCAGAAGTATTTTTCTTTATTTCATTTTTTTGAGCTTTTTTCCATAGAAGACTATCACCCAATATTGATATTGGAGCTATATGACCCCCTATAAGAATTACCCCTTTTAATCCTTTTCAAATTCCTCTTTTAAATACTATCATTTTAATTACATCAGGAATTTCAGTAACTTGAGCTCATCATGCTATTATACAAAATAATTTCTCTCAAACTACTCAAGGTCTTTTTATTACAGTTATATTAGGAATTTATTTTACTATCCTTCAAGCTTATGAATATATTGAAGCACCATTTACTATTGCAGATTCAATTTATGGTTCAACTTTTTTTATAGCTACAGGTTTCCATGGATTACATGTAATTATTGGAACAATTTTCTTATTTATTTGTTTTTTACGTCATTTATCTGCCCACTTTTCTAATAATCATCATTTTGGATTTGAAGCAGCAGCTTGATATTGACATTTTGTTGATGTAGTTTGATTATTCCTTTATATCTCTATTTATTGATGAGGTAATTAATTTATTTATATAATATATTTAGTATATTTGATTTCCAATCAAAAAGTTTAAGCAAAATTAATATAAATAATCATCTTATTATTATCAATTTCAATTATAATTATTTTAATTTCAAATATTATAATATTCTTAACAATTATTTTATCAAAAAAATCATTTATAGATCGAGAAAAAAACTCACCTTTTGAATGCGGATTTGACCCTAAATCATCAGCTCGAATTCCTTTTTCCTTACATTTTTTCTTAATTACAGTAATTTTCCTAATTTTTGATGTAGAAATTGCCTTAATTTTCCCAATAATCTATTCATTTAATTTAGTTAATATTTTAACAATAATAAAAATTAGCTTTTTTTTTTTATTAATACTTTTAATTGGTCTTTACCACGAATGAAACCAAAATATATTAAATTGAACAAATTAGGATTATAGTTTATTTAAAACATTTGATTTGCATTCAAAAAATATTGAATTCAATTTATCTTAAATATGAAGCAATATTATGCATTTAATTTCGACTTAAAAGAAAGAGT-TATTACTCCATATTTTTAATTGAAACCAAATTAGAGGTATATCACTGTTAATGATATTAATGAATTATATATTCCAATTAAAGAAATATATAAAAATTAAGCTTCTAACTTAAATTATAGTAGACAATATCTATTAATATTTC-----TATTTATATAGTTTATTTAAAACATTACATTTTCATTGTAAAAATAAAAAAA-TTTTTTTTATAAATATTTAAAGA-TTTATCAATCTCCTTAATATCTTCAATATTATGCTCTAATTA-TATAAGCTATTTAAATTTATATCAATAATATAAATAATAAATAAAAAATTAATATTCAAAAAAAAAATCTAAATAAATAAATTTTAAAATTATTAATTTGATAAAAATTATAAAAAACAGAATAATTTTTTAAAATACAAAATATACCTTGGCCTCTATTTAATTCTCTTCATCCTATATCAACATTTTTTAATAAATTTTGACCAATTTTTAAAAAATAAATATTTAGCCCATAAGTAGAAAGTATAGGCATAAATCATATTAAACATAAAAAATTTCTTAAATTATATGTTATTAAAAATTTATTAATTGAATAAATTTTTATATTTCTAATTAAATAACCTATTAATAAACCAAATAATATTACATAAATAACTATTATTTTTAAACTTATAGGTAAATAAATCATATAAGGGTAACTAAAAATTATTCAACTTAATAATCTTCCTACTACTAATCTTATAAATAATAATATAAATATTCTTTTCACTATAATATAATCTTCATCATATAAATTATAAATAACTATTAAATTATAATCATTAATTATTAAATAAAATAATAAACGAATTGTATAAAATATAGTTAAACCTGTAGAAAAATAATATAAAAAAAAAATTATTAAATTTAAATTTCTTATTCTTACTATTTCTAAAATTAAATCCTTAGAATAAAATCCTGCTAAAAATGGAAGACCACATAAAGCCAAATTTGAAATATTCAAGCATAAACTAGTTAAAGGAATATAAAATCTAATACCTCCCATATAACGAATATCTTGAATATCATTTATTATATGAATTACTACTCCCGCACATATAAACAATAAAGCTTTAAATATAGCATGAGTTAGTAAATGAAAAAATGCTAAGTCTGGTATTCCCATTCTCAAAATTCTCATTATTAAACCTAATTGACTTAATGTTGATAAAGCAATAATTTTTTTTAAATCAAATTCATAATTAGCAGAAATACCTGCTATAAATATAGTTAAACCTGATAATAATAATAAAAACTTTAAAAAAAATATATCAATTAATATTAAATTAAAACGAATTAATAAATAAACTCCTGCAGTAACTAATGTCGAAGAATGAACTAAAGCTGATACAGGAGTAGGAGCTGCTATAGCAGCTGGTAATCAAGATCTAAAAGGAATTTGAGCTCTCTTAGTTATAGCTGCAATAATTAATAAAAATCCAATAATTTGTATTATATAATCATTATTTATAAAATTTAAAAAAAAAATATAATTTCATCTCCCATAATTTATTATTCAAGCAATAACTATCAAAATTATTACATCACCAATACGATTTGATAAAGCAGTTAATATCCCCGCATTATAAGACTTAATATTTTGATAATAAATTACTAAACAATAAGAAACTAATCCTAATCCATCTCAACCTAAAAAAATTCTAATTATATTTGGTCTGATAATCAATAAAATTATTGAAAATACAAATAATAAAACTAAAATAATAAAGCGATTTAAATTTAATTCTGAAGATATATAACTTTTTCTATAATAGATTACTGAAGATGAAATTATAGATACAAATATTATAAACAATAATGATATTCAATCTAATAAAATAGATATTACAATTCTCATAGAATTAAAAGAAATAACTTCTCACTCTAAAAAAAAAACTATATTTTCTATAATAAAATAAATTATAAAAAAAAAATTTATTA-TTCTAAAAAAAAATAAAAAAAAAAAACTAATAAAACAAATTGAAAA--TTTTTTTA-TGATTTAAAATGAAATTTC---ATATATTTGACTCCACAAATCAATATTTTA--TACTTAAATTATTTAAATTAAAATCAAATTATAAAAAAATCAATTTTTAAAATTAATAAATTTAATGGTAATCAATGTAATATTAATATTAAATATTCACGAGAAACACCTGTATAAAATCTATAAATTCTTATATTAAATTTTCCATGTTGAACATAAGAATATAGATATAATCTATATCCAGCTCTAAAAAATGAAATTATAATAAGAGTAATTATTGATAAATATGACCATCTAACAATTCTATTAATTAAACTAATTTCCCCTATTAAATTTATAGAAGGAGGAGCAGCTATATTTGAAGATATTAATAAAAATCATCACAATCTTAATGAAGGTATAAAATTTATTATTCCTTTATTTATATATAATCTTCGACTATGTAATCGTTCATAATTAATATTTACTAAACAAAATATACCTGAAGAACATAAACCATGTCCAATTATTATCACATATGAACCTAAATACCCTCAATAATTTATAGTTATAATCCCACAAATTACTAATCTTATATGAGCTACAGATGAATAAGCAATTAATGATTTTATATCAACTTGACAAAAACAATTTAATCTAATATATAAACCCCCTAATAAACTAATGATTACTCAAATTAACCTATATTTTATGTTAATTTTTTGAAAAATAATTAAAATTCGTAAAAGACCATACCCCCCTAATTTTAATATAATCCCAGCTAAAATTATAGATCCTGAAACTGGAGCCTCTACATGAGCTTTAGGTAATCATAAATGAACAAAATATATTGGTATTTTAACTAAAAAAGCTAAAATTATAGATAAATATAATAAAAAAAAATTTATATTAAAAAATTTAAAAAAATATATAATTATACAATTATAATTATTAAAAATAAAAAAAATTCCTATTAATATAGGTAAAGAAGCAAATAAAGTATAAAATAATAAATATATGCCCGCCTGAATTCGCTCAGGTTGATATCCCCAACCAATAATTAATATCAATGTAGGAATTAATCTTCCCTCAAAAAATAAATAAAATATAAATAAATTTATAACTCTAAAAGTTAAATATAATATAATTAATAAAATAATAATATTAAATAAAAAAAAATTAACATAAAAATTTAATTTTTTTAAATTTTCTCTTGCTATAACTATTAATAAACAAATTCAAATTCTTAATAAAATTAACCCATAAGAAATTATATCACATCCTATAATATATCTTAGGTTACAAAAATTTATAATATTTATATTTAAATTTATAAATAAAAATATTATAAATAATAAAATTATCTGAACCATTCAAAATATATTATTTAAAAAACATAAAGGAATTATAAAAATTATTATAAATAAAAATTTTATCATTTA-TTATAATATTCTAAATCTTTGAAAATAATCATTTCCATGAGTTCGAATTATAGAAACTAAAATAGCTAATCCTAAAGCTCCTTCACAAACTGAAAATAATAAAAAAATTATCAACATATATATATCATATTCAATATAACTTAAATATATAATTATTATAAAAAAAATCCTCAAAACAATAAATTCTAATCTTAATAAAACAATTAATAAATGTTTATGCTTAGAAATAAAAATTATATTACCAAATATAAATATCAATAAAATAAAAAATCATATATTTAATACTATCA----TTAGTTTTTATAGTTTAAAAAAAACATTGGTCTTGTAAATCAAAAATAAGTTTAATCTTTAAAAACTTCAAAGAAAAAGAATCTCTTTATCTATAATCTCCAAAATTATTATTTTATATAAACTATTCTTTGAAAATGTTAAAAATATTTTTTTCTTTATTAATTATTATATTTTCTTTTATAATATTATTTCTGAATCATCCCCTATCAATAGGATTAATAATTTTAATTCAAACTCTTATTATTTGTATTTTATCTGGTATATTAATTAACTCTTATTGATTTTCTTATATTTTATTTTTAGTATTTTTAGGAGGATTATTAGTCTTATTTATTTATGTATCAAGAGTAGCTTCTAATGAATTATTTAACATAAATTTTTTCTTAAAAAATATTATTTTATTCTCATTAATATTATCAATTTTTTTTAGTTTTAATTATATATATAATTTAAATTGATTAAATTTTTCATTTAATTACGAAATAAAAAATATAACAAATTTTTTTATTTTTTTTAATAATGAAAATAAAATTAATTTATCTAAATTATATAATAAACAAACTCATTTACTAATAATAATATTAATTATTTATCTTTTTATCACTTTAGTGGCTATTGTAAAAATTACAAATATCTTTTTTGGACCTATTCGATCTATTAATTATTAA-----T---ATACTAATGATAAATAAATTTTTACCTTTACGAAAAACACATCCTTTATTAAAAATTATTAATAATTCTTTAATTGATTTACCTTCACCTTCTAATATTTCAGTATGATGAAATTTTGGATCTCTTTTAGCATTATGCTTAATTATTCAAATTATTACAGGATTATTTTTAACTATATATTATACAGCAAACATTGAATTAGCTTTTTATAGAGTTAACTATATTTGTCGAAATGTTAATTATGGATGATTAATCCGAACTCTTCACGCTAATGGAGCTTCTTTTTTTTTTATTTGTATTTATTTACATATTGGACGAGGAATCTACTATGAATCCTTTAATTTAAAATATACATGAATAGTAGGAATTATTATTTTATTTATTTTAATGGCAACAGCTTTTATAGGATATGTTTTACCTTGAGGGCAAATATCTTTTTGAGGGGCAACAGTAATTACTAATTTACTTTCTGCCATCCCTTATTTAGGCTCTATATTAGTTAATTGAATTTGAGGAGGATTTGCAATTGATAATGCAACTTTAACACGATTTTATTCATTCCATTTTCTATTACCATTTATTATTTTAATATTAACTATAATTCATTTATTATTTTTACATCAAACAGGATCCAATAATCCTCTAGGAATTAATAGAAATATTGATAAAATTCCTTTCCATCCATTTTTTACTTATAAAGATTTAATTGGATTTATTTTATTATTATTAATATTAAGATTATTAACTTTAACTAATCCTTATTTATTAGGGGATCCTGACAATTTTATTCCAGCTAATCCTTTAGTAACACCAATTCATATTCAACCTGAATGATATTTTTTATTTGCTTATGCTATTCTTCGATCAATTCCTAATAAATTAGGAGGAGTTATTGCCTTAGTCTTATCTATTTTAATTTTAATTATTTTACCTTTAACTTTTAATAAAAAAATTCAAGGAATTCAATTCTACCCTTTAAATCAAATTTTATTTTGAATCATAGTAACTACAATTATTTTATTAACTTGAGCTGGGGCTCGACCTGTAGAAGAACCTTATATTTTTACTAGTCAACTATTAACTTTATTATATTTTTCATATTTTATTGTTAATCCAATTATTAGAAAATATTGAGATAATCTAATTTTCAAATAATTATTAATTAATGAGCTTGT-TAAGCATTTGTTTTGAAAACTTAAGAAAGAATTTATTATTCTATTAATTTATACTAAAAATATTAACTAA---AAAAAAATTTTTAAACCTAAAAAAAATAATAAAAAATTTAATGAAATTGGAAGATAACTTTTTCAAGATAAATACATTAATTTATCATATCGATAACGAGGTAAAGTCCCCCGAACTCAAATAAATAAAAAAGAAATAAATGACAATTTTAAATAAAAAACCAATCTTAATCTATAACCACCCATATATAATAAAACAAATAATATACTTATAAAAAGAATTCTAGCATATTCTGATAAAAAAATTAATGTAAACCCTCCTCTTCTATATTCAACATTAAACCCAGATACTAATTCTCTTTCCCCTTCTGCAAAATCAAAGGGAGTTCGATTAGTTTCTGCTAATCTTGAAGATAATCAACACAACCTTAAAGGTATTATTAAAAAAAAAAATCAAATAATTTCTTGGTAAAAAAAAAAATTAAGTATATTAAAGTCCATAATTATAATAATTCTAGATAATATAATTAAAGCTAAACTAACTTCATATGAAATTGTTTGAGCAACAGCTCGTAAACCCCCTAATAAAGCATAATTAGAATTTGAAGACCATCCAGCAATTATCACTGTAAATACTCCAATTCTAGTACAACATAAAAAAAATAAAATTCCCAAATTAAATCTAATAAAATTAAAATAATAAGGAATTAATAATCAAGACATTAAAACAACAATAAATCTAACAACAGGAGAAAAATAATATACTATATAATTTGAATTAATAGGAAAAGTTTGTTCCTTAGTAAATAATTTTACTACATCAGCAAAAGGTTGTAAAATTCCCATAAATCCAACTTTATTAGGACCTTTTCGAATTTGGATATAACCTAAAGCTTGACGTTCTAATAAAGTTAAAAAAGCAACTCCTACTATTACTCCAATAATTAAAATTAAACTACCAATAATAAATATATAAATATCATTAACTATCATCTACTATATATATAAATAATTATATATTTATGACTTCTAAAGTCATTACATTTTTTCTGCCAAAATAGCTAAAATTAACTATTTATTAATATTC--ATTTTATTAAAATTATTTTTGATATCTGATCCTTTCGTACTAAAATATC-ATTATTATTTAAAGATAGAAACCAACCTGGCTCACACCGGTTTGAACTCAGATCATGTAAGATTTTAATGATCGAACAGATCAAAATTTTAAACTTTTGCATTTAATTTTTATCTTAATCCAACATCGAGGTCGCAAACTTTTTTTCCTATTTGAACTAAAAAAAAAAATTACGCTGTTATCCCTAAGGTAATTTTTTCTTTTAATCATTATTAATGGATCATTTATTCATAAATTAATGTATAAAATAAAAAAAAGTTAATTTAATTTTTCTATCACCCCAACAAAATAATTTATTCAATTTTAATTTTAA-AATTTATACATTAACAATAATTAAATAAATTATTAAACTCTATAGGGTCTTCTCGTCTTTTAAATTCATTTTAGCTTTTTTACTAAAAAATTAAATTTTATAAATTAAATAGAGACAGTATATATTTCATCCAATCTTTCATACAAGTCACCAATTAAGAGACTAATGATTATGCTACCTTTGTACAGTCAAAATACTGCAGCCCTTTAATAATTTATCAGTGGGCAGATTAGACTTTAAATTATTTTCAAAAAGACATGTTTTTGATAAACAAGTGAATATA---A-AATTTGCCGAATTCCTTTAATTAACTTCAATTAAATTTATTTATTTATTTAA-ATTTATATACTAATTTTATCATTATATTTAATTCTATTTTATTAAAATATATTTTTTTATAAAAATTTAAA--TTTTTTTATTAAATTTTAATTATAATTAAATTATTTATAAAAAATTATAATTTATTAAACAATTTAAATTTTAAAATTTTAA--TTAATTTTAAAATTAATTATAAAAATTTATTTTAAAGCTTATCCCTTAAAATATTTAATATTAACACTATTAAAATTTTATTAAATAAAAATTTTAAATTATAATATTTAAAATTAAATTTTTTTCTAAAAAAACTAGATATTTTTAAAAACGATTAACATTTCATTTCCAATTAATTATTAAAAATAATTATACTACATTAACTTTTATAATTAATTAACTCTTTTAAATTCGAGAAATTTCTACTTAAAAAATATTATTAATAAACTCTGATACACAAGATACAATAAATTAAACTTACTTTTTATTAAATTAATTT-TCCCTATTTCAAAATTCTTTTACAATACTATTTTACTATAAATTTAAAAATTTTTTCTATATATATACTTTAACCCCCATTAAA-ATATATTTTAAAAATTTTTTTATTAATATAATTAATTATTAATTTTTCCCCCTCAAATTAATTAAATTTAATATCTTTTCAATGTAAATGAAATACTTATTCAAGCTCTAATTTGATCTTTCTAGAAACACTTTCCAGTACTTCTACTATGTTACGACTTATTCCAACTTATTAATGAAAGCGACGGGCAATATGTACATATTTCAATTTTTAATCATTTTAATAAACTAAATAAAATTACATTTAAATCCACTTTCAAATAAATATTAAAAAATATTATCTATATAATCATTTCTTATTGTAACCCATTATATTCTTAATTATAATCTGCATCTTGATCTGAATTAATTTATTTTAAAAATTTTAAAATATTATTTTTATTAAAAAATATTTTTTTAACAACGATATACAAAATATATTAATTAAGTAAATTTATTCGTGGACTATCAATTATTAAACAGATTCCTCTAAATGAACTAAAATACCGCCAAATTATTTAAGTTTCAATAAATAATTATATACTATTTTAGTATTTTTTATTTAAATTTTAATAATAGAGTATCTAATTCTAGTTTTTAATAAAATTTTATAAATCATAATTATTAATTAAAATTTTAATCAAATTAAAATTTCACCTAATAATTTAATATTTAATTTTA-AAATATTAATATTTATTATTTACTAATAAAATTTAAATTATTTTTTGTTTAACCGCAACTGCTGGCACAAAATTTGTTAATAACTATTAAATATTACTAAATCTTAATTTCTTAAATTTTTAATATTAATTACTATTAAATT-AATTTTTAAAAATTTTTAAAATAAATTAAAAATATATACTAAAATTTATATGTAAAATAGACTTAAATTAAACTTTATAAATCATAAAAAATTTATTTATATATAAAAATTTTTCATATAGA--TTTTTTTTTTTAAAAATTAATTTTTTATATTTTTATTAAAAAT-----------TACAAAATAATACT-GTAAATATATTTATATATTAATAATTTAATAAATTATTAATATATTCTTTTTTATTTACGAATGTATATATAAATATTTAATAT-------ATAAAAAAA----TACATATAATAAAATATTTAATAGACATTAATAAACATTGAATAATT-TCTTTTTTTTTTCCTTCATAATAATTATTAAATACCTAAATTGCTATATAAAATTTTATAAATTAATAAATTATATTATATTATTAATTATATTAATAAATTAAATAT-TTTTATTATATTATTATAATTAATAATATATTAAAAATTTAATATATTTATTATTATATTACTAAAAAAAATTCCTTAATTAAAAA-------------------------------------------------------------------------------------------------------------------------------------------------------------------------------------------------------------------------------------------------------------------------------------------------------------------------------------------------------------------------------------------AAATTTCCCTTTATAAAAAAAAG-TTAACTATTATTTAAATCAATTCCTAAACCATTCTTAATCTTTTTTTAATATA-AAATAAAAATAAAAAAATTAAAAATAAGCTAAAA-TAAGCTTTTGGGCTCATACCTCAAATATAAAGGAAATCCCTTTTTTTT---AAAAATAAAGTGCCTGATT-AAAGGATTATTCTGATAGGATAAATTAAGTAGAACTCTACCTTTATTATATTTTATAGAATTTAACTATATCTAATAATATCAAAAATTATTGTGCCCCTACACTAAAATATAT------------------------AAATTAAATTAAATTTATAATTCAATTTAATTCCCCCATTTTAA
TXSC20180711006__reversed_ ATTTTTTTGAATATTAACTCTAATAAAATATTTTTTTACTTCATTTTAATTTTTAGAACTTTAATCTCTATTTCTTCTAATTCTTGACTTGGATGTTGAATTGGACTTGAAATTAACTTACTTAGATTTATCCCCCTAATTTCTAATCATAAAAATCTTTTATCCTCTGAAGCAACATTAAAATACTTTTTAACACAAGCTATTGCTTCTATTAATTTTTTATTTTCTATTTTAATTAAAATAATTTTATTAAAAAATTTTGAAATTAACAATCTAATTTCAATTATAATTAATTCTTCTTTATTAATAAAAATAGGATCTGCCCCTTTTCATTTTTGATTTCCTAATATTATTGAAGGTTTATCTTGAATTAATTGTTTTATTTTAATAACTTGACAAAAGATTTCCCCCATAATTCTTCTTTCATATTACATAAATAATAATTTTTTAATAATAATTATAATTATTAATGTTATTATTGGAGTTTTAGGAGGTATTAATCAAACTTCCTTACGTAAATTAATGGCATTTTCTTCAATCAATAATTTAGGATGAATATTAATTTCTTTAATAATCAGAGAAAATTTATGATTATTTTACTTAATTATATATTCATTTTTAATTAGAATTTTATGTTTTTCATTAAATTTATTAAATACTTATTTTATTAATCAATTATTTATTATTAATATAAATTCAATTATTAAAATTTCTTTATTTATTAATTTTATATCCTTAGGAGGACTCCCCCCATTCTTAGGATTTTTCCCTAAATGAATTACTATCAACTTCTTAATTATAAATAAATTTTATATTATTTCATTTATTTTTATTATAATAAGATTAATTATATTATTTTTTTATATTCGAATTATTTATTCTTCCATTATATTTAATTATTTAAAATTAAAATGATTTAAATTTTATTTAAAAAATAATTCAATATTATTCATTAATTTATTTAGAATAATTTCTTTACTGGGTATAATTTTTAGAACTTTTTTTTTTATGTAAGGTTTTAAGTTATAATAAACTAATAATCTTCAAAATTATAAAAAAAGAAATTCTTTAAGCCTTAGTAATTAATTTTTACTCCTTAAAATTTGCAATTTTATATCATTATTGAATATAAAGCT---TAATAAAAGAGATTTTTCTCATAAATAAATTTACAATTTATCGCTTATTATTCAGCCATTTTATTATTGCGAAAATGACTTTATTCAACAAATCATAAAGATATTGGAACATTATATTTTATTTTTGGAATTTGAGCAGGTATACTAGGAACTTCTTTAAGTTTATTAATTCGAACTGAATTAGGAACTCCAGGCTCATTAATTGGAGATGATCAAATTTATAATACTATTGTTACAGCTCATGCTTTTATTATAATTTTTTTTATAGTTATACCTATTATAATTGGAGGATTTGGAAATTGATTAATTCCTTTAATATTAGGAGCTCCTGATATAGCTTTCCCCCGAATAAATAATATAAGATTTTGATTATTACCCCCTTCTTTAACTCTTCTAATTTCTAGAATAATTGTAGAAAATGGGGCTGGAACTGGTTGAACTGTATATCCTCCTCTTTCTTCTAATATTGCTCACGGAAGAAGATCAGTAGATTTAGTTATTTTTTCCCTTCATTTAGCAGGTATTTCCTCAATTTTAGGAGCAATTAATTTTATTACAACAATTATTAATATACGTATTAATAACTTATCATTTGATCAAATACCTTTATTTGTTTGAGCTGTAGGAATTACTGCTTTATTATTACTTCTTTCTTTACCAGTTTTAGCAGGAGCCATTACTATATTATTAACAGATCGTAATTTAAATACATCCTTTTTTGATCCTGCAGGAGGAGGAGATCCTATTTTATATCAACATTTATTTTGATTTTTTGGTCACCCAGAAGTTTACATTTTAATTTTACCTGGATTTGGAATAATTTCTCACATTATTACCCAAGAAAGAGGAAAAAAAGAAACATTTGGATGCTTAGGTATAATTTATGCTATAATAGCAATTGGTCTTCTTGGATTTATTGTATGAGCCCATCATATATTTACAGTAGGAATAGATACAGATACTCGAGCTTATTTTACATCAGCAACAATAATTATTGCAGTTCCTACAGGAATTAAAATTTTTAGTTGATTAGCTACCTTTCATGGAACACAAATTAACTATAGACCATCTATATTATGAAGATTAGGATTTGTTTTTCTGTTCACAGTAGGAGGATTAACTGGAGTAATTTTAGCAAATTCATCTATTGATGTAACTTTACATGATACTTATTATGTAGTAGCTCATTTCCATTATGTTCTATCTATAGGAGCTGTATTTGCTATTGCTGGAAGATTTATTCATTGATATCCTTTATTTACAGGTCTTTCTTTAAATCCTTACTTCTTAAAAATTCAATTTTTTACAATATTTATTGGAGTAAATTTAACTTTTTTTCCTCAACATTTTTTAGGATTAGCTGGAATACCTCGTCGTTACTCAGATTATCCTGATAATTTTATATCTTGAAATATTGTATCTTCTTTTGGCTCATATATTTCTTTATTATCTTTAATAATAATAATAATAATTATTTGAGAATCATTTATTAATCAACGTATTATTTTATTTTCTCTTAATATACCTTCTTCTATTGAATGATTACAAAATTTACCTCCTGCTGAACATTCTTATAATGAACTTCCTATTTTAAGAAATTTCTAATATGGCAGATTATATGTAATGGATTTAAACCCCATTTATAAAGGATTTATCCTTTTTTTAGAAATGGCTACTTGATCTAATTTTAATTTACAAAATAGAGCTTCCCCTTTGATAGAACAAATTATTTTTTTCCATGATCATACATTAATTATTCTAATTATAATTACTATTTTAGTTGGTTATTTAATAATTAACTTATTTTTTAATAAATATATTAATCGCTTTTTATTAGATGGACAAATAATTGAATTAATTTGAACTATTATTCCTACAATTACCTTAATTTTTATTGCTTTACCTTCTTTACGATTACTTTACCTTTTAGATGAACTTAATAATCCTTTAATTACCTTAAAATCAATTGGTCATCAATGATATTGAAGTTATGAATATTCCGATTTCAACGATGTAAGATTTGACTCTTATATAATTAATTATAATAAATCTGATATTAATAATTTCCGTCTATTAGATGTAGATAATCGAATTATTTTACCTATAAATAATCAAATTCGAATTATAGTTACTGCTACAGATGTAATTCACTCATGAACTATTCCATCATTAGGGGTAAAAATTGATGCTAATCCTGGTCGTCTTAATCAAACTAATTTATTTATTAATCGACCTGGTATTTTTTTTGGTCAATGTTCAGAAATTTGTGGAGCTAATCATAGATTCATACCTATTATAATTGAAAGAATTTCAATTAAAAATTTTATTAATTGAATTAATAATTACTCTTCATTAGATGACTGAAAGCAAGTACTGGTCTCTTAAACCATTTTATAGTAAATTAGCATTTACTTCTAATGAAAGAATTAGTTAAATTTATAACATAAATATGTCAAATTTAAATTATTACTTTAGTAATATTCTTTTATTCCTCAAATAATACCTATTAATTGAATTTTTTCATTTATTTTATTCATTATAATTTTTATTATTTTTAATATCATAAATTATTATATTT---ATATAAATAATAATAATATTATTAA---------TAATAAAATTAATAACAATAAAAACTTTAAGAATTTAAATTGAAAATGATAAATAATTTATTTTCTATTTTTGATCCCTCCACTAATATTTTTAATTTATCATTAAATTGATGTAGAACTTTTATTGGATTATTATTTATTCCTTATTCTTTTTGATTTATTCCTAATCGACATTTTATTTTTTGAAATTTTATTTTAAATAAACTTCATAATGAATTTAAAATTTTATTAAGAACTAATAAAATTAATAAAGGATCTACTTTTATTTTTATTTCCTTATTTTCTTTTGTCTTATTTAATAATTTTTTAGGATTATTTCCTTATATTTTTACTAGTACTAGTCATCTTACAATTTCTTTATCTATTTCTCTTTCTTTATGAATAAGATTTATATTATATGGTTGAATTAATAATTATCAACATATATTTATTCATATAATTCCTCAAGGTACACCTTCTATTTTAATACCTTTTATAGTATTAATTGAAACTATTAGAAATATTATTCGTCCAGGAACATTAGCTGTTCGATTAACAGCTAATATAATTGCCGGACATTTATTATTAACTTTATTGAGAAGAACTGGTAATAATATATCTTTTTATTTATTATTTATCTTAATTTTTATACAAATTTTATTATTAATTTTAGAATCAGCAGTTGCGGTTATTCAAGCTTATGTAATTTCTATTTTAACAACATTATATTCTAGAGAAGTTAATTAATATAATAAACTAATGTCAATAAATTATAATCATCCTTTTCACTTAGTAAATTATAGTCCATGACCACTAACTGGAGCAATTGGAATAATAACATTAGTTACAGGAATGGTAAAATGATTCCATGAATTTAATATAAATTTATTAATTTTAGGCTATATAATTGTTCTTTTAACAATGTATCAATGATGACGAGATATTTGTCGAGAAGGAACATACCAAGGCTATCATACAAATATAGTATCAAAAGGATTACGATGAGGAATAATTTTATTTATTATTTCAGAAGTATTTTTCTTTATTTCATTTTTTTGAGCTTTTTTCCATAGAAGACTATCACCCAATATTGATATTGGAGCTATATGACCCCCTATAAGAATTACCCCTTTTAATCCTTTTCAAATTCCTCTTTTAAATACTATCATTTTAATTACATCAGGAATTTCAGTAACTTGAGCTCATCATGCTATTATACAAAATAATTTCTCTCAAACTACTCAAGGTCTTTTTATTACAGTTATATTAGGAATTTATTTTACTATCCTTCAAGCTTATGAATATATTGAAGCACCATTTACTATTGCAGATTCAATTTATGGTTCAACTTTTTTTATAGCTACAGGTTTCCATGGATTACATGTAATTATTGGAACAATTTTCTTATTTATTTGTTTTTTACGTCATTTATCTGCCCACTTTTCTAATAATCATCATTTTGGATTTGAAGCAGCAGCTTGATATTGACATTTTGTTGATGTAGTTTGATTATTCCTTTATATCTCTATTTATTGATGAGGTAATTAATTTATTTATATAATATATTTAGTATATTTGATTTCCAATCAAAAAGTTTAAGCAAAATTAATATAAATAATCATCTTATTATTATCAATTTCAATTATAATTATTTTAATTTCAAATATTATAATATTCTTAACAATTATTTTATCAAAAAAATCATTTATAGATCGAGAAAAAAACTCACCTTTTGAATGCGGATTTGACCCTAAATCATCAGCTCGAATTCCTTTTTCCTTACATTTTTTCTTAATTACAGTAATTTTCCTAATTTTTGATGTAGAAATTGCCTTAATTTTCCCAATAATCTATTCATTTAATTTAGTTAATATTTTAACAATAATAAAAATTAGCTTTTTTTTTTTATTAATACTTTTAATTGGTCTTTACCACGAATGAAACCAAAATATATTAAATTGAACAAATTAGGATTATAGTTTATTTAAAACATTTGATTTGCATTCAAAAAATATTGAATTCAATTTATCTTAAATATGAAGCAATATTATGCATTTAATTTCGACTTAAAAGAAAGAGT-TATTACTCCATATTTTTAATTGAAACCAAATTAGAGGTATATCACTGTTAATGATATTAATGAATTATATATTCCAATTAAAGAAATATATAAAAATTAAGCTTCTAACTTAAATTATAGTAGACAATATCTATTAATATTTC-----TATTTATATAGTTTATTTAAAACATTACATTTTCATTGTAAAAATAAAAAAA-TTTTTTTTATAAATATTTAAAGA-TTTATCAATCTCCTTAATATCTTCAATATTATGCTCTAATTA-TATAAGCTATTTAAATTTATATCAATAATATAAATAATAAATAAAAAATTAATATTCAAAAAAAAAATCTAAATAAATAAATTTTAAAATTATTAATTTGATAAAAATTATAAAAAACAGAATAATTTTTTAAAATACAAAATATACCTTGGCCTCTATTTAATTCTCTTCATCCTATATCAACATTTTTTAATAAATTTTGACCAATTTTTAAAAAATAAATATTTAACCCATAAGTAGAAAGTATAGGCATAAATCATATTAAACATAAAAAATTTCTTAAATTATATGTTATTAAAAATTTATTAATTGAATAAATTTTTATATTTCTAATTAAATAACCTATTAATAAACCAAATAATATTACATAAATAACTATTATTTTTAAACTTATAGGTAAATAAATCATATAAGGGTAACTAAAAATTATTCAACTTAATAATCTTCCTACTACTAATCTTATAAATAATAATATAAATATTCTTTTCACTATAATATAATCTTCATCATATAAATTATAAATAACTATTAAATTATAATCATTAATTATTAAATAAAATAATAAACGAATTGTATAAAATATAGTTAAACCTGTAGAAAAATAATATAAAAAAAAAATTATTAAATTTAAATTTCTTATTCTTACTATTTCTAAAATTAAATCCTTAGAATAAAATCCTGCTAAAAATGGAAGACCACATAAAGCCAAATTTGAAATATTCAAGCATAAACTAGTTAAAGGAATATAAAATCTAATACCTCCCATATAACGAATATCTTGAATATCATTTATTATATGAATTACTACTCCCGCACATATAAACAATAAAGCTTTAAATATAGCATGAGTTAGTAAATGAAAAAATGCTAAGTCTGGTATTCCCATTCTCAAAATTCTCATTATTAAACCTAATTGACTTAATGTTGATAAAGCAATAATTTTTTTTAAATCAAATTCATAATTAGCAGAAATACCTGCTATAAATATAGTTAAACCTGATAATAATAATAAAAACTTTAAAAAAAATATATCAATTAATATTAAATTAAAACGAATTAATAAATAAACTCCTGCAGTAACTAATGTCGAAGAATGAACTAAAGCTGATACAGGAGTAGGAGCTGCTATAGCAGCTGGTAATCAAGATCTAAAAGGAATTTGAGCTCTCTTAGTTATAGCTGCAATAATTAATAAAAATCCAATAATTTGTATTATATAATCATTATTTATAAAATTTAAAAAAAAAATATAATTTCATCTCCCGTAATTTATTATTCAAGCAATAACTATCAAAATTATTACATCACCAATACGATTTGATAAAGCAGTTAATATCCCCGCATTATAAGACTTAATATTTTGATAATAAATTACTAAACAATAAGAAACTAATCCTAATCCATCTCAACCTAAAAAAATTCTAATTATATTTGGTCTGATAATCAATAAAATTATTGAAAATACAAATAATAAAACTAAAATAATAAAACGATTTAAATTTAATTCTGAAGATATATAACTTTTTCTATAATAGATTACTGAAGATGAAATTATAGATACAAATATTATAAACAATAATGATATTCAATCTAATAAAATAGATATTACAATTCTCATAGAATTAAAAGAAATAACTTCTCACTCTAAAAAAAAAACTATATTTTCTATAATAAAATAAATTATAAAAAAAAAATTTATTA-TTCTAAAAAAAAATAAAAAAAAAAAACTAATAAAACAAATTGAAAA--TTTTTTTA-TGATTTAAAATGAAATTTC---ATATATTTGACTCCACAAATCAATATTTTA--TACTTAAATTATTTAAATTAAAATCAAATTATAAAAAAATCAATTTTTAAAATTAATAAATTTAATGGTAATCAATGTAATATTAATATTAAATATTCACGAGAAACACCTGTATAAAATCTATAAATTCTTATATTAAATTTTCCATGTTGAACATAAGAATATAGATATAATCTATATCCAGCTCTAAAAAATGAAATTATAATAAGAGTAATTATTGATAAATATGACCATCTAACAATTCTATTAATTAAACTAATTTCCCCTATTAAATTTATAGAAGGAGGAGCAGCTATATTTGAAGATATTAATAAAAATCATCACAATCTTAATGAAGGTATAAAATTTATTATTCCTTTATTTATATATAATCTTCGACTATGTAATCGTTCATAATTAATATTTACTAAACAAAATATACCTGAAGAACATAAACCATGTCCAATTATTATCACATATGAACCTAAATACCCTCAATAATTTATAGTTATAATCCCACAAATTACTAATCTTATATGAGCTACAGATGAATAAGCAATTAATGATTTTATATCAACTTGACAAAAACAATTTAATCTAATATATAAACCCCCTAATAAACTAATGATTACTCAAATTAACCTATATTTTATGTTAATTTTTTGAAAAATAATTAAAATTCGTAAAAGACCATACCCCCCTAATTTTAATATAATCCCAGCTAAAATTATAGATCCTGAAACTGGAGCCTCTACATGAGCTTTAGGTAATCATAAATGAACAAAATATATTGGTATTTTAACTAAAAAAGCTAAAATTATAGATAAATATAATAAAAAAAAATTTATATTAAAAAATTTAAAAAAATATATAATTATACAATTATAATTATTAAAAATAAAAAAAATTCCTATTAATATAGGTAAAGAAGCAAATAAAGTATAAAATAATAAATATATGCCCGCCTGAATTCGCTCAGGTTGGTATCCCCAACCAATAATTAATATCAATGTAGGAATTAATCTTCCCTCAAAAAATAAATAAAATATAAATAAATTTATAACTCTAAAAGTTAAATATAATATAATTAATAAAATAATAATATTAAATAAAAAAAAATTAACATAAAAATTTAATTTTTTTAAATTTTCTCTTGCTATAACTATTAATAAACAAATTCAAATTCTTAATAAAATTAACCCATAAGAAATTATATCACATCCTATAATATATCTTAGGTTACAAAAATTTATAATATTTATATTTAAATTTATAAATAAAAATATTATAAATAATAAAATTATCTGAACCATTCAAAATATATTATTTAAAAAACATAAAGGAATTATAAAAATTATTATAAATAAAAATTTTATCATTTA-TTATAATATTCTAAATCTTTGAAAATAATCATTTCCATGAGTTCGAATTATAGAAACTAAAATAGCTAATCCTAAAGCTCCTTCACAAACTGAAAACAATAAAAAAATTATCAACATATATATATCATATTCAATATAACTTAAATATATAATTATTATAAAAAAAATCCTCAAAACAATAAATTCTAATCTTAATAAAACAATTAATAAATGTTTATGCTTAGAAATAAAAATTATATTACCAAATATAAATATCAATAAAATAAAAAATCATATATTTAATACTATCA----TTAGTTTTTATAGTTTAAAAAAAACATTGGTCTTGTAAATCAAAAATAAGTTTAATCTTTAAAAACTTCAAAGAAAAAGAATCTCTTTATCTATAATCTCCAAAATTATTATTTTATATAAACTATTCTTTGAAAATGTTAAAAATATTTTTTTCTTTATTAATTATTATATTTTCTTTTATAATATTATTTCTGAATCATCCCCTATCAATAGGATTAATAATTTTAATTCAAACTCTTATTATTTGTATTTTATCTGGTATATTAATTAACTCTTATTGATTTTCTTATATTTTATTTTTAGTATTTTTAGGAGGATTATTAGTCTTATTTATTTATGTATCAAGAGTAGCTTCTAATGAATTATTTAACATAAATTTTTTCTTAAAAAATATTATTTTATTCTCATTAATATTATCAATTTTTTTTAGTTTTAATTACATATATAATTTAAATTGATTAAATTTTTCATTTAATTACGAAATAAAAAATATAACAAATTTTTTTATTTTTTTTAATAATGAAAATAAAATTAATTTATCTAAATTATATAATAAACAAACTCATTTACTAATAATAATATTAATTATTTATCTTTTTATCACTTTAGTGGCTATTGTAAAAATTACAAATATCTTTTTTGGACCTATTCGATCTATTAATTATTAA-----T---ATACTAATGATAAATAAATTTTTACCTTTACGAAAAACACATCCTTTATTAAAAATTATTAATAATTCTTTAATTGATTTACCTTCACCTTCTAATATTTCAGTATGATGAAATTTTGGATCTCTTTTAGCATTATGCTTAATTATTCAAATTATTACAGGATTATTTTTAACTATATATTATACAGCAAACATTGAATTAGCTTTTTATAGAGTTAACTATATTTGTCGAAATGTTAATTATGGATGATTAATCCGAACTCTTCACGCTAATGGAGCTTCTTTTTTTTTTATTTGTATTTATTTACATATTGGACGAGGAATCTACTATGAATCCTTTAATTTAAAATATACATGAATAGTAGGAATTATTATTTTATTTATTTTAATGGCAACAGCTTTTATAGGATATGTTTTACCTTGAGGGCAAATATCTTTTTGAGGGGCAACAGTAATTACTAATTTACTTTCTGCCATCCCTTATTTAGGCTCTATATTAGTTAATTGAATTTGAGGAGGATTTGCAATTGATAATGCAACTTTAACACGATTTTATTCATTCCATTTTCTATTACCATTTATTATTTTAATATTAACTATAATTCATTTATTATTTTTACATCAAACAGGATCCAATAATCCTCTAGGAATTAATAGAAATATTGATAAAATTCCTTTCCATCCATTTTTTACTTATAAAGATTTAATTGGATTTATTTTATTATTATTAATATTAAGATTATTAACTTTAACTAATCCTTATTTATTAGGGGATCCTGACAATTTTATTCCAGCTAATCCTTTAGTAACACCAATTCATATTCAACCTGAATGATATTTTTTATTTGCTTATGCTATTCTTCGATCAATTCCTAATAAATTAGGAGGAGTTATTGCCTTAGTCTTATCTATTTTAATTTTAATTATTTTACCTTTAACTTTTAATAAAAAAATTCAAGGAATTCAATTCTACCCTTTAAATCAAATTTTATTTTGAATCATAGTAACTACAATTATTTTATTAACTTGAGCTGGGGCTCGACCTGTAGAAGAACCTTATATTTTTACTAGTCAACTATTAACTTTATTATATTTTTCATATTTTATTATTAATCCAATTATTAGAAAATATTGAGATAATCTAATTTTCAAATAATTATTAATTAATGAGCTTGT-TAAGCATTTGTTTTGAAAACTTAAGAAAGAATTTATTATTCTATTAATTTATACTAAAAATATTAACTAA---AAAAAAATTTTTAAACCTAAAAAAAATAATAAAAAATTTAATGAAATTGGAAGATAACTTTTTCAAGATAAATACATTAATTTATCATATCGATAACGAGGTAAAGTCCCCCGAACTCAAATAAATAAAAAAGAAATAAATGACAATTTTAAATAAAAAACCAATCTTAATCTATAACCACCCATATATAATAAAACAAATAATATACTTATAAAAAGAATTCTAGCATATTCTGATAAAAAAATTAATGTAAATCCTCCTCTTCTATATTCAACATTAAACCCAGATACTAATTCTCTTTCCCCTTCTGCAAAATCAAAGGGAGTTCGATTAGTTTCTGCTAATCTTGAAGATAATCAACACAACCTTAAAGGTATTATTAAAAAAAAAAATCAAATAATTTCTTGGTAAAAAAAAAAATTAAGTATATTAAAGTCCATAATTATAATAATTCTAGATAATATAATTAAAGCTAAACTAACTTCATATGAAATTGTTTGAGCAACAGCTCGTAAACCCCCTAATAAAGCATAATTAGAATTTGAAGACCATCCAGCAATTATCACTGTAAATACTCCAATTCTAGTACAACATAAAAAAAATAAAATTCCCAAATTAAATCTAATAAAATTAAAATAATAAGGAATTAATAATCAAGACATTAAAACAACAATAAATCTAACAACAGGAGAAAAATAATATACTATATAATTTGAATTAATAGGAAAAGTTTGTTCCTTAGTAAATAATTTTACTACATCAGCAAAAGGTTGTAAAATTCCCATAAATCCAACTTTATTAGGACCTTTTCGAATTTGGATATAACCTAAAGCTTGACGTTCTAATAAAGTTAAAAAAGCAACTCCTACTATTACCCCAATAATTAAAATTAAACTACCAATAATAAATATATAAATATCATTAACTATCATCTACTATATATATAAATAATTATATATTTATGACTTCTAAAATCATTACATTTTTTCTGCCAAAATAGCTAAAATTAACTATTTATTAATATTC--ATTTTATTAAAATTATTTTTGATATCTGATCCTTTCGTACTAAAATATC-ATTATTATTTAAAGATAGAAACCAACCTGGCTCACACCGGTTTGAACTCAGATCATGTAAGATTTTAATGATCGAACAGATCAAAATTTTAAACTTTTGCATTTAATTTTTATCTTAATCCAACATCGAGGTCGCAAACTTTTTTTCCTATTTGAACTAAAAAAAAAAATTACGCTGTTATCCCTAAGGTAATTTTTTCTTTTAATCATTATTAATGGATCATTTATTCATAAATTAATGTATAAAATAAAAAAAAGTTAATTTAATTTTTCTATCACCCCAACAAAATAATTTATTCAATTTTAATTTCAA-AATTTATACATTAATAATAATTAAATAAATTATTAAACTCTATAGGGTCTTCTCGTCTTTTAAATTCATTTTAGCTTTTTTACTAAAAAATTAAATTTTATAAATTAAATAGAGACAGTATATATTTCATCCAATCTTTCATACAAGTCACCAATTAAGAGACTAATGATTATGCTACCTTTGTACAGTCAAAATACTGCAGCCCTTTAATAATTTATCAGTGGGCAGATTAGACTTTAAATTATTTTCAAAAAGACATGTTTTTGATAAACAAGTGAATATA---A-AATTTGCCGAATTCCTTTAATTAACTTCAATTAAATTTATTTATTTATTTAA-ATTTATATACTAATTTTATCATTATATTTAATTCTATTTTATTAAAATATATTTTTTTATAAAAATTTAAATTTTTTTTTATTAAATTTTAATTATAATTAAATTATTTATAAAAAATTATAATTTATTAAACAATTTAAATTTTAAAATTTTAA--TTAATTTTTAAATTAATTATAAAAATTTATTTTAAAGCTTATCCCTTAAAATATTTAATATTAACACTATTAAAATTTTATTAAATAAAAATTTTAAATTATAATATTTAAAATTAAATTTTTTTCTAAAAAAACTAGATATTTTTAAAAACGATTAACATTTCATTTCCAATTAATTATTAAAAATAATTATACTACATTAACTTTTATAATTAATTAACTCTTTTAAATTCGAGAAATTTCTACTTAAAAAATATTATTAATAAACTCTGATACACAAGATACAATAAATTAAACTTACTTTTTATTAAATTAATTT-TCCCTATTTCAAAATTCTTTTACAATACTATTTTACTATAAATTTAAAAATTTTTTCTATATATATACTTTAACCCCCATTAAA-ATATATTTTAAAAATTTTTTTATTAATATAATTAATTATTAATTTTTCCCCCTCAAATTAATTAAATTTAATATCTTTTCAATGTAAATGAAATACTTATTCAAGCTCTAATTTGATCTTTCTAGAAACACTTTCCAGTACTTCTACTATGTTACGACTTATTCCAACTTATTAATGAAAGCGACGGGCAATATGTACATATTTCAATTTTTAATCATTTTAATAAACTAAATAAAATTACATTTAAATCCACTTTCAAATAAATATTAAAAAATATTATCTATATAATCATTTCTTATTGTAACCCATTATATTCTTAATTATAATCTGCATCTTGATCTGAATTAATTTATTTTAAAAATTTTAAAATATTATTTTTATTAAAAAATATTTTTTTAACAACGATATACAAAATATATTAATTAAGTAAATTTATTCGTGGACTATCAATTATTAAACAGATTCCTCTAAATGAACTAAAATACCGCCAAATTATTTAAGTTTCAATAAATAATTATATACTATTTTAGTATTTTTTATTTAAATTTTAATAATAGAGTATCTAATTCTAGTTTTTAATAAAATTTTATAAATCATAATTATTAATTAAAATTTTAATCAAATTAAAATTTCACCTAATAATTTAATATTTAATTTTA-AAATATTAATATTTATTATTTACTAATAAAATTTAAATTATTTTTTGTTTAACCGCAACTGCTGGCACAAAATTTGTTAATAACTATTAAATATTACTAAATCTTAATTTCTTAAATTTTTAATATTAATTACTATTAAATT-AATTTTTAAAAATTTTTAAAATAAATTAAAAATATATACTAAAATTTATATGTAAAATAGACTTAAATTAAACTTTATAAATCATAAAAAATTTATTTATATATAAAAATTTTTCATATAGA--TTTTTTTTTTTTAAAATTAATTTTTTATATTTTTATTAAAAAT-----------TACAAAATAATACT-GTAAATATATTTATATATTAATAATTTAATAAATTATTAATATATTCTTTTTTATTTACGAATGTATATATAAATATTTAATAT-------ATAAAAAAA----TACATATAATAAAATATTTAATAGACATTAATAAACATTGAATAATT-TCTTTTTTTTTTCCTTCATAATAATTATTAAATACCTAAATTGCTATATAAAATTTTATAAATTAATAAATTATATTATATTATTAATTATATTAATAAATTAAATAT-TTTTATTATATTATTATAATTAATAATATATTAAAAATTTAATATATTTATTATTATATTACTAAAAAAAATTCCTTAATTAAAAA-------------------------------------------------------------------------------------------------------------------------------------------------------------------------------------------------------------------------------------------------------------------------------------------------------------------------------------------------------------------------------------------AAATTTCCCTTTATAAAAAAAAG-TTAACTATTATTTAAATCAATTCCTAAACCATTCTTAATCTTTTTTTAATATA-AAATAAAAATAAAAAAATTAAAAATAAGCTAAAA-TAAGCTTTTGGGCTCATACCTCAAATATAAAGGAAATCCCTTTTTTTT---AAAAATAAAGTGCCTGATT-AAAGGATTATTCTGATAGGATAAATTAAGTAGAACTCTACCTTTATTATATTTTATAGAATTTAACTATATCTAATAATATCAAAAATTATTGTGCCCCTACACTAAAATATAT------------------------AAATTAAATTAAATTTATAATTCAATTTAATTCCCCCATTTTAA
TXSC20180727005__reversed_ ATTTTTTTGAATATTAACTCTAATAAAATATTTTTTTACTTCATTTTAATTTTTAGAACTTTAATCTCTATTTCTTCTAATTCTTGACTTGGATGTTGAATTGGACTTGAAATTAACTTACTTAGATTTATCCCCCTAATTTCTAATCATAAAAATCTTTTATCCTCTGAAGCAACATTAAAATACTTTTTAACACAAGCTATTGCTTCTATTAATTTTTTATTTTCTATTTTAATTAAAATAATTTTATTAAAAAATTTTGAAATTAACAATCTAATTTCAATTATAATTAATTCTTCTTTATTAATAAAAATAGGATCTGCCCCTTTTCATTTTTGATTTCCTAATATTATTGAAGGTTTATCTTGAATTAATTGTTTTATTTTAATAACTTGACAAAAGATTTCCCCCATAATTCTTCTTTCATATTACATAAATAATAATTTTTTAATAATAATTATAATTATTAATGTTATTATTGGAGTTTTAGGAGGTATTAATCAAACTTCCTTACGTAAATTAATGGCATTTTCTTCAATCAATAATTTAGGATGAATATTAATTTCTTTAATAATCAGAGAAAATTTATGATTATTTTACTTAATTATATATTCATTTTTAATTAGAATTTTATGTTTTTCATTAAATTTATTAAATACTTATTTTATTAATCAATTATTTATTATTAATATAAATTCAATTATTAAAATTTCTTTATTTATTAATTTTATATCCTTAGGAGGACTCCCCCCATTCTTAGGATTTTTCCCTAAATGAATTACTATCAACTTCTTAATTATAAATAAATTTTATATTATTTCATTTATTTTTATTATAATAAGATTAATTATATTATTTTTTTATATTCGAATTATTTATTCTTCCATTATATTTAATTATTTAAAATTAAAATGATTTAAATTTTATTTAAAAAATAATTCAATATTATTCATTAATTTATTTAGAATAATTTCTTTACTAGGTATAATTTTTAGAACTTTTTTTTTTATGTAAGGTTTTAAGTTATAATAAACTAATAATCTTCAAAATTATAAAAAAAGAAATTCTTTAAGCCTTAGTAATTAATTTTTACTCCTTAAAATTTGCAATTTTATATCATTATTGAATATAAAGCT---TAATAAAAGAGATTTTTCTCATAAATAAATTTACAATTTATCGCTTATTATTCAGCCATTTTATTATTGCGAAAATGACTTTATTCAACAAATCATAAAGATATTGGAACATTATATTTTATTTTTGGAATTTGAGCAGGTATACTAGGAACTTCTTTAAGTTTATTAATTCGAACTGAATTAGGAACTCCAGGCTCATTAATTGGAGATGATCAAATTTATAATACTATTGTTACAGCTCATGCTTTTATTATAATTTTTTTTATAGTTATACCTATTATAATTGGAGGATTTGGAAATTGATTAATTCCTTTAATATTAGGAGCTCCTGATATAGCTTTCCCCCGAATAAATAATATAAGATTTTGATTATTACCCCCTTCTTTAACTCTTCTAATTTCTAGAATAATTGTAGAAAATGGGGCTGGAACTGGTTGAACTGTATATCCTCCTCTTTCTTCTAATATTGCTCACGGAAGAAGATCAGTAGATTTAGTTATTTTTTCCCTTCATTTAGCAGGTATTTCCTCAATTTTAGGAGCAATTAATTTTATTACAACAATTATTAATATACGTATTAATAACTTATCATTTGATCAAATACCTTTATTTGTTTGAGCTGTAGGAATTACTGCTTTATTATTACTTCTTTCTTTACCAGTTTTAGCAGGAGCCATTACTATATTATTAACAGATCGTAATTTAAATACATCCTTTTTTGATCCTGCAGGAGGAGGAGATCCTATTTTATATCAACATTTATTTTGATTTTTTGGTCACCCAGAAGTTTACATTTTAATTTTACCTGGATTTGGAATAATTTCTCACATTATTACCCAAGAAAGAGGAAAAAAAGAAACATTTGGATGCTTAGGTATAATTTATGCTATAATAGCAATTGGTCTTCTTGGATTTATTGTATGAGCCCATCATATATTTACAGTAGGAATAGATACAGATACTCGAGCTTATTTTACATCAGCAACAATAATTATTGCAGTTCCTACAGGAATTAAAATTTTTAGTTGATTAGCTACCTTTCATGGAACACAAATTAACTATAGACCATCTATATTATGAAGATTAGGATTTGTTTTTCTGTTCACAGTAGGAGGATTAACTGGAGTAATTTTAGCAAATTCATCTATTGATGTAACTTTACATGATACTTATTATGTAGTAGCTCATTTCCATTATGTTCTATCTATAGGAGCTGTATTTGCTATTGCTGGAAGATTTATTCATTGATATCCTTTATTTACAGGTCTTTCTTTAAATCCTTACTTCTTAAAAATTCAATTTTTTACAATATTTATTGGAGTAAATTTAACTTTTTTTCCTCAACATTTTTTAGGATTAGCTGGAATACCTCGTCGTTACTCAGATTATCCTGATAATTTTATATCTTGAAATATTGTATCTTCTTTTGGCTCATATATTTCTTTATTATCTTTAATAATAATAATAATAATTATTTGAGAATCATTTATTAATCAACGTATTATTTTATTTTCTCTTAATATACCTTCTTCTATTGAATGATTACAAAATTTACCTCCTGCTGAACATTCTTATAATGAACTTCCTATTTTAAGAAATTTCTAATATGGCAGATTATATGTAATGGATTTAAACCCCATTTATAAAGGATTTATCCTTTTTTTAGAAATGGCTACTTGATCTAATTTTAATTTACAAAATAGAGCTTCCCCTTTGATAGAACAAATTATTTTTTTCCATGATCATACATTAATTATTCTAATTATAATTACTATTTTAGTTGGTTATTTAATAATTAACTTATTTTTTAATAAATATATTAATCGCTTTTTATTAGATGGACAAATAATTGAATTAATTTGAACTATTATTCCTACAATTACCTTAATTTTTATTGCTTTACCTTCTTTACGATTACTTTACCTTTTAGATGAACTTAATAATCCTTTAATTACCTTAAAATCAATTGGTCATCAATGATATTGAAGTTATGAATATTCCGATTTCAACGATGTAAGATTTGACTCTTATATAATTAATTATAATAAATCTGATATTAATAATTTCCGTCTATTAGATGTAGATAATCGAATTATTTTACCTATAAATAATCAAATTCGAATTATAGTTACTGCTACAGATGTAATTCACTCATGAACTATTCCATCATTAGGGGTAAAAATTGATGCTAATCCTGGTCGTCTTAATCAAACTAATTTATTTATTAATCGACCTGGTATTTTTTTTGGTCAATGTTCAGAAATTTGTGGAGCTAATCATAGATTCATACCTATTATAATTGAAAGAATTTCAATTAAAAATTTTATTAATTGAATTAATAATTACTCTTCATTAGATGACTGAAAGCAAGTACTGGTCTCTTAAACCATTTTATAGTAAATTAGCATTTACTTCTAATGAAAGAATTAGTTAAATTTATAACATAAATATGTCAAATTTAAATTATTACTTTAGTAATATTCTTTTATTCCTCAAATAATACCTATTAATTGAATTTTTTCATTTATTTTATTCATTATAATTTTTATTATTTTTAATATCATAAATTATTATATTT---ATATAAATAATAATAATATTATTAA---------TAATAAAATTAATAACAATAAAAACTTTAAGAATTTAAATTGAAAATGATAAATAATTTATTTTCTATTTTTGATCCCTCCACTAATATTTTTAATTTATCATTAAATTGATGTAGAACTTTTATTGGATTATTATTTATTCCTTATTCTTTTTGATTTATTCCTAATCGACATTTTATTTTTTGAAATTTTATTTTAAATAAACTTCATAATGAATTTAAAATTTTATTAAGAACTAATAAAATTAATAAAGGATCTACTTTTATTTTTATTTCCTTATTTTCTTTTGTCTTATTTAATAATTTTTTAGGATTATTTCCTTATATTTTTACTAGTACTAGTCATCTTACAATTTCTTTATCTATTTCTCTTTCTTTATGAATAAGATTTATATTATATGGTTGAATTAATAATTATCAACATATATTTATTCATATAATTCCTCAAGGTACACCTTCTATTTTAATACCTTTTATAGTATTAATTGAAACTATTAGAAATATTATTCGTCCAGGAACATTAGCTGTTCGATTAACAGCTAATATAATTGCCGGACATTTATTATTAACTTTATTGAGAAGAACTGGTAATAATATATCTTTTTATTTATTATTTATCTTAATTTTTATACAAATTTTATTATTAATTTTAGAATCAGCAGTTGCGGTTATTCAAGCTTATGTAATTTCTATTTTAACAACATTATATTCTAGAGAAGTTAATTAATATAATAAACTAATGTCAATAAATTATAATCATCCTTTTCACTTAGTAAATTATAGTCCATGACCACTAACTGGAGCAATTGGAATAATAACATTAGTTACAGGAATGGTAAAATGATTCCATGAATTTAATATAAATTTATTAATTTTAGGCTATATAATTGTTCTTTTAACAATGTATCAATGATGACGAGATATTTGTCGAGAAGGAACATACCAAGGCTATCATACAAATATAGTATCAAAAGGATTACGATGAGGAATAATTTTATTTATTATTTCAGAAGTATTTTTCTTTATTTCATTTTTTTGAGCTTTTTTCCATAGAAGACTATCACCCAATATTGATATTGGAGCTATATGACCCCCTATAAGAATTACCCCTTTTAATCCTTTTCAAATTCCTCTTTTAAATACTATCATTTTAATTACATCAGGAATTTCAGTAACTTGAGCTCATCATGCTATTATACAAAATAATTTCTCTCAAACTACTCAAGGTCTTTTTATTACAGTTATATTAGGAATTTATTTTACTATCCTTCAAGCTTATGAATATATTGAAGCACCATTTACTATTGCAGATTCAATTTATGGTTCAACTTTTTTTATAGCTACAGGTTTCCATGGATTACATGTAATTATTGGAACAATTTTCTTATTTATTTGTTTTTTACGTCATTTATCTGCCCACTTTTCTAATAATCATCATTTTGGATTTGAAGCAGCAGCTTGATATTGACATTTTGTTGATGTAGTTTGATTATTCCTTTATATCTCTATTTATTGATGAGGTAATTAATTTATTTATATAATATATTTAGTATATTTGATTTCCAATCAAAAAGTTTAAGCAAAATTAATATAAATAATCATCTTATTATTATCAATTTCAATTATAATTATTTTAATTTCAAATATTATAATATTCTTAACAATTATTTTATCAAAAAAATCATTTATAGATCGAGAAAAAAACTCACCTTTTGAATGCGGATTTGACCCTAAATCATCAGCTCGAATTCCTTTTTCCTTACATTTTTTCTTAATTACAGTAATTTTCCTAATTTTTGATGTAGAAATTGCCTTAATTTTCCCAATAATCTATTCATTTAATTTAGTTAATATTTTAACAATAATAAAAATTAGCTTTTTTTTTTTATTAATACTTTTAATTGGTCTTTACCACGAATGAAACCAAAATATATTAAATTGAACAAATTAGGATTATAGTTTATTTAAAACATTTGATTTGCATTCAAAAAATATTGAATTCAATTTATCTTAAATATGAAGCAATATTATGCATTTAATTTCGACTTAAAAGAAAGAGT-TATTACTCCATATTTTTAATTGAAACCAAATTAGAGGTATATCACTGTTAATGATATTAATGAATTATATATTCCAATTAAAGAAATATATAAAAATTAAGCTTCTAACTTAAATTATAGTAGACAATATCTATTAATATTTC-----TATTTATATAGTTTATTTAAAACATTACATTTTCATTGTAAAAATAAAAAAA-TTTTTTTTATAAATATTTAAAGA-TTTATCAATCTCCTTAATATCTTCAATATTATGCTCTAATTA-TATAAGCTATTTAAATTTATATCAATAATATAAATAATAAATAAAAAATTAATATTCAAAAAAAAAATCTAAATAAATAAATTTTAAAATTATTAATTTGATAAAAATTATAAAAAACAGAATAATTTTTTAAAATACAAAATATACCTTGGCCTCTATTTAATTCTCTTCATCCTATATCAACATTTTTTAATAAATTTTGACCAATTTTTAAAAAATAAATATTTAACCCATAAGTAGAAAGTATAGGCATAAATCATATTAAACATAAAAAATTTCTTAAATTATATGTTATTAAAAATTTATTAATTGAATAAATTTTTATATTTCTAATTAAATAACCTATTAATAAACCAAATAATATTACATAAATAACTATTATTTTTAAACTTATAGGTAAATAAATCATATAAGGGTAACTAAAAATTATTCAACTTAATAATCTTCCTACTACTAATCTTATAAATAATAATATAAATATTCTTTTCACTATAATATAATCTTCATCATATAAATTATAAATAACTATTAAATTATAATCATTAATTATTAAATAAAATAATAAACGAATTGTATAAAATATAGTTAAACCTGTAGAAAAATAATATAAAAAAAAAATTATTAAATTTAAATTTCTTATTCTTACTATTTCTAAAATTAAATCCTTAGAATAAAATCCTGCTAAAAATGGAAGACCACATAAAGCCAAATTTGAAATATTCAAGCATAAACTAGTTAAAGGAATATAAAATCTAATACCTCCCATATAACGAATATCTTGAATATCATTTATTATATGAATTACTACTCCCGCACATATAAACAATAAAGCTTTAAATATAGCATGAGTTAGTAAATGAAAAAATGCTAAGTCTGGTATTCCCATTCTCAAAATTCTCATTATTAAACCTAATTGACTTAATGTTGATAAAGCAATAATTTTTTTTAAATCAAATTCATAATTAGCAGAAATACCTGCTATAAATATAGTTAAACCTGATAATAATAATAAAAACTTTAAAAAAAATATATCAATTAATATTAAATTAAAACGAATTAATAAATAAACTCCTGCAGTAACTAATGTCGAAGAATGAACTAAAGCTGATACAGGAGTAGGAGCTGCTATAGCAGCTGGTAATCAAGATCTAAAAGGAATTTGAGCTCTCTTAGTTATAGCTGCAATAATTAATAAAAATCCAATAATTTGTATTATATAATCATTATTTATAAAATTTAAAAAAAAAATATAATTTCATCTCCCATAATTTATTATTCAAGCAATAACTATCAAAATTATTACATCACCAATACGATTTGATAAAGCAGTTAATATCCCCGCATTATAAGACTTAATATTTTGATAATAAATTACTAAACAATAAGAAACTAATCCTAATCCATCTCAACCTAAAAAAATTCTAATTATATTTGGTCTGATAATCAATAAAATTATTGAAAATACAAATAATAAAACTAAAATAATAAAACGATTTAAATTTAATTCTGAAGATATATAACTTTTTCTATAATAGATTACTGAAGATGAAATTATAGATACAAATATTATAAACAATAATGATATTCAATCTAATAAAATAGATATTACAATTCTCATAGAATTAAAAGAAATAACTTCTCACTCTAAAAAAAAAACTATATTTTCTATAATAAAATAAATTATAAAAAAAAAATTTATTA-TTCTAAAAAAAAATAAAAAAAAAAAACTAATAAAACAAATTGAAAA--TTTTTTTA-TGATTTAAAATGAAATTTC---ATATATTTGACTCCACAAATCAATATTTTA--TACTTAAATTATTTAAATTAAAATCAAATTATAAAAAAATCAATTTTTAAAATTAATAAATTTAATGGTAATCAATGTAATATTAATATTAAATATTCACGAGAAACACCTGTATAAAATCTATAAATTCTTATATTAAATTTTCCATGTTGAACATAAGAATATAGATATAATCTATATCCAGCTCTAAAAAATGAAATTATAATAAGAGTAATTATTGATAAATATGACCATCTAACAATTCTATTAATTAAACTAATTTCCCCTATTAAATTTATAGAAGGAGGAGCAGCTATATTTGAAGATATTAATAAAAATCATCACAATCTTAATGAAGGTATAAAATTTATTATTCCTTTATTTATATATAATCTTCGACTATGTAATCGTTCATAATTAATATTTACTAAACAAAATATACCTGAAGAACATAAACCATGTCCAATTATTATCACATATGAACCTAAATACCCTCAATAATTTATAGTTATAATCCCACAAATTACTAATCTTATATGAGCTACAGATGAATAAGCAATTAATGATTTTATATCAACTTGACAAAAACAATTTAATCTAATATATAAACCCCCTAATAAACTAATGATTACTCAAATTAACCTATATTTTATGTTAATTTTTTGAAAAATAATTAAAATTCGTAAAAGACCATACCCCCCTAATTTTAATATAATCCCAGCTAAAATTATAGATCCTGAAACTGGAGCCTCTACATGAGCTTTAGGTAATCATAAATGAACAAAATATATTGGTATTTTAACTAAAAAAGCTAAAATTATAGATAAATATAATAAAAAAAAATTTATATTAAAAAATTTAAAAAAATATATAATTATACAATTATAATTATTAAAAATAAAAAAAATTCCTATTAATATAGGTAAAGAAGCAAATAAAGTATAAAATAATAAATATATGCCCGCCTGAATTCGCTCAGGTTGGTATCCCCAACCAATAATTAATATCAATGTAGGAATTAATCTTCCCTCAAAAAATAAATAAAATATAAATAAATTTATAACTCTAAAAGTTAAATATAATATAATTAATAAAATAATAATATTAAATAAAAAAAAATTAACATAAAAATTTAATTTTTTTAAATTTTCTCTTGCTATAACTATTAATAAACAAATTCAAATTCTTAATAAAATTAACCCATAAGAAATTATATCACATCCTATAATATATCTTAGGTTACAAAAATTTATAATATTTATATTTAAATTTATAAATAAAAATATTATAAATAATAAAATTATCTGAACCATTCAAAATATATTATTTAAAAAACATAAAGGAATTATAAAAATTATTATAAATAAAAATTTTATCATTTA-TTATAATATTCTAAATCTTTGAAAATAATCATTTCCATGAGTTCGAATTATAGAAACTAAAATAGCTAATCCTAAAGCTCCTTCACAAACTGAAAACAATAAAAAAATTATCAACATATATATATCATATTCAATATAACTTAAATATATAATTATTATAAAAAAAATCCTCAAAACAATAAATTCTAATCTTAATAAAACAATTAATAAATGTTTATGCTTAGAAATAAAAATTATATTACCAAATATAAATATCAATAAAATAAAAAATCATATATTTAATACTATCA----TTAGTTTTTATAGTTTAAAAAAAACATTGGTCTTGTAAATCAAAAATAAGTTTAATCTTTAAAAACTTCAAAGAAAAAGAATCTCTTTATCTATAATCTCCAAAATTATTATTTTATATAAACTATTCTTTGAAAATGTTAAAAATATTTTTTTCTTTATTAATTATTATATTTTCTTTTATAATATTATTTCTGAATCATCCCCTATCAATAGGATTAATAATTTTAATTCAAACTCTTATTATTTGTATTTTATCTGGTATATTAATTAACTCTTATTGATTTTCTTATATTTTATTTTTAGTATTTTTAGGAGGATTATTAGTCTTATTTATTTATGTATCAAGAGTAGCTTCTAATGAATTATTTAACATAAATTTTTTCTTAAAAAATATTATTTTATTCTCATTAATATTATCAATTTTTTTTAGTTTTAATTACATATATAATTTAAATTGATTAAATTTTTCATTTAATTACGAAATAAAAAATATAACAAATTTTTTTATTTTTTTTAATAATGAAAATAAAATTAATTTATCTAAATTATATAATAAACAAACTCATTTACTAATAATAATATTAATTATTTATCTTTTTATCACTTTAGTGGCTATTGTAAAAATTACAAATATCTTTTTTGGACCTATTCGATCTATTAATTATTAA-----T---ATACTAATGATAAATAAATTTTTACCTTTACGAAAAACACATCCTTTATTAAAAATTATTAATAATTCTTTAATTGATTTACCTTCACCTTCTAATATTTCAGTATGATGAAATTTTGGATCTCTTTTAGCATTATGCTTAATTATTCAAATTATTACAGGATTATTTTTAACTATATATTATACAGCAAACATTGAATTAGCTTTTTATAGAGTTAACTATATTTGTCGAAATGTTAATTATGGATGATTAATCCGAACTCTTCACGCTAATGGAGCTTCTTTTTTTTTTATTTGTATTTATTTACATATTGGACGAGGAATCTACTATGAATCCTTTAATTTAAAATATACATGAATAGTAGGAATTATTATTTTATTTATTTTAATGGCAACAGCTTTTATAGGATATGTTTTACCTTGAGGGCAAATATCTTTTTGAGGGGCAACAGTAATTACTAATTTACTTTCTGCCATCCCTTATTTAGGCTCTATATTAGTTAATTGAATTTGAGGAGGATTTGCAATTGATAATGCAACTTTAACACGATTTTATTCATTCCATTTTCTATTACCATTTATTATTTTAATATTAACTATAATTCATTTATTATTTTTACATCAAACAGGATCCAATAATCCTCTAGGAATTAATAGAAATATTGATAAAATTCCTTTCCATCCATTTTTTACTTATAAAGATTTAATTGGATTTATTTTATTATTATTAATATTAAGATTATTAACTTTAACTAATCCTTATTTATTAGGGGATCCTGACAATTTTATTCCAGCTAATCCTTTAGTAACACCAATTCATATTCAACCTGAATGATATTTTTTATTTGCTTATGCTATTCTTCGATCAATTCCTAATAAATTAGGAGGAGTTATTGCCTTAGTCTTATCTATTTTAATTTTAATTATTTTACCTTTAACTTTTAATAAAAAAATTCAAGGAATTCAATTCTACCCTTTAAATCAAATTTTATTTTGAATCATAGTAACTACAATTATTTTATTAACTTGAGCTGGGGCTCGACCTGTAGAAGAACCTTATATTTTTACTAGTCAACTATTAACTTTATTATATTTTTCATATTTTATTATTAATCCAATTATTAGAAAATATTGAGATAATCTAATTTTCAAATAATTATTAATTAATGAGCTTGT-TAAGCATTTGTTTTGAAAACTTAAGAAAGAATTTATTATTCTATTAATTTATACTAAAAATATTAACTAA---AAAAAAATTTTTAAACCTAAAAAAAATAATAAAAAATTTAATGAAATTGGAAGATAACTTTTTCAAGATAAATACATTAATTTATCATATCGATAACGAGGTAAAGTCCCCCGAACTCAAATAAATAAAAAAGAAATAAATGACAATTTTAAATAAAAAACCAATCTTAATCTATAACCACCCATATATAATAAAACAAATAATATACTTATAAAAAGAATTCTAGCATATTCTGATAAAAAAATTAATGTAAATCCTCCTCTTCTATATTCAACATTAAACCCAGATACTAATTCTCTTTCCCCTTCTGCAAAATCAAAGGGAGTTCGATTAGTTTCTGCTAATCTTGAAGATAATCAACACAACCTTAAAGGTATTATTAAAAAAAAAAATCAAATAATTTCTTGGTAAAAAAAAAAATTAAGTATATTAAAGTCCATAATTATAATAATTCTAGATAATATAATTAAAGCTAAACTAACTTCATATGAAATTGTTTGAGCAACAGCTCGTAAACCCCCTAATAAAGCATAATTAGAATTTGAAGACCATCCAGCAATTATCACTGTAAATACTCCAATTCTAGTACAACATAAAAAAAATAAAATTCCCAAATTAAATCTAATAAAATTAAAATAATAAGGAATTAATAATCAAGACATTAAAACAACAATAAATCTAACAACAGGAGAAAAATAATATACTATATAATTTGAATTAATAGGAAAAGTTTGTTCCTTAGTAAATAATTTTACTACATCAGCAAAAGGTTGTAAAATTCCCATAAATCCAACTTTATTAGGACCTTTTCGAATTTGGATATAACCTAAAGCTTGACGTTCTAATAAAGTTAAAAAAGCAACTCCTACTATTACCCCAATAATTAAAATTAAACTACCAATAATAAATATATAAATATCATTAACTATCATCTACTATATATATAAATAATTATATATTTATGACTTCTAAAATCATTACATTTTTTCTGCCAAAATAGCTAAAATTAACTATTTATTAATATTC--ATTTTATTAAAATTATTTTTGATATCTGATCCTTTCGTACTAAAATATC-ATTATTATTTAAAGATAGAAACCAACCTGGCTCACACCGGTTTGAACTCAGATCATGTAAGATTTTAATGATCGAACAGATCAAAATTTTAAACTTTTGCATTTAATTTTTATCTTAATCCAACATCGAGGTCGCAAACTTTTTTTCCTATTTGAACTAAAAAAAAAAATTACGCTGTTATCCCTAAGGTAATTTTTTCTTTTAATCATTATTAATGGATCATTTATTCATAAATTAATGTATAAAATAAAAAAAAGTTAATTTAATTTTTCTATCACCCCAACAAAATAATTTATTCAATTTTAATTTCAA-AATTTATACATTAATAATAATTAAATAAATTATTAAACTCTATAGGGTCTTCTCGTCTTTTAAATTCATTTTAGCTTTTTTACTAAAAAATTAAATTTTATAAATTAAATAGAGACAGTATATATTTCATCCAATCTTTCATACAAGTCACCAATTAAGAGACTAATGATTATGCTACCTTTGTACAGTCAAAATACTGCAGCCCTTTAATAATTTATCAGTGGGCAGATTAGACTTTAAATTATTTTCAAAAAGACATGTTTTTGATAAACAAGTGAATATA---A-AATTTGCCGAATTCCTTTAATTAACTTCAATTAAATTTATTTATTTATTTAA-ATTTATATACTAATTTTATCATTATATTTAATTCTATTTTATTAAAATATATTTTTTTATAAAAATTTAAA-TTTTTTTTATTAAATTTTAATTATAATTAAATTATTTATAAAAAATTATAATTTATTAAACAATTTAAATTTTAAAATTTTAA--TTAATTTTTAAATTAATTATAAAAATTTATTTTAAAGCTTATCCCTTAAAATATTTAATATTAACACTATTAAAATTTTATTAAATAAAAATTTTAAATTATAATATTTAAAATTAAATTTTTTTCTAAAAAAACTAGATATTTTTAAAAACGATTAACATTTCATTTCCAATTAATTATTAAAAATAATTATACTACATTAACTTTTATAATTAATTAACTCTTTTAAATTCGAGAAATTTCTACTTAAAAAATATTATTAATAAACTCTGATACACAAGATACAATAAATTAAACTTACTTTTTATTAAATTAATTT-TCCCTATTTCAAAATTCTTTTACAATACTATTTTACTATAAATTTAAAAATTTTTTCTATATATATACTTTAACCCCCATTAAA-ATATATTTTAAAAATTTTTTTATTAATATAATTAATTATTAATTTTTCCCCCTCAAATTAATTAAATTTAATATCTTTTCAATGTAAATGAAATACTTATTCAAGCTCTAATTTGATCTTTCTAGAAACACTTTCCAGTACTTCTACTATGTTACGACTTATTCCAACTTATTAATGAAAGCGACGGGCAATATGTACATATTTCAATTTTTAATCATTTTAATAAACTAAATAAAATTACATTTAAATCCACTTTCAAATAAATATTAAAAAATATTATCTATATAATCATTTCTTATTGTAACCCATTATATTCTTAATTATAATCTGCATCTTGATCTGAATTAATTTATTTTAAAAATTTTAAAATATTATTTTTATTAAAAAATATTTTTTTAACAACGATATACAAAATATATTAATTAAGTAAATTTATTCGTGGACTATCAATTATTAAACAGATTCCTCTAAATGAACTAAAATACCGCCAAATTATTTAAGTTTCAATAAATAATTATATACTATTTTAGTATTTTTTATTTAAATTTTAATAATAGAGTATCTAATTCTAGTTTTTAATAAAATTTTATAAATCATAATTATTAATTAAAATTTTAATCAAATTAAAATTTCACCTAATAATTTAATATTTAATTTTA-AAATATTAATATTTATTATTTACTAATAAAATTTAAATTATTTTTTGTTTAACCGCAACTGCTGGCACAAAATTTGTTAATAACTATTAAATATTACTAAATCTTAATTTCTTAAATTTTTAATATTAATTACTATTAAATT-AATTTTTAAAAATTTTTAAAATAAATTAAAAATATATACTAAAATTTATATGTAAAATAGACTTAAATTAAACTTTATAAATCATAAAAAATTTATTTATATATAAAAATTTTTCATATAGA--TTTTTTTTTTTTAAAATTAATTTTTTATATTTTTATTAAAAAT-----------TACAAAATAATACT-GTAAATATATTTATATATTAATAATTTAATAAATTATTAATATATTCTTTTTTATTTACGAATGTATATATAAATATTTAATAT-------ATAAAAAAA----TACATATAATAAAATATTTAATAGACATTAATAAACATTGAATAATT-TCTTTTTTTTTTCCTTCATAATAATTATTAAATACCTAAATTGCTATATAAAATTTTATAAATTAATAAATTATATTATATTATTAATTATATTAATAAATTAAATAT-TTTTATTATATTATTATAATTAATAATATATTAAAAATTTAATATATTTATTATTATATTACTAAAAAAAATTCCTTAATTAAAAA-------------------------------------------------------------------------------------------------------------------------------------------------------------------------------------------------------------------------------------------------------------------------------------------------------------------------------------------------------------------------------------------AAATTTCCCTTTATAAAAAAAAG-TTAACTATTATTTAAATCAATTCCTAAACCATTCTTAATCTTTTTTTAATATA-AAATAAAAATAAAAAAATTAAAAATAAGCTAAAA-TAAGCTTTTGGGCTCATACCTCAAATATAAAGGAAATCCCTTTTTTTT---AAAAATAAAGTGCCTGATT-AAAGGATTATTCTGATAGGATAAATTAAGTAGAACTCTACCTTTATTATATTTTATAGAATTTAACTATATCTAATAATATCAAAAATTATTGTGCCCCTACACTAAAATATAT------------------------AAATTAAATTAAATTTATAATTCAATTTAATTCCCCCATTTTAA
TXSC20180711011__reversed_ ATTTTTTTGAATATTAACTCTAATAAAATATTTTTTTACTTCATTTTAATTTTTAGAACTTTAATCTCTATTTCTTCTAATTCTTGACTTGGATGTTGAATTGGACTTGAAATTAACTTACTTAGATTTATCCCCCTAATTTCTAATCATAAAAATCTTTTATCCTCTGAAGCAACATTAAAATACTTTTTAACACAAGCTATTGCTTCTATTAATTTTTTATTTTCTATTTTAATTAAAATAATTTTATTAAAAAATTTTGAAATTAACAATCTAATTTCAATTATAATTAATTCTTCTTTATTAATAAAAATAGGATCTGCCCCTTTTCATTTTTGATTTCCTAATATTATTGAAGGTTTATCTTGAATTAATTGTTTTATTTTAATAACTTGACAAAAGATTTCCCCCATAATTCTTCTTTCATATTACATAAATAATAATTTTTTAATAATAATTATAATTATTAATGTTATTATTGGAGTTTTAGGAGGTATTAATCAAACTTCCTTACGTAAATTAATGGCATTTTCTTCAATCAATAATTTAGGATGAATATTAATTTCTTTAATAATCAGAGAAAATTTATGATTATTTTACTTAATTATATATTCATTTTTAATTAGAATTTTATGTTTTTCATTAAATTTATTAAATACTTATTTTATTAATCAATTATTTATTATTAATATAAATTCAATTATTAAAATTTCTTTATTTATTAATTTTATATCCTTAGGAGGACTCCCCCCATTCTTAGGATTTTTCCCTAAATGAATTACTATCAACTTCTTAATTATAAATAAATTTTATATTATTTCATTTATTTTTATTATAATAAGATTAATTATATTATTTTTTTATATTCGAATTATTTATTCTTCCATTATATTTAATTATTTAAAATTAAAATGATTTAAATTTTATTTAAAAAATAATTCAATATTATTCATTAATTTATTTAGAATAATTTCTTTACTAGGTATAATTTTTAGAACTTTTTTTTTTATGTAAGGTTTTAAGTTATAATAAACTAATAATCTTCAAAATTATAAAAAAAGAAATTCTTTAAGCCTTAGTAATTAATTTTTACTCCTTAAAATTTGCAATTTTATATCATTATTGAATATAAAGCT---TAATAAAAGAGATTTTTCTCATAAATAAATTTACAATTTATCGCTTATTATTCAGCCATTTTATTATTGCGAAAATGACTTTATTCAACAAATCATAAAGATATTGGAACATTATATTTTATTTTTGGAATTTGAGCAGGTATACTAGGAACTTCTTTAAGTTTATTAATTCGAACTGAATTAGGAACTCCAGGCTCATTAATTGGAGATGATCAAATTTATAATACTATTGTTACAGCTCATGCTTTTATTATAATTTTTTTTATAGTTATACCTATTATAATTGGAGGATTTGGAAATTGATTAATTCCTTTAATATTAGGAGCTCCTGATATAGCTTTCCCCCGAATAAATAATATAAGATTTTGATTATTACCCCCTTCTTTAACTCTTCTAATTTCTAGAATAATTGTAGAAAATGGGGCTGGAACTGGTTGAACTGTATATCCTCCTCTTTCTTCTAATATTGCTCACGGAAGAAGATCAGTAGATTTAGTTATTTTTTCCCTTCATTTAGCAGGTATTTCCTCAATTTTAGGAGCAATTAATTTTATTACAACAATTATTAATATACGTATTAATAACTTATCATTTGATCAAATACCTTTATTTGTTTGAGCTGTAGGAATTACTGCTTTATTATTACTTCTTTCTTTACCAGTTTTAGCAGGAGCCATTACTATATTATTAACAGATCGTAATTTAAATACATCCTTTTTTGATCCTGCAGGAGGAGGAGATCCTATTTTATATCAACATTTATTTTGATTTTTTGGTCACCCAGAAGTTTACATTTTAATTTTACCTGGATTTGGAATAATTTCTCACATTATTACCCAAGAAAGAGGAAAAAAAGAAACATTTGGATGCTTAGGTATAATTTATGCTATAATAGCAATTGGTCTTCTTGGATTTATTGTATGAGCCCATCATATATTTACAGTAGGAATAGATACAGATACTCGAGCTTATTTTACATCAGCAACAATAATTATTGCAGTTCCTACAGGAATTAAAATTTTTAGTTGATTAGCTACCTTTCATGGAACACAAATTAACTATAGACCATCTATATTATGAAGATTAGGATTTGTTTTTCTGTTCACAGTAGGAGGATTAACTGGAGTAATTTTAGCAAATTCATCTATTGATGTAACTTTACATGATACTTATTATGTAGTAGCTCATTTCCATTATGTTCTATCTATAGGAGCTGTATTTGCTATTGCTGGAAGATTTATTCATTGATATCCTTTATTTACAGGTCTTTCTTTAAATCCTTACTTCTTAAAAATTCAATTTTTTACAATATTTATTGGAGTAAATTTAACTTTTTTTCCTCAACATTTTTTAGGATTAGCTGGAATACCTCGTCGTTACTCAGATTATCCTGATAATTTTATATCTTGAAATATTGTATCTTCTTTTGGCTCATATATTTCTTTATTATCTTTAATAATAATAATAATAATTATTTGAGAATCATTTATTAATCAACGTATTATTTTATTTTCTCTTAATATACCTTCTTCTATTGAATGATTACAAAATTTACCTCCTGCTGAACATTCTTATAATGAACTTCCTATTTTAAGAAATTTCTAATATGGCAGATTATATGTAATGGATTTAAACCCCATTTATAAAGGATTTATCCTTTTTTTAGAAATGGCTACTTGATCTAATTTTAATTTACAAAATAGAGCTTCCCCTTTGATAGAACAAATTATTTTTTTCCATGATCATACATTAATTATTCTAATTATAATTACTATTTTAGTTGGTTATTTAATAATTAACTTATTTTTTAATAAATATATTAATCGCTTTTTATTAGATGGACAAATAATTGAATTAATTTGAACTATTATTCCTACAATTACCTTAATTTTTATTGCTTTACCTTCTTTACGATTACTTTACCTTTTAGATGAACTTAATAATCCTTTAATTACCTTAAAATCAATTGGTCATCAATGATATTGAAGTTATGAATATTCCGATTTCAACGATGTAAGATTTGACTCTTATATAATTAATTATAATAAATCTGATATTAATAATTTCCGTCTATTAGATGTAGATAATCGAATTATTTTACCTATAAATAATCAAATTCGAATTATAGTTACTGCTACAGATGTAATTCACTCATGAACTATTCCATCATTAGGGGTAAAAATTGATGCTAATCCTGGTCGTCTTAATCAAACTAATTTATTTATTAATCGACCTGGTATTTTTTTTGGTCAATGTTCAGAAATTTGTGGAGCTAATCATAGATTCATACCTATTATAATTGAAAGAATTTCAATTAAAAATTTTATTAATTGAATTAATAATTACTCTTCATTAGATGACTGAAAGCAAGTACTGGTCTCTTAAACCATTTTATAGTAAATTAGCATTTACTTCTAATGAAAGAATTAGTTAAATTTATAACATAAATATGTCAAATTTAAATTATTACTTTAGTAATATTCTTTTATTCCTCAAATAATACCTATTAATTGAATTTTTTCATTTATTTTATTCATTATAATTTTTATTATTTTTAATATCATAAATTATTATATTT---ATATAAATAATAATAATATTATTAA---------TAATAAAATTAATAACAATAAAAACTTTAAGAATTTAAATTGAAAATGATAAATAATTTATTTTCTATTTTTGATCCCTCCACTAATATTTTTAATTTATCATTAAATTGATGTAGAACTTTTATTGGATTATTATTTATTCCTTATTCTTTTTGATTTATTCCTAATCGACATTTTATTTTTTGAAATTTTATTTTAAATAAACTTCATAATGAATTTAAAATTTTATTAAGAACTAATAAAATTAATAAAGGATCTACTTTTATTTTTATTTCCTTATTTTCTTTTGTCTTATTTAATAATTTTTTAGGATTATTTCCTTATATTTTTACTAGTACTAGTCATCTTACAATTTCTTTATCTATTTCTCTTTCTTTATGAATAAGATTTATATTATATGGTTGAATTAATAATTATCAACATATATTTATTCATATAATTCCTCAAGGTACACCTTCTATTTTAATACCTTTTATAGTATTAATTGAAACTATTAGAAATATTATTCGTCCAGGAACATTAGCTGTTCGATTAACAGCTAATATAATTGCCGGACATTTATTATTAACTTTATTGAGAAGAACTGGTAATAATATATCTTTTTATTTATTATTTATCTTAATTTTTATACAAATTTTATTATTAATTTTAGAATCAGCAGTTGCGGTTATTCAAGCTTATGTAATTTCTATTTTAACAACATTATATTCTAGAGAAGTTAATTAATATAATAAACTAATGTCAATAAATTATAATCATCCTTTTCACTTAGTAAATTATAGTCCATGACCACTAACTGGAGCAATTGGAATAATAACATTAGTTACAGGAATGGTAAAATGATTCCATGAATTTAATATAAATTTATTAATTTTAGGCTATATAATTGTTCTTTTAACAATGTATCAATGATGACGAGATATTTGTCGAGAAGGAACATACCAAGGCTATCATACAAATATAGTATCAAAAGGATTACGATGAGGAATAATTTTATTTATTATTTCAGAAGTATTTTTCTTTATTTCATTTTTTTGAGCTTTTTTCCATAGAAGACTATCACCCAATATTGATATTGGAGCTATATGACCCCCTATAAGAATTACCCCTTTTAATCCTTTTCAAATTCCTCTTTTAAATACTATCATTTTAATTACATCAGGAATTTCAGTAACTTGAGCTCATCATGCTATTATACAAAATAATTTCTCTCAAACTACTCAAGGTCTTTTTATTACAGTTATATTAGGAATTTATTTTACTATCCTTCAAGCTTATGAATATATTGAAGCACCATTTACTATTGCAGATTCAATTTATGGTTCAACTTTTTTTATAGCTACAGGTTTCCATGGATTACATGTAATTATTGGAACAATTTTCTTATTTATTTGTTTTTTACGTCATTTATCTGCCCACTTTTCTAATAATCATCATTTTGGATTTGAAGCAGCAGCTTGATATTGACATTTTGTTGATGTAGTTTGATTATTCCTTTATATCTCTATTTATTGATGAGGTAATTAATTTATTTATATAATATATTTAGTATATTTGATTTCCAATCAAAAAGTTTAAGCAAAATTAATATAAATAATCATCTTATTATTATCAATTTCAATTATAATTATTTTAATTTCAAATATTATAATATTCTTAACAATTATTTTATCAAAAAAATCATTTATAGATCGAGAAAAAAACTCACCTTTTGAATGCGGATTTGACCCTAAATCATCAGCTCGAATTCCTTTTTCCTTACATTTTTTCTTAATTACAGTAATTTTCCTAATTTTTGATGTAGAAATTGCCTTAATTTTCCCAATAATCTATTCATTTAATTTAGTTAATATTTTAACAATAATAAAAATTAGCTTTTTTTTTTTATTAATACTTTTAATTGGTCTTTACCACGAATGAAACCAAAATATATTAAATTGAACAAATTAGGATTATAGTTTATTTAAAACATTTGATTTGCATTCAAAAAATATTGAATTCAATTTATCTTAAATATGAAGCAATATTATGCATTTAATTTCGACTTAAAAGAAAGAGT-TATTACTCCATATTTTTAATTGAAACCAAATTAGAGGTATATCACTGTTAATGATATTAATGAATTATATATTCCAATTAAAGAAATATATAAAAATTAAGCTTCTAACTTAAATTATAGTAGACAATATCTATTAATATTTC-----TATTTATATAGTTTATTTAAAACATTACATTTTCATTGTAAAAATAAAAAAA-TTTTTTTTATAAATATTTAAAGA-TTTATCAATCTCCTTAATATCTTCAATATTATGCTCTAATTA-TATAAGCTATTTAAATTTATATCAATAATATAAATAATAAATAAAAAATTAATATTCAAAAAAAAAATCTAAATAAATAAATTTTAAAATTATTAATTTGATAAAAATTATAAAAAACAGAATAATTTTTTAAAATACAAAATATACCTTGGCCTCTATTTAATTCTCTTCATCCTATATCAACATTTTTTAATAAATTTTGACCAATTTTTAAAAAATAAATATTTAACCCATAAGTAGAAAGTATAGGCATAAATCATATTAAACATAAAAAATTTCTTAAATTATATGTTATTAAAAATTTATTAATTGAATAAATTTTTATATTTCTAATTAAATAACCTATTAATAAACCAAATAATATTACATAAATAACTATTATTTTTAAACTTATAGGTAAATAAATCATATAAGGGTAACTAAAAATTATTCAACTTAATAATCTTCCTACTACTAATCTTATAAATAATAATATAAATATTCTTTTCACTATAATATAATCTTCATCATATAAATTATAAATAACTATTAAATTATAATCATTAATTATTAAATAAAATAATAAACGAATTGTATAAAATATAGTTAAACCTGTAGAAAAATAATATAAAAAAAAAATTATTAAATTTAAATTTCTTATTCTTACTATTTCTAAAATTAAATCCTTAGAATAAAATCCTGCTAAAAATGGAAGACCACATAAAGCCAAATTTGAAATATTCAAGCATAAACTAGTTAAAGGAATATAAAATCTAATACCTCCCATATAACGAATATCTTGAATATCATTTATTATATGAATTACTACTCCCGCACATATAAACAATAAAGCTTTAAATATAGCATGAGTTAGTAAATGAAAAAATGCTAAGTCTGGTATTCCCATTCTCAAAATTCTCATTATTAAACCTAATTGACTTAATGTTGATAAAGCAATAATTTTTTTTAAATCAAATTCATAATTAGCAGAAATACCTGCTATAAATATAGTTAAACCTGATAATAATAATAAAAACTTTAAAAAAAATATATCAATTAATATTAAATTAAAACGAATTAATAAATAAACTCCTGCAGTAACTAATGTCGAAGAATGAACTAAAGCTGATACAGGAGTAGGAGCTGCTATAGCAGCTGGTAATCAAGATCTAAAAGGAATTTGAGCTCTCTTAGTTATAGCTGCAATAATTAATAAAAATCCAATAATTTGTATTATATAATCATTATTTATAAAATTTAAAAAAAAAATATAATTTCATCTCCCGTAATTTATTATTCAAGCAATAACTATCAAAATTATTACATCACCAATACGATTTGATAAAGCAGTTAATATCCCCGCATTATAAGACTTAATATTTTGATAATAAATTACTAAACAATAAGAAACTAATCCTAATCCATCTCAACCTAAAAAAATTCTAATTATATTTGGTCTGATAATCAATAAAATTATTGAAAATACAAATAATAAAACTAAAATAATAAAACGATTTAAATTTAATTCTGAAGATATATAACTTTTTCTATAATAGATTACTGAAGATGAAATTATAGATACAAATATTATAAACAATAATGATATTCAATCTAATAAAATAGATATTACAATTCTCATAGAATTAAAAGAAATAACTTCTCACTCTAAAAAAAAAACTATATTTTCTATAATAAAATAAATTATAAAAAAAAAATTTATTA-TTCTAAAAAAAAATAAAAAAAAAAAACTAATAAAACAAATTGAAAA--TTTTTTTA-TGATTTAAAATGAAATTTC---ATATATTTGACTCCACAAATCAATATTTTA--TACTTAAATTATTTAAATTAAAATCAAATTATAAAAAAATCAATTTTTAAAATTAATAAATTTAATGGTAATCAATGTAATATTAATATTAAATATTCACGAGAAACACCTGTATAAAATCTATAAATTCTTATATTAAATTTTCCATGTTGAACATAAGAATATAGATATAATCTATATCCAGCTCTAAAAAATGAAATTATAATAAGAGTAATTATTGATAAATATGACCATCTAACAATTCTATTAATTAAACTAATTTCCCCTATTAAATTTATAGAAGGAGGAGCAGCTATATTTGAAGATATTAATAAAAATCATCACAATCTTAATGAAGGTATAAAATTTATTATTCCTTTATTTATATATAATCTTCGACTATGTAATCGTTCATAATTAATATTTACTAAACAAAATATACCTGAAGAACATAAACCATGTCCAATTATTATCACATATGAACCTAAATACCCTCAATAATTTATAGTTATAATCCCACAAATTACTAATCTTATATGAGCTACAGATGAATAAGCAATTAATGATTTTATATCAACTTGACAAAAACAATTTAATCTAATATATAAACCCCCTAATAAACTAATGATTACTCAAATTAACCTATATTTTATGTTAATTTTTTGAAAAATAATTAAAATTCGTAAAAGACCATACCCCCCTAATTTTAATATAATCCCAGCTAAAATTATAGATCCTGAAACTGGAGCCTCTACATGAGCTTTAGGTAATCATAAATGAACAAAATATATTGGTATTTTAACTAAAAAAGCTAAAATTATAGATAAATATAATAAAAAAAAATTTATATTAAAAAATTTAAAAAAATATATAATTATACAATTATAATTATTAAAAATAAAAAAAATTCCTATTAATATAGGTAAAGAAGCAAATAAAGTATAAAATAATAAATATATGCCCGCCTGAATTCGCTCAGGTTGGTATCCCCAACCAATAATTAATATCAATGTAGGAATTAATCTTCCCTCAAAAAATAAATAAAATATAAATAAATTTATAACTCTAAAAGTTAAATATAATATAATTAATAAAATAATAATATTAAATAAAAAAAAATTAACATAAAAATTTAATTTTTTTAAATTTTCTCTTGCTATAACTATTAATAAACAAATTCAAATTCTTAATAAAATTAACCCATAAGAAATTATATCACATCCTATAATATATCTTAGGTTACAAAAATTTATAATATTTATATTTAAATTTATAAATAAAAATATTATAAATAATAAAATTATCTGAACCATTCAAAATATATTATTTAAAAAACATAAAGGAATTATAAAAATTATTATAAATAAAAATTTTATCATTTA-TTATAATATTCTAAATCTTTGAAAATAATCATTTCCATGAGTTCGAATTATAGAAACTAAAATAGCTAATCCTAAAGCTCCTTCACAAACTGAAAACAATAAAAAAATTATCAACATATATATATCATATTCAATATAACTTAAATATATAATTATTATAAAAAAAATCCTCAAAACAATAAATTCTAATCTTAATAAAACAATTAATAAATGTTTATGCTTAGAAATAAAAATTATATTACCAAATATAAATATCAATAAAATAAAAAATCATATATTTAATACTATCA----TTAGTTTTTATAGTTTAAAAAAAACATTGGTCTTGTAAATCAAAAATAAGTTTAATCTTTAAAAACTTCAAAGAAAAAGAATCTCTTTATCTATAATCTCCAAAATTATTATTTTATATAAACTATTCTTTGAAAATGTTAAAAATATTTTTTTCTTTATTAATTATTATATTTTCTTTTATAATATTATTTCTGAATCATCCCCTATCAATAGGATTAATAATTTTAATTCAAACTCTTATTATTTGTATTTTATCTGGTATATTAATTAACTCTTATTGATTTTCTTATATTTTATTTTTAGTATTTTTAGGAGGATTATTAGTCTTATTTATTTATGTATCAAGAGTAGCTTCTAATGAATTATTTAACATAAATTTTTTCTTAAAAAATATTATTTTATTCTCATTAATATTATCAATTTTTTTTAGTTTTAATTACATATATAATTTAAATTGATTAAATTTTTCATTTAATTACGAAATAAAAAATATAACAAATTTTTTTATTTTTTTTAATAATGAAAATAAAATTAATTTATCTAAATTATATAATAAACAAACTCATTTACTAATAATAATATTAATTATTTATCTTTTTATCACTTTAGTGGCTATTGTAAAAATTACAAATATCTTTTTTGGACCTATTCGATCTATTAATTATTAA-----T---ATACTAATGATAAATAAATTTTTACCTTTACGAAAAACACATCCTTTATTAAAAATTATTAATAATTCTTTAATTGATTTACCTTCACCTTCTAATATTTCAGTATGATGAAATTTTGGATCTCTTTTAGCATTATGCTTAATTATTCAAATTATTACAGGATTATTTTTAACTATATATTATACAGCAAACATTGAATTAGCTTTTTATAGAGTTAACTATATTTGTCGAAATGTTAATTATGGATGATTAATCCGAACTCTTCACGCTAATGGAGCTTCTTTTTTTTTTATTTGTATTTATTTACATATTGGACGAGGAATCTACTATGAATCCTTTAATTTAAAATATACATGAATAGTAGGAATTATTATTTTATTTATTTTAATGGCAACAGCTTTTATAGGATATGTTTTACCTTGAGGGCAAATATCTTTTTGAGGGGCAACAGTAATTACTAATTTACTTTCTGCCATCCCTTATTTAGGCTCTATATTAGTTAATTGAATTTGAGGAGGATTTGCAATTGATAATGCAACTTTAACACGATTTTATTCATTCCATTTTCTATTACCATTTATTATTTTAATATTAACTATAATTCATTTATTATTTTTACATCAAACAGGATCCAATAATCCTCTAGGAATTAATAGAAATATTGATAAAATTCCTTTCCATCCATTTTTTACTTATAAAGATTTAATTGGATTTATTTTATTATTATTAATATTAAGATTATTAACTTTAACTAATCCTTATTTATTAGGGGATCCTGACAATTTTATTCCAGCTAATCCTTTAGTAACACCAATTCATATTCAACCTGAATGATATTTTTTATTTGCTTATGCTATTCTTCGATCAATTCCTAATAAATTAGGAGGAGTTATTGCCTTAGTCTTATCTATTTTAATTTTAATTATTTTACCTTTAACTTTTAATAAAAAAATTCAAGGAATTCAATTCTACCCTTTAAATCAAATTTTATTTTGAATCATAGTAACTACAATTATTTTATTAACTTGAGCTGGGGCTCGACCTGTAGAAGAACCTTATATTTTTACTAGTCAACTATTAACTTTATTATATTTTTCATATTTTATTATTAATCCAATTATTAGAAAATATTGAGATAATCTAATTTTCAAATAATTATTAATTAATGAGCTTGT-TAAGCATTTGTTTTGAAAACTTAAGAAAGAATTTATTATTCTATTAATTTATACTAAAAATATTAACTAA---AAAAAAATTTTTAAACCTAAAAAAAATAATAAAAAATTTAATGAAATTGGAAGATAACTTTTTCAAGATAAATACATTAATTTATCATATCGATAACGAGGTAAAGTCCCCCGAACTCAAATAAATAAAAAAGAAATAAATGACAATTTTAAATAAAAAACCAATCTTAATCTATAACCACCCATATATAATAAAACAAATAATATACTTATAAAAAGAATTCTAGCATATTCTGATAAAAAAATTAATGTAAATCCTCCTCTTCTATATTCAACATTAAACCCAGATACTAATTCTCTTTCCCCTTCTGCAAAATCAAAGGGAGTTCGATTAGTTTCTGCTAATCTTGAAGATAATCAACACAACCTTAAAGGTATTATTAAAAAAAAAAATCAAATAATTTCTTGGTAAAAAAAAAAATTAAGTATATTAAAGTCCATAATTATAATAATTCTAGATAATATAATTAAAGCTAAACTAACTTCATATGAAATTGTTTGAGCAACAGCTCGTAAACCCCCTAATAAAGCATAATTAGAATTTGAAGACCATCCAGCAATTATCACTGTAAATACTCCAATTCTAGTACAACATAAAAAAAATAAAATTCCCAAATTAAATCTAATAAAATTAAAATAATAAGGAATTAATAATCAAGACATTAAAACAACAATAAATCTAACAACAGGAGAAAAATAATATACTATATAATTTGAATTAATAGGAAAAGTTTGTTCCTTAGTAAATAATTTTACTACATCAGCAAAAGGTTGTAAAATTCCCATAAATCCAACTTTATTAGGACCTTTTCGAATTTGGATATAACCTAAAGCTTGACGTTCTAATAAAGTTAAAAAAGCAACTCCTACTATTACCCCAATAATTAAAATTAAACTACCAATAATAAATATATAAATATCATTAACTATCATCTACTATATATATAAATAATTATATATTTATGACTTCTAAAATCATTACATTTTTTCTGCCAAAATAGCTAAAATTAACTATTTATTAATATTC--ATTTTATTAAAATTATTTTTGATATCTGATCCTTTCGTACTAAAATATC-ATTATTATTTAAAGATAGAAACCAACCTGGCTCACACCGGTTTGAACTCAGATCATGTAAGATTTTAATGATCGAACAGATCAAAATTTTAAACTTTTGCATTTAATTTTTATCTTAATCCAACATCGAGGTCGCAAACTTTTTTTCCTATTTGAACTAAAAAAAAAAATTACGCTGTTATCCCTAAGGTAATTTTTTCTTTTAATCATTATTAATGGATCATTTATTCATAAATTAATGTATAAAATAAAAAAAAGTTAATTTAATTTTTCTATCACCCCAACAAAATAATTTATTCAATTTTAATTTCAA-AATTTATACATTAATAATAATTAAATAAATTATTAAACTCTATAGGGTCTTCTCGTCTTTTAAATTCATTTTAGCTTTTTTACTAAAAAATTAAATTTTATAAATTAAATAGAGACAGTATATATTTCATCCAATCTTTCATACAAGTCACCAATTAAGAGACTAATGATTATGCTACCTTTGTACAGTCAAAATACTGCAGCCCTTTAATAATTTATCAGTGGGCAGATTAGACTTTAAATTATTTTCAAAAAGACATGTTTTTGATAAACAAGTGAATATA---A-AATTTGCCGAATTCCTTTAATTAACTTCAATTAAATTTATTTATTTATTTAA-ATTTATATACTAATTTTATCATTATATTTAATTCTATTTTATTAAAATATATTTTTTTATAAAAATTTAAA-TTTTTTTTATTAAATTTTAATTATAATTAAATTATTTATAAAAAATTATAATTTATTAAACAATTTAAATTTTAAAATTTTAA--TTAATTTTTAAATTAATTATAAAAATTTATTTTAAAGCTTATCCCTTAAAATATTTAATATTAACACTATTAAAATTTTATTAAATAAAAATTTTAAATTATAATATTTAAAATTAAATTTTTTTCTAAAAAAACTAGATATTTTTAAAAACGATTAACATTTCATTTCCAATTAATTATTAAAAATAATTATACTACATTAACTTTTATAATTAATTAACTCTTTTAAATTCGAGAAATTTCTACTTAAAAAATATTATTAATAAACTCTGATACACAAGATACAATAAATTAAACTTACTTTTTATTAAATTAATTT-TCCCTATTTCAAAATTCTTTTACAATACTATTTTACTATAAATTTAAAAATTTTTTCTATATATATACTTTAACCCCCATTAAA-ATATATTTTAAAAATTTTTTTATTAATATAATTAATTATTAATTTTTCCCCCTCAAATTAATTAAATTTAATATCTTTTCAATGTAAATGAAATACTTATTCAAGCTCTAATTTGATCTTTCTAGAAACACTTTCCAGTACTTCTACTATGTTACGACTTATTCCAACTTATTAATGAAAGCGACGGGCAATATGTACATATTTCAATTTTTAATCATTTTAATAAACTAAATAAAATTACATTTAAATCCACTTTCAAATAAATATTAAAAAATATTATCTATATAATCATTTCTTATTGTAACCCATTATATTCTTAATTATAATCTGCATCTTGATCTGAATTAATTTATTTTAAAAATTTTAAAATATTATTTTTATTAAAAAATATTTTTTTAACAACGATATACAAAATATATTAATTAAGTAAATTTATTCGTGGACTATCAATTATTAAACAGATTCCTCTAAATGAACTAAAATACCGCCAAATTATTTAAGTTTCAATAAATAATTATATACTATTTTAGTATTTTTTATTTAAATTTTAATAATAGAGTATCTAATTCTAGTTTTTAATAAAATTTTATAAATCATAATTATTAATTAAAATTTTAATCAAATTAAAATTTCACCTAATAATTTAATATTTAATTTTA-AAATATTAATATTTATTATTTACTAATAAAATTTAAATTATTTTTTGTTTAACCGCAACTGCTGGCACAAAATTTGTTAATAACTATTAAATATTACTAAATCTTAATTTCTTAAATTTTTAATATTAATTACTATTAAATT-AATTTTTAAAAATTTTTAAAATAAATTAAAAATATATACTAAAATTTATATGTAAAATAGACTTAAATTAAACTTTATAAATCATAAAAAATTTATTTATATATAAAAATTTTTCATATAGA---TTTTTTTTTTTAAAATTAATTTTTTATATTTTTATTAAAAAT-----------TACAAAATAATACT-GTAAATATATTTATATATTAATAATTTAATAAATTATTAATATATTCTTTTTTATTTACGAATGTATATATAAATATTTAATAT-------ATAAAAAAA----TACATATAATAAAATATTTAATAGACATTAATAAACATTGAATAATT-TCTTTTTTTTTTCCTTCATAATAATTATTAAATACCTAAATTGCTATATAAAATTTTATAAATTAATAAATTATATTATATTATTAATTATATTAATAAATTAAATAT-TTTTATTATATTATTATAATTAATAATATATTAAAAATTTAATATATTTATTATTATATTACTAAAAAAAATTCCTTAATTAAAAA-------------------------------------------------------------------------------------------------------------------------------------------------------------------------------------------------------------------------------------------------------------------------------------------------------------------------------------------------------------------------------------------AAATTTCCCTTTATAAAAAAAAG-TTAACTATTATTTAAATCAATTCCTAAACCATTCTTAATCTTTTTTTAATATA-AAATAAAAATAAAAAAATTAAAAATAAGCTAAAA-TAAGCTTTTGGGCTCATACCTCAAATATAAAGGAAATCCCTTTTTTTT---AAAAATAAAGTGCCTGATT-AAAGGATTATTCTGATAGGATAAATTAAGTAGAACTCTACCTTTATTATATTTTATAGAATTTAACTATATCTAATAATATCAAAAATTATTGTGCCCCTACACTAAAATATAT------------------------AAATTAAATTAAATTTATAATTCAATTTAATTCCCCCATTTTAA
TXSC20180713007__reversed_ ATTTTTTTGAATATTAATTCTAATAAAATATTTTTTTACTTCATTTTAATTTTTAGAACTTTAATCTCTATTTCTTCTAATTCTTGACTTGGATGTTGAATTGGACTTGAAATTAACTTACTTAGATTTATCCCCCTAATTTCTAATCATAAAAATCTTTTATCCTCTGAAGCAACATTAAAATACTTTTTAACACAAGCTATTGCTTCTATTAATTTTTTATTTTCTATTTTAATTAAAATAATTTTATTAAAAAATTTTGAAATTAACAATCTAATTTCAATTATAATTAATTCTTCTTTATTAATAAAAATAGGATCTGCCCCTTTTCATTTTTGATTTCCTAATATTATTGAAGGTTTATCTTGAATTAATTGTTTTATTTTAATAACTTGACAAAAGATTTCCCCCATAATTCTTCTTTCATATTACATAAATAATAATTTTTTAATAATAATTATAATTATTAATGTTATTATTGGAGTTTTAGGAGGTATTAATCAAACTTCCTTACGTAAATTAATGGCATTTTCTTCAATCAATAATTTAGGATGAATATTAATTTCTTTAATAATCAGAGAAAATTTATGATTATTTTACTTAATTATATATTCATTTTTAATTAGAATTTTATGTTTTACATTAAATTTATTAAATACTTATTTTATTAATCAATTATTTATTATTAATATAAATTCAATTATTAAAATTTCTTTATTTATTAATTTTATATCCTTAGGAGGACTCCCCCCATTCTTAGGATTTTTCCCTAAATGAATTACTATCAACTTCTTAATTATAAATAAATTTTATATTATTTCATTTATTTTTATTATAATAAGATTAATTATATTATTTTTTTATATTCGAATTATTTATTCTTCCATTATATTTAATTATTTAAAATTAAAATGATTTAAATTTTATTTAAAAAATAATTCAATATTATTCATTAATTTATTTAGAATAATTTCTTTACTGGGTATAATTTTTAGAACTTTTTTTTTTATGTAAGGTTTTAAGTTATAATAAACTAATAATCTTCAAAATTATAAAAAAAGAAATTCTTTAAGCCTTAGTAATTAATTTTTACTCCTTAAAATTTGCAATTTTATATCATTATTGAATATAAAGCT---TAATAAAAGAGATTTTTCTCATAAATAAATTTACAATTTATCGCTTATTATTCAGCCATTTTATTATTGCGAAAATGACTTTATTCAACAAATCATAAAGATATTGGAACATTATATTTTATTTTTGGAATTTGAGCAGGTATACTAGGAACTTCTTTAAGTTTATTAATTCGAACTGAATTAGGAACTCCAGGCTCATTAATTGGAGATGATCAAATTTATAATACTATTGTTACAGCTCATGCTTTTATTATAATTTTTTTTATAGTTATACCTATTATAATTGGAGGATTTGGAAATTGATTAATTCCTTTAATATTAGGAGCTCCTGATATAGCTTTCCCCCGAATAAATAATATAAGATTTTGATTATTACCCCCTTCTTTAACTCTTCTAATTTCTAGAATAATTGTAGAAAATGGGGCTGGAACTGGTTGAACTGTATATCCTCCTCTTTCTTCTAATATTGCTCACGGAAGAAGATCAGTAGATTTAGTTATTTTTTCCCTTCATTTAGCAGGTATTTCCTCAATTTTAGGAGCAATTAATTTTATTACAACAATTATTAATATACGTATTAATAACTTATCATTTGATCAAATACCTTTATTTGTTTGAGCTGTAGGAATTACTGCTTTATTATTACTTCTTTCTTTACCAGTTTTAGCAGGAGCCATTACTATATTATTAACAGATCGTAATTTAAATACATCCTTTTTTGATCCTGCAGGAGGAGGAGATCCTATTTTATATCAACATTTATTTTGATTTTTTGGTCACCCAGAAGTTTACATTTTAATTTTACCTGGATTTGGAATAATTTCTCACATTATTACCCAAGAAAGAGGAAAAAAAGAAACATTTGGATGCTTAGGTATAATTTATGCTATAATAGCAATTGGTCTTCTTGGATTTATTGTATGAGCCCATCATATATTTACAGTAGGAATAGATACAGATACTCGAGCTTATTTTACATCAGCAACAATAATTATTGCAGTTCCTACAGGAATTAAAATTTTTAGTTGATTAGCTACCTTTCATGGAACACAAATTAACTATAGACCATCTATATTATGAAGATTAGGATTTGTTTTTCTGTTCACAGTAGGAGGATTAACTGGAGTAATTTTAGCAAATTCATCTATTGATGTAACTTTACATGATACTTATTATGTAGTAGCTCATTTCCATTATGTTCTATCTATAGGAGCTGTATTTGCTATTGCTGGAAGATTTATTCATTGATATCCTTTATTTACAGGTCTTTCTTTAAATCCTTACTTCTTAAAAATTCAATTTTTTACAATATTTATTGGAGTAAATTTAACTTTTTTTCCTCAACATTTTTTAGGATTAGCTGGAATACCTCGTCGTTACTCAGATTATCCTGATAATTTTATATCTTGAAATATTGTATCTTCTTTTGGCTCATATATTTCTTTATTATCTTTATTAATAATAATAATAATTATTTGAGAATCATTTATTAATCAACGTATTATTTTATTTTCTCTTAATATACCTTCTTCTATTGAATGATTACAAAATTTACCTCCTGCTGAACATTCTTATAATGAACTTCCTATTTTAAGAAATTTCTAATATGGCAGATTATATGTAATGGATTTAAACCCCATTTATAAAGGATTTATCCTTTTTTTAGAAATGGCTACTTGATCTAATTTTAATTTACAAAATAGAGCTTCTCCTTTGATAGAACAAATTATTTTTTTCCATGATCATACATTAATTATTCTAATTATAATTACTATTTTAGTTGGTTATTTAATAATTAACTTATTTTTTAATAAATATATTAATCGCTTTTTATTAGATGGACAAATAATTGAATTAATTTGAACTATTATTCCTACAATTACCTTAATTTTTATTGCTTTACCTTCTTTACGATTACTTTACCTTTTAGATGAACTTAATAATCCTTTAATTACCTTAAAATCAATTGGTCATCAATGATATTGAAGTTATGAATATTCCGATTTCAACGATGTAAGATTTGACTCTTATATAATTAATTATAATAAATCTGATATTAATAATTTCCGTCTATTAGATGTAGATAATCGAATTATTTTACCTATAAATAATCAAATTCGAATTATAGTTACTGCTACAGATGTAATTCACTCATGAACTATTCCATCATTAGGGGTAAAAATTGATGCTAATCCTGGTCGTCTTAATCAAACTAATTTATTTATTAATCGACCTGGTATTTTTTTTGGTCAATGTTCAGAAATTTGTGGAGCTAATCATAGATTCATACCTATTATAATTGAAAGAATTTCAATTAAAAATTTTATTAATTGAATTAATAATTACTCTTCATTAGATGACTGAAAGCAAGTACTGGTCTCTTAAACCATTTTATAGTAAATTAGCATTTACTTCTAATGAAAGAATTAGTTAAATTTATAACATAAATATGTCAAATTTAAATTATTACTTTAGTAATATTCTTTTATTCCTCAAATAATACCTATTAATTGAATTTTTTCATTTATTTTATTCATTATAATTTTTATTATTTTTAATATCATAAATTATTATATTT---ATATAAATAATAATAATAATATTAT------TAATAATAAAATTAATAACAATAAAAACTTTAAGAATTTAAATTGAAAATGATAAATAATTTATTTTCTATTTTTGATCCCTCCACTAATATTTTTAATTTATCATTAAATTGATGTAGAACTTTTATTGGATTATTATTTATTCCTTATTCTTTTTGATTTATTCCTAATCGACATTTTATTTTTTGAAATTTTATTTTAAATAAACTTCATAATGAATTTAAAATTTTATTAAGAACTAATAAAATTAATAAAGGATCTACTTTTATTTTTATTTCCTTATTTTCTTTTGTCTTATTTAATAATTTTTTAGGATTATTTCCTTATATTTTTACTAGTACTAGTCATCTTACAATTTCTTTATCTATTTCTCTTTCTTTATGAATAAGATTTATATTATATGGTTGAATTAATAATTATCAACATATATTTATTCATATAATTCCTCAAGGTACACCTTCTATTTTAATACCTTTTATAGTATTAATTGAAACTATTAGAAATATTATTCGTCCAGGAACATTAGCTGTTCGATTAACAGCTAATATAATTGCCGGACATTTATTATTAACTTTATTGAGAAGAACTGGTAATAATATATCTTTTTATTTATTATTTATCTTAATTTTTATACAAATTTTATTATTAATTTTAGAATCAGCAGTTGCGGTTATTCAAGCTTATGTAATTTCTATTTTAACAACATTATATTCTAGAGAAGTTAATTAATATAATAAACTAATGTCAATAAATTATAATCATCCTTTTCACTTAGTAAATTATAGTCCATGACCACTAACTGGGGCAATTGGAATAATAACATTAGTTACAGGAATGGTAAAATGATTCCATGAATTTAATATAAATTTATTAATTTTAGGCTATATAATTGTTCTTTTAACAATGTATCAATGATGACGAGATATTTGTCGAGAAGGAACATACCAAGGCTATCATACAAATATAGTATCAAAAGGATTACGATGAGGAATAATTTTATTTATTATTTCAGAAGTATTTTTCTTTATTTCATTTTTTTGAGCTTTTTTCCATAGAAGACTATCACCCAATATTGATATTGGAGCTATATGACCCCCTATAAGAATTACCCCTTTTAATCCTTTTCAAATTCCTCTTTTAAATACTATCATTTTAATTACATCAGGAATTTCAGTAACTTGAGCTCATCATGCTATTATACAAAATAATTTCTCTCAAACTACTCAAGGTCTTTTTATTACAGTTATATTAGGAATTTATTTTACTATCCTTCAAGCTTATGAATATATTGAAGCACCATTTACTATTGCAGATTCAATTTATGGTTCAACTTTTTTTATAGCTACAGGTTTCCATGGATTACATGTAATTATTGGAACAATTTTCTTATTTATTTGTTTTTTACGTCATTTATCTGCCCACTTTTCTAATAATCATCATTTTGGATTTGAAGCAGCAGCTTGATATTGACATTTTGTTGATGTAGTTTGATTATTCCTTTATATCTCTATTTATTGATGAGGTAATTAATTTATTTATATAATATATTTAGTATATTTGATTTCCAATCAAAAAGTTTAAGCAAAATTAATATAAATAATCATCTTATTATTATCAATTTCAATTATAATTATTTTAATTTCAAATATTATAATATTCTTAACAATTATTTTATCAAAAAAATCATTTATAGATCGAGAAAAAAACTCACCTTTTGAATGCGGATTTGACCCTAAATCATCAGCTCGAATTCCTTTTTCCTTACATTTTTTCTTAATTACAGTAATTTTCCTAATTTTTGATGTAGAAATTGCCTTAATTTTCCCAATAATCTATTCATTTAATTTAGTTAATATTTTAACAATAATAAAAATTAGCTTTTTTTTTTTATTAATACTTTTAATTGGTCTTTACCACGAATGAAACCAAAATATATTAAATTGAACAAATTAGGATTATAGTTTATTTAAAACATTTGATTTGCATTCAAAAAATATTGAATTCAATTTATCTTAAATATGAAGCAATATTATGCATTTAATTTCGACTTAAAAGAAAGAGT-TATTACTCCATATTTTTAATTGAAACCAAATTAGAGGTATATCACTGTTAATGATATTAATGAATTATATATTCCAATTAAAGAAATATATAAAAATTAAGCTTCTAACTTAAATTATAGTAGACAATATCTATTAATATTTC-----TATTTATATAGTTTATTTAAAACATTACATTTTCATTGTAAAAATAAAAAAATTTTTTTTTATAAATATTTAAAGA-TTTATCAATCTCCTTAATATCTTCAATATTATGCTCTAATTA-TATAAGCTATTTAAATTTATATCAATAATATAAATAATAAATAAAAAATTAATATTCAAAAAAAAAATCTAAATAAATAAATTTTAAAATTATTAATTTGATAAAAATTATAAAAAACAGAATAATTTTTTAAAATACAAAATATACCTTGGCCTCTATTTAATTCTCTTCATCCTATATCAACATTTTTTAATAAATTTTGACCAATTTTTAAAAAATAAATATTTAACCCATAAGTAGAAAGTATAGGCATAAATCATATTAAACATAAAAAATTTCTTAAATTATATGTTATTAAAAATTTATTAATTGAATAAATTTTTATATTTCTAATTAAATAACCTATTAATAAACCAAATAATATTACATAAATAACTATTATTTTTAAACTTATAGGTAAATAAATCATATAAGGGTAACTAAAAATTATTCAACTTAATAATCTTCCTACTACTAATCTTATAAATAATAATATAAATATTCTTTTCACTATAATATAATCTTCATCATATAAATTATAAATAACTATTAAATTATAATCATTAATTATTAAATAAAATAATAAACGAATTGTATAAAATATAGTTAAACCTGTAGAAAAATAATATAAAAAAAAAATTATTAAATTTAAATTTCTTATTCTTACTATTTCTAAAATTAAATCCTTAGAATAAAATCCTGCTAAAAATGGAAGACCACATAAAGCCAAATTTGAAATATTCAAGCATAAACTAGTTAAAGGAATATAAAATCTAATACCTCCCATATAACGAATATCTTGAATATCATTTATTATATGAATTACTACTCCCGCACATATAAACAATAAAGCTTTAAATATAGCATGAGTTAGTAAATGAAAAAATGCTAAGTCTGGTATTCCCATTCTCAAAATTCTCATTATTAAACCTAATTGACTTAATGTTGATAAAGCAATAATTTTTTTTAAATCAAATTCATAATTAGCAGAAATACCTGCTATAAATATAGTTAAACCTGATAATAATAATAAAAACTTTAAAAAAAATATATCAATTAATATTAAATTAAAACGAATTAATAAATAAACTCCTGCAGTAACTAATGTCGAAGAATGAACTAAAGCTGATACAGGAGTAGGAGCTGCTATAGCAGCTGGTAATCAAGATCTAAAAGGAATTTGAGCTCTCTTAGTTATAGCTGCAATAATTAATAAAAATCCAATAATTTGTATTATATAATCATTATTTATAAAATTTAAAAAAAAAATATAATTTCATCTCCCGTAATTTATTATTCAAGCAATAACTATCAAAATTATTACATCACCAATACGATTTGATAAAGCAGTTAATATCCCCGCATTATAAGACTTAATATTTTGATAATAAATTACTAAACAATAAGAAACTAATCCTAATCCATCTCAACCTAAAAAAATTCTAATTATATTTGGTCTGATAATCAATAAAATTATTGAAAATACAAATAATAAAACTAAAATAATAAAACGATTTAAATTTAATTCTGAAGATATATAACTTTTTCTATAATAGATTACTGAAGATGAAATTATAGATACAAATATTATAAACAATAATGATATTCAATCTAATAAAATAGATATTACAATTCTCATAGAATTAAAAGAAATAACTTCTCACTCTAAAAAAAAAACTATATTTTCTATAATAAAATAAATTATAAAAAAAAAATTTATTA-TTCTAAAAAAAAATAAAAAAAAAAAACTAATAAAACAAATTGAAAA--TTTTTTTA-TGATTTAAAATGAAATTTC---ATATATTTGACTCCACAAATCAATATTTTA--TACTTAAATTATTTAAATTAAAATCAAATTATAAAAAAATCAATTTTTAAAATTAATAAATTTAATGGTAATCAATGTAATATTAATATTAAATATTCACGAGAAACACCTGTATAAAATCTATAAATTCTTATATTAAATTTTCCATGTTGAACATAAGAATATAGATATAATCTATATCCAGCTCTAAAAAATGAAATTATAATAAGAGTAATTATTGATAAATATGACCATCTAACAATTCTATTAATTAAACTAATTTCCCCTATTAAATTTATAGAAGGAGGAGCAGCTATATTTGAAGATATTAATAAAAATCATCACAATCTTAATGAAGGTATAAAATTTATTATTCCTTTATTTATATATAATCTTCGACTATGTAATCGTTCATAATTAATATTTACTAAACAAAATATACCTGAAGAACATAAACCATGTCCAATTATTATCACATATGAACCTAAATACCCTCAATAATTTATAGTTATAATCCCACAAATTACTAATCTTATATGAGCTACAGATGAATAAGCAATTAATGATTTTATATCAACTTGACAAAAACAATTTAATCTAATATATAAACCCCCTAATAAACTAATGATTACTCAAATTAACCTATATTTTATGTTAATTTTTTGAAAAATAATTAAAATTCGTAAAAGACCATACCCCCCTAATTTTAATATAATCCCAGCTAAAATTATAGATCCTGAAACTGGAGCCTCTACATGAGCTTTAGGTAATCATAAATGAACAAAATATATTGGTATTTTAACTAAAAAAGCTAAAATTATAGATAAATATAATAAAAAAAAATTTATATTAAAAAATTTAAAAAAATATATAATTATACAATTATAATTATTAAAAATAAAAAAAATTCCTATTAATATAGGTAAAGAAGCAAATAAAGTATAAAATAATAAATATATGCCCGCCTGAATTCGCTCAGGTTGATATCCCCAACCAATAATTAATATCAATGTAGGAATTAATCTTCCCTCAAAAAATAAATAAAATATAAATAAATTTATAACTCTAAAAGTTAAATATAATATAATTAATAAAATAATAATATTAAATAAAAAAAAATTAACATAAAAATTTAATTTTTTTAAATTTTCTCTTGCTATAACTATTAATAAACAAATTCAAATTCTTAATAAAATTAACCCATAAGAAATTATATCACATCCTATAATATATCTTAGGTTACAAAAATTTATAATATTTATATTTAAATTTATAAATAAAAATATTATAAATAATAAAATTATCTGAACCATTCAAAATATATTATTTAAAAAACATAAAGGAATTATAAAAATTATTATAAATAAAAATTTTATCATTTA-TTATAATATTCTAAATCTTTGAAAATAATCATTTCCATGAGTTCGAATTATAGAAACTAAAATAGCTAATCCTAAAGCTCCTTCACAAACTGAAAACAATAAAAAAATTATCAACATATATATATCATATTCAATATAACTTAAATATATAATTATTATAAAAAAAATCCTCAAAACAATAAATTCTAATCTTAATAAAACAATTAATAAATGTTTATGCTTAGAAATAAAAATTATATTACCAAATATAAATATCAATAAAATAAAAAATCATATATTTAATACTATCA----TTAGTTTTTATAGTTTAAAAAAAACATTGGTCTTGTAAATCAAAAATAAGTTTAATCTTTAAAAACTTCAAAGAAAAAGAATCTCTTTATCTATAATCTCCAAAATTATTATTTTATATAAACTATTCTTTGAAAATGTTAAAAATATTTTTTTCTTTATTAATTATTATATTTTCTTTTATAATATTATTTCTGAATCATCCCCTATCAATAGGATTAATAATTTTAATTCAAACTCTTATTATTTGTATTTTATCTGGTATATTAATTAACTCTTATTGATTTTCTTATATTTTATTTTTAGTATTTTTAGGAGGATTATTAGTCTTATTTATTTATGTATCAAGAGTAGCTTCTAATGAATTATTTAACATAAATTTTTTCTTAAAAAATATTATTTTATTCTCATTAATATTATCAATTTTTTTTAGTTTTAATTATATATATAATTTAAATTGATTAAATTTTTCATTTAATTACGAAATAAAAAATATAACAAATTTTTTTATTTTTTTTAATAATGAAAATAAAATTAATTTATCTAAATTATATAATAAACAAACTCATTTACTAATAATAATATTAATTATTTATCTTTTTATCACTTTAGTGGCTATTGTAAAAATTACAAATATCTTTTTTGGACCTATTCGATCTATTAATTATTAA-----T---ATACTAATGATAAATAAATTTTTACCTTTACGAAAAACACATCCTTTATTAAAAATTATTAATAATTCTTTAATTGATTTACCTTCACCTTCTAATATTTCAGTATGATGAAATTTTGGATCTCTTTTAGCATTATGCTTAATTATTCAAATTATTACAGGATTATTTTTAACTATATATTATACAGCAAACATTGAATTAGCTTTTTATAGAGTTAACTATATTTGTCGAAATGTTAATTATGGATGATTAATCCGAACTCTTCACGCTAATGGAGCTTCTTTTTTTTTTATTTGTATTTATTTACATATTGGACGAGGAATCTACTATGAATCCTTTAATTTAAAATATACATGAATAGTAGGAATTATTATTTTATTTATTTTAATGGCAACAGCTTTTATAGGATATGTTTTACCTTGAGGGCAAATATCTTTTTGAGGGGCAACAGTAATTACTAATTTACTTTCTGCCATCCCTTATTTAGGCTCTATATTAGTTAATTGAATTTGAGGAGGATTTGCAATTGATAATGCAACTTTAACACGATTTTATTCATTCCATTTTCTATTACCATTTATTATTTTAATATTAACTATAATTCATTTATTATTTTTACATCAAACAGGATCCAATAATCCTCTAGGAATTAATAGAAATATTGATAAAATTCCTTTCCATCCATTTTTTACTTATAAAGATTTAATTGGATTTATTTTATTATTATTAATATTAAGATTATTAACTTTAACTAATCCTTATTTATTAGGGGATCCTGACAATTTTATTCCAGCTAATCCTTTAGTAACACCAATTCATATTCAACCTGAATGATATTTTTTATTTGCTTATGCTATTCTTCGATCAATTCCTAATAAATTAGGAGGAGTTATTGCCTTAGTCTTATCTATTTTAATTTTAATTATTTTACCTTTAACTTTTAATAAAAAAATTCAAGGAATTCAATTCTACCCTTTAAATCAAATTTTATTTTGAATCATAGTAACTACAATTATTTTATTAACTTGAGCTGGGGCTCGACCTGTAGAAGAACCTTATATTTTTACTAGTCAACTATTAACTTTATTATATTTTTCATATTTTATTATTAATCCAATTATTAGAAAATATTGAGATAATCTAATTTTCAAATAATTATTAATTAATGAGCTTGT-TAAGCATTTGTTTTGAAAACTTAAGAAAGAATTTATTATTCTATTAATTTATACTAAAAATATTAACTAA---AAAAAAATTTTTAAACCTAAAAAAAATAATAAAAAATTTAATGAAATTGGAAGATAACTTTTTCAAGATAAATACATTAATTTATCATATCGATAACGAGGTAAAGTCCCCCGAACTCAAATAAATAAAAAAGAAATAAATGACAATTTTAAATAAAAAACCAATCTTAATCTATAACCACCCATATATAATAAAACAAATAATATACTTATAAAAAGAATTCTAGCATATTCTGATAAAAAAATTAATGTAAATCCTCCTCTTCTATATTCAACATTAAACCCAGATACTAATTCTCTTTCCCCTTCTGCAAAATCAAAGGGAGTTCGATTAGTTTCTGCTAATCTTGAAGATAATCAACACAACCTTAAAGGTATTATTAAAAAAAAAAATCAAATAATTTCTTGGTAAAAAAAAAAATTAAGTATATTAAAGTCCATAATTATAATAATTCTAGATAATATAATTAAAGCTAAACTAACTTCATATGAAATTGTTTGAGCAACAGCTCGTAAACCCCCTAATAAAGCATAATTAGAATTTGAAGACCATCCAGCAATTATCACTGTAAATACTCCAATTCTAGTACAACATAAAAAAAATAAAATTCCCAAATTAAATCTAATAAAATTAAAATAATAAGGAATTAATAATCAAGACATTAAAACAACAATAAATCTAACAACAGGAGAAAAATAATATACTATATAATTTGAATTAATAGGAAAAGTTTGTTCCTTAGTAAATAATTTTACTACATCAGCAAAAGGTTGTAAAATTCCCATAAATCCAACTTTATTAGGACCTTTTCGAATTTGGATATAACCTAAAGCTTGACGTTCTAATAAAGTTAAAAAAGCAACTCCTACTATTACTCCAATAATTAAAATTAAACTACCAATAATAAATATATAAATATCATTAACTATCATCTACTATATATATAAATAATTATATATTTATGACTTCTAAAATCATTACATTTTTTCTGCCAAAATAGCTAAAATTAACTATTTATTAATATTC--ATTTTATTAAAATTATTTTTGATATCTGATCCTTTCGTACTAAAATATC-ATTATTATTTAAAGATAGAAACCAACCTGGCTCACACCGGTTTGAACTCAGATCATGTAAGATTTTAATGATCGAACAGATCAAAATTTTAAACTTTTGCATTTAATTTTTATCTTAATCCAACATCGAGGTCGCAAACTTTTTTTCCTATTTGAACTAAAAAAAAAAATTACGCTGTTATCCCTAAGGTAATTTTTTCTTTTAATCATTATTAATGGATCATTTATTCATAAATTAATGTATAAAATAAAAAAAAGTTAATTTAATTTTTCTATCACCCCAACAAAATAATTTATTCAATTTTAATTTTAA-AATTTATACATTAATAATAATTAAATAAATTATTAAACTCTATAGGGTCTTCTCGTCTTTTAAATTCATTTTAGCTTTTTTACTAAAAAATTAAATTTTATAAATTAAATAGAGACAGTATATATTTCATCCAATCTTTCATACAAGTCACCAATTAAGAGACTAATGATTATGCTACCTTTGTACAGTCAAAATACTGCAGCCCTTTAATAATTTATCAGTGGGCAGATTAGACTTTAAATTATTTTCAAAAAGACATGTTTTTGATAAACAAGTGAATATA---A-AATTTGCCGAATTCCTTTAATTAACTTCAATTAAATTTATTTATTTATTTAA-ATTTATATACTAATTTTATCATTATATTTAATTCTATTTTATTAAAATATATTTTTTTATAAAAATTTAAA--TTTTTTTATTAAATTTTAATTATAATTAAATTATTTATAAAAAATTATAATTTATTAAACAATTTAAATTTTAAAATTTTAA--TTAATTTTAAAATTAATTATAAAAATTTATTTTAAAGCTTATCCCTTAAAATATTTAATATTAACACTATTAAAATTTTATTAAATAAAAATTTTAAATTATAATATTTAAAATTAAATTTTTTTCTAAAAAAACTAGATATTTTTAAAAACGATTAACATTTCATTTCCAATTAATTATTAAAAATAATTATACTACATTAACTTTTATAATTAATTAACTCTTTTAAATTCGAGAAATTTCTACTTAAAAAATATTATTAATAAACTCTGATACACAAGATACAATAAATTAAACTTACTTTTTATTAAATTAATTT-CCCCTATTTCAAAATTCTTTTACAATACTATTTTACTATAAATTTAAAAATTTTTTCTATATATATACTTTAACCCCCATTAAA-ATATATTTTAAAAATTTTTTTATTAATATAATTAATTATTAATTTTTCCCCCTCAAATTAATTAAATTTAATATCTTTTCAATGTAAATGAAATACTTATTCAAGCTCTAATTTGATCTTTCTAGAAACACTTTCCAGTACTTCTACTATGTTACGACTTATTCCAACTTATTAATGAAAGCGACGGGCAATATGTACATATTTCAATTTTTAATCATTTTAATAAACTAAATAAAATTACATTTAAATCCACTTTCAAATAAATATTAAAAAATATTATCTATATAATCATTTCTTATTGTAACCCATTATATTCTTAATTATAATCTGCATCTTGATCTGAATTAATTTATTTTAAAAATTTTAAAATATTATTTTTATTAAAAAATATTTTTTTAACAACGATATACAAAATATATTAATTAAGTAAATTTATTCGTGGACTATCAATTATTAAACAGATTCCTCTAAATGAACTAAAATACCGCCAAATTATTTAAGTTTCAATAAATAATTATATACTATTTTAGTATTTTTTATTTAAATTTTAATAATAGAGTATCTAATTCTAGTTTTTAATAAAATTTTATAAATCATAATTATTAATTAAAATTTTAATCAAATTAAAATTTCACCTAATAATTTAATATTTAATTTTA-AAATATTAATATTTATTATTTACTAATAAAATTTAAATTATTTTTTGTTTAACCGCAACTGCTGGCACAAAATTTGTTAATAACTATTAAATATTACTAAATCTTAATTTCTTAAATTTTTAATATTAATTACTATTAAATT-AATTTTTAAAAATTTTTAAAATAAATTAAAAATATATACTAAAATTTATATGTAAAATAGACTTAAATTAAACTTTATAAATCATAAAAAATTTATTTATATATAAAAATTTTTCATATAGA---TTTTTTTTTTTAAAATTAATTTTTTATATTTTTATTAAAAAT-----------TACAAAATAATACT-GTAAATATATTTATATATTAATAATTTAATAAATTATTAATATATTCTTTTTTATTTACGAATGTATATATAAATATTTAATAT-------ATAAAAAAA----TACATATAATAAAATATTTAATAGACATTAATAAACATTGAATAATT-TCTTTTTTTTTTCCTTCATAATAATTATTAAATACCTAAATTGCTATATAAAATTTTATAAATTAATAAATTATATTATATTATTAATTATATTAATAAATTAAATAT-TTTTATTATATTATTATAATTAATAATATATTAAAAATTTAATATATTTATTATTATATTACTAAAAAAAATTCCTTAATTAAAAA-------------------------------------------------------------------------------------------------------------------------------------------------------------------------------------------------------------------------------------------------------------------------------------------------------------------------------------------------------------------------------------------AAATTTCCTTTTATAAAAAAAAG-TTAACTATTATTTAAATCAATTCCTAAACCATTCTTAATCTTTTTTTAATATA-AAATAAAAATAAAAAAATTAAAAATAAGCTAAAA-TAAGCTTTTGGGCTCATACCTCAAATATAAAGGAAATCCCTTTTTTTT---AAAAATAAAGTGCCTGATT-AAAGGATTATTCTGATAGGATAAATTAAGTAGAACTCTACCTTTATTATATTTTATAGAATTTAACTATATCTAATAATATCAAAAATTATTGTGCCCCTACACTAAAATATAT------------------------AAATTAAATTAAATTTATAATTCAATTTAATTCCCCCATTTTAA
TXSC20180714008__reversed_ ATTTTTTTGAATATTAACTCTAATAAAATATTTTTTTACTTCATTTTAATTTTTAGAACTTTAATCTCTATTTCTTCTAATTCTTGACTTGGATGTTGAATTGGACTTGAAATTAACTTACTTAGATTTATCCCCCTAATTTCTAATCATAAAAATCTTTTATCCTCTGAAGCAACATTAAAATACTTTTTAACACAAGCTATTGCTTCTATTAATTTTTTATTTTCTATTTTAATTAAAATAATTTTATTAAAAAATTTTGAAATTAACAATCTAATTTCAATTATAATTAATTCTTCTTTATTAATAAAAATAGGATCTGCCCCTTTTCATTTTTGATTTCCTAATATTATTGAAGGTTTATCTTGAATTAATTGTTTTATTTTAATAACTTGACAAAAGATTTCCCCCATAATTCTTCTTTCATATTACATAAATAATAATTTTTTAATAATAATTATAATTATTAATGTTATTATTGGAGTTTTAGGAGGTATTAATCAAACTTCCTTACGTAAATTAATGGCATTTTCTTCAATCAATAATTTAGGATGAATATTAATTTCTTTAATAATCAGAGAAAATTTATGATTATTTTACTTAATTATATATTCATTTTTAATTAGAATTTTATGTTTTACATTAAATTTATTAAATACTTATTTTATTAATCAATTATTTATTATTAATATAAATTCAATTATTAAAATTTCTTTATTTATTAATTTTATATCCTTAGGAGGACTCCCCCCATTCTTAGGATTTTTCCCTAAATGAATTACTATCAACTTCTTAATTATAAATAAATTTTATATTATTTCATTTATTTTTATTATAATAAGATTAATTATATTATTTTTTTATATTCGAATTATTTATTCTTCCATTATATTTAATTATTTAAAATTAAAATGATTTAAATTTTATTTAAAAAATAATTCAATATTATTCATTAATTTATTTAGAATAATTTCTTTACTGGGTATAATTTTTAGAACTTTTTTTTTTATGTAAGGTTTTAAGTTATAATAAACTAATAATCTTCAAAATTATAAAAAAAGAAATTCTTTAAGCCTTAGTAATTAATTTTTACTCCTTAAAATTTGCAATTTTATATCATTATTGAATATAAAGCT---TAATAAAAGAGATTTTTCTCATAAATAAATTTACAATTTATCGCTTATTATTCAGCCATTTTATTATTGCGAAAATGACTTTATTCAACAAATCATAAAGATATTGGAACATTATATTTTATTTTTGGAATTTGAGCAGGTATACTAGGAACTTCTTTAAGTTTATTAATTCGAACTGAATTAGGAACTCCAGGCTCATTAATTGGAGATGATCAAATTTATAATACTATTGTTACAGCTCATGCTTTTATTATAATTTTTTTTATAGTTATACCTATTATAATTGGAGGATTTGGAAATTGATTAATTCCTTTAATATTAGGAGCTCCTGATATAGCTTTCCCCCGAATAAATAATATAAGATTTTGATTATTACCCCCTTCTTTAACTCTTCTAATTTCTAGAATAATTGTAGAAAATGGGGCTGGAACTGGTTGAACTGTATATCCTCCTCTTTCTTCTAATATTGCTCACGGAAGAAGATCAGTAGATTTAGTTATTTTTTCCCTTCATTTAGCAGGTATTTCCTCAATTTTAGGAGCAATTAATTTTATTACAACAATTATTAATATACGTATTAATAACTTATCATTTGATCAAATACCTTTATTTGTTTGAGCTGTAGGAATTACTGCTTTATTATTACTTCTTTCTTTACCAGTTTTAGCAGGAGCCATTACTATATTATTAACAGATCGTAATTTAAATACATCCTTTTTTGATCCTGCAGGAGGAGGAGATCCTATTTTATATCAACATTTATTTTGATTTTTTGGTCACCCAGAAGTTTACATTTTAATTTTACCTGGATTTGGAATAATTTCTCACATTATTACCCAAGAAAGAGGAAAAAAAGAAACATTTGGATGCTTAGGTATAATTTATGCTATAATAGCAATTGGTCTTCTTGGATTTATTGTATGAGCCCATCATATATTTACAGTAGGAATAGATACAGATACTCGAGCTTATTTTACATCAGCAACAATAATTATTGCAGTTCCTACAGGAATTAAAATTTTTAGTTGATTAGCTACCTTTCATGGAACACAAATTAACTATAGACCATCTATATTATGAAGATTAGGATTTGTTTTTCTGTTCACAGTAGGAGGATTAACTGGAGTAATTTTAGCAAATTCATCTATTGATGTAACTTTACATGATACTTATTATGTAGTAGCTCATTTCCATTATGTTCTATCTATAGGAGCTGTATTTGCTATTGCTGGAAGATTTATTCATTGATATCCTTTATTTACAGGTCTTTCTTTAAATCCTTACTTCTTAAAAATTCAATTTTTTACAATATTTATTGGAGTAAATTTAACTTTTTTTCCTCAACATTTTTTAGGATTAGCTGGAATACCTCGTCGTTACTCAGATTATCCTGATAATTTTATATCTTGAAATATTGTATCTTCTTTTGGCTCATATATTTCTTTATTATCTTTAATAATAATAATAATAATTATTTGAGAATCATTTATTAATCAACGTATTATTTTATTTTCTCTTAATATACCTTCTTCTATTGAATGATTACAAAATTTACCTCCTGCTGAACATTCTTATAATGAACTTCCTATTTTAAGAAATTTCTAATATGGCAGATTATATGTAATGGATTTAAACCCCATTTATAAAGGATTTATCCTTTTTTTAGAAATGGCTACTTGATCTAATTTTAATTTACAAAATAGAGCTTCTCCTTTGATAGAACAAATTATTTTTTTCCATGATCATACATTAATTATTCTAATTATAATTACTATTTTAGTTGGTTATTTAATAATTAACTTATTTTTTAATAAATATATTAATCGCTTTTTATTAGATGGACAAATAATTGAATTAATTTGAACTATTATTCCTACAATTACCTTAATTTTTATTGCTTTACCTTCTTTACGATTACTTTACCTTTTAGATGAACTTAATAATCCTTTAATTACCTTAAAATCAATTGGTCATCAATGATATTGAAGTTATGAATATTCCGATTTCAACGATGTAAGATTTGACTCTTATATAATTAATTATAATAAATCTGATATTAATAATTTCCGTCTATTAGATGTAGATAATCGAATTATTTTACCTATAAATAATCAAATTCGAATTATAGTTACTGCTACAGATGTAATTCACTCATGAACTATTCCATCATTAGGGGTAAAAATTGATGCTAATCCTGGTCGTCTTAATCAAACTAATTTATTTATTAATCGACCTGGTATTTTTTTTGGTCAATGTTCAGAAATTTGTGGAGCTAATCATAGATTCATACCTATTATAATTGAAAGAATTTCAATTAAAAATTTTATTAATTGAATTAATAATTACTCTTCATTAGATGACTGAAAGCAAGTACTGGTCTCTTAAACCATTTTATAGTAAATTAGCATTTACTTCTAATGAAAGAATTAGTTAAATTTATAACATAAATATGTCAAATTTAAATTATTACTTTAGTAATATTCTTTTATTCCTCAAATAATACCTATTAATTGAATTTTTTCATTTATTTTATTCATTATAATTTTTATTATTTTTAATATCATAAATTATTATATTT---ATATAAATAATAATAATATTATTAA---------TAATAAAATTAATAACAATAAAAACTTTAAGAATTTAAATTGAAAATGATAAATAATTTATTTTCTATTTTTGATCCCTCCACTAATATTTTTAATTTATCATTAAATTGATGTAGAACTTTTATTGGATTATTATTTATTCCTTATTCTTTTTGATTTATTCCTAATCGACATTTTATTTTTTGAAATTTTATTTTTAATAAACTTCATAATGAATTTAAAATTTTATTAAGAACTAATAAAATTAATAAAGGATCTACTTTTATTTTTATTTCCTTATTTTCTTTTGTCTTATTTAATAATTTTTTAGGATTATTTCCTTATATTTTTACTAGTACTAGTCATCTTACAATTTCTTTATCTATTTCTCTTTCTTTATGAATAAGATTTATATTATATGGTTGAATTAATAATTATCAACATATATTTATTCATATAATTCCTCAAGGTACACCTTCTATTTTAATACCTTTTATAGTATTAATTGAAACTATTAGAAATATTATTCGTCCAGGAACATTAGCTGTTCGATTAACAGCTAATATAATTGCCGGACATTTATTATTAACTTTATTGAGAAGAACTGGTAATAATATATCTTTTTATTTATTATTTATCTTAATTTTTATACAAATTTTATTATTAATTTTAGAATCAGCAGTTGCGGTTATTCAAGCTTATGTAATTTCTATTTTAACAACATTATATTCTAGAGAAGTTAATTAATATAATAAACTAATGTCAATAAATTATAATCATCCTTTTCACTTAGTAAATTATAGTCCATGACCACTAACTGGGGCAATTGGAATAATAACATTAGTTACAGGAATGGTAAAATGATTCCATGAATTTAATATAAATTTATTAATTTTAGGCTATATAATTGTTCTTTTAACAATGTATCAATGATGACGAGATATTTGTCGAGAAGGAACATACCAAGGCTATCATACAAATATAGTATCAAAAGGATTACGATGAGGAATAATTTTATTTATTATTTCAGAAGTATTTTTCTTTATTTCATTTTTTTGAGCTTTTTTCCATAGAAGACTATCACCCAATATTGATATTGGAGCTATATGACCCCCTATAAGAATTACCCCTTTTAATCCTTTTCAAATTCCTCTTTTAAATACTATCATTTTAATTACATCAGGAATTTCAGTAACTTGAGCTCATCATGCTATTATACAAAATAATTTCTCTCAAACTACTCAAGGTCTTTTTATTACAGTTATATTAGGAATTTATTTTACTATCCTTCAAGCTTATGAATATATTGAAGCACCATTTACTATTGCAGATTCAATTTATGGTTCAACTTTTTTTATAGCTACAGGTTTCCATGGATTACATGTAATTATTGGAACAATTTTCTTATTTATTTGTTTTTTACGTCATTTATCTGCCCACTTTTCTAATAATCATCATTTTGGATTTGAAGCAGCAGCTTGATATTGACATTTTGTTGATGTAGTTTGATTATTCCTTTATATCTCTATTTATTGATGAGGTAATTAATTTATTTATATAATATATTTAGTATATTTGATTTCCAATCAAAAAGTTTAAGCAAAATTAATATAAATAATCATCTTATTATTATCAATTTCAATTATAATTATTTTAATTTCAAATATTATAATATTCTTAACAATTATTTTATCAAAAAAATCATTTATAGATCGAGAAAAAAACTCACCTTTTGAATGCGGATTTGACCCTAAATCATCAGCTCGAATTCCTTTTTCCTTACATTTTTTCTTAATTACAGTAATTTTCCTAATTTTTGATGTAGAAATTGCCTTAATTTTCCCAATAATCTATTCATTTAATTTAGTTAATATTTTAACAATAATAAAAATTAGCTTTTTTTTTTTATTAATACTTTTAATTGGTCTTTACCACGAATGAAACCAAAATATATTAAATTGAACAAATTAGGATTATAGTTTATTTAAAACATTTGATTTGCATTCAAAAAATATTGAATTCAATTTATCTTAAATATGAAGCAATATTATGCATTTAATTTCGACTTAAAAGAAAGAGT-TATTACTCCATATTTTTAATTGAAACCAAATTAGAGGTATATCACTGTTAATGATATTAATGAATTATATATTCCAATTAAAGAAATATATAAAAATTAAGCTTCTAACTTAAATTATAGTAGACAATATCTATTAATATTTC-----TATTTATATAGTTTATTTAAAACATTACATTTTCATTGTAAAAATAAAAAAA-TTTTTTTTATAAATATTTAAAGA-TTTATCAATCTCCTTAATATCTTCAATATTATGCTCTAATTA-TATAAGCTATTTAAATTTATATCAATAATATAAATAATAAATAAAAAATTAATATTCAAAAAAAAAATCTAAATAAATAAATTTTAAAATTATTAATTTGATAAAAATTATAAAAAACAGAATAATTTTTTAAAATACAAAATATACCTTGGCCTCTATTTAATTCTCTTCATCCTATATCAACATTTTTTAATAAATTTTGACCAATTTTTAAAAAATAAATATTTAACCCATAAGTAGAAAGTATAGGCATAAATCATATTAAACATAAAAAATTTCTTAAATTATATGTTATTAAAAATTTATTAATTGAATAAATTTTTATATTTCTAATTAAATAACCTATTAATAAACCAAATAATATTACATAAATAACTATTATTTTTAAACTTATAGGTAAATAAATCATATAAGGGTAACTAAAAATTATTCAACTTAATAATCTTCCTACTACTAATCTTATAAATAATAATATAAATATTCTTTTCACTATAATATAATCTTCATCATATAAATTATAAATAACTATTAAATTATAATCATTAATTATTAAATAAAATAATAAACGAATTGTATAAAATATAGTTAAACCTGTAGAAAAATAATATAAAAAAAAAATTATTAAATTTAAATTTCTTATTCTTACTATTTCTAAAATTAAATCCTTAGAATAAAATCCTGCTAAAAATGGAAGACCACATAAAGCCAAATTTGAAATATTCAAGCATAAACTAGTTAAAGGAATATAAAATCTAATACCTCCCATATAACGAATATCTTGAATATCATTTATTATATGAATTACTACTCCCGCACATATAAACAATAAAGCTTTAAATATAGCATGAGTTAGTAAATGAAAAAATGCTAAGTCTGGTATTCCCATTCTCAAAATTCTCATTATTAAACCTAATTGACTTAATGTTGATAAAGCAATAATTTTTTTTAAATCAAATTCATAATTAGCAGAAATACCTGCTATAAATATAGTTAAACCTGATAATAATAATAAAAACTTTAAAAAAAATATATCAATTAATATTAAATTAAAACGAATTAATAAATAAACTCCTGCAGTAACTAATGTCGAAGAATGAACTAAAGCTGATACAGGAGTAGGAGCTGCTATAGCAGCTGGTAATCAAGATCTAAAAGGAATTTGAGCTCTCTTAGTTATAGCTGCAATAATTAATAAAAATCCAATAATTTGTATTATATAATCATTATTTATAAAATTTAAAAAAAAAATATAATTTCATCTCCCGTAATTTATTATTCAAGCAATAACTATCAAAATTATTACATCACCAATACGATTTGATAAAGCAGTTAATATCCCCGCATTATAAGACTTAATATTTTGATAATAAATTACTAAACAATAAGAAACTAATCCTAATCCATCTCAACCTAAAAAAATTCTAATTATATTTGGTCTGATAATCAATAAAATTATTGAAAATACAAATAATAAAACTAAAATAATAAAACGATTTAAATTTAATTCTGAAGATATATAACTTTTTCTATAATAGATTACTGAAGATGAAATTATAGATACAAATATTATAAACAATAATGATATTCAATCTAATAAAATAGATATTACAATTCTCATAGAATTAAAAGAAATAACTTCTCACTCTAAAAAAAAAACTATATTTTCTATAATAAAATAAATTATAAAAAAAAAATTTATTA-TTCTAAAAAAAAATAAAAAAAAAAAACTAATAAAACAAATTGAAAA--TTTTTTTA-TGATTTAAAATGAAATTTC---ATATATTTGACTCCACAAATCAATATTTTA--TACTTAAATTATTTAAATTAAAATCAAATTATAAAAAAATCAATTTTTAAAATTAATAAATTTAATGGTAATCAATGTAATATTAATATTAAATATTCACGAGAAACACCTGTATAAAATCTATAAATTCTTATATTAAATTTTCCATGTTGAACATAAGAATATAGATATAATCTATATCCAGCTCTAAAAAATGAAATTATAATAAGAGTAATTATTGATAAATATGACCATCTAACAATTCTATTAATTAAACTAATTTCCCCTATTAAATTTATAGAAGGAGGAGCAGCTATATTTGAAGATATTAATAAAAATCATCACAATCTTAATGAAGGTATAAAATTTATTATTCCTTTATTTATATATAATCTTCGACTATGTAATCGTTCATAATTAATATTTACTAAACAAAATATACCTGAAGAACATAAACCATGTCCAATTATTATCACATATGAACCTAAATACCCTCAATAATTTATAGTTATAATCCCACAAATTACTAATCTTATATGAGCTACAGATGAATAAGCAATTAATGATTTTATATCAACTTGACAAAAACAATTTAATCTAATATATAAACCCCCTAATAAACTAATGATTACTCAAATTAACCTATATTTTATGTTAATTTTTTGAAAAATAATTAAAATTCGTAAAAGACCATACCCCCCTAATTTTAATATAATCCCAGCTAAAATTATAGATCCTGAAACTGGAGCCTCTACATGAGCTTTAGGTAATCATAAATGAACAAAATATATTGGTATTTTAACTAAAAAAGCTAAAATTATAGATAAATATAATAAAAAAAAATTTATATTAAAAAATTTAAAAAAATATATAATTATACAATTATAATTATTAAAAATAAAAAAAATTCCTATTAATATAGGTAAAGAAGCAAATAAAGTATAAAATAATAAATATATGCCCGCCTGAATTCGCTCAGGTTGATATCCCCAACCAATAATTAATATCAATGTAGGAATTAATCTTCCCTCAAAAAATAAATAAAATATAAATAAATTTATAACTCTAAAAGTTAAATATAATATAATTAATAAAATAATAATATTAAATAAAAAAAAATTAACATAAAAATTTAATTTTTTTAAATTTTCTCTTGCTATAACTATTAATAAACAAATTCAAATTCTTAATAAAATTAACCCATAAGAAATTATATCACATCCTATAATATATCTTAGGTTACAAAAATTTATAATATTTATATTTAAATTTATAAATAAAAATATTATAAATAATAAAATTATCTGAACCATTCAAAATATATTATTTAAAAAACATAAAGGAATTATAAAAATTATTATAAATAAAAATTTTATCATTTA-TTATAATATTCTAAATCTTTGAAAATAATCATTTCCATGAGTTCGAATTATAGAAACTAAAATAGCTAATCCTAAAGCTCCTTCACAAACTGAAAACAATAAAAAAATTATCAACATATATATATCATATTCAATATAACTTAAATATATAATTATTATAAAAAAAATCCTCAAAACAATAAATTCTAATCTTAATAAAACAATTAATAAATGTTTATGCTTAGAAATAAAAATTATATTACCAAATATAAATATCAATAAAATAAAAAATCATATATTTAATACTATCA----TTAGTTTTTATAGTTTAAAAAAAACATTGGTCTTGTAAATCAAAAATAAGTTTAATCTTTAAAAACTTCAAAGAAAAAGAATCTCTTTATCTATAATCTCCAAAATTATTATTTTATATAAACTATTCTTTGAAAATGTTAAAAATATTTTTTTCTTTATTAATTATTATATTTTCTTTTATAATATTATTTCTGAATCATCCCCTATCAATAGGATTAATAATTTTAATTCAAACTCTTATTATTTGTATTTTATCTGGTATATTAATTAACTCTTATTGATTTTCTTATATTTTATTTTTAGTATTTTTAGGAGGATTATTAGTCTTATTTATTTATGTATCAAGAGTAGCTTCTAATGAATTATTTAACATAAATTTTTTCTTAAAAAATATTATTTTATTCTCATTAATATTATCAATTTTTTTTAGTTTTAATTATATATATAATTTAAATTGATTAAATTTTTCATTTAATTACGAAATAAAAAATATAACAAATTTTTTTATTTTTTTTAATAATGAAAATAAAATTAATTTATCTAAATTATATAATAAACAAACTCATTTACTAATAATAATATTAATTATTTATCTTTTTATCACTTTAGTGGCTATTGTAAAAATTACAAATATCTTTTTTGGACCTATTCGATCTATTAATTATTAA-----T---ATACTAATGATAAATAAATTTTTACCTTTACGAAAAACACATCCTTTATTAAAAATTATTAATAATTCTTTAATTGATTTACCTTCACCTTCTAATATTTCAGTATGATGAAATTTTGGATCTCTTTTAGCATTATGCTTAATTATTCAAATTATTACAGGATTATTTTTAACTATATATTATACAGCAAACATTGAATTAGCTTTTTATAGAGTTAACTATATTTGTCGAAATGTTAATTATGGATGATTAATCCGAACTCTTCACGCTAATGGAGCTTCTTTTTTTTTTATTTGTATTTATTTACATATTGGACGAGGAATCTACTATGAATCCTTTAATTTAAAATATACATGAATAGTAGGAATTATTATTTTATTTATTTTAATGGCAACAGCTTTTATAGGATATGTTTTACCTTGAGGGCAAATATCTTTTTGAGGGGCAACAGTAATTACTAATTTACTTTCTGCCATCCCTTATTTAGGCTCTATATTAGTTAATTGAATTTGAGGAGGATTTGCAATTGATAATGCAACTTTAACACGATTTTATTCATTCCATTTTCTATTACCATTTATTATTTTAATATTAACTATAATTCATTTATTATTTTTACATCAAACAGGATCCAATAATCCTCTAGGAATTAATAGAAATATTGATAAAATTCCTTTCCATCCATTTTTTACTTATAAAGATTTAATTGGATTTATTTTATTATTATTAATATTAAGATTATTAACTTTAACTAATCCTTATTTATTAGGGGATCCTGACAATTTTATTCCAGCTAATCCTTTAGTAACACCAATTCATATTCAACCTGAATGATATTTTTTATTTGCTTATGCTATTCTTCGATCAATTCCTAATAAATTAGGAGGAGTTATTGCCTTAGTCTTATCTATTTTAATTTTAATTATTTTACCTTTAACTTTTAATAAAAAAATTCAAGGAATTCAATTCTACCCTTTAAATCAAATTTTATTTTGAATCATAGTAACTACAATTATTTTATTAACTTGAGCTGGGGCTCGACCTGTAGAAGAACCTTATATTTTTACTAGTCAACTATTAACTTTATTATATTTTTCATATTTTATTATTAATCCAATTATTAGAAAATATTGAGATAATCTAATTTTCAAATAATTATTAATTAATGAGCTTGT-TAAGCATTTGTTTTGAAAACTTAAGAAAGAATTTATTATTCTATTAATTTATACTAAAAATATTAACTAA---AAAAAAATTTTTAAACCTAAAAAAAATAATAAAAAATTTAATGAAATTGGAAGATAACTTTTTCAAGATAAATACATTAATTTATCATATCGATAACGAGGTAAAGTCCCCCGAACTCAAATAAATAAAAAAGAAATAAATGACAATTTTAAATAAAAAACCAATCTTAATCTATAACCACCCATATATAATAAAACAAATAATATACTTATAAAAAGAATTCTAGCATATTCTGATAAAAAAATTAATGTAAATCCTCCTCTTCTATATTCAACATTAAACCCAGATACTAATTCTCTTTCCCCTTCTGCAAAATCAAAGGGAGTTCGATTAGTTTCTGCTAATCTTGAAGATAATCAACACAACCTTAAAGGTATTATTAAAAAAAAAAATCAAATAATTTCTTGGTAAAAAAAAAAATTAAGTATATTAAAGTCCATAATTATAATAATTCTAGATAATATAATTAAAGCTAAACTAACTTCATATGAAATTGTTTGAGCAACAGCTCGTAAACCCCCTAATAAAGCATAATTAGAATTTGAAGACCATCCAGCAATTATCACTGTAAATACTCCAATTCTAGTACAACATAAAAAAAATAAAATTCCCAAATTAAATCTAATAAAATTAAAATAATAAGGAATTAATAATCAAGACATTAAAACAACAATAAATCTAACAACAGGAGAAAAATAATATACTATATAATTTGAATTAATAGGAAAAGTTTGTTCCTTAGTAAATAATTTTACTACATCAGCAAAAGGTTGTAAAATTCCCATAAATCCAACTTTATTAGGACCTTTTCGAATTTGGATATAACCTAAAGCTTGACGTTCTAATAAAGTTAAAAAAGCAACTCCTACTATTACTCCAATAATTAAAATTAAACTACCAATAATAAATATATAAATATCATTAACTATCATCTACTATATATATAAATAATTATATATTTATGACTTCTAAAATCATTACATTTTTTCTGCCAAAATAGCTAAAATTAACTATTTATTAATATTC--ATTTTATTAAAATTATTTTTGATATCTGATCCTTTCGTACTAAAATATC-ATTATTATTTAAAGATAGAAACCAACCTGGCTCACACCGGTTTGAACTCAGATCATGTAAGATTTTAATGATCGAACAGATCAAAATTTTAAACTTTTGCATTTAATTTTTATCTTAATCCAACATCGAGGTCGCAAACTTTTTTTCCTATTTGAACTAAAAAAAAAAATTACGCTGTTATCCCTAAGGTAATTTTTTCTTTTAATCATTATTAATGGATCATTTATTCATAAATTAATGTATAAAATAAAAAAAAGTTAATTTAATTTTTCTATCACCCCAACAAAATAATTTATTCAATTTTAATTTTAA-AATTTATACATTAATAATAATTAAATAAATTATTAAACTCTATAGGGTCTTCTCGTCTTTTAAATTCATTTTAGCTTTTTTACTAAAAAATTAAATTTTATAAATTAAATAGAGACAGTATATATTTCATCCAATCTTTCATACAAGTCACCAATTAAGAGACTAATGATTATGCTACCTTTGTACAGTCAAAATACTGCAGCCCTTTAATAATTTATCAGTGGGCAGATTAGACTTTAAATTATTTTCAAAAAGACATGTTTTTGATAAACAAGTGAATATA---A-AATTTGCCGAATTCCTTTAATTAACTTCAATTAAATTTATTTATTTATTTAA-ATTTATATACTAATTTTATCATTATATTTAATTCTATTTTATTAAAATATATTTTTTTATAAAAATTTAAA--TTTTTTTATTAAATTTTAATTATAATTAAATTATTTATAAAAAATTATAATTTATTAAACAATTTAAATTTTAAAATTTTAA--TTAATTTTAAAATTAATTATAAAAATTTATTTTAAAGCTTATCCCTTAAAATATTTAATATTAACACTATTAAAATTTTATTAAATAAAAATTTTAAATTATAATATTTAAAATTAAATTTTTTTCTAAAAAAACTAGATATTTTTAAAAACGATTAACATTTCATTTCCAATTAATTATTAAAAATAATTATACTACATTAACTTTTATAATTAATTAACTCTTTTAAATTCGAGAAATTTCTACTTAAAAAATATTATTAATAAACTCTGATACACAAGATACAATAAATTAAACTTACTTTTTATTAAATTAATTT-CCCCTATTTCAAAATTCTTTTACAATACTATTTTACTATAAATTTAAAAATTTTTTCTATATATATACTTTAACCCCCATTAAA-ATATATTTTAAAAATTTTTTTATTAATATAATTAATTATTAATTTTTCCCCCTCAAATTAATTAAATTTAATATCTTTTCAATGTAAATGAAATACTTATTCAAGCTCTAATTTGATCTTTCTAGAAACACTTTCCAGTACTTCTACTATGTTACGACTTATTCCAACTTATTAATGAAAGCGACGGGCAATATGTACATATTTCAATTTTTAATCATTTTAATAAACTAAATAAAATTACATTTAAATCCACTTTCAAATAAATATTAAAAAATATTATCTATATAATCATTTCTTATTGTAACCCATTATATTCTTAATTATAATCTGCATCTTGATCTGAATTAATTTATTTTAAAAATTTTAAAATATTATTTTTATTAAAAAATATTTTTTTAACAACGATATACAAAATATATTAATTAAGTAAATTTATTCGTGGACTATCAATTATTAAACAGATTCCTCTAAATGAACTAAAATACCGCCAAATTATTTAAGTTTCAATAAATAATTATATACTATTTTAGTATTTTTTATTTAAATTTTAATAATAGAGTATCTAATTCTAGTTTTTAATAAAATTTTATAAATCATAATTATTAATTAAAATTTTAATCAAATTAAAATTTCACCTAATAATTTAATATTTAATTTTA-AAATATTAATATTTATTATTTACTAATAAAATTTAAATTATTTTTTGTTTAACCGCAACTGCTGGCACAAAATTTGTTAATAACTATTAAATATTACTAAATCTTAATTTCTTAAATTTTTAATATTAATTACTATTAAATT-AATTTTTAAAAATTTTTAAAATAAATTAAAAATATATACTAAAATTTATATGTAAAATAGACTTAAATTAAACTTTATAAATCATAAAAAATTTATTTATATATAAAAATTTTTCATATAGA--TTTTTTTTTTTTAAAATTAATTTTTTATATTTTTATTAAAAAT-----------TACAAAATAATACT-GTAAATATATTTATATATTAATAATTTAATAAATTATTAATATATTCTTTTTTATTTACGAATGTATATATAAATATTTAATAT-------ATAAAAAAA----TACATATAATAAAATATTTAATAGACATTAATAAACATTGAATAATT-TCTTTTTTTTTTCCTTCATAATAATTATTAAATACCTAAATTGCTATATAAAATTTTATAAATTAATAAATTATATTATATTATTAATTATATTAATAAATTAAATAT-TTTTATTATATTATTATAATTAATAATATATTAAAAATTTAATATATTTATTATTATATTACTAAAAAAAATTCCTTAATTAAAAA-------------------------------------------------------------------------------------------------------------------------------------------------------------------------------------------------------------------------------------------------------------------------------------------------------------------------------------------------------------------------------------------AAATTTCCTTTTATAAAAAAAAG-TTAACTATTATTTAAATCAATTCCTAAACCATTCTTAATCTTTTTTTAATATA-AAATAAAAATAAAAAAATTAAAAATAAGCTAAAA-TAAGCTTTTGGGCTCATACCTCAAATATAAAGGAAATCCCTTTTTTTT---AAAAATAAAGTGCCTGATT-AAAGGATTATTCTGATAGGATAAATTAAGTAGAACTCTACCTTTATTATATTTTATAGAATTTAACTATATCTAATAATATCAAAAATTATTGTGCCCCTACACTAAAATATAT------------------------AAATTAAATTAAATTTATAATTCAATTTAATTCCCCCATTTTAA
TXSC20180718016__reversed_ ATTTTTTTGAATATTAACTCTAATAAAATATTTTTTTACTTCATTTTAATTTTTAGAACTTTAATCTCTATTTCTTCTAATTCTTGACTTGGATGTTGAATTGGACTTGAAATTAACTTACTTAGATTTATCCCCCTAATTTCTAATCATAAAAATCTTTTATCCTCTGAAGCAACATTAAAATACTTTTTAACACAAGCTATTGCTTCTATTAATTTTTTATTTTCTATTTTAATTAAAATAATTTTATTAAAAAATTTTGAAATTAACAATCTAATTTCAATTATAATTAATTCTTCTTTATTAATAAAAATAGGATCTGCCCCTTTTCATTTTTGATTTCCTAATATTATTGAAGGTTTATCTTGAATTAATTGTTTTATTTTAATAACTTGACAAAAGATTTCCCCCATAATTCTTCTTTCATATTACATAAATAATAATTTTTTAATAATAATTATAATTATTAATGTTATTATTGGAGTTTTAGGAGGTATTAATCAAACTTCCTTACGTAAATTAATGGCATTTTCTTCAATCAATAATTTAGGATGAATATTAATTTCTTTAATAATCAGAGAAAATTTATGATTATTTTACTTAATTATATATTCATTTTTAATTAGAATTTTATGTTTTACATTAAATTTATTAAATACTTATTTTATTAATCAATTATTTATTATTAATATAAATTCAATTATTAAAATTTCTTTATTTATTAATTTTATATCCTTAGGAGGACTCCCCCCATTCTTAGGATTTTTCCCTAAATGAATTACTATCAACTTCTTAATTATAAATAAATTTTATATTATTTCATTTATTTTTATTATAATAAGATTAATTATATTATTTTTTTATATTCGAATTATTTATTCTTCCATTATATTTAATTATTTAAAATTAAAATGATTTAAATTTTATTTAAAAAATAATTCAATATTATTCATTAATTTATTTAGAATAATTTCTTTACTGGGTATAATTTTTAGAACTTTTTTTTTTATGTAAGGTTTTAAGTTATAATAAACTAATAATCTTCAAAATTATAAAAAAAGAAATTCTTTAAGCCTTAGTAATTAATTTTTACTCCTTAAAATTTGCAATTTTATATCATTATTGAATATAAAGCT---TAATAAAAGAGATTTTTCTCATAAATAAATTTACAATTTATCGCTTATTATTCAGCCATTTTATTATTGCGAAAATGACTTTATTCAACAAATCATAAAGATATTGGAACATTATATTTTATTTTTGGAATTTGAGCAGGTATACTAGGAACTTCTTTAAGTTTATTAATTCGAACTGAATTAGGAACTCCAGGCTCATTAATTGGAGATGATCAAATTTATAATACTATTGTTACAGCTCATGCTTTTATTATAATTTTTTTTATAGTTATACCTATTATAATTGGAGGATTTGGAAATTGATTAATTCCTTTAATATTAGGAGCTCCTGATATAGCTTTCCCCCGAATAAATAATATAAGATTTTGATTATTACCCCCTTCTTTAACTCTTCTAATTTCTAGAATAATTGTAGAAAATGGGGCTGGAACTGGTTGAACTGTATATCCTCCTCTTTCTTCTAATATTGCTCACGGAAGAAGATCAGTAGATTTAGTTATTTTTTCCCTTCATTTAGCAGGTATTTCCTCAATTTTAGGAGCAATTAATTTTATTACAACAATTATTAATATACGTATTAATAACTTATCATTTGATCAAATACCTTTATTTGTTTGAGCTGTAGGAATTACTGCTTTATTATTACTTCTTTCTTTACCAGTTTTAGCAGGAGCCATTACTATATTATTAACAGATCGTAATTTAAATACATCCTTTTTTGATCCTGCAGGAGGAGGAGATCCTATTTTATATCAACATTTATTTTGATTTTTTGGTCACCCAGAAGTTTACATTTTAATTTTACCTGGATTTGGAATAATTTCTCACATTATTACCCAAGAAAGAGGAAAAAAAGAAACATTTGGATGCTTAGGTATAATTTATGCTATAATAGCAATTGGTCTTCTTGGATTTATTGTATGAGCCCATCATATATTTACAGTAGGAATAGATACAGATACTCGAGCTTATTTTACATCAGCAACAATAATTATTGCAGTTCCTACAGGAATTAAAATTTTTAGTTGATTAGCTACCTTTCATGGAACACAAATTAACTATAGACCATCTATATTATGAAGATTAGGATTTGTTTTTCTGTTCACAGTAGGAGGATTAACTGGAGTAATTTTAGCAAATTCATCTATTGATGTAACTTTACATGATACTTATTATGTAGTAGCTCATTTCCATTATGTTCTATCTATAGGAGCTGTATTTGCTATTGCTGGAAGATTTATTCATTGATATCCTTTATTTACAGGTCTTTCTTTAAATCCTTACTTCTTAAAAATTCAATTTTTTACAATATTTATTGGGGTAAATTTAACTTTTTTTCCTCAACATTTTTTAGGATTAGCTGGAATACCTCGTCGTTACTCAGATTATCCTGATAATTTTATATCTTGAAATATTGTATCTTCTTTTGGCTCATATATTTCTTTATTATCTTTAATAATAATAATAATAATTATTTGAGAATCATTTATTAATCAACGTATTATTTTATTTTCTCTTAATATACCTTCTTCTATTGAATGATTACAAAATTTACCTCCTGCTGAACATTCTTATAATGAACTTCCTATTTTAAGAAATTTCTAATATGGCAGATTATATGTAATGGATTTAAACCCCATTTATAAAGGATTTATCCTTTTTTTAGAAATGGCTACTTGATCTAATTTTAATTTACAAAATAGAGCTTCTCCTTTGATAGAACAAATTATTTTTTTCCATGATCATACATTAATTATTCTAATTATAATTACTATTTTAGTTGGTTATTTAATAATTAACTTATTTTTTAATAAATATATTAATCGCTTTTTATTAGATGGACAAATAATTGAATTAATTTGAACTATTATTCCTACAATTACCTTAATTTTTATTGCTTTACCTTCTTTACGATTACTTTACCTTTTAGATGAACTTAATAATCCTTTAATTACCTTAAAATCAATTGGTCATCAATGATATTGAAGTTATGAATATTCCGATTTCAACGATGTAAGATTTGACTCTTATATAATTAATTATAATAAATCTGATATTAATAATTTCCGTCTATTAGATGTAGATAATCGAATTATTTTACCTATAAATAATCAAATTCGAATTATAGTTACTGCTACAGATGTAATTCACTCATGAACTATTCCATCATTAGGGGTAAAAATTGATGCTAATCCTGGTCGTCTTAATCAAACTAATTTATTTATTAATCGACCTGGTATTTTTTTTGGTCAATGTTCAGAAATTTGTGGAGCTAATCATAGATTCATACCTATTATAATTGAAAGAATTTCAATTAAAAATTTTATTAATTGAATTAATAATTACTCTTCATTAGATGACTGAAAGCAAGTACTGGTCTCTTAAACCATTTTATAGTAAATTAGCATTTACTTCTAATGAAAGAATTAGTTAAATTTATAACATAAATATGTCAAATTTAAATTATTACTTTAGTAATATTCTTTTATTCCTCAAATAATACCTATTAATTGAATTTTTTCATTTATTTTATTCATTATAATTTTTATTATTTTTAATATCATAAATTATTATATTT---ATATAAATAATAATAATAATAATAATATTATTAATAATAAAATTAATAACAATAAAAACTTTAAGAATTTAAATTGAAAATGATAAATAATTTATTTTCTATTTTTGATCCCTCCACTAATATTTTTAATTTATCATTAAATTGATGTAGAACTTTTATTGGATTATTATTTATTCCTTATTCTTTTTGATTTATTCCTAATCGACATTTTATTTTTTGAAATTTTATTTTAAATAAACTTCATAATGAATTTAAAATTTTATTAAGAACTAATAAAATTAATAAAGGATCTACTTTTATTTTTATTTCCTTATTTTCTTTTGTCTTATTTAATAATTTTTTAGGATTATTTCCTTATATTTTTACTAGTACTAGTCATCTTACAATTTCTTTATCTATTTCTCTTTCTTTATGAATAAGATTTATATTATATGGTTGAATTAATAATTATCAACATATATTTATTCATATAATTCCTCAAGGTACACCTTCTATTTTAATACCTTTTATAGTATTAATTGAAACTATTAGAAATATTATTCGTCCAGGAACATTAGCTGTTCGATTAACAGCTAATATAATTGCCGGACATTTATTATTAACTTTATTGAGAAGAACTGGTAATAATATATCTTTTTATTTATTATTTATCTTAATTTTTATACAAATTTTATTATTAATTTTAGAATCAGCAATTGCGGTTATTCAAGCTTATGTAATTTCTATTTTAACAACATTATATTCTAGAGAAGTTAATTAATATAATAAACTAATGTCAATAAATTATAATCATCCTTTTCACTTAGTAAATTATAGTCCATGACCACTAACTGGGGCAATTGGAATAATAACATTAGTTACAGGAATGGTAAAATGATTCCATGAATTTAATATAAATTTATTAATTTTAGGCTATATAATTGTTCTTTTAACAATGTATCAATGATGACGAGATATTTGTCGAGAAGGAACATACCAAGGCTATCATACAAATATAGTATCAAAAGGATTACGATGAGGAATAATTTTATTTATTATTTCAGAAGTATTTTTCTTTATTTCATTTTTTTGAGCTTTTTTCCATAGAAGACTATCACCCAATATTGATATTGGAGCTATATGACCCCCTATAAGAATTACCCCTTTTAATCCTTTTCAAATTCCTCTTTTAAATACTATCATTTTAATTACATCAGGAATTTCAGTAACTTGAGCTCATCATGCTATTATACAAAATAATTTCTCTCAAACTACTCAAGGTCTTTTTATTACAGTTATATTAGGAATTTATTTTACTATCCTTCAAGCTTATGAATATATTGAAGCACCATTTACTATTGCAGATTCAATTTATGGTTCAACTTTTTTTATAGCTACAGGTTTCCATGGATTACATGTAATTATTGGAACAATTTTCTTATTTATTTGTTTTTTACGTCATTTATCTGCCCACTTTTCTAATAATCATCATTTTGGATTTGAAGCAGCAGCTTGATATTGACATTTTGTTGATGTAATTTGATTATTCCTTTATATCTCTATTTATTGATGAGGTAATTAATTTATTTATATAATATATTTAGTATATTTGATTTCCAATCAAAAAGTTTAAGCAAAATTAATATAAATAATCATCTTATTATTATCAATTTCAATTATAATTATTTTAATTTCAAATATTATAATATTCTTAACAATTATTTTATCAAAAAAATCATTTATAGATCGAGAAAAAAACTCACCTTTTGAATGCGGATTTGACCCTAAATCATCAGCTCGAATTCCTTTTTCCTTACATTTTTTCTTAATTACAGTAATTTTCCTAATTTTTGATGTAGAAATTGCCTTAATTTTCCCAATAATCTATTCATTTAATTTAGTTAATATTTTAACAATAATAAAAATTAGCTTTTTTTTTTTATTAATACTTTTAATTGGTCTTTACCACGAATGAAACCAAAATATATTAAATTGAACAAATTAGGATTATAGTTTATTTAAAACATTTGATTTGCATTCAAAAAATATTGAATTCAATTTATCTTAAATATGAAGCAATATTATGCATTTAATTTCGACTTAAAAGAAAGAGT-TATTACTCCATATTTTTAATTGAAACCAAATTAGAGGTATATCACTGTTAATGATATTAATGAATTATATATTCCAATTAAAGAAATATATAAAAATTAAGCTTCTAACTTAAATTATAGTAGACAATATCTATTAATATTTC-----TATTTATATAGTTTATTTAAAACATTACATTTTCATTGTAAAAATAAAAAAATTTTTTTTTATAAATATTTAAAGA-TTTATCAATCTCCTTAATATCTTCAATATTATGCTCTAATTA-TATAAGCTATTTAAATTTATATCAATAATATAAATAATAAATAAAAAATTAATATTCAAAAAAAAAATCTAAATAAATAAATTTTAAAATTATTAATTTGATAAAAATTATAAAAAACAGAATAATTTTTTAAAATACAAAATATACCTTGGCCTCTATTTAATTCTCTTCATCCTATATCAACATTTTTTAATAAATTTTGACCAATTTTTAAAAAATAAATATTTAACCCATAAGTAGAAAATATAGGCATAAATCATATTAAACATAAAAAATTTCTTAAATTATATATTATTAAAAATTTATTAATTGAATAAATTTTTATATTTCTAATTAAATAACCTATTAATAAACCAAATAATATTACATAAATAACTATTATTTTTAAACTTATAGGTAAATAAATCATATAAGGGTAACTAAAAATTATTCAACTTAATAATCTTCCTACTACTAATCTTATAAATAATAATATAAATATTCTTTTCACTATAATATAATCTTCATCATATAAATTATAAATAACTATTAAATTATAATCATTAATTATTAAATAAAATAATAAACGAATTGTATAAAATATAGTTAAACCTGTAGAAAAATAATATAAAAAAAAAATTATTAAATTTAAATTTCTTATTCTTACTATTTCTAAAATTAAATCCTTAGAATAAAATCCTGCTAAAAATGGAAGACCACATAAAGCCAAATTTGAAATATTCAAGCATAAACTAGTTAAAGGAATATAAAATCTAATACCTCCCATATAACGAATATCTTGAATATCATTTATTATATGAATTACTACTCCCGCACATATAAACAATAAAGCTTTAAATATAGCATGAGTTAGTAAATGAAAAAATGCTAAGTCTGGTATTCCCATTCTCAAAATTCTCATTATTAAACCTAATTGACTTAATGTTGATAAAGCAATAATTTTTTTTAAATCAAATTCATAATTAGCAGAAATACCTGCTATAAATATAGTTAAACCTGATAATAATAATAAAAACTTTAAAAAAAATATATCAATTAATATTAAATTAAAACGAATTAATAAATAAACTCCTGCAGTAACTAATGTCGAAGAATGAACTAAAGCTGATACAGGAGTAGGAGCTGCTATAGCAGCTGGTAATCAAGATCTAAAAGGAATTTGAGCTCTCTTAGTTATAGCTGCAATAATTAATAAAAATCCAATAATTTGTATTATATAATCATTATTTATAAAATTTAAAAAAAAAATATAATTTCATCTCCCGTAATTTATTATTCAAGCAATAACTATCAAAATTATTACATCACCAATACGATTTGATAAAGCAGTTAATATCCCCGCATTATAAGACTTAATATTTTGATAATAAATTACTAAACAATAAGAAACTAATCCTAATCCATCTCAACCTAAAAAAATTCTAATTATATTTGGTCTGATAATCAATAAAATTATTGAAAATACAAATAATAAAACTAAAATAATAAAACGATTTAAATTTAATTCTGAAGATATATAACTTTTTCTATAATAGATTACTGAAGATGAAATTATAGATACAAATATTATAAACAATAATGATATTCAATCTAATAAAATAGATATTACAATTCTCATAGAATTAAAAGAAATAACTTCTCACTCTAAAAAAAAAACTATATTTTCTATAATAAAATAAATTATAAAAAAAAAATTTATTA-TTCTAAAAAAAAATAAAAAAAAAAAACTAATAAAACAAATTGAAAA--TTTTTTTA-TGATTTAAAATGAAATTTC---ATATATTTGACTCCACAAATCAATATTTTA--TACTTAAATTATTTAAATTAAAATCAAATTATAAAAAAATCAATTTTTAAAATTAATAAATTTAATGGTAATCAATGTAATATTAATATTAAATATTCACGAGAAACACCTGTATAAAATCTATAAATTCTTATATTAAATTTTCCATGTTGAACATAAGAATATAGATATAATCTATATCCAGCTCTAAAAAATGAAATTATAATAAGAGTAATTATTGATAAATATGACCATCTAACAATTCTATTAATTAAACTAATTTCCCCTATTAAATTTATAGAAGGAGGAGCAGCTATATTTGAAGATATTAATAAAAATCATCACAATCTTAATGAAGGTATAAAATTTATTATTCCTTTATTTATATATAATCTTCGACTATGTAATCGTTCATAATTAATATTTACTAAACAAAATATACCTGAAGAACATAAACCATGTCCAATTATTATCACATATGAACCTAAATACCCTCAATAATTTATAGTTATAATCCCACAAATTACTAATCTTATATGAGCTACAGATGAATAAGCAATTAATGATTTTATATCAACTTGACAAAAACAATTTAATCTAATATATAAACCCCCTAATAAACTAATGATTACTCAAATTAACCTATATTTTATGTTAATTTTTTGAAAAATAATTAAAATTCGTAAAAGACCATACCCCCCTAATTTTAATATAATCCCAGCTAAAATTATAGATCCTGAAACTGGAGCCTCTACATGAGCTTTAGGTAATCATAAATGAACAAAATATATTGGTATTTTAACTAAAAAAGCTAAAATTATAGATAAATATAATAAAAAAAAATTTATATTAAAAAATTTAAAAAAATATATAATTATACAATTATAATTATTAAAAATAAAAAAAATTCCTATTAATATAGGTAAAGAAGCAAATAAAGTATAAAATAATAAATATATGCCCGCCTGAATTCGCTCAGGTTGATATCCCCAACCAATAATTAATATCAATGTAGGAATTAATCTTCCCTCAAAAAATAAATAAAATATAAATAAATTTATAACTCTAAAAGTTAAATATAATATAATTAATAAAATAATAATATTAAATAAAAAAAAATTAACATAAAAATTTAATTTTTTTAAATTTTCTCTTGCTATAACTATTAATAAACAAATTCAAATCCTTAATAAAATTAACCCATAAGAAATTATATCACATCCTATAATATATCTTAGGTTACAAAAATTTATAATATTTATATTTAAATTTATAAATAAAAATATTATAAATAATAAAATTATCTGAACCATTCAAAATATATTATTTAAAAAACATAAAGGAATTATAAAAATTATTATAAATAAAAATTTTATCATTTA-TTATAATATTCTAAATCTTTGAAAATAATCATTTCCATGAGTTCGAATTATAGAAACTAAAATAGCTAATCCTAAAGCTCCTTCACAAACTGAAAACAATAAAAAAATTATCAACATATATATATCATATTCAATATAACTTAAATATATAATTATTATAAAAAAAATCCTCAAAACAATAAATTCTAATCTTAATAAAACAATTAATAAATGTTTATGCTTAGAAATAAAAATTATATTACCAAATATAAATATCAATAAAATAAAAAATCATATATTTAATACTATCA----TTAGTTTTTATAGTTTAAAAAAAACATTGGTCTTGTAAATCAAAAATAAGTTTAATCTTTAAAAACTTCAAAGAAAAAGAATCTCTTTATCTATAATCTCCAAAATTATTATTTTATATAAACTATTCTTTGAAAATGTTAAAAATATTTTTTTCTTTATTAATTATTATATTTTCTTTTATAATATTATTTCTGAATCATCCCCTATCAATAGGATTAATAATTTTAATTCAAACTCTTATTATTTGTATTTTATCTGGTATATTAATTAACTCTTATTGATTTTCTTATATTTTATTTTTAGTATTTTTAGGAGGATTATTAGTCTTATTTATTTATGTATCAAGAGTAGCTTCTAATGAATTATTTAACATAAATTTTTTCTTAAAAAATATTATTTTATTCTCATTAATATTATCAATTTTTTTTAGTTTTAATTATATATATAATTTAAATTGATTAAATTTTTCATTTAATTACGAAATAAAAAATATAACAAATTTTTTTATTTTTTTTAATAATGAAAATAAAATTAATTTATCTAAATTATATAATAAACAAACTCATTTACTAATAATAATATTAATTATTTATCTTTTTATCACTTTAGTGGCTATTGTAAAAATTACAAATATCTTTTTTGGACCTATTCGATCTATTAATTATTAA-----T---ATACTAATGATAAATAAATTTTTACCTTTACGAAAAACACATCCTTTATTAAAAATTATTAATAATTCTTTAATTGATTTACCTTCACCTTCTAATATTTCAGTATGATGAAATTTTGGATCTCTTTTAGCATTATGCTTAATTATTCAAATTATTACAGGATTATTTTTAACTATATATTATACAGCAAATATTGAATTAGCTTTTTATAGAGTTAACTATATTTGTCGAAATGTTAATTATGGATGATTAATCCGAACTCTTCACGCTAATGGAGCTTCTTTTTTTTTTATTTGTATTTATTTACATATTGGACGAGGAATCTACTATGAATCCTTTAATTTAAAATATACATGAATAGTAGGAATTATTATTTTATTTATTTTAATGGCAACAGCTTTTATAGGATATGTTTTACCTTGAGGGCAAATATCTTTTTGAGGGGCAACAGTAATTACTAATTTACTTTCTGCCATCCCTTATTTAGGCTCTATATTAGTTAATTGAATTTGAGGAGGATTTGCAATTGATAATGCAACTTTAACACGATTTTATTCATTCCATTTTCTATTACCATTTATTATTTTAATATTAACTATAATTCATTTATTATTTTTACATCAAACAGGATCCAATAATCCTCTAGGAATTAATAGAAATATTGATAAAATTCCTTTCCATCCATTTTTTACTTATAAAGATTTAATTGGATTTATTTTATTATTATTAATATTAAGATTATTAACTTTAACTAATCCTTATTTATTAGGGGATCCTGACAATTTTATTCCAGCTAATCCTTTAGTAACACCAATTCATATTCAACCTGAATGATATTTTTTATTTGCTTATGCTATTCTTCGATCAATTCCTAATAAATTAGGAGGAGTTATTGCCTTAGTCTTATCTATTTTAATTTTAATTATTTTACCTTTAACTTTTAATAAAAAAATTCAAGGAATTCAATTCTACCCTTTAAATCAAATTTTATTTTGAATCATAGTAACTACAATTATTTTATTAACTTGAGCTGGGGCTCGACCTGTAGAAGAACCTTATATTTTTACTAGTCAACTATTAACTTTATTATATTTTTCATATTTTATTATTAATCCAATTATTAGAAAATATTGAGATAATCTAATTTTCAAATAATTATTAATTAATGAGCTTGT-TAAGCATTTGTTTTGAAAACTTAAGAAAGAATTTATTATTCTATTAATTTATACTAAAAATATTAACTAA---AAAAAAATTTTTAAACCTAAAAAAAATAATAAAAAATTTAATGAAATTGGAAGATAACTTTTTCAAGATAAATACATTAATTTATCATATCGATAACGAGGTAAAGTCCCCCGAACTCAAATAAATAAAAAAGAAATAAATGACAATTTTAAATAAAAAACCAATCTTAATCTATAACCACCCATATATAATAAAACAAATAATATACTTATAAAAAGAATTCTAGCATATTCTGATAAAAAAATTAATGTAAATCCTCCTCTTCTATATTCAACATTAAACCCAGATACTAATTCTCTTTCCCCTTCTGCAAAATCAAAGGGAGTTCGATTAGTTTCTGCTAATCTTGAAGATAATCAACACAACCTTAAAGGTATTATTAAAAAAAAAAATCAAATAATTTCTTGGTAAAAAAAAAAATTAAGTATATTAAAATCCATAATTATAATAATTCTAGATAATATAATTAAAGCTAAACTAACTTCATATGAAATTGTTTGAGCAACAGCTCGTAAACCCCCTAATAAAGCATAATTAGAATTTGAAGACCATCCAGCAATTATCACTGTAAATACTCCAATTCTAGTACAACATAAAAAAAATAAAATTCCCAAATTAAATCTAATAAAATTAAAATAATAAGGAATTAATAATCAAGACATTAAAACAACAATAAATCTAACAACAGGAGAAAAATAATATACTATATAATTTGAATTAATAGGAAAAGTTTGTTCCTTAGTAAATAATTTTACTACATCAGCAAAAGGTTGTAAAATTCCCATAAATCCAACTTTATTAGGACCTTTTCGAATTTGGATATAACCTAAAGCTTGACGTTCTAATAAAGTTAAAAAAGCAACTCCTACTATTACTCCAATAATTAAAATTAAACTACCAATAATAAATATATAAATATCATTAACTATCATCTACTATATATATAAATAATTATATATTTATGACTTCTAAAATCATTACATTTTTTCTGCCAAAATAGCTAAAATTAACTATTTATTAATATTC--ATTTTATTAAAATTATTTTTGATATCTGATCCTTTCGTACTAAAATATC-ATTATTATTTAAAGATAGAAACCAACCTGGCTCACACCGGTTTGAACTCAGATCATGTAAGATTTTAATGATCGAACAGATCAAAATTTTAAACTTTTGCATTTAATTTTTATCTTAATCCAACATCGAGGTCGCAAACTTTTTTTCCTATTTGAACTAAAAAAAAAAATTACGCTGTTATCCCTAAGGTAATTTTTTCTTTTAATCATTATTAATGGATCATTTATTCATAAATTAATGTATAAAATAAAAAAAAGTTAATTTAATTTTTCTATCACCCCAACAAAATAATTTATTCAATTTTAATTTTAA-AATTTATACATTAATAATAATTAAATAAATTATTAAACTCTATAGGGTCTTCTCGTCTTTTAAATTCATTTTAGCTTTTTTACTAAAAAATTAAATTTTATAAATTAAATAGAGACAGTATATATTTCATCCAATCTTTCATACAAGTCACCAATTAAGAGACTAATGATTATGCTACCTTTGTACAGTCAAAATACTGCAGCCCTTTAATAATTTATCAGTGGGCAGATTAGACTTTAAATTATTTTCAAAAAGACATGTTTTTGATAAACAAGTGAATATA---A-AATTTGCCGAATTCCTTTAATTAACTTCAATTAAATTTATTTATTTATTTAA-ATTTATATACTAATTTTATCATTATATTTAATTCTATTTTATTAAAATATATTTTTTTATAAAAATTTAAA--TTTTTTTATTAAATTTTAATTATAATTAAATTATTTATAAAAAATTATAATTTATTAAACAATTTAAATTTTAAAATTTTAA--TTAATTTTAAAATTAATTATAAAAATTTATTTTAAAGCTTATCCCTTAAAATATTTAATATTAACACTATTAAAATTTTATTAAATAAAAATTTTAAATTATAATATTTAAAATTAAATTTTTTTCTAAAAAAACTAGATATTTTTAAAAACGATTAACATTTCATTTCCAATTAATTATTAAAAATAATTATACTACATTAACTTTTATAATTAATTAACTCTTTTAAATTCGAGAAATTTCTACTTAAAAAATATTATTAATAAACTCTGATACACAAGATACAATAAATTAAACTTACTTTTTATTAAATTAATTT-TCCCTATTTCAAAATTCTTTTACAATACTATTTTACTATAAATTTAAAAATTTTTTCTATATATATACTTTAACCCCCATTAAA-ATATATTTTAAAAATTTTTTTATTAATATAATTAATTATTAATTTTTCCCCCTCAAATTAATTAAATTTAATATCTTTTCAATGTAAATGAAATACTTATTCAAGCTCTAATTTGATCTTTCTAGAAACACTTTCCAGTACTTCTACTATGTTACGACTTATTCCAACTTATTAATGAAAGCGACGGGCAATATGTACATATTTCAATTTTTAATCATTTTAATAAACTAAATAAAATTACATTTAAATCCACTTTCAAATAAATATTAAAAAATATTATCTATATAATCATTTCTTATTGTAACCCATTATATTCTTAATTATAATCTGCATCTTGATCTGAATTAATTTATTTTAAAAATTTTAAAATATTATTTTTATTAAAAAATATTTTTTTAACAACGATATACAAAATATATTAATTAAGTAAATTTATTCGTGGACTATCAATTATTAAACAGATTCCTCTAAATGAACTAAAATACCGCCAAATTATTTAAGTTTCAATAAATAATTATATACTATTTTAGTATTTTTTATTTAAATTTTAATAATAGAGTATCTAATTCTAGTTTTTAATAAAATTTTATAAATCATAATTATTAATTAAAATTTTAATCAAATTAAAATTTCACCTAATAATTTAATATTTAATTTTA-AAATATTAATATTTATTATTTACTAATAAAATTTAAATTATTTTTTGTTTAACCGCAACTGCTGGCACAAAATTTGTTAATAACTATTAAATATTACTAAATCTTAATTTCTTAAATTTTTAATATTAATTACTATTAAATT-AATTTTTAAAAATTTTTAAAATAAATTAAAAATATATACTAAAATTTATATGTAAAATAGACTTAAATTAAACTTTATAAATCATAAAAAATTTATTTATATATAAAAATTTTTCATATAGA---TTTTTTTTTTTAAAATTAATTTTTTATATTTTTATTAAAAAT-----------TACAAAATAATACT-GTAAATATATTTATATATTAATAATTTAATAAATTATTAATATATTCTTTTTTATTTACGAATGTATATATAAATATTTAATAT-------ATAAAAAAA----TACATATAATAAAATATTTAATAGACATTAATAAACATTGAATAATT-TCTTTTTTTTTTCCTTCATAATAATTATTAAATACCTAAATTGCTATATAAAATTTTATAAATTAATAAATTATATTATATTATTAATTATATTAATAAATTAAATAT-TTTTATTATATTATTATAATTAATAATATATTAAAAATTTAATATATTTATTATTATATTACTAAAAAAAATTCCTTAATTAAAAA-------------------------------------------------------------------------------------------------------------------------------------------------------------------------------------------------------------------------------------------------------------------------------------------------------------------------------------------------------------------------------------------AAATTTCCCTTTATAAAAAAAAG-TTAACTATTATTTAAATCAATTCCTAAACCATTCTTAATCTTTTTTTAATATA-AAATAAAAATAAAAAAATTAAAAATAAGCTAAAA-TAAGCTTTTGGGCTCATACCTCAAATATAAAGGAAATCCCTTTTTTTT---AAAAATAAAGTGCCTGATT-AAAGGATTATTCTGATAGGATAAATTAAGTAGAACTCTACCTTTATTATATTTTATAGAATTTAACTATATCTAATAATATCAAAAATTATTGTGCCCCTACACTAAAATATAT------------------------AAATTAAATTAAATTTATAATTCAATTTAATTCCCCCATTTTAA
TXSC20180714006__reversed_ ATTTTTTTGAATATTAACTCTAATAAAATATTTTTTTACTTCATTTTAATTTTTAGAACTTTAATCTCTATTTCTTCTAATTCTTGACTTGGATGTTGAATTGGACTTGAAATTAACTTACTTAGATTTATCCCCCTAATTTCTAATCATAAAAATCTTTTATCCTCTGAAGCAACATTAAAATACTTTTTAACACAAGCTATTGCTTCTATTAATTTTTTATTTTCTATTTTAATTAAAATAATTTTATTAAAAAATTTTGAAATTAACAATCTAATTTCAATTATAATTAATTCTTCTTTATTAATAAAAATAGGATCTGCCCCTTTTCATTTTTGATTTCCTAATATTATTGAAGGTTTATCTTGAATTAATTGTTTTATTTTAATAACTTGACAAAAGATTTCCCCCATAATTCTTCTTTCATATTACATAAATAATAATTTTTTAATAATAATTATAATTATTAATGTTATTATTGGAGTTTTAGGAGGTATTAATCAAACTTCCTTACGTAAATTAATGGCATTTTCTTCAATCAATAATTTAGGATGAATATTAATTTCTTTAATAATCAGAGAAAATTTATGATTATTTTACTTAATTATATATTCATTTTTAATTAGAATTTTATGTTTTACATTAAATTTATTAAATACTTATTTTATTAATCAATTATTTATTATTAATATAAATTCAATTATTAAAATTTCTTTATTTATTAATTTTATATCCTTAGGAGGACTCCCCCCATTCTTAGGATTTTTCCCTAAATGAATTACTATCAACTTCTTAATTATAAATAAATTTTATATTATTTCATTTATTTTTATTATAATAAGATTAATTATATTATTTTTTTATATTCGAATTATTTATTCTTCCATTATATTTAATTATTTAAAATTAAAATGATTTAAATTTTATTTAAAAAATAATTCAATATTATTCATTAATTTATTTAGAATAATTTCTTTACTGGGTATAATTTTTAGAACTTTTTTTTTTATGTAAGGTTTTAAGTTATAATAAACTAATAATCTTCAAAATTATAAAAAAAGAAATTCTTTAAGCCTTAGTAATTAATTTTTACTCCTTAAAATTTGCAATTTTATATCATTATTGAATATAAAGCT---TAATAAAAGAGATTTTTCTCATAAATAAATTTACAATTTATCGCTTATTATTCAGCCATTTTATTATTGCGAAAATGACTTTATTCAACAAATCATAAAGATATTGGAACATTATATTTTATTTTTGGAATTTGAGCAGGTATACTAGGAACTTCTTTAAGTTTATTAATTCGAACTGAATTAGGAACTCCAGGCTCATTAATTGGAGATGATCAAATTTATAATACTATTGTTACAGCTCATGCTTTTATTATAATTTTTTTTATAGTTATACCTATTATAATTGGAGGATTTGGAAATTGATTAATTCCTTTAATATTAGGAGCTCCTGATATAGCTTTCCCCCGAATAAATAATATAAGATTTTGATTATTACCCCCTTCTTTAACTCTTCTAATTTCTAGAATAATTGTAGAAAATGGGGCTGGAACTGGTTGAACTGTATATCCTCCTCTTTCTTCTAATATTGCTCACGGAAGAAGATCAGTAGATTTAGTTATTTTTTCCCTTCATTTAGCAGGTATTTCCTCAATTTTAGGAGCAATTAATTTTATTACAACAATTATTAATATACGTATTAATAACTTATCATTTGATCAAATACCTTTATTTGTTTGAGCTGTAGGAATTACTGCTTTATTATTACTTCTTTCTTTACCAGTTTTAGCAGGAGCCATTACTATATTATTAACAGATCGTAATTTAAATACATCCTTTTTTGATCCTGCAGGAGGAGGAGATCCTATTTTATATCAACATTTATTTTGATTTTTTGGTCACCCAGAAGTTTACATTTTAATTTTACCTGGATTTGGAATAATTTCTCACATTATTACCCAAGAAAGAGGAAAAAAAGAAACATTTGGATGCTTAGGTATAATTTATGCTATAATAGCAATTGGTCTTCTTGGATTTATTGTATGAGCCCATCATATATTTACAGTAGGAATAGATACAGATACTCGAGCTTATTTTACATCAGCAACAATAATTATTGCAGTTCCTACAGGAATTAAAATTTTTAGTTGATTAGCTACCTTTCATGGAACACAAATTAACTATAGACCATCTATATTATGAAGATTAGGATTTGTTTTTCTGTTCACAGTAGGAGGATTAACTGGAGTAATTTTAGCAAATTCATCTATTGATGTAACTTTACATGATACTTATTATGTAGTAGCTCATTTCCATTATGTTCTATCTATAGGAGCTGTATTTGCTATTGCTGGAAGATTTATTCATTGATATCCTTTATTTACAGGTCTTTCTTTAAATCCTTACTTCTTAAAAATTCAATTTTTTACAATATTTATTGGAGTAAATTTAACTTTTTTTCCTCAACATTTTTTAGGATTAGCTGGAATACCTCGTCGTTACTCAGATTATCCTGATAATTTTATATCTTGAAATATTGTATCTTCTTTTGGCTCATATATTTCTTTATTATCTTTAATAATAATAATAATAATTATTTGAGAATCATTTATTAATCAACGTATTATTTTATTTTCTCTTAATATACCTTCTTCTATTGAATGATTACAAAATTTACCTCCTGCTGAACATTCTTATAATGAACTTCCTATTTTAAGAAATTTCTAATATGGCAGATTATATGTAATGGATTTAAACCCCATTTATAAAGGATTTATCCTTTTTTTAGAAATGGCTACTTGATCTAATTTTAATTTACAAAATAGAGCTTCTCCTTTGATAGAACAAATTATTTTTTTCCATGATCATACATTAATTATTCTAATTATAATTACTATTTTAGTTGGTTATTTAATAATTAACTTATTTTTTAATAAATATATTAATCGCTTTTTATTAGATGGACAAATAATTGAATTAATTTGAACTATTATTCCTACAATTACCTTAATTTTTATTGCTTTACCTTCTTTACGATTACTTTACCTTTTAGATGAACTTAATAATCCTTTAATTACCTTAAAATCAATTGGTCATCAATGATATTGAAGTTATGAATATTCCGATTTCAACGATGTAAGATTTGACTCTTATATAATTAATTATAATAAATCTGATATTAATAATTTCCGTCTATTAGATGTAGATAATCGAATTATTTTACCTATAAATAATCAAATTCGAATTATAGTTACTGCTACAGATGTAATTCACTCATGAACTATTCCATCATTAGGGGTAAAAATTGATGCTAATCCTGGTCGTCTTAATCAAACTAATTTATTTATTAATCGACCTGGTATTTTTTTTGGTCAATGTTCAGAAATTTGTGGAGCTAATCATAGATTCATACCTATTATAATTGAAAGAATTTCAATTAAAAATTTTATTAATTGAATTAATAATTACTCTTCATTAGATGACTGAAAGCAAGTACTGGTCTCTTAAACCATTTTATAGTAAATTAGCATTTACTTCTAATGAAAGAATTAGTTAAATTTATAACATAAATATGTCAAATTTAAATTATTACTTTAGTAATATTCTTTTATTCCTCAAATAATACCTATTAATTGAATTTTTTCATTTATTTTATTCATTATAATTTTTATTATTTTTAATATCATAAATTATTATATTT---ATATAAATAATAATAATAATAATAA---TATTAATAATAAAATTAATAACAATAAAAACTTTAAGAATTTAAATTGAAAATGATAAATAATTTATTTTCTATTTTTGATCCCTCCACTAATATTTTTAATTTATCATTAAATTGATGTAGAACTTTTATTGGATTATTATTTATTCCTTATTCTTTTTGATTTATTCCTAATCGACATTTTATTTTTTGAAATTTTATTTTAAATAAACTTCATAATGAATTTAAAATTTTATTAAGAACTAATAAAATTAATAAAGGATCTACTTTTATTTTTATTTCCTTATTTTCTTTTGTCTTATTTAATAATTTTTTAGGATTATTTCCTTATATTTTTACTAGTACTAGTCATCTTACAATTTCTTTATCTATTTCTCTTTCTTTATGAATAAGATTTATATTATATGGTTGAATTAATAATTATCAACATATATTTATTCATATAATTCCTCAAGGTACACCTTCTATTTTAATACCTTTTATAGTATTAATTGAAACTATTAGAAATATTATTCGTCCAGGAACATTAGCTGTTCGATTAACAGCTAATATAATTGCCGGACATTTATTATTAACTTTATTGAGAAGAACTGGTAATAATATATCTTTTTATTTATTATTTATCTTAATTTTTATACAAATTTTATTATTAATTTTAGAATCAGCAGTTGCGATTATTCAAGCTTATGTAATTTCTATTTTAACAACATTATATTCTAGAGAAGTTAATTAATATAATAAACTAATGTCAATAAATTATAATCATCCTTTTCACTTAGTAAATTATAGTCCATGACCACTAACTGGAGCAATTGGAATAATAACATTAGTTACAGGAATGGTAAAATGATTCCATGAATTTAATATAAATTTATTAATTTTAGGCTATATAATTGTTCTTTTAACAATGTATCAATGATGACGAGATATTTGTCGAGAAGGAACATACCAAGGCTATCATACAAATATAGTATCAAAAGGATTACGATGAGGAATAATTTTATTTATTATTTCAGAAGTATTTTTCTTTATTTCATTTTTTTGAGCTTTTTTCCATAGAAGACTATCACCCAATATTGATATTGGAGCTATATGACCCCCTATAAGAATTACCCCTTTTAATCCTTTTCAAATTCCTCTTTTAAATACTATCATTTTAATTACATCAGGAATTTCAGTAACTTGAGCTCATCATGCTATTATACAAAATAATTTCTCTCAAACTACTCAAGGTCTTTTTATTACAGTTATATTAGGAATTTATTTTACTATCCTTCAAGCTTATGAATATATTGAAGCACCATTTACTATTGCAGATTCAATTTATGGTTCAACTTTTTTTATAGCTACAGGTTTCCATGGATTACATGTAATTATTGGAACAATTTTCTTATTTATTTGTTTTTTACGTCATTTATCTGCCCACTTTTCTAATAATCATCATTTTGGATTTGAAGCAGCAGCTTGATATTGACATTTTGTTGATGTAATTTGATTATTCCTTTATATCTCTATTTATTGATGAGGTAATTAATTTATTTATATAATATATTTAGTATATTTGATTTCCAATCAAAAAGTTTAAGCAAAATTAATATAAATAATCATCTTATTATTATCAATTTCAATTATAATTATTTTAATTTCAAATATTATAATATTCTTAACAATTATTTTATCAAAAAAATCATTTATAGATCGAGAAAAAAACTCACCTTTTGAATGCGGATTTGACCCTAAATCATCAGCTCGAATTCCTTTTTCCTTACATTTTTTCTTAATTACAGTAATTTTCCTAATTTTTGATGTAGAAATTGCCTTAATTTTCCCAATAATCTATTCATTTAATTTAGTTAATATTTTAACAATAATAAAAATTAGCTTTTTTTTTTTATTAATACTTTTAATTGGTCTTTACCACGAATGAAACCAAAATATATTAAATTGAACAAATTAGGATTATAGTTTATTTAAAACATTTGATTTGCATTCAAAAAATATTGAATTCAATTTATCTTAAATATGAAGCAATATTATGCATTTAATTTCGACTTAAAAGAAAGAGT-TATTACTCCATATTTTTAATTGAAACCAAATTAGAGGTATATCACTGTTAATGATATTAATGAATTATATATTCCAATTAAAGAAATATATAAAAATTAAGCTTCTAACTTAAATTATAGTAGACAATATCTATTAATATTTC-----TATTTATATAGTTTATTTAAAACATTACATTTTCATTGTAAAAATAAAAAAA-TTTTTTTTATAAATATTTAAAGA-TTTATCAATCTCCTTAATATCTTCAATATTATGCTCTAATTA-TATAAGCTATTTAAATTTATATCAATAATATAAATAATAAATAAAAAATTAATATTCAAAAAAAAAATCTAAATAAATAAATTTTAAAATTATTAATTTGATAAAAATTATAAAAAACAGAATAATTTTTTAAAATACAAAATATACCTTGGCCTCTATTTAATTCTCTTCATCCTATATCAACATTTTTTAATAAATTTTGACCAATTTTTAAAAAATAAATATTTAACCCATAAGTAGAAAGTATAGGCATAAATCATATTAAACATAAAAAATTTCTTAAATTATATGTTATTAAAAATTTATTAATTGAATAAATTTTTATATTTCTAATTAAATAACCTATTAATAAACCAAATAATATTACATAAATAACTATTATTTTTAAACTTATAGGTAAATAAATCATATAAGGGTAACTAAAAATTATTCAACTTAATAATCTTCCTACTACTAATCTTATAAATAATAATATAAATATTCTTTTCACTATAATATAATCTTCATCATATAAATTATAAATAACTATTAAATTATAATCATTAATTATTAAATAAAATAATAAACGAATTGTATAAAATATAGTTAAACCTGTAGAAAAATAATATAAAAAAAAAATTATTAAATTTAAATTTCTTATTCTTACTATTTCTAAAATTAAATCCTTAGAATAAAATCCTGCTAAAAATGGAAGACCACATAAAGCCAAATTTGAAATATTCAAGCATAAACTAGTTAAAGGAATATAAAATCTAATACCTCCCATATAACGAATATCTTGAATATCATTTATTATATGAATTACTACTCCCGCACATATAAACAATAAAGCTTTAAATATAGCATGAGTTAGTAAATGAAAAAATGCTAAGTCTGGTATTCCCATTCTCAAAATTCTCATTATTAAACCTAATTGACTTAATGTTGATAAAGCAATAATTTTTTTTAAATCAAATTCATAATTAGCAGAAATACCTGCTATAAATATAGTTAAACCTGATAATAATAATAAAAACTTTAAAAAAAATATATCAATTAATATTAAATTAAAACGAATTAATAAATAAACTCCTGCAGTAACTAATGTCGAAGAATGAACTAAAGCTGATACAGGAGTAGGAGCTGCTATAGCAGCTGGTAATCAAGATCTAAAAGGAATTTGAGCTCTCTTAGTTATAGCTGCAATAATTAATAAAAATCCAATAATTTGTATTATATAATCATTATTTATAAAATTTAAAAAAAAAATATAATTTCATCTCCCGTAATTTATTATTCAAGCAATAACTATCAAAATTATTACATCACCAATACGATTTGATAAAGCAGTTAATATCCCCGCATTATAAGACTTAATATTTTGATAATAAATTACTAAACAATAAGAAACTAATCCTAATCCATCTCAACCTAAAAAAATTCTAATTATATTTGGTCTGATAATCAATAAAATTATTGAAAATACAAATAATAAAACTAAAATAATAAAACGATTTAAATTTAATTCTGAAGATATATAACTTTTTCTATAATAGATTACTGAAGATGAAATTATAGATACAAATATTATAAACAATAATGATATTCAATCTAATAAAATAGATATTACAATTCTCATAGAATTAAAAGAAATAACTTCTCACTCTAAAAAAAAAACTATATTTTCTATAATAAAATAAATTATAAAAAAAAAATTTATTA-TTCTAAAAAAAAATAAAAAAAAAAAACTAATAAAACAAATTGAAAA--TTTTTTTA-TGATTTAAAATGAAATTTC---ATATATTTGACTCCACAAATCAATATTTTA--TACTTAAATTATTTAAATTAAAATCAAATTATAAAAAAATCAATTTTTAAAATTAATAAATTTAATGGTAATCAATGTAATATTAATATTAAATATTCACGAGAAACACCTGTATAAAATCTATAAATTCTTATATTAAATTTTCCATGTTGAACATAAGAATATAGATATAATCTATATCCAGCTCTAAAAAATGAAATTATAATAAGAGTAATTATTGATAAATATGACCATCTAACAATTCTATTAATTAAACTAATTTCCCCTATTAAATTTATAGAAGGAGGAGCAGCTATATTTGAAGATATTAATAAAAATCATCACAATCTTAATGAAGGTATAAAATTTATTATTCCTTTATTTATATATAATCTTCGACTATGTAATCGTTCATAATTAATATTTACTAAACAAAATATACCTGAAGAACATAAACCATGTCCAATTATTATCACATATGAACCTAAATACCCTCAATAATTTATAGTTATAATCCCACAAATTACTAATCTTATATGAGCTACAGATGAATAAGCAATTAATGATTTTATATCAACTTGACAAAAACAATTTAATCTAATATATAAACCCCCTAATAAACTAATGATTACTCAAATTAACCTATATTTTATGTTAATTTTTTGAAAAATAATTAAAATTCGTAAAAGACCATACCCCCCTAATTTTAATATAATCCCAGCTAAAATTATAGATCCTGAAACTGGAGCCTCTACATGAGCTTTAGGTAATCATAAATGAACAAAATATATTGGTATTTTAACTAAAAAAGCTAAAATTATAGATAAATATAATAAAAAAAAATTTATATTAAAAAATTTAAAAAAATATATAATTATACAATTATAATTATTAAAAATAAAAAAAATTCCTATTAATATAGGTAAAGAAGCAAATAAAGTATAAAATAATAAATATATGCCCGCCTGAATTCGCTCAGGTTGATATCCCCAACCAATAATTAATATCAATGTAGGAATTAATCTTCCCTCAAAAAATAAATAAAATATAAATAAATTTATAACTCTAAAAGTTAAATATAATATAATTAATAAAATAATAATATTAAATAAAAAAAAATTAACATAAAAATTTAATTTTTTTAAATTTTCTCTTGCTATAACTATTAATAAACAAATTCAAATCCTTAATAAAATTAACCCATAAGAAATTATATCACATCCTATAATATATCTTAGGTTACAAAAATTTATAATATTTATATTTAAATTTATAAATAAAAATATTATAAATAATAAAATTATCTGAACCATTCAAAATATATTATTTAAAAAACATAAAGGAATTATAAAAATTATTATAAATAAAAATTTTATCATTTA-TTATAATATTCTAAATCTTTGAAAATAATCATTTCCATGAGTTCGAATTATAGAAACTAAAATAGCTAATCCTAAAGCTCCTTCACAAACTGAAAACAATAAAAAAATTATCAACATATATATATCATATTCAATATAACTTAAATATATAATTATTATAAAAAAAATCCTCAAAACAATAAATTCTAATCTTAATAAAACAATTAATAAATGTTTATGCTTAGAAATAAAAATTATATTACCAAATATAAATATCAATAAAATAAAAAATCATATATTTAATACTATCA----TTAGTTTTTATAGTTTAAAAAAAACATTGGTCTTGTAAATCAAAAATAAGTTTAATCTTTAAAAACTTCAAAGAAAAAGAATCTCTTTATCTATAATCTCCAAAATTATTATTTTATATAAACTATTCTTTGAAAATGTTAAAAATATTTTTTTCTTTATTAATTATTATATTTTCTTTTATAATATTATTTCTGAATCATCCCCTATCAATAGGATTAATAATTTTAATTCAAACTCTTATTATTTGTATTTTATCTGGTATATTAATTAACTCTTATTGATTTTCTTATATTTTATTTTTAGTATTTTTAGGAGGATTATTAGTCTTATTTATTTATGTATCAAGAGTAGCTTCTAATGAATTATTTAACATAAATTTTTTCTTAAAAAATATTATTTTATTCTCATTAATATTATCAATTTTTTTTAGTTTTAATTATATATATAATTTAAATTGATTAAATTTTTCATTTAATTACGAAATAAAAAATATAACAAATTTTTTTATTTTTTTTAATAATGAAAATAAAATTAATTTATCTAAATTATATAATAAACAAACTCATTTACTAATAATAATATTAATTATTTATCTTTTTATCACTTTAGTGGCTATTGTAAAAATTACAAATATCTTTTTTGGACCTATTCGATCTATTAATTATTAA-----T---ATACTAATGATAAATAAATTTTTACCTTTACGAAAAACACATCCTTTATTAAAAATTATTAATAATTCTTTAATTGATTTACCTTCACCTTCTAATATTTCAGTATGATGAAATTTTGGATCTCTTTTAGCATTATGCTTAATTATTCAAATTATTACAGGATTATTTTTAACTATATATTATACAGCAAACATTGAATTAGCTTTTTATAGAGTTAACTATATTTGTCGAAATGTTAATTATGGATGATTAATCCGAACTCTTCACGCTAATGGAGCTTCTTTTTTTTTTATTTGTATTTATTTACATATTGGACGAGGAATCTACTATGAATCCTTTAATTTAAAATATACATGAATAGTAGGAATTATTATTTTATTTATTTTAATGGCAACAGCTTTTATAGGATATGTTTTACCTTGAGGGCAAATATCTTTTTGAGGGGCAACAGTAATTACTAATTTACTTTCTGCCATCCCTTATTTAGGCTCTATATTAGTTAATTGAATTTGAGGAGGATTTGCAATTGATAATGCAACTTTAACACGATTTTATTCATTCCATTTTCTATTACCATTTATTATTTTAATATTAACTATAATTCATTTATTATTTTTACATCAAACAGGATCCAATAATCCTCTAGGAATTAATAGAAATATTGATAAAATTCCTTTCCATCCATTTTTTACTTATAAAGATTTAATTGGATTTATTTTATTATTATTAATATTAAGATTATTAACTTTAACTAATCCTTATTTATTAGGGGATCCTGACAATTTTATTCCAGCTAATCCTTTAGTAACACCAATTCATATTCAACCTGAATGATATTTTTTATTTGCTTATGCTATTCTTCGATCAATTCCTAATAAATTAGGAGGAGTTATTGCCTTAATCTTATCTATTTTAATTTTAATTATTTTACCTTTAACTTTTAATAAAAAAATTCAAGGAATTCAATTCTACCCTTTAAATCAAATTTTATTTTGAATCATAGTAACTACAATTATTTTATTAACTTGAGCTGGGGCTCGACCTGTAGAAGAACCTTATATTTTTACTAGTCAACTATTAACTTTATTATATTTTTCATATTTTATTATTAATCCAATTATTAGAAAATATTGAGATAATCTAATTTTCAAATAATTATTAATTAATGAGCTTGT-TAAGCATTTGTTTTGAAAACTTAAGAAAGAATTTATTATTCTATTAATTTATACTAAAAATATTAACTAA---AAAAAAATTTTTAAACCTAAAAAAAATAATAAAAAATTTAATGAAATTGGAAGATAACTTTTTCAAGATAAATACATTAATTTATCATATCGATAACGAGGTAAAGTCCCCCGAACTCAAATAAATAAAAAAGAAATAAATGACAATTTTAAATAAAAAACCAATCTTAATCTATAACCACCCATATATAATAAAACAAATAATATACTTATAAAAAGAATTCTAGCATATTCTGATAAAAAAATTAATGTAAATCCTCCTCTTCTATATTCAACATTAAACCCAGATACTAATTCTCTTTCCCCTTCTGCAAAATCAAAGGGAGTTCGATTAGTTTCTGCTAATCTTGAAGATAATCAACACAACCTTAAAGGTATTATTAAAAAAAAAAATCAAATAATTTCTTGGTAAAAAAAAAAATTAAGTATATTAAAATCCATAATTATAATAATTCTAGATAATATAATTAAAGCTAAACTAACTTCATATGAAATTGTTTGAGCAACAGCTCGTAAACCCCCTAATAAAGCATAATTAGAATTTGAAGACCATCCAGCAATTATCACTGTAAATACTCCAATTCTAGTACAACATAAAAAAAATAAAATTCCCAAATTAAATCTAATAAAATTAAAATAATAAGGAATTAATAATCAAGACATTAAAACAACAATAAATCTAACAACAGGAGAAAAATAATATACTATATAATTTGAATTAATAGGAAAAGTTTGTTCCTTAGTAAATAATTTTACTACATCAGCAAAAGGTTGTAAAATTCCCATAAATCCAACTTTATTAGGACCTTTTCGAATTTGGATATAACCTAAAGCTTGACGTTCTAATAAAGTTAAAAAAGCAACTCCTACTATTACTCCAATAATTAAAATTAAACTACCAATAATAAATATATAAATATCATTAACTATCATCTACTATATATATAAATAATTATATATTTATGACTTCTAAAATCATTACATTTTTTCTGCCAAAATAGCTAAAATTAACTATTTATTAATATTC--ATTTTATTAAAATTATTTTTGATATCTGATCCTTTCGTACTAAAATATC-ATTATTATTTAAAGATAGAAACCAACCTGGCTCACACCGGTTTGAACTCAGATCATGTAAGATTTTAATGATCGAACAGATCAAAATTTTAAACTTTTGCATTTAATTTTTATCTTAATCCAACATCGAGGTCGCAAACTTTTTTTCCTATTTGAACTAAAAAAAAAAATTACGCTGTTATCCCTAAGGTAATTTTTTCTTTTAATCATTATTAATGGATCATTTATTCATAAATTAATGTATAAAATAAAAAAAAGTTAATTTAATTTTTCTATCACCCCAACAAAATAATTTATTCAATTTTAATTTTAA-AATTTATACATTAATAATAATTAAATAAATTATTAAACTCTATAGGGTCTTCTCGTCTTTTAAATTCATTTTAGCTTTTTTACTAAAAAATTAAATTTTATAAATTAAATAGAGACAGTATATATTTCATCCAATCTTTCATACAAGTCACCAATTAAGAGACTAATGATTATGCTACCTTTGTACAGTCAAAATACTGCAGCCCTTTAATAATTTATCAGTGGGCAGATTAGACTTTAAATTATTTTCAAAAAGACATGTTTTTGATAAACAAGTGAATATA---A-AATTTGCCGAATTCCTTTAATTAACTTCAATTAAATTTATTTATTTATTTAA-ATTTATATACTAATTTTATCATTATATTTAATTCTATTTTATTAAAATATATTTTTTTATAAAAATTTAAA--TTTTTTTATTAAATTTTAATTATAATTAAATTATTTATAAAAAATTATAATTTATTAAACAATTTAAATTTTAAAATTTTAA--TTAATTTTAAAATTAATTATAAAAATTTATTTTAAAGCTTATCCCTTAAAATATTTAATATTAACACTATTAAAATTTTATTAAATAAAAATTTTAAATTATAATATTTAAAATTAAATTTTTTTCTAAAAAAACTAGATATTTTTAAAAACGATTAACATTTCATTTCCAATTAATTATTAAAAATAATTATACTACATTAACTTTTATAATTAATTAACTCTTTTAAATTCGAGAAATTTCTACTTAAAAAATATTATTAATAAACTCTGATACACAAGATACAATAAATTAAATTTACTTTTTATTAAATTAATTT-TCCCTATTTCAAAATTCTTTTACAATACTATTTTACTATAAATTTAAAAATTTTTTCTATATATATACTTTAACCCCCATTAAA-ATATATTTTAAAAATTTTTTTATTAATATAATTAATTATTAATTTTTCCCCCTCAAATTAATTAAATTTAATATCTTTTCAATGTAAATGAAATACTTATTCAAGCTCTAATTTGATCTTTCTAGAAACACTTTCCAGTACTTCTACTATGTTACGACTTATTCCAACTTATTAATGAAAGCGACGGGCAATATGTACATATTTCAATTTTTAATCATTTTAATAAACTAAATAAAATTACATTTAAATCCACTTTCAAATAAATATTAAAAAATATTATCTATATAATCATTTCTTATTGTAACCCATTATATTCTTAATTATAATCTGCATCTTGATCTGAATTAATTTATTTTAAAAATTTTAAAATATTATTTTTATTAAAAAATATTTTTTTAACAACGATATACAAAATATATTAATTAAGTAAATTTATTCGTGGACTATCAATTATTAAACAGATTCCTCTAAATGAACTAAAATACCGCCAAATTATTTAAGTTTCAATAAATAATTATATACTATTTTAGTATTTTTTATTTAAATTTTAATAATAGAGTATCTAATTCTAGTTTTTAATAAAATTTTATAAATCATAATTATTAATTAAAATTTTAATCAAATTAAAATTTCACCTAATAATTTAATATTTAATTTTA-AAATATTAATATTTATTATTTACTAATAAAATTTAAATTATTTTTTGTTTAACCGCAACTGCTGGCACAAAATTTGTTAATAACTATTAAATATTACTAAATCTTAATTTCTTAAATTTTTAATATTAATTACTATTAAATT-AATTTTTAAAAATTTTTAAAATAAATTAAAAATATATACTAAAATTTATATGTAAAATAGACTTAAATTAAACTTTATAAATCATAAAAAATTTATTTATATATAAAAATTTTTCATATAGA---TTTTTTTTTTTAAAATTAATTTTTTATATTTTTATTAAAAAT-----------TACAAAATAATACT-GTAAATATATTTATATATTAATAATTTAATAAATTATTAATATATTCTTTTTTATTTACGAATGTATATATAAATATTTAATAT-------ATAAAAAAA----TACATATAATAAAATATTTAATAGACATTAATAAACATTGAATAATT-TCTTTTTTTTTTCCTTCATAATAATTATTAAATACCTAAATTGCTATATAAAATTTTATAAATTAATAAATTATATTATATTATTAATTATATTAATAAATTAAATAT-TTTTATTATATTATTATAATTAATAATATATTAAAAATTTAATATATTTATTATTATATTACTAAAAAAAATTCCTTAATTAAAAA-------------------------------------------------------------------------------------------------------------------------------------------------------------------------------------------------------------------------------------------------------------------------------------------------------------------------------------------------------------------------------------------AAATTTCCCTTTATAAAAAAAAAGTTAACTATTATTTAAATCAATTCCTAAACCATTCTTAATCTTTTTTTAATATA-AAATAAAAATAAAAAAATTAAAAATAAGCTAAAA-TAAGCTTTTGGGCTCATACCTCAAATATAAAGGAAATCCCTTTTTTTT---AAAAATAAAGTGCCTGATT-AAAGGATTATTCTGATAGGATAAATTAAGTAGAACTCTACCTTTATTATATTTTATAGAATTTAACTATATCTAATAATATCAAAAATTATTGTGCCCCTACACTAAAATATAT------------------------AAATTAAATTAAATTTATAATTCAATTTAATTCCCCCATTTTAA
TXSC20180718001__reversed_ ATTTTTTTGAATATTAACTCTAATAAAATATTTTTTTACTTCATTTTAATTTTTAGAACTTTAATCTCTATTTCTTCTAATTCTTGACTTGGATGTTGAATTGGACTTGAAATTAACTTACTTAGATTTATCCCCCTAATTTCTAATCATAAAAATCTTTTATCCTCTGAAGCAACATTAAAATACTTTTTAACACAAGCTATTGCTTCTATTAATTTTTTATTTTCTATTTTAATTAAAATAATTTTATTAAAAAATTTTGAAATTAACAATCTAATTTCAATTATAATTAATTCTTCTTTATTAATAAAAATAGGATCTGCCCCTTTTCATTTTTGATTTCCTAATATTATTGAAGGTTTATCTTGAATTAATTGTTTTATTTTAATAACTTGACAAAAGATTTCCCCCATAATTCTTCTTTCATATTACATAAATAATAATTTTTTAATAATAATTATAATTATTAATGTTATTATTGGAGTTTTAGGAGGTATTAATCAAACTTCCTTACGTAAATTAATGGCATTTTCTTCAATCAATAATTTAGGATGAATATTAATTTCTTTAATAATCAGAGAAAATTTATGATTATTTTACTTAATTATATATTCATTTTTAATTAGAATTTTATGTTTTACATTAAATTTATTAAATACTTATTTTATTAATCAATTATTTATTATTAATATAAATTCAATTATTAAAATTTCTTTATTTATTAATTTTATATCCTTAGGAGGACTCCCCCCATTCTTAGGATTTTTCCCTAAATGAATTACTATCAACTTCTTAATTATAAATAAATTTTATATTATTTCATTTATTTTTATTATAATAAGATTAATTATATTATTTTTTTATATTCGAATTATTTATTCTTCCATTATATTTAATTATTTAAAATTAAAATGATTTAAATTTTATTTAAAAAATAATTCAATATTATTCATTAATTTATTTAGAATAATTTCTTTACTGGGTATAATTTTTAGAACTTTTTTTTTTATGTAAGGTTTTAAGTTATAATAAACTAATAATCTTCAAAATTATAAAAAAAGAAATTCTTTAAGCCTTAGTAATTAATTTTTACTCCTTAAAATTTGCAATTTTATATCATTATTGAATATAAAGCT---TAATAAAAGAGATTTTTCTCATAAATAAATTTACAATTTATCGCTTATTATTCAGCCATTTTATTATTGCGAAAATGACTTTATTCAACAAATCATAAAGATATTGGAACATTATATTTTATTTTTGGAATTTGAGCAGGTATACTAGGAACTTCTTTAAGTTTATTAATTCGAACTGAATTAGGAACTCCAGGCTCATTAATTGGAGATGATCAAATTTATAATACTATTGTTACAGCTCATGCTTTTATTATAATTTTTTTTATAGTTATACCTATTATAATTGGAGGATTTGGAAATTGATTAATTCCTTTAATATTAGGAGCTCCTGATATAGCTTTCCCCCGAATAAATAATATAAGATTTTGATTATTACCCCCTTCTTTAACTCTTCTAATTTCTAGAATAATTGTAGAAAATGGGGCTGGAACTGGTTGAACTGTATATCCTCCTCTTTCTTCTAATATTGCTCACGGAAGAAGATCAGTAGATTTAGTTATTTTTTCCCTTCATTTAGCAGGTATTTCCTCAATTTTAGGAGCAATTAATTTTATTACAACAATTATTAATATACGTATTAATAACTTATCATTTGATCAAATACCTTTATTTGTTTGAGCTGTAGGAATTACTGCTTTATTATTACTTCTTTCTTTACCAGTTTTAGCAGGAGCCATTACTATATTATTAACAGATCGTAATTTAAATACATCCTTTTTTGATCCTGCAGGAGGAGGAGATCCTATTTTATATCAACATTTATTTTGATTTTTTGGTCACCCAGAAGTTTACATTTTAATTTTACCTGGATTTGGAATAATTTCTCACATTATTACCCAAGAAAGAGGAAAAAAAGAAACATTTGGATGCTTAGGTATAATTTATGCTATAATAGCAATTGGTCTTCTTGGATTTATTGTATGAGCCCATCATATATTTACAGTAGGAATAGATACAGATACTCGAGCTTATTTTACATCAGCAACAATAATTATTGCAGTTCCTACAGGAATTAAAATTTTTAGTTGATTAGCTACCTTTCATGGAACACAAATTAACTATAGACCATCTATATTATGAAGATTAGGATTTGTTTTTCTGTTCACAGTAGGAGGATTAACTGGAGTAATTTTAGCAAATTCATCTATTGATGTAACTTTACATGATACTTATTATGTAGTAGCTCATTTCCATTATGTTCTATCTATAGGAGCTGTATTTGCTATTGCTGGAAGATTTATTCATTGATATCCTTTATTTACAGGTCTTTCTTTAAATCCTTACTTCTTAAAAATTCAATTTTTTACAATATTTATTGGAGTAAATTTAACTTTTTTTCCTCAACATTTTTTAGGATTAGCTGGAATACCTCGTCGTTACTCAGATTATCCTGATAATTTTATATCTTGAAATATTGTATCTTCTTTTGGCTCATATATTTCTTTATTATCTTTAATAATAATAATAATAATTATTTGAGAATCATTTATTAATCAACGTATTATTTTATTTTCTCTTAATATACCTTCTTCTATTGAATGATTACAAAATTTACCTCCTGCTGAACATTCTTATAATGAACTTCCTATTTTAAGAAATTTCTAATATGGCAGATTATATGTAATGGATTTAAACCCCATTTATAAAGGATTTATCCTTTTTTTAGAAATGGCTACTTGATCTAATTTTAATTTACAAAATAGAGCTTCTCCTTTGATAGAACAAATTATTTTTTTCCATGATCATACATTAATTATTCTAATTATAATTACTATTTTAGTTGGTTATTTAATAATTAACTTATTTTTTAATAAATATATTAATCGCTTTTTATTAGATGGACAAATAATTGAATTAATTTGAACTATTATTCCTACAATTACCTTAATTTTTATTGCTTTACCTTCTTTACGATTACTTTACCTTTTAGATGAACTTAATAATCCTTTAATTACCTTAAAATCAATTGGTCATCAATGATATTGAAGTTATGAATATTCCGATTTCAACGATGTAAGATTTGACTCTTATATAATTAATTATAATAAATCTGATATTAATAATTTCCGTCTATTAGATGTAGATAATCGAATTATTTTACCTATAAATAATCAAATTCGAATTATAGTTACTGCTACAGATGTAATTCACTCATGAACTATTCCATCATTAGGGGTAAAAATTGATGCTAATCCTGGTCGTCTTAATCAAACTAATTTATTTATTAATCGACCTGGTATTTTTTTTGGTCAATGTTCAGAAATTTGTGGAGCTAATCATAGATTCATACCTATTATAATTGAAAGAATTTCAATTAAAAATTTTATTAATTGAATTAATAATTACTCTTCATTAGATGACTGAAAGCAAGTACTGGTCTCTTAAACCATTTTATAGTAAATTAGCATTTACTTCTAATGAAAGAATTAGTTAAATTTATAACATAAATATGTCAAATTTAAATTATTACTTTAGTAATATTCTTTTATTCCTCAAATAATACCTATTAATTGAATTTTTTCATTTATTTTATTCATTATAATTTTTATTATTTTTAATATCATAAATTATTATATTT---ATATAAATAATAATAATAATAATAATATTATTAATAATAAAATTAATAACAATAAAAACTTTAAGAATTTAAATTGAAAATGATAAATAATTTATTTTCTATTTTTGATCCCTCCACTAATATTTTTAATTTATCATTAAATTGATGTAGAACTTTTATTGGATTATTATTTATTCCTTATTCTTTTTGATTTATTCCTAATCGACATTTTATTTTTTGAAATTTTATTTTAAATAAACTTCATAATGAATTTAAAATTTTATTAAGAACTAATAAAATTAATAAAGGATCTACTTTTATTTTTATTTCCTTATTTTCTTTTGTCTTATTTAATAATTTTTTAGGATTATTTCCTTATATTTTTACTAGTACTAGTCATCTTACAATTTCTTTATCTATTTCTCTTTCTTTATGAATAAGATTTATATTATATGGTTGAATTAATAATTATCAACATATATTTATTCATATAATTCCTCAAGGTACACCTTCTATTTTAATACCTTTTATAGTATTAATTGAAACTATTAGAAATATTATTCGTCCAGGAACATTAGCTGTTCGATTAACAGCTAATATAATTGCCGGACATTTATTATTAACTTTATTGAGAAGAACTGGTAATAATATATCTTTTTATTTATTATTTATCTTAATTTTTATACAAATTTTATTATTAATTTTAGAATCAGCAGTTGCGATTATTCAAGCTTATGTAATTTCTATTTTAACAACATTATATTCTAGAGAAGTTAATTAATATAATAAACTAATGTCAATAAATTATAATCATCCTTTTCACTTAGTAAATTATAGTCCATGACCACTAACTGGGGCAATTGGAATAATAACATTAGTTACAGGAATGGTAAAATGATTCCATGAATTTAATATAAATTTATTAATTTTAGGCTATATAATTGTTCTTTTAACAATGTATCAATGATGACGAGATATTTGTCGAGAAGGAACATACCAAGGCTATCATACAAATATAGTATCAAAAGGATTACGATGAGGAATAATTTTATTTATTATTTCAGAAGTATTTTTCTTTATTTCATTTTTTTGAGCTTTTTTCCATAGAAGACTATCACCCAATATTGATATTGGAGCTATATGACCCCCTATAAGAATTACCCCTTTTAATCCTTTTCAAATTCCTCTTTTAAATACTATCATTTTAATTACATCAGGAATTTCAGTAACTTGAGCTCATCATGCTATTATACAAAATAATTTCTCTCAAACTACTCAAGGTCTTTTTATTACAGTTATATTAGGAATTTATTTTACTATCCTTCAAGCTTATGAATATATTGAAGCACCATTTACTATTGCAGATTCAATTTATGGTTCAACTTTTTTTATAGCTACAGGTTTCCATGGATTACATGTAATTATTGGAACAATTTTCTTATTTATTTGTTTTTTACGTCATTTATCTGCCCACTTTTCTAATAATCATCATTTTGGATTTGAAGCAGCAGCTTGATATTGACATTTTGTTGATGTAATTTGATTATTCCTTTATATCTCTATTTATTGATGAGGTAATTAATTTATTTATATAATATATTTAGTATATTTGATTTCCAATCAAAAAGTTTAAGCAAAATTAATATAAATAATCATCTTATTATTATCAATTTCAATTATAATTATTTTAATTTCAAATATTATAATATTCTTAACAATTATTTTATCAAAAAAATCATTTATAGATCGAGAAAAAAACTCACCTTTTGAATGCGGATTTGACCCTAAATCATCAGCTCGAATTCCTTTTTCCTTACATTTTTTCTTAATTACAGTAATTTTCCTAATTTTTGATGTAGAAATTGCCTTAATTTTCCCAATAATCTATTCATTTAATTTAGTTAATATTTTAACAATAATAAAAATTAGCTTTTTTTTTTTATTAATACTTTTAATTGGTCTTTACCACGAATGAAACCAAAATATATTAAATTGAACAAATTAGGATTATAGTTTATTTAAAACATTTGATTTGCATTCAAAAAATATTGAATTCAATTTATCTTAAATATGAAGCAATATTATGCATTTAATTTCGACTTAAAAGAAAGAGT-TATTACTCCATATTTTTAATTGAAACCAAATTAGAGGTATATCACTGTTAATGATATTAATGAATTATATATTCCAATTAAAGAAATATATAAAAATTAAGCTTCTAACTTAAATTATAGTAGACAATATCTATTAATATTTC-----TATTTATATAGTTTATTTAAAACATTACATTTTCATTGTAAAAATAAAAAAAATTTTTTTTATAAATATTTAAAGA-TTTATCAATCTCCTTAATATCTTCAATATTATGCTCTAATTA-TATAAGCTATTTAAATTTATATCAATAATATAAATAATAAATAAAAAATTAATATTCAAAAAAAAAATCTAAATAAATAAATTTTAAAATTATTAATTTGATAAAAATTATAAAAAACAGAATAATTTTTTAAAATACAAAATATACCTTGGCCTCTATTTAATTCTCTTCATCCTATATCAACATTTTTTAATAAATTTTGACCAATTTTTAAAAAATAAATATTTAACCCATAAGTAGAAAGTATAGGCATAAATCATATTAAACATAAAAAATTTCTTAAATTATATGTTATTAAAAATTTATTAATTGAATAAATTTTTATATTTCTAATTAAATAACCTATTAATAAACCAAATAATATTACATAAATAACTATTATTTTTAAACTTATAGGTAAATAAATCATATAAGGGTAACTAAAAATTATTCAACTTAATAATCTTCCTACTACTAATCTTATAAATAATAATATAAATATTCTTTTCACTATAATATAATCTTCATCATATAAATTATAAATAACTATTAAATTATAATCATTAATTATTAAATAAAATAATAAACGAATTGTATAAAATATAGTTAAACCTGTAGAAAAATAATATAAAAAAAAAATTATTAAATTTAAATTTCTTATTCTTACTATTTCTAAAATTAAATCCTTAGAATAAAATCCTGCTAAAAATGGAAGACCACATAAAGCCAAATTTGAAATATTCAAGCATAAACTAGTTAAAGGAATATAAAATCTAATACCTCCCATATAACGAATATCTTGAATATCATTTATTATATGAATTACTACTCCCGCACATATAAACAATAAAGCTTTAAATATAGCATGAGTTAGTAAATGAAAAAATGCTAAGTCTGGTATTCCCATTATCAAAATTCTCATTATTAAACCTAATTGACTTAATGTTGATAAAGCAATAATTTTTTTTAAATCAAATTCATAATTAGCAGAAATACCTGCTATAAATATAGTTAAACCTGATAATAATAATAAAAACTTTAAAAAAAATATATCAATTAATATTAAATTAAAACGAATTAATAAATAAACTCCTGCAGTAACTAATGTCGAAGAATGAACTAAAGCTGATACAGGAGTAGGAGCTGCTATAGCAGCTGGTAATCAAGATCTAAAAGGAATTTGAGCTCTCTTAGTTATAGCTGCAATAATTAATAAAAATCCAATAATTTGTATTATATAATCATTATTTATAAAATTTAAAAAAAAAATATAATTTCATCTCCCGTAATTTATTATTCAAGCAATAACTATCAAAATTATTACATCACCAATACGATTTGATAAAGCAGTTAATATCCCCGCATTATAAGACTTAATATTTTGATAATAAATTACTAAACAATAAGAAACTAATCCTAATCCATCTCAACCTAAAAAAATTCTAATTATATTTGGTCTGATAATCAATAAAATTATTGAAAATACAAATAATAAAACTAAAATAATAAAACGATTTAAATTTAATTCTGAAGATATATAACTTTTTCTATAATAGATTACTGAAGATGAAATTATAGATACAAATATTATAAACAATAATGATATTCAATCTAATAAAATAGATATTACAATTCTCATAGAATTAAAAGAAATAACTTCTCACTCTAAAAAAAAAACTATATTTTCTATAATAAAATAAATTATAAAAAAAAAATTTATTA-TTCTAAAAAAAAATAAAAAAAAAAAACTAATAAAACAAATTGAAAA--TTTTTTTA-TGATTTAAAATGAAATTTC---ATATATTTGACTCCACAAATCAATATTTTA--TACTTAAATTATTTAAATTAAAATCAAATTATAAAAAAATCAATTTTTAAAATTAATAAATTTAATGGTAATCAATGTAATATTAATATTAAATATTCACGAGAAACACCTGTATAAAATCTATAAATTCTTATATTAAATTTTCCATGTTGAACATAAGAATATAGATATAATCTATATCCAGCTCTAAAAAATGAAATTATAATAAGAGTAATTATTGATAAATATGACCATCTAACAATTCTATTAATTAAACTAATTTCCCCTATTAAATTTATAGAAGGAGGAGCAGCTATATTTGAAGATATTAATAAAAATCATCACAATCTTAATGAAGGTATAAAATTTATTATTCCTTTATTTATATATAATCTTCGACTATGTAATCGTTCATAATTAATATTTACTAAACAAAATATACCTGAAGAACATAAACCATGTCCAATTATTATCACATATGAACCTAAATACCCTCAATAATTTATAGTTATAATCCCACAAATTACTAATCTTATATGAGCTACAGATGAATAAGCAATTAATGATTTTATATCAACTTGACAAAAACAATTTAATCTAATATATAAACCCCCTAATAAACTAATGATTACTCAAATTAACCTATATTTTATGTTAATTTTTTGAAAAATAATTAAAATTCGTAAAAGACCATACCCCCCTAATTTTAATATAATCCCAGCTAAAATTATAGATCCTGAAACTGGAGCCTCTACATGAGCTTTAGGTAATCATAAATGAACAAAATATATTGGTATTTTAACTAAAAAAGCTAAAATTATAGATAAATATAATAAAAAAAAATTTATATTAAAAAATTTAAAAAAATATATAATTATACAATTATAATTATTAAAAATAAAAAAAATTCCTATTAATATAGGTAAAGAAGCAAATAAAGTATAAAATAATAAATATATGCCCGCCTGAATTCGCTCAGGTTGATATCCCCAACCAATAATTAATATCAATGTAGGAATTAATCTTCCCTCAAAAAATAAATAAAATATAAATAAATTTATAACTCTAAAAGTTAAATATAATATAATTAATAAAATAATAATATTAAATAAAAAAAAATTAACATAAAAATTTAATTTTTTTAAATTTTCTCTTGCTATAACTATTAATAAACAAATTCAAATCCTTAATAAAATTAACCCATAAGAAATTATATCACATCCTATAATATATCTTAGGTTACAAAAATTTATAATATTTATATTTAAATTTATAAATAAAAATATTATAAATAATAAAATTATCTGAACCATTCAAAATATATTATTTAAAAAACATAAAGGAATTATAAAAATTATTATAAATAAAAATTTTATCATTTA-TTATAATATTCTAAATCTTTGAAAATAATCATTTCCATGAGTTCGAATTATAGAAACTAAAATAGCTAATCCTAAAGCTCCTTCACAAACTGAAAACAATAAAAAAATTATCAACATATATATATCATATTCAATATAACTTAAATATATAATTATTATAAAAAAAATCCTCAAAACAATAAATTCTAATCTTAATAAAACAATTAATAAATGTTTATGCTTAGAAATAAAAATTATATTACCAAATATAAATATCAATAAAATAAAAAATCATATATTTAATACTATCA----TTAGTTTTTATAGTTTAAAAAAAACATTGGTCTTGTAAATCAAAAATAAGTTTAATCTTTAAAAACTTCAAAGAAAAAGAATCTCTTTATCTATAATCTCCAAAATTATTATTTTATATAAACTATTCTTTGAAAATGTTAAAAATATTTTTTTCTTTATTAATTATTATATTTTCTTTTATAATATTATTTCTGAATCATCCCCTATCAATAGGATTAATAATTTTAATTCAAACTCTTATTATTTGTATTTTATCTGGTATATTAATTAACTCTTATTGATTTTCTTATATTTTATTTTTAGTATTTTTAGGAGGATTATTAGTCTTATTTATTTATGTATCAAGAGTAGCTTCTAATGAATTATTTAACATAAATTTTTTCTTAAAAAATATTATTTTATTCTCATTAATATTATCAATTTTTTTTAGTTTTAATTATATATATAATTTAAATTGATTAAATTTTTCATTTAATTACGAAATAAAAAATATAACAAATTTTTTTATTTTTTTTAATAATGAAAATAAAATTAATTTATCTAAATTATATAATAAACAAACTCATTTACTAATAATAATATTAATTATTTATCTTTTTATCACTTTAGTGGCTATTGTAAAAATTACAAATATCTTTTTTGGACCTATTCGATCTATTAATTATTAA-----T---ATACTAATGATAAATAAATTTTTACCTTTACGAAAAACACATCCTTTATTAAAAATTATTAATAATTCTTTAATTGATTTACCTTCACCTTCTAATATTTCAGTATGATGAAATTTTGGATCTCTTTTAGCATTATGCTTAATTATTCAAATTATTACAGGATTATTTTTAACTATATATTATACAGCAAACATTGAATTAGCTTTTTATAGAGTTAACTATATTTGTCGAAATGTTAATTATGGATGATTAATCCGAACTCTTCACGCTAATGGAGCTTCTTTTTTTTTTATTTGTATTTATTTACATATTGGACGAGGAATCTACTATGAATCCTTTAATTTAAAATATACATGAATAGTAGGAATTATTATTTTATTTATTTTAATGGCAACAGCTTTTATAGGATATGTTTTACCTTGAGGGCAAATATCTTTTTGAGGGGCAACAGTAATTACTAATTTACTTTCTGCCATCCCTTATTTAGGCTCTATATTAGTTAATTGAATTTGAGGAGGATTTGCAATTGATAATGCAACTTTAACACGATTTTATTCATTCCATTTTCTATTACCATTTATTATTTTAATATTAACTATAATTCATTTATTATTTTTACATCAAACAGGATCCAATAATCCTCTAGGAATTAATAGAAATATTGATAAAATTCCTTTCCATCCATTTTTTACTTATAAAGATTTAATTGGATTTATTTTATTATTATTAATATTAAGATTATTAACTTTAACTAATCCTTATTTATTAGGGGATCCTGACAATTTTATTCCAGCTAATCCTTTAGTAACACCAATTCATATTCAACCTGAATGATATTTTTTATTTGCTTATGCTATTCTTCGATCAATTCCTAATAAATTAGGAGGAGTTATTGCCTTAGTCTTATCTATTTTAATTTTAATTATTTTACCTTTAACTTTTAATAAAAAAATTCAAGGAATTCAATTCTACCCTTTAAATCAAATTTTATTTTGAATCATAGTAACTACAATTATTTTATTAACTTGAGCTGGGGCTCGACCTGTAGAAGAACCTTATATTTTTACTAGTCAACTATTAACTTTATTATATTTTTCATATTTTATTATTAATCCAATTATTAGAAAATATTGAGATAATCTAATTTTCAAATAATTATTAATTAATGAGCTTGT-TAAGCATTTGTTTTGAAAACTTAAGAAAGAATTTATTATTCTATTAATTTATACTAAAAATATTAACTAA---AAAAAAATTTTTAAACCTAAAAAAAATAATAAAAAATTTAATGAAATTGGAAGATAACTTTTTCAAGATAAATACATTAATTTATCATATCGATAACGAGGTAAAGTCCCCCGAACTCAAATAAATAAAAAAGAAATAAATGACAATTTTAAATAAAAAACCAATCTTAATCTATAACCACCCATATATAATAAAACAAATAATATACTTATAAAAAGAATTCTAGCATATTCTGATAAAAAAATTAATGTAAATCCTCCTCTTCTATATTCAACATTAAACCCAGATACTAATTCTCTTTCCCCTTCTGCAAAATCAAAGGGAGTTCGATTAGTTTCTGCTAATCTTGAAGATAATCAACACAACCTTAAAGGTATTATTAAAAAAAAAAATCAAATAATTTCTTGGTAAAAAAAAAAATTAAGTATATTAAAATCCATAATTATAATAATTCTAGATAATATAATTAAAGCTAAACTAACTTCATATGAAATTGTTTGAGCAACAGCTCGTAAACCCCCTAATAAAGCATAATTAGAATTTGAAGACCATCCAGCAATTATCACTGTAAATACTCCAATTCTAGTACAACATAAAAAAAATAAAATTCCCAAATTAAATCTAATAAAATTAAAATAATAAGGAATTAATAATCAAGACATTAAAACAACAATAAATCTAACAACAGGAGAAAAATAATATACTATATAATTTGAATTAATAGGAAAAGTTTGTTCCTTAGTAAATAATTTTACTACATCAGCAAAAGGTTGTAAAATTCCCATAAATCCAACTTTATTAGGACCTTTTCGAATTTGGATATAACCTAAAGCTTGACGTTCTAATAAAGTTAAAAAAGCAACTCCTACTATTACTCCAATAATTAAAATTAAACTACCAATAATAAATATATAAATATCATTAACTATCATCTACTATATATATAAATAATTATATATTTATGACTTCTAAAATCATTACATTTTTTCTGCCAAAATAGCTAAAATTAACTATTTATTAATATTC--ATTTTATTAAAATTATTTTTGATATCTGATCCTTTCGTACTAAAATATC-ATTATTATTTAAAGATAGAAACCAACCTGGCTCACACCGGTTTGAACTCAGATCATGTAAGATTTTAATGATCGAACAGATCAAAATTTTAAACTTTTGCATTTAATTTTTATCTTAATCCAACATCGAGGTCGCAAACTTTTTTTCCTATTTGAACTAAAAAAAAAAATTACGCTGTTATCCCTAAGGTAATTTTTTCTTTTAATCATTATTAATGGATCATTTATTCATAAATTAATGTATAAAATAAAAAAAAGTTAATTTAATTTTTCTATCACCCCAACAAAATAATTTATTCAATTTTAATTTTAA-AATTTATACATTAATAATAATTAAATAAATTATTAAACTCTATAGGGTCTTCTCGTCTTTTAAATTCATTTTAGCTTTTTTACTAAAAAATTAAATTTTATAAATTAAATAGAGACAGTATATATTTCATCCAATCTTTCATACAAGTCACCAATTAAGAGACTAATGATTATGCTACCTTTGTACAGTCAAAATACTGCAGCCCTTTAATAATTTATCAGTGGGCAGATTAGACTTTAAATTATTTTCAAAAAGACATGTTTTTGATAAACAAGTGAATATA---A-AATTTGCCGAATTCCTTTAATTAACTTCAATTAAATTTATTTATTTATTTAA-ATTTATATACTAATTTTATCATTATATTTAATTCTATTTTATTAAAATATATTTTTTTATAAAAATTTAAA--TTTTTTTATTAAATTTTAATTATAATTAAATTATTTATAAAAAATTATAATTTATTAAACAATTTAAATTTTAAAATTTTAA--TTAATTTTAAAATTAATTATAAAAATTTATTTTAAAGCTTATCCCTTAAAATATTTAATATTAACACTATTAAAATTTTATTAAATAAAAATTTTAAATTATAATATTTAAAATTAAATTTTTTTCTAAAAAAACTAGATATTTTTAAAAACGATTAACATTTCATTTCCAATTAATTATTAAAAATAATTATACTACATTAACTTTTATAATTAATTAACTCTTTTAAATTCGAGAAATTTCTACTTAAAAAATATTATTAATAAACTCTGATACACAAGATACAATAAATTAAATTTACTTTTTATTAAATTAATTT-TCCCTATTTCAAAATTCTTTTACAATACTATTTTACTATAAATTTAAAAATTTTTTCTATATATATACTTTAACCCCCATTAAA-ATATATTTTAAAAATTTTTTTATTAATATAATTAATTATTAATTTTTCCCCCTCAAATTAATTAAATTTAATATCTTTTCAATGTAAATGAAATACTTATTCAAGCTCTAATTTGATCTTTCTAGAAACACTTTCCAGTACTTCTACTATGTTACGACTTATTCCAACTTATTAATGAAAGCGACGGGCAATATGTACATATTTCAATTTTTAATCATTTTAATAAACTAAATAAAATTACATTTAAATCCACTTTCAAATAAATATTAAAAAATATTATCTATATAATCATTTCTTATTGTAACCCATTATATTCTTAATTATAATCTGCATCTTGATCTGAATTAATTTATTTTAAAAATTTTAAAATATTATTTTTATTAAAAAATATTTTTTTAACAACGATATACAAAATATATTAATTAAGTAAATTTATTCGTGGACTATCAATTATTAAACAGATTCCTCTAAATGAACTAAAATACCGCCAAATTATTTAAGTTTCAATAAATAATTATATACTATTTTAGTATTTTTTATTTAAATTTTAATAATAGAGTATCTAATTCTAGTTTTTAATAAAATTTTATAAATCATAATTATTAATTAAAATTTTAATCAAATTAAAATTTCACCTAATAATTTAATATTTAATTTTA-AAATATTAATATTTATTATTTACTAATAAAATTTAAATTATTTTTTGTTTAACCGCAACTGCTGGCACAAAATTTGTTAATAACTATTAAATATTACTAAATCTTAATTTCTTAAATTTTTAATATTAATTACTATTAAATT-AATTTTTAAAAATTTTTAAAATAAATTAAAAATATATACTAAAATTTATATGTAAAATAGACTTAAATTAAACTTTATAAATCATAAAAAATTTATTTATATATAAAAATTTTTCATATAGA---TTTTTTTTTTTAAAATTAATTTTTTATATTTTTATTAAAAAT-----------TACAAAATAATACT-GTAAATATATTTATATATTAATAATTTAATAAATTATTAATATATTCTTTTTTATTTACGAATGTATATATAAATATTTAATAT-------ATAAAAAAA----TACATATAATAAAATATTTAATAGACATTAATAAACATTGAATAATT-TCTTTTTTTTTTCCTTCATAATAATTATTAAATACCTAAATTGCTATATAAAATTTTATAAATTAATAAATTATATTATATTATTAATTATATTAATAAATTAAATAT-TTTTATTATATTATTATAATTAATAATATATTAAAAATTTAATATATTTATTATTATATTACTAAAAAAAATTCCTTAATTAAAAA-------------------------------------------------------------------------------------------------------------------------------------------------------------------------------------------------------------------------------------------------------------------------------------------------------------------------------------------------------------------------------------------AAATTTCCCTTTATAAAAAAAAG-TTAACTATTATTTAAATCAATTCCTAAACCATTCTTAATCTTTTTTTAATATA-AAATAAAAATAAAAAAATTAAAAATAAGCTAAAA-TAAGCTTTTGGGCTCATACCTCAAATATAAAGGAAATCCCTTTTTTTT---AAAAATAAAGTGCCTGATTAAAAGGATTATTCTGATAGGATAAATTAAGTAGAACTCTACCTTTATTATATTTTATAGAATTTAACTATATCTAATAATATCAAAAATTATTGTGCCCCTACACTAAAATATAT------------------------AAATTAAATTAAATTTATAATTCAATTTAATTCCCCCATTTTAA
TXSC20180718009__reversed_ ATTTTTTTGAATATTAACTCTAATAAAATATTTTTTTACTTCATTTTAATTTTTAGAACTTTAATCTCTATTTCTTCTAATTCTTGACTTGGATGTTGAATTGGACTTGAAATTAACTTACTTAGATTTATCCCCCTAATTTCTAATCATAAAAATCTTTTATCCTCTGAAGCAACATTAAAATACTTTTTAACACAAGCTATTGCTTCTATTAATTTTTTATTTTCTATTTTAATTAAAATAATTTTATTAAAAAATTTTGAAATTAACAATCTAATTTCAATTATAATTAATTCTTCTTTATTAATAAAAATAGGATCTGCCCCTTTTCATTTTTGATTTCCTAATATTATTGAAGGTTTATCTTGAATTAATTGTTTTATTTTAATAACTTGACAAAAGATTTCCCCCATAATTCTTCTTTCATATTACATAAATAATAATTTTTTAATAATAATTATAATTATTAATGTTATTATTGGAGTTTTAGGAGGTATTAATCAAACTTCCTTACGTAAATTAATGGCATTTTCTTCAATCAATAATTTAGGATGAATATTAATTTCTTTAATAATCAGAGAAAATTTATGATTATTTTACTTAATTATATATTCATTTTTAATTAGAATTTTATGTTTTACATTAAATTTATTAAATACTTATTTTATTAATCAATTATTTATTATTAATATAAATTCAATTATTAAAATTTCTTTATTTATTAATTTTATATCCTTAGGAGGACTCCCCCCATTCTTAGGATTTTTCCCTAAATGAATTACTATCAACTTCTTAATTATAAATAAATTTTATATTATTTCATTTATTTTTATTATAATAAGATTAATTATATTATTTTTTTATATTCGAATTATTTATTCTTCCATTATATTTAATTATTTAAAATTAAAATGATTTAAATTTTATTTAAAAAATAATTCAATATTATTCATTAATTTATTTAGAATAATTTCTTTACTGGGTATAATTTTTAGAACTTTTTTTTTTATGTAAGGTTTTAAGTTATAATAAACTAATAATCTTCAAAATTATAAAAAAAGAAATTCTTTAAGCCTTAGTAATTAATTTTTACTCCTTAAAATTTGCAATTTTATATCATTATTGAATATAAAGCT---TAATAAAAGAGATTTTTCTCATAAATAAATTTACAATTTATCGCTTATTATTCAGCCATTTTATTATTGCGAAAATGACTTTATTCAACAAATCATAAAGATATTGGAACATTATATTTTATTTTTGGAATTTGAGCAGGTATACTAGGAACTTCTTTAAGTTTATTAATTCGAACTGAATTAGGAACTCCAGGCTCATTAATTGGAGATGATCAAATTTATAATACTATTGTTACAGCTCATGCTTTTATTATAATTTTTTTTATAGTTATACCTATTATAATTGGAGGATTTGGAAATTGATTAATTCCTTTAATATTAGGAGCTCCTGATATAGCTTTCCCCCGAATAAATAATATAAGATTTTGATTATTACCCCCTTCTTTAACTCTTCTAATTTCTAGAATAATTGTAGAAAATGGGGCTGGAACTGGTTGAACTGTATATCCTCCTCTTTCTTCTAATATTGCTCACGGAAGAAGATCAGTAGATTTAGTTATTTTTTCCCTTCATTTAGCAGGTATTTCCTCAATTTTAGGAGCAATTAATTTTATTACAACAATTATTAATATACGTATTAATAACTTATCATTTGATCAAATACCTTTATTTGTTTGAGCTGTAGGAATTACTGCTTTATTATTACTTCTTTCTTTACCAGTTTTAGCAGGAGCCATTACTATATTATTAACAGATCGTAATTTAAATACATCCTTTTTTGATCCTGCAGGAGGAGGAGATCCTATTTTATATCAACATTTATTTTGATTTTTTGGTCACCCAGAAGTTTACATTTTAATTTTACCTGGATTTGGAATAATTTCTCACATTATTACCCAAGAAAGAGGAAAAAAAGAAACATTTGGATGCTTAGGTATAATTTATGCTATAATAGCAATTGGTCTTCTTGGATTTATTGTATGAGCCCATCATATATTTACAGTAGGAATAGATACAGATACTCGAGCTTATTTTACATCAGCAACAATAATTATTGCAGTTCCTACAGGAATTAAAATTTTTAGTTGATTAGCTACCTTTCATGGAACACAAATTAACTATAGACCATCTATATTATGAAGATTAGGATTTGTTTTTCTGTTCACAGTAGGAGGATTAACTGGAGTAATTTTAGCAAATTCATCTATTGATGTAACTTTACATGATACTTATTATGTAGTAGCTCATTTCCATTATGTTCTATCTATAGGAGCTGTATTTGCTATTGCTGGAAGATTTATTCATTGATATCCTTTATTTACAGGTCTTTCTTTAAATCCTTACTTCTTAAAAATTCAATTTTTTACAATATTTATTGGAGTAAATTTAACTTTTTTTCCTCAACATTTTTTAGGATTAGCTGGAATACCTCGTCGTTACTCAGATTATCCTGATAATTTTATATCTTGAAATATTGTATCTTCTTTTGGCTCATATATTTCTTTATTATCTTTAATAATAATAATAATAATTATTTGAGAATCATTTATTAATCAACGTATTATTTTATTTTCTCTTAATATACCTTCTTCTATTGAATGATTACAAAATTTACCTCCTGCTGAACATTCTTATAATGAACTTCCTATTTTAAGAAATTTCTAATATGGCAGATTATATGTAATGGATTTAAACCCCATTTATAAAGGATTTATCCTTTTTTTAGAAATGGCTACTTGATCTAATTTTAATTTACAAAATAGAGCTTCTCCTTTGATAGAACAAATTATTTTTTTCCATGATCATACATTAATTATTCTAATTATAATTACTATTTTAGTTGGTTATTTAATAATTAACTTATTTTTTAATAAATATATTAATCGCTTTTTATTAGATGGACAAATAATTGAATTAATTTGAACTATTATTCCTACAATTACCTTAATTTTTATTGCTTTACCTTCTTTACGATTACTTTACCTTTTAGATGAACTTAATAATCCTTTAATTACCTTAAAATCAATTGGTCATCAATGATATTGAAGTTATGAATATTCCGATTTCAACGATGTAAGATTTGACTCTTATATAATTAATTATAATAAATCTGATATTAATAATTTCCGTCTATTAGATGTAGATAATCGAATTATTTTACCTATAAATAATCAAATTCGAATTATAGTTACTGCTACAGATGTAATTCACTCATGAACTATTCCATCATTAGGGGTAAAAATTGATGCTAATCCTGGTCGTCTTAATCAAACTAATTTATTTATTAATCGACCTGGTATTTTTTTTGGTCAATGTTCAGAAATTTGTGGAGCTAATCATAGATTCATACCTATTATAATTGAAAGAATTTCAATTAAAAATTTTATTAATTGAATTAATAATTACTCTTCATTAGATGACTGAAAGCAAGTACTGGTCTCTTAAACCATTTTATAGTAAATTAGCATTTACTTCTAATGAAAGAATTAGTTAAATTTATAACATAAATATGTCAAATTTAAATTATTACTTTAGTAATATTCTTTTATTCCTCAAATAATACCTATTAATTGAATTTTTTCATTTATTTTATTCATTATAATTTTTATTATTTTTAATATCATAAATTATTATATTT---ATATAAATAATAATAATAATAATAATATTATTAATAATAAAATTAATAACAATAAAAACTTTAAGAATTTAAATTGAAAATGATAAATAATTTATTTTCTATTTTTGATCCCTCCACTAATATTTTTAATTTATCATTAAATTGATGTAGAACTTTTATTGGATTATTATTTATTCCTTATTCTTTTTGATTTATTCCTAATCGACATTTTATTTTTTGAAATTTTATTTTAAATAAACTTCATAATGAATTTAAAATTTTATTAAGAACTAATAAAATTAATAAAGGATCTACTTTTATTTTTATTTCCTTATTTTCTTTTGTCTTATTTAATAATTTTTTAGGATTATTTCCTTATATTTTTACTAGTACTAGTCATCTTACAATTTCTTTATCTATTTCTCTTTCTTTATGAATAAGATTTATATTATATGGTTGAATTAATAATTATCAACATATATTTATTCATATAATTCCTCAAGGTACACCTTCTATTTTAATACCTTTTATAGTATTAATTGAAACTATTAGAAATATTATTCGTCCAGGAACATTAGCTGTTCGATTAACAGCTAATATAATTGCCGGACATTTATTATTAACTTTATTGAGAAGAACTGGTAATAATATATCTTTTTATTTATTATTTATCTTAATTTTTATACAAATTTTATTATTAATTTTAGAATCAGCAGTTGCGATTATTCAAGCTTATGTAATTTCTATTTTAACAACATTATATTCTAGAGAAGTTAATTAATATAATAAACTAATGTCAATAAATTATAATCATCCTTTTCACTTAGTAAATTATAGTCCATGACCACTAACTGGGGCAATTGGAATAATAACATTAGTTACAGGAATGGTAAAATGATTCCATGAATTTAATATAAATTTATTAATTTTAGGCTATATAATTGTTCTTTTAACAATGTATCAATGATGACGAGATATTTGTCGAGAAGGAACATACCAAGGCTATCATACAAATATAGTATCAAAAGGATTACGATGAGGAATAATTTTATTTATTATTTCAGAAGTATTTTTCTTTATTTCATTTTTTTGAGCTTTTTTCCATAGAAGACTATCACCCAATATTGATATTGGAGCTATATGACCCCCTATAAGAATTACCCCTTTTAATCCTTTTCAAATTCCTCTTTTAAATACTATCATTTTAATTACATCAGGAATTTCAGTAACTTGAGCTCATCATGCTATTATACAAAATAATTTCTCTCAAACTACTCAAGGTCTTTTTATTACAGTTATATTAGGAATTTATTTTACTATCCTTCAAGCTTATGAATATATTGAAGCACCATTTACTATTGCAGATTCAATTTATGGTTCAACTTTTTTTATAGCTACAGGTTTCCATGGATTACATGTAATTATTGGAACAATTTTCTTATTTATTTGTTTTTTACGTCATTTATCTGCCCACTTTTCTAATAATCATCATTTTGGATTTGAAGCAGCAGCTTGATATTGACATTTTGTTGATGTAATTTGATTATTCCTTTATATCTCTATTTATTGATGAGGTAATTAATTTATTTATATAATATATTTAGTATATTTGATTTCCAATCAAAAAGTTTAAGCAAAATTAATATAAATAATCATCTTATTATTATCAATTTCAATTATAATTATTTTAATTTCAAATATTATAATATTCTTAACAATTATTTTATCAAAAAAATCATTTATAGATCGAGAAAAAAACTCACCTTTTGAATGCGGATTTGACCCTAAATCATCAGCTCGAATTCCTTTTTCCTTACATTTTTTCTTAATTACAGTAATTTTCCTAATTTTTGATGTAGAAATTGCCTTAATTTTCCCAATAATCTATTCATTTAATTTAGTTAATATTTTAACAATAATAAAAATTAGCTTTTTTTTTTTATTAATACTTTTAATTGGTCTTTACCACGAATGAAACCAAAATATATTAAATTGAACAAATTAGGATTATAGTTTATTTAAAACATTTGATTTGCATTCAAAAAATATTGAATTCAATTTATCTTAAATATGAAGCAATATTATGCATTTAATTTCGACTTAAAAGAAAGAGT-TATTACTCCATATTTTTAATTGAAACCAAATTAGAGGTATATCACTGTTAATGATATTAATGAATTATATATTCCAATTAAAGAAATATATAAAAATTAAGCTTCTAACTTAAATTATAGTAGACAATATCTATTAATATTTC-----TATTTATATAGTTTATTTAAAACATTACATTTTCATTGTAAAAATAAAAAAAATTTTTTTTATAAATATTTAAAGA-TTTATCAATCTCCTTAATATCTTCAATATTATGCTCTAATTA-TATAAGCTATTTAAATTTATATCAATAATATAAATAATAAATAAAAAATTAATATTCAAAAAAAAAATCTAAATAAATAAATTTTAAAATTATTAATTTGATAAAAATTATAAAAAACAGAATAATTTTTTAAAATACAAAATATACCTTGGCCTCTATTTAATTCTCTTCATCCTATATCAACATTTTTTAATAAATTTTGACCAATTTTTAAAAAATAAATATTTAACCCATAAGTAGAAAGTATAGGCATAAATCATATTAAACATAAAAAATTTCTTAAATTATATGTTATTAAAAATTTATTAATTGAATAAATTTTTATATTTCTAATTAAATAACCTATTAATAAACCAAATAATATTACATAAATAACTATTATTTTTAAACTTATAGGTAAATAAATCATATAAGGGTAACTAAAAATTATTCAACTTAATAATCTTCCTACTACTAATCTTATAAATAATAATATAAATATTCTTTTCACTATAATATAATCTTCATCATATAAATTATAAATAACTATTAAATTATAATCATTAATTATTAAATAAAATAATAAACGAATTGTATAAAATATAGTTAAACCTGTAGAAAAATAATATAAAAAAAAAATTATTAAATTTAAATTTCTTATTCTTACTATTTCTAAAATTAAATCCTTAGAATAAAATCCTGCTAAAAATGGAAGACCACATAAAGCCAAATTTGAAATATTCAAGCATAAACTAGTTAAAGGAATATAAAATCTAATACCTCCCATATAACGAATATCTTGAATATCATTTATTATATGAATTACTACTCCCGCACATATAAACAATAAAGCTTTAAATATAGCATGAGTTAGTAAATGAAAAAATGCTAAGTCTGGTATTCCCATTATCAAAATTCTCATTATTAAACCTAATTGACTTAATGTTGATAAAGCAATAATTTTTTTTAAATCAAATTCATAATTAGCAGAAATACCTGCTATAAATATAGTTAAACCTGATAATAATAATAAAAACTTTAAAAAAAATATATCAATTAATATTAAATTAAAACGAATTAATAAATAAACTCCTGCAGTAACTAATGTCGAAGAATGAACTAAAGCTGATACAGGAGTAGGAGCTGCTATAGCAGCTGGTAATCAAGATCTAAAAGGAATTTGAGCTCTCTTAGTTATAGCTGCAATAATTAATAAAAATCCAATAATTTGTATTATATAATCATTATTTATAAAATTTAAAAAAAAAATATAATTTCATCTCCCGTAATTTATTATTCAAGCAATAACTATCAAAATTATTACATCACCAATACGATTTGATAAAGCAGTTAATATCCCCGCATTATAAGACTTAATATTTTGATAATAAATTACTAAACAATAAGAAACTAATCCTAATCCATCTCAACCTAAAAAAATTCTAATTATATTTGGTCTGATAATCAATAAAATTATTGAAAATACAAATAATAAAACTAAAATAATAAAACGATTTAAATTTAATTCTGAAGATATATAACTTTTTCTATAATAGATTACTGAAGATGAAATTATAGATACAAATATTATAAACAATAATGATATTCAATCTAATAAAATAGATATTACAATTCTCATAGAATTAAAAGAAATAACTTCTCACTCTAAAAAAAAAACTATATTTTCTATAATAAAATAAATTATAAAAAAAAAATTTATTA-TTCTAAAAAAAAATAAAAAAAAAAAACTAATAAAACAAATTGAAAA--TTTTTTTA-TGATTTAAAATGAAATTTC---ATATATTTGACTCCACAAATCAATATTTTA--TACTTAAATTATTTAAATTAAAATCAAATTATAAAAAAATCAATTTTTAAAATTAATAAATTTAATGGTAATCAATGTAATATTAATATTAAATATTCACGAGAAACACCTGTATAAAATCTATAAATTCTTATATTAAATTTTCCATGTTGAACATAAGAATATAGATATAATCTATATCCAGCTCTAAAAAATGAAATTATAATAAGAGTAATTATTGATAAATATGACCATCTAACAATTCTATTAATTAAACTAATTTCCCCTATTAAATTTATAGAAGGAGGAGCAGCTATATTTGAAGATATTAATAAAAATCATCACAATCTTAATGAAGGTATAAAATTTATTATTCCTTTATTTATATATAATCTTCGACTATGTAATCGTTCATAATTAATATTTACTAAACAAAATATACCTGAAGAACATAAACCATGTCCAATTATTATCACATATGAACCTAAATACCCTCAATAATTTATAGTTATAATCCCACAAATTACTAATCTTATATGAGCTACAGATGAATAAGCAATTAATGATTTTATATCAACTTGACAAAAACAATTTAATCTAATATATAAACCCCCTAATAAACTAATGATTACTCAAATTAACCTATATTTTATGTTAATTTTTTGAAAAATAATTAAAATTCGTAAAAGACCATACCCCCCTAATTTTAATATAATCCCAGCTAAAATTATAGATCCTGAAACTGGAGCCTCTACATGAGCTTTAGGTAATCATAAATGAACAAAATATATTGGTATTTTAACTAAAAAAGCTAAAATTATAGATAAATATAATAAAAAAAAATTTATATTAAAAAATTTAAAAAAATATATAATTATACAATTATAATTATTAAAAATAAAAAAAATTCCTATTAATATAGGTAAAGAAGCAAATAAAGTATAAAATAATAAATATATGCCCGCCTGAATTCGCTCAGGTTGATATCCCCAACCAATAATTAATATCAATGTAGGAATTAATCTTCCCTCAAAAAATAAATAAAATATAAATAAATTTATAACTCTAAAAGTTAAATATAATATAATTAATAAAATAATAATATTAAATAAAAAAAAATTAACATAAAAATTTAATTTTTTTAAATTTTCTCTTGCTATAACTATTAATAAACAAATTCAAATCCTTAATAAAATTAACCCATAAGAAATTATATCACATCCTATAATATATCTTAGGTTACAAAAATTTATAATATTTATATTTAAATTTATAAATAAAAATATTATAAATAATAAAATTATCTGAACCATTCAAAATATATTATTTAAAAAACATAAAGGAATTATAAAAATTATTATAAATAAAAATTTTATCATTTA-TTATAATATTCTAAATCTTTGAAAATAATCATTTCCATGAGTTCGAATTATAGAAACTAAAATAGCTAATCCTAAAGCTCCTTCACAAACTGAAAACAATAAAAAAATTATCAACATATATATATCATATTCAATATAACTTAAATATATAATTATTATAAAAAAAATCCTCAAAACAATAAATTCTAATCTTAATAAAACAATTAATAAATGTTTATGCTTAGAAATAAAAATTATATTACCAAATATAAATATCAATAAAATAAAAAATCATATATTTAATACTATCA----TTAGTTTTTATAGTTTAAAAAAAACATTGGTCTTGTAAATCAAAAATAAGTTTAATCTTTAAAAACTTCAAAGAAAAAGAATCTCTTTATCTATAATCTCCAAAATTATTATTTTATATAAACTATTCTTTGAAAATGTTAAAAATATTTTTTTCTTTATTAATTATTATATTTTCTTTTATAATATTATTTCTGAATCATCCCCTATCAATAGGATTAATAATTTTAATTCAAACTCTTATTATTTGTATTTTATCTGGTATATTAATTAACTCTTATTGATTTTCTTATATTTTATTTTTAGTATTTTTAGGAGGATTATTAGTCTTATTTATTTATGTATCAAGAGTAGCTTCTAATGAATTATTTAACATAAATTTTTTCTTAAAAAATATTATTTTATTCTCATTAATATTATCAATTTTTTTTAGTTTTAATTATATATATAATTTAAATTGATTAAATTTTTCATTTAATTACGAAATAAAAAATATAACAAATTTTTTTATTTTTTTTAATAATGAAAATAAAATTAATTTATCTAAATTATATAATAAACAAACTCATTTACTAATAATAATATTAATTATTTATCTTTTTATCACTTTAGTGGCTATTGTAAAAATTACAAATATCTTTTTTGGACCTATTCGATCTATTAATTATTAA-----T---ATACTAATGATAAATAAATTTTTACCTTTACGAAAAACACATCCTTTATTAAAAATTATTAATAATTCTTTAATTGATTTACCTTCACCTTCTAATATTTCAGTATGATGAAATTTTGGATCTCTTTTAGCATTATGCTTAATTATTCAAATTATTACAGGATTATTTTTAACTATATATTATACAGCAAACATTGAATTAGCTTTTTATAGAGTTAACTATATTTGTCGAAATGTTAATTATGGATGATTAATCCGAACTCTTCACGCTAATGGAGCTTCTTTTTTTTTTATTTGTATTTATTTACATATTGGACGAGGAATCTACTATGAATCCTTTAATTTAAAATATACATGAATAGTAGGAATTATTATTTTATTTATTTTAATGGCAACAGCTTTTATAGGATATGTTTTACCTTGAGGGCAAATATCTTTTTGAGGGGCAACAGTAATTACTAATTTACTTTCTGCCATCCCTTATTTAGGCTCTATATTAGTTAATTGAATTTGAGGAGGATTTGCAATTGATAATGCAACTTTAACACGATTTTATTCATTCCATTTTCTATTACCATTTATTATTTTAATATTAACTATAATTCATTTATTATTTTTACATCAAACAGGATCCAATAATCCTCTAGGAATTAATAGAAATATTGATAAAATTCCTTTCCATCCATTTTTTACTTATAAAGATTTAATTGGATTTATTTTATTATTATTAATATTAAGATTATTAACTTTAACTAATCCTTATTTATTAGGGGATCCTGACAATTTTATTCCAGCTAATCCTTTAGTAACACCAATTCATATTCAACCTGAATGATATTTTTTATTTGCTTATGCTATTCTTCGATCAATTCCTAATAAATTAGGAGGAGTTATTGCCTTAGTCTTATCTATTTTAATTTTAATTATTTTACCTTTAACTTTTAATAAAAAAATTCAAGGAATTCAATTCTACCCTTTAAATCAAATTTTATTTTGAATCATAGTAACTACAATTATTTTATTAACTTGAGCTGGGGCTCGACCTGTAGAAGAACCTTATATTTTTACTAGTCAACTATTAACTTTATTATATTTTTCATATTTTATTATTAATCCAATTATTAGAAAATATTGAGATAATCTAATTTTCAAATAATTATTAATTAATGAGCTTGT-TAAGCATTTGTTTTGAAAACTTAAGAAAGAATTTATTATTCTATTAATTTATACTAAAAATATTAACTAA---AAAAAAATTTTTAAACCTAAAAAAAATAATAAAAAATTTAATGAAATTGGAAGATAACTTTTTCAAGATAAATACATTAATTTATCATATCGATAACGAGGTAAAGTCCCCCGAACTCAAATAAATAAAAAAGAAATAAATGACAATTTTAAATAAAAAACCAATCTTAATCTATAACCACCCATATATAATAAAACAAATAATATACTTATAAAAAGAATTCTAGCATATTCTGATAAAAAAATTAATGTAAATCCTCCTCTTCTATATTCAACATTAAACCCAGATACTAATTCTCTTTCCCCTTCTGCAAAATCAAAGGGAGTTCGATTAGTTTCTGCTAATCTTGAAGATAATCAACACAACCTTAAAGGTATTATTAAAAAAAAAAATCAAATAATTTCTTGGTAAAAAAAAAAATTAAGTATATTAAAATCCATAATTATAATAATTCTAGATAATATAATTAAAGCTAAACTAACTTCATATGAAATTGTTTGAGCAACAGCTCGTAAACCCCCTAATAAAGCATAATTAGAATTTGAAGACCATCCAGCAATTATCACTGTAAATACTCCAATTCTAGTACAACATAAAAAAAATAAAATTCCCAAATTAAATCTAATAAAATTAAAATAATAAGGAATTAATAATCAAGACATTAAAACAACAATAAATCTAACAACAGGAGAAAAATAATATACTATATAATTTGAATTAATAGGAAAAGTTTGTTCCTTAGTAAATAATTTTACTACATCAGCAAAAGGTTGTAAAATTCCCATAAATCCAACTTTATTAGGACCTTTTCGAATTTGGATATAACCTAAAGCTTGACGTTCTAATAAAGTTAAAAAAGCAACTCCTACTATTACTCCAATAATTAAAATTAAACTACCAATAATAAATATATAAATATCATTAACTATCATCTACTATATATATAAATAATTATATATTTATGACTTCTAAAATCATTACATTTTTTCTGCCAAAATAGCTAAAATTAACTATTTATTAATATTC--ATTTTATTAAAATTATTTTTGATATCTGATCCTTTCGTACTAAAATATC-ATTATTATTTAAAGATAGAAACCAACCTGGCTCACACCGGTTTGAACTCAGATCATGTAAGATTTTAATGATCGAACAGATCAAAATTTTAAACTTTTGCATTTAATTTTTATCTTAATCCAACATCGAGGTCGCAAACTTTTTTTCCTATTTGAACTAAAAAAAAAAATTACGCTGTTATCCCTAAGGTAATTTTTTCTTTTAATCATTATTAATGGATCATTTATTCATAAATTAATGTATAAAATAAAAAAAAGTTAATTTAATTTTTCTATCACCCCAACAAAATAATTTATTCAATTTTAATTTTAA-AATTTATACATTAATAATAATTAAATAAATTATTAAACTCTATAGGGTCTTCTCGTCTTTTAAATTCATTTTAGCTTTTTTACTAAAAAATTAAATTTTATAAATTAAATAGAGACAGTATATATTTCATCCAATCTTTCATACAAGTCACCAATTAAGAGACTAATGATTATGCTACCTTTGTACAGTCAAAATACTGCAGCCCTTTAATAATTTATCAGTGGGCAGATTAGACTTTAAATTATTTTCAAAAAGACATGTTTTTGATAAACAAGTGAATATA---A-AATTTGCCGAATTCCTTTAATTAACTTCAATTAAATTTATTTATTTATTTAA-ATTTATATACTAATTTTATCATTATATTTAATTCTATTTTATTAAAATATATTTTTTTATAAAAATTTAAA--TTTTTTTATTAAATTTTAATTATAATTAAATTATTTATAAAAAATTATAATTTATTAAACAATTTAAATTTTAAAATTTTAA--TTAATTTTAAAATTAATTATAAAAATTTATTTTAAAGCTTATCCCTTAAAATATTTAATATTAACACTATTAAAATTTTATTAAATAAAAATTTTAAATTATAATATTTAAAATTAAATTTTTTTCTAAAAAAACTAGATATTTTTAAAAACGATTAACATTTCATTTCCAATTAATTATTAAAAATAATTATACTACATTAACTTTTATAATTAATTAACTCTTTTAAATTCGAGAAATTTCTACTTAAAAAATATTATTAATAAACTCTGATACACAAGATACAATAAATTAAATTTACTTTTTATTAAATTAATTT-TCCCTATTTCAAAATTCTTTTACAATACTATTTTACTATAAATTTAAAAATTTTTTCTATATATATACTTTAACCCCCATTAAA-ATATATTTTAAAAATTTTTTTATTAATATAATTAATTATTAATTTTTCCCCCTCAAATTAATTAAATTTAATATCTTTTCAATGTAAATGAAATACTTATTCAAGCTCTAATTTGATCTTTCTAGAAACACTTTCCAGTACTTCTACTATGTTACGACTTATTCCAACTTATTAATGAAAGCGACGGGCAATATGTACATATTTCAATTTTTAATCATTTTAATAAACTAAATAAAATTACATTTAAATCCACTTTCAAATAAATATTAAAAAATATTATCTATATAATCATTTCTTATTGTAACCCATTATATTCTTAATTATAATCTGCATCTTGATCTGAATTAATTTATTTTAAAAATTTTAAAATATTATTTTTATTAAAAAATATTTTTTTAACAACGATATACAAAATATATTAATTAAGTAAATTTATTCGTGGACTATCAATTATTAAACAGATTCCTCTAAATGAACTAAAATACCGCCAAATTATTTAAGTTTCAATAAATAATTATATACTATTTTAGTATTTTTTATTTAAATTTTAATAATAGAGTATCTAATTCTAGTTTTTAATAAAATTTTATAAATCATAATTATTAATTAAAATTTTAATCAAATTAAAATTTCACCTAATAATTTAATATTTAATTTTA-AAATATTAATATTTATTATTTACTAATAAAATTTAAATTATTTTTTGTTTAACCGCAACTGCTGGCACAAAATTTGTTAATAACTATTAAATATTACTAAATCTTAATTTCTTAAATTTTTAATATTAATTACTATTAAATT-AATTTTTAAAAATTTTTAAAATAAATTAAAAATATATACTAAAATTTATATGTAAAATAGACTTAAATTAAACTTTATAAATCATAAAAAATTTATTTATATATAAAAATTTTTCATATAGA---TTTTTTTTTTTAAAATTAATTTTTTATATTTTTATTAAAAAT-----------TACAAAATAATACT-GTAAATATATTTATATATTAATAATTTAATAAATTATTAATATATTCTTTTTTATTTACGAATGTATATATAAATATTTAATAT-------ATAAAAAAA----TACATATAATAAAATATTTAATAGACATTAATAAACATTGAATAATT-TCTTTTTTTTTTCCTTCATAATAATTATTAAATACCTAAATTGCTATATAAAATTTTATAAATTAATAAATTATATTATATTATTAATTATATTAATAAATTAAATAT-TTTTATTATATTATTATAATTAATAATATATTAAAAATTTAATATATTTATTATTATATTACTAAAAAAAATTCCTTAATTAAAAA-------------------------------------------------------------------------------------------------------------------------------------------------------------------------------------------------------------------------------------------------------------------------------------------------------------------------------------------------------------------------------------------AAATTTCCCTTTATAAAAAAAAG-TTAACTATTATTTAAATCAATTCCTAAACCATTCTTAATCTTTTTTTAATATA-AAATAAAAATAAAAAAATTAAAAATAAGCTAAAA-TAAGCTTTTGGGCTCATACCTCAAATATAAAGGAAATCCCTTTTTTTT---AAAAATAAAGTGCCTGATTAAAAGGATTATTCTGATAGGATAAATTAAGTAGAACTCTACCTTTATTATATTTTATAGAATTTAACTATATCTAATAATATCAAAAATTATTGTGCCCCTACACTAAAATATAT------------------------AAATTAAATTAAATTTATAATTCAATTTAATTCCCCCATTTTAA
JN019809 ATTTTTTTTAATATTAACTCTAATAAAATATTTTTTTATTTCATTTTAATTTTTAGAACTTTAATCTCTATTTCTTCTAATTCTTGACTTGGATGTTGAATTGGACTTGAAATTAATTTACTCAGATTTATCCCCCTAATTTCTAATCATAAAAATCTTTTATCTTCTGAAGCAGCATTAAAATACTTCTTAACTCAAGCTATTGCTTCTATTAATTTTTTATTTTCTATTTTAATTAAAATAATTTTATTAAAAAATTTTGAAATTAATAATTTAATTTCAATTATAATTAATTCTTCTTTATTAATAAAAATAGGATCTGCTCCTTTTCATTTTTGATTTCCTAACATTATTGAAGGCTTATCTTGAATTAATTGTTTTATTTTAATAACTTGACAAAAAATTTCCCCCATAATTCTTCTTTCATATTACATAAATAACAATTTTTTAATAATAATTATAATTATTAATGTTATTGTAGGAGTTTTAGGTGGTATTAATCAAACTTCCTTACGAAAATTAATAGCATTTTCTTCAATTAATAATTTAGGATGAATATTAATTTCTTTTATAATTAGAGAAAATTTATGATTGTTTTATTTAGTTATATACTCATTTTTAATTAGAATTTTATGTTTTACATTAAATTTATTAAATACTTATTTTATTAATCAATTATTTATTATTAACATAAATTCAATTATTAAAATTTCTTTATTTATTAATTTTATATCATTAGGAGGACTTCCACCATTTCTAGGATTCTTTCCTAAATGAATTACTATTAATTTTTTAATTATAAATAAATTTTACATTATTTCATTTATTTTTATTATAATAAGATTAATCATATTATTTTTTTATATTCGAATTATTTATTCCTCTATTATATTTAACTATTTAAAATTAAAATGATTTAAATTTTATTTAAAAAATAATTCAATATTATTCATTAATTTATTTAGAATAATTTCTTTATTAGGTATAATTTTTAGAACTTTTTTTTTTATGTAAGGTTTTAAGTTATAATAAACTAATAATCTTCAAAATTATAAAAAAAGAAATTCTTTAAGCCTTAGTAATTAATTTTTACTCCTTAAAATTTGCAATTTTATATCATTATTGACTATAAAGCT---TAATAAAAGAGATTTTTCTCATAAATAAATTTACAATTTATCGCTTATTATTCAGCCATTTTATTATCGCGAAAATGACTTTATTCAACAAATCATAAAGATATTGGAACATTATATTTTATTTTTGGAATTTGAGCAGGTATACTAGGAACTTCTTTAAGTTTATTAATTCGAACTGAATTAGGAACTCCAGGCTCATTAATTGGTGATGATCAAATTTATAATACTATTGTTACAGCTCATGCTTTTATTATAATTTTTTTTATAGTTATACCTATTATAATTGGAGGATTTGGAAATTGATTAATTCCTCTGATATTAGGAGCTCCTGACATAGCTTTCCCCCGAATAAATAATATAAGATTTTGGTTATTACCTCCTTCTTTAACTCTTCTAATTTCTAGAATAATTGTAGAAAATGGAGCTGGAACTGGTTGAACTGTATATCCCCCTCTTTCTTCTAATATTGCTCATGGAAGAAGATCAGTAGACTTAGTTATTTTTTCTCTTCATTTAGCAGGTATTTCCTCAATTTTAGGGGCAATTAATTTTATTACAACAATTATCAACATACGTATTAATAGAATATCATTTGATCAAATACCTTTATTTGTTTGAGCTGTAGGAATTACTGCTTTATTATTACTTCTTTCTCTGCCAGTTTTAGCAGGAGCTATTACTATATTATTAACAGATCGTAATTTAAATACATCTTTTTTTGATCCTGCAGGAGGGGGAGATCCCATTTTATATCAACATTTATTTTGATTTTTTGGGCATCCAGAAGTTTATATTTTAATTTTACCAGGATTTGGGATAATTTCTCATATTATTACTCAAGAAAGAGGTAAAAAAGAAACATTTGGATGTTTAGGTATAATCTATGCCATAATAGCAATTGGACTTCTTGGATTTATTGTATGAACTCATCATATATTTACTGTAGGAATAGATACAGATACTCGAGCTTATTTTACATCAGCAACAATAATTATTGCAGTTCCCACAGGAATTAAAATTTTTAGTTGATTAGCTACTTTCCATGGAACACAAATTAATTATAGACCTTCTATATTATGAAGTTTAGGATTTGTTTTTCTATTCACAGTAGGAGGATTAACTGGAGTAATTTTAGCAAATTCATCTATCGATGTAACATTACATGATACTTATTATGTAGTAGCTCATTTTCATTATGTTTTATCTATGGGAGCTGTATTTGCTATTGCCGGAAGATTTATTCACTGATATCCTTTATTTACAGGTCTTTCTTTAAATCCTTACTTTTTAAAAATTCAATTTTTTACAATATTTATTGGAGTGAATTTAACTTTCTTTCCCCAACATTTTTTAGGGCTAGCCGGAATACCTCGTCGTTATTCAGATTATCCTGATAATTTTATATCCTGAAATATTTTATCTTCCTTTGGTTCATATATTTCTTTATTATCTTTAATAATAATAATAATAATTATTTGAGAATCATTTATTAATCAACGTATTATTTTATTTTCTCTTAATATACCTTCTTCTATTGAATGATTACAAAATTTACCTCCTGCTGAACATTCTTATAATGAACTTCCTATTTTAAGAAATTTCTAATATGGCAGATTATATGTAATGGATTTAAACCCCATTTATAAAGGATTTATCCTTTTTTTAGAAATGGCTACTTGATCTAATTTTAATTTACAAAATAGAGCTTCTCCTTTAATAGAACAAATTATTTTTTTTCATGATCATACATTAATTATTTTAATTATAATTACTATTTTAGTCGGTTATTTAATAATTAACTTATTTTTTAATAAATATATTAATCGATTTTTATTAGATGGACAAATAATTGAATTAATTTGAACTATTATCCCTACAATTACTTTAATTTTTATTGCTTTACCTTCTTTACGTTTACTTTACCTTTTAGATGAACTTAATAATCCCTTAATTACTTTAAAATCAATTGGTCATCAATGATATTGAAGTTATGAATATTCTGATTTCAATGACGTAAGATTTGACTCTTATATAATTAATTATGATAAATCTAATATTAATAATTTCCGTTTACTAGATGTTGATAATCGAATTATTTTACCCATAAATAATCAAATTCGAATTATAGTTACTGCTACAGATGTAATTCATTCATGAACTGTTCCATCCTTAGGAGTAAAGATTGATGCTAATCCTGGTCGTCTTAACCAAACTAATTTATTTATTAATCGACCTGGTATTTTTTTTGGTCAATGTTCAGAAATTTGTGGAGCTAATCATAGATTTATACCTATTATAATTGAAAGAATTTCAATTAAAAATTTCATTAATTGAATTAATAATTACTCTTCATTAGATGACTGAAAGCAAGTACTGGTCTCTTAAACCATTTTATAGTAAATTAGCATTTACTTCTAATGAAAGAATTAGTTAAATTTATAACATAAATATGTCAAATTTAAATTATTACTTTAGTAATATTCTTTTATTCCTCAAATAATACCTATTAATTGAATTCTTTCATTTATTTTATTCATTATAATCTTTATTATTTTTAATATTATAAATTATTATATTT---ATACAAATAATAATAATAATAAAAT---------TAATAAAAT---TAATAATAAAAACTTTAAAAATTTAAATTGAAAATGATAAATAATTTATTTTCTATTTTTGATCCTTCCACTAATATTTTTAATTTATCATTAAATTGATGTAGAACTTTCATTGGATTATTATTTATTCCTTATTCTTTTTGATTTATTCCTAATCGACATTTTATTTTATGAAATTTTATTTTAAATAAACTTCATAATGAATTTAAAATATTACTAAGAACTAATAGAATCAATAAAGGATCTACTTTTATCTTTATTTCCTTATTTTCTTTTGTCTTATTTAATAATTTTTTAGGATTATTCCCATATATCTTCACTAGAACTAGACATCTTACAATTTCTTTATCTATCTCTCTTTCTTTATGACTAAGATTTATATTATATGGTTGAATTAATAATTATCAACACATATTTATTCATATAATTCCTCAAGGTACTCCTTCTATTTTAATACCTTTTATAGTATTAATTGAAACAATTAGAAATATTATTCGTCCAGGAACATTAGCTGTTCGATTAACAGCTAATATAATTGCCGGTCATTTATTATTAACTTTATTAAGAAGAACTGGTAATAATATATCTTTTTATTTATTATTTATTTTAATTTTTATACAAATTTTACTATTAATTTTAGAGTCAGCAGTTGCAGTTATTCAAGCTTATGTAATTTCTATTTTAAGAACATTATATTCTAGAGAAGTTAATTAATATA---AACTAATGTCAATAAATTATAATCACCCCTTTCATTTAGTAAATTATAGTCCATGACCATTAACCGGAGCAATTGGAGTAATAACATTAGTTACAGGAATAGTAAAATGATTCCATGAATTTAACATAAGTTTAATAATTTTAGGCTATATAATTATTCTTTTAACAATATATCAATGATGACGAGATATTTGTCGAGAAGGAACATATCAAGGCTATCATACAATTTTAGTATCAAAAGGATTACGATGAGGGATAATCTTATTTATTATTTCAGAAGTATTTTTCTTTATTTCATTTTTTTGAGCTTTTTTTCATAGAAGATTATCACCTAATATTGATATTGGAGCTATATGACCTCCTATAAGAATTACTCCTTTTAACCCTTTTCAAATTCCTCTTTTAAATACTATTATTTTAATTACATCAGGAATTTCAGTAACTTGAGCTCACCATGCTATTATACAAAATAATTTTTCTCAAACTACTCAAGGTCTTTTTATTACCGTTATATTAGGAATTTATTTTACTATCCTTCAAGCTTATGAATATATTGAAGCACCATTTACTATTGCAGATTCAATTTATGGTTCAACTTTTTTTATAGCTACAGGATTCCATGGATTACACGTAATTATTGGAACAATTTTTTTACTTATTTGTTTATTACGTCACTTATTTACCCATTTTTCTAACAACCATCATTTTGGATTTGAAGCAGCAGCTTGATATTGACATTTTGTCGATGTAGTTTGATTATTCCTTTATATCTCCATTTATTGATGAGGTAACTAATTTATTTATATAATATATCTAGTATATTTGATTTCCAATCAAAAAGTTTAATCAAAATTAATATAAATAATCATTTTATTATTATCAATTTCAATTGTAATTATTTTAATTTCTAATATTATAATATTTTTAACATTTATTTTATCAAAAAAATCATTTATAGATCGAGAAAAAAATTCACCTTTTGAATGTGGATTTGACCCTAAATCATCAGCTCGAATTCCATTTTCCTTACATTTTTTTTTAATTACAGTAATTTTTTTAATTTTTGACGTAGAAATTGCTTTAATTTTTCCTATAATTTATTCATTTAATTTAGTTAATATTTTAACAATAATAAAAATTAGTTTCTTTTTTTTATTAATACTTCTAATTGGACTTTATCATGAATGAAATCAAAATATATTAAATTGAACAAATTAGGATTATAGTTTATTAAAAACATTTGATTTGCATTCAAAAAATATTGAAATCAATTTATCTTAAATATGAAGCAATATTATGCATTTAATTTCGACTTAAAAGATAGAGT-TATTACTCCATATTTTTAATTGAAACCAAATTAGAGGTATATCACTGTTAATGATATTAATGAATTATATATTCCAATTAAAGAAATATATAAAAATTAAGCTTCTAACTTAAATTATAGTAGATAATATCTATTAATATTTC-----TATTTATATAGTTTATTTAAAACATTACATTTTCATTGTAAAAATAAAAAAA--TTTTTTTATAAATATTTAAAGA-TTTAACAATCTCCTTAATATCTTCAATATTATGCTCTAATTA-TATAAGCTATTTAAATTTATATTAATAAATATAATAATAAATAAAAAATTAACATTCAAAAAAAAAATCTAAATAAATAAATTTTAAAATTATTAATTTGATAAAAATTATAAAAAATAGAATAATTCTTAATAACATTAAATATACCCTGACCTCTATTTAATTCTCTTCATCCCATATCAACATTTTTTAATAAATTTTGACCAATTTTTAAAAAATAAATATTTAACCCGTAAGTAGAAAGTATAGGTATAAATCATATTAAACATAAAAAATTTCTTAAATTATATGTTATTAAAAATTTATTAATTGAATAAATTTTTATATTTCTAACTAAATAACCTATTAATAAACCAAATAATATTACATAAATAACTATTATTTTTAAATTTAAAGGTAAATAAATCATATAAGGATAACTAAAAATTATTCATCTTAAAAATCTACCCGCTACTAATCTTATAAATAATAATATGAATATTCTTTTTACTATAGTATAATCTTCATCATATAAATTATAAATAACTATTAAATTATAATCATTAATTATTAAATAAAATAATAAACGAATTGTATAAAATATAGTTAAACCCGTAGAAAAATAATATAAAAAAAAAATTATTAAATTTAAATTTCTTATTCTTACTATTTCTAAAATTAAATCTTTGGAATAAAATCCTGCTAAAAATGGAAGTCCACATAAAGCTAAATTTGAAATATTCAGACATAAACTAGTTAAAGGAATATAAAATCTAATACCCCCCATATATCGAATATCTTGAATATCATTTATTATATGAATTACCACTCCTGCACATATGAATAATAAAGCTTTAAATATAGCATGAGTTAATAAATGAAAAAATGCTAAATCTGGTATTCCTATTCTTAAAATTCTTATTATTAAACCTAATTGACTTAATGTTGATAAAGCAATAATTTTTTTTAAATCAAATTCATAATTAGCAGAAATACCTGCTATAAATATAGTTAAACCTGATAATAATAATAAAAATTTAAAAAAAAATATATCAACTAATATTATATTAAAACGAATTAATAAATAAACTCCTGCAGTAACTAAAGTTGAAGAATGAACTAAAGCCGATACAGGAGTAGGAGCTGCTATAGCAGCCGGTAATCAAGATCTAAAAGGAATTTGAGCTCTTTTAGTTATAGCTGCAATAATTAATATAAACCCAATAATTTGCATTATATAATCATTATTTATAAAATTTAAAAAAAAAATATAATTTCATCTTCCATAATTTATTATTCAAGAAATAACTATCAAAATTATTACATCACCAATACGATTAGATAAAGCAGTTAATATCCCTGCATTATAAGATTTAATATTTTGATAATAAATTACTAAACAATAAGAAACTAACCCTAATCCATCTCAACCTAAAAAAATTCTAATCATATTTGGCCTAATAATCAATAAAATTATTGAAAATACAAATAATAAAACTAAAATAATAAACCGATTTAAATTTAATTCTGAAGATATATAACTTTTTCTATAATAAATTACTGAAGATGAAATTATAGATACAAATATTATAAATAATAAAGATATTCAATCTAATAAAATAGATATTACAATTCTTATAGAATTAAAAGAAATAACTTCTCACTCTAAAAAAAAAACTATATTTTCTATAATAAAATAAATTATAAAAAAAAAATTTATTATTTCTAAAAAAAAATAATAAAAAAAACTTATTAAACCAATTTGGAAAATTTTTTTTATTGATTTAAAATGAAATTTCATAATATTTTTGACTCCACAGATCAATATTTTT--ATACTTAATTATTTAAATTAAATCCAAATTATAAAAAAATCAATTTTTAAAATAATAATATTTGAAGGCAATCAATGTAACATTAATATTAAATATTCCCGAGAGACACCTGTAGAAAATCTATAAATTCTTATATTATATTTTCCATGTTGAACATAAGAATATAAATATAATCTATAACCAGCTCTAAAAAATGAAATTATAATAAGAGTAATTATAGATAAATAAGATCATCTGATAATTCTATTAATTAAACTAATTTCCCCTATTAAATTTATAGAAGGAGGAGCTGCTATATTTGAAGATATTAATAAAAATCATCATAATCTTAATGAAGGTATAAAATTTATTATTCCTTTATTTATATATAATCTTCGACTATGTAATCGTTCATAATTAATATTTACTAAACAAAATATACCTGAAGAACATAAACCATGCCCAATTATTATCACATATGAACCTAAATATCCTCAATAATTTATAGTTATAATTCCACAAATTACTAATCTTATGTGAGCTACAGATGAATAAGCAATTAATGATTTTATATCAACTTGACAAAAACAATTTAATCTAATATATAAACCCCCTAATAAACTAATAATTACTCAAATTAATCTATATTTTATATTAATTTTTTGAAAAATAATTAAAATTCGTAAAAGACCATAACCCCCTAATTTTAATATAATTCCAGCTAAAATTATAGATCCCGAAACTGGAGCCTCTACATGAGCTTTAGGTAATCACAAATGAACAAAATATATTGGTATTTTAACTAAAAAAGCTAAAATTATAGATAAATATAATAAAAAAAAATTTATATTAAAAAATTTAAAAAAATATATAATTATACAATTATAATTATTAAAAATAAAAAAAATTCCTATTAATATAGGCAAAGAAGCAAATAAAGTATAAAATAATAAATATATACCCGCCTGAATTCGCTCAGGTTGATATCCCCAACCAATAATTAACATTAATGTAGGAATTAATCTTCCCTCAAAAAATAAGTAAAATATAAATAAATTTATAACTCTAAAAGTTAAATATAATATAATTAATAAAATAATAACATTAAATAAAAAAAAATTAATATAAAAATTTAATTTTTTTAAATTTTCTCTTGCTATAATTATTAATAAACAAATTCAAATTCTTAATAAAATCAAACCATAAGAAATTATATCACATCCTATGATATATCTTAAATTACAAAAATTTATAATATTTATATTTAAATTTATAAATAAAAATATTATAAATAATAAAATTATTTGAACCATTCAAAATATATTATTTAAAAAACATAAAGGAATTATAAAAATTAATATTAATAAAAATTTTATCATTTATTTATAATATTCTAAATCTTTGAAAATAATCATTTCCATGAGTTCGAATTATAGAAACTAAAATAGCCAATCCTAAAGCTCCTTCACAAACTGAAAATAATAAAAAAATTATTAATATATATATATCATATTCAATATAACTTAAATATATAACTATCATAAAAAAAATTCTTAAAACAATAAATTCTAATCTTAATAAAACAATTAATAAATGTTTATGTTTAGAAATAAAAATTATATTACCAAATATAAATATTAATAAAATAAAAAATCATATATTTAATACTATCA----TTAGTTTTTATAGTTTAAAAAAAACATTGGTCTTGTAAATCAAAAATAAGTTTAATCTTTAAAAACTTCAAAGAAAAAGAATCTCTTTGTCTATAATCTCCAAAATTATTATTTTATGTAAACTATTCTTTGAAAATGTTAAAAATATTTTTTTCTTTATTAATTATTATATTCTCTTTTATAATATTATTTTTAAATCATCCCTTATCAATAGGATTAATAATTCTAATCCAAACTCTTATTATTTGTCTTTTATCTGGCATACTTATTAATTCTTATTGATTTTCTTATATTTTATTCCTGGTATTTTTAGGAGGATTATTAGTTTTATTTATCTATGTATCAAGAGTAGCTTCTAATGAATTATTTAATATAAATTTTTTTTTAAAAAATATTATATTATTTTTATTAACATTATCACTTTTTTTCAGTTTTAGATATATATATAATTTAAATTGATTAAATTTATCATTTAATTATGAAATAAAAAATATAATAAATTTTTTTATTTTTTTCAATAATGAAAATAAAATTAATTTATCTAAATTATATAATAATCAAACTCATTTATTAATAATAATATTAATTATTTATCTATTTATTACTTTAGTAGCTATTGTAAAAATTACAAATATCTTTTTTGGACCTATTCGATCTATTAATTATTAA-----T---ATACTAATGATAAATAAATTTTTACCTTTACGAAAAACACATCCTTTATTAAAAATTATTAATAATTCTTTAATTGACTTACCTTCACCTTCTAATATTTCAGCATGATGAAATTTTGGATCTCTTTTAGCATTATGCTTAATTATTCAAATTATTACAGGATTATTTTTAACTATATATTATACAGCAAATATTGAATTAGCTTTTTATAGAGTTAATTATATTTGCCGAAATGTTAATTATGGGTGATTAATCCGAACTCTTCATGCTAACGGAGCTTCCTTCTTTTTTATTTGTATTTATTTACATATTGGACGAGGAATCTATTATGAATCATTTAATTTAAAATATACATGAATAGTAGGAATTATTATTTTATTTATTTTAATAGCAACAGCTTTTATAGGGTATGTTTTACCTTGAGGGCAAATATCTTTTTGAGGAGCAACAGTAATTACTAACTTACTTTCTGCCATCCCTTATTTAGGATCTATACTAGTTAATTGAATTTGAGGAGGATTTGCAATTGATAATGCAACTTTAACCCGATTTTACTCATTTCATTTTCTTCTACCATTCATTATTTTAATATTAACTATAATCCATTTATTATTTTTACATCAAACAGGATCTAATAATCCCCTAGGAATTAATAGAAATATTGATAAAATTCCTTTTCACCCATTCTTCACTTTTAAAGATCTAATCGGATTTATTTTTTTACTACTAATATTAAGATTATTAACTTTAACTAATCCCTATTTACTAGGAGATCCTGATAACTTTATCCCAGCTAATCCTTTAGTAACACCTATTCATATTCAACCCGAATGATATTTTTTATTTGCTTACGCTATTCTTCGATCAATCCCCAATAAATTAGGAGGAGTTATTGCCTTAATTCTATCTATTTTAATTTTAATTATTTTACCTTTAACTTTCAATAAAAAAATTCAAGGAATTCAATTCTATCCTTTAAATCAAATTTTATTTTGAATCATAGTAACTACAATTATCTTATTAACTTGAGCTGGAGCTCGACCTGTAGAAGAACCTTATATTTTTACTAGTCAATTATTAACTTTATTATATTTTTCTTATTTTATTATTAACCCAATTATTAGAAAATACTGAGACAATCTAATTTTCAAATAATTATTAATTAATGAGCTTGT-TAAGCATTTGTTTTGAAAACTTAAGAAAGAATTTATTATTCTATTAATTTATACTAAAAATATTAACTAA---AAAAAAATCTTTAAACCTCAAAAAAATAATAAAAAATTTAATGAAATTGGAAGATAACTTTTTCAAGATAAATATATTAATTTATCGTAACGATAACGAGGTAAAGTCCCCCGAACTCAAATGAATAAAAAAGAAATAAATGATAATTTTAAATAAAATATTAATCTTAATCTATAGCCGCCTATATACAATAAAACAAATAATATACTTATAAAAAGAATTCTAGCATATTCTGATAAAAAAATTAAAGTAAATCCCCCTCTTCTATACTCAACATTAAACCCTGACACCAATTCTCTTTCCCCTTCAGCAAAATCAAAAGGAGTTCGATTAGTCTCTGCTAATCTTGATGATAATCAACATAATCTTAAAGGTATCATTAAAAAAAAAAATCAAATAATTTCTTGATAAAAAAAAAAATTAAGTATATTAAAGTCCATAATTATAATAATTCTAAATAATATAATTAAAGCTAATCTAACTTCATAAAAAATCGTTTGAGCTACAGCTCGTAAACCCCCCAATAAAGCATAATTAGAATTTGAAGATCACCCAGCAATTATCACTGTAAATACCCCAATTCTAGTACAACATAAAAAAAATAAAATTCCTAATTTAAAACTAATAAAATTAAAATAATAAGGAATTAACAATCAAGATATTAAAACAACATTAATTCTAATAATAGGAGAAAAATAATATACTATATAATTTGAATTATTAGGAAAAGTCGGTCCCTTAGTAAATAATTTTACTACATCAGCAAAGGGTTGTAAAATTCCTATAAACCCAACTTTATTAGGACCTTTCCGAATTTGAATATAACCTAAAGCTTGACGTTCTAATAAAGTTAAAAAAGCAACTCCTACTATCACCCCAATAATTAAAATTAACCTACCAATAATAAATATATAAATATCATTAATTATCATTTACTATATATATAAATAATTATATATTTATGACTTCTAAAATCATTACATTTTTTCTGCCAAAATAGTTA-AATTAATTATTTATTAATATTC--ATTTTATTAAAATTATTTTTGATATTTGATCCTTTCGTACTAAAATATC-ATTCTTATTTAAAGATAGAAACCAACCTGGCTCACACCGGTTTGAACTCAGATCATGTAAGATTTTAATGATCGAACAGATCAAAATTTTAAACTTTTGCATTTAAATTTTATCTTAATCCAACATCGAGGTCGCAAACTTTTTTTCCTATTTGAACTAAAAAAAAAAATTACGCTGTTATCCCTAAGGTAATTTTTTCTTTTAATCATTATTAATGGATCATTCATTCATAAATTAATGTATAAAATAAAAAAAAGTTAATTTAATTTTTCTATCACCCCAACAAAATAATTTATTTAATTTTAATTTTAA-AATTTATATATTAATAATAATTAAATAAATTATCAAACTCTATAGGGTCTTCTCGTCTTTTAAATTCATTTTAGCTTTTTTACTAAAAAATTAAATTTTATAAATTAAATAGAGACAGTATATATTTCATCCAATCTTTCATACAAGTCACCAATTAAGAGACTAATGATTATGCTACCTTTGTACAGTCAAAATACTGCAGCCCTTTAATAATTTATCAGTGGGCGGATTAGACTTTAAATTATTTTCAAAAAGAGGGGTTTTTGATAAACAAGTGAATATA---A-ATTTTGCCGAATTCCTTTAATTAACTTCAATTAAATTCATTTATTTATTTGA-ATTTATATACTAATTTTATCATTATATTTAATTTTATTTTATTAAAATATATTTTTTTATAAAAATTTAAA-TTTTTTTTATTAAATTTTAATTATAATTAAATTATTTATAAAAAATTATAATTTATTAAACAATTTAAATTTTAAAATTTTAA--TTAATTTTAAAATTAATTATAAAAATTTATTTTAAAGCTTATCCCTTAAAATATTTAATATTAA--CCATTAAAATTTTATTAAATAAAAATTTTAAATTATAATATTTAAAATTAAATTTTTTTCTAAAAAAACTAGATATTTTTAAAAACGATTAACATTTCATTTCTAATTAACTATTAAAAATAATTATACTACATTAACTTTTATAATTAATTAACTCTTTTAAATTCGAGAAATTTTTACCCAAAAAATATTATTAATAAACTCTGATACACAAGATACAATAAATTAAACTTACTTTTTATTAAATTAATTT-CCCCTATTTCAAAATTCTTTTACAATACTATTTTACTATAAATTTAAAAATTTTTTCTATATATATACTTTAACCCCCATTAAA-ATATAATTTAAAAATTTTTTTATTAATATAA-TAATTATTAATTTTTCCCCCTCAAATTAATTAAATTTAATATCTTTTCAATGTAAATGAAATACTTATTCAAGCTCTAATTTGATCTTTCTAGAAACACTTTCCAGTACTTCTACTATGTTACGACTTATTCCAACTTATTAATGAAAGCGACGGGCAATATGTACATATTTCAATTTTTAATCATTTTAATAAACTAAATAAAATTACATTTAAATCCACCTTCAAATAATTATTAAAAAATATTATTCATATAATCATTTCTTATTGTAATCCATTATATTCTTAATTATAATCTGCATCTTGATCTGAATTAATTTATTTTAAAAATTTTAAAATATTATTTTTATTAAAAAATATTTTTTTAACAACGATATACAAAATATATTAATTAAGTAAATTTATTCGTGGACTATCAATTATTAAACAGATTCCTCTAAATGAACTAAAATACCGCCAAATTATTTAAGTTTCAATAAATAATTATATACTATTTTAGTA-TTTTTATTTAAATTTTAATAATAGAGTATCTAATTCTAGTTTTTAATAAAATTTTATAAATCATAATTATTAATTAAAATTTTAATTAAATTAAAATTTCACCTAATAATTTAATATTTAATTTTA-AAATATCAATATTTATTATTTACTAATAAAATTTAAATTATTTTTTGTTTAACCGCAACTGCTGGCACAAAATTTGTTAATAATCATTAAATATTACTAAATCTTAATTTCTTAAATTTTTAATATTAATTACTATTAAATT-AATTTTTAAAAATTCTTAAAATAAATTAAAAATATATACTAAAATTTATATGTAAAATAAATTCAAATTAAACTTTTTAAATCATAAAAAATTTATTTATATATAAAAATTTTTCATATAGA---TTTTTTTTTTTAATTTTAATTTTTTATATTTTTATTAAAAAT-----------AACAAAATAATATT-ATAAATATATTTATATATTAACAATTTATTAAATTATTAATTTATTCTTTTTTATTTACGTATGTATATATAAATATTTAATAT-------ATAAAAAAA----TACATATAATAAAATATTTAATAGACATTAATAAACATTGAATAATT-TCTTTTTTTTTTCCTTCATAATAATTATTAAATACCTAAATTGCTATATAAAATTTTATAAATTAATAAATTATATTATATTATTAATTATATTAATAAATTAAATATAATTTATTATATTATTAAAATTAATAATATAATAAAAATTTAATATATTTATTATAAAATTACTAAAAAAAATTCCAAAATTTTTAA------------------------------------------------------------------------------------------------------------------------------------------------------------------------------------------------------------------------------------------------------------------------------------------------------------------------------------------------------------------------------------------------------AATAAATTAAAA-TTAAATATTCTTTAAATAAATTTCTAAACCATTCTTAATCTTTTTAT-ATATA-AAATAAAAA----AAAATTAAAAATAAGCTAAAG-TAAGCTTTTGGGCTCATACCTCAAATATAAAGGAAATTCCTTTTTTTTAAAAAAAATAAAGTGCCTGATT-AAAGGATTATTCTGATAGAGTAAATTAAGTAGAACTCTACCTTTATTATATTTTATAGAATTTAACTATATCTAATAATATCAAAAATTATTGTGCCCCTACACTAAAATATAT------------------------AAATTAAATTAAATTTATAATTCAATTTAATTCCCCCATTTTAA
TXSC20180821006__reversed_ ATTTTTTTGAATATTAACTCTAATAAAATATTTTTTTATTTCATTTTAATTCTTAGAACTTTAATCTCTATTTCTTCTAATTCTTGACTTGGATGTTGAATTGGACTTGAAATTAACTTAGTTAGATTTATCCCCCTAATTTCTAACCATAAAAATCTATTATCCTCCGAAGCAGCATTAAAATACTTCTTAACTCAAGCTATTGCTTCTATTAATTTTTTATTTTCTATTTTAATCAAAATAATTTTATTAAAAAATTTTGAAATTAATAATCTAATCTCAATTATAATTAATTCTTCTTTGTTAATAAAAATAGGATCTGCCCCCTTTCATTTCTGATTTCCTAATATTATTGAAGGATTATCTTGAATTAATTGTTTTATTTTAATAACTTGACAAAAAATTTCTCCTATAATTCTTCTTTCATATTACATAAATAATAATTTTTTAATAATAATTATAATCATTAATGTTATTATTGGAGTTTTAGGAGGTATTAATCAAACTTCCTTACGAAAATTAATAGCATTTTCTTCAATTAATAATTTAGGATGAATATTAATTTCTTTTATAATTAGAGAAAATTTATGATTATTTTATTTAATTATATACTCATTTTTAATTAGAATTTTATGTTTTACATTAAATTTATTAAATACTTATTTTATTAATCAATTATTCATTATCAACATAAATTCAATTATTAAAATTTCTTTATTTATTAATTTTATGTCATTAGGAGGACTTCCACCATTCTTAGGATTTTTTCCTAAATGAATTACTATTAATTTTTTAATTATAAATAAATTTTACATTATTTCATTTATTTTTATTATAATAAGATTAATCATATTATTTTTATATATTCGAATTATTTATTCTTCTATTATATTTAACTATTTAAAATTAAAATGATTTAAATTTTATTTAAAAAATAATTCAATATTATTTATTAATTTATTTAGAATAATTTCTTTATTAGGTATAATTTTTAGAACTTTTTTTTATATGTAAGGTTTTAAGTTATAACAAACTAATAATCTTCAAAATTATAAAAAAAGAAATTCTTTAAGCCTTAGTAATTAATTTTTACCCCTTAAAATTTGCAATTTTATATCATTATTGAATATAAAGCT---TAATAAAAGAGATTTTTCCCATAAATAAATTTACAATTTATCGCTTATTATTCAGCCATTTTATTATTGCGAAAATGACTTTATTCAACAAATCATAAAGATATTGGAACATTATATTTTATTTTTGGAATTTGAGCAGGTATATTAGGAACTTCTTTAAGTTTATTAATTCGAACTGAATTAGGAATTCCTGGCTCATTAATTGGAGATGATCAAATTTATAATACTATTGTTACAGCTCATGCTTTTATTATAATTTTTTTTATAGTTATACCTATTATAATTGGAGGATTTGGAAATTGATTAATTCCTCTAATATTAGGAGCTCCTGACATAGCTTTCCCCCGAATAAATAATATAAGATTTTGATTATTACCTCCTTCTTTAACTCTCCTGATTTCAAGAATAATTGTAGAAAATGGAGCTGGAACTGGTTGAACTGTATATCCCCCCCTTTCTTCTAATATTGCCCATGGAAGAAGATCAGTAGACTTAGTTATTTTTTCTCTTCATTTAGCAGGTATTTCCTCAATTTTAGGAGCAATTAATTTTATTACAACAATTATTAATATACGAATTAATAAAATATCATTTGATCAAATACCTTTATTTGTTTGAGCTGTAGGAATTACTGCTTTATTATTACTTCTTTCTCTGCCAGTTTTAGCAGGAGCTATTACTATACTACTAACAGATCGTAATTTAAATACATCTTTTTTTGATCCTGCAGGAGGAGGAGACCCCATTTTATATCAACATTTATTTTGATTTTTTGGCCACCCAGAAGTTTATATTTTAATTTTACCAGGATTTGGGATAATTTCCCACATTATTTCTCAAGAAAGAGGCAAAAAAGAAACATTTGGATCTTTAGGTATAATTTATGCTATAATAGCAATTGGACTTCTTGGATTTATCGTATGAGCTCATCATATATTTACTGTAGGAATAGATACAGATACTCGAGCTTATTTTACATCAGCAACAATAATTATTGCAGTTCCTACAGGAATTAAAATTTTTAGTTGATTAGCTACTTTCCACGGAACACAAATTAATTATAGACCATCTATATTATGAAGATTAGGGTTTGTTTTTTTATTCACAGTAGGAGGATTAACTGGAGTAATTTTGGCAAATTCATCTATTGATGTAACATTACATGATACTTACTATGTGGTAGCTCATTTTCATTATGTTTTATCTATGGGAGCTGTATTTGCTATTGCCGGAAGATTTATTCACTGATATCCTTTATTTACGGGTCTTTCTTTAAACCCTTACTTTTTAAAAATTCAATTTTTTACAATATTTATTGGAGTAAATTTAACCTTCTTCCCTCAACATTTTTTAGGATTAGCTGGAATACCTCGTCGTTATTCAGATTATCCTGATAATTTTATATCTTGAAATATTTTATCTTCTTTTGGTTCATATATTTCTTTATTATCTTTAATAATAATAATAATAATTATTTGAGAATCATTTATTAATCAACGTATTATTTTATTTTCTCTTAATATACCTTCTTCTATTGAGTGATTACAAAATTTACCTCCTGCTGAACATTCTTATAATGAACTTCCTATTTTAAGAAATTTCTAATATGGCAGATTACATGTAATGGATTTAAACCCCATTTATAAAGGATTTATCCTTTTTTTAGAAATGGCTACTTGATCTAATTTTAATTTACAAAATAGAGCTTCTCCTTTAATAGAACAAATTATTTTTTTTCATGATCATACATTAATTATTCTAATTATAATTACTATTTTAGTTGGTTACTTAATAATCAACTTATTTTTCAATAAATATATTAATCGATTCTTATTAGATGGACAAATAATTGAATTAATTTGAACTATTATTCCTACAATTACTTTAATTTTTATTGCCTTACCTTCTTTACGCTTACTTTACCTTTTAGATGAACTTAATAACCCATTAATTACTTTAAAATCAATTGGTCATCAATGATATTGAAGTTATGAGTATTCTGATTTCAATGATATAAGATTTGACTCTTATATAATTAACTATGATAAATCCAATATTAATAATTTCCGTTTATTAGATGTTGATAATCGAATTATTGTACCTATAAGCAATCAAATTCGAATTATAGTTACTGCTACAGATGTAATTCATTCATGAACTATTCCATCATTAGGGGTAAAAATTGATGCTAATCCTGGTCGTCTTAACCAAACTAATTTATTTATTAACCGACCTGGTATTTTTTTTGGTCAATGTTCAGAAATTTGTGGAGCTAATCATAGATTTATACCTATTATAATTGAAAGAATTTCAATTAAAAATTTTATTAATTGAATTAATAATTACTCTTCATTAGATGACTGAAAGCAAGTATTGGTCTCTTAAACCATTTTATAGTAAATTAGCATTTACTTCTAATGAAAGAATTAGTTAAATTTATAACATAAATATGTCAAATTTAAATTATTACTTTAGTAATATTCTTTTATTCCTCAAATAATACCTATTAATTGAATTCTTTCATTTATTTTATTTATTATAATTTTTATTATTTTTAATATTATAAATTATTATATTT---ATATAAATAATAATAATAATAATAT---TATTAATAATAAAATTAATAATAATAAAAACTTTAAAAATTTAAATTGAAAATGATAAATAATTTATTTTCTATTTTTGATCCCTCTACTAATATTTTCAATTTATCATTAAATTGATGTAGAACTTTCATTGGATTATTATTTATTCCCTATTCTTTTTGGCTTATTCCCAATCGACATTTTATTTTATGAAATTTTATTTTAAATAAACTTCATAATGAATTTAAAATATTATTAAGAACCAATAAAATTAATAAAGGATCTACTTTTATCTTTATTTCCTTATTCTCTTTTATTTTATTTAATAATTTCTTAGGATTATTTCCCTATATCTTCACTAGAACTAGACATCTTACAATTTCTTTAACTATCTCTCTCTCTTTATGATTAAGATTTATACTATACGGTTGAATTAATAATTATCAACATATATTTATTCATATAATTCCTCAAGGCACACCTTCTATTTTAATACCTTTTATAGTATTAATTGAAACAATTAGAAATATTATTCGTCCAGGAACATTAGCTGTTCGACTAACAGCTAATATAATTGCCGGTCATTTATTATTAACTTTACTAAGAAGAACTGGTAATAATATATCTTTTTATTTACTATTTATTTTAATTTTTATACAAATTTTACTATTAATTTTAGAATCAGCAGTTGCAATCATTCAAGCTTATGTAATTTCTATTTTAAGAACATTATATTCTAGAGAAGTTAATTAATATA---AACTAATGTCAATAAATTATAATCACCCCTTTCATTTAGTAAATTATAGTCCATGACCATTAACCGGAGCAATTGGAGTAATAACATTAGTTACAGGAATAGTAAAATGATTCCACGAATTTAACATAAATCTAATAATTTTAGGTTATATAATTATTCTTTTAACAATATATCAATGATGACGGGATATTTGCCGAGAAGGAACATATCAAGGTTATCATACAATTTTAGTGTCAAAAGGATTACGATGAGGAATAATCTTATTTATTATTTCAGAAGTATTTTTCTTTATTTCATTTTTTTGGGCTTTTTTCCATAGAAGATTATCCCCTAATATTGATATTGGAGCTATATGACCCCCTATAAGAATTACTCCCTTTAATCCTTTTCAAATTCCTCTTTTAAATACTATTATTTTAATTACATCAGGAATTTCAGTAACTTGAGCTCACCATGCTATTATACAAAATAATTTTTCTCAAACTACTCAAGGTCTTTTTATTACCGTTATATTAGGAATTTATTTTACTATCCTTCAAGCTTATGAATATATTGAAGCACCATTTACTATTACAGATTCAATTTATGGTTCAACTTTTTTTGTAGCTACAGGATTTCATGGATTACATGTAATTATTGGAACAATTTTTTTATTTATTTGTTTTTTACGTCACTTATCTACTCACTTTTCTAATAACCATCATTTTGGATTTGAAGCAGCAGCTTGATATTGACATTTTGTTGATGTAGTTTGATTATTCCTTTATATCTCCATTTATTGATGAGGTAACTAATTTATTTATATAATATATCTAGTATATTTGATTTCCAATCAAAAAGTTTAATTTAAATTAATATAAATAATCATTCTATTATTTTCAATTTCAATTGTAATTATTCTAATTTCTAATATTATAATATTTTTAACAATTATTTTATCAAAAAAATCATTTATAGATCGAGAAAAAAATTCACCTTTTGAATGTGGATTTGATCCTAAATCATCAGCTCGAATTCCCTTTTCCTTACATTTTTTTTTAATTACAGTAATTTTTTTAATTTTTGACGTAGAAATTGCTTTAATTTTCCCAATAATTTATTCATTTAATTTAGTTAATATTTTAACAATAATAAAAATTAGTTTCTTTTTTTTATTAATACTTCTAATTGGACTTTATCATGAATGAAATCAAAACATATTAAATTGAACAAATTAGGATTATAGTTTATTAAAAACATTTGATTTGCATTCAAAAAATATTGAAATCAATTTATCTTAAATATGAAGCAATATTATGCATTTAATTTCGACTTAAAAGAAAGAGT-TACTACTCCATATTTTTAATTGAAACCAAATTAGAGGTATATCACTGTTAATGATATTATTGAATTATATATTCCAATTAAAGAAATAAATAAAAATTAAGCTTCTAACTTAAATTATAGTAGATAATATCTATTAATATTTC-----TATTTATATAGTTTATTTAAAACATTACATTTTCATTGTAAAATAAAAAAAATTTTTTTTTATAAATATTTAAAGA-TTTAACAATCTCCTTAATATCTTCAATATTATACTCTAATTA-TATAAGCTATTTAAATTTATATTAATAATATAAATAATAAATAAAAAATTAACATTCAAAAAAAAAATCTAAATAAATAAATTTTTAAATTATTAATTTGATAAAAATTATAAAAAATAGAATAATTCTTGATAACATTAAATATACCCTGACCTCTATTTAATTCTCTTCATCCTATATCAACATTTTTTAATAAATTTTGACCAATCTTTAAAAAATAAATATTTAACCCATAAGTGGAAAGTATAGGTATAAATCATATTAAACATAAAAAATTTCTTAAATTATATGTTATTAAAAATTTATTAACTGAATAAATTTTTATACTTCTAACTAAATAACCTATTAATAAACCAAATAATATTGAATAAATAACCATTATTTTTAAATTTAAAGGTAAATAAATTATATAAGGATAACTAAAAATTATTCATCTTAAAAATCTACCCACTACTAATCTTATTAATAATAATATAAATATTCTTTTTAATATAATATAATCTTCATCATATAAATTATAAATAACTATTAAATTATAATCATTAATTATTAAATAAAATAATAAACGAATTGTATAAAATATAGTCAAACCTGTAGAAAAATAATAAAAAAAAAAAATTATTAAATTTAAATTTCTTATTCTTACTATTTCTAAAATTAAATCCTTAGAATAAAATCCTGCTAAAAATGGAAGTCCACATAAAGCTAAATTTGAAATATTTAAACATAAACTAGTTAAAGGAACATAAAATCTAATACCCCCCATATACCGAATATCTTGAATATCATTTATTATATGAATTACCACCCCAGCACATATAAATAATAAAGCTTTAAATATAGCATGAGTTAATAAATGAAAAAATGCTAAATCAGGTATTCCTATTCTTAAAATTCTTATTATTAACCCTAACTGACTTAATGTTGATAAAGCAATAATTTTTTTTAAATCAAATTCATAATTTGCTGAAACACCTGCTATAAATATAGTTAAACCTGATAATAATAATAAAAACTTTAAAAAAAATATATCAACTAATATTATATTAAAACGAATTAATAAATAAACTCCTGCAGTAACTAGAGTTGATGAATGAACTAAAGCCGATACAGGAGTAGGAGCTGCTATAGCAGCCGGTAATCAAGATCTAAAAGGAATTTGAGCTCTTTTAGTTATAGCCGCAATAATTAATAAAGACCCAATAATTTGTATTATATAATCATTATTTATAAAATTCAAAAAAAAAACATAATTTCATCTCCCATAATTTATTATTCAAGAAATAATTATCAAAATTATCACATCACCAATACGATTAGATAAAGCAGTTAATATCCCTGCATTATAAGATTTAATATTTTGATAATAAATTACTAAACAATAAGAAACTAACCCTAATCCATCTCAGCCTAAAAAAATTCTAATCATATTTGGGCTAATAATTAATAAAATTATTGAAAATAAAAATAATAAAACTAAAATAATGAACCGATTTAAATTTAATTCCGAAGATATATAACTTTTTCTATAATAAATTACTGAAGATGAAATTATAGATACAAATATCATAAACAATAAAGATATTCAATCTAATAAAATAGACATTACAATTCTTATAGAATTAAAAGAAATAACTTCTCACTCTAAAAAAAAAACTATATTTTCTATAATAAAATAGACCATAAAAAAAAAATTAATTA-TTCTAAAAAAAAATAAAAAGAAAAAGCTAATAAAACAAATTGAAAA--TTTTTTTA-TGATTTAAAATGAAATTTC---ATATATTTGACTCCACAAATCAATATTTTA--TATTTAAATTATTTAAATTAAAATCAAATTATAAAAAAATCAATTTTTAAAATTAATAAATTTAACGGTAATCAGTGTAATATTAATATTAAATATTCACGAGAAACACCTGTATAAAATCTATAAATTCTTATATTATATTTTCCATGTTGAACATAAGAATATAAATATAATCTATAACCAGCTCTAAAAAATGAAATTATAATAAGAGTAATTATAGATAAATAAGATCATCTAACAATTCTATTAATTAAACTAATTTCCCCTATTAAATTTATAGAAGGAGGAGCTGCTATATTTGAAGATATTAATAAAAATCATCATAATCTTAACGAAGGTATAAAATTTATTATTCCTTTGTTTATATATAATCTCCGACTATGTAATCGTTCATAATTAATATTTGCTAAACAAAATATACCTGAAGAACATAAACCATGCCCAATTATTATTACATATGAACCTAAATATCCTCAATAATTTATAGTTATAATCCCACAAATTACTAATCTTATATGAGCTACAGATGAATAAGCAATTAATGATTTCATATCAAATTGACAAAAACAATTTAATCTAATATATAAACCCCCTAATAAACTAATAATTACTCAAATTAATCTATATTTTATATTAATTTTTTGAAAAATAATTAAAATTCGTAAAAGACCATAACCCCCTAATTTTAATATAATGCCAGCTAAAATTATAGATCCTGAAACTGGAGCCTCTACATGAGCTTTTGGTAATCATAAATGAACAAAATATATTGGTATTTTAACTAAAAAAGCTAAAATTATAGATAAATATAATAAAAAAAAATTTAAATTAAAAAATTTAAAAAAATATATAATTATACAATTATAATTATTAAAAATAAAAAAAATTCCTATTAATATAGGTAAAGAAGCAAATAAAGTATAAAATAATAAATATATACCTGCCTGAATTCGTTCAGGTTGATACCCTCAACCAATAATTAATATTAATGTAGGAATTAATCTCCCCTCAAAAAATAAATAAAATATAAATAAATTTATAGCTCTAAAAGTTAAGTATAATATAATTAATAAAATAATAATATTAAATAAAAAAAAATTAATATAAAAATTTAATTTTTTTAAATTTTCTCTTGCTATAATTATTAATAAGCAAATTCAAATTCTTAATAAAATTAAACCATAAGAAATTATATCACATCCTATAATATATCTTAAATTACAAAAATTTATAATATTTATATTTAAATTTATAAATAAAAATATTATAAATAATAAAATTATTTGAACCATTCAAAATATATTATTTAAAAAACATAAAGGAATTATAAAAATTAATATTAATAAAAATTTTATCATTTA-TTATAATATTCTAAATCTTTGAAAATAATCATTTCCATGAGTTCGAATTATGGAAACTAAAATAGCTAATCCTAAAGCTCCCTCACAAACTGAAAATAATAAAAAAATTATTAATATATATATATCATATTCAATGTAATTTAAATATATAACTATTATAAAAAAAATTCTCAAAACAATAAATTCTAATCTTAATAAAACAATTAATAAATGTTTATGCTTAGAAATAAAAATTATATTTCCAAATATAAATATTAATAAAATAAAAAATCATATATTTAATATTATCA----TTAGTTTTTATAGTTTAAAAAAAACATTGGTCTTGTAAATCAAAAATAAGTTTAATCTTTTAAAACTTCAAAGAAAAAGAATCTCTTTATCTATAATCTCCAAAATTATTATTTTATATAAACTATTCTTTGAAAATGTTAAAAATATTTTTTTCTTTATTAATTATTATATTCTCTTTTATAATATTATTTTTAAATCATCCTTTATCAATAGGATTAATAATTTTAATTCAAACTCTTATTATTTGTCTTTTATCTGGGTTACTAATTAACTCTTATTGATTTTCTTATATTTTATTTTTAGTATTTTTAGGAGGATTATTAGTTTTATTTATTTATGTATCAAGAGTAGCTTCTAATGAATTATTTAATATAAATTTTTTTTTAAAAAATATTATACTATTTTTATTAACATTATCACTTTTTTTCAGTTTTAGATATATATATAACTTAAATTGATTAAATTTATCATTTAATTATGAAATAAAAAATATAATAAATTTTTTTATTTTTTTTAATAATGAAAATAAAATTAATTTATCTAAATTATATAATAATCAAACTCATTTACTAATAATAGTATTAATTATTTATCTATTTATTACTTTAGTAGCTATTGTAAAAATTACAAATATCTTTTTTGGGCCTATTCGATCTATTAATTATTAA-----T---ATACTAATGATAAATAAATTTTTACCTTTACGAAAAACACATCCTTTATTAAAAATTATTAATAATTCTTTAATTGATTTACCTACACCTTCTAATATTTCAGCATGATGAAATTTTGGATCTCTTTTAGCATTATGCTTAATTATTCAAATTGTTACAGGATTATTTTTAACTATATATTATACAGCAAATATTGAATTAGCTTTTTATAGAGTTAACTATATTTGCCGAAATGTCAACTATGGGTGGTTAATCCGAACTCTCCATGCTAATGGAGCTTCCTTCTTTTTTATTTGTATTTATTTACATATTGGACGAGGAATTTATTATGAATCATTTAATTTAAAATATACATGAATAGTAGGAATTATTATTTTATTCATTTTAATAGCAACAGCTTTCATAGGATATGTTTTACCTTGAGGACAAATATCTTTTTGAGGAGCAACAGTAATTACTAACTTACTTTCTGCCATCCCTTATTTAGGATCTATACTAGTTAATTGAATTTGAGGAGGATTTGCAATTGATAATGCAACTTTAACACGATTTTACTCATTTCATTTTCTTCTGCCATTTATTATTTTAATATTAACTATAATTCATTTATTATTTTTACATCAAACAGGATCTAATAATCCCCTAGGAATTAATGGAAATATTGATAAAATTCCTTTTCATCCATTTTTCACTTTTAAAGATCTAATCGGATTTATTTTTTTACTAATAATATTAAGATTATTAACTTTAACTAATCCCTATTTATTAGGAGATCCTGATAATTTTGTTCCGGCTAATCCTTTAGTAACACCTATTCATATTCAACCCGAATGATATTTCTTATTTGCTTATGCCATTCTTCGGTCAATTCCCAATAAATTAGGAGGAGTTATTGCCTTAATTCTATCTATCTTAATTTTAATTATTTTACCTTTAACTTTCAACAAAAAAATTCAAGGAATTCAATTCTATCCTTTAAATCAAATTTTATTTTGAATCATAGTAACTACAATTATCTTATTAACTTGAGCTGGGGCTCGACCTGTAGAAGAACCCTATATTTTTACTAGTCAACTATTAACTTTATTATATTTTTCATATTTTATTATTAACCCCATCATTAGAAAATACTGAGATAATCTAATTTTTAAATAATTATTAATTAATGAGCTTGT-TAAGCATTTGTTTTGAAAACTTAAGAAAGAATTTATTATTCTATTAATTTATACTAAAAATATTAACTAA---AAAAAAATCTTTAAACCTCAAAAAAATAATAAAAAATTTAATGAAATTGGTAGATAACTTTTTCAAGATAAATATATTAGTTTATCATAACGATAACGAGGCAAAGTCCCCCGAACTCAAATAAATAAAAAAGAAACAAATGATAATTTTAAATAAAATATTAATCTTAATCTATAACCACCCATATATAATAAAATAAATAATATACTCATAAAAAGAATTCTAGCATATTCGGACAAAAAAATTAAAGTAAATCCTCCTCTTCTATATTCAACATTAAACCCTGATACCAATTCTCTTTCCCCTTCCGCAAAATCAAAAGGAGTTCGATTAGTCTCTGCTAATCTTGAAGATAATCAACATAATCTTAAAGGTATTATTAAAAAAAAAAATCAAATAATTTCTTGATAAAAAAAAAAATTAAGTATATTAAAATCTATAATTATAATAATTCTAGATAATATAATTAAAGCTAATCTAACTTCATAAGAAATAGTTTGAGCAACAGCTCGTAAGCCCCCTAATAAAGCATAATTAGAATTTGAAGATCATCCAGCAATTATTACTGTAAATACCCCAATTCTAGTACAACATAAAAAAAATAAAATTCCCAAATTAAATCTAATAAAATTAAAATAATAAGGAATTAATAATCAAGATATTAAAACAACAATAAATCTAATAACAGGAGAAAAATAATATACTATATAATTTGAGCTACTAGGAAAAGTTTGTTCCTTAGTAAATAATTTTACTACATCAGCAAAAGGCTGTAAAATTCCCATAAAACCAACTTTATTAGGTCCTTTTCGAATTTGAATATACCCTAAAGCTTGACGCTCTAGTAAAGTCAAAAAAGCAACTCCTACTATTACCCCAATAATTAAAACTAAACTACCAATAATAAATAAATAAATGTCATTAATTATCATTTACTATATATATAAATAATTATATATTTATGACTTCTAAAATCATTACATTTTTTCTGCCAAAATAGTTATAATTAATTATTTATTAATATTC--ATTTTATTAAAATTATTTTTAATATTTGGTCCTTTCGTACTAAAATATC-ATTTTCATTTAAAGATAGAAACCAACCTGGCTCACACCGGTTTGAACTCAGATCATGTAAGATTTTAATGATCGAACAGATCAAAATTTTAAACTTTTTCATTTAAATTTTATCTTAATCCAACATCGAGGTCGCAAACTTTTTTTCCTATTTGAACTAAAAAAAAAAATTACGCTGTTATCCCTAAGGTAATTTTTTCTTTTAATCATTATTAATGGATCATTCATTCATAAATTAATGTATAAAATAAAAAAAAGTTAATTTAATTTTTCTATCACCCCAATAAAATAATTTATTTAACTTTAATTTTTA-AATTTATATATTAATAATAATTAAATAAATTATCAAACTCTATAGGGTCTTCTCGTCTTTTAAATTTATTTTAGCTTTTTAACTAAAAAATTAAATTTTATAGATTAAATAGAGACAGTATATATTTCATCCAATCTTTCATACAAGTCACCAATTAAGAGACTAATGATTATGCTACCTTTGTACAGTCAAAATACTGCAGCCCTTTAATAATTTATCAGTGGGCAGATTAGACTTTAAATTATTTTCGAAAAGACATGTTTTTGATAAACAAGTGAATATATATATATTTTGCCGAATTCCTTTAATTAACTTCAATTAAATTTATTCATTTATTTAA-ATTTATATACTAATTTTATCATTATATTTAATTTTATTTTATTAAAATATATTTTTTTATAAAAATTTAAATTTTTTTTTATTAAATCTTGATTATAATTAAATTATTTATAAAAAATTATAATTTATTAAACAATTTAAATTTTAAAATTTTAA--TTAATTTTAAAATTAATTATAAAAATTTATTTTAAAGCTTATCCCTTAAAATATTTAATATTAA--CTATTAAAATTTTATTAAATAAAAATTTTAAATTATAATATTTAAAATTAAATTTTTTTCTAAAAAAACTAGATATTTTTAAAAACGATTAACATTTCATTTCTAATTAATTATTAAAAATAATTATACCACATTAACTTTTATAATTAATTAACTCTTTTAAATTCGAGAAATTTTTACCTAAAAAATATTATTAATAAACTCTGATACACAAAATACAATAAATTAAATTTACTTTTTATTAAATTATTTTCCCCCTATTTCAAAATTCTTTTACGATACTATTTTACTATAAATTTTAAAATTTTTTCTATATATATACTTTAACCCCCATTAAA-ATATAATTTAAAAATTTTTTTATTAATATAA-TAATTATTAATTTTTCCCCCTCAAATTAATTAAATTTAATATCTTTTCAATGTAAATGAAATACTTATTCAAGCTCTAATTTGATCTTTCTAGAAACACTTTCCAGTACTTCTACTATGTTACGACTTATTCCAACTTATTAATGAAAGTGACGGGCAATATGTACATATTTCAATTTTTAATCATTTTAATAAATTAAATAAAATTACATTTAAATCCACCTTCAAATAATTATTAAAAAATATTATTCATATAATCATTTCTTATTGTAATCCATTATATTCTTAATTATAATCTGCATCTTGATCTGAATTAATTTATTTTAAAAATTTTAAAATATTATTTTTATTAAAAAATATTTTTTTAACAACGATATACAAAATATATTAATTAAGTAAATTTATTCGTGGATTATCAATTATTAAACAGATTCCTCTAAATGAACTAAAATACCGCCAAATTATTTAAGTTTCAATAAATAATTATATACTATTTTAGTA-TTTCTATTTAAATTTTAATAATAGAGTATCTAATTCTAGTTTTTAATAAAATTTTATAAATCATAAT-ATTAATTAAAATTTTAACTAAATTAAAATTTCACCTAATAATTTAATATTTAATTTTA-AAATATTTATATTTATTATTTACTAATAAAATTTAAATTATTTTTTGTATAACCGCAACTGCTGGCACAAAATTTGTCAATAATTATTAAATATTACTAAATCTTAATTTCTTAAATTTTTAATATTAATTACTATAAAATT-AATTTTTAAAAATTTTTAAAATAAATTAAAAATACATACTAAAATTTATATGTAAAATAAATTTAAATTAAACTTTTTAAATCATAAAAAATTTATTTATATATAAAGATTTTTCATATAGA---TTTTTTTTTTTTATTTTAATTTTTTATATTTTTATTAAAAAT-----------AACAAAATAATATT-ATAAATATATTTATATATTAATAATTTATTAAATTATTAATTTATTTTTCTTTTTTTACGTATGTATATATAAATATTTAATAT-------ATAAGAATA----TATATATAATAAAATATTTAATAGACATTAATAAACATTGAATAATT-TCTTTTTTTTTTCCTTCATAATAATTATTAAATACCTAAATTGCTATATAAAATTTCATAAATTAATAAATTATATTATATTATTAATTATATTAATAAGTTAAATATAATTTATTATATTATTAAAATTAATAATTTAATAAAAATTTAATATATTTATTATTAAATTACTAAAAAAAATTCCAAAATTTTTAAATAAATTAAAATTATATAGTAAATTTTTATGTAAAATAAATTTAAATTAAAATTCTTAAACTATAAAAAATTTATTCATATATAAAGATTTTTCACATAATTTTTTTTTTTACGTATGTATATATAAATATTTAATATATAAGAATATATATATAATAAAATATTTAATAGACATTAATAAACATTGAATAATTTCTTTTTTTTTTCCTTCATAATAATTATTAAATACCTAAATTGCTATATAAAATTTCATAAATTAATAAATTATATTATATTATTAATTATATTAATAAGTTAAATATAATTTATTATATTATTAAAATTAATAATTTAATAAAAATTTAATATATTTATTATTAAATTACTAAAAAAAAATTCCAAAATTTTTTAAATAAATTAAAA-TTAATTATTTATTAAATAAGTTTCTAAACCATTCTTAATCTTTTTAC-ATATA-AAATAAAAA-----AAATTAAAAATAAGCTAAG--TAAGCTTTTGGGCTCATACCTCAAATATAAAGGAAATTCCTTTTTTTT---AAAAATAAAGTGCCTGATT-AAAGGATTATTCTGATAGAATAAATTAAGTAGAACTCTACCTTTATTATATTTTATAGAATTTAACTATATCTAATAATATCAAAAATTATTGTGCCCCTACACTAAAATATAT------------------------AAATTAAATTAAATTTACAATTCAATTTAATTCCCCCATTTTAA
