# Supplementary material for: Admixture of evolutionary rates across a butterfly hybrid zone
Source: eLife. 2022 Jun 15;11:e78135. doi: 10.7554/eLife.78135 (PMC9246367; doi:10.7554/eLife.78135)
Supplement: Figure 2—source data 4. [file elife-78135-fig2-data4.zip]

Archive with 10 entries (9 files):
- MaxEnt/
- __MACOSX/._MaxEnt
- MaxEnt/albosyfanius.csv
- __MACOSX/MaxEnt/._albosyfanius.csv
- MaxEnt/Pmaackii_albosyfanius_clipped_nullremoved.tif
- __MACOSX/MaxEnt/._Pmaackii_albosyfanius_clipped_nullremoved.tif
- MaxEnt/han.csv
- __MACOSX/MaxEnt/._han.csv
- MaxEnt/Pmaackii_han_clipped_nullremoved.tif
- __MACOSX/MaxEnt/._Pmaackii_han_clipped_nullremoved.tif
