# Supplementary material for: Admixture of evolutionary rates across a butterfly hybrid zone
Source: eLife. 2022 Jun 15;11:e78135. doi: 10.7554/eLife.78135 (PMC9246367; doi:10.7554/eLife.78135)
Supplement: Figure 2—source data 4. [file elife-78135-fig2-data4.zip › MaxEnt/albosyfanius.csv]

Species	longitude	latitude
Papilio maackii albosyfanius	102.8273116	25.08165805
Papilio maackii albosyfanius	104.4914507	26.6040306
Papilio maackii albosyfanius	102.0901732	29.7488154
Papilio maackii albosyfanius	102.8152807	25.0882201
Papilio maackii albosyfanius	102.8057777	25.0901779
Papilio maackii albosyfanius	104.4293899	26.7548959
Papilio maackii albosyfanius	102.8380966	25.09383011
Papilio maackii albosyfanius	99.97175	27.36566
Papilio maackii albosyfanius	98.87545	28.58896
Papilio maackii albosyfanius	99.50599	28.05038
Papilio maackii albosyfanius	99.02947	29.7814
Papilio maackii albosyfanius	101.50729	29.00034
Papilio maackii albosyfanius	102.02233	29.69887
Papilio maackii albosyfanius	101.95714	29.99843
Papilio maackii albosyfanius	100.38653	24.85441
