# Supplementary material for: Admixture of evolutionary rates across a butterfly hybrid zone
Source: eLife. 2022 Jun 15;11:e78135. doi: 10.7554/eLife.78135 (PMC9246367; doi:10.7554/eLife.78135)
Supplement: Figure 2—source data 4. [file elife-78135-fig2-data4.zip › MaxEnt/han.csv]

Species	longitude	latitude
Papilio maackii han	106.1296043	28.66456778
Papilio maackii han	105.2713547	27.31820297
Papilio maackii han	121.096564	29.752049
Papilio maackii han	121.284691	29.778544
Papilio maackii han	121.078876	29.726746
Papilio maackii han	119.5268045	30.34569073
Papilio maackii han	105.5382453	28.2792639
Papilio maackii han	121.2531253	29.7959323
Papilio maackii han	102.9913675	30.0672196
Papilio maackii han	105.5382453	28.2792639
Papilio maackii han	122.0288085	30.10752887
Papilio maackii han	119.4411705	31.17958869
Papilio maackii han	103.55841	30.90711
Papilio maackii han	110.18946	24.13037
Papilio maackii han	114.209413	26.633903
Papilio maackii han	106.19713	28.33127
Papilio maackii han	115.80483	31.19938
Papilio maackii han	118.14152	30.14234
Papilio maackii han	108.22216	34.16366
Papilio maackii han	108.5475	33.54806
Papilio maackii han	114.30553	30.59284
Papilio maackii han	114.79371	31.64129
Papilio maackii han	108.20731	26.38382
Papilio maackii han	120.04765	28.88855
