# Supplementary material for: Admixture of evolutionary rates across a butterfly hybrid zone
Source: eLife. 2022 Jun 15;11:e78135. doi: 10.7554/eLife.78135 (PMC9246367; doi:10.7554/eLife.78135)
Supplement: Figure 2—source data 5. [file elife-78135-fig2-data5.zip]

Archive with 2 entries (2 files):
- Figure_2_Source_Data_5_SampleInformation.xlsx
- __MACOSX/._Figure_2_Source_Data_5_SampleInformation.xlsx
