# Supplementary material for: Admixture of evolutionary rates across a butterfly hybrid zone
Source: eLife. 2022 Jun 15;11:e78135. doi: 10.7554/eLife.78135 (PMC9246367; doi:10.7554/eLife.78135)
Supplement: Figure 3—source data 1. [file elife-78135-fig3-data1.zip › S_Dxy_Pi_Fst_20segments_per_chromosome_ELAI_generation_parameter_5000/Chromosome7.csv]

Fst	Dxy	Pi	Sw_1	Sw_2	Sw_3	Sw_4	Sw_5	Sw_6	Sw_7	Sw_8	Sw_9	Sw_10	Sw_11	Sw_12	Sw_13	Sw_14	Sw_15	Sw_16	Sw_17	Sw_18	Sw_19	Sw_20	Sw_21	Sw_22	Sw_23	Sw_24	Sw_25	Sw_26	Sw_27	Sw_28	Sw_29	Sw_30	Sw_31	Sw_32	Sw_33	Sw_34	Sw_35	Sw_36	Sw_37	Sw_38	Sw_39	Sw_40	Sw_41	Sw_42	Sw_43	Sw_44	Sw_45	Sw_46	Sw_47
0.6626197551902575	0.012601795924182334	0.004251596993943051	0.8003439693504457	0.7173462005982025	0.7388584761217449	0.8502302258195202	0.7780376451786102	0.9135479070019541	0.8904153944854977	0.714989557068372	0.908053468824905	0.8248816285275704	0.9195290251479072	0.7995955424805512	0.6349076987191613	0.8644897197539785	0.8463748077333089	0.8133713396010714	0.7449098499184643	0.7419740547008232	0.8133256791226084	0.7902260898170969	0.7712577895834869	0.8207674127766652	0.780787532714363	0.8372021703044844	0.737892970033895	0.7774877083639196	0.9244201816103793	0.7835878481734597	0.7536315494037117	0.8460706259572212	0.740849390354154	0.7157684022515987	0.7862290930788163	0.7512894100393843	0.8335675898837777	0.6317090483143992	0.7081315866864831	0.6348538367091819	0.6753663113780707	0.8079345178872772	0.7890385602324563	0.7873395456761914	0.8639882351423931	0.8953301027457528	0.7529279074464215	0.7680684389514124	0.8368797454010037
0.45165339226887946	0.012419622807235605	0.0068102580356477005	0.9780660083296283	0.9396288366965424	0.9153905572519372	0.9480754405242232	0.9042230818820189	0.9256077948400545	1.0153537513349997	1.0086478304702284	0.9487959590073037	0.8760249559242095	0.998429988539581	0.920876695680668	1.0116437287837559	0.8994694822908995	0.9628238734288468	0.895400886204768	0.8362190127470457	0.8420651283803869	1.0039939993453657	0.9964937704107641	0.989497379116393	0.9572236114976521	0.9365333650194838	1.0202135932525507	0.7994827120457547	0.9523414241742227	0.9426266739619225	0.9873354505309174	0.9873607357769337	0.9761941133720484	0.9348389148563641	0.8917198531959123	0.9204730027007031	0.8880228016555727	0.9945120178075296	0.8928717468433172	1.0816000554027232	0.8931312075184867	0.8669294666078421	0.8961805683117694	0.992269144039836	0.9701293954872336	0.8774068803221603	0.955239434281059	0.904083431482103	1.1087629962418089	1.0162786043772498
0.35751882776686306	0.01175777595546367	0.007554149678720891	0.9886925314976884	1.0344189050306762	0.9047228605976338	0.8921345016461796	0.9258268735821575	0.8821472320010084	1.0662493185721074	1.0064129299133824	0.9416851025569162	1.0545107949965553	0.8593335973123343	0.9140307066565612	0.9735103274658737	1.080068628011708	1.0408904403245152	0.9489380870650856	0.9743665166284214	0.9960391788813725	1.0100773810093404	1.1410978086010122	0.9712969607613395	0.8550670902676127	1.0180551550088162	0.9736173320463466	1.0969293893548209	1.0682457885101893	1.0818305264362644	1.0129041827961507	0.9067029704482055	0.8968800675763124	1.0281259512323366	1.004508849288908	0.976860376515442	0.9536061086707056	0.8917970144646705	0.9715694452376964	1.0798322368139899	0.9259866241654691	0.8625234430872424	0.9768848230346394	0.8939320902700868	1.0207546226800126	1.033716759373856	0.8655283994281553	1.071137131385954	0.9064934109653928	1.0215515376360538
0.2743885347438856	0.013287845037017817	0.009641812707406687	0.9508726255882178	0.9913629922875735	0.8466207931819039	0.8217382169878752	0.8684140920877814	0.8841303298015144	1.060720283979986	0.8090699460518026	0.9970374150366413	0.9802913957182435	0.9164598246995148	0.9270264928997852	0.964502943488165	1.0454782325201808	0.8860025065165714	0.8315860114376261	0.8605773082479673	0.8041178940886926	0.876250343582688	0.9538830964759911	0.8442961044904741	0.884205529621006	0.9217856487845599	0.9092793763214951	0.8660822682825666	0.8313694924903329	0.9722694303755538	0.7512029781725729	0.8302409613328167	0.8919391856894334	0.8744709911813177	0.8352756432338122	0.6917080593632703	1.0292854192407677	0.8766724791161116	0.884378884899975	0.8850799878048778	0.8584305953474848	0.9295657970714406	0.9307330662226456	0.9714718736314085	0.7966443066671897	0.8617892969786458	0.810328526579738	0.8425907660873765	0.6515616190124254	0.8300460236745039
0.44662117091692755	0.013534366136931203	0.007489631685236576	0.45715127735473005	0.5780455795125046	0.6927311499109015	0.7646850418010634	0.5537915359526412	0.5826796145125337	0.6652081724130827	0.6225595635441724	0.5208227238272839	0.6994311523473589	0.5611723211659516	0.8125613989193672	0.6704653944164383	0.5992035237817392	0.6076802788326501	0.6257565801116742	0.5637204301902571	0.6498211179166042	0.5974542114034265	0.6197238473218264	0.5763546300593931	0.6059293615245046	0.7148271701659037	0.6236483392142267	0.5628620354469688	0.6289743053032033	0.594780287815026	0.6186904922588833	0.6047373035484849	0.6267740419827766	0.6363712357973696	0.5452637012872154	0.623106710026891	0.6283809712977975	0.6046694918673858	0.6790929363417026	0.6169733918568493	0.45398829204101365	0.6485463262381176	0.5182029960292776	0.8962932491097466	0.6262803745707478	0.4620948839990604	0.5824803380083357	0.48862154624863824	0.6285055267921186	0.6321550168828519
0.42222300910024435	0.010892774766685336	0.006293594627244241	0.8016799317564465	0.5294551269343152	0.7680900989293714	0.7936804761115765	0.7182427850411663	0.6350336767369489	0.8170863127062498	0.6914971389040381	0.9981749652569691	0.9521019476631754	0.7452448872431937	0.6949079189612348	0.7484212599634139	0.802570888641946	0.9727596036030002	1.0614416940493985	0.5903550477727282	0.8350929065492785	0.9588563390298552	0.7917716654982127	1.0459766291783155	0.7218988681660283	0.6872388142721547	1.0073554209096467	0.8416115651969756	0.9434384966013936	0.5895967264229686	0.9449670257082358	1.0000343801223182	0.8912067390542247	0.9314291730927717	0.8245504078717711	0.6678543147239934	0.8232109256334921	1.1123198172559179	1.0873306322070109	0.8947635118191826	0.9952707287791234	0.954154066226168	0.7876055552871885	0.7642343477126549	0.6886128800776911	0.9111343358845417	0.9896637478579982	0.6544463711510291	0.7599742828773228	0.9715834441011996
0.13667156348373544	0.010454293346813118	0.009025488729986555	1.0416444809133032	1.007055959692269	1.118708044600194	1.1816460724607665	0.9692935791548869	0.973415129410415	1.0846232237051752	0.9344927601425357	1.0816525448800816	1.1028636434275063	1.0638982992073092	1.0231224903361882	1.2223194712966854	1.2274743959576142	1.0294503706921778	1.0603902268625514	1.0529263943799734	1.1131479515991858	0.8556479999357085	1.1549998252130225	0.8745695870453578	1.1228979272232287	1.1195372697276147	1.1184800582053849	0.9728091730014122	0.9707702585045089	1.033707923174032	1.01621484200199	0.8958955913229569	0.9818616238309319	1.1326353690071034	1.0521903381153923	1.1242584417229509	1.2174122240162808	0.9359543885129937	1.075494792041286	1.1622725123182027	1.0971368406533504	0.9506362748567874	0.953629944198598	1.124953200557198	0.9359368733076822	1.1962219027845733	1.034753122857449	1.0721378682331042	1.0814300577724887	1.0160218501825948
0.5004860736054317	0.012435083033273751	0.0062114971509930495	0.7599411323351737	0.6423470432872942	0.6668669888886879	0.8251649024022631	0.6720097050556165	0.6438569720576528	0.7150415257528743	0.6855285102277774	0.8223190475411584	0.730204884964987	0.5583638490486825	0.7644299291730158	0.7795712064264919	0.7899364662816024	0.7505029258974414	0.6571808306095364	0.7130370793753276	0.665518601749614	0.8353366625963838	0.6926868807381603	0.6193059284824728	0.7281016139152139	0.5905934422312447	0.7046447688500128	0.6625089165433594	0.7197035421519944	0.648467875828768	0.7003169619915482	0.6997903999883279	0.7942439772372311	0.764963050858059	0.627017942993388	0.5994610726426429	0.7093357336495567	0.6764204242150819	0.7490618726735752	0.7432269661197821	0.7837133138260054	0.7024206739436815	0.6511971418181346	0.7146690426267492	0.5859815887668276	0.7186849692465415	0.675729570786554	0.6747987949044431	0.67635906381	0.7410252154520537
0.48608785411171007	0.012252704476403815	0.0062968136504037405	0.6264276675092855	0.5009222817189065	0.6927774962021829	0.6829879847502098	0.676204904143156	0.7601665078238725	0.8006918486509899	0.66886142473857	0.6467701742630093	0.7044292230843884	0.6320756327478707	0.5999279444733199	0.6738049003103053	0.7279900593422093	0.6664343265470686	0.7582709121243884	0.750847900101118	0.6910684179264146	0.7483622884181182	0.7593591446819703	0.7052723959040288	0.6346674452081159	0.7846132765001016	0.8220091442558519	0.653176143874069	0.6065313273800549	0.7482180915295535	0.6580630629355354	0.7196097198448642	0.7162968345703499	0.7224492394525289	0.8107594931523509	0.792653321971859	0.6074689084903574	0.7513050957946372	0.6435417395313547	0.734772060826307	0.7373666941728146	0.6673790974372302	0.5874695480566811	0.8273229831520603	0.5905106258045426	0.8383738828549534	0.5902276327645303	0.6812225189441438	0.5012849944666031	0.5683128389054222
0.45289467565682395	0.011440351110520018	0.0062590770049208684	0.6434715748490416	0.6656286054409805	0.7548767700015719	0.8319282169076223	0.7472637820855536	0.7806290592797379	0.7826986206100431	0.6183576709482697	0.6250346182015007	0.6826416983877011	0.7674316362657869	0.6779498894098683	0.6586071049543086	0.6709495773719713	0.7324542494826762	0.599614561128018	0.5287449212968254	0.8380976900272799	0.6106506608815256	0.8553666249337044	0.7148126916330289	0.5671244831770789	0.8433496243938607	0.6736133289983801	0.6024986769796679	0.6077218622641213	0.6456479418453879	0.5847882218380742	0.5151599967434206	0.7552251746638647	0.7945356777739518	0.6660545964937783	0.7559235910560606	0.582354437242059	0.5675017246279267	0.6430666691144796	0.7487991537451635	0.5347962104896291	0.4796463559791083	0.7176697539934507	0.6607994978011879	0.7526630376036129	0.6596354152877767	0.7301214571438603	0.6571590043927198	0.8041693953988288	0.5716771370739089
0.38074005799105193	0.012200075903462046	0.007555018296482671	0.9287425107127318	0.8132603636941449	0.7836056546039243	0.8309850798213395	0.8613099479559028	0.8312647051214878	0.9155263823041	0.7469819850303323	0.866450402507422	0.8219324665247455	0.9555126640563738	0.8837141991100843	0.9124272986239456	0.9678048727184807	0.8899289728749528	0.9846356371694649	0.8984419668757402	0.8576243502713894	0.9105122397656861	0.8278262245682302	0.8192456625184567	0.8914078619831529	0.909126655674849	0.944520835211199	0.7978927998512687	0.9368885288698813	0.8960855637220541	0.7906086307016076	1.004983575489835	0.98140486887788	0.9579358251574478	0.8813900710650648	0.7671666577151565	0.8535843765841047	0.8097644440722875	0.9406708139361225	0.796032066152329	0.9139923241489202	0.8350244526695492	0.9235158554647229	0.9794482015335284	0.893837360061607	0.984818198382825	0.9007097311967283	0.9139857110013412	0.7417794339062823	0.8963015811561343
0.3060766240006988	0.01064975063272294	0.007390110912609796	1.2820568553610474	1.214087309687085	1.2844014797213168	1.2125389084879559	1.2540104804483534	1.1383686577386962	1.1807513938538894	1.3262862128867396	1.3406084154212388	1.210446334638771	1.2499287843024771	1.2277026095563546	1.1349644785839266	1.3760063278613328	1.212663180561159	1.1559712688398103	1.2826777426588696	1.3378848438057407	1.239883425647503	1.283533384250418	1.2538117123603019	1.345124268589613	1.3179300291566154	1.2336355826147285	1.3494393209037538	1.289457246607942	1.210245807842351	1.2962482214961744	1.2050548352851584	1.345814629779884	1.2312556404758799	1.3463234405312408	1.3246899351574521	1.2132299226662762	1.2036427619683954	1.1615607321285841	1.2346450483956333	1.254482822622217	1.217160719126176	1.2959208222525456	1.270699479835009	1.2321080102445807	1.4605135542114827	1.2221573844238398	1.2433230295062208	1.2125094309580706	1.1996942349227908
0.3893955102299895	0.010557676189863485	0.006446564483068581	1.1887631089374047	1.0802205126601914	1.0505508681155624	0.9349835613048402	1.217941981874362	1.2730554735768786	1.0424180191245622	1.1054629380064778	1.0599530220275812	1.1492014316463042	1.1133759092549411	1.156242584532961	0.9938929677856406	1.0397676368412245	1.0938771585602232	1.1735123368362994	1.0227556308374113	1.0434303734238006	1.0410289524528995	1.2112634537801141	1.1233590585470437	1.1670807035002104	1.1958206080780234	1.026503358205078	1.1860971429154383	1.055762922337565	0.9777764608162443	1.037834446727548	1.0933243103166026	1.110819934134463	1.2087221182330539	1.1610225257378355	1.1564106255794575	1.0168476546998504	1.1475372561150206	1.0436512080218043	1.197398881023402	1.1156647029353404	1.0766872832651253	1.0675451100409268	1.1156380814113889	1.0202345633856962	1.0388156808249593	1.0251133002516346	1.1021764624144317	1.0717096229868508	1.1145427869519735
0.30414599505826967	0.011527158423915235	0.008021219354879221	0.8190085607566288	0.7623832688872663	0.7448180119432369	0.8058813953018582	0.8387312197329366	0.7977359519511721	0.858707992510214	0.7530610285996482	0.7758272394964372	0.7586890746442272	0.709456753666015	0.7745027422050792	0.8197249596188504	0.8215581332920487	0.771534250646881	0.8681902870936823	0.7690791545285367	0.7242905329488407	0.9527409326458693	0.7187652456309955	0.8363899029084657	0.7934409793168916	0.685278280424682	0.813187277828777	0.6502362294344186	0.6454711598517346	0.7651589482999449	0.783478772206711	0.691032650519046	0.7143562333375529	0.7472433985299427	0.6944623639650959	0.6814277638089118	0.7701581966360487	0.8351017011873536	0.8412025546159723	0.710387288896691	0.6890354719389101	0.8518647842544655	0.7398318097106876	0.8320902204725877	0.686612395923818	0.7424832509714493	0.7372510960733594	0.746534598518042	0.7699899149730983	0.852196820178187
0.3340074482628578	0.010910993083995053	0.007266640125996177	0.821820127720817	0.9225906199301244	0.7796447417831129	0.914043364521363	0.8936837184846381	0.862777786112156	0.8370381687762753	0.9497297747236574	1.0590194918225075	0.8652490545644945	0.7152745744180349	0.8889108403597739	0.9480834026457903	0.8294497596687027	0.8871733392623109	0.7842557728320434	0.8163178307710526	0.777432267362008	0.7737280284813135	0.9575052737359327	0.8935822619768207	0.9935546827708222	0.7304463131018648	0.9025366152041221	0.9354635172145545	0.8423336611164232	0.8878902301174465	1.1321583702062568	0.7754857633417963	0.8076680344918092	0.9744113625819035	0.7799527226393388	0.736968164462499	0.7983654911349253	0.9100674846667542	0.890457884014022	1.1475743824007503	0.7250676827595857	0.9892384616389565	1.060839088937242	0.8213007393668315	0.834519271322153	0.7990080696671704	0.9395013086212496	0.867320141379212	1.012785123443957	1.0412880507490052
0.32629024429703923	0.012376668119817429	0.008338282055418823	0.741128368665526	0.6788918210642629	0.6891796920182383	0.8416568512295586	0.567951404408505	0.743426945108667	0.7433049339015562	0.7658226106387508	0.5994417781306736	0.7789067102008831	0.8203336809076077	0.6726517657620037	0.6562548983068673	0.64695943996389	0.7550386296332575	0.7977517087211414	0.7696575333524383	0.620264553439385	0.8417860031383401	0.7462547562716048	0.7030742158482953	0.7439746452544775	0.6816731654251964	0.7781545806106119	0.7401410997352305	0.6910266806081823	0.6943460661247007	0.7606081304818672	0.7302964789819498	0.7355474343882428	0.757324537748207	0.8289726488550051	0.7213985406816296	0.6688699459065189	0.6784975691254967	0.8363498827397834	0.6738391659994485	0.6246126234084364	0.7735196688642769	0.8897994522253014	0.6604644406670582	0.6142534457108033	0.6129326364600907	0.7377337027862587	0.7798009128256431	0.7052197950849506	0.6865117671764834
0.48384105182837367	0.014291250603961992	0.007376556879798141	0.9619540709646219	0.6829434954448129	0.858973303317805	0.852798999233942	0.9989609164303896	0.8329369072175702	0.8754596700906689	0.8276256980688053	0.8928115239347709	0.905628264552524	0.8755474298700427	0.7689251786730538	0.8534718262333671	0.8071848697021132	0.8953296329169094	0.8252881442446008	0.9814816109649459	0.9030514812661772	0.8185360746566219	0.7339095923581646	0.8307723148224038	0.7407553293889423	0.9088908856396092	0.8845222105867818	0.9269595075180713	0.8459970120185477	0.8229230841528187	0.8423066156805532	0.9744957663290468	0.8190307741891888	0.8515690959819942	0.9273963233829521	0.8137116853606597	0.8777614599405132	0.8935953235053942	0.7708419377010303	0.8515234109654026	0.7345297294212578	0.8827885026284854	0.8982929448732222	0.8649717454954261	0.770808398697589	0.7812573194442631	0.8241686296807404	0.7942817487443896	0.9153949823551212	0.9115283824520277
0.43383068364330435	0.011572697259252553	0.006552106095674024	0.7780695753816478	0.7496961237501376	0.7469895924671669	0.7684804254943335	0.7722372365325134	0.7223448328777909	0.6975089489871964	0.7577131459809958	0.7632530198312263	0.6734386474228847	0.9917597891048539	0.8743264012178988	0.7426074533052054	0.7078644750903628	0.9124579066529719	0.7431926271146805	0.849988501050239	0.7277098528570323	0.7854464951375614	0.8287647757198745	0.8509265155164928	0.7225229428873993	0.8603814997716619	0.8315326660414548	0.8128075872494352	0.7835378241267678	0.7766346069943613	0.7787897289725547	0.8508543964954948	0.7570256131895307	0.83317392149829	0.878884691899885	0.8866841059748969	0.7323198972942667	0.85999817275043	0.7330466798142721	0.8140573516434728	0.7403043613445606	0.8842895664202759	0.7509925080159745	0.7178053132139944	0.6463551949619343	0.7204951042003963	0.805364736617402	0.8986658367565614	0.7976134801878565	0.7591465277900336
0.23674233098626218	0.009401061339969484	0.007175432164600275	0.787721884113745	0.9072262129954267	0.9406210668351653	0.8515008493562596	0.961995368165181	0.8427248791552084	0.9662688539025832	0.9007536670020713	0.8545298287060203	0.9793330331793078	0.787983592770811	0.8288347258117662	0.8643393382360298	0.9338414990303795	1.002206657739732	0.988047284977918	0.9131035866028585	1.0305988053779536	0.9068276774743562	0.9863594814877998	0.9452507423213429	0.9533670925053902	0.8218690093899986	0.8282001057735444	0.8404276896739955	0.9913895820580736	0.9471575518060782	0.7733514465291044	0.9793497390173331	1.051351584655065	0.8736032797553057	0.9378291342804461	0.995084240169336	0.854331431648726	1.0034774663844612	0.909430498698043	1.0568468197023888	0.6962417690699761	0.9603918365002646	0.9314888167397243	0.8892981807830107	0.8852470788228519	1.0245226458169825	0.9811766946788065	1.0135496516117273	0.8847829927069818	1.0298773723198411
0.20282298096430262	0.006461554767164245	0.0051510029676238925	0.9736232282452488	0.8197145783386026	1.0198327063564205	0.9918921879019187	0.9709692816281139	0.873322162266845	0.9488037979537965	1.0052705475816164	0.9250693836454116	0.7268856280291549	0.7795175524780534	0.8432081998195646	0.8338076098590791	0.9167167965449091	0.8812934459105395	0.8109596473064573	0.9662884922730437	0.9323201131883023	0.8591159017159068	0.8897454682499336	0.8043143279977498	0.8718840816688229	0.8259436899255292	0.8698413168721908	0.9355127209454974	0.8938439421875474	0.7023641446455852	0.9559562373180681	1.0727901983790762	0.8550525256772338	0.941977994825881	0.9904987235348364	0.8307081292884113	0.9117647135398901	0.8507175692106321	0.7717361106743756	1.014016412096885	0.8213472343749337	1.0175535225774575	0.7434187289984386	0.7882699234945071	0.7076726047142042	0.7190073526817249	0.8558260850913382	0.9409148080648772	0.9091566847678683	0.8528359523763521
[truncated: 53 more columns]
