# Supplementary material for: Admixture of evolutionary rates across a butterfly hybrid zone
Source: eLife. 2022 Jun 15;11:e78135. doi: 10.7554/eLife.78135 (PMC9246367; doi:10.7554/eLife.78135)
Supplement: Figure 3—source data 1. [file elife-78135-fig3-data1.zip › S_Dxy_Pi_Fst_20segments_per_chromosome_ELAI_generation_parameter_5000/Chromosome27.csv]

Fst	Dxy	Pi	Sw_1	Sw_2	Sw_3	Sw_4	Sw_5	Sw_6	Sw_7	Sw_8	Sw_9	Sw_10	Sw_11	Sw_12	Sw_13	Sw_14	Sw_15	Sw_16	Sw_17	Sw_18	Sw_19	Sw_20	Sw_21	Sw_22	Sw_23	Sw_24	Sw_25	Sw_26	Sw_27	Sw_28	Sw_29	Sw_30	Sw_31	Sw_32	Sw_33	Sw_34	Sw_35	Sw_36	Sw_37	Sw_38	Sw_39	Sw_40	Sw_41	Sw_42	Sw_43	Sw_44	Sw_45	Sw_46	Sw_47
0.24966343564889615	0.009595225638938946	0.007199648640095074	0.8535746905785073	0.8239684162189795	0.7817572235869189	0.7702586872203745	0.8028573368483429	0.7025770489252492	0.853960372213934	0.6749174731555562	0.7005294367684055	0.7909138843895733	0.7391124463998633	0.6862304964219179	0.7230216969113719	0.7767725844624492	0.8986747582445823	0.8284436377202121	0.7284295765380356	0.7759091870814735	0.7636565261672701	0.6186955437782652	0.8024582993795918	0.6903392849162652	0.7966700614587376	0.6044491612010356	0.7152236937849417	0.8113815493658739	0.614682901434824	0.5956262392113066	0.7414771241992231	0.9110838173329332	0.7898004962693723	0.7462265011006818	0.8396724299125554	0.8686325207608261	0.6353267999471006	0.8679657855583351	0.9501373333807261	0.7635621477892784	0.6013897047335028	0.7066114456455318	0.7272313451984078	0.6224941514727341	0.6843623919831066	0.6474376486412232	0.8259519736602776	0.59488379697761	0.6835473362564205
0.31227419895054154	0.011239589858494353	0.007729755938900399	1.3710048032693811	1.3045188552317446	1.3598319649568331	1.359855311648427	1.3368792946735155	1.3871220233402157	1.3602618274042062	1.3695555049491328	1.2463414111328366	1.370728696743873	1.2918086166063802	1.336160887440552	1.311883556438329	1.3005208978958063	1.3449845584783477	1.3353560110966862	1.2668519408381242	1.2959263408652384	1.3441528177359983	1.3600247427156849	1.28360190270364	1.3835110191533133	1.2999026446484199	1.2624143237578682	1.2208228665059757	1.3084964484557398	1.3084617528546432	1.2991644487188283	1.2765894821898296	1.2949386641256102	1.258705357363266	1.2806413801498044	1.3674050462043017	1.331843721803661	1.3149711053640376	1.3852517705580354	1.3112333412054433	1.3359896676936385	1.3209997170862624	1.3480553232377008	1.3366256436538726	1.3026300165820222	1.2668679494013315	1.257224589542726	1.3593066016823583	1.3068577768284255	1.3082372860798948
0.26745019349290544	0.012727153327812215	0.009323273707674962	1.1493004410588055	1.2276877105919497	1.1754424023378462	1.3729740720443948	1.229839776427693	1.380470102457106	1.17070745289198	1.1738243602872145	1.1813315413837193	1.1942775198138356	1.2208862452019946	1.3916320687259027	1.2796686706054707	1.140795966617051	1.3895305815637748	1.2430311814028916	1.2981528786872423	1.1539560368204076	1.1656638928241425	1.0761237065216125	1.2451599637506554	1.1623174135340824	1.2582666497059791	1.2412080642394818	1.0714414819465061	1.165343990036702	1.1305975610100625	1.1853927130121185	1.2798067629124164	1.1819362476724642	1.1866870917298034	1.321072758702577	1.1888063800192328	1.2532671013630163	1.1996287916849981	1.1550063620415574	1.1862908664871918	1.3464200944302651	1.2618578150734239	1.40289942832879	1.2224615585568175	1.1540430614302675	1.3091775363022289	1.145390899661979	1.2863037055546815	1.2691892196580286	1.2162347083782574
0.3231975388279662	0.012121726117438733	0.008204014069935857	1.0370419177150847	1.1917512649668365	1.0950811956333912	1.1331567147552366	1.1387230191866777	1.3186043726565684	1.1978929406980616	1.15522936329753	1.284732281308394	1.0197798302953491	1.1460431838722607	1.1315868108492086	1.1032115357579013	1.2528986315247228	1.1051921578580595	1.022946823071678	1.133006406250128	1.1046059139024424	1.1443422430351469	1.216248253499415	1.1397935036151479	1.1796533558015945	1.1771172952149278	1.1889957118139698	1.1910756847819763	1.143574588207044	1.1070874177281895	1.0761741330340053	1.0383266043526151	1.1629005543968451	1.2497181337357577	1.0662465257279194	1.2062288927247067	0.9627868245881195	1.1083570383123897	1.2150499209362824	1.0747969308749303	1.2421340741231885	1.1021925660459748	1.2062686108849894	1.1039065604048226	0.9325659601395299	1.100676029423175	1.21985213621366	1.1579819548865955	1.0344102082077111	1.0176885184344318
0.4732017397122783	0.014033127382673852	0.007392627091588575	0.611064840905977	0.6570269584131915	0.6640945555861874	0.5804621126412052	0.7060841356863538	0.609258608971675	0.6064805811955627	0.6730600563690415	0.5760987418380317	0.67630237804959	0.68016522937232	0.5735173260920922	0.5947753077982717	0.6871712817383087	0.64788260837862	0.6105942564420475	0.6228306286617162	0.593858000651186	0.6807307194726577	0.6579484051291205	0.6886167471722956	0.6833478253855562	0.6907157658982022	0.6538729838308707	0.6529313658710247	0.6195455644181859	0.5583939782441877	0.63915917109548	0.6629905443176904	0.582353608073155	0.6194872624942128	0.6665477794418178	0.5839182243537604	0.6201666465472592	0.7163709402530464	0.658638091533931	0.6022396516717191	0.6122370237545174	0.6909742227789365	0.6132594850701762	0.6031138373597171	0.5857820426811803	0.6260491503714596	0.6521272259282723	0.6662854042644193	0.7467053016829809	0.7925533302490314
0.48330012939267597	0.012725118210909379	0.006575066933039779	0.9760747716880022	0.9654474131345004	0.927365212617812	0.9320693405815558	0.9374143823080442	0.9860260265803802	0.9015453598482803	0.9412684584683516	0.905356958086049	0.904887378595506	0.8275061262448226	0.9531798936941019	0.9488394538159157	0.8636048209243623	0.9544230907638156	0.937524355870372	0.9775343307327593	0.9410597903509756	0.9514854085595925	0.9257900598318983	0.9457841210685741	0.9313119195485087	0.9022000347632613	0.8935861854613353	0.8636594360196371	0.9091524014392085	0.8534919351870565	0.8522696287516571	0.8396683862133658	0.9311570435873316	0.9047573738062706	0.8996081589188769	0.8615751497737509	0.962040535098071	0.9627019697250643	0.9051786657987989	0.8497108822971358	0.9306564900251053	0.9505742637532755	0.9111002159385515	0.9469889193492547	0.9445942108741184	0.9238368827379071	0.9368676151528599	0.9500903025882685	0.9402788924029396	0.9929899507882434
0.19055054732775278	0.010651577503429356	0.008621913580246913	1.346377884878815	1.2381853914968022	1.2822626788491571	1.2705165766314441	1.1778486619869677	1.1545889414854922	1.3124370040381526	1.28686853916929	1.207429221605879	1.3443179807417	1.1899711372283024	1.1731464868297037	1.2134697391419274	1.204276718601685	1.0979756182941518	1.275672018907704	1.2151075201097294	1.2529609776620243	1.346281527350508	1.3567117890112639	1.2116893721679207	1.2742768532453668	1.3092165066757142	1.1941238051592993	1.3062048684533039	1.2658523050066106	1.2264978585192494	1.2592624072827232	1.279452797370811	1.2121544692737156	1.2048475335679625	1.324711596275433	1.3027330551920213	1.355011347610671	1.3591945199783637	1.2508276740374678	1.2602922284523368	1.1694463093872889	1.314081656037843	1.2574967651365196	1.2414805414303527	1.2756937072585737	1.3340738100788916	1.251209844649325	1.4314661327627727	1.2625032453435483	1.2738598181674816
0.33346720869863355	0.012664532856947908	0.008441326435669357	0.9230919838919923	0.8345665428277962	0.9140833025612186	0.9317114940668658	0.883699289721662	0.9255053467851234	0.8517270157109809	0.9530598983344232	0.8678368829974975	0.9599671407812431	1.1992208828208208	1.0106046335919463	1.0503125402599904	0.8237289277002224	0.9828049026103	0.769672151795186	0.7976102936438628	0.8210446003061214	0.8640415760798188	0.8777682040673299	0.918737483826165	1.0303499717853377	1.1056475214936072	0.873201810027073	0.9747350359314906	0.9246480700816808	0.9124367469245658	1.0104264943974401	0.7589091207153323	1.0841907754475946	0.7701713189458473	0.9745637523091407	1.000790268297621	0.8891418875651227	0.8135982426321757	0.9083937389112126	0.9329650102746084	0.8490076625453986	0.8830235640066166	0.9570821444845391	0.843696081867483	0.7987385578983923	1.029259161888973	0.835241946855275	0.9098078315118351	0.8762210513917659	0.9141343689013336
0.14966967879110005	0.01025584713344049	0.008720857787247828	1.2096832053929596	1.0813900953277906	1.1499817635687513	1.0132660202540558	1.1184665464645607	1.0896226754966072	1.2595310089800367	1.1816534584650058	1.1527950596871845	1.133331465765249	1.092142319212233	1.182088895236331	1.2610263421520311	1.0234430579161355	1.050402317705853	1.161090167963017	0.9024289434593007	1.0429824383624817	1.10624743372817	1.0112551672307155	1.2493539434175527	1.0105057194477325	1.0144673396877184	1.2370778501269377	1.323547983694405	1.0314083078776508	1.022061577164485	1.1314672562551462	1.1320077314862882	0.9564109652882297	1.082301361117202	1.0820334176829784	1.0524230728561732	0.9928272013446997	0.8932517799994955	1.179528792095277	1.3018692584129	1.164790988553873	0.8729336969991588	1.2747319588601367	1.3316879685652774	1.0387243789062153	1.1588812708929008	1.1888296404558152	1.0560578313758178	1.106109909772145	1.1478659649658454
0.3479734675205858	0.012352543629455336	0.008054186190014441	1.19096247773344	1.2402965755670599	1.2426142618998814	1.2872951654213258	1.2551529477419254	1.215149277303995	1.2265775867822604	1.2606165164927408	1.1368168200181912	1.3424006782203728	1.147041229843002	1.560405230399699	1.250380656351643	1.1422355543018359	1.4421017503433717	1.0842004922260593	1.1909952575677738	1.142754312998033	1.0188708725459297	0.9832900873788194	1.3278849612768187	1.298750117315845	1.148676486364599	1.225526376779614	1.1641577320477854	1.3323445791659094	1.133885503826734	1.0092595603064192	1.3775094645285713	1.22235168456221	1.1230846467567226	1.1553210025951723	1.3638156014702036	1.1005972793789423	1.3882812687726314	1.1261678842771812	1.2937282113701472	1.1867454112479046	1.328807162919916	1.350021947273583	1.2136692333024672	1.3475651821213572	1.3318966477207512	1.2381381035135992	1.3367220907696138	1.1711708391500282	1.1654255407251624
0.3001253205313592	0.01074924520887943	0.007523124545094314	1.0059795443075163	1.107836882589668	0.8257312585891169	0.9680614001102668	1.0164444801219636	1.012915116223851	0.8132447987568855	1.0659441134677123	0.9029679254209682	0.9530330859735884	1.0745467579821089	1.1419084399169024	1.1748649397801045	1.032773588106939	0.928534683883784	0.9054801871271497	0.9536265705785058	1.0527291999541615	1.1722461228924599	0.8963273008824487	0.8572301798579354	0.958794445028247	0.6804678007916951	0.9675742257626327	1.14403456561937	1.098880986630085	0.8693138043126126	0.9698053989840666	0.9947931859894144	0.8708715420641451	0.8215449680152158	1.2788115113863023	0.8251198489870859	0.9836916402421783	1.0315679170232328	0.9890736785315962	0.8883856627430358	1.157880150345478	1.0414222975150151	1.1273422541122078	0.8848593281531134	0.9260211459856773	1.002550333977322	1.0192630732847574	1.0917141716458967	0.8032512347900082	1.07553489659557
0.43511294016871194	0.012048287380181225	0.006805921634192984	0.999074974317958	0.7934608968014469	0.860778135233284	0.9213830639815692	0.949570930642331	0.8293622512057909	0.9350964488722306	0.7587205740880937	1.004756431058379	0.7344886412434026	0.844626674287353	0.8992349644370365	0.7139019465078043	0.9526187069464938	0.8051865949499181	0.8521488025736796	0.8846378332306241	0.9162726577617024	0.8831393164746314	0.9000879252793595	0.7501614052896268	1.1279179799503807	0.8824237378351671	0.9478692914198017	0.759825736272777	0.8204485528993759	1.0955949406431982	1.001116973917386	0.9501105007778643	0.881701360344458	0.8910616252326347	0.9198640393719255	1.0187018514802595	0.9582038028660722	0.9783635661854111	0.9036295512023161	0.9023873773507008	0.9251193289692003	0.8561875797663852	0.9113847396244995	0.9709358708627371	0.8374165653478317	1.079033949995234	0.8486907301358546	0.8186546698173834	0.8068197281140586	0.8925309382983126
0.33732136922565636	0.01054639595167153	0.00698887122885777	1.0822194652320665	1.0398308909598246	1.0509367066857953	1.0104147986172736	1.0650870411322895	0.9321477257371193	0.9528845878582958	1.12751200999591	1.0770744131177001	1.042411312486836	1.0123724934867573	1.053655949599998	1.09136447407495	0.9787920163157837	1.0159063456372142	0.9514402471766309	1.0428841909226652	1.0138517586479308	1.0707260970781627	0.9525573471293187	1.0140088553046387	0.9963699964525197	0.9800816181555653	1.0096298114373645	1.0215717879236295	1.1136183416055132	1.0273475088353252	1.0464752900503431	0.9679743746097619	0.9450271328304936	1.0647223914793835	0.9856129860566312	0.8968221520143138	0.9674347020534936	1.0903499661467229	1.0063981164066043	0.9951220166951328	0.9135629885699308	1.0173914644866948	0.9145657347296818	1.0328810317818475	0.8768093582514049	1.0266798522320795	1.059294424715629	0.9880469667293004	1.082230535104852	1.1160109328935965
0.13007159431211957	0.009784528092460425	0.008511838923882376	0.9716606062410921	1.0376248111179092	1.0359169486359314	1.0455383851106335	0.9836236151187369	1.0480888146700738	0.9430204656008342	0.8704730583295088	0.9937287244351896	0.8439867839975426	1.0524045835884415	1.1240063040569357	0.9151071603948339	1.007585377579049	1.0594182937295782	1.152987580734013	1.0512875465053875	1.0353081892915268	1.0861289420790106	0.9927750680300143	1.0648059500519134	1.007616983091225	0.9711264634290605	0.9786379920115802	1.0735260401218325	0.9571731566122249	1.0868498850969517	0.9965735982033339	1.0441458071931966	1.1126095256806436	1.0019792761691555	1.0698586701986827	1.0678406868079797	1.0594711356128108	0.9820835975306068	1.0911245088296357	0.878049219585376	1.1581132774059428	1.1978479714607448	1.0895220646612336	1.0913368648346802	1.0321510644951981	1.0755186929126774	0.9852898434275741	0.8959258086475415	0.9958664312879348	1.1029693914907681
0.20670296760141582	0.012564997263273127	0.009967775041050904	0.659745104148978	0.6596724184851697	0.6756792932953641	0.4913316391632916	0.729233818918037	0.6130947864070063	0.635327562398627	0.5698294672013691	0.5977952669696476	0.6388361693524324	0.7199615853128732	0.6499476101713205	0.6369795204024271	0.637620072173234	0.6770776213313434	0.8215368572502808	0.7310140691451581	0.7168615533916084	0.7098516830963685	0.452883823294497	0.5273166034445149	0.6734225996256675	0.5521502350455475	0.807025216503499	0.624978446878249	0.6366066466223222	0.7830956489140558	0.5147946574510784	0.5591826543814524	0.651461216290365	0.5664625753394226	0.6399192238109759	0.7235418339828843	0.575194267698767	0.5372637389688637	0.8739718305690637	0.6662946596592322	0.7099115584204202	0.47898503219995076	0.6278366185264613	0.5497801511294342	0.7597267549898579	0.7358785665556141	0.632224721823146	0.6307428542874706	0.5797224408154924	0.7541781544842954
0.2537053408913622	0.008466009603234776	0.006318137750856551	0.8592619186916415	0.8549222753825096	0.8953628627440445	0.9393935184759874	1.104557051563563	0.8996790842271362	0.8176696585243546	0.7467297408811648	0.8274081787565117	0.8241982342609535	0.64773136727208	0.9664997150597021	0.8122321739494092	0.8607174643049696	1.0826455015648788	0.9553302106920889	0.9329983541295084	0.8038162953777476	1.147494329837466	0.9941773625826771	1.2142527788238113	0.8706936157040455	0.8584017839359538	0.9687277985129906	1.121012520422561	0.9061127974607561	1.1593966940871236	0.8876325902770541	0.8186354177357327	1.1485419555499152	0.8526609862148959	0.8758917323684158	1.0375254695767822	1.052156701895726	0.7010396165509873	0.9004151303275275	0.7860787997885056	0.8616303230620815	1.0620089071867387	0.9556446109799427	0.8904397482817071	0.820404826728788	1.031728342638924	0.8235961976356388	1.134327145766149	0.8384595500560426	1.0669287301886121
0.25941793304547756	0.01083621055292443	0.008025103209239184	1.2585079854746952	0.875116425894326	1.2985797254389166	1.0530622399508318	1.2680449462784076	1.2819966233649738	1.2075507558884153	1.1321281184370655	1.009046600635939	1.1316432469512938	1.202103858983972	0.8958140739108511	1.263582720961571	1.0892313890170067	1.1888407436307125	1.0056186461801002	1.083485704814798	1.1626119414756115	0.9757715843511026	1.2238536752446516	1.1861174862854766	1.3326944766411313	1.1574909969208298	1.0344054886997096	1.0957908863856813	1.117269975102571	0.783448231250211	1.1993701496171412	0.9007442821666698	1.3044453921539543	0.9449298653604423	1.1774051103595964	1.0990281164561917	1.062989044957426	1.3243181910501174	1.1722631076604348	0.9432512632901987	1.1509591344005612	1.0683959777893617	1.099431815516355	1.0301026827283843	1.222113186166894	1.1974269695533113	1.0197073082340422	1.1836119824113474	1.1819150360375972	1.1148354798239446
0.1640587371512482	0.009957153534921097	0.008323595500360855	0.8784540935055775	1.0438546447106432	0.8858720059774435	0.9247319706054419	1.0594387566429941	1.0776500365169266	0.9196449372165109	1.0385613860661496	0.903331541743447	0.9369366213379038	1.0674747392135078	1.0917395556636385	1.2431282856178778	0.9394144605777601	1.1779442160559146	0.9519086543253064	0.9791284691010794	1.0406495743066104	0.9025203794940657	0.9473674448031333	0.7939055759548932	0.7167267239220552	0.6200398216669172	1.0382306000316126	0.9913145128075214	1.0870140603899154	1.1278206973345093	0.8948993036462838	0.9870983638901456	1.1777414487343634	0.8428133949933221	1.0931318235070169	0.8884907748908344	1.1358227435149924	1.0636846291160054	1.029071808178207	1.023807524541438	1.1130410378076432	0.8337345458210955	1.034679580527286	0.9740925073056647	1.1991952377618003	0.8848539621148018	1.0892964810332957	0.8580469356090065	0.9847681111702015	0.9684538957251371
0.46215668764837836	0.012879009735906388	0.006926889256168676	0.7112183452690438	0.6732691878646693	0.6973775314331363	0.6793458688126283	0.7100066558491034	0.7444957978269354	0.7030098800515009	0.7149842739079281	0.6300034928263054	0.6659553784957992	0.5319570294836717	0.5976456218491181	0.7215725134812035	0.5227269927843916	0.6317011979501617	0.7114837210185447	0.5940773720308539	0.57301107250288	0.6839344672633253	0.6333561671201356	0.6816569570801387	0.7261902247158292	0.5829589854834266	0.719783794500062	0.7945845867851502	0.8148859985180762	0.6604603984052331	0.5467683091761493	0.6058515575846901	0.6012648447258999	0.7223715519335485	0.7680516070132264	0.5933431976469062	0.5873370570164607	0.665549140124071	0.6964217576284302	0.7311370901615923	0.6949127923947707	0.5712365545421272	0.6558777344483613	0.6196409613993024	0.6758384962552253	0.6924413770253346	0.592523273304489	0.8022040028900793	0.708603355632361	0.6255755570870004
0.5581938222117426	0.010341682760773298	0.004569019332435964	0.45623470437180164	0.43753771314791534	0.49837864711422847	0.47740488240866025	0.4123962198536322	0.44642479488111186	0.4668162523879384	0.43261942536483605	0.4368660570810184	0.4397824169557763	0.35029136691708074	0.4343750605222312	0.5020566019208395	0.4303001949607432	0.4309417877359393	0.4357407097796843	0.4425215260806711	0.4487697807670419	0.438246298448862	0.46207738371219165	0.5118527472540645	0.44140939062162454	0.43591666170875365	0.4645771703379404	0.4429221600277121	0.4433700752671757	0.42515842185041247	0.3087443277653801	0.4328101954720659	0.4805343393019176	0.4073582543728495	0.401720571896456	0.5091793206259579	0.5112034375753041	0.4484969830520903	0.43610928579213754	0.4320649166837557	0.4735138845722122	0.46936562398685333	0.3575796784254416	0.5017352483446754	0.5062998046426251	0.42266465737211173	0.4531153013652023	0.4548274795172926	0.42730430245950607	0.4777165383916711
[truncated: 53 more columns]
