# Supplementary material for: Admixture of evolutionary rates across a butterfly hybrid zone
Source: eLife. 2022 Jun 15;11:e78135. doi: 10.7554/eLife.78135 (PMC9246367; doi:10.7554/eLife.78135)
Supplement: Figure 3—source data 1. [file elife-78135-fig3-data1.zip › S_Dxy_Pi_Fst_20segments_per_chromosome_ELAI_generation_parameter_5000/Chromosome26.csv]

Fst	Dxy	Pi	Sw_1	Sw_2	Sw_3	Sw_4	Sw_5	Sw_6	Sw_7	Sw_8	Sw_9	Sw_10	Sw_11	Sw_12	Sw_13	Sw_14	Sw_15	Sw_16	Sw_17	Sw_18	Sw_19	Sw_20	Sw_21	Sw_22	Sw_23	Sw_24	Sw_25	Sw_26	Sw_27	Sw_28	Sw_29	Sw_30	Sw_31	Sw_32	Sw_33	Sw_34	Sw_35	Sw_36	Sw_37	Sw_38	Sw_39	Sw_40	Sw_41	Sw_42	Sw_43	Sw_44	Sw_45	Sw_46	Sw_47
0.5715382180724797	0.012337832864245767	0.005286289854138662	0.4474201241290935	0.5732303649997387	0.5551401772681127	0.5874244631649953	0.5456407329807766	0.5094680893988254	0.5644476716579208	0.595882555340267	0.6004980501667307	0.5476176398409881	0.49471327453824443	0.5246773378318921	0.5921714486946041	0.5885812459017185	0.44411431967352616	0.6574801506108718	0.5814691955127438	0.5525868707749809	0.48798566923030806	0.4418971497608107	0.57627621397319	0.4977977851817309	0.5044029942776577	0.522448689009152	0.5348787133562555	0.595936669318049	0.5421567664671385	0.5646378842610921	0.5253697892711209	0.6078046246885697	0.5251177118644423	0.5752033273618645	0.5505911190170478	0.6003877633737575	0.39928607713898057	0.45718939173386436	0.6101037801325931	0.5915266547294096	0.6255065805716818	0.6151353273121465	0.5699045398329338	0.49874955076150757	0.6208108798479788	0.5415445771783217	0.580772346493048	0.5669185492823338	0.5733350180867314
0.40615766091538386	0.0115911725538662	0.006883329022121308	1.0831298232420536	1.0844688653295003	1.0604913320513378	1.084995800922334	1.0598009241710822	1.0681362815330977	1.0108768919387694	1.024304602566501	1.1064581814416337	1.0664678247535395	1.0457027867323738	1.0792957620070343	1.01218205692801	0.9711956317597041	1.0511000025906836	1.0685841481349694	1.100160740546987	1.0709415942104181	1.0647494228620826	1.0943057313013742	1.0085917344969624	1.0724439860205175	0.9534780833837436	0.992904677261862	1.0382814047076458	1.007926987103711	1.0887006260861969	1.0750426691645751	1.0024662869396634	1.0735427607518306	1.0014091343429692	1.093536840011029	1.116396956203494	1.0498962944154084	1.101944907899874	0.9533337384082229	1.0396318031172942	1.0302221408869892	1.0933642196640903	0.9802839390820597	1.0694113906193659	1.0948609707605208	1.0407027791923282	1.0384563413308052	1.0747788159812814	1.0905560030978545	0.9885794545895891
0.2886993332627791	0.012222563714107133	0.008693917719082567	0.9878191750390494	1.122521382666705	1.1274427988781455	1.2550273663808698	1.1969970623598791	1.0755560686539352	1.201409772252811	1.367396279650562	1.1059839675333292	1.1392281273516456	1.1471182060337415	1.1677620820403496	1.1870467463133085	1.1960271318927933	0.9803577855510593	1.1966675544305314	1.1136459388768563	1.2517871275402543	1.2025969088706778	1.1811171900170296	1.1574127172134652	1.1309637244253674	1.1013839438544302	1.1137245566547689	1.06807743558491	1.122388882226949	1.215594251033341	1.1340134081783677	1.0381477158286045	1.100126256943749	1.0652563918426008	1.0895803677144313	1.087898892029181	1.1665970594029254	1.2315737166144338	1.0815585331402597	1.066584526676079	1.1424104570256661	1.119671265004003	1.2675446363242786	1.1989200637349198	1.081142215769471	1.1692783883506956	1.1788962418482718	1.053290672028478	1.2682492831902987	1.3076014201324448
0.3705333406669965	0.011003796040303873	0.006926522733471811	1.1717976957829155	1.0853517806214668	1.238566526839693	0.9959828845377847	0.9236058158592969	1.199241962867006	1.0235475696172511	1.1209658813570322	1.1209126381645715	1.140495770181761	1.109896076744878	1.073870118623348	1.2578559209302642	1.0654019326388224	1.1714624319972415	1.1916798328742788	0.9993398079980303	1.1226871206100153	1.0276241369490933	1.18859978106404	1.0801606941483852	1.0662027602249058	1.1692967022114866	0.9752899649820899	1.1611679517209053	1.0965076538896263	1.1097115059092313	1.1954254210758422	1.1041804381675728	1.064140984989266	1.1830295396778523	0.9813862070883372	1.052326855390673	1.0632536812471212	1.2684574004280398	1.0043218949170647	1.1604467354483197	1.0855586053711237	1.025394722091877	1.1107051427055303	1.0424048488003312	1.019931534527415	1.133432027688493	1.1311320523111164	1.0232163637528695	0.9681080092485271	1.1480243726954815
0.5312583262686206	0.011724696126320574	0.005495853686243326	0.6016924730306462	0.7517052061603512	0.6178983944809879	0.5383089557743342	0.5612738772321372	0.6501036131942708	0.5441300964198774	0.4704330594485925	0.4862387668652263	0.46931062894781395	0.6185149005631074	0.5012047616122963	0.5207135774629756	0.5793822541580091	0.5335111952788822	0.6449531672307646	0.52655861241037	0.39429992126753777	0.4912036259782152	0.64371618075472	0.4745775925185829	0.5183573643744049	0.5530998766886361	0.6067837153373923	0.5350695936409812	0.5369332634395609	0.46019790288670326	0.5420129081289683	0.4943850419102535	0.5861421886026524	0.4551060237042256	0.5577249340981185	0.5104108217961624	0.6515715325545826	0.47560033580075933	0.5329960730723974	0.5794348738138553	0.5969906090471779	0.5547325899868784	0.5736010703376518	0.5247059347378177	0.5436032673127911	0.6304473208879271	0.8088317235922649	0.5845669096172477	0.5810007511451838	0.499472545328531
0.3232773583721952	0.009960573467743483	0.006740545589219194	1.0780236922178248	1.0122478236896633	1.0298430666768108	1.0410257187822605	1.0008973685122673	1.0733948018129005	1.0248963130555473	1.035148943704459	1.0706666019044389	1.0823345700757174	0.9870968340215661	1.0474003677301176	0.8843745781927052	0.9887879405389737	0.989691306781173	1.0918310157894002	0.9673219110432336	1.0204217851545956	1.0150141374602712	1.0290799121553857	1.1000804501827146	1.0502830647106198	0.9257555524502963	0.9912028322211524	1.0368280669898193	1.085371667523607	1.057346365139575	1.0017186755095224	1.088734551493776	1.1414097962806973	1.05694885449206	0.9374778401639646	1.0406753817402163	1.0573472373421022	1.07053819117825	0.9676147340200913	1.0247264852660458	0.9728436215060987	1.1752953450693329	0.9523054985678904	1.066510931677351	1.0181988846526164	0.9879711276931399	1.004292583722318	1.0418445365816704	1.0156137224321484	0.8925386980088483
0.35466011982521706	0.010723968085579183	0.006920604279345866	1.2483435813220736	1.2267880284349184	1.187086128844605	1.279601673511799	1.2223117135432153	1.250790423242283	1.1682511863012823	1.1927116678000138	1.2650645870964086	1.293126644511268	1.1396895608777486	1.1996459243518414	1.2716944263339858	1.2263732619808088	1.2609391588737358	1.2062287918053902	1.3822772030670762	1.3183512274805196	1.31373376395581	1.2647066073238056	1.129149970347762	1.3469790171892486	1.3226234994143402	1.1966352127026756	1.315474792331472	1.364170652833213	1.209421441794587	1.2235615632656605	1.2353014109764513	1.21286397589693	1.3408544307313768	1.3318840702508414	1.3153217229411398	1.199732950747677	1.3212139344991565	1.4333537561819187	1.3484453428746184	1.2211121876481585	1.2801018117653822	1.3965344881464528	1.3325502806713496	1.1507764410580419	1.2679602419776677	1.2850629561113007	1.159416322763827	1.3215970147745189	1.3354605752390305
0.370714074074074	0.009906285075587159	0.006233885776277048	1.349760863779983	1.1162701320598165	1.2256448450251605	1.3679959190134419	1.2290720058759532	1.4280171083160156	1.2146302384395065	1.3660153010146172	1.1987799166085344	1.0856115716493988	1.3357687987046427	1.2460181412759883	1.1472231580346473	1.2421599444243325	1.2334713446592729	1.2173367124944086	1.3395048494511435	1.1173701111304193	1.1781598006908105	1.3068948151572108	1.3422762980871603	1.1879887205539819	1.3286491471800215	1.2832980155132219	1.338588695932267	1.1953114708969612	1.2742873056555855	1.212593675519807	1.1280614305364456	1.1875363722691217	1.1880870066649556	1.2473921095821177	1.3470477215374015	1.0828637937844243	1.3010485443564548	1.3165268285255638	1.3456863968098036	1.2895314877183344	1.2512108625782319	1.2891879442560528	1.1924080398185737	1.2859829457314906	1.187917134148156	1.2650156836583017	1.080983205069979	1.3754102789698417	1.212611229025415
0.4430028298360831	0.011432251291003868	0.00636773161769194	1.097145911196297	1.1144811555105623	1.187858825656905	1.1198752980581343	1.1030752237374937	1.0827391458312061	1.063014460696384	1.1088278384900585	1.0857659481236699	1.0070162809940688	1.045907818367699	1.067829352342603	1.1370169157912964	1.0650612544828595	1.0769211995367947	1.0485500345791576	1.004748383017356	1.0072701870248437	0.9798127250992885	1.1197642266542858	1.0727264872620106	1.0483398717297003	0.8541786217230788	1.108778142606467	1.0572318042503013	1.0945887720914653	1.0400160970038206	0.948238460411753	1.010339809308756	1.0851659892453696	0.9907016617952858	1.0091097699705496	1.1993434430547696	1.079329414729512	1.116310261901283	1.0021337888538029	0.980208305701072	1.0593427321361077	1.06632100315139	1.0480801631388648	1.065141937743521	1.1218366454701836	1.039858524692655	1.0877469911706965	1.1022255540581907	1.2021952236997642	1.0078002390321097
0.33097940838298334	0.008875176445966346	0.005937675796585816	0.9820713714846755	1.0242582672579341	0.941753922587923	1.0196062402047135	0.7503039783000648	0.859076982281352	0.9531610785055474	0.978407652829831	0.8763193472747675	1.0901684333501385	0.8782372464769064	0.8609300648984419	0.8444661305253521	0.9756175774119542	0.8677800597292677	0.9217880177367035	0.917602359997663	1.0971113791108278	0.8009375362882423	0.8685360563802047	0.8654644084069784	0.9266775147968275	0.7302885629883396	0.8054389015757795	0.9697553940572782	0.9833897432033859	1.004913654431852	1.0401877751432818	0.9303526167990634	0.9464538129604391	0.9385465711976597	0.9082352287218399	0.941055607615735	0.879677321783217	0.8273017810987872	0.8410452912445885	0.9961727696677669	0.8497118856955421	0.8704881933584762	0.9007819701572346	0.7791365383771623	0.8690533737719912	0.8547007860299107	0.9333062339385148	1.0512182228035722	1.1128907340159895	0.8779090163664922
0.4094970409036154	0.010524797518778203	0.006214924078728816	0.7212343216768707	0.8269536216718505	0.6734233386003211	0.6904623705872163	0.68259146323758	0.7900816075036898	0.8558480079049327	0.8531048110278184	0.7559994095297591	0.7830919464026026	0.6355660610493833	0.6034841722577815	0.7624446940769071	0.8171126569718836	0.7231299580369338	0.7770990425475611	0.7285510677296231	0.6841098454551161	0.7651292447241858	0.6584428295337867	0.8138961747322206	0.901678674578962	0.7835655572288918	0.7485216811225287	0.7493269147600112	0.7398305175452872	0.811338776696641	0.7944886803976388	0.7064073190528247	0.6271509607132992	0.8011566081145962	0.7924999647270097	0.726871622025821	0.7277117811247912	0.7452657450638449	0.6476161011027038	0.8391278671130996	0.7942039445466931	0.8122891457990755	0.7132567996674376	0.6103009029351504	0.8343832291815312	0.9039743051200493	0.8509746039459535	0.7980400063535112	0.7904919671946515	0.7068924789408757
0.5288616598007112	0.012199459290892735	0.005747633001639996	0.7289703575666526	0.7432115335236644	0.5336905144325486	0.6752578622744826	0.5664632178409501	0.5947222716707007	0.6011786485178219	0.623825838892509	0.5171195096753644	0.5233931795439253	0.6768049700397294	0.6017248904109034	0.7112127762580381	0.6821606042570401	0.6081176388587877	0.7613397248624594	0.6841469277214858	0.6625610320576035	0.5995301858956094	0.5524310744118174	0.7815189930241905	0.6117222531772142	0.5157701267407333	0.7020604224077365	0.5580305303096064	0.5992898517824709	0.6495667595906016	0.6800133320657467	0.8255533675247055	0.5585996045654218	0.584382201328904	0.7032674843242355	0.6680512785084793	0.730313459538118	0.8205977245003917	0.5659231751115674	0.7064497303247259	0.7122593777496365	0.5660506374268007	0.7038876572314664	0.7465027860603382	0.6479028610380705	0.5309288118285656	0.6556275116652177	0.522290271245689	0.5562382220251362	0.5208832378788598
0.5193713040771866	0.012995648702497932	0.0062460816885525836	0.7950640540069734	0.8699594511751045	0.8114777026672093	0.7000630847966471	0.7946130340654086	0.8329207271786103	0.8412979329118329	0.8329151926910792	0.8815834838388893	0.605172841871862	0.8574194313534116	0.7146535786455478	0.8369545652356235	0.7944862738868304	0.8011631077339147	0.6923645099656374	0.9227025155215859	0.8277459889032945	0.760914058177281	0.8600814589272164	0.7792597341386073	0.811692638213531	0.8100970576707941	0.8415222565142231	0.7307965419895389	0.9440905113701552	0.8450385088899235	0.8729075226469145	0.9020776877421023	0.7576861767739893	0.7984053613444866	0.6664682959921986	0.889182087377951	0.9176083871751044	0.9281683657544981	0.8224045035336175	0.8403411349165124	0.8320032665140683	0.7195344951080924	0.7664592365260203	0.8326889342143942	0.7843397328143058	0.851045454418727	0.8271823714683154	0.7672022979348297	0.6299431334466068	0.818790032996201
0.4202943132690389	0.01232154857320811	0.007142871777220501	0.8523470871942325	0.817460513480067	0.9169503022740482	0.8392733942558525	0.9201883216731418	0.948762151150629	0.7736430157402292	0.8254062898199117	0.8773147370282022	0.8613790004940479	0.8292154935092619	0.8203179767167708	0.8381750348298385	0.8786246433163301	0.9051906275317083	0.8154469684419746	0.8652052593798687	0.8226796060959347	0.7665928449269567	0.9277784248973026	0.8551250913939221	0.7771597208492439	0.926946171833475	0.8820122943309276	0.8212598321422893	0.7692304267892136	0.8614860962180795	0.8445870824340502	0.8188410479566213	0.8113584461872827	0.8345282289044104	0.8227329884371102	0.9124231152090726	0.8130437427475357	0.8628105938508002	0.8857538162730743	0.8470721044542413	0.8205194270870615	0.9560727740862714	0.8855464034910518	0.8491628823320522	0.8090854425490334	0.8234710446419344	0.8037089403042195	0.8330740597377422	0.8709291409111504	0.745112143384417
0.3926980245309696	0.010834995574257666	0.006580114216444882	1.0575955599117037	0.5513121111842739	0.9459487342229732	0.8562452071381397	0.7539581744781174	0.9316249124452478	0.9219497643350901	0.8708321537138158	0.8383056982025101	0.6661615299225857	0.6606672985725222	0.957585231097043	0.8339007789685631	0.9804714217992029	0.9569699598938185	0.7071566815995347	1.015244063933179	0.5671299167822631	0.8175897129064893	0.8620518038456823	0.86673279635047	0.9723999494475354	1.0510494311049836	0.9274912156077677	0.9125546093735897	1.016656284559274	0.8876794937942722	0.9827506765858969	0.8799971576019094	0.9112966197435151	0.7964775076787901	0.738802375862279	0.8901823792100974	1.055840290967648	0.9564686723892901	0.7644291271044809	0.7365674626948325	0.8948712297454	0.9232165984205205	0.7140472416375023	0.7704111837674397	1.0089214696731053	0.7572942402161474	0.7499131379190217	0.7234433097501214	0.8569953765228355	0.8837214434910375
0.409288263108861	0.012196863277812936	0.0072048302914606305	0.9997014486773239	0.852168547839032	0.831065830933079	0.8939319285640471	0.8867723075393698	0.9344393022731454	0.8200228668375218	0.8894492624043597	0.9487746265032018	0.9075945836077526	0.9968620843413858	0.989448731956879	0.8490832756335476	0.8467111640314067	0.9204615486396954	0.8533577865890501	0.9223535953921487	0.9172520541935734	0.915481672329665	0.9714747273015722	0.9190600250381963	0.8528062650732093	0.8540538517423175	0.8947620388089568	0.8624941760343543	0.8522371458627501	0.9294483881531059	0.9799094969472348	0.8191776254870852	0.89580009353319	0.8802694477647863	0.9916534075267437	0.8546068205692723	0.9295580271474838	0.9330892316411217	0.8436205454720467	1.0574427815615075	0.9681884299497983	0.8202181174471196	0.9613211883729994	0.9733795139206818	0.8979179988340819	0.8908626094439511	0.8854225894639918	0.9253046515918695	0.981754544513433	0.9108231656432552
0.6177501292312081	0.012886401390695865	0.004925825266268275	1.129736570298299	1.0983441585603373	1.1054413686117288	1.0754023471396243	1.0638138720198624	1.1180640289690666	0.9785633445478563	1.0208853030724012	1.1249736349900625	1.133348135409726	1.1003726442393507	1.1463883586781116	1.1170826926980961	1.101575011053027	1.0576450904636925	1.1461233951129282	1.0469578985811987	1.1424563877173688	1.1024549189750577	1.1306669282478037	1.089885253294562	1.0968210851637348	1.1124324853241396	1.1123092181606464	1.086371010668941	1.239151888610323	1.1854683819296816	1.0050429232287117	1.041869832777475	1.2053522176359688	1.0580690695387567	1.1497868210168551	1.1588358893197435	1.1231660270142985	1.0667314346864565	1.125191612687768	1.0705124720430972	1.0959396270025492	1.0924203552048453	1.1217898172232235	1.0286450554280957	1.2322345107478672	1.1722380641747738	1.030388145836799	1.1153696112132165	1.1300135647324565	1.1272078138644193
0.4728765802839876	0.012662524223714453	0.006674713071041207	0.7888332367351332	0.7046309036169107	0.8169986554714621	0.7537785136980175	0.7196563829760405	0.7368282197945409	0.7956336744216742	0.8334283228670415	0.7142850561116447	0.7550643340608948	0.6865085686062822	0.7509802742380794	0.7418672542714673	0.6715944858852153	0.8413505173496958	0.6562038429454088	0.7770015750645284	0.6909294099654475	0.7796747926226382	0.7023783896044905	0.6734963663836838	0.6882683059927087	0.7251763597149241	0.636537685232156	0.7421742007247837	0.7295854711821818	0.7494213175371506	0.6879955043987322	0.7467981141477623	0.75475054616331	0.7178762039114289	0.7341463774229884	0.7174555803785676	0.814007279500967	0.7710767868117965	0.7846792308605899	0.7139067800384722	0.8627132993271082	0.6785450994580177	0.7367912135488058	0.7661143387898938	0.7018240782315975	0.7631591520779839	0.7748380812193663	0.7394312740441571	0.7390120754877741	0.8588809649501616
0.349842886553256	0.011507825670593632	0.007481894720041496	0.7905705628860678	0.7530058443150217	0.9609777356446998	0.8395088889407889	0.6198517592141929	0.8836518884742713	0.8873275737113213	0.6818973286854373	0.9389354065862415	0.8373624247674077	0.6268669414620796	0.7797592853960824	0.8377202296037161	0.8421135734772943	0.9434813275677733	0.5835552169689049	0.758328564746447	0.8844759402702569	0.8638212776055294	0.9126766167278348	0.9499938715478771	0.8859975051381164	0.7903194160711083	0.8383181247145837	0.8375079653488491	0.6654583395697763	0.9260674147320095	0.8664769845116467	0.7584513258550741	0.863064037849997	0.9725071028274526	0.6425612070579679	0.8355124702248747	0.6620330140685686	0.66545314759884	0.6268518976747166	0.7245882802479604	0.8319956999555405	0.8241900044395855	0.9002591351824025	0.9647248381205455	1.0810615297833228	1.1075572835644145	0.7792594672563021	0.9131769539799836	0.9153256949959777	0.6973577468895601
0.6250400065095337	0.012551542039784733	0.0047063261215329975	0.7679264672646596	0.7142156506547535	0.7668190689656451	0.8086269217159259	0.7284580796315545	0.645291802435301	0.808032894507606	0.7185935217419334	0.7349607146981431	0.7870335159718671	0.736158600061276	0.7041016751396326	0.8629849501152775	0.7877558099251654	0.8310951997764848	0.739797428081773	0.8392947147351237	0.7477078244678419	0.8437583655238365	0.6773886072027395	0.7460554669331556	0.8214540663233643	0.9347366162525742	0.7930421702267771	0.8466702884360141	0.7856753801772862	0.8409610339354022	0.7398168345175609	0.7095819238123457	1.005095728312853	0.616608316854467	0.9597510901527149	0.8307624422820329	0.7135660982057865	0.8748445232699082	0.6328792769297796	0.8878420909832281	0.9179444511775631	0.7322737077034208	0.7632693525493721	0.8005774458876421	0.7450263913728908	0.7227497256512536	0.6918969206631175	0.7869499661082854	0.7710269542956183	0.9097080132364598
[truncated: 53 more columns]
