# Supplementary material for: Admixture of evolutionary rates across a butterfly hybrid zone
Source: eLife. 2022 Jun 15;11:e78135. doi: 10.7554/eLife.78135 (PMC9246367; doi:10.7554/eLife.78135)
Supplement: Figure 3—source data 1. [file elife-78135-fig3-data1.zip › S_Dxy_Pi_Fst_20segments_per_chromosome_ELAI_generation_parameter_5000/Chromosome6.csv]

Fst	Dxy	Pi	Sw_1	Sw_2	Sw_3	Sw_4	Sw_5	Sw_6	Sw_7	Sw_8	Sw_9	Sw_10	Sw_11	Sw_12	Sw_13	Sw_14	Sw_15	Sw_16	Sw_17	Sw_18	Sw_19	Sw_20	Sw_21	Sw_22	Sw_23	Sw_24	Sw_25	Sw_26	Sw_27	Sw_28	Sw_29	Sw_30	Sw_31	Sw_32	Sw_33	Sw_34	Sw_35	Sw_36	Sw_37	Sw_38	Sw_39	Sw_40	Sw_41	Sw_42	Sw_43	Sw_44	Sw_45	Sw_46	Sw_47
0.47978931527464264	0.013466589309412804	0.007005463645564812	0.957195123497057	0.835689613465625	0.8205339221024711	0.8893120612287119	0.801058613581473	0.8373905608582447	0.8266292426698555	0.8715517106413387	0.8261489439231731	0.9253470401446809	0.9184009601527343	0.8161539354463143	0.6699295780119379	0.7752932619245	0.7612583662527397	0.8842245628987343	0.8101412245711913	0.7637371516540578	1.0175326678941792	0.7326637724289179	0.8468689464319775	0.826286812803397	0.8477062145211103	0.8316840937232264	0.7373119017083405	0.8364974211510291	1.0001038597058827	0.7123741654057233	0.8575978021961721	0.7660099091797514	0.87624747942889	0.8298962396773686	0.8065875299253078	0.8972605016316698	0.8376753170004296	0.8391046758421425	0.7853647581895516	0.8669163639760198	0.7447936621526712	0.8185836954277996	0.8491155418812408	0.7766622985450307	0.8290123533335455	0.8061122409602423	0.744669463748401	0.8982209941023687	0.7987001187686693
0.5428590760694894	0.013048451234456724	0.005964981053181759	0.9103464441417936	0.9396408238404755	0.8930542257440782	1.046886078508857	0.9408000292632621	0.8244210606314333	0.8924921391046068	0.8585160925560187	0.866779712898333	0.9276876472519779	0.851174533097752	0.9121538140436308	0.7758331066348357	0.8675076806674038	0.9509898423378047	0.8242868515122421	0.7938990462378632	0.8591844160083675	0.8362260514325122	0.9090241098645528	0.8469265066623821	0.7553768147937397	0.7978581317374385	0.9920293937866129	0.7509413901880346	0.9505631887239063	0.8304387784624856	0.8518298393645906	0.8625262853024003	0.877725717690184	0.9013646177688612	1.0263128133357857	0.9014148538191108	0.8846307752156688	0.7663895578666399	0.7981092372738772	0.9648531237482674	0.8357749691795366	0.9277835904975724	0.8841266685102125	0.8278192070740715	0.922525109085709	0.8717107644128477	0.9337092903586477	0.9907657451745007	0.8229357529403197	0.9056125533409363
0.44220371119964197	0.012132740279384652	0.006767597500819378	1.3167578651525602	1.324949787457156	1.3373231464160646	1.3275554863038026	1.213887371546992	1.159326854530486	1.3634602532854074	1.3642633558921924	1.355844339506146	1.24047549245774	1.3736587597533854	1.2900600990955238	1.2936257706469796	1.2013230462475093	1.3148807543745018	1.3362621528620446	1.1887443280665884	1.2972218212375308	1.3153621864371692	1.2533162306461554	1.3180801293969553	1.176691363682238	1.3003516929622152	1.2368497842389596	1.1941471868574356	1.25863499266293	1.2060006067455247	1.3479546674216711	1.2423225151694293	1.3852427146071067	1.3318842562861475	1.2977242261255117	1.3062792995065327	1.3983368242183032	1.2133856359817237	1.262568461506986	1.2140044406394548	1.252155264075378	1.1765970675842152	1.331501320654489	1.3662338126275946	1.3431190255822762	1.2563518795651383	1.3428818985922808	1.217020069487227	1.3938569945545694	1.2834989666249983
0.34043876958792807	0.011196314872345113	0.007384655213284923	0.9926819811288995	0.8673702501107039	1.030565209880435	0.9869563781441302	0.8482323018033615	1.0548758813496797	0.9822518618166358	1.0156438895320063	1.0343671669451358	0.8690137038342529	0.9869637254908279	1.1017762391592054	1.0698784905112808	1.0365058401638163	0.938524591806609	0.9070806218454366	0.9388278334135105	0.9996111933753937	0.9878917336873445	0.8588688702375252	1.0612016512697793	0.94580883236502	0.9505408123528025	0.8392527188256406	0.827517040852511	0.7665888054522708	1.0557763135105307	0.9477012515898965	0.9897561297317202	0.7443700293986254	0.861299132342287	0.8957552455682336	1.0603543463127427	0.7712414077434324	0.8915515458270596	0.9990823768308742	0.8467719596111435	1.0047085946629293	0.9331075032606723	0.9001764981962359	1.0752215401086291	1.032289614775601	0.911682139845888	0.9970735663318671	1.0295634283247843	1.035920936125827	0.81697464896553
0.3263986519017813	0.01292491353313744	0.00870623917997429	1.0831936800053454	0.975268312447098	1.0842740770604649	1.0338710518792882	1.0752398411578223	0.9414052558059653	0.9423915368649567	0.9960903839950199	0.988920678559637	1.1233304908998938	0.9892702823085779	1.1890728410925397	0.9582427042822469	0.9897950628529789	1.0182679225285367	0.960400243696981	1.0079782725229844	0.8059633030318805	0.9989285496235909	0.8414029288490777	1.0615766798303041	0.9706138803892126	1.0253264942736167	1.0342937248585182	0.9154182310909356	1.0445382375169723	1.002840081249443	1.2286206428543243	0.990497323516411	1.096353311799495	1.009051259355393	0.9922139970744376	0.9294529846268458	1.0345036498179265	1.0417202116076343	1.133229937352406	0.9781778892415498	1.0061510646284	1.0559787462815107	0.9560216164454005	1.0067137046974812	0.9903868543611946	1.012417364381524	0.9691054443213591	1.0318337114835097	1.0946658931464892	0.9936446237288821
0.40262948035433344	0.01361610889835035	0.008133862048159534	1.0123820494317326	1.0245354985774775	1.0563177616467865	1.0645818512248513	0.9802192054704499	1.0365124748495096	1.122358685234575	1.1236311534810721	1.1408063557830506	1.1486120928614474	0.9053843894511951	0.9581466107892009	1.0251829815641451	1.0390491990738782	1.1361005901653907	1.0283463691635755	1.0696490680129072	1.1423984727431307	1.0723296128538617	1.084752772503185	1.0014866760431227	1.066174089176945	1.0554698509697384	1.05868431646193	0.8726516691856984	1.0587280286331813	1.139017568855629	1.1614206914263856	0.9449996380948233	0.8557401550876964	1.2056995887763107	1.065088746450022	1.1122031671641552	1.0610552988418136	1.0505665288832646	1.184567809112787	1.0617200395867192	1.0633506942685116	0.9180752115317276	1.0690104103601743	1.031126703418859	1.1712781215727426	1.290689771844526	1.102843584192019	1.0761369025900565	1.1748764219637662	1.0179864113650965
0.3254608868958646	0.010608270962831411	0.007155693686836653	0.7881628476748461	1.0033222189318087	0.9669678895520264	0.8320585988737024	1.0293734870332956	0.934886620541357	1.070423203758105	0.9933846654252431	0.8938724627381327	1.060860815678064	0.9753730308082647	1.0554487726888049	0.9156939857994213	1.0172709758518288	0.9409960011999801	1.0234363153479065	0.9853022992252716	1.0937263594787536	0.9776305424567964	1.1368048668144592	1.0935396140265807	1.082277484015314	1.0221685752687057	0.9807071457660672	1.0181823506447252	0.9047581667006015	0.9894514689593723	1.0072760570997743	1.0548257763182478	0.9875389996510564	0.8933178384674163	1.0112915651720185	1.02329142721812	0.9636841043739615	1.0603464068716923	0.9352620511314884	1.06035875718774	0.945121311585952	1.2542993525937498	1.0194073172822935	0.9240735774353771	0.969653049919899	0.9893426856111347	1.0411311378300006	0.7141625257767698	0.97065541387868	0.9124449700105283
0.46660062863129814	0.011374726547196826	0.006067271989765671	1.1354223084860806	1.045644690062018	1.1202127351660893	1.0902091176568878	1.0856054815104548	1.1514872248096113	1.0841723357139532	1.016834120060886	1.0984546039597913	1.069682312803885	1.1029962596656382	1.0354028319391477	1.085887080983747	1.1205570313881303	1.0593569510274568	1.0039181743567362	1.1296516430566066	1.074371832545624	1.0489298494400188	1.0943084993929466	1.004022156370746	1.1602606903951722	1.0953660416451008	1.0420491151669464	1.0433605918909006	1.1506963609649765	1.0286135707758928	1.021555709937133	1.053423752495501	1.0128330855382015	1.005335548179067	1.1182385413887639	1.0353423095526555	1.0708406266564539	1.1147972213256458	0.9930776758085856	0.9790002830808663	1.0852931468936327	1.0163518367590707	1.0593556737070082	1.030289069621464	1.0602211058646802	1.086129367731843	0.9761203544384071	1.1002457193749158	1.092764294413397	1.1070991353356339
0.5368962407169311	0.012563636696784095	0.005818267384547432	0.8133184294136646	0.7591913566998809	0.894459325491245	0.751936153278794	0.8583647512763597	0.7208503952077239	0.8236540282005009	0.7909361560213953	0.847841586230082	0.9223499104626445	0.8634756086515403	0.8493965441598762	0.8203016150467904	0.8903567968052097	0.9827003946468946	0.8233571143739864	0.7825267511264493	0.826218278241381	0.8347472030546268	0.864800230853285	0.8343619239115664	0.8532577916451312	0.7925496359645341	0.8980454936239526	0.8619014093752968	0.8018079472554316	0.7890990017350743	0.7262459975317892	0.852524564738361	0.7238508856978106	0.66032643264893	0.7771263736877536	0.6994431924166765	0.735784151655215	0.7402757145745262	0.6983769503186705	0.915793682384328	0.7561387890392539	0.8001084540597049	0.7774782226168676	0.7223498814976561	0.7365483110628891	0.8581994561088965	0.8636899995474806	0.8910504950647175	0.9007206006207267	0.7933126365486882
0.3356841207430985	0.011681500317863953	0.007760206154701566	0.8659504645626745	0.8723409669145896	1.0051009676257316	1.0255140969526266	0.728134040482113	0.9226806006470818	0.9494533539826427	0.8282722130716761	0.9586218014288475	0.7881684498902177	0.7368892018758333	0.8841539363264553	0.8553756657082658	0.9693578916172088	0.9079833042952685	0.8577287304280903	0.7444524609139686	0.8142690380394476	0.7974803042242943	0.8992884119391098	0.6517831877503885	0.7830873990348771	0.9882993481841464	0.8675831870904045	0.8678055147494854	0.8746683213899635	0.8438333904321331	0.9550821755572675	0.7550823634309367	0.8386503907231712	0.758483829745253	0.9010621764461919	0.9756282307242523	0.7304853544414749	0.8533778297458923	0.8425257740235812	0.9310886769637869	0.8440111517254868	0.8679554142013697	0.8313027960317829	0.9809098555451117	0.7705325599139634	0.8216662184936945	0.6597810958619741	0.7934208784653423	0.9549231072292138	0.9918398825302635
0.35471416581180637	0.011604948212255727	0.007488508687856223	1.0295119236071681	0.9751733179298648	1.1368437620955008	1.0900574587658551	0.8901846966329414	1.0873594809764857	1.0209178143412114	1.028413012627292	0.9496959319528604	1.0111568012815941	1.024000270957214	0.8852807713989823	1.025917577345456	1.0646533492950163	1.0023724005755796	1.050962551279334	1.0289753194573892	0.9811663496593102	1.0206713267879197	0.9603749750701218	0.8640800054005436	0.9472469476372746	1.0947830454725929	0.9666111697938515	1.0354302288574253	0.9137315845917066	0.9952259193679471	0.9640021721432225	1.0679610894409983	0.9573820514006931	0.8477200602558316	0.9377094051236159	0.9444907848786637	1.0329834730072278	0.9734446224782287	1.0331208243512948	0.952633149448403	0.8635089660058779	1.0142924888507432	0.91033219864569	0.9415511187891199	1.086378739478595	1.0686422202095183	0.9548033774249853	1.0088987297385603	1.073179547481815	0.9748418427942206
0.4597170919366095	0.013120737496806196	0.007088910210710822	1.2097909429055536	1.203682443173416	1.240036145769062	1.0975337890380907	1.0942918916725897	1.1455335907076996	1.2722888740203828	1.1630764327346887	1.181591307583587	1.2627223188366858	1.261057694664132	1.1617407725608504	1.124168196845194	1.2710884422014532	1.1945153204922532	1.2104126425623214	1.2863660562764936	1.1769405269200814	1.160904485468203	1.1651597418641462	1.2327520972490302	1.23152000658356	1.1863793247600372	1.148253267839663	1.235953339719373	1.2340245878954934	1.1260780861671684	1.2012804342635042	1.2358551105548343	1.2510944189741322	1.285905033156185	1.2780036079774557	1.200843807482981	1.1074839162674295	1.2075253642994932	1.257862572936503	1.2269058714016723	0.9832596877169335	1.228698399684019	1.0638184301609739	1.2238205253995913	1.2612756536315035	1.3176392352809632	1.2102313159826465	1.153891016882292	1.1842580456213572	1.2783928701171752
0.40981996726677594	0.013379845266797618	0.007896517517524092	0.9760379957193078	1.1848207740112322	1.0401282686303164	1.0309418378699462	1.03040601725426	1.0510109173671132	1.062475328856908	1.125686478865342	1.1779388756051907	1.1038406302814916	1.0816618470392276	1.2582706335920948	1.0512289224013147	1.1078321872581687	1.17992081875487	1.1151877202783744	1.1428642217667484	1.090299704678149	1.1474553552334132	1.110721204518354	1.1636127947621135	1.1625621529142727	1.0460013198421927	1.07852379185471	1.0679840069355855	0.9363254083235724	1.0884848816547037	0.9993917096489883	1.0208728417065318	1.0858268592635367	1.2056399578711576	1.039290099460005	1.0509742720566237	1.134386185456254	1.0233007862896302	1.1397850118201351	1.093696704424582	1.0928945694433914	1.1804237376031652	0.9840980329271809	1.1039259120462037	1.1363062385020828	1.1373503578509512	1.077063779593649	1.0810467131357977	1.2554947166633386	1.1050330095013243
0.36212994325430004	0.01110674651915649	0.007084661032434455	1.1757350569318983	1.2189090219752936	1.0544540395125719	1.1222750736873959	1.1387107363020865	1.030444000686992	1.2641437198055643	1.0511181952165374	1.1150198676224714	1.1111601263282238	1.2647131516733285	1.250650461598112	1.0749300045950045	1.200983034274494	1.1085950448283903	1.1087545583678262	0.9569327706216116	1.0175008194957582	1.2231331829878371	1.1077974448920955	1.234315659334305	1.1366223953829466	1.1494564772010003	1.1960160048043185	1.197358292349643	1.1755733882916946	1.2431511435880536	1.235655581267112	1.2537906374526062	1.086577701085666	1.1265804921621152	1.2823177129969667	1.176507573796508	1.1959093446460596	1.1193151240875872	1.186087350688417	1.1618089026013094	1.1950323218013257	1.1331251256535504	1.1090344777086276	1.2362586904977904	1.140771697169035	1.2334458962134753	1.2427699113791064	1.2623969790985907	1.1097909160820505	1.2606598788563974
0.23718224796415943	0.010137607082097532	0.0077331466453882565	1.1634660410298447	1.154896267654659	1.1912120415712686	1.2961224103013915	1.3286324697970642	1.0597823668204556	1.3409830582021	1.3483039886008514	1.187831250317975	1.3175673327628912	1.0026547001384167	1.227805490403972	1.2363439733616062	1.256388680703227	1.1965921901978662	1.1556132854178587	1.355677899736844	1.2221063399785068	1.2615783991228657	1.229491441547753	1.3409567490193899	1.1993888983005876	1.083048740415665	1.4105684275421524	1.401071167617538	1.3300666413521354	1.1735215893012132	1.2277233854461582	1.2745925360751584	1.3383594619215837	1.4194148147111731	1.249636478393054	1.3207529665885303	1.3528048112248778	1.1799011748218495	1.337776640835281	1.2712811993478064	1.1859375327358506	1.3595832291007266	1.4049884917904731	1.3964260460707283	1.2912123482962117	1.1688603774604291	1.36538050617581	1.205359358216758	1.51197978253553	1.1632202361093515
0.25725730099774236	0.011112675782767464	0.008253858804029733	1.2570225101028067	1.3277393696131423	1.2833540782995012	1.219374909791071	1.1237919640335392	1.213459712154041	1.4201358425607844	1.2671392133977402	1.1558136753238921	1.3045928238241156	1.3949930934868955	1.2306332598407583	1.1318240203417824	1.2738826034329476	1.2048363651230343	1.3230674301928433	1.1781471336132463	1.133694250306597	1.3920985661399206	1.172393812333817	1.3328198111935523	1.0964558759916256	1.338228450488713	1.234741541222	1.2833900480539557	1.1696288704193314	1.3502012504234724	1.2274433349870673	1.25957226482461	1.3570492392357993	1.392423850477857	1.2388362808443067	1.2606118861909708	1.1728792234613503	1.182570345431971	1.2316943796421387	1.0743857298682746	1.2277281480110112	1.3028122207497852	1.3630221471209751	1.295854179586799	1.2690793973631054	1.320697296912974	1.3448468429065565	1.330284250734175	1.4715059979452731	1.3310243759565927
0.2538156702898552	0.010507118358548277	0.007840247069558503	0.8422992628564896	0.74031868788929	1.0082602663954492	0.9008896962589834	0.8163770606608575	0.8760268312835533	0.875160273254841	0.6909126795953437	1.020893159872972	0.8496489636841765	0.8781495660294101	0.7350698313101216	0.7640696190228221	0.9139298052591941	0.8895184318406192	0.8738328421539807	0.6733391735086413	0.9232312160078657	1.1117176142847727	0.813957431453912	0.8887173431892177	0.8648570678424028	0.9263831874355342	0.9715502264629966	0.6746837236465936	0.8362143881006348	1.0259178966431477	0.7764845596596812	0.778588482599204	0.7208883154480914	0.8025611855774148	0.8401766456837733	0.754589839275221	0.7546463901759617	0.8524060649777732	0.6897153732857632	0.9129040890884965	0.6524366256465209	0.875702003629889	0.9408285080860374	0.8757141056663926	0.9327974570789634	1.0509767036769122	0.8355584611076834	0.8977965645386621	0.8199038663643294	0.701730139003549
0.38083157152924585	0.013133885503935006	0.008132087247186257	1.0742544887092467	1.1048743088109416	0.9031346893183949	1.0845878321435798	1.0697176723063913	0.9751593292424006	1.2558737523438626	0.9970187926283411	1.096643168724468	1.1028854909484451	1.0177701484195927	0.9824572317755467	1.0656985168474213	1.2130432631544072	1.1756796361606732	1.0511554033557955	1.0095829400633103	1.2123344755380165	1.071748800562828	1.0538621362358138	1.130277676930854	1.0860956385012042	1.0511146544478494	1.0813056483191448	1.053266714910386	1.0781687766495869	1.0727508698400232	1.2123203140031857	1.1217092375079505	1.1714805600661098	0.965506965955248	1.1254506922995868	1.131238333459588	1.1495318593797332	1.0670828696287082	1.0044689758900986	1.1140661340298614	1.124349868017247	1.0734232449784653	1.1901778838943045	1.0694592295473933	0.9740048214156278	1.0205251058836504	1.0145871626873237	1.0481570982634643	1.1816483013483945	1.0445746301948515
0.2624514842039074	0.012347077116825372	0.009106568401934452	0.8472342213088206	1.0051122362282774	0.7087400638462327	0.869932590439765	1.0389375082890944	0.8637559492491087	0.7842943757113875	0.8994179192279793	0.7036753770357205	0.7175746884035243	0.8834091867751969	0.9721079548079918	1.0151369351373805	0.744722271373236	1.0363341501579804	0.6681784972657437	0.8035404521576103	0.8888329809723309	0.7462513648610949	0.9589370918582484	0.7920909963488196	1.1146389595403456	0.8611279909764836	0.92218525485048	0.786492122168764	0.9315171318855494	0.8123645192776306	0.8985173317214445	0.7750830340622993	0.9719106769762165	0.8800026263663623	0.8332057863299769	0.9340690565422871	0.8811413683237551	0.7823571025016844	0.736194168797593	0.89318170522321	0.9045606160309411	0.8642855764058092	0.9038389625209595	0.882168842740532	0.7795344982164605	0.9150071594775746	0.7222988047561545	0.8067459257268736	0.7677170464752252	0.8929320519055535
0.2538819073850921	0.007520418668141492	0.005611120432339276	1.1434267309742243	1.1359642144127036	1.3405497029804372	1.1702826541502966	1.146575366186145	1.2287908618230146	1.183614256974384	1.1849512252928223	1.2020124222098847	1.0717020216165034	1.3391466660361864	1.216139549705813	1.1370071059371112	1.2596540708924386	1.3100890873987565	1.2082514044497468	1.1333323781571614	1.2042609225768284	1.3957592242807337	1.1690896352940707	1.230579437506517	1.1904322451615938	1.2278042615080205	1.1272085014448205	1.16034402137239	1.1658982982600226	1.2633961237079574	1.2596798266421607	1.2019327544771001	1.218585850319752	1.2167093589598557	1.1572392074642457	1.2798274375289762	1.1841584067080277	1.2107587929258874	1.2537993361402395	1.2199805285252947	1.2155426891640015	1.167091001263434	1.2466428071678428	1.2694182345657408	1.28386917195595	1.3353080384253362	1.2381365446023453	1.189782373195432	1.2522124018977416	1.2644011317073793
[truncated: 53 more columns]
