# Supplementary material for: Admixture of evolutionary rates across a butterfly hybrid zone
Source: eLife. 2022 Jun 15;11:e78135. doi: 10.7554/eLife.78135 (PMC9246367; doi:10.7554/eLife.78135)
Supplement: Figure 3—source data 1. [file elife-78135-fig3-data1.zip › S_Dxy_Pi_Fst_20segments_per_chromosome_ELAI_generation_parameter_5000/Chromosome4.csv]

Fst	Dxy	Pi	Sw_1	Sw_2	Sw_3	Sw_4	Sw_5	Sw_6	Sw_7	Sw_8	Sw_9	Sw_10	Sw_11	Sw_12	Sw_13	Sw_14	Sw_15	Sw_16	Sw_17	Sw_18	Sw_19	Sw_20	Sw_21	Sw_22	Sw_23	Sw_24	Sw_25	Sw_26	Sw_27	Sw_28	Sw_29	Sw_30	Sw_31	Sw_32	Sw_33	Sw_34	Sw_35	Sw_36	Sw_37	Sw_38	Sw_39	Sw_40	Sw_41	Sw_42	Sw_43	Sw_44	Sw_45	Sw_46	Sw_47
0.217339293584335	0.012823928742135919	0.010036785128344248	1.1238351755007054	1.0603270966741192	1.218572272688465	1.179610667583946	1.0649373182272288	0.9574474002111557	1.107547339646993	1.1105640022651595	1.1273543430327893	1.2197182373155522	0.9939611040231067	1.2184133904266155	0.9518240411499097	0.9924006819301197	1.0644991763562683	0.9394304275557241	1.0022503101163869	1.1634673851041384	0.9730329010518832	1.1265904747581512	1.0513378823874397	0.9906240320869053	1.0352656235444417	1.147820695040338	1.083369913000107	1.1339223244389636	1.1773405823955239	1.198970691492256	0.9806135158485636	1.1247698223203497	1.0054986813581794	0.9343735240647812	1.0894124449488236	1.1290219842637081	1.1673628962400848	1.1163720305073286	0.9597134689669553	1.066600678882627	1.0863090985543988	1.1944496977911523	1.1399136491818231	1.053319107534611	1.2919843473365487	1.0584366390872946	1.05845515571996	1.1523716600080933	1.0920584304747114
0.24108121124556003	0.010809175207418247	0.008203286155848378	0.8853005086491637	0.7359701888633403	0.795847598888636	0.6888577467800736	0.7765476181420501	0.7771831792793531	0.7864877305097153	0.8275832983235287	0.8573925941497997	0.7841747718334069	0.8410962500014276	0.758934388280115	0.8786850639222337	0.9168468543087853	0.72110907692401	0.8192353574519295	0.8969315238185676	0.736261699519776	0.8228347471413342	0.8135015005674577	0.8741650190340207	0.8231098207326908	0.7752735181595707	0.8105525586706191	0.9024563491826239	0.8101956177089558	0.7486796877860964	0.9197095103466292	0.7443240100385338	0.8354846446459379	0.829462753739411	0.787754223746156	0.8365699029078796	0.8949250222276277	0.8397438388729694	0.9044387441234134	0.9233451094326104	0.9579616527381083	0.8392868722092635	0.8646052515993136	0.8035727651200253	0.7631777455256494	0.9380178127325112	0.7686008387381245	0.8431609267584248	0.8313127036578989	0.8989791513210793
0.3098162729658792	0.010578645541387538	0.007301209006727736	1.3418351584439527	1.3674245407949455	1.2696772117857522	1.3755233944494556	1.2887376321402273	1.4289919340707815	1.383529921678762	1.3263037872007075	1.4319983990287688	1.3110441265619257	1.5131290126216332	1.3143774491794358	1.42034001344131	1.232125411806451	1.2432125662177314	1.4850326420528968	1.4339889656296785	1.3968555449745437	1.2965322847958072	1.164888778697037	1.4110261642128934	1.4696610871790694	1.209904485803147	1.3016682793578527	1.4089048304149414	1.2151327329036488	1.351095566023901	1.4350415484747199	1.3903699312040616	1.3962608364454878	1.3385579031166759	1.2283286414420538	1.4648222590965179	1.2479368041162227	1.5537590030299717	1.1769027814313548	1.4679219260737768	1.444903454399068	1.172296287847724	1.3399641198172332	1.3828010777143878	1.352078754714058	1.3054458807268232	1.3140882764802007	1.4109159927199273	1.549769285678692	1.4342556924821208
0.2553470919324575	0.00993832961478384	0.007400606048982565	1.0092662066524016	1.1590722231704842	0.7740984357824141	1.0350436928942517	0.9616028575666885	0.8786357904363369	1.0098405679841327	1.0732582779694813	1.096877893864026	0.997212197692859	0.9482049798938024	0.9486056284544442	0.9799182046877548	0.9574231827841994	0.9752952206649601	1.1353825553086956	1.1188391749741673	1.0736702427491247	1.04118314393696	0.8478104388052028	0.8452795941909081	1.0486484871682484	0.914204166812635	1.0073874174030981	0.9386482244289404	1.0869558578539469	0.8960201788219402	0.9694814592563796	0.872411403842397	1.0183177019288445	0.9392385008912676	0.8693995872539467	1.0754087920228568	0.9356939979440368	0.9718629622206152	0.9622427759429046	1.1074528579529104	0.9150031506939382	1.0059475247238427	1.1539929952482804	1.095633393470612	1.065111412084231	1.0605188097077918	0.9713160188065895	0.8155880620658176	1.0263748507671862	1.0534975428800482
0.29051843753941897	0.009885314885289945	0.007013448650230349	0.9741066453498204	0.8285212075352741	0.8677459693100167	0.8173818918404807	0.8261660920145857	0.866020871698709	0.9004762544627447	0.8123859263320716	0.7297021749943	0.8019771589955178	0.8753685726352753	0.8764381142137095	0.9600661747048761	0.7608707636689083	0.86424203520941	0.8899872597826592	0.9184656344972778	0.8966263425055618	0.6745982056638045	0.8163538886052031	0.8488288291649286	0.8285248208840077	0.7825552896976402	0.7756761037444002	0.9958531292410078	0.9305647924191776	0.9318710904572205	0.92663032890634	1.0078683117218066	0.9126726482848809	0.9089993465362001	0.7959076614834772	0.8368660101151674	0.9636603128714993	0.8839017992659246	0.8354996316782914	0.889968393700137	0.8585640436651585	0.8385155102594039	0.9492263688846376	0.8490535402639747	0.7772621205007639	0.999295043376061	0.8281364799352693	0.9130567348930905	0.7788673075949857	0.9093875582435222
0.2137505225584463	0.011129984996334986	0.008750944887300716	1.1542140689059737	1.2735465022788746	1.2078164330135992	1.1392459619122939	1.1725577088465027	1.1915392996229306	1.0967161546179889	1.1992303183197113	1.2914508892653682	1.1910510207817349	1.3093807107454465	1.3205091487770648	1.3260609154038274	1.258047657595613	1.3188289960692667	1.4076498007859144	1.2867012357434877	1.136921563340733	1.1785881779895158	1.1972564070842595	1.2897110408225048	1.113007869854465	1.2345570768874088	1.1997901011751775	1.1994493351166655	1.1560126574224276	1.3266207197008892	1.2142421855619214	1.1697036991463057	1.191596187242097	1.3156523037273464	1.0924854860808177	1.1520881695758587	1.207115763995639	1.0941084536508907	1.167864369465428	1.2683182133347009	1.335527452154425	1.1438440739059135	1.176069469690226	1.250919535862651	1.234556918762599	1.31397222047092	1.1532336709110982	1.1827738405754094	1.2992820719876625	1.1935103575359605
0.6373442136498516	0.01454975628078871	0.00527655330521244	0.44509950739107396	0.47772285186759234	0.4319411715447441	0.34550170366378496	0.4695882426819187	0.46161796947702016	0.47578992469067083	0.4438076254035493	0.38882478031617407	0.44735810421773314	0.43291243897500636	0.4121263962977908	0.3900336219089236	0.43455344898218984	0.43681019714127844	0.3991815807926712	0.3908461384747338	0.3950262089524874	0.3979010471430764	0.40014021183372195	0.3694623051969029	0.38123058392299747	0.4147305229756068	0.34458293688225106	0.4260963698860697	0.40911046078998986	0.45204769140202894	0.48159670177531955	0.33877998034295626	0.40829007748678536	0.41306783863136	0.37320723975084436	0.43662644723635025	0.4817363766833807	0.3886584835799372	0.44547282916940456	0.3718222085754963	0.43123144515963907	0.4822666216402815	0.3628601314804525	0.4465595132648889	0.4748332411218689	0.3845135123583475	0.42022853212485034	0.44334995532102517	0.36290950112731135	0.44879592418713066
0.25231931767170446	0.014171358291718353	0.010595650837070727	0.866983401974482	1.024435763220564	0.9970218736177477	0.8892913690141232	1.0090307016435829	0.9019592120227334	1.0183724371652376	0.936891129189713	0.7570733322281322	0.8446761711544712	0.9302589649601963	0.8970420911081549	0.8716881665676266	0.7922687560788618	1.1423929563810284	0.8782773167596537	0.7999756897931785	0.8516588897988223	1.0529151651425859	0.817425036526241	1.0262033522147922	1.025423960452149	0.8843502110616365	1.1313239760740035	0.9008208176274026	0.8584082060184008	0.8970188914625306	0.895518461255646	0.9802949537990961	0.9754324740964067	0.8577627239745179	0.9087572923011933	0.9528618264057581	0.8964439347941293	0.9182289436210342	0.855065701468861	1.063957198677467	1.05327811424241	0.7685307163674597	0.8587797968738382	0.8782912849146587	0.8886053798281747	0.887769318905916	0.955350606115378	0.9102127248456673	1.0254619806704477	0.71075805626698
0.13835857696371967	0.00972433447052215	0.00837888939126146	0.9390968018411985	0.8127284348422802	0.7134031481770663	0.9045330875878421	0.8301996166487384	0.8249765475406003	0.8305909320106866	0.8975376839557083	0.9186468425855112	0.8865342266649481	0.8662985288677695	0.9432574965244246	0.8734191048343162	0.8671890072540983	0.9666047632118164	0.833487503403225	0.880115677742408	1.0413669313375047	1.0055910872418528	0.9265607016970867	0.987671889610938	0.8361824031400183	0.9458932471429198	0.928051979333569	0.9701720163615397	0.9866291526066133	0.7584390539125959	0.855842189038855	0.8917513105070479	0.8166439885066871	0.8238211766353836	0.7225145534543927	0.9204197137551671	0.9309230787988038	0.8475081671386802	0.930764484203854	1.0165292085416846	0.9606503327121049	1.0016024544898194	0.8768660319925228	0.8515891587820575	0.8560433526755777	0.9890174554582206	0.8202239986961908	0.7872771194025303	0.9088869246683479	0.8990004715659776
0.6373950320042281	0.01450857103908939	0.005260879937293391	0.1349384163556373	0.18999241202928846	0.12071228735311632	0.06126707892201576	0.08476432673461322	0.32664592042133767	0.20341160134920797	0.1856217859767363	0.2077092196411407	0.11919073840639903	0.10193943053780655	0.22640487719891234	0.13027320802765097	0.11949051316489623	0.1268612429146446	0.09017201224235596	0.1510959140394958	0.1848241788610938	0.1762964435505522	0.07438507917393739	0.10637707324081258	0.2794485299695427	0.1846951252631385	0.12687849659495168	0.22674333401811317	0.18361462280631063	0.089661385543926	0.08825561222442085	0.10432823210152917	0.1405445461204254	0.10737272421631164	0.047818336366216484	0.10594547906326032	0.0898531803578775	0.17553460951286465	0.0793241519763013	0.21074292030407582	0.12786571785994585	0.16741991484481927	0.10493629386721491	0.0968489730026161	0.08237986033717488	0.10633359536391208	0.09425076364577534	0.2082140513569592	0.08045237507168165	0.190826357299751
0.3844625560482572	0.012544017640617173	0.007721312555391067	0.9288279496539205	0.7816461659616868	0.9291762968895412	0.73811454124922	0.8108468024133922	0.7692347783644402	0.7775149824530003	0.6443484799073798	0.7416647044538516	1.0388052074430898	0.7415392835920351	0.9539628439722752	0.8889546985120385	0.8617862519487177	0.8521947709956993	0.9223789925773143	1.0229913952275234	0.8513208757965501	0.9209744872193595	0.7076016051822155	0.7522660682827559	1.0040379363509402	0.9654683370481633	0.9094395677718285	0.8429932877460886	0.9628298894088165	0.8266907631449345	0.9963679788716995	0.7419064714487413	0.8817061260192718	0.9274669449017416	0.8341493814604102	0.6883388957072825	0.8002732696520465	0.9290298798671528	0.8575424305740452	0.8236851524080888	0.7942619022869246	0.9649101493386741	0.7988974349415299	0.8273483252710195	1.0276801681095795	0.772190828458726	0.8401930684778097	0.9511705946726452	0.8778898558277637	0.8849280069416796
0.17914873517371666	0.01011597212931285	0.008303708517293883	0.9938297880670199	0.9212141059607347	1.0480025842118452	0.9432545251357671	0.988380209344268	1.039965026194096	1.0744659804207526	0.9221676540475059	0.911736478116341	1.0179519887561252	1.011481036360118	1.054695876238367	0.9609339015679205	0.9852097903320385	1.2578417253748826	1.0836505518375943	1.0249712696597295	1.013874551160262	0.9783404488538188	1.14876838389649	1.0073465942302926	1.0794657491097517	1.0173973780669674	1.03600244347989	1.0507204334951312	1.112888904335208	0.9579186798966877	0.9551878079370562	0.9935848198884404	1.0958010685282638	0.8906310464286588	0.9147160314923728	0.9725746683745926	1.0885616208126545	1.028758514245895	0.9815828176022197	0.9627882948782871	0.9950746697992661	0.816899539491898	1.1188320024122924	0.7992166726675987	0.96357122091757	0.9996228872927961	1.0737838932921824	1.0971220009395857	0.9909613139127074	1.0152091558111187
0.3650833882496073	0.011164461166328795	0.007088501855744316	0.9748765868215827	0.9449550727558821	0.96321417141543	0.9992526234240493	0.9975937328491147	0.9052683210847386	0.95810489674133	1.0031234940934928	0.9837277494625012	0.8699248115691819	0.9655913255125638	1.0172436747894407	1.0678943866053099	0.8402977362891528	0.948568145078515	0.9384419857417325	0.9069153676577305	0.9372698049428667	0.9813520815142474	0.9392928393477242	1.0391220934299883	0.9702988012431961	0.9705427809921934	1.1511484393545586	0.9126394545260581	0.9151848288466793	0.9364680102153216	0.9805957960642337	1.0100544566050698	0.9597909699553617	0.9075082769929983	0.9897750042268558	1.0180906628955841	0.9324626104129231	0.9209196439560505	0.9381532177570865	1.00257210306329	0.9485806509099712	0.8896511095696014	1.0259126537400292	0.9508125226604571	1.0445453526467392	1.0353969804878924	1.0290755047155389	0.9526339154603399	1.0213927688110302	1.0320305622584267
0.22523039005572199	0.010707311308306768	0.008295699405888791	1.2537922119724754	1.1582426606141623	1.0778854759303758	1.1802571162746391	1.226092088945185	1.2941777292238892	1.2660760019512833	1.1500193220514618	1.2628901062517526	1.2485947501577308	1.2346121287203196	1.2334698604796144	1.246420533822452	1.1831469288300542	1.1875014932427448	1.1800390831567285	1.2019125335555425	1.2913548020935093	1.3003564785962443	1.3141795351455305	1.2105238906821736	1.1324294109728936	1.2160364099477712	1.3304855385059802	1.2413716829284267	1.2920810132913843	1.1563742417168144	1.1962244734639542	1.231760151757481	1.0898946609161175	1.2111696228351518	1.18289499516762	1.2141478072824827	1.1285839867168717	1.150738347512067	1.1732275814914646	1.2071732109806956	1.215605646161311	1.1681233620401532	1.097417548559518	1.2609643424881485	1.2109097699185747	1.1287134733538107	1.1456409317728191	1.2270192649396754	1.1773426030719711	1.243525903828276
0.24415210688592004	0.010597980673117261	0.008010461363039421	1.3657939808487818	1.071369149595812	1.207950504955094	1.108649258248978	1.2486758500695647	1.0847923911226722	1.2954535760231005	1.3262990421966192	1.326768475250651	1.20228783045807	1.2770743853270612	1.218718216661219	1.2303569920273683	1.2346952493191181	1.306303813938537	1.2139216971077986	1.3117175123889155	1.343548119013351	1.2600420298597337	1.2609832239964764	1.2526950409570232	1.377076209257612	1.315844066335149	1.2825098820353769	1.2992391860955743	1.2817417186367055	1.43375081143514	1.2658245359197289	1.2575032197416167	1.1884457019495578	1.4541647227151735	1.3698370030156255	1.336784597690668	1.3034010647127765	1.3091950859000976	1.4097091619973503	1.2128788250726297	1.3313766143412231	1.441139094076675	1.2097742540065717	1.2922743234463956	1.272371360905197	1.4175100650484818	1.2120159310999077	1.5295840679844592	1.2519748337575436	1.3284994266620547
0.39945691156880836	0.013322193964263927	0.008000551507978439	0.8418662614187488	0.831681170718512	0.7097967384998538	0.8614780473972794	0.8142875342942169	0.8749041708323999	0.8872091871989356	0.8413502955720028	0.9073256479128813	0.962184712134829	0.807279870183417	0.8291357641749135	0.8924911501198384	0.8061590191805666	0.7563367013018742	0.841545487327012	0.9063474166041389	0.7936980936942335	0.7608162774092188	0.8230579307736072	0.8259973451130049	0.846088449717527	0.8950809885490856	0.7912970864760506	0.7439187669302668	0.7864077194838615	0.8015708797109746	0.7676574885962271	0.7854264601063702	0.8127422059749825	0.8437365985528624	0.8285629924336595	0.7703631746496974	0.8985938297051991	0.8804493724278986	0.8478270254184848	0.8967041764262382	0.8960844125271672	0.8578853677790632	0.8205269988272859	0.8155521821031391	0.9317067735533753	0.7273629087322894	0.8210314894355842	0.8046794593778325	0.8593090190025219	0.886359429861736
0.5728049112557866	0.014356517276721818	0.006133033672087011	0.8649960301593291	0.894838363442298	0.8482629754612926	0.9064562749461056	0.8518826613881016	0.8209389244108295	0.9269529358023171	1.002087457892083	0.8470499820584076	0.9657521677339368	0.9110182115164029	0.849017796385509	0.9512086369803195	0.9195235197862857	0.9350503268456418	0.8514206800006208	0.9347319519515689	0.9179865845420898	0.9522724381692902	0.929646585395344	0.9139702386766915	0.8822177626385708	0.8695840719303007	0.8744516462788265	0.8222730785334214	0.9622169912580303	1.0596834628562481	0.9923778883578246	0.8659512706493122	0.8567839859999791	0.9887624544686403	0.8678667119288875	0.841382979449772	0.914845689200716	0.9044553021662014	0.9524772162893571	0.8865063482228528	0.9156074056469332	0.9297506820588592	0.8673245130645595	0.8703349394967224	0.9118882191421	0.889383188215398	0.9030890992429882	0.9044024945621038	0.9441912012157789	0.8853403845480374
0.25560444165095375	0.010221182085168872	0.007608602545276551	0.7362221730638834	0.722106761930394	0.8211934320567906	0.9019224234548113	0.7991348502268747	0.7275700196026618	0.7784904977531737	0.843394913463331	0.8707392522135601	0.7209418733054345	0.8119419413552119	0.7986593367875281	0.6406242712079093	0.83340747551803	0.8290540736206053	0.7559332246197645	0.8783374367393062	0.7188014615106245	0.8693688435840923	0.9359310191470531	0.8088098465237499	0.760090395649877	0.8655242843336677	0.7775945513534421	0.692445254109441	0.7364833630940506	0.7080594341429112	0.6868334929530759	0.8066459621826048	0.7576625188599939	0.8087317527172948	0.7916849989037622	0.888295613332025	0.8596159936267875	0.7197327228245778	0.8483810953274316	0.7598580640634535	0.6893472422145468	0.9531176835689237	0.8261411620229024	0.8074108889078815	0.7523229175265473	0.6914998776096457	0.7504817063549161	0.705453655039425	0.8833965106491419	0.5775257365536876
0.3339743589743589	0.01126908449371532	0.007505499223698859	1.069637752605053	1.1166787886258818	1.1109511687955242	1.1049085677163384	1.0857360677394423	1.0967773877931102	1.1364852943145811	0.9211557074767913	1.0758219131179823	1.1670756930507842	1.0242522217672967	1.069811308227509	1.1329885222500244	0.966687509525715	1.1897025349417474	1.0359977872674202	1.156379295497225	1.0272928554733092	1.0492214669472204	1.1111541286322082	0.9631406213552706	1.1706786024774438	1.1246933761664901	1.1374374595133752	1.14362893401792	0.9696203962644634	1.0056079404043259	1.1831060452780762	0.9716061445444634	1.012791185077514	1.0647419887869005	0.911510356602179	1.0167938688400038	1.0575041164821801	1.1153374610874036	0.9722540224944746	1.122241495414937	1.0210413990229208	1.1148161898352673	1.0458656041544783	1.0231622465579067	1.1013011068596832	0.9154338992737947	1.1552995297899527	1.1753418061512682	0.9694592939733984	1.0558926944690024
0.7189683420538027	0.015024608245310617	0.004222390565171749	0.4313627939262918	0.4205527433357365	0.4364024283067557	0.4485469216374031	0.29631199575010436	0.434579187949827	0.4674668755971822	0.4953160419058573	0.3994076471546531	0.3577662039180383	0.4123178817291507	0.39982747359246296	0.405040158842016	0.4227344538828667	0.3855003294068451	0.4311294268780115	0.4103780500120856	0.38213870952614337	0.4086847965481534	0.4440433078383688	0.43160461296463637	0.4029442278923816	0.45896299164759397	0.3842747388696548	0.4466412417662319	0.4108240993802566	0.3902783021940848	0.41181608975524686	0.4021336455544501	0.43327701052988865	0.371983598331671	0.3845469221568475	0.3618785668964144	0.37166060716190213	0.31535381220484604	0.4324341904309291	0.34997596881560206	0.39767942820528634	0.41443318057938994	0.4038343056577569	0.3973600778518414	0.3424862427345004	0.352523882768323	0.3947773285752198	0.3840434548435647	0.43117026773271017	0.4183471968119196
[truncated: 53 more columns]
