# Supplementary material for: Admixture of evolutionary rates across a butterfly hybrid zone
Source: eLife. 2022 Jun 15;11:e78135. doi: 10.7554/eLife.78135 (PMC9246367; doi:10.7554/eLife.78135)
Supplement: Figure 3—source data 1. [file elife-78135-fig3-data1.zip › S_Dxy_Pi_Fst_20segments_per_chromosome_ELAI_generation_parameter_5000/Chromosome30.csv]

Fst	Dxy	Pi	Sw_1	Sw_2	Sw_3	Sw_4	Sw_5	Sw_6	Sw_7	Sw_8	Sw_9	Sw_10	Sw_11	Sw_12	Sw_13	Sw_14	Sw_15	Sw_16	Sw_17	Sw_18	Sw_19	Sw_20	Sw_21	Sw_22	Sw_23	Sw_24	Sw_25	Sw_26	Sw_27	Sw_28	Sw_29	Sw_30	Sw_31	Sw_32	Sw_33	Sw_34	Sw_35	Sw_36	Sw_37	Sw_38	Sw_39	Sw_40	Sw_41	Sw_42	Sw_43	Sw_44	Sw_45	Sw_46	Sw_47
0.796777819408018	0.00927431684874767	0.001884746893503461	0.12893066882920917	0.09473997034911125	0.11333051717028844	0.11848000535994076	0.06707367596159429	0.09074953411899259	0.10219966189111468	0.09312655856930296	0.09824046520394157	0.09415877293105573	0.10080332723010704	0.0927468947832706	0.05810225974687672	0.12502734552213415	0.0777588766247263	0.10349128631565417	0.09730273204289976	0.05535954084993693	0.12481785583907101	0.09713681882381876	0.11140671355597281	0.08447289928041955	0.12725609124311635	0.09771227575732055	0.11309050799509038	0.09632310623950548	0.08688242495957893	0.08792529356024534	0.11489751278869903	0.11187546168110193	0.08797451478604741	0.09156752541471264	0.11289894663296304	0.08887995641777706	0.08166878800481023	0.08802044119134614	0.1274441056150421	0.10004844875658593	0.06993748137231715	0.08897772626723414	0.110925524862985	0.07144231344239835	0.09510333072658371	0.11480102886217948	0.08715127135829932	0.07051664832117516	0.07156241952167289
0.8481148809299166	0.01010985505786544	0.0015355365392451773	0.20897267924948698	0.16344718985663906	0.16949852919311628	0.1368995117078886	0.18303864844037557	0.1639042992947569	0.15750157101988715	0.14741163766895918	0.16466240836868742	0.17075129789851062	0.0871145261503693	0.17166833387066516	0.15554976768389725	0.16369196773870806	0.14084581500113613	0.16798498118603364	0.1062286198728864	0.1822240817629106	0.16443986208999364	0.1606780473980876	0.1667405391912647	0.11341806951085222	0.1674877529968274	0.13496344631371202	0.16034130817272335	0.09972162157551016	0.16408657443512362	0.1205085574572084	0.13702069800966565	0.14921877712292791	0.17845041181999255	0.16924432436421358	0.1620478919134231	0.08865846645057696	0.11104583358479422	0.10984516144751616	0.16762873662568922	0.15178231973061587	0.1765288755040376	0.16764538881822663	0.1511236881462991	0.17149716843029708	0.1712740119748674	0.15760700381439796	0.1689406180535538	0.24073165806583377	0.1655084909552259
0.6618249255380926	0.01285680567998998	0.004347851218172886	0.4390753205492621	0.425627539795752	0.32676633708300246	0.3575755302952545	0.371778902219618	0.4320718630596485	0.3626704321495875	0.4595099526222734	0.30634763309300184	0.3111195635060457	0.42207201142253875	0.43499179971509616	0.42838652143525846	0.3119911131330763	0.29044517579233464	0.3315659248122526	0.3304630192444854	0.46518572875245795	0.4848595974087856	0.47517464712046537	0.321112390073604	0.3793889439086518	0.40043180796010125	0.44212693351640775	0.521862068323691	0.2493059867728473	0.3228398841127021	0.3187399063303577	0.43037669131744144	0.40490801179982366	0.3783751517940069	0.3203202551075035	0.48650516982159975	0.41334713760600283	0.3921388995896972	0.3890628204867699	0.3191983247138424	0.35516953640536175	0.4227256005499255	0.3232133471662767	0.35409320133771266	0.26528239858056274	0.42409763222307184	0.3090756785030305	0.4046846018603897	0.4644234903007646	0.35853467670661165
0.6223883941074331	0.007606667177953321	0.0028723658085572337	0.8438868233515973	0.7448400344503063	0.8700053211521322	0.9448836097961116	0.8847186824385003	0.7327027479010522	0.6285188570003416	0.6694020064476232	0.8283846530945931	0.8934122784872276	0.7571743061094549	0.6098926695805539	0.7453852560883787	0.731628103671369	0.7364409693532197	0.7147383703431897	0.830695771970577	0.47568487446852914	0.849281202438939	0.4496036811357149	0.7700038247343189	0.9222858376122776	0.8848994141540819	0.8506430901604535	0.7245173850212595	0.6227559305215375	0.6932838428349155	1.0033756599785029	0.7880801203539939	0.754797921288785	0.9186139931987377	0.6721046085645233	0.6552041739929816	0.8246371104727422	0.6173028396683021	0.9504628315017284	0.68316597030646	0.9551426851689205	0.8785721209231342	0.7160245236695683	0.6257923739697744	0.8744436037207332	0.7428460235704243	0.8400899909079907	0.6686712125742547	0.7846534593683259	0.6238102949111142
0.7903446872031483	0.013263210564491886	0.0027807025595890543	0.3724609630585039	0.38684506279165864	0.33967029836091317	0.36947568768404404	0.513903534297141	0.4648011603363421	0.3293518239189252	0.20472018829876215	0.4841936990486522	0.24713786898923107	0.312121909927266	0.3474131160515186	0.3007408728646346	0.3782231728802997	0.2607546882484988	0.30673078765365064	0.3970550466010492	0.26107781091856663	0.5375543182680858	0.37710484541981504	0.3282106602943736	0.45857044505500466	0.5708616950816311	0.45019142059487005	0.47085942199762637	0.29918442305133963	0.4248756340355686	0.46660669127030474	0.27144940618292035	0.35124080388227985	0.3384877331449604	0.46301951038233086	0.48157437173090356	0.35932749271601766	0.4324889093293496	0.5223712374917241	0.35863953208310995	0.5258296000859825	0.485678746402326	0.47891432356363745	0.3367008628660564	0.42232628739190214	0.47607426535572406	0.5303172362023585	0.4621980450900025	0.44654041908509184	0.61334370064356
0.7017452206422543	0.01243569285241535	0.0037090048278578354	0.2541445594454066	0.4575833288718263	0.2829508040690956	0.3220962126546836	0.5156806692696664	0.5350108689882784	0.1833706052873599	0.49995377276629627	0.3178499309392678	0.23847536163974106	0.3701261777769102	0.5313917165222584	0.19992098469225894	0.26549335099525706	0.27011959257342133	0.3503038134923784	0.34134646998981305	0.43010617812803115	0.22369238827268112	0.16861115155068135	0.44396837040650405	0.35593020368087824	0.4592438931961205	0.32400335937582064	0.23790635873549137	0.2233822124184716	0.33178321609568356	0.23836783994340033	0.38528061784370127	0.3233128680311552	0.2171471145370336	0.26043156042856297	0.41208333144287146	0.37405184173323747	0.3774477660902889	0.5687969824648441	0.2383989646297481	0.33137497724273873	0.5098266948240148	0.2307076339817527	0.3883052682112929	0.27956619841496644	0.4444208411739297	0.28059468502359236	0.19479953301485678	0.27592558142486984	0.2924401458578424
0.7654251120675533	0.012331103167922054	0.0028925671436987547	0.28769371095022866	0.33552430791600363	0.34055083826427646	0.29856524581663535	0.28224174358248294	0.3468556665766514	0.24291028640734807	0.32499565234970096	0.26193679294277517	0.3038601164622338	0.18506485838182307	0.30864130236624854	0.24607163988298147	0.2534705048758704	0.3173672726998514	0.33197609685478285	0.30252661391989144	0.3037839807128498	0.30972979334627315	0.23776965861259597	0.34844255421028386	0.22254557479753811	0.3371013643061191	0.2860466394912954	0.270784281323336	0.31411120229462586	0.15234263975060253	0.2326783734608907	0.28640872364710795	0.33338666283208934	0.152749334055877	0.17768449042867224	0.2532286538352573	0.1900985922326458	0.3009713773474994	0.207565693839355	0.32791169868999337	0.3128986304306156	0.26114764957378056	0.3244764292702006	0.23860400306198817	0.26011696077570606	0.18080675945458669	0.34236065909776675	0.2989920804176241	0.3152811970412899	0.15971625791137234
0.7411250990877212	0.012895212473266719	0.003338246851259704	0.7818645697116354	0.7408432312779135	0.7933244890513005	0.798469910633336	0.7527044308108818	0.7835424652335939	0.7597850204565612	0.7519633257223247	0.7873837860824715	0.7561735711909796	0.7371017356755953	0.7307833315635348	0.7815477928279669	0.7728762178090718	0.7046032396952527	0.7135545607343237	0.7203284232077027	0.7410251767777015	0.7605030102129942	0.7714054310532648	0.7270265709764304	0.7461934131067436	0.7189917864376305	0.8132127422337404	0.7276021517999807	0.7566802104971134	0.719231539992851	0.705126368680037	0.7386936112545075	0.7852988831737727	0.657513546367743	0.7254142396159898	0.7078029936932018	0.7028095806569038	0.7484627968232839	0.7428301047295464	0.7426014611998573	0.7036654663354114	0.7033283698605134	0.7094046869260169	0.7616461194195883	0.7851160080432302	0.7242206358782841	0.7428983790220387	0.7624238548533263	0.7833157417592953	0.6846050764493998
0.82864648947611	0.014398365545500964	0.002467210482027815	0.06841715033009331	0.06585193646600979	0.06715516527012168	0.06100905966669484	0.05888877067769628	0.05699484787576758	0.061481511309933595	0.055703460699905866	0.046172271358611086	0.030466627873679427	0.06247496964524181	0.06566614358098957	0.05653496663996935	0.0818027138477661	0.05665633825435831	0.06285170224470266	0.06751861679908164	0.06906521203890376	0.07987861301259269	0.06559828697859794	0.0740388675375063	0.06766281505459432	0.06378541471947424	0.06862952667822778	0.06849716283778078	0.06944643361653996	0.05924954595540815	0.06448498052752002	0.07959168461880188	0.06743125117874083	0.0567187517244626	0.06823438470445103	0.06116123303914147	0.0617544170774548	0.0669920392693931	0.07161856474269228	0.0737934450244046	0.059606892088111894	0.06622624461430518	0.06746195937161929	0.06880583626762035	0.08371195917044712	0.05709626850595962	0.06155673222704014	0.059973093162027744	0.06871081766840707	0.08248175508360087
0.8864034747537424	0.013998245469271826	0.0015901520448534485	0.3011714922643658	0.27610218917584867	0.27292243024359153	0.2732431277878114	0.28353115862069495	0.27799922814603606	0.2912873215392492	0.27665684690524833	0.28005196835385576	0.2791756504277179	0.2800561258157019	0.27317213647118865	0.2759411272547025	0.26680539230603506	0.2749940836602159	0.2767424240514125	0.2764583739966165	0.28494117368464017	0.3113951818710617	0.27381988726843565	0.2727435078021586	0.29266521594874784	0.27389455357723	0.28392480031752676	0.27728597240971536	0.2759455767068274	0.27791170351076844	0.30700678414988564	0.299242769534166	0.27452833109464964	0.2774281505043058	0.2884485755777693	0.3284649923454319	0.27706534604803607	0.3001748207349055	0.2828700682811931	0.2819594928088239	0.28565064567943416	0.2767311658801756	0.28027867380125504	0.2935032178456292	0.2716211902599774	0.27803403220205114	0.2709919306111797	0.2909834441878612	0.28185785676186015	0.28540821694122087
0.8574664071031765	0.014044065330476642	0.0020017510904305515	0.13193166407862328	0.16230489604762127	0.1674923358834408	0.14368094984880564	0.17271077030163437	0.19928129712208312	0.17006209923795393	0.17063321853174096	0.15840946878343576	0.14674340400847283	0.17102983442419917	0.13454117998267437	0.13263219442072713	0.14900160934662207	0.13462657722215565	0.15094083572192432	0.14777961081293214	0.194495307299432	0.14497729687595126	0.15829430444618295	0.17575553187317888	0.1909452642643577	0.1516221306313059	0.1386586265919129	0.14225412426224607	0.14185435611720848	0.1586156774963142	0.14659683678920238	0.17865411603937872	0.16522423020331892	0.16084424201023667	0.16895612033777482	0.16052476387503	0.14306416798157495	0.1475709113819939	0.14576453463189742	0.14311284251704703	0.17451183720200075	0.1507755199894136	0.14844817391635873	0.1724416294612602	0.1578849496671478	0.17811764206110403	0.15287452370524615	0.16609681545245858	0.17911206886405312	0.17352291796794225
0.8279715096415543	0.01373504010832142	0.0023628182148472364	0.22676057287812448	0.19006314823863882	0.2181756266431736	0.18365691041703266	0.20847419558145308	0.21283127100295102	0.194525522147572	0.22434506028445922	0.2228050084276996	0.22738337755358862	0.19863715669132667	0.1807096681221594	0.18323829654781035	0.18192265956816864	0.2229467711040255	0.21485688211759257	0.18629344587339772	0.22236880907554615	0.2088847281307751	0.19229759321780543	0.20280850086239582	0.1621130242604259	0.20890873313374791	0.22492711674272672	0.19960105548160262	0.17511264095508772	0.15302127453033088	0.17840811096282452	0.23292549076631575	0.17731650529992524	0.20433344394698758	0.16231002845742884	0.1733369725869382	0.16536309668824192	0.17923088860950545	0.20071731874044157	0.1942939713428963	0.248085177028812	0.19645738294250578	0.1848305823923853	0.2394313697693705	0.1991980670590676	0.16516953364253842	0.21003195788005175	0.18570488987668846	0.2189583306057516	0.19107375637346047
0.8281400594688814	0.013158826755606466	0.00226147518367782	0.21922638068647224	0.24692385444344317	0.3537299177636215	0.28937935865329145	0.24952402001418286	0.21607482757020058	0.23546227415539267	0.30647500896203306	0.21152806187684536	0.1733988733618653	0.33063773459521806	0.26173341293788405	0.24881981895058514	0.2241902977959523	0.22806534558640965	0.21866780675908448	0.16876304064946746	0.27226612528491234	0.24937288274263353	0.2652158463975512	0.21806201680541176	0.2784332009377824	0.2218641191117691	0.20532658626506525	0.1841008259957078	0.3147084703684997	0.2083983760588235	0.15580021520388784	0.20012625358590358	0.15504022492945102	0.277866488025846	0.18037270910221387	0.22100804341342398	0.3352321499011912	0.2206299748996556	0.2966280073925315	0.33657759857096237	0.27202171331846814	0.2895058430198713	0.2970963387775149	0.3206058907378984	0.349541483606241	0.2418458258054098	0.22004272154450422	0.21430682164031273	0.28162352685116643	0.26351286690259534
0.7338713424929135	0.011595747585259527	0.0030859607376561575	0.3743476435950509	0.450332993122507	0.41999200479393395	0.47430897156721696	0.3806762215580063	0.5541485522526239	0.4286688623003331	0.5444007293255627	0.42489347417430057	0.5007962959451139	0.4647573807538	0.45181331949355863	0.48119015726414605	0.6384157626493114	0.45492019557267527	0.4679430366921964	0.44518925285978206	0.4204704292448671	0.3560412501814422	0.370430798054294	0.5454818577917546	0.4827120169569471	0.47178495699362843	0.4313802357263372	0.4919692409729438	0.38234301122910536	0.49688579620093365	0.3365349501667949	0.4722565534797494	0.41299633561189764	0.4335912234785927	0.4004375128843887	0.4316675287380859	0.41895666026083933	0.43929211733492324	0.46216551129540706	0.4757630111403085	0.37681070657839927	0.538671257401679	0.5067941553884175	0.40853248665458897	0.4994829733783098	0.5146680164246721	0.4608277546221644	0.5827415048870372	0.4601473394084137	0.3885779572275872
0.7807207302274047	0.013291284821861867	0.002914503230077449	0.06165838672947164	0.04943192400488234	0.07804883162997901	0.010711073213255292	0.06135013233566528	0.049117840552539344	0.089554190176061	0.06253296776404149	0.04882397723649283	0.09323241628244319	0.0762283866978648	0.04071532121792801	0.06525100385481286	0.07346943899489246	0.07859086323522445	0.11904365724340643	0.0428409419968721	0.06298382786680731	0.05681930918328978	0.06156973778723069	0.08304079319592872	0.052977076116072996	0.06363442176398994	0.05686288119589955	0.0853277541359869	0.05894369854577401	0.04272788551926022	0.010661024406515339	0.07087530623087937	0.10973564807703665	0.05380516432748193	0.07217301867537901	0.08592926673697966	0.0765823866151141	0.0489770481393552	0.057795344281922484	0.09184382843502345	0.07036149165391312	0.09691636376641607	0.10250978446610018	0.035757130950673746	0.06497652823897856	0.07284762064432544	0.08324283808295874	0.06216885766741103	0.0925666099976678	0.11711042850549551
0.7719165613147914	0.013008165378348488	0.0029669470904796014	0.14250298969251268	0.11353463788939433	0.14982450093523908	0.14619050608334846	0.1338073799096432	0.15033322889230077	0.13398996585682132	0.09693312787715012	0.16400984832614007	0.08605241573506962	0.20670873480415264	0.14551960543355638	0.19606259897262832	0.17962101509195091	0.12372187146052827	0.14762276262747384	0.15767677421762175	0.12104364280962575	0.10989233932945787	0.13024203461372252	0.15941999446936678	0.12614492714975833	0.11227892684522803	0.16417084027847617	0.12044728731471993	0.17323340459948916	0.13292275835140083	0.15358325098296358	0.14081712921733786	0.13240135231764133	0.13525507760962474	0.1371238781153039	0.1323352014240684	0.09685836310323033	0.13757928118690418	0.1320296216506	0.12837951346227783	0.12284496697324013	0.11262151672359176	0.09229431874834954	0.08978918211917791	0.11832638332285914	0.1608002285153303	0.10427317618269769	0.11473753350611797	0.14381614521527522	0.1903145087717078
0.7954259703512334	0.013119693049056368	0.0026839484748003746	0.30505593639008555	0.29679635292791606	0.24114060754990116	0.3416264134668673	0.2768412742388759	0.28153817908872625	0.2714644544264637	0.32998595270906544	0.27047799715304777	0.3140516223940282	0.3045383619154743	0.2985334771353413	0.2656722356642748	0.36041392568413216	0.316193763600816	0.21866175066708388	0.24898174794559624	0.2966730055037741	0.30137861435805874	0.30879788903932714	0.24698636795116707	0.2771637579732843	0.31874730961057396	0.27994012298921284	0.2865323494620979	0.3465965612192347	0.24360347189003256	0.2901765369383419	0.2801768408724992	0.2599141872149202	0.3520321708553896	0.3504786478037585	0.26725611408607497	0.2578511960357144	0.24753491857858906	0.310700325438063	0.2958404219948715	0.30968729975798664	0.26724840222884483	0.24577583350855997	0.28621365848687813	0.31541455898596515	0.24134699322615075	0.30385224643374464	0.2361292329129611	0.301436938006472	0.25489019246351236
0.8592286874154262	0.01539695602804371	0.0021674497098746782	0.06474824545167263	0.06589160460176935	0.0695470496341167	0.06619081015162716	0.03870332539016172	0.06721557601131267	0.06733170806091773	0.0643886012359457	0.03923371064423881	0.06949646951912833	0.06490608611397707	0.06057199770109715	0.04118962645678418	0.06827540166525842	0.06857220684662814	0.04060389002457709	0.03814541198125925	0.0689052643373632	0.060744678190273835	0.049329659934895534	0.060704844287160074	0.05185968284824467	0.06265259397410522	0.061671389538314234	0.07056315686304553	0.06581615448775996	0.07287289947137589	0.07163342760145926	0.06424681438422825	0.07406265117285366	0.06539346461418782	0.040454412694024014	0.047184652133633355	0.06324032641052728	0.03906360838126683	0.07078442374870163	0.03881257951704972	0.06532289783794032	0.07559932006761995	0.09523771188608592	0.06883970123903764	0.06572142639479867	0.062477903617782916	0.04108303983991956	0.08892967620734936	0.06582178642158057	0.06204941430417894
0.7633297189961723	0.012630367662879553	0.0029892326639553626	0.02676085231490901	0.09084718923975545	0.020283010032268088	0.02405890034601954	0.0003943673536940043	0.03155382021821898	0.022414870321056084	0.031978763781068606	0.12145682498963226	0.08252113794808197	0.02502397652998665	0.023807290787865	0.028623273977751336	0.031857099022108565	0.022884928227174577	0.024262066591634383	0.031314451324465906	0.021389250489116024	0.025375511996593894	0.027702313195701257	0.022598282770431338	0.02361612548084345	0.11928368347877114	0.11485054937295663	0.025232886986629368	0.11463668911921823	0.11813857776888267	0.07669655015286557	0.11303740863138037	0.027109555958073513	0.023977837399332288	0.022959975816798234	0.02628937739012552	0.03788931750176776	0.02453623157323593	0.10098612817748448	0.022584728960656178	0.05989898739820684	0.022565836465690787	0.1161663661599853	0.05156101458628201	0.11333003987104182	0.1121040312719947	0.026380247547758286	0.11470433443882674	0.02205612540290205	0.1015868486969227
0.7572744403937938	0.012894738276395824	0.0031298825641137436	0.44067539287597496	0.502784383360093	0.5715272532480944	0.46342870085810417	0.5835789814314517	0.5336730184142272	0.45697530871119363	0.55332934647936	0.5616842930683398	0.5371170120202685	0.6019810506200798	0.5217426491554393	0.6064370650153637	0.5592288571729043	0.5238755832282038	0.49432004016405606	0.5433647272148096	0.33386880446852657	0.5656361342256404	0.5609615652896869	0.5297366201549688	0.6102834899132958	0.48922385269377033	0.6201126498619697	0.536190455724544	0.5101058634994939	0.46654288747387673	0.45439664412033076	0.5341986974269932	0.424471583527291	0.41561904794647364	0.5904397625643143	0.5378141083733221	0.5074336398914016	0.4621176669778283	0.5668115442023642	0.472116459680756	0.5784160357987371	0.3144934501766337	0.5773158858900084	0.5335248928033096	0.4419099633959286	0.5264178663206277	0.562773266969433	0.5102266603182097	0.5556568934376326	0.5572322850926908
[truncated: 53 more columns]
