# Supplementary material for: Admixture of evolutionary rates across a butterfly hybrid zone
Source: eLife. 2022 Jun 15;11:e78135. doi: 10.7554/eLife.78135 (PMC9246367; doi:10.7554/eLife.78135)
Supplement: Figure 3—source data 1. [file elife-78135-fig3-data1.zip › S_Dxy_Pi_Fst_20segments_per_chromosome_ELAI_generation_parameter_5000/Chromosome24.csv]

Fst	Dxy	Pi	Sw_1	Sw_2	Sw_3	Sw_4	Sw_5	Sw_6	Sw_7	Sw_8	Sw_9	Sw_10	Sw_11	Sw_12	Sw_13	Sw_14	Sw_15	Sw_16	Sw_17	Sw_18	Sw_19	Sw_20	Sw_21	Sw_22	Sw_23	Sw_24	Sw_25	Sw_26	Sw_27	Sw_28	Sw_29	Sw_30	Sw_31	Sw_32	Sw_33	Sw_34	Sw_35	Sw_36	Sw_37	Sw_38	Sw_39	Sw_40	Sw_41	Sw_42	Sw_43	Sw_44	Sw_45	Sw_46	Sw_47
0.6807911697162754	0.017138105273849125	0.005470634537744711	0.5262150415951393	0.462464686632049	0.46825607429110405	0.5008780178512691	0.5804344959501523	0.4155977669930253	0.4712716475790934	0.45328379974791827	0.4579347111746753	0.4774798640539469	0.5544824772350809	0.4894103193352821	0.4441749474098796	0.4998180706301186	0.47678398044973214	0.4504912459630246	0.4532988669243142	0.5102582726754679	0.44611455297276437	0.47321273181558726	0.4431436143844577	0.43666917567352564	0.46856741286138404	0.5265606516223087	0.45981428282856923	0.4668356090230512	0.4863196073609525	0.5401497243944136	0.47279159025871326	0.45582032527173977	0.5012600121118963	0.5001204088772555	0.49816966407124474	0.4890127814334218	0.44981771021943306	0.48318007209422426	0.5170541901944394	0.4860656892063157	0.4672564118048583	0.5623215093141665	0.4978900723687856	0.4593871297759156	0.5010273201848563	0.5043196202254724	0.5644842770813038	0.47950151348199055	0.4964795502818688
0.4192800894535247	0.012307495001809539	0.007147207396502027	1.0598457788621667	1.0716586978313276	1.01560958121068	1.0048286218748976	0.8638097743822831	1.0527558386934044	0.9995294329313031	1.0517229471378167	1.0013741151644315	1.057046426931893	1.017557314789569	1.025415742560344	0.9826134530687838	0.9995679298014537	0.895154591112596	0.9828018811431967	1.0963292527177266	1.002711746433625	0.9385954798788795	1.0083062376759786	1.0118108166173745	1.0653113543848338	1.0909338666769266	1.0855376994469164	1.0855835558007416	1.043027799070286	0.9087298835248625	1.0461733834931508	0.913944098337645	1.1386928500106355	1.1370511758007424	1.0572180809407015	1.0261331244884477	1.156704310109107	1.0001222074831193	1.0329310738975894	0.9917675623192839	0.9102465203741237	1.0875858366764362	0.9449553992069102	0.9734409746452157	0.9715151783010257	0.8435313639873313	1.1181012231370662	1.0109367272391534	0.9728130977389879	1.0042460519668674
0.506262800032768	0.014722376999949344	0.007268985196816966	0.6848849653459155	0.7629442563338351	0.8473587384863526	0.697217948595456	0.7094441336970012	0.7693114882837842	0.7521624559789212	0.794540466284935	0.7658696093857245	0.7663524401121259	0.7940476138215712	0.7961534619181034	0.8163522462416894	0.8194748633068367	0.8312985252806016	0.6888002133660497	0.832969316675208	0.8385625230117337	0.77370845801003	0.7315202217010252	0.7761014351663938	0.7632474833732646	0.8269880126253998	0.8270471263006202	0.7816329086088767	0.7867709870615301	0.7824487288104003	0.7827423351504309	0.7457184361899682	0.7970926122347216	0.7745132067502083	0.8007366304207588	0.7627619269263641	0.8880462721892703	0.7896207946941267	0.6815353029069012	0.7681621112343445	0.7235737612630601	0.817952315351815	0.7422448863478075	0.7594269633519348	0.7384313076630437	0.7702414072849317	0.7674114530039101	0.7170096742979766	0.7505768385549304	0.8282495603629408
0.31776043172400503	0.01137365022162013	0.007759554216920292	0.9706679324537617	1.0500771532285063	0.9475498267351085	0.9449366284329179	1.0274472866575084	0.9996673668168161	0.9427153050613172	1.063655576035476	1.060627838484434	1.0623083692017536	1.0985044415380294	1.0026379634816847	1.02282879189745	1.0038063403613395	1.0291752956794284	1.021593508260866	1.1261961904039535	1.0366075998774695	1.0352791714953633	1.0435228144073116	1.0604224155751931	1.0670404638195934	1.1995209780745884	1.0296523710702747	1.0620949393042585	0.997723525396077	0.8681586570122691	0.9954053808254051	1.0470457020680612	1.0129857109524643	1.0502117422984876	1.017637212518462	1.0141618946629367	1.079211785863724	0.9678995389740885	1.1148091256409505	1.0925274291020404	1.1408138221148083	1.159988058905002	1.0317561368806023	0.941880245226939	1.1704308472392677	0.9976823841107628	1.0138711755321725	0.832367870646818	1.0200149795300326	1.0320707690102726
0.3862096138691884	0.012249552044306892	0.0075186572792046	0.4957249174716338	0.539495929445739	0.5874216687012104	0.4424003794318804	0.5523211184181129	0.4636160592742463	0.574967130252299	0.4808260068831218	0.5549238752160722	0.5885762075839439	0.5323758776811717	0.465312041661302	0.494035985125981	0.6014468397475565	0.5850100354643656	0.512944570435815	0.5150412822227659	0.591887480931108	0.5326227001021949	0.6270623922576359	0.49026378522015623	0.45613531408878366	0.5410423121518894	0.4295038152718243	0.4517892075134301	0.6324327880892564	0.5438667188586572	0.5954339577576966	0.6048393376937212	0.5883688667952507	0.6330145936561907	0.49986455120324214	0.5957558053270817	0.46100228479577027	0.5475753324457034	0.5070123851538708	0.5282981071292325	0.5154492090933985	0.6150776346837954	0.5035537308989235	0.5539945527746177	0.6216867271471754	0.5086581832899193	0.5206273131184009	0.4643218083129056	0.522521214149859	0.5447023870186359
0.3363588390501321	0.012316483010402855	0.008173725083843075	1.1733734939603937	1.0414118123008813	1.0196175220329304	1.0801696133407015	1.1225827807548168	1.1610591556060592	1.1408883411638542	0.9632109045949833	1.1344305710348308	1.2051956456360307	1.0457461873915075	1.0198148750973195	1.147467316385303	1.065255915859296	1.0963554257943928	1.0354817366157116	1.1407440916385085	1.0315708871898646	1.0767394221381819	1.167046022182275	1.0417948980896763	1.0743908458387532	1.1194100521681594	1.162595978583348	1.1053678219295993	1.074883186622463	1.1650195122758078	1.1366856733799116	1.103221693329704	1.0934259400650606	1.0047949449875462	1.0710233520952854	1.0255830643706731	1.0488730892117406	1.1549212709099965	1.1121896993291083	1.170409117841606	1.134844228489946	1.1312231909784707	1.0305699524053826	1.0429336896560033	1.0164369819383543	1.0513092424097832	1.030764128305218	1.0970854079033403	1.0492613181587105	1.1157219661463469
0.2776881720430108	0.012103151679820246	0.008742249613891667	1.3258341852518507	1.2459512690367385	1.3329796080836473	1.1662413676504988	1.2518175184780358	1.2538507610660121	1.2252454527257204	1.3157764742173401	1.156770761134456	1.1283446041282585	1.1981840257160388	1.0835009584789308	1.3269395894224338	1.1910139444336458	1.0992652538008434	1.1281668067191333	1.239072358314823	1.1723738209242967	1.29914899240989	1.235165471924029	1.3543303645488216	1.2710896279195454	1.2000231693621346	1.2596669901546287	1.304718166327002	1.1397077195715752	1.361063832328083	1.157789912110213	1.121281589041265	1.223922895904633	1.2924871222581458	1.2876907825172843	1.3126983157851884	1.214365440199808	1.25144171932724	1.1918724482965672	1.2955383453011182	1.2474267726978696	1.2112938101785478	1.2306424057842675	1.147187155377283	1.36629534032377	1.2292192878031374	1.2312884017125065	1.3076631471274092	1.2102396992390414	1.259730431040143
0.2585609529603896	0.009848797354899835	0.0073022829253031685	0.8941116703475529	0.7729283173120968	0.9352105228754233	0.5300779346105595	0.8614087309145102	0.880542366993532	0.6878687767559142	0.7103311090367895	0.7458758138763932	0.4914319757006195	0.8105251077344005	0.7513133614603054	0.6288354838660118	0.9419350541599897	0.6684858470606034	0.6039311028185872	0.6963827785286467	0.6056798473557684	0.7276630936463817	0.9949776380406188	0.7820538112721043	0.5778303651117648	0.8522788644959641	0.8617655701076484	0.7831589717182289	0.7148068527894897	0.8225891486990204	0.6743621546846195	0.7389524470503439	0.7906226959967216	0.515211288890397	0.7404279695860911	0.840224708468535	0.794878657484952	0.7066231545824165	0.5315652895410993	0.7368331156488146	0.8414350921453261	0.6939236414933025	0.9518351588318102	0.6409536796781246	1.0951527115071737	0.8975158583911989	0.9664964965794605	0.6974565216658536	1.0708210647555705	0.7318977114375222
0.3019978666359153	0.011492002279383509	0.008021442107634613	0.8067075688848266	1.0709911619692618	0.9619083303762924	0.8554494441061589	0.9843684130543797	0.95722997394859	0.971161974272408	0.9956455523717482	0.9477598808286432	0.9379254153597958	0.9970049809397696	1.0630230049387515	1.0363036171520388	0.8993458647934646	0.9400090777480535	0.9578017045664798	1.0400721961028907	0.8406830864379481	1.1289233857726155	0.892640451984759	0.9326999597995725	0.8409903558424575	1.1579147406339867	0.9425769595277472	1.2244636342516693	0.9181026059677343	1.0165988220552504	0.8248416989117147	0.9190467454129669	1.049987310020925	1.0187292359461	0.9113232207347968	0.917115996544024	1.0406959880656546	0.960061434888595	0.9584479967551138	0.9274171573450464	0.9529306766473474	1.0383821319974258	0.8233793437891659	0.9263110100936	0.8831242159978716	1.041243061612553	1.0135104894371796	1.1016414227528284	1.0861194087719117	0.9753780997251613
0.39079027534836186	0.012556252782408957	0.0076493913002277265	1.0784414813252827	1.150980173270407	1.168078380086753	1.010977497274531	1.130193491385667	1.0617028038280876	1.0953583727393643	1.1133098953628888	1.0447308427853466	1.1245447060995986	1.0650571960841786	1.10039145759766	1.0474121814565307	1.1382708060723696	1.1234020837213992	1.1763823793279766	1.0959735291497723	1.1203425841282049	1.079955495407647	1.0737611311192174	0.9198870045753155	1.1449507492411957	1.134841190808162	1.1265704571271549	1.2264921414179204	1.1456403421810395	1.1403936923777427	1.16151536976983	1.057891584575205	1.136845194186877	1.2338608042599448	1.0892774173475694	1.1623278934333119	1.195450644183755	1.1430419411042294	1.1377961711286932	1.0727203426974983	0.9717110986263833	1.2026468692861152	1.2113215924400809	1.1840442912793663	1.197497386553898	1.1731314588827642	1.1272100188909397	1.1181864063311762	1.0546711912444482	1.2584485948460802
0.3975077881619937	0.011944249537539068	0.007196317322616996	1.1327447427445978	1.2333577808171188	1.122961480570146	1.0135949867312426	0.9481618152506579	0.9330782404119036	1.026980761287472	1.3920651468428362	1.0917942456478469	1.069024524632716	1.2188657789297055	0.9200187169751808	1.0728940856422178	0.9287277254464805	1.0648605505001718	1.1635280361290952	0.9323505428238935	1.0180545712227187	0.9863023749703581	1.0534782221798717	1.036961486996883	1.017540626742734	1.1181433214853014	1.1013219140989907	1.113234325822721	1.032784573720043	1.0558904618462364	1.053143745542005	1.0310487765924943	1.105203694214643	1.240150126345687	0.9032985180841543	0.9232236625468773	1.009574288144311	0.9417045663389816	1.0134249534918351	1.2533286057311117	1.1891051808970938	1.0592587592619012	0.9392057128940199	1.160196264898905	1.2032740578313514	0.9992699402596692	1.1933095783225036	1.0842289776102554	1.0102831261344276	1.185361484125408
0.39421700296286666	0.011103186952512676	0.0067261218687567235	0.9008189276094933	0.9956403060460031	0.8068219817422072	0.887038846043806	0.7377310945037419	0.9823796696366902	1.0558972267712134	0.9431792229917374	0.7648232458075488	1.020419965188102	0.986846515404455	0.8270904691497993	1.0168711951819793	1.0020848183124322	0.9227692128311364	0.7875133367042536	0.9027034122680687	0.8830328830232305	0.9426578903761172	0.9750958505824919	0.8853444974825168	0.958536805947118	0.9573107054023835	0.8857037600464366	0.9849529441435969	0.9762687484767568	0.9399715007567122	0.9853099378665832	0.8576500811135941	0.9744427061675199	0.8625021429604438	0.9201847492904474	0.8797431680613934	0.8651436648791337	1.0377332105880623	1.0191038189105814	0.8721760002047427	1.0153691997458687	0.9993608354852432	0.9778467385152023	0.8264640717658738	0.9373224435135852	1.0123800576457553	1.0379090650830065	0.8749571553183861	0.9537818626159468	0.7424848853870193
0.4207624144586769	0.011579802905618206	0.006707457076094687	1.0657843637616815	1.1222277438472326	1.032506658486906	1.1299205948416668	1.1124708367124958	1.086042007445904	1.1908060975979922	1.0958529160897896	1.0749646549458878	1.0795460643642765	1.1418886336983294	1.1337270197452467	1.1324477217574107	1.199617836339538	1.2054576087316897	1.1093527476051817	1.1504073728433684	1.0211179748644117	1.1472842210412815	1.187536095660748	0.9581523539326593	1.1769812745537394	1.0163021769145835	1.009832240501571	1.1445457083719857	0.9640909646247056	1.192650746242807	0.9651884996169302	1.0605865599656996	1.0321571530028624	1.1311314027430452	1.1587500117789287	1.081383723933835	1.189391718362109	1.129077769331071	1.0618014928407427	1.134369130223477	1.105563433234227	1.218419452629374	0.923791115486515	1.1413340219085075	1.1183535518864391	1.0842062955792418	1.1076112258225677	1.1545464600051503	1.0958986459338729	1.1480821279835485
0.2989372153255335	0.009994974394405597	0.007007104581691977	1.2175229319811076	1.2253512829145419	1.168002938419369	1.1572925199021373	1.1691525214296357	1.1990874254549377	1.2393753732732844	1.1555674770102196	1.0777755537775486	1.1347388522656217	1.2726659213373817	1.1160719855688248	1.178326086695575	1.3186230104939813	1.1892807796870506	1.2525074792801816	1.1987899275537948	1.1914813383310376	1.2889404169118346	1.273854301338062	1.183976882333945	1.3188556524201973	1.1225625741048575	1.0967214190044998	1.2800564506802492	1.2405992547271933	1.171815241894815	1.1032410808081268	1.179287334393436	1.2202944053953235	1.3532792225817256	1.1754628878960518	1.2201209547812928	1.1593745474478157	1.2073034797689963	1.2411789075508244	1.0513944885629358	1.1712413998505182	1.2314746732561621	1.1026478169647154	1.0079723111255878	1.1382788364313983	1.108959380534335	1.1563334391393307	1.1473539168537794	1.124617056108544	1.0588013644540664
0.16720271800679498	0.009876427216435805	0.008225061741651454	1.1777861271146128	1.3426842862315018	1.2865459275483366	1.0933009682766228	1.2386890407996034	1.195361188806347	1.1859779397192016	1.2851168360856955	1.3120878994594865	1.2193131366655916	1.2646442488289664	1.3234901595953164	1.176670834893288	1.3581009406692324	1.1819818997645888	1.3073858512271532	1.1395196793546045	1.3819164115504408	1.3076686725565305	1.3196552581189795	1.1986692987960024	1.313011613399151	1.241077909191456	1.2478062531988223	1.2761054079065095	1.2896476151219416	1.3897416376074316	1.383345610679466	1.2975278383937043	1.2741167208761235	1.2502011419862002	1.2403763979363474	1.2451831264010886	1.2874459109920462	1.0681934697890934	1.0719496834692221	1.1267808022612738	1.338528977204727	1.1593855132588975	1.173714342770016	1.2234429850605837	1.240108503673583	1.1599669037914493	1.2868003361258706	1.254311563958375	1.20171773105529	1.1714247946396141
0.4477910882930848	0.012173385678042999	0.006722252057060673	1.2779202895114814	1.1618135784067554	1.1837818398541715	1.0980161575620448	1.1258546162821466	1.1257630887536187	1.2590385286989254	1.2494345429295832	1.1208732311344138	1.2181902483028126	1.1303265740211597	1.0644935246868164	1.0341394164928084	1.005692701152466	1.0813438428065973	1.087044753907335	1.0417782773521838	1.1937709872991435	1.1857769563013405	1.1456219517692379	1.2266761572722218	1.1550209906909252	1.094192097042772	1.2577989890263326	1.2300243319878692	1.2149512917830934	1.0815308248705031	1.082292555754656	1.1326652828210255	1.0226238862473649	1.169161424387884	1.1171753847962447	1.0389103875994714	1.2058141652075496	1.1260148955504046	1.1799661757818498	1.043240375229603	1.1493358095970105	1.172890017634988	1.0963306349125936	1.1088156543843843	1.2217282786010686	1.1282334577486917	0.9252585528198467	1.1291467054710642	1.15333868300532	1.204267035650038
0.44327217472161107	0.014215862649741623	0.007914366297446929	0.6163854480263838	0.612555655230117	0.5525318452783939	0.5515104228477121	0.5894597324612052	0.5564013137649542	0.6684073410382129	0.5924437598398754	0.5742869992752205	0.5484405603745998	0.5808714337433992	0.631074492686054	0.5130110808626088	0.49799189437313	0.6372448632306081	0.5178132132990126	0.5596156256659375	0.5955111599269678	0.5393892746437452	0.5486269134451692	0.5808967275148843	0.5555290396511345	0.6695023170462976	0.5367110741266806	0.6539532095008574	0.5817330168804176	0.6285969806584344	0.6766832884590029	0.6262336817533289	0.713378334150855	0.7007730598338566	0.6102924369038432	0.7544192511228084	0.5947193388500026	0.7318868246325935	0.5883242699564744	0.6411720232222572	0.6530710997554666	0.5826994436643689	0.5988788627644841	0.585494000333587	0.7239912784382392	0.5982042579271469	0.5690598723320541	0.550674059892389	0.6560309112138115	0.6136187926557358
0.19290744339836952	0.011625579973215302	0.009382919062559053	0.9696773146179262	1.0314719231237872	0.8182034593473734	0.9928272358467818	0.9193488243921146	1.0088642818009212	0.9887333082301943	1.1169990121041051	0.9747007439772862	1.0126812501204427	0.9940615857733615	1.118514548579032	0.8878047440462711	1.1605051921621359	0.9610148854266742	0.9674039085605988	1.1048486345004405	0.8643962027217433	1.044895945297736	1.0733439231540114	0.9378428178590851	0.9012763291239663	1.0115491282673295	0.9336059599950085	0.9189273472543936	1.0200919717735886	1.0751281245007378	0.9257275415652904	1.0294091338242828	0.9968053682722559	0.8754285869518306	1.108562607700298	1.036770788098111	0.9190959124997932	0.9108982488782645	0.813121735076139	0.8885404857927024	1.0887104402166206	1.0779903445311192	0.8822463295102582	0.9272796101076837	0.9611430594636778	1.0502618234567118	0.9964125388749261	1.0910566890066697	1.0462566130276925	0.8947568638330768
0.26849989739380253	0.01074920147528544	0.007863041982105988	0.9226815305891649	1.0652067293942096	0.777665968917764	0.7856166740235457	0.802438199490789	1.0784463250697096	0.8508140330740759	0.9787949629443913	0.9487833194874774	0.852278900759791	1.0547554008953266	0.8417574445734202	0.8759384111135851	0.9856011919657021	1.048107601210212	1.031864217943057	1.075966352019908	0.9315074615114072	0.8681134356368818	0.841012832068129	0.796599713977975	0.9657477351439332	1.017482318304717	0.7724786805516296	0.973253742504333	0.8992021633970873	0.9145596610687989	1.0501530617647106	0.9421833002800979	1.0095508812034317	1.102202767266551	0.9462142953901591	0.8966341367228656	0.9065041905002702	1.0748926671797117	0.81263650654519	0.9338028329670791	0.8504435193408606	0.9563599552537188	0.8533016292170938	0.9599665142110921	0.9504395155081635	1.0474296476393359	0.8403065416705762	0.9496074695166667	1.0408558315232546	1.2244688774112849
0.3956570854775949	0.009631724072564227	0.005820864197889073	0.8856418145421696	0.9613176631974154	0.8737037073051672	0.9871429002225078	0.9595868992591852	0.9476947081080742	0.9543558141019871	0.9154152425545861	0.8239645728974336	0.8702241189262608	0.8373549564019991	0.7667923302792716	0.9578063435603004	0.9048295857622057	0.9348629772976241	0.9024504118551455	0.7998875027060376	0.9628155992556335	0.8941583521224028	0.9222502299967799	0.9275892435952727	0.9401553254483763	0.9994096142022704	0.8206787584235898	0.9853887662234091	0.9637481017260379	0.8609756886408849	0.8354404179164663	0.8438936663185923	0.9102714230762602	0.9374774646213729	0.8493461625210867	0.8802828249163658	0.9802636007758188	0.957187028863273	0.8230701068578224	0.853628210400557	0.8792140555776589	0.9404677427110701	0.9407986686554008	0.9424515032232716	0.8679170805357553	0.9830841393032359	0.8512688062428431	0.9867769101123299	0.8855026337256685	0.7376114816331728
[truncated: 53 more columns]
