# Supplementary material for: Admixture of evolutionary rates across a butterfly hybrid zone
Source: eLife. 2022 Jun 15;11:e78135. doi: 10.7554/eLife.78135 (PMC9246367; doi:10.7554/eLife.78135)
Supplement: Figure 3—source data 1. [file elife-78135-fig3-data1.zip › S_Dxy_Pi_Fst_20segments_per_chromosome_ELAI_generation_parameter_5000/Chromosome18.csv]

Fst	Dxy	Pi	Sw_1	Sw_2	Sw_3	Sw_4	Sw_5	Sw_6	Sw_7	Sw_8	Sw_9	Sw_10	Sw_11	Sw_12	Sw_13	Sw_14	Sw_15	Sw_16	Sw_17	Sw_18	Sw_19	Sw_20	Sw_21	Sw_22	Sw_23	Sw_24	Sw_25	Sw_26	Sw_27	Sw_28	Sw_29	Sw_30	Sw_31	Sw_32	Sw_33	Sw_34	Sw_35	Sw_36	Sw_37	Sw_38	Sw_39	Sw_40	Sw_41	Sw_42	Sw_43	Sw_44	Sw_45	Sw_46	Sw_47
0.48412201869699645	0.01235396087156598	0.006373136395519752	1.1647073088620519	1.1482736548149532	1.1626811767113634	1.1887258435604469	1.1902132300217245	1.1431544492911399	1.2013409352872202	1.1884764813007165	1.1933230331788296	1.1713640614314011	1.165173719105031	1.1927948004836995	1.2047228025553338	1.216866999066717	1.2292707100822613	1.1973719207636866	1.2224886264332722	1.1931812334116132	1.193282436364621	1.1844242410405736	1.161523945276036	1.1756638418418293	1.1905965103820364	1.2181157468498889	1.1737569413577154	1.1901798937277268	1.2012839153570039	1.2042525296087663	1.207366520237889	1.1141144436604533	1.2058421937987716	1.1718834279218096	1.2219972091157798	1.194427321619484	1.2195760276443273	1.204485565321018	1.1784070810717984	1.1680100205298019	1.1843930700514629	1.1857251929699315	1.107173930056189	1.1765011531048317	1.190417968481162	1.2381649606452187	1.1292349108009765	1.1990525106171366	1.2195796079310826
0.4280946973006027	0.013104826015031565	0.0074947194889495635	0.6675643912628942	0.6905814766442978	0.7026352371877775	0.6568039640383796	0.6289215311559202	0.7386464974925739	0.7406367930428375	0.6105844003603654	0.7076639647155818	0.6766182038032813	0.6960527394317246	0.7084139698142037	0.608988284791891	0.7005201196408911	0.6364083973718662	0.6350737353781021	0.6604253459350262	0.6697865690732681	0.5993097057173633	0.6361597180374546	0.7192253058037091	0.7129077042545773	0.7221622317448977	0.6976827809467965	0.6669487207328515	0.6830225779962978	0.6594703128293761	0.6267507292932852	0.6023682036464584	0.6639288484478654	0.7646026976126512	0.7580048611045636	0.7220421024171831	0.6731511128364062	0.6290673451339787	0.6945871872443883	0.6802329761507677	0.6682992706384431	0.6457787671704711	0.6864633329277543	0.7027096225451503	0.6336968815076512	0.7315703759042642	0.6180495713441144	0.6327946499537103	0.6970327976159651	0.6995426587168925
0.5812802923961118	0.014553066639531674	0.0060936558080446025	0.5949299658313578	0.5004346189112383	0.49653717466260894	0.5052236195496607	0.43039176196065115	0.49533632442755693	0.5718885990048328	0.4736873806316121	0.5085962255418888	0.629269789942106	0.49711308072780325	0.48432218473962185	0.5395670142050065	0.547564723167804	0.5259648706895057	0.5160940477119731	0.5386449815179377	0.4573931368305755	0.5435673729052832	0.5559268789290215	0.5249913888822321	0.5236426900364421	0.4965398834492004	0.5190588039388006	0.4823701682583311	0.42040361754177225	0.5361881192769771	0.4314533392665745	0.49538583755197024	0.42824421731713097	0.6024583280019944	0.5649722529475147	0.5496813089136878	0.5138650807157112	0.5844979406952429	0.4946214763903105	0.588466659912144	0.5095454714656233	0.5880942433398781	0.5636905930929311	0.5614786900258553	0.5112776180591699	0.5827785356707484	0.5176808191263164	0.5239554583543239	0.49637055323266654	0.5548403072838903
0.19181131781738947	0.00992702512239751	0.008022909351664111	1.0122328235649425	1.1873478930861143	1.2405204158050631	1.0538556607603762	1.1517717196816502	1.1944996623625168	1.1997502599768377	0.978179440752853	1.036068929470097	1.079771820308424	1.0833266745697026	1.329672116139273	1.0622709116264728	1.0195599736533976	1.2165720167770775	1.0922992804164395	1.1533685392341404	1.0538384495241473	1.0074788728071156	1.2458175364604231	1.1388852158915448	1.1800012699670686	1.0948752209174695	0.9998786727542768	1.065607106332234	1.2285412142744958	1.1145663697735102	1.0355919355420402	1.1131982971240375	1.0997619330335244	1.0157763444353862	1.0762374564861776	0.9579515339764128	1.1545106306381518	1.0402885818290062	1.069310281954471	1.1463232070907834	1.0216742439027042	0.9708750455447803	1.087071525192059	1.068274627762168	1.0556766077459612	1.1295746582490014	1.0452765164501074	1.1354518583772308	1.0800327046528673	1.0926930499032437
0.5372170389454464	0.014564298724954461	0.006740109289617486	0.881181154055239	0.8955573790421989	0.8602721152045871	1.066528582256547	0.803181183311707	0.9425763460313302	0.8441299934414762	0.8360134624901346	0.8186193735848528	0.8555846239964556	0.8803287697034745	0.8981001862212503	0.790210921704233	0.8445008617053441	0.9646582559361663	0.8931169976826556	0.816113553014267	0.8582649391237631	0.8335464515161488	0.9427595561587302	0.871829580391218	1.0543980780337	0.8267294691454633	0.9572562500674866	0.8224066429771753	0.8787600006486261	0.8125467133781811	0.9117670222980113	0.909509284086303	0.987978751273592	0.8273505695807859	0.862176059097925	0.8930288507337225	0.9192398938351684	0.8994581627934224	0.9046783589411602	0.9375126568219339	0.8884092879247996	0.8779535330001458	0.9218847173531548	0.9045541414537055	0.8109438773804549	0.8197133802266534	0.9753311959488937	0.860528440627124	0.8872778462089845	1.0061483149689665
0.24144392279603555	0.01043304823954148	0.007914052145866313	0.8507930632798328	0.8459567097305107	0.7934234929175004	0.8522568996152111	0.8536067566562828	0.8749962816173976	0.8433503529112665	0.8034692456784608	0.7297348032375928	0.9253032007015135	0.8283422632766049	0.8643052811752959	0.7632921395611578	0.9482517913807237	0.8384892933941113	0.7754558890629619	0.738817487120679	0.7753409557619522	0.8204249687825098	0.6180032197189251	0.6680128105608101	0.8686533534106156	0.7244059896394122	0.7920035920586522	0.9905652633033712	0.7476296967571852	0.739367017878867	0.8557273507959905	0.8308054098041409	0.8040860400957093	0.6849128664256218	0.8033124427896621	0.6674962337881312	0.7140767805689153	0.8619748027545839	0.761373668647084	0.9648288192107468	0.814834135830347	0.8830802978061347	0.8936651211869125	0.7780740735088221	0.7287132297424928	0.7856683872093223	0.8850367517643247	0.8702941002608233	0.8636690112636237	0.7304757683296057
0.2704658279496769	0.009661045455859434	0.007048062797780948	1.1978061049957123	1.204220036162839	1.1214859346573418	1.1152289956628305	1.135264118923926	1.2397472961254352	1.1633937633279297	1.054179473695445	1.2566137203460073	1.2239941047424863	1.0304346561363382	1.1512860649278887	1.1269785598703446	1.2049712868048559	1.1734073448772286	1.0073041134985785	1.1611642558171944	1.1328176518946682	1.1754743187604486	1.1266487429606729	1.182800708854992	1.0644467292578703	1.108298021923897	1.156801850544909	1.3097591946731897	1.1498256152271449	1.307252906973301	1.1371947504595814	1.000053190897146	1.1557574914623752	1.0985673325620113	1.1142887744095848	1.2190672698495015	1.2076566276177962	1.1696947612980664	1.1281022089366703	1.2178544873703379	1.2327506854588144	1.1554698425315657	1.2290265275304089	1.1256851650068507	1.124252220246695	1.1371705544735278	1.1201639217289827	1.141821678502878	1.066018464930921	1.1596557079267649
0.3992950616821027	0.010724034157349635	0.006441980277009736	1.3085116250174247	1.3867493357555118	1.3392752770520175	1.3621111326781714	1.3070117690310734	1.3721509460929262	1.3751064433885665	1.3726173450703427	1.3494378300717371	1.3436491966107207	1.2857189531723745	1.3578158968203067	1.2810571417755359	1.3060099505201632	1.3172372826621506	1.3186935196297693	1.2387994164515408	1.215809110923498	1.3168697899732225	1.354858294618635	1.32121304512426	1.3133737449134246	1.2759721625284879	1.2982051038224758	1.3225699057969436	1.314732978613361	1.332149196355172	1.3189185363491291	1.3559451004515306	1.2796307739038129	1.2812690442664043	1.4128937801811667	1.2475380671009926	1.3203795119424164	1.388555078561505	1.2641829290719895	1.3001039265490528	1.275906990406904	1.362957002264471	1.3601212848735118	1.3771893464925336	1.351696471294788	1.269641940787408	1.318562194498362	1.247061895736208	1.2824459715562797	1.3099398294276297
0.46106779508418116	0.010665786285567667	0.005748135720041884	0.5754115015563671	0.7411538245120293	0.5905232622115498	0.647634226926258	0.6892698325502482	0.6426144830434305	0.6430057761258596	0.5301459556673516	0.631276509657714	0.5832266106561155	0.5732561888343812	0.7954291787713947	0.6618775895928053	0.6562555821253624	0.6272790809895821	0.5510703924890514	0.6002879914019617	0.7293761947417978	0.7433079204964914	0.5309967150575197	0.5964044825553567	0.7373487999607283	0.5613448741959395	0.6131795236669123	0.6599454789750528	0.5954464511317658	0.6301262908886471	0.6230327120351231	0.6394663211362206	0.7363339021563735	0.6063307795359627	0.7493154284795382	0.6696659784698518	0.5694517431079728	0.6247824456138428	0.5961310257102144	0.6218038779198036	0.655892369659691	0.6716181393058258	0.6391552877167345	0.5836487199674174	0.5533235944710115	0.7076353660276145	0.5869219743868417	0.7195258661924958	0.6223079058234229	0.5925531613497779
0.4322356675262844	0.011185786573150737	0.006350890646898379	0.8669282791736415	1.0299878427451468	0.9266350823860473	0.9484282992761752	0.9678825706869256	0.9291661348735418	0.9644667879633526	0.9770958272489842	0.9076698473809366	0.9989604373807204	0.9129896355970065	0.9526161735059233	0.932674905347818	0.9553847893138327	0.9229960842257692	0.9425507973827221	0.8968146262918707	0.8466132257726449	0.9155868306149486	0.9297637632842553	0.8684969545229189	0.9147571880662544	1.04771724742672	0.8830997897081188	1.0469864380801999	0.9778425778463071	0.9113631949162797	0.8597364940560291	0.9317138458907264	0.8956885395583157	0.9770076345677108	0.9352236914021312	0.9306789998772955	0.826981758464552	0.9083356462229746	1.0660807694001766	0.876770044465482	0.9221124044826051	1.0587538649267416	1.0376333451555828	0.9747126136639569	0.9745126074033796	0.8874358775153924	0.9407051017547512	0.848611106363127	0.8849760361158969	0.9806940453333103
0.4949964375931083	0.012073339339113896	0.006097079376399785	0.8010421247737706	0.78734966241828	0.9312244264735872	0.8882561104398778	0.8499310765007733	0.9188154830949897	0.8544363813626642	0.8458241409623538	0.8699477855252736	0.8355676446114071	0.8351429949016871	0.7533778736045419	0.7375161901174848	0.8125202944301669	0.8233284229261981	0.7854829045130507	0.8399121168337602	0.8114237358177481	0.8669091986956661	0.8357116126388237	0.7671178092487743	0.7510229929474289	0.7938422957970186	0.8532351440521424	0.8501873605821445	0.8113454139553623	0.7773616962647918	0.8283388563059357	0.9365804140964761	0.8679655171397793	0.8435703634091032	0.8542510582209735	0.9816477004281021	0.7816698160747932	0.8158857604815566	0.9220060425906245	0.8264178502158948	0.8761404658954628	0.8405276386903302	0.8158426387780544	0.8839319621842749	0.869325902776373	0.8313071534920076	0.8158865936061109	0.7813262588277916	0.8326589710841852	0.850662047848022
0.277989323435746	0.010494115678348757	0.007576863560868132	0.9372993202208073	1.1284321521387488	0.9741733441265616	0.9746660027365495	0.9521356179050924	1.0024530964023497	1.0437731530960757	0.9852355926189449	1.0342970717512354	1.06990072138275	0.8575182588438379	0.9853051612395965	0.955501147794922	1.0099862222052616	0.8662230843769074	1.0262422257361081	1.0261303569273084	0.8711995414678853	1.0576159829505918	0.9736431812825279	1.047861845644154	0.9814649084803482	0.9742229235421227	0.8865166949837587	0.9566420040802497	0.887956656342354	1.0005352594938044	1.0207472584448989	1.0296276020136381	1.0428832111765411	0.9811221916971935	0.9428139518485859	0.9183893745427978	0.8933334304727185	0.9932299604591793	1.0311447740783741	0.8678296680627947	1.0014344795248344	1.0130618586144333	0.8726685496465325	0.9002555973601654	0.8048095906702126	0.8438776672547027	0.7987599844729297	1.0691597681347755	0.9811113231197881	1.05817449842095
0.3438030334668466	0.012021668624674922	0.00788858248417847	0.5939921315370245	0.7738347866944514	0.6695353086119938	0.7064569145896611	0.8046796455036667	0.7528680343348912	0.5928426960131626	0.6604479675240478	0.744683896534061	0.6642521147086334	0.6848578775530946	0.7240350075547851	0.6554812184684173	0.6640682820886987	0.6212578885359289	0.5967651041909088	0.6547547772268307	0.6846733732076915	0.6962738436503002	0.5725983427817585	0.8203190398256335	0.6740526698100169	0.5967498632341373	0.8120604228412724	0.7805667570452499	0.6146621544991427	0.6115388336887255	0.7451558907749686	0.7129293229427034	0.7095938834077322	0.7813057068738317	0.7027877610540401	0.647533077835743	0.6249478549329661	0.5287180604803953	0.6211970462624429	0.5619542100118864	0.741765610083054	0.6580585097347256	0.7458691796590541	0.7476546148637808	0.679941650826937	0.6740978737647371	0.7068285306313348	0.7237100695634687	0.7344484974708549	0.8014929545301447
0.26216216216216215	0.011132541274494675	0.008214010183613639	0.9011483245466911	0.7322074342572393	0.6608593526891444	0.7153731570992863	0.8821347138486267	0.7290885467837096	0.9638029117239304	0.7627292530811228	0.8378861617860189	0.8919395931458152	0.8096168716265466	0.7697835613887224	0.847261033076916	0.8798329509652933	0.6865163739210774	0.8374424496679509	0.7960995559127476	0.7197526427447862	0.7673300159725149	0.7428771536281036	0.902468097258372	0.844145206261954	0.7843682512874224	0.824461421047681	0.9470531155085702	0.8625972387201677	0.8624167878335784	0.9519765433742092	0.8346967730027446	0.8537238563870608	0.939220265834553	0.861580224959625	0.8671042074296553	0.8077905564270407	0.8143241092850704	0.7998819720459196	0.9653224000664462	0.9969404449028072	0.8448632121286876	0.868307981403763	0.7662731831082245	0.7180048614267437	0.8097248421098875	0.9234874215077788	0.7631304331878814	0.9078406127545067	0.9149982152410661
0.35078884765439133	0.010027824852287821	0.006510175727873709	1.018970944012512	0.8233076230379278	0.7869242911072604	1.012121812332386	0.9473131339101208	0.9744510805936705	1.0510763194448904	1.0343204757076483	0.9379109158691692	1.0896014463889812	0.9542303962192776	0.8240899804249621	1.000057600271273	1.0420801755941704	1.0903796523608589	0.9937686661493161	1.0896552155532986	0.8881844491098977	0.8343997791179132	1.1143141179426244	1.1033511597470282	0.9594492847430758	0.9088094441858218	0.9179084036281171	0.9643035184020695	0.8899065426612859	0.8916102355461089	1.0440211203936416	0.9963731723619411	0.8841347650772844	0.8576336482886615	0.9142972032570098	0.9647885448062481	1.012619337664193	1.0341238036833653	0.9127702012066196	0.9239393493527622	0.9340775894328393	0.9549873805174	1.067518835852281	1.047063482595993	0.985877728626616	1.0024786027112196	1.049609688154805	1.0098553213947892	0.8574360049816425	1.0694910725206646
0.6006908940168578	0.0116105112266761	0.004636182857931269	1.0885984981531434	1.0461210269983863	1.0985265419866104	1.0753268905332791	1.0401407453142948	1.057871417728454	1.0613638639650438	0.9468543981040529	1.1440673616311317	1.0937131895721557	1.0616973285514104	0.9915118765307434	1.1135624531431145	1.0675731749491182	1.0684249980826586	0.9938280490341906	0.9810741633826441	0.9823966387024785	1.1239895645323992	1.0456268720449498	0.9474809875515926	1.0416588126466637	1.035190010902011	1.0763654406629548	1.1235459710650066	1.0612617744051462	1.0007262097666616	1.1409233152157916	1.1547879818681173	1.044272918639	1.0427492973264838	1.069932529738608	1.0264960964257703	0.9855913914961015	1.001018308812542	1.0451575734591922	1.025287120881401	1.1006395637748883	1.051254249720213	0.9975813998925462	1.0667633578903324	1.0616111722823853	1.078996570575653	1.0986139383384086	1.0041584982216296	1.069881772283943	1.0743079836311074
0.3970916896399336	0.010502142022359072	0.006331828701861959	0.9362875871182087	0.8995243964410485	0.9062876400622846	1.024239606008598	0.9776410303988713	0.9253517239673168	0.8269770029267052	0.7913794382227213	0.8755848530981788	0.9509695301076193	0.9811742948859736	0.8868793754771874	0.9662070343066342	0.967401695443656	1.0348840377879458	0.8489223246861125	0.8743944181326628	0.9461219138059944	0.9178688546693046	0.9750569710168205	0.9302626976319261	0.8702724553571132	0.9250126624336508	0.8731703684252117	0.8556380952131263	0.8851487433674045	0.9244522677661177	1.0539723245206534	0.9723416208464648	0.9002650293391683	1.1144214747078933	0.8686658017280473	0.9267965353472785	0.9670164543064452	0.9770337004674148	0.9913289783642429	0.9010063081742696	0.9883139703065513	0.8419695052067652	0.9490209201153308	0.8888531525077732	0.9613333090413033	0.9201827548224024	0.8554576318722753	0.8613320860762574	0.9912399137999115	1.0498323549280595
0.2890757894338051	0.01173956668276685	0.008345942176335226	1.2668584615629253	1.4113717712447953	1.2879480877333038	1.2010980722851512	1.0946067089789042	1.3634885592959294	1.3195491016883834	1.317155724470366	1.3586771014656178	1.3480521725173005	1.3711836699763427	1.4604407403021955	1.3609453501065767	1.3817713443807078	1.354405734883302	1.3029325356353243	1.382145653648554	1.3180615903879813	1.3439017227555405	1.252898608008576	1.4465282963118529	1.2152231058737237	1.3124141757956143	1.2286003924385562	1.2262018818890528	1.2970519948476966	1.2716781758689786	1.3253848747179562	1.2997645154725648	1.1213059863788981	1.3499392127909742	1.2955658731513897	1.26443355070026	1.3252638331568274	1.3097496838768898	1.4013480131479055	1.344871890353088	1.3630035619461247	1.2106308763968239	1.1527368739533743	1.4124448033088144	1.319032988854871	1.4606163870708115	1.2532478152731121	1.2457921715442097	1.3921481663802937	1.2468540772957581
0.2113071460275191	0.011056474883693546	0.008720162730895317	1.1215797842309976	1.2782432073435444	1.0694231654739048	1.1003403124960378	1.0269089497127202	1.1022486041262871	1.2339866356964404	1.0679624898132318	1.1353745167287808	1.180628198067927	1.2627941439964185	1.2562499211667273	1.0318029117209668	0.9728716209171544	1.0656095044186713	0.9503549256236372	0.9745569629678134	1.055263352143218	1.169363132645326	1.1755316120388346	1.2419471211811386	1.0661200479680102	1.1295282280241639	1.0280671686100136	1.0005214287848778	1.0562505764638823	1.2176245631358518	1.0747362698570475	1.0020605108051113	0.9956746439339633	1.1043683506403053	1.2992227369986704	0.9827730882689911	1.1319902130406547	1.0956611983400528	1.1103465331781601	1.0877474724679475	1.0954022090809694	1.0368334492102598	0.9934962355799922	1.215332656765673	0.9890240540604995	1.059366779380846	1.0080564364401257	1.1781143658324742	0.9710873328859129	0.993011482062176
0.20673537523588337	0.01056741609572861	0.008382757363904442	1.3127457339556674	1.2540939473673065	1.389110649628432	1.2439153888129033	1.2735834200843046	1.2960198135933914	1.1597184680264312	1.2471132883470084	1.329034267771621	1.2077088384974806	1.3021396373221996	1.3801427117648146	1.1994367852167018	1.30393055175006	1.255880283780963	1.223766682620172	1.3159150738908771	1.3092936642879571	1.304502521963151	1.4248745007533123	1.4097533653930685	1.32417514351908	1.3139235694562483	1.3135428074645883	1.2689998387411314	1.4238318149663034	1.3540355371256	1.358880990392349	1.3125159434013387	1.3061312680270492	1.2444826760344234	1.4259682782405352	1.2895652480346642	1.2990867711922256	1.1744825117070246	1.2224027869362393	1.3755392823053256	1.431205419263671	1.3387828875282413	1.3959748480947145	1.526140516738447	1.154403822908761	1.2216169571117392	1.377451235624199	1.3352515553892559	1.3419785140648726	1.3448615395154209
[truncated: 53 more columns]
