# Supplementary material for: Admixture of evolutionary rates across a butterfly hybrid zone
Source: eLife. 2022 Jun 15;11:e78135. doi: 10.7554/eLife.78135 (PMC9246367; doi:10.7554/eLife.78135)
Supplement: Figure 3—source data 1. [file elife-78135-fig3-data1.zip › S_Dxy_Pi_Fst_20segments_per_chromosome_ELAI_generation_parameter_5000/Chromosome19.csv]

Fst	Dxy	Pi	Sw_1	Sw_2	Sw_3	Sw_4	Sw_5	Sw_6	Sw_7	Sw_8	Sw_9	Sw_10	Sw_11	Sw_12	Sw_13	Sw_14	Sw_15	Sw_16	Sw_17	Sw_18	Sw_19	Sw_20	Sw_21	Sw_22	Sw_23	Sw_24	Sw_25	Sw_26	Sw_27	Sw_28	Sw_29	Sw_30	Sw_31	Sw_32	Sw_33	Sw_34	Sw_35	Sw_36	Sw_37	Sw_38	Sw_39	Sw_40	Sw_41	Sw_42	Sw_43	Sw_44	Sw_45	Sw_46	Sw_47
0.5517286303650271	0.010901939618893715	0.004887027404639261	0.7759324551307005	0.7317047019957852	0.7472575711837067	0.7275212752903861	0.7720521903953645	0.6815966423851895	0.7066002503702021	0.8275920004998798	0.7715095335049487	0.6661496023313108	0.7291250575496149	0.6607204146362693	0.7467457900751702	0.6811538824642568	0.6579439045620709	0.7215301683586461	0.7624393516849047	0.7172421269727387	0.5442574741192747	0.757733450978446	0.6614639827753934	0.628342511857487	0.7412685721817318	0.6570916245596252	0.6365292884431382	0.7692430338377507	0.6980254673060368	0.66870541421787	0.6479835937509951	0.6680531359568369	0.7187457048172172	0.6406178080942013	0.7154223085978806	0.7809762483548109	0.7638572647370419	0.7378570204914845	0.6333884951964428	0.6479812885754835	0.6019453423337935	0.6741063250984359	0.681677858009833	0.714832086977151	0.6512279940356258	0.7162628749852686	0.725843712278514	0.6406540004187284	0.685135102664355
0.21386076609957216	0.009548458852231595	0.007506418127023105	1.2016536705628988	1.2455031361961606	1.1511172688459272	1.214183119077787	1.1937695840454914	1.1421982955011438	1.1858966722770317	0.9909431938334833	1.1368915559651076	1.184375593394178	1.215351333228369	1.2107854358259593	1.1725146179464458	1.1074031964519082	1.1607077131341237	1.3791753965346512	1.2922678330350352	1.075165544534932	1.301302759217953	1.178319972162969	1.0963028221698121	1.2198084302399388	1.1406815808703072	1.1330578435308083	1.0631806679174916	1.190728108841993	1.1553239317017836	1.2253619366698245	1.2747450932323412	1.0994845555478976	1.2137386079590913	1.2403054826215074	1.2429779221949837	1.233589793658479	1.244689418222053	1.2266072265778896	1.0194817024321758	1.1076608323448063	1.2916638942891028	1.1073896900283606	1.0158031425520795	1.081338983460027	1.1808267808228374	1.1274729237582355	1.0371508600581922	1.1344460041809403	1.2000123009193184
0.29509133699428447	0.008955544448525945	0.006312840863698682	0.6858960151150144	1.0049849279191103	0.8463466349165487	0.9085114152206154	0.6866593710462074	0.948563419035839	0.9818327514330576	0.8407874726801259	1.0389771402266272	1.0942297020672918	1.2383557421951763	1.1464888840363803	1.0516974511965205	0.8219504577205998	0.5444572674759218	1.0384970830884601	1.0444094912305015	0.9836280359655616	1.0494970822738847	0.9534187386378337	0.8431527558501563	0.7308823490199414	1.02666364477871	1.1253865508767031	1.2001625049014142	0.8423104730692756	0.7492227617659615	0.9529575729996943	1.0200297498720021	0.8670165078224871	0.7838748226225544	1.0671454957961783	1.0871853381417647	0.8256073027486535	0.8619786303828348	0.6513867546255595	1.1845702074715923	0.8878735477762432	0.6050811346118982	0.9859048325348958	1.1699749697594266	0.9599350092163771	0.8785540721257408	0.8914508232768895	0.8727304435699759	0.5656734585147554	1.2252896799293664
0.4670900692840646	0.008516245771379119	0.004538391943985524	0.9779390876539671	0.914573596493477	0.8049588810701906	0.8969276570829795	0.8926082765568111	0.8568028240488031	0.9612363128256569	0.7694879678624268	1.0327014451834082	0.9445448659833806	0.854072915253198	0.97777452674057	0.9443980490628928	0.8261546001305495	0.7240678393192329	1.0098597195650576	0.9468239740772816	0.7753346734561863	1.01964385385745	0.8982801724596128	0.7878521424213885	0.8490306864061075	0.9224954016354723	0.8755872448014335	0.8262545456636149	0.6989453093433318	0.8198798424251366	0.9080910348580309	0.9068936384050137	1.0164270897956575	0.9353714666957633	0.8901933987595188	0.8449726246175298	1.0774556604449887	0.895076828605769	1.0167386592344743	0.9162866117202666	0.8402015837699128	0.8475136775748062	0.9213780486367514	0.8397774293661759	0.9239474675195447	0.8520727465851281	0.9775193264850024	0.7796671183360402	1.006928496624587	0.8337822883504131
0.23608422895491932	0.007693199844362636	0.005876956690910177	0.9597333506377335	1.1206956637017562	1.290765853572287	1.347238268473448	1.259733871219818	1.2328889740260403	0.9732666539811993	0.9932416986381225	1.174825831524615	1.1455166606266634	1.1727911107846354	1.2398330213157094	1.1630295198261331	1.0009539569349803	1.1923045260226233	1.2605840631094067	1.2457163752531386	1.1440274512475799	1.0526719178532846	1.280550666294355	0.8387200850279518	1.1562155615673078	1.189058996866555	1.0925239366793909	0.9945572742222246	1.2867536271207058	1.223564593269518	1.1847993807472867	1.0821487964423517	1.10010008025486	1.329949110176299	1.0864409052087214	1.1332671546539475	1.214780193356216	1.247126775284023	1.1939123544198678	1.276474301624091	1.049281055099434	1.2875939529131788	1.1626903608807604	1.1369351070551785	1.090895949387924	1.1315085991225715	1.2578542717184493	1.2767255721913302	1.0736246075770783	1.0594294745335573
0.2699247365780231	0.010254589610603443	0.007486622211245576	1.3903566803385405	1.5286270773171473	1.3014858484080436	1.515225925478729	1.4036166035063105	1.4837595522497584	1.3346947830581615	1.409525485328171	1.420900516534816	1.4267686979386611	1.3158143667877376	1.390313709799144	1.3615947475536603	1.4452828238862359	1.3003467383068914	1.3503464120230708	1.4416068798444264	1.426893785928583	1.4670728627709382	1.4099019516929174	1.388219623228395	1.4809092943517859	1.3930698100534369	1.437234932927297	1.3011151398368035	1.377289145980578	1.3629357807011695	1.3193053478479602	1.3587767905889832	1.3444889396445112	1.5475851916541346	1.1618200658360034	1.4508383840104606	1.4039406296752923	1.361963263213432	1.3219633002726106	1.315749673729511	1.4117700572300058	1.4308042344439151	1.3182203398488015	1.4147835717197155	1.4051391983539392	1.3708572674061053	1.4274981926023562	1.4741313966570493	1.245586550556792	1.3704365570423511
0.3449888309754282	0.00945262076198118	0.006191572175651231	1.4100401823375457	1.4361322345200116	1.2499941739937734	1.3325077797285294	1.2661598540294658	1.352611576144389	1.4338758511657008	1.3976919187745855	1.4177074585612925	1.4260329954698312	1.3221976597581575	1.47865456120103	1.3513747537887308	1.5293877605308106	1.3984634768306359	1.3755955954384989	1.3260691150761075	1.222077048310318	1.4875455494960155	1.5019034206354664	1.293913485525429	1.449236948226993	1.4047361165219001	1.4757744284601213	1.277024738851419	1.407004679513269	1.3907298247333968	1.414581894598504	1.3651930800524625	1.3945132006873044	1.3063521372771825	1.3895114233559824	1.393246288349187	1.3445866902461836	1.3224858130082868	1.2981090687819479	1.2474749068233684	1.306004821807555	1.4156100520596648	1.3110700042625363	1.4636259484253307	1.4667819059516067	1.488854341327895	1.2657934704833702	1.378958249950473	1.2426795912219644	1.285009925979581
0.455190249398269	0.011618069140809071	0.006329637351077857	1.331103098644597	1.3608840549375771	1.2876191669676103	1.2181178582799972	1.4517129806018727	1.3333543927843692	1.3628269653286318	1.295408488829936	1.2140367339327405	1.1950563748561414	1.3981355914358096	1.4255867689587474	1.2254419728429524	1.3494697194792475	1.3255069648509903	1.2968105786020627	1.4030338721213735	1.2616312986758202	1.2496253132603314	1.3647841839849935	1.3058874327274768	1.2354541748399452	1.3998506010990381	1.4455051977511768	1.4674263984570106	1.3354417051208434	1.1071305330676922	1.5113548107099435	1.260253862545423	1.4524782715437228	1.375880131475955	1.3577151873439135	1.3179032497100902	1.4454300705145497	1.326726655458324	1.3162465758357795	1.298627173499263	1.2663602411171633	1.332535845007396	1.2423415167154155	1.262051346978369	1.3331379530376606	1.1827007767102482	1.1818446769882975	1.3937626536273668	1.1260783118368876	1.2584473527395956
0.2701071342265662	0.010831239384844467	0.007905644354482213	1.426957595819698	1.3802046651382889	1.309944391198122	1.5028589058100534	1.2107300973738269	1.3040771845426409	1.4318330034004856	1.2922079266701363	1.2959842349503203	1.392448675348454	1.3571672063144427	1.4463113802472876	1.3222053166729708	1.2830776861107602	1.3386954677110343	1.3803427138740934	1.334325171814997	1.19606849447266	1.2665863099316663	1.3678035676830917	1.2158803703811576	1.4636003892625986	1.3762703550792605	1.3923446507189077	1.4151069817169402	1.3551065504485054	1.4125269157939189	1.3573832747077637	1.2065997625575968	1.3647429476311037	1.4563886998862523	1.3040701241728616	1.4590849599046392	1.2575335380865535	1.4270028432139046	1.3702315032576713	1.346819922617133	1.2844056603935954	1.3295748586961558	1.4513713378048703	1.2758012770356468	1.3332731463543768	1.2792495803678605	1.3976914734898354	1.3132086325089556	1.2285139123424367	1.2919453196165116
0.26946175637393766	0.009918389038474197	0.007245762507766929	1.1743664398810667	1.1918447727979546	1.0043658715582742	1.1633090973028444	1.0645000596703615	0.96396733658016	0.9973470928940754	1.0910767953384073	1.157442196010876	1.1011610291302025	1.0794592206443694	1.1225802591041958	1.154180678110579	1.145330725689722	1.0061558250150235	1.2379768765224093	1.0441435553900162	1.0672155061814328	1.0488922221852157	0.9850982285179919	1.0842697339231688	1.1273077647920076	0.953164076339532	1.0538990867568532	0.9854190380888558	1.0412649999618027	1.0177293479547314	1.210976539672347	1.0767546161684993	1.1909341209768907	1.0821270752953636	1.2108065021234318	1.1332653376796666	1.065739192450112	1.0390384651037319	1.1215516473748377	1.1017796399072062	1.03410671882125	0.9858969440748389	1.084163833338613	0.9758281939754669	0.993907608832094	1.0418937509804778	0.9883140987896271	0.9744029734780146	1.0128048043283902	1.1606742466795108
0.36683443865466603	0.011418340743625527	0.0072297001265699545	0.5429824471056315	0.5350645100643721	0.5836912379700852	0.7502374964822117	0.6630190008052241	0.5046134911994681	0.6558735711556547	0.6176625241901454	0.6977402595503425	0.48951597165322147	0.5757458697504292	0.677451335453135	0.7984515194798428	0.7024861142305092	0.6321835780581613	0.6424049510429989	0.529852805502633	0.5808991599026465	0.6113662009253644	0.6495157898231951	0.5433890338376173	0.6261971306731016	0.8820438068623329	0.5948311567075009	0.7898968705406855	0.6307260471754255	0.7008869361914261	0.5832050360947565	0.7560253784369387	0.7180646049617349	0.7699646613392301	0.5952735682538939	0.5854198616047779	0.561434042395871	0.7718745643462843	0.5278417938126001	0.6253076273387546	0.662951986599458	0.604972067422902	0.552039224171252	0.7665895493020959	0.4572655319375385	0.6479199277099306	0.6577083460918318	0.7016051975625582	0.5383595732315866	0.6851680823640927
0.281537773804202	0.01176631478179456	0.008453652712248644	0.8931486081494481	0.8221199618530496	0.6912561711766352	1.0410987299842576	0.5713089780986387	0.9847940733256706	0.8591505224655611	0.8715302386045238	1.1833355904417224	0.762573119490305	0.7814264721383477	0.8734313120423516	0.5657822480978093	0.772670669345251	1.0868211177169653	0.7664788627891481	0.6216897669232803	0.5704765400490206	0.6257739421037776	0.8731580198393076	0.5140202072381399	0.4330091417386225	0.5422888742149039	0.8854088982032663	0.8337802822564161	0.9813587926827462	0.8222215993791397	1.1033079414243272	0.5102249328979974	1.0940222757992264	0.7849028889673062	0.47049775032473606	0.8657779172292989	0.5867080011134468	0.6004874330656234	1.1342594453053967	0.8207744210395898	0.7871845780901894	0.6330823703865223	0.7010154727524494	0.9630395401753219	0.5872077904899817	0.4839227441986331	0.6920929796422503	0.5992554846652628	0.4385793892048796	1.0515033711508135
0.4353795796485588	0.011075705826607395	0.006253569679507975	0.8092234055717981	0.8462720328860854	0.6544923861795505	0.9253973507600501	0.6570110693682737	0.7719339277874193	0.9215253309156543	0.7077557027191448	0.7896469139370902	0.7889108136250258	0.8184289907367117	0.7996241411914147	0.7374468505414663	0.7547981130738761	0.8290941306809452	0.770047195831417	0.7044449049807222	0.660960589367268	0.8088064020192949	0.6262828759218357	0.7939685301815063	0.730138726915502	0.8731049552503429	0.920178933263964	0.7953169992009945	0.7538399601828489	0.6926100976667915	0.8776409070268137	0.6933895436342169	0.6183932830939407	0.6606910659669021	0.6794148309161101	0.7363437570814163	0.799135927917847	0.9382168935578934	0.7688452139646685	0.989802628218777	0.8945888226086718	0.8172157832886283	0.7973860436496444	0.8553859907197062	0.6041043980938605	0.7634559335513866	0.6738488449426886	0.673425624585286	0.68968351036813	0.9187032816682349
0.4534135036953525	0.01186518368963069	0.006485349180926289	0.742462637966651	0.7517429900665096	0.806364620041983	0.7412046136263485	0.6800597634363392	0.9374481892446309	0.7433817520067745	0.7833415567565982	0.7255236878201535	0.9009536631549664	0.6685090080514826	0.7624990029961964	0.8044750062879311	0.6877817343336396	0.6089218973129747	0.6665310965659144	0.8389941765723141	0.5800912455381684	0.8896546515630049	0.6173205736007074	0.7596532407554046	0.5464693292752213	0.9161734875118002	0.819868795147176	0.7881216432175776	0.7375106898906926	0.6447271505126285	0.7321798756974062	0.7722998252775741	0.7716444576827863	0.7617042473112132	0.523920439671885	0.8168961679292549	0.8606905168941357	0.6237843626725609	0.7813596036102215	0.5609012845756097	0.6708628573343249	0.8043589828865766	0.6445336403178068	0.5958884782094518	0.8353986298028211	0.8069902872609143	0.8383239418493056	0.6559900603075922	0.5653287450096511	0.4772051068359572
0.49828618738788477	0.011624199122033723	0.0058320212600779416	0.04850514200527717	0.28791571833635327	0.2869377847745037	0.2309909054088056	0.347779018884371	0.14967225365136852	0.2205966615618254	0.2186541887948897	0.26677443724126676	0.4455094570224972	0.12049311704764802	0.43483419996282907	0.38564909021228033	0.14725764010760975	0.19739161992518808	0.2977064250540721	0.18701503942686168	0.44376653649102343	0.2864604109054598	0.23373438469172014	0.11017815316495355	0.2769048811969792	0.3286627245038955	0.30188126568289897	0.1590285539832635	0.19687587997915262	0.2872943302320504	0.3143315266494632	0.2679905348339556	0.2382200051142753	0.4328523737105796	0.33682508199673733	0.3552220220653297	0.41488505346373417	0.3823449404030097	0.5536305886819103	0.26189640177371865	0.3196010316821374	0.2320761402575412	0.2777238992909004	0.30574131232783286	0.24713218689082547	0.19437100845372116	0.2982781417133458	0.29532930002673996	0.2108626815271629	0.36077121235548376
0.31505332127093766	0.010787747801460721	0.007389032027577265	0.9840768126617097	1.0896378494155388	0.8985363410679502	1.1011847354212008	1.0302904848564174	0.7770865178954269	0.968896339851249	1.0189706814485446	0.9957519282737628	0.8452849303079941	1.1569440084175235	0.9978499862039222	0.8774462846323311	1.0816137722506807	1.1229966578947355	0.9299785489288319	1.0314642569081665	0.9841802056826292	0.9211863774626554	1.0288280100614995	0.9360217198786698	0.9874404446093933	0.8813197051631665	1.2293150039913816	0.8640727892966165	1.1639549749916014	1.1891389437946212	1.0896120696370655	0.8209974454204284	1.092851757362275	1.0442036402998722	0.8106453417795361	0.9607787696438214	1.0616191808246516	0.9983919185321328	1.0650622158946512	0.9796835765957613	1.033258069576105	0.989945303672998	1.0213988737722013	0.940473657795318	0.9327760089565822	0.987868799439855	0.7763751578153948	1.1537330537988395	0.7682258683524417	0.8334514722985749
0.49966234323078573	0.012063585661285963	0.006035866182002511	0.7387704752941266	0.8278740554295302	0.8745969090788348	0.8032362476705273	0.7206016253586656	0.8676280422467373	0.7339984137350416	0.7480398123313571	0.5806967360628021	0.8841842298926403	0.7978856416686858	0.8572583464597123	0.7700935564463545	0.6449595629218136	0.803187930174175	0.885815322564256	0.7907580416923203	0.8169006638344158	0.8635026802693877	0.7652158716673266	0.8830599431486533	0.7021751459120446	0.885483855890711	0.8242905081750325	0.7618263272155347	0.8533073956893831	0.7992006605388284	0.7288228245976762	0.8201031648900576	0.8074324160318838	0.8673034614401844	0.9993947789344396	0.8251777272848833	0.7499370806479662	0.7672341871097664	0.8248001180346887	0.6647528222641759	0.7275621204032068	0.7032134217733174	0.7874751589863798	0.7760030457867637	0.7922097480511846	0.8154985109348969	0.5552961244229667	0.5790406113789582	0.6397391259082408	0.7663725879052217
0.2693386773547094	0.010936911391017871	0.007991178142615463	0.7862085530559434	1.0343176948424382	0.761897203713285	0.8769328216950064	0.7896058029049402	0.6923024671844022	0.8444799445471898	0.63926685181993	0.8303189119298391	0.7905257744202476	0.7118550840412224	0.7614471343315454	0.8342613645489343	0.8366958145497081	0.7067303162909385	0.7391160768767044	1.0437949955783974	0.8122481646397673	0.9442489704049031	0.857905579881414	0.9050976387843312	1.0034171533652483	0.7043923419212961	0.7783792731597171	0.8779760851034616	0.8440425983955285	0.6731406367840267	0.9132877891277226	0.7506864184598975	0.7426148943942679	0.8696321661011843	0.7997588150315185	0.8397039199371541	0.8560102006176812	0.9017403397149908	0.8751925705640324	0.9766710808800284	0.7603935330737521	0.816166293123767	0.7850333986486399	0.8259135234014272	0.8233750280720274	0.8176506784870116	0.8098782494003732	0.7820183183442936	0.7379631909505668	0.9928803626792655
0.39790864371047086	0.011324712863218482	0.006818511727404692	0.6650157019417189	0.7372146764203764	0.6898456234333361	0.5913155675250051	0.6406193407971872	0.7754084349473013	0.7238297959258492	0.5252480500662634	0.6849634583270922	0.6685244487170415	0.7299293441261003	0.4902992221657414	0.5801575282367694	0.5131345442604692	0.7108022273693009	0.7032079090340521	0.6622024742412324	0.6800718641454516	0.5423446174803919	0.6533559872436219	0.7852620927578223	0.6696829259844066	0.7330415569105448	0.6919984321954347	0.6648724629926068	0.5683828027710824	0.6270768036102716	0.7122282678470626	0.7020388738532544	0.5818554054297591	0.6864960183375465	0.6852239118995794	0.6745648145734595	0.6819428018006638	0.5915221548727305	0.5706260121048616	0.47727189476241394	0.6968329691179957	0.5655924604393892	0.5700204854658496	0.5602480858015202	0.5235066490810292	0.6043739720819481	0.6777267647617484	0.48888219069576255	0.6489302652578574	0.6803772259282488
0.6120459104078448	0.011312767644526468	0.004388834472299856	0.35462614845653717	0.3433181149972106	0.3927449099154252	0.43424301499489815	0.36925258518061715	0.33980513967695897	0.3527072319559504	0.3964549810206001	0.40115142676996696	0.423762572328257	0.4275260904064049	0.3434909420621304	0.4255084457993258	0.4313339323056349	0.3540699635384588	0.4127878115363904	0.46402335232996944	0.40937168805724344	0.3624738129777144	0.336587132286226	0.4737996028085395	0.3628777931940598	0.26362939001219293	0.3806816456697253	0.4276261970894317	0.44158981694992705	0.4350153258982785	0.34355722922150467	0.5114679664951433	0.42644828846606864	0.4069143649568015	0.4039559497387109	0.37289717163199526	0.3943365378794941	0.45398535610241725	0.4164272445522932	0.4121908569867284	0.37651760829353614	0.37997208708410546	0.45078652547385234	0.5414422761666737	0.37964332723207417	0.4614728040983023	0.43545004033789614	0.38212079448747743	0.3881532365200773	0.36528256903307554
[truncated: 53 more columns]
