# Supplementary material for: Admixture of evolutionary rates across a butterfly hybrid zone
Source: eLife. 2022 Jun 15;11:e78135. doi: 10.7554/eLife.78135 (PMC9246367; doi:10.7554/eLife.78135)
Supplement: Figure 3—source data 1. [file elife-78135-fig3-data1.zip › S_Dxy_Pi_Fst_20segments_per_chromosome_ELAI_generation_parameter_5000/Chromosome25.csv]

Fst	Dxy	Pi	Sw_1	Sw_2	Sw_3	Sw_4	Sw_5	Sw_6	Sw_7	Sw_8	Sw_9	Sw_10	Sw_11	Sw_12	Sw_13	Sw_14	Sw_15	Sw_16	Sw_17	Sw_18	Sw_19	Sw_20	Sw_21	Sw_22	Sw_23	Sw_24	Sw_25	Sw_26	Sw_27	Sw_28	Sw_29	Sw_30	Sw_31	Sw_32	Sw_33	Sw_34	Sw_35	Sw_36	Sw_37	Sw_38	Sw_39	Sw_40	Sw_41	Sw_42	Sw_43	Sw_44	Sw_45	Sw_46	Sw_47
0.376771437642509	0.008488990553250796	0.005290581378368816	1.143110580975058	1.0527288790547127	1.1363119008783296	1.1649339874140567	1.027958979148932	1.044948093762809	1.0001183750191884	1.0725968527483911	1.1318857141236245	1.1946406815811368	1.1779484597192034	1.183285064977416	1.1715020042581081	1.1944917482243043	1.1717346864197837	1.0417013799018418	1.0528789938611383	1.0912716387930794	1.125548389370981	1.0312034066750484	1.0609216851277834	1.1232588045909877	1.1602594570699245	1.1257544830867752	1.0448296240957176	1.1451203890171597	1.0522555254564865	1.0986317383805722	1.0720794195272632	1.1541449050653343	1.117349473826895	1.0821867549270152	1.0126200005585004	1.1866965955332507	1.1948328196049203	1.1221717175941774	1.109111444467927	1.1209394090221358	1.1386602817722098	0.9748457107550141	1.211587296607345	1.137470647277743	1.0514534125356763	1.0742830438037436	1.1378082999804378	1.0942224326562915	1.1092435887615768
0.45757001374212214	0.01261157566108729	0.006840896812533766	0.9974831020336539	1.0072508021053277	1.1914108990884325	1.1775355632238578	0.9506217973888668	1.0224725128834966	1.0867862821756995	0.9401349697795478	1.1821451450944405	1.032213508018188	0.9438700603719693	1.1116057620530038	1.1178106516896402	1.0900912690247269	0.9941100245121334	1.0057062515834556	1.1515151251750995	0.8502365792910671	1.033583437542453	0.982085405262579	1.0146216670198271	1.1062042194967774	0.9839345277977254	1.3426151752583173	0.8386578195902425	0.9476498390456601	0.922855218484567	1.0379761748077556	1.0883137446310889	1.1020998427442978	0.9474207903712205	1.2005730641355263	1.1300172982048948	0.9450926500544586	0.920656876292908	0.9596265577253755	1.1874520869568757	1.0709326591349668	0.9462244948533804	1.0326929296781329	1.2892113822848552	1.0104642924063674	1.070007185738472	1.0169934629070978	0.9075562775822309	1.004722534993473	0.9620027668314194
0.6756998251785984	0.014282957493612698	0.004631965612145246	0.48384973896096983	0.5500815746215858	0.5893244747569052	0.5569569977078296	0.6582258165342492	0.5610261235945819	0.4482846157886917	0.5768470917233337	0.5648908134603269	0.592895386953332	0.5289882896029469	0.5936129215854271	0.708082573062437	0.571548602411531	0.6217468838617264	0.6200787279841793	0.38519501855433025	0.5883066060724709	0.4792497052016496	0.5523617825686775	0.5394988809029109	0.6653478801017124	0.5791541504255067	0.6709227455282964	0.31580153743738676	0.5653875236092475	0.7207619941915693	0.6018293209093456	0.5364320453322013	0.5766070280818167	0.5454679679705711	0.2706680727672772	0.6481046917362384	0.8079461948231998	0.4832977135649813	0.6630006010002578	0.6996593062721537	0.6310711437117258	0.8049082653293803	0.6322517777171828	0.5774988200650523	0.6674636728582604	0.640088802007105	0.49738758603577826	0.5119364908027177	0.619325807228952	0.598133971947614
0.5030347329380872	0.012600234956058309	0.0062618791299803665	1.0815014198450723	1.3941921888905178	1.31896667583411	1.2330698128125137	1.322421750768647	1.220930381517195	0.943261689965425	1.1966798430441288	1.308153499327804	1.0624826854191372	1.1660058893559901	1.1884116991442202	1.4013202948766228	1.3661166709165222	1.4030802854896716	1.2944097047254626	1.313836149170759	1.2035686710518254	1.3163813118855732	1.3093445896044351	1.2725799167476448	1.2247526201846368	1.1661225108422015	1.1271042289320792	0.9357850515458557	0.9872304426482341	1.318463438449322	1.1515549066495263	1.194931807483387	1.2797031864251502	1.2779767589748157	1.369225406851594	1.2992839223075403	1.2784695643189645	1.1727096346984316	1.442863134563558	1.1354836204217178	1.299736908393355	1.231717751343078	0.9458460569729233	1.2722322956480534	1.1755660540585309	1.4007660522229317	1.3044372032497666	1.0871126877668211	1.291133153683714	1.2526872978895232
0.5527916827108201	0.012515421389467193	0.005597000539748633	0.8926981349112858	0.8131348430794747	0.8872784343578839	1.1301802081816377	1.0330593501105163	0.866154869766311	0.6718485094551343	0.9676801483611928	0.9549684036047714	0.8324621304851839	0.8358102346727012	1.0229414845109865	1.1014351954808534	0.91678988633302	0.8333552275301253	0.7641698500844385	0.8537251260825893	0.9154947041919796	0.775083429199024	0.9364149155502659	0.8518940867462617	0.8798819654114238	0.9344727745695856	0.7976409504306401	0.7533472693555021	0.8314095501491878	0.7045533953942484	0.705451168808502	0.8180031351959082	0.8549792130060483	0.8156647773757906	0.9602798457229051	0.8940538307412234	0.7508073003489887	0.8230787986240278	0.8610429140060609	0.8792797048792964	0.950490388938619	0.8474303010332359	1.058794966454466	0.8946629373770403	0.846164769115142	0.8803548736715461	0.7557044988902041	0.925666838966479	0.9010246881560309	0.7787273300746147
0.29223963029756583	0.011323707161172654	0.00801447116679366	1.0099357692451696	1.016557227753681	1.2310969707560848	1.0113252007806783	1.0490896761129394	1.0158140929699333	0.994672677411658	0.9933966914075365	1.0414366827154806	1.0615788678287688	1.2010258370407774	0.9854865697674476	1.12061238524592	1.086749019196982	1.1329270475061184	1.1165200713830767	0.9286848338071128	1.0699355981574594	0.9915828916577039	1.0360230018172791	0.849997163874121	1.1244071131666593	1.0333933792013164	1.1044933798544914	1.1423677090470346	1.0783315279944645	0.9903142694660036	0.8991818642336751	0.9554802110306929	1.1081935417327338	0.9800197796705078	1.2314092796403548	1.1414519902942228	1.0580109343964557	1.075008372819757	1.0291964174188126	1.0455457769334082	1.1407792141359476	1.112451491569587	1.1145446807615376	1.1086481858939676	1.1571883439828723	1.1476360461661443	1.1685665891050583	1.0222143452587802	1.1269173634016554	0.9854451352676755
0.43549650564472775	0.013582727268934032	0.007667497006187905	0.9484391388302351	1.071595307703958	0.8892694528812861	0.9422121261324334	0.9012146688180658	0.9224833925971518	0.9329114569097783	0.8472603985302634	0.9597532306297838	0.8231578611901835	0.896798914060597	0.896293384546832	0.9120233469398238	0.9061287803549023	0.9641738092051736	0.8827374783140143	0.8401061068018234	1.0401170474696082	0.9115823706533352	0.8845129302170618	1.017702793532655	0.8537204803282133	0.8626156455612302	0.9958805235158117	0.8519816841590517	0.9661622079103942	0.9371631257185231	0.9874677507198234	0.9339392032468151	1.0262203003111465	0.8971506383949024	0.963761167349795	0.8995971091738918	0.838690448409674	1.0285890979869574	0.8940111445210888	0.9296526922181851	0.9525783950798921	0.9762377508300597	0.963003483088948	0.8515369292349217	0.825178329250662	1.047621412520498	0.8923144343178276	0.9028036596368623	0.9633781318083268	0.9055989897142213
0.4219953617388933	0.01111862768296111	0.006426618371849864	1.1344360640070157	1.0796300112964792	0.8375154865141423	0.867897312984626	0.9871872868367109	1.0364621479844869	1.121812503470065	0.908031558442173	1.0351958060932376	0.9623733820602308	0.9374515654946394	0.8556016969428386	0.8937769434418554	0.8914889572021966	0.9842790152656363	1.2097974815506363	1.0476943199839743	0.899585451748369	1.0110197610834515	0.9011530567605157	0.7513250229108005	1.0315084578478428	1.1122144335451103	1.0349163209227992	0.8479477852311408	0.8775885118446524	0.9328599766042731	1.04783409006028	0.8796018227093425	0.9660825135058511	0.9908174156263065	1.0260074052868948	1.0539651619170762	0.98526059267186	1.1276221598970126	0.8966771005066988	1.1734170403176465	1.0273211209935444	0.9714277599917651	0.9092915239696215	0.9762150742499889	1.0646689950687958	0.979208335123191	1.0580518541052648	1.0460976459607418	0.9482576763534205	0.7278254722683681
0.33724356984214166	0.010028932607144053	0.006646739573004536	1.2902458126154754	1.3601723546905276	1.2439138026494707	1.4218847380911779	1.3489990694931948	1.2914605034793347	1.2430257621452705	1.3700644821442272	1.303012576303842	1.2854134824390904	1.408857265669996	1.321477992872607	1.3957657939614545	1.3899671264807083	1.325415723351159	1.4192692303873637	1.3605326184772053	1.331655562817391	1.41218702982688	1.4120134680205088	1.3778839875331732	1.3857840438723115	1.368271225605814	1.199495330496549	1.316372861428985	1.3006878256822285	1.1799626715018285	1.2066542297017357	1.310990651933684	1.300605970270066	1.3461836950099908	1.223709111761238	1.2737694403432576	1.3926700908646534	1.242350211327965	1.3827122037350106	1.178864028004051	1.2383595293735037	1.196109740100688	1.3912719682762664	1.3546832761632623	1.4413996315326094	1.3024615067958005	1.3099419639051875	1.3608581794958612	1.3234229642019923	1.3734936468903232
0.5498982661004954	0.012299697403941257	0.005536115127953195	0.6689416827831799	0.6363545671638033	0.6277942387587624	0.583527919745112	0.5810066703395923	0.7409568914257796	0.5764878746568264	0.7098636359701297	0.6821567840482964	0.5894595217151931	0.5029599945928409	0.6604559846242005	0.649160078495886	0.6992814904124092	0.6470572549370522	0.7119663837760019	0.6497520930713554	0.6960827512395475	0.658131236211601	0.690288201573487	0.6567900270447969	0.706007424227772	0.6817536044839045	0.8460664028867537	0.6294778492939133	0.6031687186054413	0.6434665326716493	0.676980677426074	0.6886244836808647	0.6454736875331066	0.5330760462492261	0.6191734318354624	0.5850359124035639	0.724954165373139	0.7725400520821178	0.6186216021865153	0.6739231440919098	0.7166446640195128	0.5379696526156796	0.6660997918728175	0.7032351577563846	0.7387640175991954	0.5898618732117157	0.6929257490724127	0.7103597473537399	0.8652075367099936	0.48756071116141014
0.5509645444147921	0.012211359404096836	0.005483333333333335	0.6485094200314733	0.7178501488057198	0.5764279059682997	0.6500238572841764	0.6074331097623623	0.6874440355816749	0.6873814048237504	0.6674149714625467	0.6484759670050522	0.6761477052763774	0.6749206031994471	0.659489857782932	0.6430925081816494	0.6452823973574556	0.7078974955930839	0.6669986095107038	0.6704130526733575	0.6862707249010203	0.6900948398080112	0.6916400271765963	0.647387030640166	0.6821729935265611	0.6876735825852651	0.631560789922322	0.6966006021604421	0.6433289422922457	0.740865743369429	0.6994303533638364	0.6534572376630814	0.7383594680365253	0.6565185382845135	0.7081661181364034	0.5959107235510162	0.7079299978295692	0.6403473904844812	0.6613000917288456	0.7260589877631363	0.6917555472194576	0.6322793721323122	0.6916564617176985	0.6714133939989781	0.6583516196191631	0.6527154342716788	0.6916270320983284	0.6377671493349322	0.7679490412724121	0.6469621218612879
0.5487289567308649	0.012159313028902202	0.005487145875988684	0.5184611543725406	0.5088339236077078	0.6126689551429246	0.5453735677776775	0.6345869423112378	0.5763116095208866	0.5400630506867796	0.8033618099938373	0.6107246304171408	0.5926328611062526	0.6923260983478517	0.7818658366544518	0.7627540616013105	0.6938696414685155	0.629500252736967	0.6642197125361364	0.7834100328439011	0.7182711360607434	0.6204251232505197	0.625060433596494	0.6388925036452877	0.6367596036309432	0.608659376918261	0.6749411949859212	0.7567925296592761	0.7462870082000683	0.8274479676721294	0.7901691869761996	0.6811518447355097	0.6160994270715335	0.5786576710760771	0.5060015768044994	0.666843359375381	0.6727472658778036	0.6782559878808445	0.6136061139239913	0.6302450672004953	0.8312250194132128	0.5973275009515471	0.6304428363326183	0.6367580201138261	0.6437273963059389	0.7250759162956929	0.6653239515313345	0.7033682557792291	0.7482093139534142	0.7030777245004121
0.2776201050750151	0.010048941168274456	0.007259153065245456	1.1774056118021208	1.1640125068911498	1.0097502157896052	1.398198647854403	1.1684073367589742	0.9353462006456523	1.1524658327181219	1.0379344994002755	1.2033782244736075	1.2066562991338154	1.2320648655103492	1.0766746573565786	1.2600689463515997	1.1929189915039111	1.1436825943742692	1.2034533468229711	1.1093779018900927	1.0910544099209736	1.194883558942177	1.0974482667153191	1.0631653898768203	1.1882424715923479	1.0536716898863994	1.1855112098236156	1.0260526956707268	1.266582984732183	1.0667210354973535	1.2403819970213301	1.060245353561302	1.1635906231583366	1.1344221867526199	1.1215154102441087	1.187759958808531	1.1824522566649676	1.267954080559835	1.2906563425829476	1.3669344899358176	1.1314291123697573	0.9612428897715156	1.071141842559081	1.083615429310532	1.2560742187384182	1.0303742581902613	1.0681664515364264	1.2820550087867573	0.9965731305835033	1.155388461476728
0.2167097329888028	0.010890797367270996	0.008530655577774542	1.2389656753892269	1.272055999226862	1.2491128378642649	1.3245621012519668	0.9606973962988525	1.0918411386699038	1.231637588212248	1.2125044221188728	0.9788249526485882	1.2065796647171374	1.1326129055660659	1.238853450773372	1.105405341658537	1.228247037026717	1.0169289123638812	1.0467132396261292	1.1908147656717818	1.2320765984053388	1.172564612646346	1.0562232741996866	1.2200037970544655	1.0572865172966908	1.233765617468144	0.886297775931174	0.8959753157799708	1.228851890402494	1.1090078835228112	1.0273517038493754	1.0475645162759575	1.1344628113340411	1.138317838606031	0.976518222752333	0.9938825041638597	1.3033154069449697	1.2130454490508162	1.2213970497950117	1.1541249371817692	1.211573031497301	1.1200255444380243	1.1365095847232207	1.1558792792682469	1.1537142417774704	1.1438555920366225	1.007261251595801	1.0722867073204063	1.183298227692646	1.1725469436291365
0.2703691029088242	0.010906715721560156	0.007957876776240368	0.8924644338638432	0.9685463625711221	1.0142145574358814	1.018116702225906	1.1701514572938154	1.0876049022212273	1.014004931428107	1.0256298009028435	1.0343871270744773	1.0946809228802699	1.1208127510841595	0.9622322044448776	1.0540575746063017	0.9405799149493843	1.0462539931804609	0.9976934298040916	1.004408197778449	0.9754431910119614	0.9172775514345426	1.0701762075495083	0.8416698228825638	0.9726859355934053	1.0514171725439785	1.0273399861432844	0.8796141103979793	1.0111812556610649	0.989170241819468	0.9575856380369594	1.0505386198550197	0.8947195761328435	0.8735930847061215	1.0963200098237256	1.0437803456875654	1.059901294340224	1.1284119460633173	0.9410725787684864	1.0933507679633636	1.0065773645515481	0.9967646362907585	1.0882687351126044	1.0947119454030252	0.9874599073550319	0.9679100170042403	0.92383655464916	1.0778157802047803	0.9538650115843486	0.8518699458201274
0.3534929558536968	0.011766699557658328	0.007607254150379299	0.6484698022017802	0.6352019628405333	0.813570794224285	0.8899627623656414	0.6231195594077092	0.8321249337828638	0.881192145047963	0.8257528032490158	0.8354111574088358	0.8062525616849134	0.8360128145196815	0.7834578371685442	0.8275065484400286	0.7596898433232249	0.6121941846471493	0.8091561254581374	0.7964190778639249	0.7757849769699348	0.6252467236073389	0.8766178954338257	0.6526784247140598	0.6935848121903083	0.6494534600522199	0.6443865211277526	0.7434701817795075	0.9408300835823866	0.5736615282335212	0.5918975549335427	0.6041457718552284	0.8308382211350338	0.7017945448391691	0.8094087589016907	0.6953342507013842	0.854702510954588	1.0047059047217446	0.6767801689155133	0.6526792439563165	0.5941906326192775	0.64916350635875	1.1065528775923603	0.8220513021313007	0.7905300423335504	0.8480293107580437	0.7819311811486276	0.6647584832547989	0.5897289344764798	0.6330524356845799
0.34133679070922196	0.011079549274974296	0.007297691482949883	0.7870389772507173	0.7788817497630476	0.8981611463325347	0.6462246822594148	0.7761752543660981	0.7555378444519659	0.8208760256093967	0.7914203676091649	0.841172454459614	0.7358785639535084	0.6946343083058355	0.7060071452020371	0.8884972699637032	0.7524966857080405	0.7383170219262423	0.6463210220558462	0.7501397056025242	0.7722404716124711	0.7128268127353152	0.8037443106381065	0.8048763409816131	0.789707388035972	0.8136220068797051	0.7868041547778638	0.7393315381698886	0.745091205176548	0.7238564026012502	0.7820937017576095	0.7280086917529869	0.6861095084221568	0.6597760678428165	0.7526371296351351	0.7182421249221701	0.7481907455616841	0.7535645065270136	0.7799406731465182	0.6609391981130313	0.7230355141711772	0.703335943068216	0.7389559237373143	0.667394874876331	0.8095734579985592	0.802642958676955	0.768394159242	0.8362276993415094	0.8796889810160858	0.821313628440307
0.19549407612805658	0.01209178417064443	0.009727911995464439	1.1769290044612961	1.0386181247722104	1.2576682758145852	1.0807344846052147	1.1190488003168721	1.138371324505253	0.9965940487974112	1.0759028303765856	1.0735635830060946	1.0454179706383602	1.2268321751168805	1.0837630108227845	0.9820263610365365	1.095770838621075	1.132594617904723	1.1314397288444198	1.1100636124636885	1.0469145676781682	1.0406290384319419	0.8332019273623026	1.0433007043924454	1.0032578854588334	0.9153524484945763	0.8753431803695766	0.9506982535404853	0.8343264455371862	0.9539401021437615	0.9307760361164219	0.8653615078251178	0.998505563324956	0.8562333359459766	1.1516383838252486	1.3032432425921867	1.0569547967916095	1.2252528880959785	1.0569651895284635	0.9931975883795229	0.9003164332903109	0.9470446818358835	1.329151507770229	1.0769712924848553	1.1501305974807023	1.3798619841079511	1.1048623054789273	1.1327570045167135	0.9220116457881886	1.0992628172434873
0.25683663690926506	0.011872725247640364	0.008823374424088691	1.2447101460629593	1.1155521054137718	1.3162688705625005	1.2540335679446388	1.153978922450089	1.0974005808110867	1.1580103043780046	1.1846291917379959	1.054258764897117	1.1327610986904042	1.1458627022661179	1.0931224731821731	1.2249997774762718	1.1457965233783127	1.2398250279257659	1.159724587981993	1.121199016782859	1.1904959984674632	1.2549748894469086	1.0887981545711773	1.1513485764809588	1.1445998546164282	1.2204548509953752	1.1331937720202	1.2045461737053729	1.15262093672268	1.1430105935213726	1.1295365762117755	1.1592636285593607	1.1308975158098367	1.157225797227456	1.09388691092627	1.2059623442743455	1.2795422115170467	1.1665377535910864	1.1333782748539356	1.1259864645120172	1.1641167262758672	1.13664634436799	1.0505807923496289	1.1907555138672845	1.2239506776919957	1.2120306649285058	1.125024902294319	1.195200499817604	1.220720364773957	1.1495459698048311
0.6395835240274599	0.012372060998507425	0.004459094625599352	0.8720425810162598	1.1143021820633303	0.8219722554255022	0.8284160718516856	0.9675330317352943	0.8095884160534407	0.9236979314453975	0.7156969386664959	0.8623697300232106	0.8372130279616363	0.777365457844941	0.8178809400063479	0.9290108672013158	0.8023751489242806	0.8649584675464099	0.8898967894160458	0.8907191112016455	0.8067686995348118	0.8065701548219416	0.8931314949319323	0.900348364975154	0.8693193725217484	0.8040400333430177	0.7794176327264337	0.8403791844363243	0.908417040727643	0.7825886102155429	0.8419306905505943	0.8033513040123184	0.779886024508999	0.8640353429437494	0.8034236259210771	0.8091119892575204	0.8398213357843392	0.7713244499221308	0.920871280710237	0.8663314295747235	0.8038123522468843	0.8124630976029222	1.0672612091440812	0.9998208549910028	1.0552871467293565	0.8694330999814102	0.8331674105758097	0.7629046295032031	0.9406602213206272	0.7783518102727345
[truncated: 53 more columns]
