# Supplementary material for: Admixture of evolutionary rates across a butterfly hybrid zone
Source: eLife. 2022 Jun 15;11:e78135. doi: 10.7554/eLife.78135 (PMC9246367; doi:10.7554/eLife.78135)
Supplement: Figure 3—source data 1. [file elife-78135-fig3-data1.zip › S_Dxy_Pi_Fst_20segments_per_chromosome_ELAI_generation_parameter_5000/Chromosome5.csv]

Fst	Dxy	Pi	Sw_1	Sw_2	Sw_3	Sw_4	Sw_5	Sw_6	Sw_7	Sw_8	Sw_9	Sw_10	Sw_11	Sw_12	Sw_13	Sw_14	Sw_15	Sw_16	Sw_17	Sw_18	Sw_19	Sw_20	Sw_21	Sw_22	Sw_23	Sw_24	Sw_25	Sw_26	Sw_27	Sw_28	Sw_29	Sw_30	Sw_31	Sw_32	Sw_33	Sw_34	Sw_35	Sw_36	Sw_37	Sw_38	Sw_39	Sw_40	Sw_41	Sw_42	Sw_43	Sw_44	Sw_45	Sw_46	Sw_47
0.247334632580534	0.009944752640951448	0.007485070900397426	0.5706135147512834	0.8288489107660549	0.8534089742535198	0.8161901726181233	0.7134159874056397	0.8574564274268492	0.7105927684681903	0.8587227379728598	0.7075361590406779	0.7682500543905215	0.8077394723312885	0.7955284418013591	0.7935697122394503	0.9711229238321467	0.8762028727750282	0.7590996665709706	0.8551477557415677	0.7889080510254183	0.9249489982422161	0.8243510930553846	0.6430748193084325	0.799497166565964	0.7644667510320442	0.8197951713548552	0.8474432689938817	0.6272117492249373	0.7125389936208644	0.8533888737530625	0.8302157782393003	0.6072606758132557	0.959837097901626	0.8036538198493639	0.695595236413881	0.6842504133032381	0.9612194836133123	0.8524937442246219	0.8529352714649598	0.7970934589188405	0.8657416937813105	0.8810998065080957	0.8323344909289317	0.656551012401412	0.6953156574044477	0.9375358162012684	0.7765473770682425	0.7988325130672773	0.7358344577210283
0.24918062147398579	0.01065209884598288	0.007997802235538538	1.3465147817668799	1.4565756080999346	1.2573441860552599	1.2324957109788999	1.2620156594418328	1.3662951763323	1.4800792697875584	1.278894738115561	1.3204414629339556	1.229260837589294	1.3957282154719939	1.4618926592440569	1.2254586196293833	1.2516182348946183	1.3039617081640582	1.3407629304531672	1.1221128401342833	1.3094506553273715	1.3060165009878426	1.2330027419957692	1.347697628745029	1.2929787190316917	1.331011054681303	1.2431916014007889	1.3041223064233294	1.338983290325278	1.3213484748245283	1.3439149318745323	1.323611477803339	1.2449161999906935	1.4462139616928888	1.413991287363282	1.434366274127464	1.3777440232762344	1.4174267899934425	1.3580643152656116	1.3347313621905346	1.0009152167874598	1.4689367893499936	1.2361466452561074	1.2696423187234234	1.290502730526317	1.2142434016646901	1.4050326590948818	1.1927592775902993	1.3394591204776292	1.455049612933529
0.3003228534091781	0.012033003117166615	0.008419217285937603	1.155705714824308	1.1947931766385782	1.1543491932777623	1.4272664209726316	1.169991786149993	1.28102112249967	1.2564651323790161	1.2555662946302697	1.039554157866807	1.2546612944547022	1.1153025521275368	1.139614112442507	1.1792907412728417	0.9429902754956276	1.4083487192199415	1.1492318690015992	1.1410010001855764	1.1713724866496795	1.1560436398565295	1.1050310930499838	1.2863455367337682	1.2770012753018531	0.9296646493482298	1.329759430487112	1.3312032938509715	1.223359032198922	0.9765411387067291	1.344658186521082	1.1577636390732613	1.0823098373233173	1.1031991082378496	1.0817997497471732	1.2745397269449485	1.4110839837397486	0.9153126032250407	1.2195571185652148	1.2538000962691007	1.013137416530561	1.31440920930245	1.282524853789798	1.3544015439858492	1.0258557930576526	1.1207380695855962	1.1170618895149256	1.2105703113149997	1.2477819787853732	1.2256450967109644
0.31486723183633447	0.011028230043640048	0.007555801777744808	1.330556496652646	0.9533147446811251	1.070039789263904	1.181952581150997	1.0571001318192774	1.0468746404174119	1.2394399581576785	1.0357385396554042	1.0596440795775317	0.736755040812773	1.1513219845292444	0.9318476548258663	1.2630667271606786	0.9831206157470599	1.0461527642667685	1.1903318725971308	0.9790304485424949	1.0925971280434559	1.0576668683178791	1.1022606329894145	1.024665510150336	1.0046084316542516	1.0760523460171911	1.2112822158173668	1.1714879003946856	1.1374449783606593	1.110899634687576	1.2907491584611757	1.113449871990491	1.0724255157750529	1.0911835268394072	0.9800728560586747	1.009793240853164	1.0561610474518472	1.2960034760114487	1.2332876112232445	1.0736764215068222	0.9386080849341114	0.9601076540546647	1.139785568140455	1.261372115563395	1.2290045121309594	1.1042012508707044	0.8532759880638736	1.1595153887903005	1.046450283199184	1.1726318089390393
0.1831581131553469	0.011688332686586471	0.009547519725779326	0.7661289973743325	0.9938398890132745	0.8362437595483555	0.9271399980522178	1.0636110031626567	0.7998524982971543	0.9330392584360809	1.0985936394064115	0.9610673860410528	1.0421077007316608	1.0751775805644708	0.9954712478304288	0.8959156536337712	1.0249771398248655	1.0413254168795087	1.093361203115789	1.1060813039377617	1.0478642718671098	0.8933290262759757	0.8479126000888477	1.0159666782425525	0.8431676530047785	1.1016236372406634	1.0560863242086642	1.0639636724161978	0.9322280049272627	1.3787800824272574	1.2047005881001056	0.8319011670731375	0.8205358649039338	0.8552944771035161	1.1198668752654255	1.1459401597596477	1.02563641612004	1.0927019229532466	0.8694293103574187	1.108708770345192	0.9596849758836001	0.9847078624060918	1.0204528599150042	1.2469764740540783	1.0064276108002832	0.9601591076976783	1.0991960348373169	1.1136898871845602	1.0540524142250365	0.9708014528730716
0.21750962772785631	0.011149851716991285	0.00872465162080771	0.8582789880814421	0.9943627503604114	0.9149564137057413	1.1886428020860724	0.9622461107439991	1.0786720877293001	0.7851368153803124	1.0497849615290469	1.0726147195350557	0.942888178009985	1.0710689942498859	1.1240607493127088	1.1485382096544625	0.8666610153308921	1.2528590222271738	0.9832236755446739	1.0153683948686942	0.9710362486823833	0.8740213788925307	0.9969558754903222	0.9740448671466344	1.0292845225772456	0.9143710849794765	0.8798456648853674	1.0114218840089972	1.1139530057893532	0.9879906069067832	1.156204740817819	0.889380522934229	1.1422149448895689	0.893198375852477	1.0306404921787609	0.9774497719282818	1.0570406367010767	1.2153984375326718	1.1405521921251298	0.9633176743639285	0.8194916445795175	1.0781178107105795	1.0320114069432211	0.8010273720713372	0.7942283688081723	0.8385900558451	0.9307505318375605	0.955113882501122	1.0896922140168614	0.958197443909119
0.16664618535586273	0.009510424945070359	0.007925548906861143	1.0324517305222958	1.1283901434780104	0.8661577583186725	0.8451108751968293	0.9490893821840999	0.7746284947986353	1.0500449699104677	1.1109897858619753	0.7860884301227614	1.0341580719931276	0.7718547542409955	1.2087530956453731	1.1980867739717653	0.9020518524448499	1.0646767612597803	0.982928342030369	1.0370161152978232	0.9193600729869438	1.0731859305959488	0.833498321714	1.06592393104331	1.2733800899211538	0.9662486629747961	0.8402125307625644	0.8816790177641272	1.2534585506875446	1.0597878003536851	1.1670271416848246	0.8454748916711863	1.1458081955530437	0.8884082103834069	1.0141916914026468	1.1078237264891442	1.0973895195253662	1.062806655855137	0.8787355663353671	0.982145747145998	0.8501820516054158	0.9151322663803486	1.0556544764980247	0.9601894117227003	1.1201388021999124	1.265958708316282	1.0193171600412787	0.8939455297890393	1.030209839728404	1.3062399088881205
0.5041872845783708	0.012837801131713745	0.006365145039157857	0.7137987835474795	0.8684042795892704	0.7196534357760245	0.690033041901427	0.7840215827495156	0.8140055551257976	0.8159532976614854	0.7641875457591105	0.8259564614665771	0.9893069696704362	0.7646811812301949	0.7632007732078938	0.7513426320962212	0.7451340582932628	0.7898969539856461	0.8757688884521418	0.7702431047424552	0.8048582634707085	0.7329947877592728	0.7402172328001514	0.8447187976414852	0.6657722438619716	0.8953263027552368	0.7805373671677115	0.7348413185711065	0.7184742825195041	0.8225747199688949	0.8439090389424843	0.7775323008727062	0.7976786775446005	0.8352897103002932	0.806852491977577	0.780940842933727	0.8940371313579494	0.7445449389300948	0.7355636244090602	0.7254424974511164	0.742127196107883	0.7708507705141492	0.7144842721182749	0.7199352553426265	0.6948937604944767	0.8932334097492824	0.8074153311750898	0.7128201388484947	0.6679413562732024	0.8046224929154162
0.30262723314817597	0.01093487339777264	0.007625682916579113	0.5510596883221741	0.5813466401120241	0.560743597296144	1.0185931921729796	0.6945895336914482	0.9078254985786902	0.6090398012744518	0.8108744179225053	0.6333561178660392	0.9480938245132007	0.9018870542840409	0.9642985673908582	0.9455218224862296	0.819546999223836	0.7386777120200705	0.8422564026849364	1.0347343330946348	0.6138939020825446	0.7325869885742105	0.517330939511445	0.9962041217168793	0.9863289089595209	0.8531072136308628	0.6661355566132132	0.6330999746300885	0.949297403876937	0.49621948716267716	0.7912267361727888	0.9150955645053425	0.5847152476809482	0.5695911639149671	0.9982375622597801	0.9303675487573325	0.5857608730201158	0.7369950941638581	0.6797639142402776	0.6533160946500685	0.9184988637119021	0.6338106406913411	0.7079829251330392	0.6724692534659562	0.6593707794307869	0.611423879678586	0.7435016069343529	1.061355958343908	0.7503911510618195	0.7742852817311909
0.3707345225603357	0.011175686958805924	0.00703247398984924	0.5256829673756322	0.6860203543929473	0.7191684688361994	0.43365613805091496	0.3780866882071188	0.71417304144388	0.504847968720348	0.5524104616656573	0.46921299317803566	0.6508372735854562	0.3642193153177931	0.5667103209360727	0.7824367790133788	0.7035947474944557	0.7191280525586872	0.6961583698526259	0.5814804857747169	0.3506720370109434	0.5939628801448782	0.6457171345572126	0.6974298003178488	0.5343390833774881	0.6620442117780236	0.33376314024012177	0.26116802169830133	0.4252700278639924	0.477263969956248	0.46679494358438867	0.3635117136376202	0.7849491368299246	0.7313322380593407	0.6048558875039849	0.6628751427411071	0.64774805937254	0.8114869540038123	0.4137588254448131	0.5481306874050869	0.6533003828160421	0.6328967126772257	0.34351632927846	0.6112462502027423	0.436943169702425	0.5911059995332615	0.39965651486151216	0.47619704030862864	0.4664954526319167	0.6963026770185325
0.43837959871538035	0.013941939396518705	0.007830077598558683	0.9883798414993288	0.9572387964863798	1.1253724610611282	1.080466936931247	1.2345579760579461	0.9700629326291805	0.9225407539285087	1.3042204928432692	1.017789797563857	1.126473471973183	1.085943070030061	1.2754294000983097	1.1730170389749848	1.0866374064733517	1.092077161823587	1.024381721784055	1.097935135114669	1.1912246342008532	1.0769513422687291	1.0515834142824976	1.1941025773866105	1.0674600847947324	1.0470611842570454	1.0911226842246033	1.076246457659576	1.1150764747793378	1.1065331179008133	1.0813230824967484	1.2478687220561766	1.0436366919638007	1.1241917283231344	1.0583938526415224	0.9598967893244634	0.9369369697509948	1.3432254409798896	1.2991826404317646	1.0716835594270089	1.1843596526710582	0.9453348323127292	0.9314514395881996	1.1127319253119718	0.7403783775755208	0.9740452439267028	0.9282784426836168	1.2274084287351519	1.0887676683332854	0.9328629435298437
0.33990074050732644	0.012396750711441069	0.008183085964737524	0.9695467418626711	1.0815364990173468	1.2559192863243407	1.018612809155536	1.0971627055574968	1.116401979126486	1.1107521358399446	1.024629559391988	1.0553991519717965	1.0499704923106514	1.0676333804351015	1.1629667396081684	1.1657407293667847	1.1585455267539142	1.1037532103121408	1.0776111324664146	1.0695800497130312	1.0455991673665543	1.0738292113368852	1.059557094677241	1.091561523403066	1.2961195105973928	1.0427842513235408	1.0673575323870779	0.7734312161955631	1.0679383117833359	1.1475898558832778	0.9990154612284523	1.184070711839138	0.9242391328739687	0.7476811964713505	1.108455788729751	1.0388241353071548	1.1647305261041996	1.028453741522258	0.8900603014879787	1.0125935294787287	0.9820557810127303	1.2175422723573293	1.024912256291775	1.0880224715072437	1.1129786059709865	1.048985648609555	0.9534357765990686	0.9593998514317019	0.985063265110636	1.1142404138763795
0.28493010917253336	0.01273002628871871	0.009102858508504869	0.827856585747105	1.0221227972147644	0.7757995604664916	0.9945089029664437	0.9512402767246828	0.9307540624134365	0.9219277943755939	0.8615445173049059	1.0848884871553206	0.8105204983417434	0.958408053109612	0.7307799649313379	0.8548003458585559	1.072207504514131	1.0558767707993248	0.6859559753540004	0.8187837880220928	0.741639966868529	0.8534434173732008	0.9165905639431443	1.0199100484450117	1.1426819138746431	0.778552169847492	0.9488573531039513	1.0802186089662933	1.1208567901248905	0.9340412978136585	1.067582911388055	1.191454062990449	0.8455339667561903	0.8809710219277587	0.9466941856963966	1.0716142320454989	1.0742841966313343	0.8631310748110174	0.8670236042076093	1.1159429156207965	0.9574257779482328	1.1083435994229311	0.9220721945683076	0.9146299440750043	0.9486648245625477	0.8946606617372674	0.8532843707082969	0.9404467950495491	1.031086117554527	0.9199653140394787
0.2602850791159931	0.012358588144029993	0.009141832051199172	0.8080296049507385	0.9892334624832635	0.8318592562001074	0.863497686104308	0.9533651507420189	0.9086202002640894	0.9240361727757277	0.80304058366007	0.8546656171131578	0.8590994223714115	0.8381513059527251	1.0398802210136522	0.9249291647249798	0.8242093847187606	0.9335350048801319	0.9171087151993892	0.8003346371778401	0.8841484221103898	0.9719804848714898	0.8136217353357411	0.7390265032184672	0.9535312465109913	0.8595099203301603	0.889435591686948	0.9198113161859022	0.8265523559333217	0.8661388530798022	0.895265237365817	0.8618237991495166	0.902891821324432	0.9815094501453565	0.8808965570682579	0.7859299484787912	0.8686127087654734	0.9327244508209335	0.8047296037869911	0.8285269149338085	0.9419330833931081	0.8424749282540087	0.905226832532196	0.9188399128666442	0.7888957573387153	0.8790650958893369	0.9658879550702495	0.8170080729888132	0.8651617439704141	0.9274236177062091
0.22535169880624428	0.01337627498378634	0.01036190869249062	0.8428872346627245	0.5849834499007882	0.761994867333956	0.7246884791364769	0.7064445292581814	0.7708762410517924	0.744838352790863	0.8966121997471874	0.6503367087269326	0.7046524917101525	0.63715029195679	0.6477986353562539	0.8322497572850321	0.7417099740049687	0.6931951432857018	0.5855934484899568	0.7419398245733038	0.812644811557475	0.705822816208934	0.6038343365879548	0.6841487016036902	0.7714941614226865	0.8913245502055175	0.780229927400625	0.8260178341190167	0.8116472761154743	0.7388987376160576	0.9159968556884441	0.7308001917286031	0.9060253256215962	0.8016476245036098	0.6485564411546089	0.790203670620739	0.8391431000843422	0.7367951239742959	0.7620868337495262	0.787346420920741	0.6709375792335466	0.6703069225241457	0.564677975018129	0.5240912631477411	0.9201350705206683	0.7400054993849776	0.74328181462925	0.7188111868081499	0.7413391870212187	0.8241224890591738
0.2268482917719432	0.013146948891109811	0.010164585993148508	1.1010909924145402	1.0368029862303123	1.035451906351214	1.0320149632390825	1.037590486782904	0.9884536053218661	1.0838155490190875	0.9922562856619945	1.1688175008941983	1.14960393697077	1.1532541160822225	0.9518787013245199	1.1111210408451655	0.9618535829463999	1.0335621124035326	1.0904112407155848	1.1133547943735909	1.0958273191140506	1.097099681939924	1.0281187443809936	1.0231568497523862	1.0667046316468685	1.0527002709748616	1.1506749210371976	1.0712615845448434	1.0649798359076725	1.29492905261464	1.112028173465297	1.1931649609082056	1.1372796994863783	0.9006219505529891	0.9806410235545031	1.0793176668917408	1.1528102402519314	1.1930190756129901	0.9936369280292134	1.0233819919922604	1.1088003167387785	1.1250858334247213	1.1260495921984883	1.09295605696368	1.0823707134121212	1.0671120298248458	1.145580510285059	0.9834383130698631	1.0108163678526494	1.1329277883723774
0.39418316831683164	0.013322082884770192	0.008070742044672041	0.6535272743972558	0.6921709351639936	0.677988784956933	0.8180874422865186	0.7531249834519508	0.6580552915884383	0.8405365561755953	0.6794833383355592	0.5969530379737895	0.4777800294859388	0.9377060335705515	0.6972372861282454	0.6691850589727786	0.615925089150589	0.9167387685953783	0.6786284002119154	0.7412834723001234	0.7292623803325321	0.6298934630090081	0.7151668095888949	0.8903571662992398	0.94284612711464	0.6069468171636822	0.6221971705256745	0.6013721639614569	0.547708690764682	0.8692380407943439	0.7988147441358224	0.743727424785162	0.7582623629541104	0.8157326244350986	0.6480018528270733	0.6882703622969928	0.6465547308677654	1.223043990389644	0.7944041663705841	0.8138336787580788	0.7247998682126409	0.7932690284237367	0.7017443026748967	0.7022554098337015	1.0354769512634288	0.9212793670534	0.6890622841702178	0.6061176885755598	0.7133978279676788	0.7478384933256988
0.5363609379637875	0.015403818720509168	0.0071418120633527215	0.4535026913807496	0.40474047149976766	0.4120588158379411	0.3909063360168148	0.45378717835594296	0.37138569360517215	0.5488165741325918	0.40413310446360945	0.4015057701865186	0.4596591666841819	0.5790657828712029	0.35689439817676527	0.43166720510520346	0.4309048601952422	0.39307644730406927	0.49065901879685464	0.6205587293557633	0.4221262249876201	0.4521260400610971	0.39382605771971235	0.3651906241711134	0.4709008465001538	0.42031209828350946	0.4826326440009838	0.5153757176614109	0.3989812044143622	0.38807233304404226	0.3887665253321252	0.45712475967498095	0.36967691030424127	0.4293235248980867	0.44316742106665163	0.4048433080123606	0.4753900084676248	0.4397440694336549	0.5072050826196296	0.34308760987953346	0.4318874906948206	0.3808361622535939	0.44451183239180836	0.4163493253978695	0.4222459612813284	0.39149481805130487	0.4016794890365195	0.5345973510582063	0.43805653266591393	0.4853590367882733
0.18230471994510855	0.009709885140660261	0.00793972724939302	0.5938554232069101	1.0712488673257254	0.9348978918515571	0.6460637958786521	0.691332642046581	0.8516508876650228	0.7107462048718955	0.5706212489067304	0.5464940061518743	0.6706538330173849	0.8697236430234461	0.7803260365933882	0.7020520663963563	0.5184826924577721	0.996639447056804	0.7035685792692024	0.8881242194420189	0.7812785669214837	0.8462800670874411	0.7656222972269876	0.8206479329059144	0.7114185218981605	0.5922993696994309	0.5256550711028461	0.8820570035498851	1.1520063119259039	0.5278578830184919	0.776360039075656	0.9092643944072649	0.5411925329530884	0.7547624089153745	0.8785266251553815	0.6400020894823183	0.7566192606704011	0.8750943431666036	0.7314666889107756	0.5727533947161112	0.6211930733668485	0.8494893828781982	0.5620196596884467	0.7526245758539828	0.7754509377922985	0.38718089421922397	0.8358417262096713	0.7771828396068114	0.77777374433239	0.8563900708942701
0.09402619659689071	0.009697017178997748	0.008785243535321879	0.6564747414427283	0.7303634287428439	0.4921666334507416	0.7289611244861223	0.8278037301014045	0.78409691463151	0.8264778744751119	0.7753237943823656	0.9478974154333162	0.5070741413944139	0.8112070819788928	0.6656507050668325	0.8056631960834539	0.7554189983759959	0.49403918585644996	1.042784182709919	0.9112644536649329	0.5724186745998984	0.8660883444364442	0.8637912016352338	0.6742697250458451	0.8563450980462937	0.8313102297454947	0.9972229148573426	0.7923062610140594	1.0098104150042522	0.6927701658996757	0.9439019803894114	0.8728571288701601	0.43717949327502625	0.7829746926516866	0.44206240732999635	0.7989241532475753	0.783346150557901	0.7825364422388796	0.48470509642653603	0.8230930510085356	0.46841099929881486	0.6715109807168081	0.5999760239155916	0.6226523104820445	0.9169396011686768	0.6350927258064638	0.5058338397742498	1.053354758769308	0.5446269233480627	0.8840107577688643
[truncated: 53 more columns]
