# Supplementary material for: Admixture of evolutionary rates across a butterfly hybrid zone
Source: eLife. 2022 Jun 15;11:e78135. doi: 10.7554/eLife.78135 (PMC9246367; doi:10.7554/eLife.78135)
Supplement: Figure 3—source data 1. [file elife-78135-fig3-data1.zip › S_Dxy_Pi_Fst_20segments_per_chromosome_ELAI_generation_parameter_5000/Chromosome1.csv]

Fst	Dxy	Pi	Sw_1	Sw_2	Sw_3	Sw_4	Sw_5	Sw_6	Sw_7	Sw_8	Sw_9	Sw_10	Sw_11	Sw_12	Sw_13	Sw_14	Sw_15	Sw_16	Sw_17	Sw_18	Sw_19	Sw_20	Sw_21	Sw_22	Sw_23	Sw_24	Sw_25	Sw_26	Sw_27	Sw_28	Sw_29	Sw_30	Sw_31	Sw_32	Sw_33	Sw_34	Sw_35	Sw_36	Sw_37	Sw_38	Sw_39	Sw_40	Sw_41	Sw_42	Sw_43	Sw_44	Sw_45	Sw_46	Sw_47
0.295137420718816	0.011552364204767483	0.008142829230168033	0.23512955866034613	0.02409854430170122	0.0026515018384408564	0.11422828815050814	0.052384951725347385	0.21001267210432772	0.12990080696020986	0.010840504805887203	0.2515259792635007	0.23495568355160415	0.11946966149989127	0.01247317575765023	0.21826905326912827	0.02837121334916197	0.034817027813055616	0.0768699332453528	0.07193190310177446	0.09920914130560043	0.11510937908198825	0.05752150950462703	0.048405053362963246	0.20351910452336924	0.01800256643654295	0.029519427848176034	0.24182076078986817	0.13354644972302734	0.15698621313370026	0.23518212193951918	0.15529665862130082	0.030266327635537507	0.06641259175081651	0.12777121292362204	0.1510904836624564	0.13237991514863162	0.1170018567845432	0.19833490560543343	0.08112328755649041	0.2999292977886979	0.0007171900686284783	0.19275160372228442	0.026450749019105047	0.06318921124861604	0.024167227178264694	0.2853564092533195	0.031917599822121966	0.16023653769556745	0.2274099163827935
0.14780865847140556	0.008366311176694166	0.0071296979453126744	0.7121475286448586	0.73749580340543	0.8491521095787753	0.8253683366963888	0.9780946430541988	0.8199108069259352	0.6868652398507097	0.8483943755425856	0.957861299802842	0.8965304152988256	0.9313358554056149	0.9379377201688117	0.8031113303102039	0.7536899712436976	0.9371248712767158	0.5851426315673969	0.7143503955608891	0.8838002614658409	0.6931725026573806	0.8275248718486311	0.8937776573469948	0.9395809786286669	0.8587003194241785	0.8685005067294854	0.8000615369510735	0.6570891457565631	0.8501868277360002	0.6416580281025415	0.838731461836261	0.8611313737642843	0.7642984631967082	0.6426396857360474	0.7064497747667897	0.9081363520223044	0.9057654266306363	0.7360991671165202	0.824197672085838	0.7281926057006783	0.8570224164774366	0.6986835871060013	0.8654668304903929	0.9911946805377232	0.8429999274211095	0.9003386971228814	0.6168613824342206	0.7151714222807304	0.7294051386351902
0.13424938124093244	0.010043165812950434	0.008694877016861752	1.120873425249102	1.2140644508159726	1.1689133202480897	1.3219134586418744	1.0512833633772094	1.2027807118619098	1.334292739172535	1.3278129171195405	1.2261068857320696	1.1939690223148973	1.310101724272666	1.2317528776300957	1.2957269425736317	1.106218381829537	1.3785194407008559	1.3861761161128903	1.308754494789892	1.4258791154804225	1.2731045534284007	1.414746396132404	1.2526508634463747	1.040475953121265	1.4435007678604088	1.34536907659582	1.2247106468919737	1.12686267832042	1.4253081335851325	1.3638722484247205	1.3105499051456113	1.1981182606077385	1.450605849648496	1.251105758807391	1.2441721117712627	1.1430806542615108	1.2974304576387345	1.3982837526245013	1.2164802016739547	1.2728534600717303	1.180279105405197	1.1978077543951864	1.1994677593207976	1.2464159712194958	1.27828849621414	1.15217229052304	1.31207693768074	1.357969927420057	1.3443640235782988
0.18822218685341408	0.011324556786803459	0.00919302394324564	1.1399717822652882	1.2627753260438404	1.2721821637495323	1.2689289893702531	1.3425309389887903	1.1447807069422824	1.2577083638413828	1.2407121495692515	1.1792574461185652	1.3920522403918796	1.0724048168645088	1.1711534724063941	1.3199401255413385	1.321250621161619	1.3721255595284374	1.116759389370746	1.1609348795940968	1.3679680120843756	1.1282168461190678	1.416548636129276	1.21738821391842	1.2753804716711374	1.2344944970545804	1.2941288446556136	1.2181225833857245	1.1909799664104108	1.0521203554483172	1.3305473896353266	1.2271911133651339	1.2127155819483475	1.395382112027983	1.139766016070083	1.1924559348404438	0.9133503621109007	1.1819432358951605	1.2055375201561365	1.3300560186513333	1.3776725637683784	1.2154898404236718	1.2574957378630636	1.4049201905773399	1.3420661079079452	1.303467417399643	1.0397288662630295	1.1194970910582833	1.1758314532218197	1.2526087126921466
0.28645221445221436	0.011753604986816235	0.008386758810546135	1.3431253858132508	1.315715729697447	1.1056392349549946	1.2515352150138022	1.1088449048571594	1.162329881543119	1.2542919260494383	1.3704298345854808	1.1334628810987	1.2530065509690282	1.216179245564516	1.3050301563227131	1.1076744434147034	1.2584164512281548	1.166633169372983	1.2064260527985429	1.4033156233725617	1.2543043124009987	1.1667873057000593	1.405232293948409	1.2493202814190618	1.3832137534553337	1.3103498459477483	1.1978432125938656	1.3150274200801018	1.2640006787030469	1.223780754381009	1.0845323306429049	1.2261420933429439	1.058030803138758	1.080856069043543	1.1997903684245748	1.1345425656676098	1.2017923085747262	1.2403803395325559	1.1851045375286042	1.2254854238200958	1.1563597259080423	1.2613634587770284	1.1263054385291986	1.1848909733868074	1.215825295068057	1.3901633828125257	1.1489288791522563	1.3088306388159554	1.09821083890518	1.20788467638025
0.41658289784642055	0.014438696456240319	0.008423782445374884	1.1204124732650247	0.9795450962873185	1.168733993922347	1.1520865237801228	1.098815426753979	1.2170744120356436	1.283327882008337	1.1249940952785782	1.2420851556980486	1.1729595892025855	1.1366942553478556	1.107109557566043	1.033439525014829	1.0621570542446284	1.1125143282963779	1.2354705349677144	1.1507537992154875	1.1614679690852312	1.19873345232672	1.240802387472698	1.2041488924559363	1.1605788049995747	1.2310995296573253	1.1648498329531713	1.0253571890137922	1.1576824591070891	1.1420646428238923	1.2235104768927805	1.1542658169439144	1.1916907150863882	1.166621033787585	1.224874891575916	1.1975751789995204	1.1726710283580826	1.051773076433364	1.3070173062342754	1.1970877695612898	1.1959306422377005	1.112701275210179	1.0905737340454786	1.2356745106647253	1.1441758857491235	1.0663670118224484	1.1847383294098877	1.1531467340960968	1.2550623143117798	1.0419209674221412
0.22804633548674524	0.011538955864586276	0.008907539264324088	1.2284794983245937	1.2621445896967278	1.3505728019129957	1.3265373284146729	1.117403477657501	1.2117093548768838	1.2913940508187838	1.3680462578610353	1.347002936140324	1.3148071887464297	1.2314482976734396	1.19543642964348	1.3143855052905031	1.2163479080126443	1.1943407887256103	1.2682834175477589	1.2492455575754866	1.2550261690973388	1.1523737099909361	1.206199617035331	1.2096393357269242	1.2239779543517568	1.2950273348763965	1.1340766167593666	1.2551010181128375	1.2297198569301562	1.2618467488067824	1.222307560207792	1.3035469974956642	1.3367599293059889	1.2871673713925764	1.286108730913952	1.227190632653627	1.3215770574961083	1.242755113995434	1.245452515381843	1.2888819969618912	1.2826714017767031	1.1420043779515838	1.2590005302264524	1.0663695639823394	1.1227004085858039	1.2944159607542407	1.3667146457425432	1.2654108899649468	1.2377951170105819	1.1946249760553482
0.239254762403182	0.011088486914796225	0.008435513612585861	0.8295695927156405	0.8762186362181045	0.9834764741043318	0.8565008541031824	0.92580195543192	0.7941083685249486	0.8835712083329659	0.8734662672226785	0.7547565392559642	0.8058321573985034	0.87219785996053	0.8759741058383176	0.7846608379989509	0.7874940679047379	0.8010343918568518	0.7625929604408239	0.7837366098985002	0.9643925161941368	0.8530843021934131	0.8682338324418686	0.8571550630413567	0.8595705675516694	0.921375123801367	0.846080969055392	0.8003424664657319	0.8844132727541705	0.8328747141946674	0.8040310603823858	0.9037783553354016	0.991207940662372	0.9740212832516862	0.9114695590988333	0.8882524826532351	0.9568080002037467	0.8063173746452035	0.9367598703881437	1.0162942959733658	0.8167262196169649	0.9668874951860169	0.8227552488976111	0.8835868453371204	0.8861162502800932	0.82267778252564	0.9151561136642993	0.8437044495789374	0.8780715794730066	1.0240085757602642
0.14200526402368785	0.01003234643694095	0.008607700432386046	1.1955392506543245	1.121789721654467	0.9037455909104276	1.3423246425022923	1.2577057524613677	1.231015308980044	1.0760871511344319	1.1916778906176178	1.2220920926026104	1.0179277240322573	1.3540752384415895	1.2163533676082279	1.0107562664587437	1.0509045595920161	1.0909521860004088	1.1794190638482163	1.2328541429217814	1.337704643515601	1.0701725260244894	1.1560740930719053	0.9598652478362156	1.1185338592891245	1.1553802313378434	1.1534241412956294	1.1144103180824727	1.2351694150136612	1.1599996029035533	1.1701756480019938	1.2493983328848233	1.0323285509205984	1.1407542229357506	1.0328885558375538	0.9811623876846912	1.0173239308519006	1.231447526896435	1.0634286594799431	1.2939836228738717	1.0910402066265155	1.2505110892819051	0.879222763140473	1.2262243887900781	1.1683349093457707	1.520180124526695	1.1610590541250774	1.1400369827287868	1.083520533359484	1.1944223822666402
0.17435518491150293	0.013127189481619443	0.010838395932183349	1.2765695723343815	1.2896201414454775	1.3866543461929202	1.2583577622796789	1.3160258253339752	1.3571108313275213	1.2804234475455076	1.3531438039659975	1.2882129880116793	1.4185390352692329	1.3463027804853893	1.2083158476205764	1.2308885536122056	1.3517790431718906	1.320848629030547	1.4286640648947064	1.4254397278854805	1.384179677562746	1.2549490350584	1.2242351827960771	1.3983507281152077	1.2231564646222859	1.3511402681231823	1.188239777495935	1.2139148430450868	1.3752107711217807	1.1485892915029208	1.2922570665256203	1.331289729807475	1.3564409235479675	1.3369393532010365	1.3157921008014741	1.3082972552848173	1.397199057567274	1.258552498170937	1.28355920663814	1.1989543497834534	1.333130674547707	1.5028861382907919	1.3425861836314374	1.4197313228295914	1.4292710703481837	1.235308511212822	1.3272367666417737	1.318898563132605	1.4720104111419725	1.3383434816840332
0.20214935848228976	0.01219446962949888	0.009729365416863915	0.964553507409464	0.9121092941968687	1.0033029440691448	0.8680047248849004	0.7585417958893943	0.8931316821831765	0.8663963252300876	1.124207493352966	0.8911688961354927	0.931763856976757	1.0399961499841646	0.9973181630590842	0.971318875483157	0.7245696752690078	1.0126981570434377	1.0177695188281937	1.0564229488914583	0.8187989318220054	0.8460655105470632	0.9736554399627597	0.9546969247663815	1.0228382966541638	1.0826437794128905	0.9462194206792449	0.9442281210663094	1.1989941317273018	0.8560149942819638	1.0278186940479301	1.0845469076462413	0.9979013173735415	1.0226566605547278	0.9050919742881518	0.8214024490366163	0.9471811232310444	0.922398532974442	0.941379618276116	0.9315277476814006	0.9122457993043327	0.8620605172686125	0.9381259321799945	0.9173364528944968	0.9073758217449981	1.2232364857698528	0.6918953890034321	1.0121624997743834	0.7981744248634532	0.8815146295348588
0.1743040877816252	0.011557355918954541	0.009542861538333603	1.3243604201579122	1.2694581052629765	1.372051545180348	1.3242592844770655	1.3200030646888719	1.2558445537744851	1.3101258169094554	1.3055464962033212	1.483651561430759	1.3230752515300774	1.2475438871671156	1.2366965557059615	1.2709295988900844	1.3803601759514865	1.214397638163436	1.3991398117777702	1.2379689741587456	1.3272166043165208	1.2897477685872052	1.3226667586377645	1.290993365265343	1.3170268380823744	1.4273587606669378	1.1900361313351975	1.204755167439233	1.4426633918245302	1.322641637980813	1.395556635820415	1.4116288664321142	1.2120612363935004	1.3211741354560325	1.2534777331881108	1.2949606940832605	1.1609085492629792	1.2186628362327945	1.3786369724222949	1.3695221441550551	1.291318906517179	1.307224128656941	1.2131455962599673	1.3268259281012431	1.3916467496199005	1.184431237796849	1.2462778979223665	1.408880187735136	1.3539934659093598	1.39491558021679
0.13571571171890606	0.011545917438276944	0.00997895503569346	0.9016272724420035	1.104575813606893	1.2228904804069867	1.4196613780524545	1.1486382263841985	1.0773982074066975	1.0614568620151767	0.9994373059456338	1.001516979281723	1.1646995364591002	1.2422520360930003	1.1036455026865055	1.0326724941961998	0.9406495302234245	1.0408711592241517	1.129857147409954	1.0528382467380861	1.1292872477246068	1.108260367221816	1.1128648279097324	1.2481910819349444	1.089995156212187	1.2040540476927015	1.1240391700237713	1.118628637842027	1.2255944570240402	0.9711762515138052	1.08158524690182	1.1592076466027208	1.0603470202305985	1.238944111256411	1.074804385920524	1.209246173119085	1.0650226224319501	1.010588078606167	0.9963458158272218	1.1844312325994728	1.407800197598904	1.0691772385388487	1.2198708118009172	1.2708819339702737	1.2473368249348629	1.1116652464281784	1.1450839854580979	1.105930349625851	1.1140806574141622	1.245136213908682
0.23087912706001457	0.012477331806212908	0.009596576330756317	1.213745551027088	1.1185433641331954	1.0179760315145394	0.8196652808230869	0.7958476152235168	1.073078417739285	1.0528107475988229	1.101360200091731	1.1801183493990668	0.8533099205048669	1.030374338590969	1.0193508934844422	1.1214928407156268	1.183634611433888	1.1836107458313814	0.9266211665686731	1.1703109589504186	1.2402146118096566	1.3025704469340424	1.0719682948873854	1.2573571694081673	1.027752080048634	1.3136324807304551	0.9200751400469305	0.9738997001977943	1.0195418544194395	1.155127150737784	0.923555653658464	1.143971939723307	0.9648754208318996	1.138951708529175	1.1857443164561179	1.1719450235808766	1.088551932078664	1.1218183219542741	1.1371306546933084	1.2714165593690527	1.2361489225702358	0.9732395492447867	1.194222633459761	0.9314793560381393	1.1368239749699263	1.0130661421398377	1.1234237359349941	0.893462229394098	1.1267046735050275	1.0970170184964771
0.1049103840682788	0.010344709865468742	0.009259442380407504	1.023558633352116	1.2421531618107702	1.1321367006529797	1.2354144611586404	1.2788457344989559	1.251824556100203	1.1609009654040239	1.1196826535971323	1.034731389343184	1.1874173969080328	0.9745051517022775	1.2242611928953748	1.058812721950058	1.279320051314997	1.1429746913294727	1.1692010061764164	1.2691817396823788	1.2049279225547824	1.0743663541139683	1.0613897237677066	1.3040006962098087	1.2128249617087055	1.4352597215058203	1.2380662602545753	1.2411080495171343	1.2704670504177167	1.1990781758430902	1.2600333790186418	1.0794321350201885	1.2873867773156205	1.0745157101457377	1.268660936345443	1.2026927323504257	1.20427982174161	1.1465556154209555	1.1263659181324173	1.2409683819770985	1.2070069722584025	1.222743173002958	1.1441677662498795	1.2512830603616307	1.202671991255482	1.029286347748263	1.1710373551259865	1.2306308607424115	1.06710224885637	1.1116088760738074
0.3246871779773297	0.010583073936629307	0.007146885525819708	1.2222177683883668	1.2236164854582183	1.2708296071910485	1.1671195893941044	1.159184901451539	1.203833778560956	1.2149694483917888	1.3088420293218437	1.1371210792848077	1.2753070595264884	1.2054373309107143	1.2587708821846904	1.1309997230850295	1.246244740489726	1.2170482897283503	1.2597405570026128	1.1705973375877337	1.2116181971517572	1.1418999519802755	1.1656607026265682	1.2512538801606614	1.3004437241973636	1.2284691747683676	1.1756967379944243	1.3111955776744837	1.26697536718773	1.195572029901244	1.3224877804827184	1.2838664847809298	1.2020108852206512	1.1828140681580006	1.2109718686957336	1.1206552407994272	1.3636776183912733	1.2156430963524458	1.3172712399395583	1.2667206876391877	1.2756461396267682	1.253559145337136	1.3177496061758154	1.0909235066679455	1.332113050675133	1.3246218934919305	1.3188225593241159	1.1624110141663544	1.2941634018040622	1.105118975114826
0.2811521182348743	0.012154234309264711	0.008737045587691953	1.0398264132321196	1.0765761919096013	1.1812561566930226	1.1595550630096447	0.9730925431269531	1.0608770220860426	0.9487765435271631	1.2822191464580281	1.0927016636028601	1.0245035489531908	0.9295166531587449	1.1959401631570383	0.9192172473917231	1.1004581250278824	1.1143072301641257	0.9564425433384526	1.116691101344782	1.265818433361124	0.9248985384247377	1.0451645017053608	1.1780220577020046	0.9838359111262565	1.2665669973296299	1.0368192235543092	1.1607060214679654	1.2351343624640805	1.047981330592643	1.141044350035227	1.0907885457878033	0.9745347068801877	1.2328872138637195	1.061096253944598	0.9851924055655996	0.9348085235479487	1.0047497147231392	1.076201431330472	0.8752878583586426	1.0021708599707781	0.985226032888359	1.0164512030465431	1.2135520585825295	1.0599270012656616	1.000066817463419	1.160709240354822	1.2863340298298356	0.9532096186003166	0.9925477881174103
0.1148415841584155	0.011229858526019916	0.0099402037830169	0.8142405971416846	0.9804284296704507	1.0409442050394269	0.9269180759607147	0.764973035345502	0.729925101579969	0.9927240553216344	0.8054907741770448	1.1062099348939864	1.0680901662140665	0.9586143225919515	1.0173089601413965	0.8708125309844047	0.8280073427386367	0.953465346716353	0.9226434170012975	0.781360462393297	1.1017188880483775	0.9057646336223621	1.0073745270345145	0.9906489297226886	0.8381635253618308	0.8656074710977704	0.8355842052709839	0.9018395961726382	0.974147721181165	0.6163718489203796	0.9934681699288543	0.734853216897126	0.9304870301015041	0.7976722396926945	0.9282749770281619	0.9064037898124616	0.7578057229041903	0.6832457501088852	0.8306763059450264	1.0095179168550854	0.7423452906550697	0.9869609498500719	0.9119224625871819	0.9268946654921741	0.9708769715639298	0.9295822287365798	1.0371885815538275	0.8906966219338622	1.014933794671963	0.8942856818861602
0.17600317838696844	0.011921542326448488	0.00982331298571878	1.2179079895723193	1.1281952625367588	1.0119734132049314	1.104481615627355	1.1394273964812325	1.1752146584968928	1.1458425141260937	1.0368059880906961	0.8609968798594815	1.1075538434248273	1.1040278979886509	0.9884500446630264	1.1454142003451064	1.248219601046375	1.2747124479440828	0.8243429059844332	1.3110373258831465	1.0257723138117096	1.1934647540210221	1.2870398828638416	1.2091581624066507	1.028840032630563	1.0544944848885018	1.154899997620926	1.1143751168410516	1.0984437637159592	0.9362685809173016	1.1893226038770286	1.1571420934325096	1.1842058474130812	1.2246781227734582	1.2970640925685806	1.1821618208866438	1.07423981179716	0.9809517994964072	0.9893564597578327	1.26673989311146	1.2762084625038497	1.256387005285098	1.292274627870062	1.2116824831248005	1.1719087342985328	1.0108443623539334	1.1506219433817508	0.9363849130048958	1.1752809482765572	1.2878706107981714
0.16872738471013926	0.01294214941910285	0.010758454395089777	0.8880213848040638	1.0781471401748928	0.9312448058452862	1.15428088381436	1.0588519581129536	1.010442173783813	0.8648230494817604	1.028650745004628	0.9659859234056967	0.9709871276072294	1.0812824399118965	1.1174212350393282	0.9491531268157183	0.8730858206238737	0.840977032558873	0.9073053971845308	0.7143153438500179	1.0649795372386133	0.8984452065785435	1.1982752135923993	1.1250046446089408	1.0929283798186011	0.9654170640859356	1.0427806641655486	0.825317033120528	0.8048420233683201	0.9879242684882484	0.8959952628871669	0.8876144572975075	0.8255520575263693	0.6910289961634952	0.9757340879217485	1.2635055768368808	0.7927819252786296	0.8316408152243477	0.9879890138725173	1.256097444448647	1.0560315669470832	0.9835184373209787	1.1889729939392508	0.9657591970740688	0.9391797982561345	1.2113205909797125	1.0878699405679804	0.9510143746505223	0.7304392599552235	0.7171007773325538
[truncated: 53 more columns]
