# Supplementary material for: Admixture of evolutionary rates across a butterfly hybrid zone
Source: eLife. 2022 Jun 15;11:e78135. doi: 10.7554/eLife.78135 (PMC9246367; doi:10.7554/eLife.78135)
Supplement: Figure 3—source data 1. [file elife-78135-fig3-data1.zip › S_Dxy_Pi_Fst_20segments_per_chromosome_ELAI_generation_parameter_5000/Chromosome21.csv]

Fst	Dxy	Pi	Sw_1	Sw_2	Sw_3	Sw_4	Sw_5	Sw_6	Sw_7	Sw_8	Sw_9	Sw_10	Sw_11	Sw_12	Sw_13	Sw_14	Sw_15	Sw_16	Sw_17	Sw_18	Sw_19	Sw_20	Sw_21	Sw_22	Sw_23	Sw_24	Sw_25	Sw_26	Sw_27	Sw_28	Sw_29	Sw_30	Sw_31	Sw_32	Sw_33	Sw_34	Sw_35	Sw_36	Sw_37	Sw_38	Sw_39	Sw_40	Sw_41	Sw_42	Sw_43	Sw_44	Sw_45	Sw_46	Sw_47
0.7196222266279761	0.013450228602735472	0.0037711451469796793	0.32685390356761046	0.31074377208549336	0.3292337850008262	0.3804398943323782	0.3310781860696252	0.3324827068786934	0.3671364583770724	0.3910461513323234	0.31607058254426224	0.3483942936530506	0.3108236016768742	0.2953469634153708	0.27719272651735644	0.31142004442328525	0.3863847821482069	0.38938483421067627	0.3402374137577473	0.29334297875577187	0.3059962791817938	0.3636628128068884	0.3548121606241557	0.36909321993368704	0.29471874551090493	0.34121388530699626	0.3167700383215339	0.29982818527891525	0.369857023213371	0.3614361661866422	0.3793801244129257	0.34792518099875547	0.2571855945546727	0.36864763899253694	0.35418400592898647	0.37194235727196095	0.2936323757980708	0.3681812730294089	0.3076349372515972	0.3722125632257208	0.37173966882416093	0.3517720150629671	0.2835529136853253	0.3520105031501905	0.33046096008550985	0.4133449201752194	0.29004894248940466	0.3259938657819337	0.33825029008228613
0.48367614061331343	0.012520792874292226	0.006464784099435887	0.6848153823583042	0.7236034460414422	0.7747511214062258	0.7223560238431901	0.6140295009983565	0.7988767185423503	0.7459462915363155	0.7478070824675834	0.7395559638879768	0.8249492132415952	0.938524655249607	0.751660170101039	0.9590951903031582	0.8354167211471715	0.7516961331989437	0.7800786645778328	0.7399392879692532	0.8506353395707105	0.6797661551378321	0.8494572434850625	0.7458152860550142	0.8266713310721325	0.8495006881328231	0.7377594773733548	0.6659758661497701	0.7989946636604465	0.7677542080351959	0.7833201462161714	0.8267836330183683	0.7582999258537035	0.7468400857328186	0.6716844821945466	0.8751152622224637	0.6713511122036675	0.789971300036427	0.672245971100514	0.6964650969523245	0.8993126762995476	0.8265158966126205	0.7299488202385979	0.6944357346311154	0.7002004677776933	0.7954923036248485	0.7197724858974301	0.6683693606871127	0.8156629039143306	0.6944489295341538
0.2590589107076696	0.010442991096400752	0.007737641198437281	1.1955005431599357	0.9631402035814295	1.1977336203793612	1.2064446894597585	1.1207285143132149	1.0737862517503958	1.169183045816367	1.1555054051115696	1.117938035922489	1.0929251445239156	1.2093952270777477	1.1586381003728765	1.0899765944788984	1.0985139248367262	1.2429228593671777	1.153593001351516	1.3018746926222544	1.1024514021668221	1.1595988312317063	1.2870270821468752	1.237055970066207	1.2070678317460664	1.049820904562256	1.0627044072196075	1.1936606367712335	1.265004105317179	1.0395982250308236	1.1648957356133358	1.1024279925210474	1.0913704897359162	1.2081057938043038	1.1545709220850988	1.1621326206701121	1.0776049919784538	1.1471301127375872	1.2211223215035045	1.1121536064862174	1.1850823106978075	1.0287755427456218	1.161996308843789	1.099575155958098	1.232763440838575	1.0752019264385122	1.1177628511599147	1.0524039248532175	1.1983267779364581	1.2874207657999965
0.5324296141814391	0.016702544917480026	0.00780961537121798	0.5917755054510729	0.6267372647074463	0.560917237535236	0.5927579942467709	0.6370036960115999	0.6064175263149424	0.5316599233003971	0.6059734868689964	0.5435544378988358	0.5679804845995424	0.607223483826509	0.5605992473679574	0.6548801775417255	0.6145619231190622	0.5310789415245427	0.5360016933078602	0.5436812246245671	0.5414929440628984	0.5531451219127829	0.5057330790472176	0.5900179082206567	0.5913675405657624	0.6642124071446776	0.5223526801135012	0.5510484959807802	0.5525791443118575	0.5435101790263019	0.5958580810348769	0.5299457981859295	0.4237042965297897	0.5850003881630306	0.5312581900070059	0.5796751700516796	0.5553603233181523	0.5572813348237767	0.5618643083366813	0.5649093172640719	0.4824664336989023	0.5960676761881044	0.5035196907315649	0.5827895809967403	0.6127872039389937	0.4679195214201525	0.573996206988686	0.5544463859562185	0.6040520243714655	0.6061793666113857
0.47992057976769575	0.01224228370304471	0.00636695981059888	1.0263784774948876	0.9412033474101851	0.9817799393744014	0.9419863427067338	0.9779885907908292	1.1334925927194557	1.0078326192680145	0.9042579063439236	0.814493612171449	1.0014736807700457	0.9760152004681835	0.9339610282310717	0.9413181829832142	1.1132775924160303	1.0157988366335342	0.9994544942678201	0.9679502042872012	0.9331399702828362	1.0379333912887265	0.9747357639222454	1.0103445655603427	0.9349470932787174	1.0940401416951657	0.8390160512401383	0.8216708659036333	1.0057832996885723	0.9393782291770616	0.7613402663713222	1.016246977738329	0.9172583644173649	0.9448877137468987	1.1453680478718726	0.9768632641090357	1.0283759167678046	0.9690765157920516	1.0284907511321388	0.9176736554884835	0.952516791808699	0.9442753200977303	0.926846322594871	0.921111224857441	1.0328497593064108	0.9487347622132041	0.9247278465692848	0.8597583100727548	0.9919930416761641	1.0124122832192948
0.3723023009785772	0.013244221197059019	0.0083133671707247	0.49962158493292197	0.6084075749244787	0.6237018087738609	0.769658673472762	0.6629994145622785	0.5386415248873961	0.6278903011088361	0.5537011193384607	0.6154614815467925	0.68916937374071	0.6306931953961965	0.5637053778143318	0.7264454234228919	0.5567936231991286	0.5533963976096953	0.5671321268185977	0.5967257415254483	0.5565038204650298	0.6207496029163186	0.6345504621681041	0.5915475274523456	0.6321946190324063	0.5476135549469662	0.47122684766198436	0.5956742989960305	0.6142896288614188	0.5919075532942827	0.5877248353820054	0.5584675313084464	0.7238432775195185	0.5718391890685661	0.8536683521372492	0.7147031489708331	0.630482698892988	0.7048984650500377	0.5847853096467324	0.7030713173491087	0.5960823857300257	0.5511925632083678	0.5228123343309109	0.6067150929697466	0.6621171089036471	0.6375682016725669	0.5843784974121901	0.6679537624775944	0.7629647278153846	0.5843678092782703
0.09452779062851113	0.011579143919323265	0.010484593027260078	1.038902239150398	1.0816602675604112	1.1024782494764669	1.1307476440543136	0.9079561032851802	0.9309147111843717	1.2132294809512578	0.8863786312892313	0.8774915934822163	1.0345887034836272	1.0486463672318322	0.919685904029983	1.124845033875591	1.1920308610592638	1.157088009855632	0.963263255838839	1.0681164705480575	1.0562175763549024	1.024995256690732	0.9621442274891032	1.0784988381535663	0.8438905701940873	1.1413721579606197	1.1883444892320254	0.7521329435176611	1.0077790808209794	1.0332994725668243	1.134167286747612	1.2665037302004005	0.8590297736169912	1.037916199070691	1.1000624582538259	0.8769624546948053	1.0016059140450597	1.013880599705059	1.1157254926277584	1.0786206700667025	0.9395543872208914	1.0712331651608358	0.7445978567337805	0.9543727163183033	1.0582671937959396	0.8426912613167876	1.082404797146434	0.8269461467285422	0.8184194669842393	1.2292724192905795
0.18036064288514342	0.011875689983107889	0.009733782903049892	0.9854527310971872	1.1698629977893438	1.144152662623314	1.0043042238610627	1.1557812471900712	0.9728994828115249	0.9272246351291369	1.1395959485616995	0.9911631480235438	1.0507175669313153	0.8404599577340055	1.1809890809611325	1.1043749869436592	1.0537254133977751	1.1067032016917435	1.088406929335113	0.8990211569549664	1.003489305447157	1.017670539616389	1.0569048146555562	0.946495724531383	0.9033507915564644	0.8753345612658336	0.9726126182750517	1.0929096599315442	1.0495325717945392	1.0432517661229646	1.0016878161883414	1.180775660021634	1.15827539200004	0.8919441851977752	1.0570343247963774	0.9435710088024442	1.0619296780582124	0.9203391200314919	1.078135519892854	1.0417107023946863	1.104517497036356	1.015141141796316	1.0507851233924865	0.9202967268688086	1.155381849551099	0.931716491693237	0.9764781753456315	1.1602209393471705	1.0104575451228412	1.0103385439365586
0.2739830992038692	0.011131012222548866	0.008081302996538779	0.9587752651658464	1.0072737303175678	1.0110389313546113	1.1780781895913432	0.973477223491519	0.9726482759819881	1.0280792574544975	1.097119810362115	1.1696225008544108	1.1765578426527672	1.087836596158607	0.9397914719679668	1.0336419404885713	1.0159879057639314	1.2083328475137027	1.1302042608256226	1.0086780057637548	1.0401532543172818	0.9783496614157303	1.0197619101141588	1.2045604412985587	1.0403251901607178	0.8801518699943569	0.9551846656534779	0.9612907416452087	1.3035047637302788	1.0586379738962535	0.9719876266095555	1.1275675762595578	1.0418199156422863	0.9164039772918947	1.1085861079171497	0.8606122870841033	1.0526012575158328	0.9266262299066167	0.9574094273304122	1.0689431028218341	1.014932875493425	1.1531346939349365	0.991834791212576	0.9244068168066154	1.138815330699726	0.8714452997811549	1.1787951136554766	1.2677683894553247	1.0293803051943726	1.1472812288443155
0.21841539537413568	0.00970689008428444	0.0075867558486721765	1.048579442371126	1.083778833946773	1.03724569789259	1.0020932992641727	1.1515809675036206	0.7094159367931493	1.0507487815964007	0.7232167448242635	1.0170806714081895	0.8444981958295281	0.98099576143742	0.9729271793419171	0.9530880104432449	0.9963618906754022	1.051956535438373	1.0381237894722601	0.8945515067655656	1.0852787900635834	1.0051858846528878	0.8589892863169881	1.099065019854258	0.9661266291006523	1.1116275834702753	0.9123121645890356	0.9843626805061902	0.868542467772562	1.0188348460132335	1.229847187050191	1.0068562715976548	1.1036687193223516	1.2326427608287125	1.0190219207552036	0.9959305929735363	1.1002520929477269	0.9621268992622636	0.8463342759584027	0.9421595644934793	1.0915116935551794	1.1196386502061748	1.2050085147967475	0.8824949674258304	0.8761516859088929	0.9619344123815885	0.7802420413077165	0.9579114961850227	1.1882302779767184	1.0497417612300306
0.4493747105141268	0.012963969292385842	0.007138289344505925	1.0124172238947193	0.9771573612684421	1.067642693445012	0.9533401582143151	0.9746304627705475	1.0277936301425645	1.037267839153695	1.3065920941914628	1.0405851022584494	1.0957723318233539	0.955788592666928	1.0359059480594641	1.1141480664935373	1.1151731653205808	0.9191027520609453	1.0173062735916847	1.0291349663521023	1.1060557889771845	1.073781465118016	1.0547525925559174	1.1317579872732506	1.0967687591511162	0.9649357595397027	1.0731087413134028	0.9528248690423096	1.035574402055757	1.0900012324671988	1.0526469190119778	1.1097175758846165	1.0703440053407998	1.1371185644159714	0.9970782526265629	0.9897347788954374	0.9160612275431335	1.0281379350200732	1.0955928392486889	1.1256587071938164	1.0048073307497696	1.018293049675931	0.992470409889476	0.9910207227766393	1.0779412309519119	1.0909422877812824	1.0321850234615164	1.0311557253530494	1.081228105657787	1.0766416802072654
0.4090718854077632	0.01167495258308627	0.006899057717876935	0.5547870815691458	0.5930640871759979	0.5202092870469291	0.5297020170638974	0.5110391637084852	0.47554235316190524	0.6031647948749711	0.6129970947064044	0.5155245852068038	0.6349929839519636	0.5547404955525319	0.43043494299576873	0.4480865304519083	0.5614166777512153	0.5729487709310075	0.48332423755320303	0.41218738412730177	0.6042020832001356	0.6122972667632587	0.49284857277223965	0.5351538336576671	0.5798714108695546	0.5942122444912333	0.6120191752413463	0.5600566017225298	0.5167434778495363	0.43834853124694817	0.5625776944479393	0.579226942553749	0.5172598669529879	0.4596177820012494	0.47170647171217667	0.4708945335042522	0.5561683942562072	0.4149959291157592	0.46049404909155484	0.5064436626271429	0.45729355903499824	0.4449706055740662	0.6126305167130767	0.4986424978206606	0.5766077896919855	0.5754164648776119	0.5540594172136923	0.5619020875644378	0.5627430424112907	0.5570967066724668
0.2009609322347109	0.011601692948737351	0.009270205918258221	1.1595611876843064	1.086452000555043	1.229006984380326	1.187534586243975	1.219646259315799	1.178195761658803	1.0776841341942665	1.1709655676681574	1.1106657501127803	1.1101113475765882	1.1853819198144218	1.2028427993747308	1.176469077016033	1.247323424546649	1.037203257660456	1.1330600505414794	1.0670028912526517	1.2121328710325998	1.107112771990664	1.079515918227949	1.0106015037312752	1.163871047535928	1.0804594292444	0.97171295090967	1.1052871077174033	1.0668689083146785	1.0572328736893568	1.2484903909788565	0.9797339301800208	1.105643326335921	1.170229987456626	1.0673386020975364	1.1506543056142107	1.1121951520783733	1.2025535047731246	1.0934262227170035	0.9937053066427933	1.095671050200893	0.9282109561903871	1.1097924739385732	1.0899131325510307	1.0768660280861873	1.0385174995636208	1.1819144286222758	1.1066977593673502	1.1818896435942883	1.0658313988439265
0.23736682279067334	0.011151479670317054	0.00850448837155911	0.6530667038949693	0.6182981810122864	0.8089740155872556	0.7189459874375823	0.7094097724550139	0.6693356368607739	0.6623158499494035	0.6976236579465	0.6791460971411392	0.805320269543887	0.6685452141134494	0.6175981673235201	0.6197915947083933	0.8345369384081363	0.6454187652407504	0.6928576595596461	0.6956727064248035	0.7817662272324287	0.6895329656643794	0.7469407381650297	0.6949217460691793	0.693090799974351	0.7602389753775725	0.6028444630548951	0.8149947699193725	0.7323359489419003	0.686576913070107	0.8181125964625912	0.7503419362013553	0.7196145077446807	0.6783519681673886	0.7324086346672838	0.6709387998012145	0.6780242243812868	0.7297532541838279	0.7257354675209893	0.681862053103854	0.6412588385528285	0.6630285420869644	0.7582990061241865	0.7458378062811359	0.6475490273242835	0.678183671579507	0.8022638586729193	0.8035888746288222	0.7742017026868329	0.6743498047775968
0.3522701141366834	0.011650755065900815	0.007546542249057393	0.6393065619422515	0.6173475540643196	0.6647873104694487	0.630520778141542	0.7417691790096386	0.7992784529759989	0.5614594777293748	0.7161454550067161	0.5836433020067009	0.7074626739570895	0.5839487282460647	0.673038840876391	0.6861196941365438	0.6648175756684146	0.7038978760779915	0.7359926492561044	0.6544710145177561	0.7123635035334441	0.6654989631505407	0.6599904639726295	0.6495770187609795	0.8098889139512067	0.642885186145707	0.6864555422088571	0.5908625108875778	0.6734316505610467	0.7002938962399966	0.6801787597883955	0.6858095554446197	0.7411259889998429	0.6792690037594651	0.7515010335196173	0.7114807445438086	0.6506602118408443	0.6608463973227994	0.6022686497299405	0.6152059386165531	0.6343258684137926	0.6277152967364741	0.6230919502120423	0.7192539476410829	0.7331638950293843	0.7729846060311177	0.527976190979073	0.7270327656191058	0.7214205247039873	0.6137444071368939
0.42109431796441565	0.011952455432684831	0.006919344364258338	0.8522906303238306	0.8974979454883517	0.8680416829180796	1.0588181781759889	0.8851617895251496	0.8761514260715267	1.0021567465547034	0.9483041033158616	1.0358401581243533	0.983456409178745	0.9119045754117919	0.866519181179151	0.8226375136127169	0.7924504578115296	0.8441067883235791	0.9496040821438554	0.819552238676471	0.8394668799364183	0.8854086045634234	0.8953772689827219	0.8563868334251108	0.8853632934946791	0.9001781680787743	0.8886656861921041	0.9192923655695799	0.8303245583451456	0.920416259434567	0.9870696468841874	0.9678762002655512	0.8288677758835368	0.870717636043246	0.9120966137004258	0.966358060173004	0.9578923367011266	0.9219112862441257	0.866766541686807	0.9852627417640919	0.9779456136701944	0.9562593190334361	0.8670592769608297	0.9512236544186938	0.8937983935593623	0.9337045461256985	0.8723205661776142	0.9571261045213124	0.9912708528924425	0.8302844843817605
0.21278153894786744	0.011156744009433018	0.00878279484945846	1.3187747386983768	1.333599916630127	1.3657653905752183	1.4398632402467209	1.2869531279824595	1.3145058682009327	1.3563545291258299	1.4438235472890018	1.2766473907788998	1.4631889091791999	1.380204791391288	1.443197183387566	1.3534106246126283	1.2948174214672683	1.492444560592544	1.4446405235835285	1.3037640626862546	1.3745673116225683	1.300745739437835	1.352778764128143	1.3991216127225667	1.3198233198323663	1.4063882377026367	1.3656353573495161	1.3552847616362522	1.3162116201794125	1.4798527536241228	1.3567595769516898	1.4449195071778644	1.359603502827562	1.3578545628186565	1.2818501800108744	1.290381508971234	1.4165522500908474	1.322215372988269	1.2899266506516578	1.4071705583001708	1.5526966778768831	1.4345109551932669	1.4494729349687865	1.3966307885625866	1.233650473048547	1.3124719994149185	1.3544110629625528	1.4983271466486157	1.3283290743560852	1.279637505082981
0.28506863543216465	0.010184972341065485	0.007281556173883608	1.281190688745696	1.0874767546049302	1.0663814357300352	1.1099493939669938	1.2471909164222075	1.2080355378163887	1.0790813320641208	1.1587937661502206	1.2320782953353044	1.1090026078416655	1.243178455350237	1.2096371658452096	1.1533880905490073	1.2736033314060153	1.2429772532505736	1.1175491958478505	1.2466355316149886	1.1737224792167644	1.2370161517141152	1.2329145657510352	1.2080460943241782	1.2217217191327234	1.1041756613952909	1.1646441351775654	1.2396482647641205	1.1951364925477626	1.2284207349444451	1.2362164350349154	1.2046670840314064	1.0676682832277717	1.159344409423312	1.1342575739432352	1.1893338789274805	1.1581050284227716	1.2510412647772955	1.1802667704138667	1.153502548869761	1.1334375544790665	1.2411756069181012	1.2737597486680012	1.191218846202035	1.1651295905451935	1.1368961464648477	1.2127494144176532	1.1452691589251534	1.2866199016209838	1.2350378616757502
0.1608937049057212	0.010813361547903286	0.009073559745976062	1.2062464386881624	1.2404322181205838	1.1108836563614295	1.320305613740035	1.0726453440654642	1.123597978540911	1.318067466377325	1.1009843735936635	1.0673941730738465	0.940389231632419	1.156077741546372	1.203744761175447	1.2329266900712927	1.1704204466005963	1.1216558132935712	1.2683130980548076	1.0861560291193335	1.0620171258191586	1.140654249277076	1.2037581881067851	1.1399313877899446	1.1622659655309349	1.1628005224072346	1.1245867176675577	1.174069171638887	1.143644957999024	1.1753998040378182	1.1621332908207036	1.0540344969429967	1.0590729905318088	1.0829454270085934	1.1048054895305022	1.1871244927757814	1.1190649467935108	1.0481393474748077	1.0614122741222078	1.215199131516614	1.2616203317465529	1.022141502908952	1.165225744342714	0.990585088136059	1.0348426405457962	1.0815724472607007	1.1442045053200967	1.040626273426059	1.254931079442386	1.1998378340080333
0.3877520638787386	0.014401431372472585	0.008817246634988325	0.9814957999915497	0.8457201767764022	0.9273541633521862	1.0070336615669002	1.0108903128877427	1.0075197289785394	0.947412148730911	1.034890019952885	1.0687776575109718	0.8403105738921636	0.9887566909825578	1.0155085382214641	0.999694628076896	1.0051378462717349	1.0310902797173074	0.8022705699571008	1.0625902215429008	0.9421299176529065	0.9867358495656599	0.9909016854472391	1.1268014668509536	1.0460393018166512	0.9085148883380243	0.9383139590041526	0.9417881825424324	1.116186868929454	0.9219094151324032	1.0056303161597915	1.111701707640314	0.8519233291917445	1.0048649244842291	0.8587423339294828	0.8536997414594063	1.1169018942435325	1.0128998748946907	0.928849682339675	0.9689344089571216	1.1777937193295558	1.0021790267659223	0.8537025888205928	0.8677152023915818	0.8982307339543295	0.8988760617834897	0.9665299666868933	0.8942104328029405	0.9984206797410282	1.1388515199291338
[truncated: 53 more columns]
