# Supplementary material for: Admixture of evolutionary rates across a butterfly hybrid zone
Source: eLife. 2022 Jun 15;11:e78135. doi: 10.7554/eLife.78135 (PMC9246367; doi:10.7554/eLife.78135)
Supplement: Figure 3—source data 1. [file elife-78135-fig3-data1.zip › S_Dxy_Pi_Fst_20segments_per_chromosome_ELAI_generation_parameter_5000/Chromosome20.csv]

Fst	Dxy	Pi	Sw_1	Sw_2	Sw_3	Sw_4	Sw_5	Sw_6	Sw_7	Sw_8	Sw_9	Sw_10	Sw_11	Sw_12	Sw_13	Sw_14	Sw_15	Sw_16	Sw_17	Sw_18	Sw_19	Sw_20	Sw_21	Sw_22	Sw_23	Sw_24	Sw_25	Sw_26	Sw_27	Sw_28	Sw_29	Sw_30	Sw_31	Sw_32	Sw_33	Sw_34	Sw_35	Sw_36	Sw_37	Sw_38	Sw_39	Sw_40	Sw_41	Sw_42	Sw_43	Sw_44	Sw_45	Sw_46	Sw_47
0.148548381236147	0.011576481079534939	0.00985681355475914	0.9724063277407408	1.2455097886440591	1.0917395016991962	1.049400284907899	1.2481218460979373	1.2355770607345584	1.1403735357965685	0.9267308462037172	1.3715807859701457	0.9358715547021869	1.1362286962068948	1.293582876559814	1.1894536235070923	1.1916731287055276	1.0949186260973036	1.4178683764045557	0.9488992351309092	1.2533069655501883	1.346800890642061	1.029084670153951	1.3208468365678643	1.239362966031074	1.2807613549634476	1.0930239200888265	1.0382566228282029	1.1962582618957212	0.912613998966557	1.1076536920234976	1.0798965612039946	1.241675616954919	1.1049767313759205	1.0727954774073134	1.0416360715154025	1.1566595714510133	1.2815330932308737	1.3102089387708893	1.3572547657424616	1.0141107137558285	1.149261548229188	1.0922160757467008	1.2849115900640502	1.1892812205442882	0.9412134247674173	1.063903414548494	1.15624363523264	1.2030490417182418	1.0885456117824241
0.2562937980138654	0.011895400712520461	0.008846683285011751	0.9710713504873167	0.9191099162022	0.8056403154811409	0.8822116286635229	0.9145431187695885	0.7903757566530768	0.7883847363875767	0.752260035204383	0.9430670155883532	0.8060284566890126	0.9496845804686997	1.0480165895036857	0.9559696079182622	0.8238661346249354	0.8921102113737026	0.7186335337892911	1.0122418101693116	0.8932470870434931	0.8274263513384911	0.8508646994965097	0.9622259978351325	0.8743648545989529	0.9554448038510875	0.9383188460974927	0.8093930860052692	0.7981612819213062	0.8397039641261926	0.7870182997292108	0.8627229879936109	0.8436684363864329	0.933581059340359	0.9132561458596082	0.7489447347119844	0.8236749977174277	0.9404875834824407	0.9099195114370828	0.8430339704904518	0.9740540389071155	0.8397313133657287	0.7144121805919228	0.9826053485814115	0.780324937512299	1.080635083508048	0.8948366795501955	0.7602223984657848	0.9639139723186085	0.9579607265333162
0.33511499148211255	0.012821352903916304	0.008524725334731233	0.7222487808573173	0.6383051923040932	0.7446930151958215	0.8045200324407674	0.7303012949317047	0.9386877424933691	0.9684873019392697	0.8857534881320794	0.8326247888115141	0.8116007335783503	0.781720553822971	0.6429853498032096	0.8027725377800197	0.7582456233199235	0.6251619226080531	0.6612450382831969	0.7226733138317903	0.8340026445511011	0.5939267660586793	0.6118770912099347	0.7307818711357167	0.8370539630755143	0.6801161601857081	0.7000780429243529	0.6640197682946918	0.6751283187928661	0.9000773206095746	0.769656837801449	0.7646431835715215	0.5314915983025403	0.6769756481825094	0.6937340446851264	0.7061033301444367	0.7443792540802322	0.9208926227180814	0.6864599058803135	0.6251197356282351	0.7595030027872505	0.6926438455164556	0.6011820174351177	0.8765121242418261	0.7019961281462536	0.6409628346789898	0.597287535678018	0.9302602700815301	0.8713736308724048	0.6485304700696847
0.17726213885947684	0.009302913327411892	0.007653859013370528	0.9987340140791998	0.7714976007467237	1.240259428525582	0.49126151364272713	1.1394130304980161	0.9748943667217564	1.138235478057116	0.786434479147716	1.0136463849344421	1.1444948887644406	1.0139591591082207	1.0687865204548372	0.9737121920239515	0.8249139005236583	0.6940116912189976	1.2514006782658513	1.1525088985998584	0.9264741310854212	1.009495179992934	1.2925303687397802	1.2538688658306616	0.965190916757852	0.47052045758653677	1.0292058643924702	0.9051991409280732	0.7467532843451408	1.2202853121823487	1.0453575477943284	1.2756232159516716	1.2108810816085471	1.2622960980353657	1.2854958925014306	0.9801380063823535	0.9219536233921997	1.165274543859061	1.3537669284711988	0.5492312906179919	1.0332606832091977	1.1168594849456046	0.7851461031542348	1.025421386400848	0.6784035797081174	0.9288213004230865	0.8330147249816845	1.1765571026356563	0.9947122578177289	0.5141798319999684
0.22193799762832456	0.009971452220476696	0.007758408081217588	0.9787059573771815	1.0786517546450154	0.766348742427553	1.033518060870908	0.8505095751874187	0.8377296469260272	0.6713226662524417	0.8751585063277303	0.9126350091181341	0.6875067820737035	0.8352885675700721	0.7511768912968425	0.918056403577534	1.2163089949562338	0.8761533458283945	1.1841262764922718	0.8451108973038879	1.09920018029027	0.7968226613819613	0.9665848235814642	0.6886172979718228	0.8893277872553358	0.8849734230275494	0.8282425394312064	0.8522062422892513	0.7240954566225947	0.5854893533332399	0.8115219756468114	0.7621892941558329	1.022278603294719	0.9646251120969469	0.6967481000038359	0.7731216060399858	0.9497895861538082	0.8217110707703008	0.8024152893258272	1.0849970386179824	0.7896693872760338	0.9885065036882896	0.8704185049388194	0.8066186744380572	1.0285510275766037	0.7658383529171543	0.9684629020923889	1.0770147179080065	1.1716369748611506	0.5811278324958831
0.40969919533401755	0.011619822160306735	0.00685919037130468	0.9210829814140851	0.91442109648237	0.8886275909167894	1.00554735589983	0.9057438611996963	1.0599006699435387	1.0902891549663303	0.9436660665199356	1.0267535501138711	0.9643104590505885	0.9234384176598105	1.1161335862443054	1.0285963952875694	0.9402575868711363	0.8636457907228491	1.0377855803835165	0.9002400463620341	0.9575752315137693	0.8918409194740989	1.087885390458551	1.0804576780240414	0.9462007608429736	0.9556073679731378	1.0652673246636986	0.9481786882352544	1.045576559150651	1.0403134242304501	0.8299964498215664	0.9171471117062207	1.0526638941455189	1.0036138606480118	1.0649787247861977	1.053300557243471	0.9316586295336947	1.0358471492194892	1.0093598921838165	1.1654913034100636	0.9176203932586458	1.0980365736267956	1.1024543302463892	0.9942958865348465	1.0963520361112487	1.0034926802153485	1.1701665148523352	0.8734773282697286	1.1097243979218356	0.8450147184985641
0.17683796856106437	0.009755660229346493	0.008030489092416892	1.1417285458169482	1.1560268021993925	1.1879307572159894	1.1640777387964905	0.7241746579782674	0.9561144050552942	1.27470147492295	1.1389236535458216	1.1597286190675198	1.16861975196878	1.2139770453207204	1.2013942272287836	1.1952525901881055	1.1686021315606747	0.9020642567460819	1.2336623766390606	1.3115653351418186	1.0649701067843795	1.1676320987999753	1.0641084468357784	1.2922107612369593	1.1283742811148247	0.8961449441124991	1.046598137412749	1.025362484968257	1.1471811326804235	1.0924303013956775	0.9689770237425368	1.0891403721016275	0.9757042033424042	1.2636026928177684	1.1521118587916013	1.236310822862082	1.3525862361534922	1.2255719702975265	0.9877501231320253	1.2738251738245503	1.1647837069898361	1.1588442308759779	0.9299361442610976	0.9827412462659249	1.0995819969509173	1.2285607527730211	1.0620304285119373	1.309032304990188	1.1192744675193167	1.091592332760733
0.33606136903781414	0.012280765634084794	0.008153674722261719	0.6679692054360221	1.0697630742543902	0.851493074664702	0.8361513432457223	0.9261489851658872	0.8342592614290157	0.7823739075572708	0.8205656068320091	0.9077447009580584	0.7825039733137773	1.0731484373042506	0.9342996469962824	0.7170253543356653	1.0576322492963108	0.7624019561553466	1.026034086361619	0.8188671575009776	1.0441012277005752	0.9961629333127776	0.9171665177673207	0.877145401834915	0.9672250257045889	0.9397041956139764	0.886730929410019	0.8181866937655057	0.9664778785580864	1.0322824948359233	1.0076950215663094	1.048133171369036	0.9285226856402147	1.03255657212914	0.855781992543531	0.8680867484465847	0.9095458702686918	1.0631836502639194	0.6959413702686102	0.7670772637552077	0.8316642986719138	1.047729774564068	0.9643639602534013	0.7830926244779715	0.9751983900327825	0.947570261625716	0.7669905923117476	0.9605158487001793	0.7820018158876343	0.91208043183441
0.24614772246685068	0.010878566649995779	0.00820083224539548	1.1611797568027244	0.8429116332566324	1.1484555589434344	1.1769751132815027	1.152475553851612	1.1601514950302332	1.1384995369644104	1.1045188346281423	1.1471540020849995	1.1258845430367659	0.9913379171754189	1.0767682874339823	0.9640723299774667	1.1062702469442032	1.13736898881265	1.2186647753606679	1.0706818929210944	1.147319268420609	1.0360238271906717	1.0084841469151162	1.0869248196973826	1.2225780903393202	1.129357616798977	1.1525162979580479	1.030940739972511	1.050981247526861	1.1094877941945416	1.1858675618675145	1.1284184476963874	1.0436302555612147	1.235759268074563	1.0991852080544513	1.0359740715152406	1.1699370359048493	1.096964924808434	1.2383840711622618	0.9996972063884009	0.9777376929903375	1.0805937816667224	1.1284496190972306	1.1542970365848657	1.2107851591433014	1.1668109506367002	1.212889939372774	1.1623022858462773	0.9380308546452573	1.0473969695535459
0.1777894699919328	0.009486758669158404	0.007800112873427357	1.0426029084045594	1.4149766460252464	1.2849612732488105	1.3453905889173585	1.445906704621576	1.3402711991937966	1.3599008354266566	1.2923234244926294	1.4804742720642157	1.2442717277107656	1.5287795375345339	1.520060265680454	1.3732362709693573	1.354812574526536	1.344313947535039	1.419305313097263	1.3943773216313642	1.2798250645801457	1.5038667065530151	1.5854853228067056	1.4251434012373598	1.3389261064018156	1.3652514817974521	1.3980821243836452	1.3931820703722668	1.4542941578556015	1.3432676227545857	1.4220625391989585	1.5278404576303888	1.297352315958131	1.4593061323756444	1.3850555083831173	1.3632704542134155	1.3830900684581537	1.2972102937550571	1.3372266275387357	1.4218274771672945	1.1056529823135923	1.333331261449612	1.4416758144030175	1.3109447833209067	1.3297379452182818	1.194603975322435	1.3853392043611354	1.4379113809317496	1.6275517890325033	1.364578821236971
0.13839767818574478	0.011167895316056864	0.00962228453409314	1.0721990040715754	1.2103880645221359	1.0762167953761939	1.3175663637254154	1.0310715446401038	1.1918486110580835	1.1339076902128662	1.035895957764018	1.343942828787424	1.23596482402198	1.24485732137986	1.2644539380756805	1.2269165413080012	1.0900251669463585	1.0842710529627768	1.0560255274522143	1.1190424105309824	1.0811365237414665	1.0283446915614236	1.2711996592121326	1.1301889475339186	1.1398464986253667	1.2515450424410712	1.2324433753941764	1.15943942627755	1.1757500858503458	1.2264863399130996	1.1271090849058696	1.0146093965729865	1.1145103858223453	1.0355412050239876	1.254026546759104	1.0526122647018055	1.2368450937027862	1.3130812679114856	1.1801977793962606	0.9606678994890963	1.1938482982984362	1.3260110067893258	1.1815548970895762	1.1436046462347096	1.1743255909149022	1.118163798862697	1.1930172033502748	1.2120448130605748	1.1820847965897279	1.1002196718387895
0.10464453232778437	0.010595028823779325	0.009486316987515543	1.233163838775555	1.4268953301434193	1.1203977166910228	1.2003887104945903	1.089533807246838	1.205819857515593	1.2941459508463546	1.1886040024199973	1.3647065106319545	0.9964522127855144	1.0700681762875046	1.356399979374607	1.0879030924726107	1.0094046499324472	1.1082427089357656	0.9871731419995304	1.2702501318868662	1.1319546122717732	1.2223268342186357	1.0990414153172765	1.1711852202674764	1.1717890316883797	1.1938834436071528	1.0762602443853675	1.2351575265750563	1.2560624885824396	1.2281296396047536	1.2099931508534847	1.2255926277899452	1.0254866979151642	1.2839675669792492	1.2467765585470802	1.3596981249408957	0.7582778072797072	1.2684295425202496	1.064113093007676	1.0709303435330146	1.1633051072190501	1.0904626700587143	1.121061772461574	1.0903535578756802	1.123503633449102	1.1239486058004717	1.2882988973029894	1.1776055326630337	1.0607275554658888	1.11134902145022
0.2213353175945343	0.011121141679267563	0.008659640253673065	1.2909504404452492	1.3169302921477513	1.3075241565280344	1.178011272707581	1.1309501384374872	1.3445316432004513	1.1750579695330525	1.1881498407410496	1.098176468962114	1.0708483193200085	1.0734721433179573	1.1317536215872193	1.0566729424311945	1.2010189209338953	1.1985019004312878	1.1094788008118686	1.3037731024394241	1.2721796352159829	1.1602383084316026	1.1551094373735924	1.2865545999966737	1.13753043304838	1.2341623322706599	1.093717954890515	1.2032915259933796	1.2942871821296829	1.1274514125170179	1.1681374107885496	1.1582585584288814	0.9992202026746648	1.178236618097488	1.1737140956782837	1.0153536709657223	1.1457198693692647	1.0876407689184957	1.293790508584212	1.2172385453214776	1.159706417268842	1.0875137791377112	1.2104347405805655	1.2146972793814401	1.213070301941471	1.3581664050698365	1.0667293547253984	1.18181227260642	1.2481324623176686	1.2973774493093373
0.29944344163658243	0.01160403837292112	0.008129285185650651	1.2195598236611869	1.1986736851522342	1.0620707414188506	1.1581897103204435	1.0895093469973163	1.2096123520860669	1.0954056503132605	1.1818145791827337	1.0179208800758912	1.1654214611724747	1.031924692811459	1.0876069839732205	1.082190525435303	1.1914000568852388	1.0116135550552798	1.2049660512197493	1.2820911008132776	1.117633386115902	1.111024476555474	1.1492899830811794	1.0300473059728692	1.2941674277731954	1.1314599979328992	1.2308400679767892	1.2769011507113652	1.2105082298723024	1.1507853277077718	1.3476653605764242	1.164230502479672	1.1405977245891878	1.2251067615114286	1.2417104649972823	1.3777982140412792	1.1689594658099083	1.2944062086290153	1.162872193684829	1.137260716104465	1.1591017504011296	1.2035250509247977	1.1290690043649345	1.0174996560297316	1.0898415120415317	1.127937970831698	1.0647918623576953	1.1940692740977465	1.1110135766622413	1.0560136673591678
0.24643835995681185	0.009052256034419674	0.006821432903388136	1.088311276252018	1.0394478571510763	1.1111871100041175	1.1321686892322447	0.9624893585633755	0.9552586861335723	1.1818786721693595	0.8576048522621794	0.9547506401067013	1.0773781158466484	1.0775758331059548	1.0695317583439383	1.0344108702167218	0.949337922317423	1.2407896790436532	1.0481780949536144	1.1594821897457983	1.0532375272596264	1.1565336100917052	1.0291842506751285	0.8094454140484684	1.1264197943469225	0.9544250305559234	0.9520213678631437	1.100916969701352	0.9031904837928175	1.0922939654847736	1.07046092335416	1.014966761554356	1.0317582055588002	1.1047750042805373	1.0513733065818371	0.8134243603703653	1.1462548958601326	1.0352536924148426	0.855556695447647	1.0422774792422103	1.0269275129326607	0.9521418227948472	1.0053326044437596	1.1782750024748725	0.8411810321927118	0.9883491057041207	1.1435240709215382	1.1569429667286237	0.973708928727661	1.0887954424901611
0.2779232159482995	0.009884487001674934	0.007137358586170272	1.0818370443881618	0.9068184752633486	0.9369666530886505	1.0245764662129515	0.8893703368640418	1.2176652617209403	1.1503715931151124	1.0367504910514143	1.0852711129615613	1.0981269691437425	0.9079017519234132	1.1877575229320296	1.0989359611546794	0.951820538136619	1.090631882264887	1.1732341080786117	0.9990833933282538	1.001240374661656	1.066408867715295	1.1285938236059105	1.1509504959686054	0.9096910466237469	1.0956227030480996	0.956748349297445	1.0401235356569254	1.0484450011258364	1.0530646619358297	0.9842187764900504	1.0844655107757886	0.8828196098909422	1.065130977543482	1.1012453200869858	1.1159124357666828	1.0720227932739355	1.0050230051485556	1.0401424387101745	1.1064198524301134	1.0892296954675957	1.2670759287489985	1.0287411467980916	1.0920552626219795	0.9817491345921756	0.9703583603716939	1.0477104037607665	1.0211900088644525	0.9983886188885798	0.9789089437177418
0.2279576977563995	0.010537787165375873	0.008135617463709853	1.2546341788864441	1.2253190108276526	1.2916699883813936	1.2097571973711918	1.1822372470506253	1.1729195628599987	1.3061052785222338	1.3593413567556394	1.1333615097742642	1.1742472347000645	1.1816634818083114	1.415478295006941	1.0117595332620244	1.1632268010565947	1.0218863866448433	1.2532979749915016	1.2116610291470846	1.168100358621647	1.1896013225731317	1.1040111673122595	1.1877928609261514	1.1729919139484761	1.2101175543695621	1.2490199953278567	1.198848432372017	1.1848595810626412	1.0679774467985719	1.221880783014463	1.1734447928255105	1.22561018894632	0.9961688238612025	1.234947344558179	1.3743347977757003	1.1015457950689118	1.3289176839335988	1.186554788676107	1.3174063935430054	1.0969394922310909	1.3263485122618826	1.2773366186392878	1.0617087689646474	1.1839388372669721	1.1576539905921879	1.0359483221523333	1.2212267182766845	1.2800431212433434	1.070420746629337
0.12200613411403904	0.009231945388274545	0.008105591421099236	1.1735308187544315	1.1404366385088172	1.303562678806458	1.2265781407383325	1.0360706657348624	1.1881674159800306	1.216087998619715	1.1213096993855078	1.5049304391554474	1.2192650157129812	1.3444686689384973	1.0938786754576486	1.2553075651522057	1.2403468691149002	1.258848305126341	1.1796132951918505	1.4446396020534207	1.379839000000974	1.1769037189812395	1.109222139236763	1.3950888662756813	1.2620056983175219	0.7622204195939257	1.273199780890447	1.2712439220800427	1.3406473531670229	1.325040924944377	1.3364566731714258	1.3093955556264074	1.1096003731521393	1.134295243628682	1.2859654228888058	1.3143724290457528	1.2375992297794456	1.0762757389454358	1.4008736298996955	1.2097301502554738	1.199180189035264	1.4013091449137305	1.285979296439184	1.2162488841054078	1.0697790417227186	1.2091537725841868	1.270949419101502	1.2298446206042901	1.3629347930892022	1.1125947748393585
0.1749743901050954	0.01097736306721443	0.009056605659566386	1.052452231937924	1.3254334949681643	1.3854313740664652	1.1839856147115775	1.0161371178790581	1.2006803730724225	1.337289185187769	1.2414300160849212	1.321069201962727	1.2647481119551807	1.0306470217215289	1.0856418862296116	1.2629567420895471	1.2761191239594478	1.1140161430451854	1.303838453178869	1.044500834159249	1.3270327929885193	1.0867025312960437	1.2411099913786825	1.1600289092316745	1.1719846459231396	1.0502114939003162	1.1217788149300223	1.3048432366738512	1.188146723900394	1.2696804999830427	1.3916363667368459	1.2365173782794712	1.1489521865898884	1.1795528134802733	1.1264341774141016	1.2835262470233124	1.085400211401268	1.18350624594367	1.2193104768542677	1.1034997942330305	1.2503805517111235	1.2698523377879227	1.205553890785861	1.1570938324579756	1.2418694972916284	1.2765926814029485	1.190117361176833	1.284003023538186	1.2617119209783472	1.1037585095242703
0.08698897370653091	0.010693916349809889	0.009763663541636436	1.1231181219278759	1.2015300048041195	1.3284924234272697	1.249326589165178	1.1720928633643184	1.3139223679841676	1.1489735494567885	1.0157477463975935	1.0446205278682796	1.0856513131892476	1.1493456484456903	1.2117840452045427	1.2750662436199678	1.1023021553431556	0.9130605862219988	1.0944040645419424	1.367492953718579	1.3451110013710323	1.3761821032745285	1.311119041379223	1.1557851053161505	0.8554622829510795	1.0040156668742621	1.024209997835728	1.2244012020376809	0.9209629277183257	1.124417565944713	1.076652842621719	1.1576740426706063	1.0894489830078382	1.1626632277207474	1.3100154463293168	1.0995390147949955	1.272872943734272	1.2568710468185893	1.3093870694372212	1.2271079000295517	1.0883841614209349	1.1307794926373778	1.0339309446430556	1.1345546390641437	0.9591039012714901	1.1247913325214232	1.0433453051292918	1.2829809714238063	1.1077554607476354	1.2501983825143168
[truncated: 53 more columns]
