# Supplementary material for: Admixture of evolutionary rates across a butterfly hybrid zone
Source: eLife. 2022 Jun 15;11:e78135. doi: 10.7554/eLife.78135 (PMC9246367; doi:10.7554/eLife.78135)
Supplement: Figure 3—source data 1. [file elife-78135-fig3-data1.zip › S_Dxy_Pi_Fst_20segments_per_chromosome_ELAI_generation_parameter_5000/Chromosome2.csv]

Fst	Dxy	Pi	Sw_1	Sw_2	Sw_3	Sw_4	Sw_5	Sw_6	Sw_7	Sw_8	Sw_9	Sw_10	Sw_11	Sw_12	Sw_13	Sw_14	Sw_15	Sw_16	Sw_17	Sw_18	Sw_19	Sw_20	Sw_21	Sw_22	Sw_23	Sw_24	Sw_25	Sw_26	Sw_27	Sw_28	Sw_29	Sw_30	Sw_31	Sw_32	Sw_33	Sw_34	Sw_35	Sw_36	Sw_37	Sw_38	Sw_39	Sw_40	Sw_41	Sw_42	Sw_43	Sw_44	Sw_45	Sw_46	Sw_47
0.3854383440336504	0.012536148624270781	0.007704236257972127	0.8170386667586527	0.8534152982882516	0.9146322397583653	0.984573398300149	1.0037196759603217	0.8024544873331227	0.9719417632890635	1.0143745189567617	0.9124822915281838	0.8600034860674689	0.9709473839836749	0.8786987075881652	1.0867396927066508	0.9260158569686787	0.9852498186197038	0.9441271042540704	1.0942590208371126	0.761716386216881	1.0535045305029571	1.0291273834830175	0.8118506490465223	0.8064550548858542	0.9900558114185408	0.963643887934087	0.9204164054389435	0.8552087296586892	0.955564227167302	0.9656894312591995	0.946838246354639	0.8009524894756812	0.9241414424539038	0.9625636564274558	0.938793453577597	0.9472003116783161	0.8869696970150288	0.9140765760541836	0.921831698241997	1.0088881911379413	0.9965223966964476	0.963156784647833	0.9476417232105205	0.9045670899573766	0.9553164000164078	1.0149772993281347	0.9602644086355703	0.9928128198370649	0.9781941282743809
0.24489367857659483	0.009545112496461831	0.007207574784775869	1.290159430037809	1.1479965371095702	1.061709088740552	1.2068437219321262	1.302779859764462	1.3065774381160844	1.147491464924704	1.1737517162127604	1.0058472741839786	1.0789258293009318	1.1218935454924297	1.194965191055767	1.2351860489558348	1.1576484891969419	1.2098363978315423	1.2010942886334517	1.1762823763709496	1.1852995813697915	1.146929340589436	1.2375494251062467	1.1161451546309347	1.0981473081460695	1.0795642067887798	1.028719153862947	1.0536672179221327	1.0963760103794493	1.174592798524505	0.9839017154720853	1.079876856771134	1.251904522238549	0.9433111917451003	1.039501608141542	1.0949243310975276	1.0345927936737171	1.139899891175781	1.0850986205241755	1.093991291729742	1.3101938064304606	1.0434895162482136	1.1010966257831956	1.2370070798087975	1.1437622218344108	1.055537320378166	0.9837537378786572	0.9483070096653892	1.1614754964768563	1.314708511529107
0.17136216322388464	0.011628022060010294	0.009635419045791878	1.032543136249345	1.0525354940703393	1.2051650079964744	1.0924375530210162	0.9235257010399396	0.9522603827662015	1.1284035562273476	1.012515188648823	0.887626084124736	1.1276570407199002	1.1031376643761917	1.0287450699019751	1.0056413404310338	1.097997170162414	1.2554169694938435	1.0971628864890435	1.243252656703615	1.0158440515136549	1.1227565833743234	1.0409469997905603	1.0268960113088352	1.059221809016043	0.9535914430440893	0.9003146102191826	1.0579952524023177	1.0447481875526299	1.0700249480213837	0.8157071802808501	0.9857868149701083	1.0875916255896012	1.1044944977504494	1.1528156348341745	0.9334587954871485	1.1026149539040524	0.973863048956836	1.049535936984692	1.1469377308648026	0.9723975233767141	1.1617304599879794	1.210272335935357	0.833224409031465	1.1356088417425343	1.0132975312212307	1.109018312420462	1.1782952378755687	1.0185703166407076	1.0950074999180557
0.16518896987001286	0.011975913198250001	0.009997624433778392	1.1704849389819958	1.4063354781235828	1.3714662092262069	1.392131524072482	1.2278463775924164	1.320534036494329	1.222309057023577	1.4079198274160245	1.414087836788413	1.2341945310482498	1.320871081718285	1.2621978457156415	1.1879936252958139	1.3188160875305177	1.273250264930434	1.3438314510859797	1.3798429775173744	1.1170788057596195	1.2769012440437368	1.273189927914006	1.3307686535166456	1.3292568856538698	1.293858873945967	1.217472140607519	1.2593568101134551	1.2072909389916413	1.3333284172719468	1.327309988036649	1.2513114083752899	1.3855804602247357	1.3203726296865161	1.3220006466101493	1.2381135467570337	1.329996266883525	1.2333847480368965	1.3358982236242314	1.3555949508735858	1.3274835207130251	1.4249151585347528	1.1541191629259837	1.1818214362356942	1.3929873521013885	1.3548291914866248	1.264014023783689	1.2776303423552844	1.3865094372543691	1.2631745053710357
0.32403076732212643	0.011789734498777222	0.007969497782614294	1.412352164178157	1.3617333989649794	1.3916167718051722	1.4742818288195114	1.3824594264281385	1.286283099458713	1.518310893705443	1.294720011891029	1.4632667697969264	1.4094432465252473	1.407456675393092	1.5193952720642254	1.411463635850608	1.4994721596367315	1.4782900988066885	1.5738180974125628	1.5218503413900124	1.4846790777984344	1.4149094555754262	1.3678219816604622	1.3458756426568081	1.3681576471749208	1.4746023822650658	1.484417288398531	1.5197276534718014	1.390464490285584	1.29534504387408	1.4014870712073455	1.3896887649040446	1.3825137152778508	1.3664656681767702	1.5028871796475407	1.3622855244239715	1.3535880637821465	1.3890159102941033	1.3934767138274218	1.4924380910374853	1.4896273325613887	1.518108347550421	1.3210282212779303	1.4471221379322303	1.4319601650225404	1.4563557700809289	1.4612649547057424	1.3676844511204473	1.4727710747057587	1.3714390322283045
0.16675308726205906	0.010504822026512546	0.0087531105224531	1.4381959324891755	1.4139736202905548	1.4132498136305234	1.378466013216522	1.2747810305759808	1.2829383428121666	1.2975014338837427	1.179934951472478	1.2749411761987537	1.283226644980388	1.4491917419702502	1.332309609644066	1.4305914544174982	1.423512204228985	1.4063188194440452	1.3335236554453131	1.3334852147172216	1.2799553971315212	1.2702058272112877	1.453775234438578	1.2816396169475863	1.4598342942500646	1.2030123555829495	1.1966921200934424	1.3829870155088488	1.4365526471660808	1.348012093984529	1.268962320679717	1.4746376366481826	1.5056585525004385	1.454322151498671	1.5490459886592287	1.4278794868405116	1.3452205530906727	1.3842099603315496	1.3274636723257407	1.3739213273344963	1.180787440529123	1.4337793656990068	1.3591351656945	1.389529366111229	1.3279973032618908	1.2575682266013386	1.3818709428470362	1.567696619129804	1.2896542522672294	1.4657907653824729
0.10335108670481985	0.009794334844490755	0.008782079694761753	1.049319329475849	1.3040591521318485	1.4463686728345753	1.2213976769515449	1.0122095050849982	1.0071281172968636	1.1022526561456032	1.3149052385271074	1.140444602073511	0.9037770158875029	1.0098738161097331	1.0093215410938199	1.0482215285430523	1.4726401575937174	1.074410695306355	1.1916288155146644	1.2382509427096682	1.043141532559101	1.1042343362359333	0.8472748587540331	1.125876381665168	1.424907835699317	0.9125766288967612	0.9247216040054839	1.434472230930437	1.1256502003237283	1.294567849480032	1.2316170514021678	1.211337473097491	1.3464822478913374	1.1288349783326377	1.1107238889377804	1.1446333326655243	1.1006676249541099	0.9208374589886045	1.0091320970569104	1.2008171145157367	1.2458891086995627	1.0867847669935087	0.8978003653711883	1.2960459528996053	1.2016117398626123	1.1036451740442619	1.0632896522146362	1.3161327910583958	1.1280991772432563	1.176054084438992
0.1510450804748379	0.010149143853082439	0.008616165603042895	1.2920773447835685	1.223508377161388	1.1124358575712745	0.956193781866451	1.0869072640406214	1.1926829020770817	0.9455061533741944	1.0648720864094618	1.3136356846552135	1.3600207475759545	1.1742086895619828	1.4170667831980253	1.1740030834759683	1.351601014291847	1.1359945238625797	1.0150809970291723	1.3133629992046671	1.2729412502582929	1.0093642834142962	1.2487705175782144	1.1858833124027617	1.3363989964779783	1.5052505530275262	0.9142416150878417	1.1654424527275915	0.9474025446001997	1.286524105669383	1.37194333249637	0.9967384400114039	1.1724675276977323	0.9840768760215186	1.4259379224873752	1.4093533978696944	1.1728139876813741	1.2987432404927253	1.1751825345766695	1.3661967871679708	1.0983933761050013	1.1440432191216545	1.0619481359447527	1.2046676487914052	1.2085555003075972	1.213785846455323	1.2157310138628814	1.162895824904114	1.2028275619530784	1.213643774434329
0.36333699231613625	0.012440528538108168	0.007920424316248887	1.0382856328438748	0.9753312208889449	1.0091791309648663	1.1461143116897017	0.9519849146601966	0.9225233359560061	0.9354677730292725	0.9799652857048896	0.967470566554291	1.182497877970145	0.9102808692940462	1.027984826628178	0.9820150791867723	1.1566843385208752	0.9629742166199218	1.0902588397649227	1.0893342442178304	1.033730741518586	1.2477177084091675	1.1058222610708517	1.0047544492014566	1.1599121086995334	0.9670258091227503	1.19588103439789	1.0428983145917852	1.1506404365842258	1.0740647325236008	0.9945054376668419	1.1096074591407812	1.1348908321797584	1.017127612086979	0.8847261627528926	1.1901862878515213	1.045873280303832	0.9722584174751276	0.9455518461598826	1.0593400116610363	1.007809753009873	1.020989055844272	0.9011746023560425	0.9234930707326533	1.1481603805750429	0.9048503113182086	1.0787363465444497	1.1782427143744456	1.2181536796295642	1.0397305425684
0.3644095404304829	0.011761856279558593	0.007475723638115256	0.98191203602659	0.9877107126326181	0.9354422050255218	0.9177663820346015	1.026658219363921	0.9966216950395922	0.9311380422306532	0.9381067887772505	0.9872231238299871	1.020540276011606	1.0744286698576038	0.9669724877698497	0.9300891244294056	0.9727816425674274	0.9500476862463614	0.9290781383626825	1.0446471253895382	0.9616253959690226	0.9577236744138813	0.9679579789986169	0.9479085090940114	0.9845965872827973	0.9672917649382764	0.9437858842418361	0.9957880067819374	0.9686047158495009	1.0141235610138115	0.8541780650308929	1.064024847923318	1.0047259632982064	0.9100661254303708	1.0094961861357366	0.9764450739705565	0.9980356019329151	1.018772432478434	1.053565413829988	0.9339486302230955	1.0635806266333485	0.9695921529331761	0.9090349264413	0.9970156646137056	0.9645337583262289	1.061451777957185	1.00983519912994	0.9242477453610689	0.9530356219768115	0.9844010241087838
0.12233119577517904	0.00920981778387674	0.008083169761503589	0.8742556686709099	1.2159946583133636	1.1343553161921096	0.9185300323307686	0.8995738459777003	0.8818267544628923	1.2548958997274449	0.9985272272100256	1.0313336626287013	1.107008585629345	0.7852321080403142	1.1490715782822505	0.9000928813401923	1.1968571434479685	0.8555749387192806	1.0825041857002187	1.0427707108027953	1.0653726861444384	0.9565015946074948	1.143514461255931	1.0852807903605104	1.1835489101341337	1.139305063630744	0.9097846411432965	0.9093777622310135	0.953152977439517	1.1836824102991332	0.9338192023115377	1.0973287046267919	1.1094896044164093	0.7769602626245491	0.9612329609250221	0.9396725770379446	1.0156557096493652	1.1030023255410577	1.1954136296790403	0.8102073174365281	1.1232083833195596	1.0919127399223485	1.2940614703129771	1.119101778299421	1.1795910940544954	1.2311373376187351	1.1043565891660623	1.1399126016412926	1.1118909931957812	1.1854677437504426
0.2102752808988766	0.010889567549578125	0.008599760674223293	1.2169960367899637	1.1106565923533038	1.1937787113212042	1.2327616887543693	1.2470941253089032	1.2568704948529872	1.1336587121360413	1.1575525239966566	1.139149544539808	1.2593218445679044	1.1629902145683664	1.069095745365739	1.1971494733388979	1.246461804981775	1.1319723681931064	1.2162798670776487	1.2060593740432801	1.1533512668701464	1.238720886262302	1.4135860335692978	1.3487082229792957	1.196815602176628	1.2454549411816522	1.274069638728443	1.2336207400487447	1.272821985452306	1.2277000132092413	1.2986306330868969	1.1712833908475213	1.1418937331942332	1.184338104456082	1.2152454587952073	1.3146001776091405	1.2483715694268454	1.1965445805853592	1.1742337979960682	1.185680673868723	1.3363648460585813	1.1299014794682525	1.0738304933081688	1.1919682975947083	1.1341336545114031	1.2408973840848476	1.1291907784125041	1.2574233975268565	1.207382214906262	1.1355232550232848
0.19804897210946704	0.011126457278891343	0.008922873851587016	0.9658809524509724	1.1397179032946334	0.9654320117762057	0.959683069446547	1.0567151260615752	0.91073849402253	1.0679449498871263	1.141408039856499	0.9630000305915258	0.9205656079053856	1.2545431442111157	1.171342163228396	1.0874870072918124	1.0580589399062144	1.189096548160931	1.2807151575368427	1.1399796866173697	1.0370690489372993	1.0692758052954	1.0220903709425389	1.0929974820626487	1.1317416658311994	1.0677283155074613	1.1748205749747005	1.231087490333024	1.1489763374101458	1.1802742598564437	1.103007731173406	1.1101081974589446	1.2310819842529974	1.0499967124883716	1.0531452269124129	1.221900640992482	1.0485106893348775	1.1635765526390787	1.103168712963416	1.0221924325315133	0.9798941976157287	1.1193211957160019	0.9680836878487555	1.0203278057748433	0.865616018590836	1.0022767227432725	1.0284901600191643	1.143487181318973	0.9671348060595758	1.1502561996764777
0.12682260693361547	0.0108815696380192	0.009501540608995928	1.127589758252322	0.9302208437903505	1.0696123945505296	0.9242564621484615	1.09018506417886	0.934540577026824	0.7908070479439333	0.959632812141048	0.8013393910320132	0.921244407973965	0.819492293900495	1.1663950149576976	1.0729220748956223	0.9692375120763086	0.9735905887105859	1.0690470699450747	1.1713198838799563	0.9230718999291116	0.8852882513384788	0.9468648204643156	1.1261934124280775	1.1620550835674008	0.8520138895320215	1.0432547385627535	1.0440509259936552	1.0483937383400799	0.9231997151474667	1.0159296661268937	0.9405209718957861	1.2022077561371305	0.9291720262220272	1.2269480738732972	0.8702327981472444	0.8394745708961695	1.0816194703122692	0.9683888901921381	1.0426653334021632	0.9752447636303233	1.0613354545718279	0.99518001170869	0.858625193799264	1.1398093837126402	0.9350056372692606	0.9476125437522507	0.9911892801648183	0.7622212834611293	1.059235132823565
0.2897758552890287	0.012031832547928611	0.008545297980658225	0.18103879391713254	0.3034721356521587	0.40211065605249524	0.3383673060046225	0.4135061824549949	0.4102626883500137	0.3310864331898884	0.3011317084640336	0.38635321401086553	0.4081776374078261	0.3629051068373057	0.24688206412918717	0.391939206530885	0.15449347463756324	0.3710852697121856	0.4301168250500609	0.38403696775080415	0.19764234859295163	0.40007703070095213	0.1757592127587322	0.3107349011519408	0.32793198349624236	0.10174122478827151	0.3273817103044998	0.3833839262545701	0.27033393174496323	0.2770919710252496	0.20147703289189928	0.3471001341421094	0.33042729843805707	0.33669885455309295	0.34501434626951644	0.332817129330834	0.511964094395606	0.2698945408444196	0.3126387519884982	0.19572414341099606	0.3501106093342243	0.3699059838094432	0.2274197746259925	0.34800908213600357	0.2910577043615017	0.2969570122158212	0.35902939522689814	0.3523928097962331	0.28689722608605034	0.4015825812767783
0.26011611211686114	0.009362974081295794	0.0069275136654181925	1.2073108630305527	1.3295387226320508	1.2933743295529816	1.2410615366003663	1.2892932892737303	1.1579517018248089	1.1974514556610094	1.1671111208394729	1.2181455664325491	1.188519288292373	1.2863506029486276	1.3355688018099603	1.1363023211051761	1.2914682053573254	1.280987102982714	1.2995638998304635	1.3301395967735208	1.105320065790676	1.171533079047991	1.1972962695408935	1.2211691322762979	1.208268455072191	1.2362591843263957	1.2294564067081997	1.2850383465110076	0.9607428484924554	1.2123683472227453	1.1497884724737213	1.2504249440594732	1.2555489365898942	0.9743964766858827	1.172516736727998	1.1572020901430724	1.143451591831951	1.2783471137749924	1.220711099841305	1.3291653525743101	1.2140310474240172	1.2875253774147497	1.0771424319966674	1.2259655131989158	1.182953314086456	1.1522793027726361	1.236532227736928	1.2776896179492943	1.2412701451644477	1.234997678601953
0.13112618360083284	0.00818584411329459	0.007112465615166927	1.2460717799912029	1.1794198060846033	1.2030627386435002	0.9862202165150826	1.2402120095254188	1.1228798550209382	1.1583905239361232	1.1913675159648034	1.1128273945540919	0.9558715368741932	0.9729645794463544	1.079849624265265	1.1182367534594397	1.0856051607129225	1.0585891501738711	1.2321986770749478	1.0323320569999284	0.9829032324730227	1.1559691248127022	1.276812527603708	1.1758506179456891	1.059123688752028	1.2156038042458828	1.158443137721214	1.0455708810145672	0.9749727266591441	1.1706527477236053	1.264681701880372	1.088202736405403	1.0732606845189092	0.9879301732364493	1.2203023995254987	1.1663240357310816	1.0698380227364532	1.0909273567617834	1.2046852899740657	1.1989942347364306	1.2410343341467651	1.0681116709240233	0.9798021067285994	1.2300529704976466	1.0578388287811873	1.1945619866544408	1.0031667604887555	1.1417400527654424	1.1914529076237206	1.1109226997191681
0.29396092362344584	0.011901017357306169	0.008402583302893786	0.7012771529535909	0.7844129830685025	0.8178192020305358	0.714822655046947	0.6977291082365581	0.8165949269051836	0.6548940686201791	0.7230650609628516	0.9573994484261535	0.776489737426851	0.7181513473020603	0.7126970615663379	0.7975984907354428	0.6851078145051461	0.7268772047377714	0.8137443206126902	0.8245523123321781	0.6917087612287666	0.8241793957588932	0.7006007846179242	0.7553486015371804	0.9070676987799765	0.9151284289945665	0.7946866293333833	0.8682160477284323	0.8295317643827211	0.7319959714981565	0.8553612280408803	0.6559450293579885	0.8280283841017897	0.6806965315586966	0.7276237435492354	0.5566278976046604	0.8581873646398381	0.9585171807089334	0.8311599378575637	0.6720549067937799	0.599025641581973	0.7907807756047943	0.5479373368973114	0.7066012167549232	0.930658668599682	0.6718859613316861	0.742356253549049	0.8126045472206584	0.7055643595009342	0.6558281419809127
0.27524904214559376	0.013085482318370653	0.009483715844226028	0.8498141942759123	0.896896836253743	0.8292764594676489	0.9163809908349797	0.7573275874764996	0.9044727011877209	0.825700015558571	0.9600299794186057	0.8214446677358493	0.842939385991524	0.8658344726685403	0.7959952531823393	0.6972602249073191	0.856858224018429	0.725531103272895	0.8302196313587561	0.9855011489373698	0.8462700435100879	0.6469752728065121	0.8444608711847931	0.8918672267247281	0.8370434726757008	0.912220642117982	0.7388919465188113	0.8171005531714952	0.8689070346181631	0.9924016501632905	0.7635171681960479	0.7638527635887568	0.9042362461144914	0.9349770013590901	0.9227634314244189	0.7515301940488743	0.7622832674905018	0.7991195549441544	0.8175658499349192	0.8533887372434452	0.8658083855177242	0.8917663255405524	0.8204815584861659	0.7279045036996548	0.9222907929962458	0.8349131830590586	0.9071711464151084	0.7810987874355724	0.9787150351862897	0.8833937751465053
0.36954260921405635	0.011600306749409093	0.007313499125549028	0.7115039202579336	0.6751080171701263	0.6469279568446463	0.6194000140329873	0.7232751335793289	0.7932480457141707	0.6007639309786372	0.6759711864171747	0.68042068503992	0.6692037472735444	0.6476483682044497	0.7024468002016047	0.603134160389754	0.6751010077659402	0.6406161815950626	0.6706032889105159	0.6474939757472409	0.6444037666036367	0.6284947475419264	0.6513158045276343	0.6752001491207285	0.7252734049568001	0.6535469528638608	0.6380919758811634	0.6580569311980876	0.6617897671900405	0.5921620127833027	0.6762204971613857	0.6314811786580765	0.6783338051036873	0.5631309615539467	0.6040430404122124	0.5861161893092511	0.7396814627646746	0.6317532707909486	0.6981422915891731	0.6810359275337273	0.64977126884819	0.619534602300438	0.6218597715392493	0.5921496985480021	0.6800621678500348	0.6011273999484122	0.521237021866829	0.6214983036861192	0.6337556399912122	0.6608086606693002
[truncated: 53 more columns]
