# Supplementary material for: Admixture of evolutionary rates across a butterfly hybrid zone
Source: eLife. 2022 Jun 15;11:e78135. doi: 10.7554/eLife.78135 (PMC9246367; doi:10.7554/eLife.78135)
Supplement: Figure 3—source data 1. [file elife-78135-fig3-data1.zip › S_Dxy_Pi_Fst_20segments_per_chromosome_ELAI_generation_parameter_5000/Chromosome22.csv]

Fst	Dxy	Pi	Sw_1	Sw_2	Sw_3	Sw_4	Sw_5	Sw_6	Sw_7	Sw_8	Sw_9	Sw_10	Sw_11	Sw_12	Sw_13	Sw_14	Sw_15	Sw_16	Sw_17	Sw_18	Sw_19	Sw_20	Sw_21	Sw_22	Sw_23	Sw_24	Sw_25	Sw_26	Sw_27	Sw_28	Sw_29	Sw_30	Sw_31	Sw_32	Sw_33	Sw_34	Sw_35	Sw_36	Sw_37	Sw_38	Sw_39	Sw_40	Sw_41	Sw_42	Sw_43	Sw_44	Sw_45	Sw_46	Sw_47
0.29508924355463206	0.009158307516402613	0.006455789479146664	0.9476450756669426	0.8640644197558678	0.9495069385972843	0.8573437558046372	0.7142819948326241	1.0048508380684806	0.5396878390447619	0.7805511888083742	1.2044713855617601	0.7184527085632515	0.9090455931173893	0.8195730765176464	0.9258340264603286	1.0268064429335026	1.092968182511099	1.3262285301003962	0.8475373207632497	0.8918059958441157	0.9168809931199224	0.975606065152264	1.0265128830876484	0.9613099502193891	1.003413043304253	1.0339542531893755	0.5775431586690579	1.1634871796131452	0.963010189744339	0.9150355919252458	0.9229046810835223	1.2897134722875188	0.977772317705364	0.9633961368361013	1.0077036921913032	0.923568612080488	1.1156521729185402	1.149510807949713	0.828472009358707	1.062558162346563	0.8109114827559599	1.1531918601668778	0.6796203698470429	1.0885702819720846	0.8514137836452631	0.8569281535542997	0.923021497241884	0.7457633078029291	1.0770106448793313
0.33262158956109156	0.011815097292198345	0.007885140850048383	1.1807563773440697	1.1565109664435274	1.1892061099885443	1.1623783529791578	1.2020316220083729	1.2060355874285897	1.163580454022394	1.191011165569231	1.246772287281214	1.1502057845427496	1.193040337994582	1.241985554412579	1.2315516715568466	1.282257086366313	1.1989687913886127	1.1839729518421125	1.2071011854389846	1.2188631645178252	1.2952029230625834	1.1586032054882778	1.1495046845045955	1.2359313067822013	1.1662686217992897	1.1135709829498779	1.1452912786087113	1.2088471334236375	1.1473378518496662	1.2195745540663263	1.1957123746271676	1.1185003599869718	1.1593384262603492	1.1522816897622254	1.2075948741827904	1.1933058209205774	1.1518493545122168	1.1301992107785346	1.1596150381295254	1.1540036249381265	1.2433715405103842	1.1862543537283845	1.1646058426632449	1.2507353821820804	1.1717171916455305	1.163870868043357	1.2199287563881451	1.2272080573163127	1.2077360879394712
0.2998512181513854	0.012423809721856385	0.008698515242676723	1.3188031803360052	1.4662974652763419	1.3334642222748572	1.362919737671857	1.3461398917513114	1.1877378568132655	1.3127480188632457	1.3707748003950035	1.4716679553700165	1.355157576481031	1.3694116654704958	1.4273684189208113	1.343570287755202	1.4390074762831446	1.4131662913129903	1.40515960667387	1.3545293081899357	1.3742130440573836	1.3682420504456947	1.366599733458082	1.2659280271016957	1.3942496558832689	1.4103874596642825	1.3924541967818487	1.2758484808348225	1.330378075327802	1.395374873520527	1.3737577487273223	1.3639442096920056	1.257555377463199	1.3131853292077633	1.3871782347314843	1.2971922683027757	1.288113600657754	1.4197069983424568	1.3214128994695695	1.3732164852209838	1.3141054869606033	1.4492807386620838	1.2962927517310527	1.3180762868281548	1.3730918308877678	1.3156003072617777	1.3284590967575463	1.1812243036509487	1.3799965273657167	1.2761333850058683
0.28349538537518915	0.010595232488775865	0.007591532971230627	1.0986373083441614	0.9149772507582692	0.8831493853352886	0.7827879621676037	0.9204178135456625	0.8911537874225408	0.8627103179761308	0.7754171137698238	0.910632812062943	0.8846046830323587	0.8597606603060957	0.8808703549488306	0.8029880108735394	0.7818053224944146	0.8948168618791816	0.9048014473525499	0.8464918173276477	0.7078455895479762	0.9969972702618847	0.9068995706625779	0.9282421364571312	0.9356955065652242	0.9334871513407121	0.9871440829264365	0.9502537850645938	1.02353680117282	0.958959878962703	0.8915210152140783	0.7804825859066269	0.8923442671893941	0.7398524009105985	0.8894147724441279	0.8655947754184645	0.9764111147592924	0.8089517623595985	0.8955663347747337	1.0262164871755652	0.9395511704449686	0.8397218570711835	0.8306879694048371	1.0101942923274874	0.8641718046164968	0.8781304362862126	0.8566798214157312	1.1304116471941346	0.8412971522387178	0.9862715499790815
0.38093080980452976	0.012382533059788075	0.007665644713891642	0.8741057217906024	0.8989707559676565	0.9433804905293648	0.8084741921580089	0.8578776677320237	0.937180320143308	0.8898754777439133	1.0855631274600814	0.7009438035857408	0.8316502748196197	0.7615946945354393	0.8150113985008722	0.8402164298026384	0.8178283110838648	0.7823406710472642	0.974771704877882	0.8096143727052205	0.7407419635772442	0.8362525724216895	0.8803626137400002	0.805767326423304	0.7812913657647594	1.016700448826368	0.8701289808838064	0.9234584447448584	0.9293068112331263	0.8289841088774152	0.7492437708070228	0.7701723993809032	0.8403247781210157	0.8819887815435272	0.8793115767820444	0.7656155406341555	0.7219081941012581	0.6174320205383964	0.915859918664971	0.902542791613733	0.8753518077439325	0.7289011990339892	0.7747414577083042	0.6508890650271332	0.7536190320280006	0.8561779388537366	0.8723679392612419	0.8307195429111209	1.0258717813570424	0.7834977728749357
0.29373439360762166	0.011247563049610085	0.007943766937669376	1.2574413104075337	1.1760299629359505	1.2802640719059344	1.0150559811800006	1.2730987609319808	1.265523151620559	1.1807506644291257	1.3423717969468407	1.3298377630002518	1.2046897397224068	1.4370988911188565	1.3502877634690966	1.3258847291412037	1.1305168107853185	1.3400167320660057	1.2370064737190885	1.4420012273701905	1.2593953642488134	1.2853289842555102	1.1018363980934849	1.181197522276436	1.2067476819375929	1.4619478190809252	1.1775847232989165	1.2190130396864105	1.0595980985396716	1.1602973464686133	1.363107447617542	1.2351528960017992	1.4744145986358932	1.347982787460416	1.1175692901926157	1.1646715025295187	1.3209656564710368	1.2778395656654322	1.4385338820341322	1.2953181770387505	1.063626611839569	1.3306644737699043	1.198468831213083	1.1203647737113582	1.2052088151379097	1.1894270638790234	1.3198064238378082	1.2578709048205439	1.1554581161791972	0.9896023222138717
0.16554792639384774	0.010391978226222605	0.008671607779741436	1.2454622185987354	1.2120015714450272	1.1253591635940678	1.209004583660744	1.1983159663893714	1.2753217125035972	1.0918531512896004	1.024878192707977	1.3310756526359209	1.1181678588435127	1.159024243243572	1.1548376242236587	1.2293084446552975	1.1643016161868032	1.169067557731754	1.2562855245612705	1.126420144349134	0.977531060972481	1.2347171257899032	1.0717377589570378	1.1160340612692536	1.3193313681555612	1.1445429377390586	1.1662815857265791	1.1076966635318202	0.9008575271220916	0.941553489325965	1.062764749400615	1.2336087520279846	1.2363118471064545	0.7833436907636304	1.1731202574893658	1.0412028425320796	1.1887468762189184	0.9878079796580682	0.9594709251774178	0.9757804010362394	1.0509187871799421	1.0528116260251015	1.0755124141528214	1.1275825879941803	0.9053285725362393	1.0492570590074268	1.07298735618116	1.1652416354885444	1.1963200314834417	0.7462105127945123
0.39554333764553684	0.010515504587779978	0.00635616680610253	0.8592977404005624	0.709284050937662	0.7976912141125103	0.8143536864073193	0.8563622786512066	0.8539548673269604	0.8780634267754652	0.6888445639486291	0.6169134735041983	0.84932125164574	0.8203933353343958	0.6409107278057404	0.7649246957219917	0.7563309526660322	0.7961361875542823	0.7887942524572102	0.683018464042285	0.9871965037729078	0.7301965765987237	0.8237086888052138	0.6356358286233201	0.8995436644452954	0.7562543690565118	0.7793803118700382	0.7853644320904773	0.7976824082540894	0.7673687713666226	0.8503891188361559	0.8618086359272423	0.6650273970947775	0.6896926099149358	0.7485653005260592	0.8850153582981479	0.8421858525764914	0.8793030262229866	0.8932221414427185	0.7205071275407959	0.9026943103382357	0.8147754879495333	0.7583711019279056	0.7129909668366341	0.7524356879148761	0.6447703952720001	0.8575660287570306	0.712808349139254	0.8238437536936435	0.6768616929886334
0.31448095668777	0.013345868695213677	0.00914884714011352	1.0617229686428686	1.3168617092368828	1.3644594066925106	1.1561961276694854	1.2691175832158454	1.1816194325203466	1.1769079970862377	1.2175202864340096	1.2781297592531373	1.2861036112385813	1.0070692794853386	1.201424999387575	1.2328170724652272	1.272176087001911	1.1808033437680074	1.0463612688041786	1.2958328235571013	1.1838682819402986	1.16498497017903	1.1389063558312387	1.2153700427597895	1.1654044967278796	1.1401987530684679	1.0551214473820403	1.168873386185509	1.2406977926179006	1.1313143104938936	1.2683209356308107	1.2619859789805272	1.0386005429925047	1.22707235055368	1.1942024499964552	1.0376917168812194	1.1049876288453633	1.1634768739019457	1.183435128337441	1.1589622695804702	1.2523885953284732	1.3120197547059478	1.181661851291473	1.2701277868031424	1.2150541541601005	1.15590119315873	1.2186534417305475	1.1063131570122844	1.0941492553681587	1.2107615881079656
0.14961364241939767	0.012156961828500347	0.01033811448858483	0.8091957779808969	0.7043061121651066	1.1075127205201032	0.8964822153463647	0.8016503256772987	0.8111519656632493	0.7997769888148238	0.6668502119278163	0.8658146120077375	0.8071286321172657	0.8989450523831916	0.8038765413749089	0.9247948412120301	0.9121062956166136	0.7150430247442835	0.9197000007624139	0.6877368449385433	0.8085270253955013	0.7771436538662976	0.7745211023549956	0.5858901754274376	0.8394320869656802	0.993262969769409	0.8507369148803874	0.8402324563489991	0.9161491130778825	0.7473635668747729	0.9147295534110009	0.8809682012584696	0.7182093562741737	0.8686262442728947	0.7860692436333523	0.9036477900096613	0.6900941540330694	0.7307633056315492	0.7018188581557192	0.7752596760595842	1.0128792314144424	0.7216791248440975	0.8142833901630434	0.9232621429710166	0.7451278460034201	0.7920369443500408	0.9145608403161081	0.9317680357332847	0.9081738902511773	0.9871783405435663
0.3410774855733226	0.01242251319902288	0.008185473632598743	1.10156709523078	1.016357703335159	1.0008399053105155	1.0245514261796844	1.1768054844239848	1.06243304750154	0.9997220072243824	0.8316798212456571	0.9959545974843989	0.9219102321039357	0.8788171645610857	1.0548974633596104	0.9413986549457318	0.9937638254655687	1.0574341629461113	1.1211243262750885	0.9797014942337895	1.0278701240918042	0.963527116315841	1.1498722230428569	1.0474186643957093	1.1583673927040465	1.1129190962457223	0.9841951843056048	1.1602877638922464	1.014718328389831	1.0011166699231013	1.1056416553696837	1.1937512914522024	1.1528337740593004	0.993979742033101	0.9653572771995171	1.0043781612356935	1.067520666463038	1.178216674731191	0.9169089349292734	0.926978246760594	1.0455930399872835	1.16687423257034	0.9735825789820918	1.0860566208948017	1.1896201461355496	1.13469745305076	1.0178427454511016	1.2221566128019108	1.0221922479211516	0.9401838197190666
0.12766940727604925	0.01091324297315937	0.009519955711316603	1.3704709763627045	1.4627476519724731	1.316100133607156	1.4186210931716685	1.505824365413029	1.3178223289591906	1.4278568856583755	1.44756141855128	1.4887915314476632	1.4577426413561778	1.451807153584586	1.3703112126379149	1.3930720839797583	1.3537935251340485	1.4363625539791154	1.3415428857467082	1.4504243903691099	1.3516601837850832	1.5112661272827508	1.4792135233507842	1.334899316929009	1.5546922981385358	1.3747832478012998	1.3867601393231734	1.3398081492908473	1.3967857003128437	1.3978882209078902	1.5019913590765372	1.4260982694058424	1.3804351410444593	1.3591542535791694	1.4420855147755598	1.3261353445965547	1.401065984854893	1.4250709799518948	1.4422748045616924	1.3085483654817218	1.3759616755538633	1.33583129160018	1.404961162176205	1.3237725636486406	1.3656759533055638	1.4444859653188509	1.2818821536856484	1.4150049249747698	1.3493153400756672	1.3900256753456663
0.26191882790807586	0.013098858579996134	0.009668020893789904	1.4410061102781608	1.4123556372374868	1.4046195991400947	1.3827522261913479	1.3276987759622427	1.5608467610699388	1.301530712610564	1.3617112646979705	1.1999504075462075	1.366323048931424	1.4435731035243275	1.4261448627527773	1.2275186718892077	1.3608735608404643	1.0909824950709657	1.3437152261943683	1.344593756822755	1.5459764970457608	1.3070679207187657	1.3632676288024907	1.3282416349798676	1.376810762383535	1.5148482879391365	1.51381179887199	1.3992156488662737	1.4515434028918601	1.4891860099096126	1.44746744394417	1.295416809896625	1.35515854017952	1.2685901772540327	1.2183728729492378	1.374863440359316	1.3221977948861692	1.1123673710991162	1.2364660420428946	1.3423797398910473	1.3437798379182602	1.1498100729326102	1.2336986973994346	1.3839290309520322	1.3989610399660726	1.1355838715504138	1.2207809976407975	1.2443492830264402	1.4564790200746927	1.22569729268698
0.15985352628428584	0.012297552180487071	0.010331745099771205	1.1498347667684852	1.4342724856531635	1.3672808393878924	1.3614885004350596	1.2708816389211846	1.4129276696999917	1.173937929980411	1.302078465745899	1.4100920301914468	1.1558227436209219	1.2585052321767205	1.2318689147072586	1.26243057545277	1.4594670185438705	1.3142352668525428	1.088730044811468	1.1938272038683662	1.201327419615027	1.2727925236492799	1.031215347435774	1.1710155982702155	1.277405485026671	1.1407273173028656	1.257626291624269	1.1706702580853445	1.2633237501011503	1.132214517351601	1.3323011468642596	1.2561018969426125	1.335305188786356	1.1057842186736218	1.2490107311089451	1.174534417079281	1.4352396879194596	1.1996061787961516	1.2632545120516008	1.1393939059107985	1.1127033435552443	1.1462921699613806	1.2406309244324851	1.195679539799641	1.2067878958862188	1.1005896944448332	1.3373324925081571	1.2814325289480317	1.2804956740461226	1.1817996553364034
0.2289325963062947	0.01017373426661226	0.007844634866826398	1.1875391009244711	1.1952830816177187	1.2671401385328427	1.2438384910698919	1.2103468469719045	1.228805695481092	1.1432415422554527	1.0213374207947121	1.1523943583214347	1.1504910500102556	1.0705008194796455	1.2059047720781704	1.0523167829423399	1.1628093904472778	1.025112708738156	1.2613276791359271	0.9755279248252356	1.141528098048429	1.3298480201925178	1.0080245595501633	1.0304689130958327	1.1578716904439461	1.11015645321403	1.2296034676686873	1.0646694424556409	1.1790747534214305	1.1961028461223913	1.0287456102099823	0.9697195769833478	1.1354913631839925	1.2214179338321038	1.105046914192578	1.1565952949902092	1.1543794245415546	1.0782665643847325	1.0422767306577907	1.1479577049230576	1.0568599028258872	1.2287500458744667	1.238308753819571	1.2443481296875971	1.0613981120554312	1.023631931985069	1.1207832051834994	1.0462834500364586	1.3432195429101892	1.3486918558668881
0.21576749281117336	0.010735806258609005	0.008419368258882436	1.124312508071031	1.123373493429804	0.9660012675966095	0.8843065579166195	1.031677745361857	1.242037424295797	1.1399926949012091	1.1129101794819083	0.9315491339578823	1.118847434797621	1.0074592209742028	0.9099495556760587	0.7414123960321349	1.1041340084472824	1.1338640247753147	1.2513976004098626	1.0636974259428689	1.0679272811981302	0.816663776869205	1.262069019312059	0.8938515517709832	0.9417333718564388	0.8947454768149796	1.0016990618236117	0.7348939290474819	0.9481970093381908	1.208558689911393	1.1171801163472703	1.1338869210978058	1.0198825968621839	0.9838680915079926	0.9786002045860924	1.0951258499417686	0.9428627934424643	1.1642932558572765	1.1901331868954965	0.971717067069625	1.2154808599026417	0.9023847342180186	1.0582015842817902	0.9317467472070949	0.9066908392260604	1.0072101272317087	0.8310236536875685	1.0244123160392333	1.2607162406908468	0.9555191375492299
0.16502176403207347	0.009966354136413703	0.008321688795854362	1.1459120494761095	1.2480090796626815	1.4068122202533622	1.262017783958685	1.2912646977985625	1.2774261664355686	1.3128136346254684	1.3487163458105949	1.2344272305812478	1.1346922864673632	1.2849093189120673	1.255705354072794	1.2251592456176732	1.372141055904485	1.370931945815518	1.2519616404403884	1.3401730538979355	1.2310834908772204	1.3956296222673001	1.3076078450633564	1.3518991892963046	1.2531398798299165	1.2223086527104854	1.2655991829826767	1.2786575805128626	1.1141571911627546	1.3069375934027647	1.2693908626923949	1.296869315129462	1.2115974838738395	1.2364304478159411	1.3337669555092444	1.1788962383751354	1.2401464473420885	1.3382957363414838	1.2398612849740074	1.2705853538718306	1.2697795091636084	1.2765719305066323	1.336656291178783	1.281336086168624	1.3207206238673181	1.1810163189664404	1.2972049972791817	1.3405804102273717	1.3140075127160828	1.230038588063045
0.13268937875751496	0.009578367554402823	0.008307419914097974	0.9686577437535479	1.1703381521393081	1.0294954164246604	0.9896701794785314	1.2403234364360638	1.2075900685939813	1.1573812454078882	1.2212846214771254	0.9990827088072507	1.1108674515227264	1.0602030943975838	1.1743353562100287	1.0336133955267166	1.1367756568961174	0.9660259848816319	1.153092690873777	1.066213701600749	1.1048546518595124	0.8382465794518715	1.166741879701851	0.9774352347851749	0.9275463256381151	0.8446679084539523	1.2704780900807928	1.0273700927446572	1.1190882548023677	1.3332569605030857	1.2320954059565148	0.8590958628132606	1.1371788245451624	1.0589993037601086	1.2431897853594873	0.9318575081838743	0.8557992501396543	1.0063746627543033	1.0339956329992683	1.0473009003830807	1.0771077970364926	1.283762182086404	0.6719815788749187	1.0806584568375572	1.2506247196584743	1.0260675418034186	0.8084181997159775	0.97721812544377	1.170281423662611	0.9674945308614502
0.23365573466740774	0.011414395208365057	0.00874735631017038	0.9440565059571506	0.9094168418295876	0.8342798801240223	0.8311456548283386	0.8588840356086384	0.7669396927466854	0.7675838585095625	0.8454264027128856	0.7745365978744885	0.8369702798325981	0.7749164547444648	0.8196259715863595	1.1179559407403767	0.8431211102721605	0.7273956480931993	1.056924548647447	0.7998601092254762	0.7704797784400954	0.8720898220306555	1.0065277859873134	0.7652251044842617	0.8675294334234601	0.8816422633700124	0.9894363615015449	0.8868807931229208	0.7914986203533717	0.862887135545049	0.9272720937856649	0.8728029485837853	0.9112625668381987	0.9414187529578115	0.7593907869073955	0.6104665523439003	0.8410114252128815	0.7187024307584534	0.7738632406991752	0.7790937653993383	0.8374982423556855	0.7777347726924875	0.8440916305990949	0.8399125321964451	1.09448907869549	0.6610589903392015	0.7831626934871392	0.7472024137871647	0.7464952180505992	0.9543461845544714
0.21273489672309376	0.009811899232602509	0.007724565862697412	1.213422310183197	1.0759052381592178	1.116197496191597	1.0945562152574333	1.1549997613704046	1.113457089718952	0.9204916155450965	1.009876282838846	1.180970499417296	1.1459288402082644	1.112836101386276	1.0948371392221175	1.1436310578237752	1.1502251714633087	1.0431563249409022	1.0419319363473238	1.10687742188958	1.1525043935502335	1.1138338083701285	1.1364174107870513	0.9703920390725036	1.1628670181059242	1.1266116395113575	1.0892689717381332	1.0233319880239424	1.2561062733811088	1.0468324384693535	1.2036816136854385	1.1608768465844423	1.1654334129008643	1.1988239973688244	1.0806613054152394	1.2301429826003067	1.1042630437071095	1.1934907687893839	0.9965764444889937	0.9029631246758987	1.0620034559982439	1.106647807803911	1.0455203515253533	0.9918965264488354	1.1928340056112186	1.2462152561495208	1.1404102402989775	1.0391690958576365	1.2236623607870205	1.10235666142584
[truncated: 53 more columns]
