# Supplementary material for: Admixture of evolutionary rates across a butterfly hybrid zone
Source: eLife. 2022 Jun 15;11:e78135. doi: 10.7554/eLife.78135 (PMC9246367; doi:10.7554/eLife.78135)
Supplement: Figure 3—source data 1. [file elife-78135-fig3-data1.zip › S_Dxy_Pi_Fst_20segments_per_chromosome_ELAI_generation_parameter_5000/Chromosome23.csv]

Fst	Dxy	Pi	Sw_1	Sw_2	Sw_3	Sw_4	Sw_5	Sw_6	Sw_7	Sw_8	Sw_9	Sw_10	Sw_11	Sw_12	Sw_13	Sw_14	Sw_15	Sw_16	Sw_17	Sw_18	Sw_19	Sw_20	Sw_21	Sw_22	Sw_23	Sw_24	Sw_25	Sw_26	Sw_27	Sw_28	Sw_29	Sw_30	Sw_31	Sw_32	Sw_33	Sw_34	Sw_35	Sw_36	Sw_37	Sw_38	Sw_39	Sw_40	Sw_41	Sw_42	Sw_43	Sw_44	Sw_45	Sw_46	Sw_47
0.2168667755258863	0.01205110753046635	0.009437622698818387	1.3671753226873316	1.2896700962621552	1.4260975305939816	1.3487726300319893	1.4203220660762175	1.3535833964068966	1.3843945709397896	1.3655446122246813	1.4636522164543493	1.3850324194208765	1.4291658157494336	1.422115191213712	1.3567740716296355	1.4840980111903317	1.393868248148568	1.4486312561216672	1.480578205884003	1.4869941408145626	1.2189132154624014	1.3759478361839519	1.3937346722391197	1.3397631229971088	1.2961003315874589	1.3947471083950835	1.3439215965108102	1.52986816597789	1.413399748714419	1.412595257364554	1.2567755839874009	1.4349648234166532	1.2054589710987562	1.2505221349970805	1.4316872101054048	1.434320363648495	1.496699082095505	1.429110603279576	1.4156354835811706	1.3232721066716655	1.3378249331312446	1.3908668625586866	1.4531063675788887	1.4398187545347427	1.4487466309796933	1.3288375793669749	1.3018028040188432	1.5218635564130758	1.4347244805352195
0.16272620120640657	0.011677256593605889	0.00977706098761594	1.0656799597439441	1.0647367494073123	1.1706718123386868	0.9764468063014163	0.8923105000501185	0.9967232853300646	1.0489942260199445	0.9892198991858316	1.0806773638013167	0.9154204311505001	1.011260794919338	0.9478763713601535	1.0441335659795095	0.99358371910439	1.0825353289714017	1.1418719551581742	1.0748160180616737	0.928944678039629	0.952186897560611	1.0746634378119755	0.9549984558588482	1.05668721291629	1.0116691357037493	0.9913997527432521	0.9696837747890115	1.0416949248808167	1.2664307285592205	1.0325084313636028	0.9750328650726008	1.0820073795355603	0.9940318955142717	1.0269618913481449	0.9065902555719246	1.1195249006014305	1.0502699487339227	1.05008410087809	0.9628150349004317	1.0182408774570302	0.96108377664823	0.9113796350066599	1.068060993716411	0.9764865175159066	1.0019968186731432	0.9951446568655736	0.9764950308357376	1.0065627808256488	1.0324326938099835
0.35906075288855743	0.012402554658146209	0.007949284044850746	1.0937794207529958	1.0464735813329897	1.1319866548146527	1.1505664720302409	1.0833023638110602	1.0452854315512272	1.085416325629837	1.010177235928362	1.0540025807195672	1.0252496269609979	1.0965206150224829	1.0584914470528917	1.0548091824229469	1.161796209600701	0.9845015158478648	1.0265980277359281	1.110205509825676	1.0508383807639563	1.126701804598657	1.1085482847193775	1.0944067236679618	1.1003684123997572	1.068939611526654	1.1886869975417664	1.0633546167614445	1.0999970006282167	1.2066572259357313	1.0055058154841434	1.1175511016569204	1.0437345343728721	1.019378313069659	1.1732573727699882	0.843579178530811	1.039925036182497	1.0762838703550306	1.0486227704884223	1.0151310381022447	1.0696296274801567	1.035070390646669	1.0628388743774766	1.1291962918777727	1.151062646639436	1.0536453906394476	1.037258765788137	1.1538925249570227	1.0857721973497445	1.1172575520888244
0.11792002432720117	0.011706979830602125	0.010326492484179469	0.6620918690628748	0.930807278263785	0.814407744385141	0.8489509081797246	1.0369989363094765	0.8742747056899354	0.9209950353193409	1.02578525518057	0.9120148356598508	0.9695517119353958	0.834308541902152	0.6233696990461104	1.0288881507957068	0.8661754417822474	0.7642451819962974	0.8874191622169466	0.8690778523049638	0.8650179151384703	0.9619214951901255	0.9443563939784848	1.0031561272604466	0.7203431383758881	0.7787383646285689	0.9697639203801113	0.7318454365587374	0.8319596687952606	0.9844515499694346	0.9001261988636052	0.9971497762126965	0.8143675339367983	0.9489689622862817	0.8861374980890254	0.8910319344324735	0.8226830878516632	0.8602065497732362	0.8016519089034927	0.8893459547794776	0.7843423932742041	0.9553827278067551	0.9997806062360353	1.05264860369224	0.944081119065417	0.7939617653965336	0.9469150327904559	0.90551704978075	0.9456889733966306	0.9782474139573965
0.18728776665215485	0.011202692157627777	0.009104564962934061	0.8576502458670231	0.6507498932473486	0.6331229510440568	0.732316853126463	0.8367143647207647	0.821283471889529	0.9329334449992766	0.9148455979330319	0.903652938967308	0.7773053197214906	0.7915225545857657	0.8748111900605784	0.6444528445721598	1.058918158379345	0.8458800120034604	0.9231258404154045	0.7230525592365866	0.7715761709406508	0.5510367079916849	0.8294906088375098	0.8229275962164154	0.7994900011176003	0.7325354701854707	0.7057904192509462	0.9856853781366846	0.9475685296502263	0.8277362251606122	0.6370144259076381	0.6448914156719788	0.9555240329880594	0.6671835537682786	0.7838156223898183	0.7823612719075466	0.9074108437361721	0.6107921551275469	0.982797224887944	0.8701984657209056	0.6435008370316436	0.6460876180149264	0.8804555960134706	0.7185073508059263	0.7453389475372223	0.9026593104278735	0.7038734447944609	0.6874897731420099	0.8277878950574907	0.9715122105426042
0.3019495381221565	0.01166863583945965	0.008145296637219166	1.1136399223375042	1.227397103349449	1.1403854941505507	1.2909345103490975	1.0833227946401058	1.1688638704554415	1.2064147418886608	1.0821491536253918	1.274723750963877	1.2651261777253229	1.1672257630102734	1.2177516958276853	1.2978384177993194	1.2457977333668733	1.2266802430847799	1.201339252487878	1.301494284622235	1.2574987492711078	1.3523601606642734	1.1991904904988109	1.107305476549901	1.178297930801632	1.2339060014126977	1.2245115065149839	1.188765797156523	1.197733305189392	1.346319060895926	1.213897614431544	1.2070672736138972	1.2023512211201655	1.176350111796972	1.2691675819217796	1.064609848494279	1.3844490910732026	1.2338409632424092	1.3260280730579075	1.257837975282556	1.2099228883425366	1.1434152250002185	1.1156668084856967	1.3297174262612828	1.2025938140851962	1.1348620018305613	1.0906081135936208	1.252243129116927	1.1402749014849312	1.2491682748951383
0.33837205523964287	0.014381513154820324	0.00951521099116781	1.0391999534346292	0.984321232899903	0.9677648071374247	0.8498011522182647	1.074719112269508	1.0705658179164625	1.0327703646771131	1.075711481258922	0.9682883220797821	0.99714617904286	0.8127811683313263	0.8225179904674147	0.9333506845278601	1.0470207624639754	0.8866540007600818	0.7944739372561145	0.9148741571897164	1.0201900228367031	1.0206646708534761	0.9945595378379923	0.9780162350044433	0.9488822292348447	1.0599451214902262	1.0632922095315522	0.912279509194317	0.9057636184738728	0.9707425467711093	0.9719091183942367	0.8390410671250633	0.9827544080380566	1.0044234997366057	1.0643013792539053	1.0086622984640066	1.0506163599951777	0.9774978630518355	0.9906790155517182	0.9360660104027392	1.0576167111804389	0.7274432259932454	0.9701729140543062	0.8732265649491389	1.0645571974349117	1.031745511176986	0.8286296196707833	0.932290089573443	0.796711937162468	0.8937920211673133
0.15751231945624455	0.012769272162335742	0.010757954486278185	0.7938818882718057	0.8209211413981344	0.9041210057283315	1.01815432181428	0.9180455023489225	1.0255441629829678	0.9124388182721466	0.7840624067389187	0.8522940050096248	0.9601331669554063	0.9922847403552186	0.8846000553092733	0.7870983569460428	0.8778865664627986	0.9872490614215945	1.0168671386500978	1.0358132172588903	1.0151721745585682	0.9049410500978453	1.065450355224189	1.0342947679873098	0.8720000153487198	0.8464924141715547	0.9556959757518368	0.958512791584476	0.8157141744089058	0.8735856175882174	1.1133428511193224	0.8767709221659761	1.0983420899430159	1.0063104636097613	1.0286840761591276	0.6565927936116912	0.9602814670542014	1.0898721024778741	0.947010106328067	0.8344962994605761	0.9675241128774179	0.911720436059328	1.0709660856382686	0.8952054756235689	0.9716956019565506	0.9484091869498791	0.8780467318680935	0.8493748161743979	0.9497004083565588	0.7922230347375427
0.22797505409189256	0.010904866593384632	0.008418829041892898	1.2411552360297207	1.2116927082106752	1.2939732307068648	1.1504298438729241	1.2906648911933833	1.2728010645406407	1.227158730097467	1.2426835930771665	1.3036519070944856	1.254442259800179	1.3351780886085545	1.3153084882465396	1.1772431614703203	1.208164043596041	1.2325856917500306	1.2599059874151037	1.014178467157376	1.2218891386706525	1.2442699059890043	1.331019153347128	1.1204195358942484	1.2181499343852165	1.2346601288233878	1.2330316783566386	1.2499956521924442	1.151835979451266	1.202157348251648	1.1216920641772659	1.1620315192621506	1.2315067047661294	1.257182352293111	1.2019835836536097	1.165427415880005	1.2762103887366127	1.3197944464065838	1.1663678229863952	1.242482820456711	1.0329778631734814	1.1669941401841661	1.18648081859528	1.2952148769891343	1.2712257099760125	1.366862612066306	1.3400889142830397	1.3087230838207937	1.2799612276587804	1.2276084872719042
0.29105788988875503	0.009457923532423529	0.006705120266347136	1.090981647935919	0.9792420950850512	0.8724756999444512	1.1428372592974512	1.0839978751036208	1.0251790914101142	1.0849921241928553	1.0677521720410375	1.0381045262656106	1.133349371506664	1.1855005949931434	1.2874415617999655	1.235615710895809	1.0680856605708566	1.054252162188785	1.070260124301471	1.0128823145533645	1.0886739863570936	1.0736386544342287	1.1349050599372978	1.0825509130615025	1.1985900521719672	1.225929472730536	0.6656457069946495	1.09537534887869	1.0156603888862705	1.0161295138573863	1.0475448099816154	1.0128611935876324	1.043377371741262	0.904814691602551	1.1024300124466495	0.9010086090948763	1.1246660153959498	1.0650576605729443	1.295114141267046	0.9059429821712464	1.049309630615193	1.0099389057112105	1.028022333903145	1.112459472898453	1.0446285307740115	1.1128630007129987	0.9482561528221569	0.9668822064801521	1.056464582913041	0.7876701352965991
0.22469859343603515	0.009891675224434364	0.007669029714777885	1.1940125167651743	1.3173527886239635	0.9673723505489454	1.1909252421950483	1.4308559797308427	1.1731544659869035	1.2658861284244796	1.408704930211172	1.0256882639407774	1.148564722141096	1.2616129474547706	1.0313017694773305	1.0552919585165055	1.0982414606567656	1.2714164025917907	1.042249136768394	1.271957249363218	1.3406189757832068	1.1010740842346394	1.1394270330686815	0.9299141352262734	1.4278806165991902	0.9437205977097101	0.9974299700607607	1.3002960783128596	1.056074957212537	1.312087756351278	1.1555938332004274	1.1208694121226628	0.9534791988428727	1.1134905280212335	1.1286126994443617	1.0595518402967476	0.9670901499853767	1.2390850891045333	1.3707762521162037	1.1769929632013016	1.335257751550606	1.119653528592522	1.2758619799245452	1.0708475101893247	1.1816388647465177	1.1704383710289978	1.0670264120313049	1.1035147134834251	1.327354926353292	1.2792671131606055
0.141192469251458	0.009980793058476208	0.00857158024146214	0.8749328163887053	1.3189406500701712	1.3563137970587185	1.1221914536077697	1.341912803318212	1.4208768032455366	1.3338415509800123	1.3383701795273035	1.3596153960447617	1.0492746663365191	1.3996858550355413	1.1899975392902333	1.0756328680999274	1.3265307059119813	1.2539627343683097	1.292683283902805	1.026400523278559	1.228302159586785	1.4988628189129314	1.374290516375786	1.4489562465360064	1.2299707656810301	1.2556695559664894	1.0911848712636387	1.4116933209434785	1.2688727963226183	1.363964481119656	1.0430107475727086	1.3334675658280366	1.354831983885779	1.142352790103808	1.282981543167836	1.2000989352900355	1.2971975210231834	1.3197614447529098	1.1770778309594983	1.2950112642258125	1.0834642207537208	1.146615547899104	1.339225147889361	1.2811794162650139	1.363433225442995	1.3481192655384175	1.2785258254758847	1.3906369261307583	1.2995347599611833	1.3537394687137099
0.12488850876657076	0.010692612697355094	0.009357228242763917	1.1629381732288189	0.9442540987972394	1.0635561702508811	1.0601020878556155	1.3113476858663182	1.418094256706774	1.3890255559357025	1.1673245940773704	1.28902711592108	0.859205467761256	1.2425453832149325	1.2914844825514924	1.2369523873574662	1.1704274430076012	1.086184878334385	1.2297808236336585	1.3282178143961472	1.4979362305201458	1.2619335103886709	1.315275222078491	1.099132738915232	1.2901871853978197	1.1768204213336724	1.303812802394254	1.3140514241362582	0.9873058715020799	1.1228848229413915	1.1955961562140192	1.3021802971311691	1.227010454589926	1.2704000987650124	1.2804861625879616	1.1481610405887663	1.141165343243712	1.2924646143743368	1.0020005645354233	1.2224446201917756	1.0273015378564139	1.0989302230509879	1.079830490955303	1.1435821920537934	1.3518471244790855	1.1654777481495242	1.2531601067915605	1.325827177642775	1.3423518976310036	1.0872509076903418
0.12160011626639544	0.00830866965891074	0.007298334462368121	1.078333171198179	1.2408688125345748	1.1119472920358133	1.220178746335254	1.2872811835946107	1.0398953497575727	0.9456438440897977	1.1529948987415217	1.1775097009027786	1.1782416386328762	1.0528080518845062	1.167313163043817	1.200796550509412	1.2202281473581886	1.2147809279457935	1.1222635881224314	1.1375683966946608	1.1787350760784459	1.210130564726521	1.3040116572717628	1.1956827293580758	1.2037524567575253	1.2269979384262204	1.102448408847251	1.074428110925876	1.058702766557592	1.1456923365411935	1.1872431474246015	1.073799962727625	1.1817387840786733	1.1267073124192957	1.230297355990126	1.1759469221248708	1.0268624473903896	1.2470246836344312	1.1004844855269662	1.0733680461738642	1.1454565594617647	0.8319409180778096	1.2784416106032301	1.21247048295602	1.049383825472558	1.0669201018380476	1.261369496125202	1.1282304776371725	1.1421284888380074	1.1908439526029506
0.11720219561518952	0.009693569566056168	0.008557461929565805	1.2494962096486715	1.0340719863341592	1.3827291505104637	1.4240713129522065	1.3849253506669559	1.1721222281110122	1.1783215257804964	1.2969114711414018	1.2477943085944043	1.1613132343984924	1.2737924876698696	1.1775690297425998	1.3409384146074341	1.257481568805	1.0718316197445212	1.266798648732077	1.404410931797436	1.0997062426839244	1.254007247839857	1.2410343756521356	1.1354892813639	1.099834214481542	1.200990877905133	1.3083733394058592	1.046754620631467	1.0628449346303266	1.1747590012874851	1.267423418738441	1.3055985299753623	1.270734384250423	0.9981443406336853	1.083733553276298	1.2531197612109324	1.4074372778837	1.0813360508812344	1.3667253529632988	1.1150073041890736	1.2789986605500907	1.1905720978276253	1.2999728826907004	1.1846022361733186	1.274211054695984	1.2671215225731105	1.285780415404209	1.1839987686614535	1.1781223850045817	1.3015467838756583
0.091110850623217	0.010105377373241539	0.009184667844896893	0.8881455037734668	1.2121101278028963	1.3207205601895637	1.0789088270252918	1.2469213283214966	1.1205613084174357	0.7067311311769265	1.0989758130811396	1.0325100347288327	0.9114052207691609	1.2147007594217103	1.1186916530255602	1.0802544817303492	1.1619475261229	0.9608369758746029	1.084882189604448	1.2029849141796845	0.9240567686282013	1.1152479095793568	0.8768199993112866	1.0760790577583048	0.8369174744180425	1.0442917361927426	1.1249955063156258	1.214713879840598	1.1636328130465186	1.108010810353031	1.298792876030366	1.1692484663943215	1.1128061501188102	1.2185047167114365	1.1349603818347815	0.7505707911120697	1.1192504964149241	1.266069298080523	0.8353007937494435	0.7928575838890808	1.134630747866925	1.0476605840304056	0.9381552765558793	1.2618000074439675	0.9059251349538753	1.1559767358054052	0.7672002635182964	0.906942334975981	0.8560228212481396	1.303957683938649
0.22439591078066912	0.012125241575154521	0.009404386948462087	1.3360622264684836	1.3523172079907941	1.2883810633021744	1.3353476634550623	1.2788264067364534	1.2692570759577086	1.3734219393321736	1.1546178899481199	1.2572863583374159	1.2603984735522409	1.4106039317323247	1.211324994015668	1.2121541961607747	1.255945478702414	1.2286834138088287	1.2081048176296594	1.2571741178265494	1.2389521814470035	1.323398295116367	1.2889892097741893	1.2013378125347753	1.315195216965304	1.336597570052593	1.1273874374632573	1.252228344009947	1.2940174955249817	1.1921174266500103	1.331559374155981	1.2458315260662651	1.299238296361035	1.2796642727504084	1.3941148481120709	1.2468593623352406	1.1094840847807486	1.4077915316363991	1.3516989745044803	1.4695555698275786	1.29173329233109	1.182048585847281	1.3413927233148761	1.3297242821576853	1.2946380395549788	1.2187195419014485	1.1600492183371311	1.3891802715553327	1.3385348734290714	1.3711047139587278
0.320337895637297	0.012890988989176639	0.008761516703700229	1.36892015290898	1.2393372769456563	1.2930568865647925	1.3101176111135926	1.2715054550847857	1.2094138874809741	1.1590385874385383	1.1413406524847565	1.3458208538440395	1.2828742580985577	1.2796081833618733	1.1033403715497887	1.034240969446098	1.1437286401639841	1.2401439600860051	1.4298388130776358	1.1282969600949238	1.305624665541747	1.4121843318783145	1.3214759564515308	1.1488138780495658	1.1457738995480673	1.3158370156060222	1.2546408738893131	1.2223979707008377	0.8803947024364897	1.1639594934966977	1.058769362436709	1.067334116656278	1.1854922131873056	1.2522977067059877	1.3076768317088034	1.2601314386705313	1.1077717904270492	1.1601639044950098	1.1474377310866157	1.21311906942696	1.2427571576178804	1.3593729460027624	1.102624113432656	1.2965020286861717	1.1808944604255003	1.3154695739299282	1.0550258468787324	1.3746832016398018	1.28714212938101	0.9538642988069657
0.22919143629183147	0.010405473915157433	0.008020628403245314	1.0754981348846258	1.0861261059561462	1.0291682467230239	1.0665017597714306	1.25255812731777	0.9622940064826047	1.0289394685728532	1.1215767707678608	0.8772210942050956	1.051658849949582	1.145466835986751	1.1017575563853197	1.0857544419820175	1.0979402448839224	1.0747341234046257	1.087473456627902	1.1353137850494184	0.9867636014651325	1.1246038041881377	1.0484675148294031	1.0436654879526286	0.9849609837986778	1.2407640298919387	1.0400615760419645	0.9926404782840564	1.180562128387661	1.1859391826913626	1.177909112919827	0.9944417977821214	1.1107971592234718	0.9681967757782328	1.10590138775515	1.050589097125942	1.1370155466295566	1.1417603413031447	0.9375461754985561	0.9284314019289709	1.2004893604828262	1.0912548040049177	1.0696022812375625	1.0149034608345326	1.2428399986606404	1.1804876876436123	1.0171800326371385	1.1275389987085078	1.2319002385728404	1.1788896933349526
0.34400101893521273	0.0094045964895469	0.006169405714468242	0.9023754986471162	0.7914503257064538	0.8534421802765186	0.7383063762935014	0.7486779382069997	0.93544384042899	0.9393225258212762	0.8779051483719702	0.7998575289757878	0.8488245284470723	0.8641878640555247	0.8816720608192834	0.9301998936159162	0.9664117604407549	0.8179421293165057	0.7289895996108989	0.8424017888993809	0.9006255089012234	0.9073288906656736	0.9429156462644805	0.9004510538562279	0.7985170043704882	0.8744737454071341	0.8832989575030019	0.8321434761114928	0.7573844271504895	0.7075856510002947	0.8795591835690295	0.8303055638611554	0.7337716750651276	0.8187587643667884	0.7936206400364639	0.8785413969441809	0.6630431919223759	0.9398496747593484	0.9513626785712703	0.8201657286793179	0.8431021148931196	0.7538019727137096	1.1517883914776486	0.8137452614132634	0.9632815947882448	0.8201158280189202	0.8587164274920389	0.9221350019774073	1.0059113741199008	0.7045494259415275
[truncated: 53 more columns]
