# Supplementary material for: Admixture of evolutionary rates across a butterfly hybrid zone
Source: eLife. 2022 Jun 15;11:e78135. doi: 10.7554/eLife.78135 (PMC9246367; doi:10.7554/eLife.78135)
Supplement: Figure 3—source data 1. [file elife-78135-fig3-data1.zip › S_Dxy_Pi_Fst_20segments_per_chromosome_ELAI_generation_parameter_5000/Chromosome3.csv]

Fst	Dxy	Pi	Sw_1	Sw_2	Sw_3	Sw_4	Sw_5	Sw_6	Sw_7	Sw_8	Sw_9	Sw_10	Sw_11	Sw_12	Sw_13	Sw_14	Sw_15	Sw_16	Sw_17	Sw_18	Sw_19	Sw_20	Sw_21	Sw_22	Sw_23	Sw_24	Sw_25	Sw_26	Sw_27	Sw_28	Sw_29	Sw_30	Sw_31	Sw_32	Sw_33	Sw_34	Sw_35	Sw_36	Sw_37	Sw_38	Sw_39	Sw_40	Sw_41	Sw_42	Sw_43	Sw_44	Sw_45	Sw_46	Sw_47
0.4184424977080574	0.01051615612373007	0.0061157494890285765	0.8386371945668145	0.7974183272963858	0.9164130940437476	0.8721282632344574	0.8997078060050667	0.7454675548387969	0.767560087334116	0.7535377829725565	0.7207946409072081	0.8318809442267605	0.885009029890928	0.8513937547800148	0.7820132428309217	0.8659809287550038	0.7913810833314735	0.7772612566824417	0.8828344041064051	0.8402050387122357	0.734632968430424	0.8989420847508665	0.8561794505444359	0.8881469448974224	0.756080028060116	0.8066652992487253	0.6606277360258977	0.8378834335781992	0.7381618131190295	0.7732889246821104	0.7618509644398012	0.6961132950079728	0.7326220578603386	0.8029924264971033	0.7981572723939281	0.8150001183227974	0.7155366719346776	0.6523637559001032	0.7472242538834543	0.7644922716893028	0.7958769639936272	0.8163582357730623	0.8512402965472567	0.8106602415738395	0.9397181828127724	0.7579329286574152	0.7715279139620321	0.8363063283764195	0.8840488710292176
0.5472571742485677	0.014270408696561094	0.006460825157908884	0.6198338843055846	0.7270529488590596	0.5834751053452689	0.6001854156826557	0.6335308479292666	0.6631926504705958	0.6690657891590444	0.6265814214382408	0.6192630905074933	0.5568188599874246	0.6496160379028266	0.608168690578664	0.6418997055451059	0.646514284909633	0.6250377120483102	0.6430818823753008	0.5529343759497855	0.6076652069596593	0.7028313358296523	0.6093757071274336	0.5566172674828989	0.6454327295262422	0.72575538769698	0.7031879627512477	0.5754714398470141	0.5150108110357794	0.7237626931935826	0.7539022451483034	0.6407871765944908	0.6036575398645893	0.7100321906430251	0.650298916340739	0.6264168994005105	0.7305031117328433	0.6270851265456987	0.6645149609717287	0.6268329216776509	0.5534690584974539	0.7004851548708786	0.5830449767818149	0.5723909099608477	0.6865068429155163	0.5784503017228662	0.6013441331454674	0.6360436194777084	0.6093812033617274	0.6263387334509469
0.586102873178354	0.014702903728542738	0.006085489609179106	0.5806504137341624	0.5287260459719476	0.5744956003344975	0.6406244279221505	0.5740691261643148	0.5409036340134492	0.5622330986627526	0.6708863600641912	0.5763659697933026	0.49904773412322795	0.6009831334894836	0.5431296054152054	0.5545167378783312	0.5278520370093001	0.5610373815678913	0.5753795552079134	0.6142313690372918	0.5915543043064078	0.49472072415723733	0.5783282879605862	0.7278369342499705	0.5221327844041401	0.5621609824861795	0.541949072939537	0.5594171446493316	0.5331869185757677	0.49370810716727775	0.4766000394533123	0.5777752436332875	0.5795612612446583	0.5931895274078055	0.6365122582896421	0.5848852979315007	0.5530478055242571	0.5596467442173979	0.5376194523520585	0.4446054842925023	0.6223901978849185	0.5217936972898221	0.5140909290898623	0.7299044536733832	0.45224023881552156	0.6736067243435623	0.6441684005498022	0.5999304196465165	0.5835906343508022	0.5937768521856412
0.468534179989323	0.01418020102728865	0.007536292166884207	0.6860676076126719	0.5787844959777757	0.6562510881443916	0.731365512666909	0.7729505854504299	0.6639862337953844	0.6546139599953466	0.6357195896178839	0.7150620361451498	0.6458490839771394	0.6437574438467756	0.6760238901211568	0.6789771155226414	0.6348116938579599	0.6572367426845476	0.6853508426729199	0.6845315262886327	0.6282850032905907	0.6619973599674285	0.6933252049418489	0.6286973560212994	0.6876371739610112	0.6505844363872018	0.6999209713304286	0.742319198120308	0.7466046081492554	0.687347901200733	0.7242978383578719	0.6556667552257625	0.6866815589714026	0.7453994343506072	0.6549584383484763	0.6692054812741611	0.7374643253406099	0.6523897980492228	0.5829358048511583	0.6188419273324628	0.6061969031068699	0.7518959040908114	0.6388427223919919	0.6412523137087686	0.5476261268977498	0.5956764410082349	0.6535715595254064	0.7081780352706738	0.6727013859463937	0.695157775097846
0.36798356763678075	0.01190630458948706	0.007524980149277435	0.9751715765176474	1.0143414404922446	0.9617111772389567	1.009405742558822	0.9547754060321787	1.0538752045865212	1.016967055097093	0.9415187247850221	0.8891332644309102	0.9488388792895752	1.0113396069150482	1.0302650522356078	0.9998265435368845	0.9289097297173486	1.0096636145678666	0.9708434337472289	0.9131390789123746	1.0053967340869976	1.010569504590456	1.0533710937032403	0.8858681891243978	0.9910867281950853	0.9783350646845896	0.9901687986688774	0.9588361038908815	0.9062572926216605	0.9300482669044529	0.9139551269715649	0.9492064364841464	1.0209910146348686	1.0312597895809335	1.004275262198089	1.0267936887454714	0.9553034094999575	0.9575979128831434	0.9708538804739257	0.827359137993862	1.0324559468045167	1.063067940313758	0.9507997889324116	0.9221875220880695	0.9654784407237931	0.966236538642347	0.9942894726381126	0.9969008323379125	0.9707573428162175	1.002510600471884
0.23729615406022142	0.010187869138020195	0.007770326973499179	1.0030409135649094	1.1008637529949485	1.2166342460140434	1.0504071731099294	0.9352673528595103	1.072840528949042	0.8897572020500735	1.176212437316026	0.9633408257618075	0.9023309283833614	0.9532406801170783	1.0502013474521452	1.1412062773100482	1.0692574953234542	0.9324554923902794	1.026434330922482	1.080740353616557	1.0562774503543402	1.0420927712018735	1.0980597649912198	1.0891738073501314	0.9489778359492813	0.9646621919166585	0.9240400686748349	0.8936141017684318	0.9197117418897619	0.971273251132168	0.9282229744498589	0.9326602307553302	1.1699199987640703	0.9344411237925605	1.00078295229957	1.1384166581183128	1.0230371587791278	0.9233467490038965	1.0476901981264928	1.0876235718825575	0.9864335629013539	1.0442117508384632	0.9954284840308558	1.111916310375008	0.9290997165452466	1.0793686647294676	1.0903110285915087	1.0543138789844644	0.9647485682473438	0.9873155621726915
0.36522576760987335	0.01187795554426637	0.007539820112975735	1.0874461130284239	1.0830086921294677	1.1708975869266052	1.0520601842294237	1.106105426523445	0.9834726693068048	1.0787437760700476	1.1746214773100765	0.9884058876104718	1.1512847971116718	1.0304501842365796	0.9199791701940612	1.1962148673785806	1.0804410514670584	0.8612531758460744	1.0918287599985448	1.0394227398059692	1.0522379426256299	0.9801384543610805	1.1252106371951633	1.139558627430461	0.8734451898044534	1.0033866363945967	0.9942583113734471	1.006666096394859	1.127089826711327	1.110066213868179	0.9878058013380342	1.1828061505648009	0.9800880335944185	1.0134343643945305	1.0664238640760197	1.005709132625981	1.0013847525183048	0.923029356308221	1.013969322787755	1.0571870586825842	1.0860409326669773	1.052871898722194	1.0632201448913174	1.0706448670488349	1.159827402011124	0.9995667231932827	1.0499807303004671	1.0129473648738156	1.0777036316260367	1.1593867348831841
0.27972244462236473	0.011632108717841738	0.008378346831173927	1.1534587053894585	0.9566957818688517	1.2363380633621497	1.0643433772802104	0.8925346408086785	0.9145848264593046	1.0008837836549285	1.0235739227634069	0.9760744798956484	0.9297373594570115	0.9155517499067743	0.9089102156334894	1.207182383662203	0.8734138815186102	0.9196611366667164	1.0760681539347363	1.1902107542588651	1.1647284441040489	1.0026080954216292	1.0198620436342392	1.1523126078125487	0.8846451923114017	0.8773457852952585	0.9370671789684155	0.9717168224962669	1.225670449950229	1.2239790135827597	0.9269300215640933	0.9207961663793973	0.9153901826246832	0.9806713934184695	0.9720335210074151	0.9717001135806161	0.9423103723056339	0.9221535747059249	0.9334626857490183	1.1331698423148266	0.9410857722344886	0.858700915933867	1.0136053929970177	1.014443866673166	1.0146453932047375	0.9826759648518584	0.9995547285692243	0.902171025552487	1.0120461443495918	0.9326505916720534
0.23013688629311913	0.009269523012914732	0.007136263849300123	1.2107973343182468	1.1870464920956014	1.2058312286490067	1.2744090989195527	0.9188546074152846	1.4077715737914849	1.1809969962823996	1.0704877823281465	1.3116642284759867	1.3278790690029776	1.323391516485272	1.3853522607017958	1.065430944753023	1.0989738357427925	1.1704424797325519	1.0780413308120655	1.0478296236907585	1.0984733973931844	1.228356910633742	1.1540099168452826	1.1773963213875738	0.8587587374184737	1.2957267575498386	1.111785386541333	1.257173249418431	1.1460409226754713	1.3313246294893983	1.10236010213742	1.346221628865156	1.2294291975383937	1.1409780686527426	1.2049200166627376	1.0172141887503232	1.2355540133640148	1.1858077268340221	1.2097724985665743	1.1201467537254426	1.1025008681578634	1.1886257459273606	1.187004627132958	1.3074359979758667	1.2853262509649754	1.155740127707171	1.2744160597601515	1.3196452643294376	0.8888147004298153	1.0732518246592584
0.21792822811311308	0.011576899863724873	0.009053966589380371	1.153534481004982	1.1826737714650557	1.148700621642479	1.2534830164183166	1.1109903861562367	1.42436778678758	1.162497678461234	1.1229112912549803	1.1185099950968604	1.1045594010862605	1.17631165275416	1.17262351065466	1.116842862372	1.1461402332318036	1.1162733717719533	1.1489698285553631	1.1687753901740476	1.2280853173977178	1.1629604702599463	1.1796316359555676	1.0803127913345933	1.1283316632522857	1.1858127459473489	1.1908231826572155	1.3477705855166096	1.276746341784484	1.2336418464290064	1.2238165487443569	1.1303096661908811	1.1620713200079218	1.2142598549049068	1.0829935891757125	1.2767042955406334	1.1946734605022404	1.3775454896042905	1.1666384628761528	1.2398895978799775	1.2045922058442353	1.0939174684037596	1.095297272119915	1.4097821724651527	1.308394465274392	1.1871685799432303	1.160477681662974	1.2446808920073384	1.166914441457484	1.212386281038365
0.4751193356437585	0.012502697894661111	0.006562424377195106	0.9484166440291231	0.9711900279136819	1.0713323615464339	1.1227174471672223	1.029709919612704	1.1683127529597401	1.0581411394962628	0.9696224298135203	0.9928014065713233	1.0268833606837675	1.018206170255508	1.090448300231785	1.0645323569033254	1.0135720493971332	1.091144351670019	1.0444444528669345	0.9626163342870626	0.8350187205078983	0.9481606754520535	0.9469433669200414	0.9673888463020112	1.022945521916983	1.0097864858236933	0.9436679319444207	1.0133943113466428	0.9664077576185162	1.0121328640996037	1.0779524253928963	1.0499300285854596	0.9650280573552197	0.9042527045415835	1.0328454527860607	0.897405246733848	0.9620529856281459	0.9863199182751158	1.0188840162771253	0.9133750470064912	0.9666517720545635	0.8324046022503876	1.0121605669431997	0.9774270145475031	0.9439029702914637	1.0187909576062484	0.959710680562005	0.9436055577563534	1.008800165317728	1.0640359110410613
0.5512230966151512	0.011731519825234061	0.005264835139166504	0.7449189670850707	0.7738150613958525	0.812042541332701	0.8563730224790073	0.6507957646984391	0.7074451357048426	0.733364252654815	0.7763119228338432	0.6281989534522201	0.7694308054174002	0.7523961329094593	0.7901819116326758	0.7268287551618372	0.7668882122696202	0.718798720418903	0.7029026453765566	0.6886465312110349	0.6675357147636056	0.6732700666152853	0.6597678971726422	0.8416596310676581	0.744828532350856	0.7502373685352102	0.6841150842686713	0.7169234421353531	0.7836468536467331	0.6899081337132791	0.7834819701799599	0.7537787363365345	0.7449449954210083	0.7945392961404392	0.8109937513580052	0.8027000946882227	0.7326113094103042	0.6970588372868445	0.7089036189056608	0.7239674485173668	0.9443921911327917	0.7168838574101806	0.7290467356543477	0.86225278348023	0.7975111905371457	0.8585525761240681	0.9259715514121982	0.7768729177144684	0.7149681724387742	0.793379971418807
0.234773989931923	0.011536327440445238	0.00882789781809078	1.302832161404973	1.4105055971640568	1.3149147523797429	1.567420697955402	1.300491632885194	1.4798477268128911	1.3008919172153433	1.5646287861254795	1.2899272958834975	1.5691937316554778	1.4579816339166605	1.4582060315104588	1.3803069446686689	1.4188062055792516	1.479135198882684	1.4212570450514237	1.3886587264964416	1.4620911469111502	1.2861387582682982	1.3874495992075175	1.3986819768023833	1.4886557921687724	1.5343450756714831	1.3845190591428924	1.33069327872829	1.4792940270914665	1.4898356216949078	1.4241006675637804	1.382567703997864	1.4415611855402757	1.5125208359836129	1.5076204731704177	1.4234529250928323	1.3673743667463352	1.4145244653587987	1.3559007663700369	1.3479237278805511	1.4656406898305694	1.4723553625553318	1.520451744393391	1.396998946958789	1.4866517430665436	1.4108203873171548	1.5408966202827585	1.4282676090205395	1.2879257298503866	1.4093216636377695
0.30731651897296064	0.012075783567714935	0.008364695797813902	1.1092428898266147	1.1440894897025544	1.0036816051118451	1.0549759418900064	1.0702161252844735	1.1543478026993768	1.11406663702722	1.129409430051725	1.0645504601065838	1.01692315614456	1.0773069891025786	0.9561063720469922	1.2188285520595172	1.1810386700729145	1.0306283442221322	1.098470347259598	1.0567301520015548	0.9827504625918679	1.1285601219654704	1.0450223330147184	1.0530249503043145	1.1911737974718422	1.0315956576690097	1.0337379443990913	1.1964198177573193	0.9469993955445203	1.1080833115884638	1.1075931875623433	1.198384863949939	1.1018378970019413	1.0493780306692535	0.9936939214216212	1.0953171156066597	1.1616861067172781	0.9668107918057568	1.0117055605988658	1.1444581996751912	0.9827436023394338	1.0075977041158344	1.173426948301789	1.1463023446176641	1.199141338009413	0.8693385039758376	1.1842142175451411	1.0859520641936364	1.1533739839804533	1.0915775793726774
0.32491302241599507	0.010301799582429369	0.006954610743778407	1.397213976064325	1.4431959992181351	1.5047254356686302	1.4770017658580976	1.4668757308933147	1.4155357908435442	1.5433069730829119	1.4106819979880125	1.4958116903048126	1.3583770471204408	1.4788459169932962	1.4328997292197683	1.3866816194737341	1.549714644767742	1.4556254326644775	1.414721239485366	1.437632315599504	1.5710632574066057	1.436060467544069	1.4506462339737818	1.5109362276586709	1.5353589467424016	1.4121533054586826	1.5527833768584536	1.4906005675632925	1.4517861840435573	1.4581221448074628	1.5159804761612263	1.4583856610714965	1.489554532307297	1.469541292341726	1.4547650515944037	1.5726227459787463	1.4214591744793483	1.4512928755147207	1.4069572993667485	1.51258998243136	1.5358136895162608	1.4571005490352276	1.4840173321885433	1.4540682675729575	1.4925446485236014	1.578983630115965	1.5617090228904424	1.5367930395996132	1.5464147391595986	1.4515966767657453
0.27524930234373457	0.011314258310326371	0.008200016603872236	1.4311626186001474	1.4059977228534704	1.5578105667578919	1.4165925486390822	1.417725553105631	1.4441966526410386	1.4690338528622164	1.4364351815844887	1.4237524290631447	1.488965161778602	1.2619166649518037	1.3990667198242108	1.403506456766294	1.5234570961775133	1.4136792787934327	1.5174896279853443	1.3199185387862782	1.3965289175592706	1.4026238034790675	1.4602856695922941	1.4758245602088307	1.4413050456740324	1.44049628917265	1.3961016848537542	1.3856516906832297	1.4275970915548972	1.490452874806753	1.3578838554659176	1.5312659586465471	1.3672725455118435	1.4631718873094672	1.5188354638297477	1.428326559683665	1.41187006018023	1.5353374154619013	1.366533615114429	1.3954329221912936	1.4657206476699776	1.4017621837423144	1.5614124824934956	1.4489909955111053	1.4195680354076181	1.4673723653076938	1.3809328911674648	1.5511806489189826	1.583024912906322	1.5002227303622093
0.16098391766623665	0.010629213436654013	0.008918081015910847	1.3424046151927314	1.5146419112868064	1.4141629782653486	1.4733921399130703	1.3693786370947143	1.2827489068194373	1.4922685471335229	1.3759840030838129	1.5270310287108841	1.414621554400993	1.1767429938854141	1.3581099493943738	1.336452954170608	1.4664455465066415	1.4922364589406958	1.3304724788073932	1.4775493432182303	1.3417121443486868	1.4866745131281998	1.5501831084856195	1.4030973969782528	1.35618337194842	1.2779563038412622	1.2944588732329159	1.5257881685948855	1.4923459581443992	1.5159859921512797	1.4097172854991826	1.231787197938604	1.191990071183588	1.4816605973438286	1.407427822339156	1.3535233575440466	1.4358209027935827	1.3814964301630601	1.4542136255428275	1.536684247197831	1.4947224472042666	1.4539451086926647	1.481653074222109	1.4686458739510826	1.371979467715876	1.3849261509144717	1.2909478077936123	1.467570101202341	1.3393569123380982	1.2749233547391297
0.24638522172252053	0.010783556054779776	0.008126647205265632	1.0045817870223381	1.1547757860605454	1.1822797078650495	1.275790368117957	1.2649594452716177	1.1592653576594993	1.3540081261955241	1.1893357744213071	1.2036611087994222	1.2863942568978426	1.1750526069688088	1.1415966048232156	1.2516836588312836	1.3362215475679822	1.2493779111568761	1.1427606674717263	1.3109675494397186	1.0551647057860858	1.3401894790565132	1.0820848131123832	1.2549290077170787	1.097338017002497	1.2240188853978997	1.247053435536853	1.2533873969492162	1.3562809151272686	1.206324316918555	1.2413864651767428	1.1266161571594644	1.259324981816867	1.4031923452623558	1.278663374155159	1.182957977593575	1.1537621509737757	1.1311992451681196	1.2509468095528522	1.1734650698552989	1.1020813763321151	1.3622897612899347	1.1177657645531318	1.181324749388713	1.1452740551458254	1.2958862865893217	1.2751919528508084	1.3491543002117243	1.3116643606890535	1.0505190837522733
0.32994099961570633	0.010247959998739767	0.0068667378327337955	1.2384761414233703	1.184134577133227	1.1850132132124673	1.2715199627594702	1.280308185314503	1.236943816529904	1.149894885446961	1.3712878562642463	1.26946668260579	1.196095160762402	1.2292660872897876	1.3109081591927394	1.1452033562142856	1.264281842834232	1.295562446582515	1.1776067060775897	1.157822224899315	1.180334448925791	1.2019516081533477	1.284071414467453	1.250890836815524	1.1195539548420612	1.1916445926675399	1.16328456408537	1.1583271536529545	1.2935156429681278	1.2479306237777446	1.203809483385144	1.259451151677845	1.2264083864298156	1.2715513593707843	1.1120751619590552	1.1303967586235486	1.109450063025198	1.2694040767281864	1.1892677968758079	1.1901096983083814	1.2205586643459232	1.2333761781111927	1.2497917080576004	1.1720168616709254	1.2262734227756313	1.1799166869209976	1.2016251474947521	1.2103889251643685	1.1588701658239866	1.2317938949372988
0.2500078678206138	0.010519851149486175	0.007889805593812903	1.1198072176634044	1.156851031954667	1.104096532798375	1.1206950408683132	1.0991947799648656	1.0603907681401015	1.0560372814515167	1.0993853216082372	1.0923399410351757	1.1802470089694002	1.1430995935419181	1.0296024313452605	1.1579835497432203	1.0730023745427588	1.064719910997558	1.1309876440822921	1.191745432605336	1.0425355067159119	1.1044838334736702	1.0955480887454008	1.1299577295754142	1.1257336710368806	1.1755023233993844	1.1190312805645906	1.194281911080053	1.117333382260877	1.0530054897868897	1.1497993061842124	1.1672498685472283	1.073144620915929	1.1072569926755456	1.1334657006717155	1.144226074130364	1.1036354542263926	1.108211611767264	1.1554396857984728	1.2064456031044815	1.22525740496885	1.0549039736999979	1.218391213669744	1.2117897263843802	1.1436590604020833	1.1359462329509715	1.1133182193505908	1.108554239711969	1.0453897571889963	1.131419798466796
[truncated: 53 more columns]
