# Supplementary material for: Admixture of evolutionary rates across a butterfly hybrid zone
Source: eLife. 2022 Jun 15;11:e78135. doi: 10.7554/eLife.78135 (PMC9246367; doi:10.7554/eLife.78135)
Supplement: Figure 3—source data 1. [file elife-78135-fig3-data1.zip › S_Dxy_Pi_Fst_20segments_per_chromosome_ELAI_generation_parameter_5000/Chromosome12.csv]

Fst	Dxy	Pi	Sw_1	Sw_2	Sw_3	Sw_4	Sw_5	Sw_6	Sw_7	Sw_8	Sw_9	Sw_10	Sw_11	Sw_12	Sw_13	Sw_14	Sw_15	Sw_16	Sw_17	Sw_18	Sw_19	Sw_20	Sw_21	Sw_22	Sw_23	Sw_24	Sw_25	Sw_26	Sw_27	Sw_28	Sw_29	Sw_30	Sw_31	Sw_32	Sw_33	Sw_34	Sw_35	Sw_36	Sw_37	Sw_38	Sw_39	Sw_40	Sw_41	Sw_42	Sw_43	Sw_44	Sw_45	Sw_46	Sw_47
0.3414245786397899	0.00838894225577073	0.005524751180860679	1.0154192969202434	1.0708309835162173	1.0232306319802102	1.0504104086042276	1.0618136446678723	1.044330825000951	0.9782851209242602	1.03526311777804	0.9312205388206558	0.9045197482564222	0.9431863656574182	0.9855659654162223	1.0503333534533223	1.0428536472304657	0.9934406766184671	0.9270870887371836	0.9163844260704304	0.9427524820715967	1.028071978764805	0.9149360435899819	0.8878347713263655	1.0282477439649615	1.0611641924187094	1.1105081460646193	0.9395129333107067	1.0563785683671865	1.1045464805299994	1.069197879609976	0.9465241042354899	1.0550981426604786	0.9082812724225346	0.9918485998111366	1.1458929139202265	1.0345488683911126	1.013825341820573	1.0387329906298548	0.9969980054504062	1.044565158817027	1.0164130073649646	0.9136151603365457	0.9703943694576413	1.111753096875983	0.9384707089452584	0.9049715201091584	1.006456008230916	1.0112261780053813	0.8319967310069745
0.22774360101065572	0.010354460846875007	0.007996298647083849	1.271130360260315	1.1517811332871268	1.26310870947194	1.2385165627541646	1.1604926327123026	1.1509574303096481	1.2287283894587842	1.293528915516884	1.2210123067268364	1.0571454213764155	1.161267851505767	1.0893994771865472	1.2058437028657374	1.1769354009359607	1.1584422908956324	1.2499938967229784	1.1605026581688895	1.1505190843724349	1.2397617824210196	1.1301561608872517	1.1519432289131146	1.2628191092548833	1.0249299732990562	1.164506308517765	1.2548399045710392	1.1577836887349533	1.1935239347931772	1.1825955402121018	1.3274178866624422	0.9695140870491954	1.141163735063533	1.2226960038867696	1.2235880885797203	1.0013764217523893	1.245952000247804	1.0467159088224816	1.0965069862772772	1.1000074129064545	1.1657776855308368	1.1123671286375625	1.026368541270585	1.151952861647278	1.2857777801256014	1.1048448789036596	1.2596887836957775	1.2674248724924948	1.2367054504995836
0.20002832359709677	0.010609072306208365	0.00848695735787712	1.3245015493475634	1.2764329960807386	1.280625089156866	1.2264982886124096	1.2837581315812474	1.2968799876014074	1.2962104165563169	1.1264520052432818	1.1884336852099147	1.3276217691114782	1.2879672655538594	1.4665842945025962	1.126228559654892	1.3091004270563766	1.1950531212905464	1.171391808210133	1.1669412368953855	1.2780053279782142	1.288530475755612	0.9895227146371592	1.133972750463116	1.1856340179810958	1.4304275856567092	1.403730444913005	1.3055566469097724	1.3349159625305536	1.243890954156644	1.062573130559906	1.2128014758190995	1.2317751259551104	1.261303247901884	1.2111277443916908	1.351619187990079	1.0777330116478365	1.0618416132509627	1.33800936688841	1.1935183030150154	1.179937987715032	1.1645820383962944	1.2243098680921178	1.2166535887241712	1.0514197211509766	1.162938025781779	1.2115946745680035	1.0026981471187015	1.3181748395985613	1.2200614323425165
0.2605917470314243	0.010305201074126052	0.007619750722709435	1.0315206668367372	0.9771074331217975	1.0032356001866463	0.9724739701495975	1.0442799042688133	0.9728661507068043	0.9883349284040802	1.0277473755536617	0.9722332761879302	1.0922882004076668	0.9619638274486135	1.0176022714121153	0.9401419810922288	1.0246438099745006	1.0337353266072298	1.0020163000830635	1.0688222765798963	0.9503092243132327	1.023257340173239	1.0225916738181375	0.9386072515619364	1.117202653766253	0.9301345117824883	0.8889873497780763	0.9734101263896655	0.9685576292976723	1.153179720992312	1.0238940023528749	0.9368375914758433	0.8406811026672807	0.8324768464476535	1.007278851564142	0.9826734756853812	0.935139542068754	1.1078668413841894	1.1317679528742541	0.9530577490265064	1.0224282001221348	0.9535035807840759	0.9844745680621159	0.9966226012467745	0.9526450785450304	0.9230693438117081	0.9876241400501833	0.9668345203316036	0.9605403188741526	1.0137896401078121
0.5263204503763679	0.01233484232093841	0.0058427625552606235	0.5395285469547481	0.5609048637293327	0.5765802927520959	0.6278552052419466	0.6004926368148893	0.6139316629612588	0.6062969091179343	0.6121013270661971	0.5517134477917857	0.5688177091866593	0.5830353353582727	0.6411520675748482	0.5732058706148744	0.6702965979368608	0.571212302260282	0.5840801007805516	0.5691174920146786	0.5916178508304017	0.5129985383260663	0.5274245823877912	0.5192756838335013	0.5848377176074522	0.5484899289682658	0.5981740462372167	0.5985142462611539	0.5805067681395407	0.5656202505933479	0.5614156296406079	0.6140081512326948	0.5708766484328912	0.669664101995413	0.5581237244270575	0.5516243923126378	0.5993992400582333	0.608877509074793	0.6540006231442023	0.5797313570738598	0.49749712354175524	0.5621059152151248	0.5920724467778478	0.571408067691528	0.5655753886193134	0.549747702989999	0.56192611836856	0.5820756619360974	0.5013801217110341	0.5410874313818217
0.35525788818531145	0.011605120648786353	0.007482309994962762	1.0263102952746403	0.9651868687646108	0.8778269005027146	1.0347317492123644	1.0295464723758427	0.9235327710310923	1.0042275924843054	1.0689051714916125	0.9696247531171883	0.9317295813784627	0.8774545717537643	1.043804804357992	1.120201950368624	1.0148810616208146	0.9912098750690538	0.9757943294084737	0.9016165264679863	0.9718527816342489	0.9287651518494339	0.8917130065941106	1.0709508160395738	1.005302865975626	0.9389047541983111	0.9106778141722773	0.9579559864053578	0.9347318768392393	1.043334011105442	0.9095755955641578	1.1103216228992756	0.9624917812596412	0.9890496732589723	0.8839241172516604	1.1080113599296333	1.1598891135145444	1.064237084720122	1.0116076449220497	1.0459327852985087	0.9636087081433699	0.9997291190047205	0.9879712653124453	0.9346622960554982	0.9387838659378875	1.0769474997818045	0.9296750232584332	0.8908519060457057	1.102230213403362	0.9541977651862956
0.2928857808857809	0.011544771106747957	0.00816347180600048	0.8232054961287038	0.8893255817385474	0.8352605195773889	0.8972698143971356	0.818855415418937	0.8699411830011816	0.8193895044387666	0.8567444846826509	0.808492743694486	0.9387291182406343	0.792993727831811	0.8942537528861217	0.7686022722196414	0.8838933738566136	0.7414505791786515	0.8454910235301379	0.8667445623082815	0.8428310576068709	0.7306180835427634	0.7015995936350728	0.75939034297325	0.8040446319501279	0.8411647723257707	0.8176343802078432	0.8822450135331972	0.8928956823603106	0.8501979562217834	0.6779561515576704	0.8295854709742408	0.6985128765422159	0.8954458632058141	0.8111511333749059	0.8619927897623063	0.6818401370057077	0.7474512466492135	0.8416453043790775	0.8622222201214219	0.7739051318110793	0.7219032918908413	0.8654074152003151	0.8455479955479046	0.923939669512861	0.8847020159757397	0.821267162376979	0.87255613749323	0.8474635847379913	0.9026903549884058
0.5062362469090991	0.013481120742594728	0.0066564887737351666	0.20126095569681748	0.2929079898966793	0.17670899805845164	0.30065252014776755	0.19762538735366159	0.30238434795449926	0.22471115317909193	0.24955650560383305	0.24158726964848432	0.25367203671802646	0.2840084567927415	0.2850412387507905	0.3174953430910633	0.31511502670871555	0.24619677361325265	0.24175403027442346	0.28287990151810716	0.21489797493265872	0.2765341786844972	0.2906109738333746	0.2687463567856351	0.31322999667658336	0.25887487311534174	0.22227393800589404	0.3240448193543874	0.19742628611277951	0.2783568065545115	0.2534234744251666	0.26008999303525926	0.1809632221152665	0.31694219729275375	0.29382343928709886	0.3254588147084144	0.25612531148627726	0.3513237781069599	0.2586880036960083	0.34315278373807173	0.35673374950020653	0.27765946743508996	0.26696531584197336	0.2381175681389831	0.23741827171211297	0.2643734640747402	0.2515895162920548	0.2902910354194116	0.2340135965727407	0.3006881620786696
0.2565723367169076	0.009861645751241427	0.00733142025697105	0.7118480412093754	0.6746582840432632	0.7728416319488491	0.7492062969117671	0.6742619343846002	0.5964722180011626	0.609232919424891	0.7076845286604018	0.7317532058561912	0.7400185156152707	0.6327453692912445	0.684003786306987	0.7553956821978086	0.8016303307961833	0.7044141151225544	0.69298898087481	0.7873625807680307	0.7046300544200137	0.6644288101841718	0.6677765998930946	0.7294499203024696	0.8572183971880418	0.8507052753776934	0.7982610993550011	0.804037946859232	0.6688197497758421	0.7632265619027755	0.5795539671813135	0.6583783890666315	0.7197644724416739	0.7331192257652718	0.7747934466453569	0.68777894200365	0.649309612770723	0.5366182560627675	0.7386197294376063	0.6491118404230805	0.6250351209059732	0.7272734182906069	0.83741689397893	0.633335533865952	0.8747917568492191	0.7483281292106083	0.7712473957134823	0.76070491524316	0.7134455217862788	0.7145705944221572
0.3887593628019833	0.01070213647566757	0.006541580718767183	0.5105770482589077	0.4567037321891101	0.33152748317503117	0.2785992467812753	0.4101287935661657	0.31952638948532613	0.37181294651900226	0.3284007877638409	0.36907542367487894	0.3579941344568595	0.2507567672795188	0.32441256572556143	0.42806629867996254	0.4420565344712099	0.36268611071790546	0.3145682054901299	0.31867678170790853	0.24605143559790743	0.38047005714394255	0.4339259641150067	0.3717422163963209	0.33957443569528384	0.5594268364893951	0.38351313311098484	0.2758739466663501	0.34725166695836046	0.31822105544377527	0.3691920467511516	0.4451426395022699	0.41529846337481924	0.3409608494240586	0.3578315533896493	0.4946973115545825	0.31756421463195106	0.30384855000594124	0.3318198635998539	0.4141319446553374	0.3363419658892554	0.3396255129532849	0.40224495252194564	0.32898201974916463	0.4040843674050932	0.4265698190023387	0.2757756286092027	0.3350613816108141	0.3745796382646606	0.3412860077134878
0.4401881120338127	0.01239469105687458	0.0069386954013065764	0.7636038017448044	0.7683384387701582	0.5361623488944309	0.6263700316231562	0.959182326454091	0.8114503405918179	0.9468269586360771	0.49494831231813735	0.7650628555638133	0.43991057511771237	0.8508282921957653	0.7970076137644162	0.7345123941929728	0.8230108207886777	0.7210137852379161	0.7825822000742724	0.651869033668218	0.3936428383122902	0.5584774271268687	0.8746431541344111	0.35219962058035925	0.8905119352425228	0.7596625623439806	0.7487022414251917	0.779765108417187	0.3642645680357132	0.7335104117346949	0.9870710904347445	0.42559334806604276	0.6187157501723088	0.6248104476455049	0.4957420127679033	0.7122202562236343	0.5150193001033876	0.7620902552037071	0.8437697322594059	0.7613482792251686	0.6621323234736378	0.6858652990368548	0.7852888621214604	0.8791722630074255	0.7356832228359944	0.8210435673788506	0.7816497946772399	0.6080456244232704	0.6960685500514296	0.6891051631804771
0.3829208843517907	0.010880213754252497	0.006713952681537614	0.7334749850188961	0.8402789225091435	0.5984424350747248	0.7014393245424249	0.5307096011812343	0.6084693159204928	0.7904232368572912	0.7314579109484103	0.6009378305356734	0.6232243092012402	0.5906214983809996	0.6560107551153127	0.6850437770101524	0.7769744783223189	0.7964848588006005	0.7013706162846487	0.6729493297282908	0.846927173747106	0.7826601438775459	0.8131202099843697	0.6798627828146002	0.5779600372158282	0.9225950246066466	0.5948445574221879	0.6308715468257429	0.7480372642899309	0.6477071755040388	0.5724084195468584	0.7104962568751789	0.6953306316069652	0.6621059683763324	0.7806272669036891	0.5090289423939796	0.6542406648874556	0.5501159293309752	0.6280375674311434	0.7251060009620736	0.7088311144239153	0.7010786130373362	0.8293758436973225	0.5007814355260403	0.5308037411845135	0.644541153431663	0.7560039321324799	0.7446044640575389	0.6217115093118835	0.5742597631495345
0.25439962938298033	0.009966870407886456	0.007431302270011948	0.8933280216404312	0.8040619679200154	0.8229744224965135	0.8362497443194028	0.9846006712058195	0.9456383220354637	0.8720886487738739	0.7678643656414507	0.7242564000416029	0.9503477444320003	1.1057165379314857	0.8787159350945584	0.8388856494020294	0.9952449733112363	0.9166754440129	0.8987442198922311	0.9889461764150617	0.7844447511784246	0.7594574853798445	0.7425540653222488	0.8263237358673243	0.9245984122683049	0.7840957922031158	1.0120275419632119	0.6983968312631861	0.8893698652632482	0.818488959936699	0.8374465584365708	0.8650203369664208	0.8215586497384014	0.8336886267019216	0.8900311767832625	1.0648670790827532	0.699278905267759	0.7889746259614316	0.8186810684336072	0.7986889532607528	0.8316069634332061	0.8489503945967585	0.9492558444329472	0.8498334473310423	0.7733201343415874	0.7615344894175613	0.8059605434332792	0.8686398984901346	1.0126760944526536	0.758777403311218
0.2581282707938978	0.011022945548048182	0.008177611674675211	1.0364658653626453	0.8423358441342441	1.0644251091282513	0.8550036186031835	1.130655863115545	0.853170101580794	0.9669482047766325	0.971108487539956	1.0626809630357659	0.9796800281223006	1.0224422722412556	1.1185075882510576	0.9391949622694946	1.0290255232914456	0.908489487195588	1.1465686878941086	1.0890190756198437	1.0040628137166636	1.102415461516787	1.1022190327177381	0.9654821132064262	1.0704615429259308	0.9095032679099655	0.8993189065142494	1.2073439530322272	0.8697152238137283	0.9744066385170017	1.0458755192597264	0.9223869972633153	0.7975395128436891	1.0054364307662953	1.0051666937356454	1.1801119616013298	0.9567388242845476	0.8703671467233418	0.9037029319293588	1.0456592808542817	1.0491994469692525	1.0172766159076865	1.1085857315331122	0.8958076314538197	1.0032342048460052	1.0272721987912043	0.8361395440559981	1.0490534838744543	1.1457248673327955	1.2386338219219242
0.2379018138525104	0.007899835463893343	0.006020450277896728	0.8743249992981368	0.9857538505840384	0.9549209946691959	0.8305543110510806	0.9946305954642688	0.9907356799140665	0.9624914783944376	0.94551844697613	0.734284610224604	0.7759976260390465	0.7395632298133932	0.9570294737862075	1.0872829925473853	0.9906472076769208	0.7622997928255466	0.8297821618247421	0.8190162481170028	0.8612562857402283	0.9234495802808752	0.7215598415524986	0.7790015176567581	0.9462987462075365	1.0696405804319067	1.2532267441397618	1.119518686839202	0.7881859407862162	1.3607017276901219	0.9346296103595041	0.7181139011467026	1.0084087862185178	0.8416214484950263	1.0393572081784677	0.8678206429543726	0.8643815279447047	1.0817241630665673	0.7912613960656278	0.8306547672423515	0.9328178807941403	0.880154771583259	0.8488924967569034	0.851686052738144	0.9949447117018351	1.0678035330478801	1.13791300500049	1.0175712869240603	0.9337644468902375	1.102576194444322
0.25167836257309983	0.009714992790452725	0.007269939312542112	1.0556989533396874	0.9097485090623552	0.870113060718581	0.9112206619855678	0.9105201352108505	1.0259549125080738	0.7851913318357989	1.0394175536082964	0.9294254543848369	1.01736992903404	0.9005639829140762	1.0670597793406995	0.9420167879827694	0.923332638145516	1.0658819150977568	1.071985247395867	1.0076350235602374	1.042681656648222	0.9817180114140933	1.0120280188959467	0.9424849539801906	0.8608073281755733	0.8927131371819905	1.0844561229357232	0.9708979346648428	0.9924426571590819	0.906837615500931	0.99866018516225	0.9476269693607572	1.0283049152865853	0.9663886298059945	0.947864957775086	0.9683112599214957	0.9962716105959396	0.9252298467076063	0.9923835476609832	0.9437762826267269	0.9653428770200482	0.9944849527743348	0.9619366375534636	0.9084593064221507	0.9427648564206369	0.8465220135187719	0.8530490609397686	1.0172726036278128	0.9651412001562699	1.0211410861251224
0.22324795215186577	0.009772938959476167	0.007591150350267927	0.6817544175300982	1.0306341061624016	0.9212909955678791	0.47776899644401627	0.7133324076754886	0.7406372263794718	0.8682733596410119	0.8045703154359273	0.5654494864849784	0.7209665654700899	0.7942764448063365	0.6435607197940286	0.7954787205220876	0.8450409292419148	0.8301534642001043	0.7691916588408373	0.8186527356354848	0.7352797195135138	0.7135000411557015	0.7848063081788127	0.7141715234791485	0.9153142926293367	0.8036305167675418	0.896709137983054	0.7022987209224978	0.49628109985778823	0.7953705360469397	0.6624958119618444	0.8797831033203943	0.644811099459371	0.629208490113528	0.7394893869741606	0.8548729330960632	0.7154754176559951	0.7583322455128834	0.6847453486095882	0.8171634937685985	0.849897823319607	0.7058640340270428	0.7167298492887073	0.8330589498873244	0.8400389699645997	0.7245830262323231	0.7584278133481552	0.7651671590824114	0.6623774623764935	0.7886557011500092
0.4402711050102953	0.012830447876855881	0.007181572412335545	0.9624454979128751	0.9488356409856242	0.9737043510746917	0.995781070723339	0.9440541346190177	0.9241486775458978	0.8873880675759798	0.9257575858127464	0.9140326647735857	0.9320674168184212	0.9847019673549156	0.9317248558024118	0.8644376520982349	0.9121126921267955	1.0003548674305112	1.0106569785163577	0.9300357325358747	0.9267150242518774	0.898091830634183	0.9533500611849901	0.9696790895998022	0.9595605634578475	0.8935130138647381	0.8866011140619394	0.9353455003077065	0.9072936079091914	0.9688778529081923	0.9016420254600388	0.8829532270597236	0.9645230188449141	0.9274243907718073	0.953625850997422	0.9245255655317586	0.9041030150974343	0.9849957876275641	0.9447840189431244	0.9568173037130234	1.0523497776819362	0.9011387355194462	0.9353823962617422	0.9924376294275292	0.9533332089444408	0.9233472471566426	0.886674847667222	0.9601149742974828	0.9170382286704938	0.9074678176294743
0.484892937418668	0.013509496442430016	0.0069588370294130794	0.719333880223298	0.760720898772394	0.9604509836326596	0.8486870197818434	0.9414345194112237	0.8359237153253152	0.8907987955641827	0.7100823230665749	0.8531682100102329	0.7302672586672077	0.8932077414829636	0.8317791336121735	0.8342604770298819	0.9373135477404007	0.9474761291117837	0.8042050382064476	0.7816561112244009	0.84548730186471	0.8520585749494185	0.7828843007774346	0.897205092453152	0.802829565224456	0.8442848070950838	0.904340536889816	0.9115305663026785	0.8604270437288676	0.8007809611173656	0.7623362557831125	0.8829528706502446	0.7647988610949866	0.7976484783461555	0.8111023673750073	0.9670586174175366	0.8551450353096127	0.8563932572109725	0.8955915434806341	0.87620928658152	0.888490355643129	0.8613008872779795	0.7791158893733157	0.8814877419472342	0.6735239860730113	0.8595528198325789	0.8359414014323217	0.8832892351548497	0.8108599407122541	0.8049951435081047
0.6704826391622707	0.014756593470431043	0.0048625537353317065	0.7127069714475749	0.7000792418246959	0.7441694167706296	0.7136778711875303	0.704780978433035	0.7312274902219664	0.6991317223033102	0.7026485535269421	0.7005697672638312	0.7127561905748617	0.7322340814686326	0.72819814155475	0.7434701027037851	0.7289340224623349	0.7204227646991319	0.7035795099522579	0.6952690003830388	0.7152025956394872	0.6949168978973949	0.6859263337233668	0.6788900274814686	0.7048835615797747	0.6998619905974357	0.6703870705717865	0.7421140848753516	0.6716349797596256	0.7114179608850273	0.7165769902205072	0.7169395357177137	0.7225205427863566	0.7052535463081082	0.737753848868907	0.7211649136158167	0.7126598903674298	0.7474013490269937	0.7265726286700642	0.7018985140974155	0.674994544872333	0.7136529389544148	0.7219573250465121	0.7011155418221666	0.7315962793793871	0.6770995349415254	0.730244609086794	0.6989375809862364	0.6977700299308803	0.6898209103025867
[truncated: 53 more columns]
