# Supplementary material for: Admixture of evolutionary rates across a butterfly hybrid zone
Source: eLife. 2022 Jun 15;11:e78135. doi: 10.7554/eLife.78135 (PMC9246367; doi:10.7554/eLife.78135)
Supplement: Figure 3—source data 1. [file elife-78135-fig3-data1.zip › S_Dxy_Pi_Fst_20segments_per_chromosome_ELAI_generation_parameter_5000/Chromosome13.csv]

Fst	Dxy	Pi	Sw_1	Sw_2	Sw_3	Sw_4	Sw_5	Sw_6	Sw_7	Sw_8	Sw_9	Sw_10	Sw_11	Sw_12	Sw_13	Sw_14	Sw_15	Sw_16	Sw_17	Sw_18	Sw_19	Sw_20	Sw_21	Sw_22	Sw_23	Sw_24	Sw_25	Sw_26	Sw_27	Sw_28	Sw_29	Sw_30	Sw_31	Sw_32	Sw_33	Sw_34	Sw_35	Sw_36	Sw_37	Sw_38	Sw_39	Sw_40	Sw_41	Sw_42	Sw_43	Sw_44	Sw_45	Sw_46	Sw_47
0.5482481653408325	0.013544008047567469	0.006118530484127133	0.8832256681672723	0.8575273903718148	0.8694675684070423	0.9309538423886143	0.977382403389551	0.919190444501896	0.8797419558151911	0.8894480337029437	0.8973637916328943	0.81763175073405	0.9101500141247931	0.8428732454581767	0.9035130502393267	0.9733652818777128	0.8350054572696424	0.9070703639363525	0.8971017304779338	0.9353344448197327	0.9362282539636838	0.8816124423793426	0.8518069528525474	0.8841578518840884	0.9094991254836269	0.933388911961744	0.8727082650667091	0.8877789942489243	0.9565731181508405	0.9052280511312392	0.8965100329569882	0.8840744124953999	0.9303544016444498	0.903750005241885	0.8155274042981586	0.7941016272785576	0.8988803465247079	0.9123125020864722	0.970491662612982	0.9190154599668492	0.8751145845157321	0.9067232346630016	0.8697479204350045	0.9059707775071381	0.8903603634985808	0.8124811126487792	0.9373022397348347	0.8646641141422505	0.9305548653890376
0.39326956929937795	0.013020988531566845	0.007900229979905412	0.9086776004367684	0.9458998891845712	0.8997837752793374	0.9414209385842639	0.8844364309928613	1.0566040818662947	0.7164516343768015	0.723293711002583	0.9921793208299721	0.9547987426530706	0.9904253820679523	0.800440655198962	0.8567331947974255	0.9404909483770383	0.7693342155696501	0.9878874585313115	0.9193778550249101	0.7814440962564119	0.8825694045394697	0.7919952896210232	0.984337896791979	0.9544566339044374	0.7968401459713901	0.9451397824216314	0.9572281057110614	0.7588559865663741	0.9106112248188127	0.8727240125159261	0.8597779942411061	0.7409893566435186	0.8636341514574217	0.9934249228896571	0.9028019662415603	0.8483289008551238	0.8048399665233974	0.806931688361554	0.8016009944792701	0.9141389172335543	0.9183675086873853	1.0519277809441836	0.8844762032779536	0.8948792840073712	0.9716998499090657	0.8043369128674918	0.8812086294326953	0.9150171611880367	0.8657773061424394
0.272291355566617	0.009802295171552363	0.007133214931626266	1.2331422578310685	1.3275075540049608	1.2436901218672198	1.0334545180747248	1.0770288133321393	1.0731852504024442	1.1197255816865008	1.3136698399065339	1.0115942072256776	1.0230453981726342	1.167305924461953	1.0991092220521632	1.0410930664895648	1.2037496539419192	0.8338185473270899	1.3442666196594049	1.3450711257496406	1.0956216508953258	1.174530845357849	1.1265781305042237	1.1752267001339458	1.1941390249252732	1.3583523613339195	1.1930826547567146	1.1278947976440783	1.2074140556307107	1.1315372559483579	0.9257128496555098	1.1358935173262084	1.1730406613491398	1.0295112123501131	1.3643300835902838	1.149346435328834	1.2103329780738055	1.1942044351921748	1.1881535717176626	1.2317080644607117	1.1777124104361245	1.0692551899040095	1.2792378849111488	1.3685650234313425	1.0663795322937772	1.1202516686828567	1.1734333453782881	1.349698035527149	1.3201467220582217	1.2312180371289883
0.25394269842086314	0.011646561805076299	0.008689002472969864	1.3119337799344075	1.4050943379309273	1.3620233903024364	1.353959048895586	1.3188423421897313	1.2508539491315358	1.325745456565665	1.254613306359157	1.3405723768361844	1.4250622756975013	1.4235791699409788	1.370766705122853	1.2592557718617952	1.3244289791578572	1.2875345728551006	1.3398415200637197	1.305382398777381	1.4075556086424834	1.3703286168529925	1.3218026010369757	1.4159550846269897	1.2888629501042366	1.3734703295014499	1.244603266436958	1.4066581671759972	1.3385928023968772	1.3379678857757813	1.38672761565065	1.260259302865173	1.302479495196993	1.3251223919886757	1.317003067218669	1.1650390294265107	1.3319239872245767	1.447674844731559	1.260038844296714	1.2503955610821678	1.4454304673862703	1.3534079818132876	1.357510274837515	1.3821353418386495	1.2869949041733797	1.3173975248426344	1.3595969921737665	1.3357534326783953	1.3406846904587	1.3796092506099478
0.18893389887051415	0.010452720407288958	0.008477847186936466	0.8559539446701567	0.9200236954062484	0.8909817504880946	0.7218199757626528	0.7525008938444228	1.0997051402099285	0.9260076270372515	0.8609130071781796	0.6478491254367975	0.904635428179853	0.9015716434225517	0.9651677203988763	0.9144415259878909	1.1233477840476174	0.7603744107482409	0.9819275579190189	1.2831151711864843	0.9610332993005593	1.0926894694170017	1.0133392090591224	0.8354184607910132	0.7666348806652096	0.6895787993661706	0.920885212857721	0.9776248232376358	0.7633196092463599	0.9221982572222699	0.9521977595179631	0.9332010643176283	0.782517154868662	0.9317134514973073	0.8818486064727044	0.8439091631219342	0.8676423652819426	0.930826914968166	0.8869386884493582	1.2038111579313497	0.8696972962849695	1.0197999731657141	0.8696135746772994	1.0013403530812168	0.9082298189495703	0.9619606760255863	0.809938302813528	1.0766880347894827	0.8186587083300744	1.1429530420214598
0.24913281430663703	0.011127942604417209	0.008355606945936022	1.1044213158284861	1.1353391799159713	1.1145973627362449	1.1577958716193164	1.1822492518170211	1.255997276137394	1.0423944235921345	1.2398305676977988	1.1333659831899783	1.2693014838278196	1.1923497305879671	1.2267691591599845	1.088936427108413	1.1856263301500458	1.2410289066465887	1.2907568967495258	1.218432627740334	1.0368436238982357	1.2030068428016865	1.0782720876716145	1.1315253108628944	1.2538358105507867	1.1262936463494018	1.2301416060862367	1.3101403636135927	1.0188122736150904	0.9670116420665803	1.2091306204989607	1.1926436698437515	1.089862175262325	1.208865538635587	1.1398105128995801	1.2222415057044627	1.2610961321957674	1.2681240439632266	1.030303245324462	1.1381999106031429	1.1741560523515022	1.0731636464858219	1.1602004781385418	1.103549613669964	1.278419519441461	1.1583374029516535	1.3119017553488912	1.0970861263359901	1.0383499665282263	1.2833421125530968
0.28546403365594597	0.010555037901949936	0.007541954207067914	1.4680024360972928	1.4901174713961565	1.392032682683738	1.4631980853622162	1.4314839892593318	1.3470777006315984	1.401750949224953	1.4786411142647289	1.4858148316982343	1.5003895376648235	1.284716575066398	1.3726144331407215	1.531975928563841	1.382928064569316	1.319520804604376	1.5926135583984717	1.5910481186822913	1.2344970605617491	1.5001056323744666	1.5178871203983948	1.4435448796192953	1.4171064013053363	1.3992973716711194	1.3413263808981535	1.3918576961930222	1.4134416456184187	1.3396079204584554	1.2810966943142532	1.2702392019552848	1.3264763784200018	1.3741314731648835	1.3532184837554775	1.4506339769077075	1.4016868113855014	1.342499850072665	1.2387413508114835	1.4642768992857151	1.4071616087812062	1.4069764920603691	1.4148326401117197	1.524227791967728	1.4610592666957598	1.3683383838730365	1.4136690621031907	1.3933134797122855	1.4472671131451356	1.3722672506528024
0.4223196059703729	0.01318424912223523	0.007616282227917613	0.7173644075653662	0.8175232457307567	0.9036455501296382	0.8415105229622342	0.9099114125215607	0.8153556698811857	0.8757725915138288	0.9019412569434059	0.8643244396522709	0.8552792165119004	0.8456681953786316	0.7324414697038387	0.837275795766496	0.9565988367082828	0.8954021350445256	0.9053732727812196	0.8501183700654966	0.7340168395925721	0.830984283919458	0.8757007342060407	0.7948676738682143	0.7814416851711717	0.7670529196782527	0.6710650535564892	0.7465692070895908	0.9066340735227402	0.8846608471810239	0.7842150311056475	0.8220935418727278	0.7915413438412003	0.8531723433067047	0.9411246599254505	0.9095334040131721	0.8936171689087284	0.8348524899516079	0.8568820206051992	0.8532212235571495	0.8877080829886337	0.8907615605472994	0.7703322184511178	0.8407017314997891	0.8484654416116427	0.7583959891497709	0.798003784221719	0.8706867362629063	0.8523978994234592	0.869262672550843
0.41277358857463864	0.013193572626650657	0.007747614307427944	0.7965362875822651	0.9134472062916306	0.8743273095987385	0.8307650798069667	0.8519394872111166	0.937286377563946	0.8661546916122538	0.8350962999553802	0.7442122326338675	0.8420603086008139	0.8407713086351801	0.783402639742045	0.8024777489455692	0.788969262592545	0.8154314536926571	0.7911148780000941	0.8006632972780614	0.8085286952531618	0.8209538027842054	0.9221398631719145	0.8125971346779335	0.9175765992595101	0.9595559947422917	0.7687216038560349	0.8934059269930872	0.8084024312299176	0.764273566483499	0.8691072110260566	0.8400332176903869	0.8105469358635806	0.8213519335649742	0.8847944656454404	0.6942737097825559	0.8406635062287675	0.7832041267964855	0.968594767331767	0.8183389913544585	0.9083912884038627	0.8349357670602212	0.8407577332448694	0.8868751344062623	0.867662474915034	0.913063326039987	0.7674537742628175	0.8894137683182346	0.7333766434075919	0.8404347183588783
0.2688207877514549	0.010595881093994206	0.007747487991385936	1.555823928071164	1.4572766667374104	1.444925592709035	1.3691269983019416	1.2649877063270436	1.5104028337118391	1.3033845101787636	1.4623541379553266	1.455529172194125	1.5264001894350612	1.3758469181301942	1.3471110973708622	1.4314437609216848	1.3409409863243134	1.3484893552433217	1.4776354012671968	1.4328313852737935	1.3123763313834496	1.4296282248661658	1.3500678268157449	1.4545999351948926	1.2338332889504622	1.3909759355731042	1.449321679376036	1.3992376792788601	1.3821758560730757	1.4236304966350983	1.4643641281749897	1.5802701818340346	1.5416029709374537	1.4125885160042557	1.2991230420709658	1.4990404725716866	1.3474399089998785	1.4661905008069196	1.4522780879844537	1.298205437105383	1.4168558705191594	1.3933744004036772	1.3665120864997922	1.4698954075527717	1.4735223102084407	1.4367200754128115	1.3852268819381506	1.4164457716906789	1.5159317308013713	1.3740053392797413
0.379502504676112	0.01125479344394308	0.006983571142354396	0.6235697009340697	0.7465934905128296	0.6894721315799428	0.8996145273788573	0.7111746035666623	0.7436394238480701	0.7040660040064413	0.6664939833898523	0.718372866877098	0.649071233892325	0.6741954664630088	0.8055970390117708	0.6933838673673689	0.8028208556653561	0.7539122119590271	0.6555888762367872	0.6065243958831458	0.6862471334908151	0.6751189138245177	0.7273327503218588	0.6725143078009328	0.641459890492339	0.7154981240080109	0.6853114497440332	0.8348602378532792	0.658597610072014	0.6804906809244088	0.6528639479228037	0.7772950415566277	0.6656419551610195	0.7193108254782719	0.722825928349808	0.8094311212540173	0.6782521217534772	0.6773868882235552	0.6962477034834482	0.607729289481137	0.7901603264686863	0.7187249364168047	0.7089740643049869	0.7465943330515491	0.5670448361381899	0.7642033916304698	0.7731355106664078	0.8157025415493758	0.6985397804603867	0.7568860648777618
0.398010944150091	0.012681847872901731	0.007634333627440291	1.214946400905319	1.1163783673761283	1.0582819560875303	1.1457415725743008	1.1246060122672994	1.061747926440674	1.1422064691936165	1.1269351725649055	1.1093765962284325	1.0935301845199465	1.0352356555376327	1.0907405097732479	1.1643630293422373	1.1087263020378457	1.0901000119505042	1.119167184406351	1.2000776234039656	1.1517128454449572	1.1146725644652193	1.1861599319896947	1.2230334987031448	1.1122330224114119	1.1381215092702508	1.1425417935208468	1.1428417538217566	1.1973034475619146	1.177191472749676	1.0982659965640242	1.1387988726165503	1.19194374010764	1.0982884137868687	1.1226174006296867	1.1830928284016071	1.1526322970988179	1.1195939444382434	1.0916077301066527	1.0884395910769475	1.0617382567538232	1.1138778393341444	1.1556077526684256	1.044658404648796	1.0330396831150876	1.1581742691314652	1.0548390862032344	1.0977783521214426	1.1066312384234536	1.1497851373357992
0.5138500449913664	0.014745159296059303	0.007168358528374365	0.6899922063207835	0.6541776972780762	0.6450661190165687	0.6412814965427986	0.6691198749790103	0.6618580165150958	0.7012097553984663	1.0297012039892852	1.0328558243539747	0.6487614352479341	0.6610931651571668	0.6594793139707749	0.6520440173016055	0.716473293722997	0.6373613419389477	0.650578368268906	0.6699473295641781	0.6317878250115013	0.6602182086647232	0.6394266833038216	0.605923074666207	0.757983665069478	0.5988144924964447	0.6078496049376946	0.783125439376396	0.6040707259388368	0.6362043233411054	0.7616264250190833	0.7845383016029486	0.7715276771998281	0.9333041209541444	0.7549245356921448	0.6393724680325215	0.6303395413249062	0.633411970292836	0.6475312182224471	0.6910546486770677	0.6734330785877527	0.9789774764750094	0.7415210370878627	0.8072231040423998	0.6661634876340496	0.6749096885827666	0.7787950132024223	0.6877954656602581	0.6590556055135152	0.6715483613769886
0.3248656967796264	0.012672159886249725	0.008555409835100378	0.879987326517782	0.766665227302157	0.7470335221759358	0.7484597365054749	0.7509925590054387	0.8578580350216097	0.47215235841121045	1.0357186030858485	0.9796087387973765	0.638303578215295	0.5543949399852269	0.7621116475061153	0.5662731344831775	0.5017147985254162	0.5040088215803935	0.4218214821119948	0.6699933055459792	0.8433872466182927	0.7800855730094967	0.651887885595648	0.5035719988729275	0.5023778375757364	0.6406780524577367	0.758284565087735	0.6093417410110029	0.46859333707657286	0.43538603941201653	0.8622286981809026	0.8051714291504908	0.887162436520685	1.0388977477962187	0.5479955596780742	0.8220548514677322	0.6319154040540597	0.8048463464143722	0.6218757722345297	0.6500267490202047	0.5489947536674322	1.0272124687923347	0.5480525747793901	0.6424838287694279	0.8667202372745557	0.541991264142903	0.5628004836595627	0.8228783388633105	0.4464249131307054	0.27176216982229423
0.4574267069250999	0.012688796362553285	0.00688460202758735	1.0095364731889855	1.0016728267057544	0.9886292202835955	1.0266311622976092	0.7943363024301924	1.0206207645878393	1.0664168478451614	1.1085164974639152	0.9665572370835593	1.0848087610073531	0.9781842731715833	0.9796568419317906	0.9543147844719553	1.0966919770120893	0.9421256323644828	0.8968693682784582	1.0881872801423809	1.1149014028044366	1.0809052560231178	1.1849162434278109	0.9298693046625404	1.1063588092342203	1.0339069986322165	1.0204824054971455	1.0043638521833371	0.9429003050808797	0.7633323073261238	1.0776807161541364	1.019502963157171	1.0563903676480415	1.1323940563057573	1.1658924420790338	1.1868896385772478	0.9765206635062729	0.9995683462420256	1.050209683589284	1.083728456923963	1.2056338692794843	1.0140906669073202	0.9892290051532809	0.8555678887880847	0.9141916909721579	1.0219565592937527	1.029465120165789	0.934308089681801	0.740614326216595	1.1089285794941344
0.11890944057921815	0.009636422504717645	0.008490560895496681	0.8436832430551242	0.9810645942439558	0.9076786128169736	0.8009771018384126	0.8992636659842606	0.8482844970747749	0.9646878135206884	0.9800902554538964	0.8520029360867762	0.8896153465714696	0.900940041027764	0.7334843110013108	0.8261657196932661	0.9267684371021069	0.9911752716886266	1.1051464084440195	0.9664730834723291	0.8896509039199404	1.1245630748918232	0.8558911320753967	0.9594350862905067	0.9091161943915441	1.056605471129241	0.9041023384519025	0.8634993177621751	1.0347432829846548	0.9800158265362051	0.7193106932256655	0.7671557182998152	0.9331483118616953	0.8979085221078513	1.0875675666671691	0.9654280788050105	0.8615903383907654	1.1327699956809192	0.8615519460346717	0.8597997065778609	0.9354213918361914	0.8956098495519736	0.9993418166107371	0.7214017886568151	0.9558500857321357	0.87615946627436	1.2045981742253855	0.9224481094571328	0.6956596107726338	0.9184310600374546
0.4257415277563693	0.011488190283064881	0.006597190600796962	0.39003878515977003	0.4819704182222346	0.5919419545813722	0.566752969732262	0.43653631470448306	0.5336996927851223	0.5511631109342562	0.456426321555744	0.4502746215957467	0.43168733869426434	0.5560223616016565	0.5543789543820934	0.5632509518259159	0.5706828228579481	0.4362773006042832	0.6455830263281443	0.5990362480683844	0.49267595525236874	0.5673468794993631	0.47946979006532325	0.4646017186731337	0.5548944803934056	0.6750142477022978	0.4909821808214374	0.6239343924603127	0.49239742290943633	0.5659863136502488	0.46062005927391636	0.46912446602044666	0.5417642089818687	0.4701375693907377	0.5369425617409536	0.6270303942144626	0.5707373379369829	0.5217354447743765	0.5085661071141222	0.6415121401360122	0.500140883674159	0.7319426298332863	0.4410616004108075	0.5578284843751793	0.6350643163552905	0.48979347042999366	0.5432955342950888	0.6531555467883043	0.6792636766058412	0.5222872092561824
0.26585893327079924	0.011233360261318536	0.008246871085197803	1.071932944077485	1.1496314823204659	1.072443651851136	1.1164225697049757	1.1409630075299326	0.9802307267900519	0.8848501659000106	1.1607299109430695	1.044672304094826	1.0828720500974234	1.213972500153492	1.149881863330687	0.9776672542983967	1.2261786281976605	1.1880573741825162	1.124079456128991	1.0611100975407597	1.009781312907012	1.1142135450330557	1.1344818854169625	1.1875083453895243	1.1121110080724814	1.2386072138322861	1.121673180008492	0.968126803990663	1.107277798049213	1.0918619202279531	1.1051587601337696	1.1974536692407085	0.9025186790896335	1.1052113957235803	1.0856977233269844	1.1217852601554068	1.084773076424023	1.1684439044442891	1.002328578377175	1.2331255624062556	1.0497272891896556	1.0520185686331953	1.0301312766225967	1.101747429319049	1.0687866253762093	1.1182976740494341	1.0370983433407854	0.8831930092040847	1.0108601733767963	1.183508501979379
0.3535524593949658	0.010422449785148792	0.0067375670306889035	0.8148695929473954	0.8371503413495762	0.7930985991955107	0.8290825409002739	0.7160412962565031	0.8813713463125448	0.8535254800357611	0.8064820207538075	0.7915166860731901	0.8130515884503664	0.8435858966544219	0.892238391536916	0.7669393571968339	0.7720660682133802	0.8479376193713808	0.8233056807349697	0.7824998854025549	0.89446591214181	0.8012799302702236	0.8338317503978793	0.7425135572681009	0.7909898207594012	0.8522545744461794	0.7552387435913446	0.7769185590088322	0.7821210972766843	0.7991648022979445	0.7545167153206582	0.7646352248785746	0.9036514719942931	0.7406407969852881	0.7816131943430898	0.795477612216106	0.7626501918144031	0.8365474820905384	0.7395813951948974	0.7991011513661062	0.6729670859688925	0.7345674999730779	0.8430289241084328	0.7638733595679899	0.7661363508738545	0.8026017112618788	0.8624644993896348	0.7713777159477031	0.8181405015850106	0.705574978252414
0.6466648735879506	0.013128113866437858	0.0046386237725495995	0.4837154340996238	0.5412643747185277	0.47944305188670466	0.5579637020649263	0.46894144935394716	0.6251034941848577	0.5886684149565209	0.4105990744385642	0.46943008292800276	0.49272166407926177	0.4755205753435776	0.559047887790239	0.6470305681644323	0.5405852520318355	0.4997624388290825	0.49336279945185846	0.5922461669364466	0.5464849677622337	0.5641980129590335	0.4331904347680069	0.42675490129399574	0.48671995786215516	0.5528631696929778	0.6153388862885664	0.4853752255011835	0.4599536548421148	0.4631154548014481	0.4489891263939784	0.41297817204700427	0.3820554716965433	0.6434527225135176	0.5680215919551053	0.5667056512450538	0.5942841683088684	0.5008747966181883	0.6275697046578821	0.6102593338440303	0.43770086675539405	0.46553169634377994	0.4786183511059452	0.587242341248103	0.5830314072259697	0.5023173640992272	0.6197514887434012	0.5473465118026222	0.49394730694185685	0.5008835159393856
[truncated: 53 more columns]
