# Supplementary material for: Admixture of evolutionary rates across a butterfly hybrid zone
Source: eLife. 2022 Jun 15;11:e78135. doi: 10.7554/eLife.78135 (PMC9246367; doi:10.7554/eLife.78135)
Supplement: Figure 3—source data 1. [file elife-78135-fig3-data1.zip › S_Dxy_Pi_Fst_20segments_per_chromosome_ELAI_generation_parameter_5000/Chromosome11.csv]

Fst	Dxy	Pi	Sw_1	Sw_2	Sw_3	Sw_4	Sw_5	Sw_6	Sw_7	Sw_8	Sw_9	Sw_10	Sw_11	Sw_12	Sw_13	Sw_14	Sw_15	Sw_16	Sw_17	Sw_18	Sw_19	Sw_20	Sw_21	Sw_22	Sw_23	Sw_24	Sw_25	Sw_26	Sw_27	Sw_28	Sw_29	Sw_30	Sw_31	Sw_32	Sw_33	Sw_34	Sw_35	Sw_36	Sw_37	Sw_38	Sw_39	Sw_40	Sw_41	Sw_42	Sw_43	Sw_44	Sw_45	Sw_46	Sw_47
0.29750443874531474	0.011470804212222324	0.00805818904310773	1.180285386352273	1.1180123586678639	1.0057856906116622	1.080534741003454	1.22744250051682	1.1886928727602792	0.9436467159199138	1.109495365453267	1.0167894638833177	0.9747694061539356	1.0864205774563094	1.016571095205775	1.1719448309358609	1.1223445569800834	1.1327931268309568	1.1340661585466452	0.9521877764062331	1.1190503524099116	1.2563260104589864	0.8679684721301759	1.1335663304351926	1.0243726249449614	1.1718308488501217	1.0522015640134104	1.0047323959079855	0.9571441414153369	0.9970311275755509	0.8817807070708026	1.140871060564197	1.1180362168986446	1.137032898693541	0.9994182076468734	1.0659971072945813	1.153346652055811	1.0192538895086403	1.0608621072792275	1.1494424666124048	1.0580244692175527	0.9785463033231769	1.0314487373671435	1.0801244496723268	1.0411088208991608	1.034164160574914	1.168608519148194	1.090192499579071	1.0909500936088692	1.1029823117284918
0.2620840456406791	0.011043991555756943	0.008149537568802667	0.8815961455012659	0.8134621703154178	0.9213646272002344	0.7615736901306657	1.2095473880025935	0.7941500200448237	0.9792637461165097	1.1850447943568472	1.1250162247272977	0.9436473754226927	0.7643268435298529	0.8514462307073486	0.8591217025022795	0.8761204379435088	0.9202727062527898	0.7793341713322445	0.7062822549510719	0.7987187473590243	0.891153205333284	0.9822832934078991	0.9498091521838619	1.0485977234702757	0.9883878455154325	0.7652633015182473	0.9238269223856915	0.9267914280491558	0.7804312840289778	1.0112968340296762	1.1179531820495023	0.9489339472391497	0.8804427904069008	0.7857270717863681	0.8548451079316277	0.9529690246915358	0.6807434427225391	0.9684598135580272	0.9198331624146856	0.8824167244119353	0.7027590503089215	0.8553444024940147	0.8656390493821219	0.9776477970220081	0.9962227074090367	1.1273571793149884	0.8648782219554235	1.179491125184684	0.9442002017669002
0.37028289298105144	0.009569365770937933	0.006025993329281186	1.0400567314011369	1.0756684600749664	1.2123727038576002	1.0426329406315544	1.0525541471178095	1.1656365578985626	0.8470132468911955	1.2049805156472104	1.0526067949160267	1.0602879973511472	0.9840248554905637	1.0173323633800337	1.0507230921717532	1.1308303984493573	0.9719320027470233	0.933968344473208	0.9108495662690881	1.0850998129054485	1.147483050486043	0.9641139803795047	1.1243421484637808	0.9383267988283142	1.0630970897230867	1.1017380601607796	0.8056859241135572	1.0157945869576945	0.9645712289187951	0.9946001039071256	1.1498789821888724	1.0942788139152466	0.9571510296906587	0.9977693678833666	1.0719938705490384	0.993449679189023	1.1260440538080576	1.0862531626905763	1.0039022086922038	1.2249278836879283	1.0516066612013795	1.0430243980194984	0.9768364034485123	1.059740217388824	0.958612437666947	1.0151621437006317	1.1520875275169962	0.9977164418860789	1.1685958858498382
0.5115336158515635	0.012058126495008814	0.005889989448621415	0.6192973678606022	0.517773017030552	0.8007656180298586	0.6103448552077715	0.5892684323125708	0.7299198330445008	0.5193365150681442	0.591671220005646	0.6631896626773266	0.5793278334163435	0.49009062523877156	0.5848765693568969	0.5725970729948044	0.6646002741117106	0.5670518199941675	0.5785853679922561	0.5784031484825418	0.574802642082727	0.5990394949416371	0.4770772293800428	0.5803765468883193	0.6188649932631425	0.6433136055024417	0.5154243846967854	0.5061943920673055	0.67260477628196	0.5181595612568237	0.6193066178776434	0.6659472391910513	0.6275608895492397	0.6114199788631046	0.5766864556939895	0.5719629557175477	0.5902234004751263	0.6259497926441182	0.7074803612566287	0.620506261902981	0.6086846424916935	0.5880871685552184	0.533449777187085	0.7130618796773829	0.6096422513328822	0.5761739397998439	0.560299747206682	0.6483297723079917	0.5407612617147404	0.5512827453888365
0.287849942699441	0.010939905105783718	0.007790854047946554	0.525857417753351	0.5392073617972507	0.5566222238545586	0.5889697103318468	0.49569170635270043	0.6162747942556334	0.38587312541589297	0.5903936172584144	0.5123400559617175	0.48018359985090286	0.4069186203373417	0.49272623527009013	0.6162443743651383	0.5090869945491875	0.29695324667044154	0.5651142594920404	0.5149174429048513	0.42638655363916217	0.5487766739198554	0.5849626975981572	0.5217198990134707	0.49985559496810683	0.4616141993306845	0.44701167658721486	0.49116075092558004	0.6018080381812094	0.3867064875152625	0.5725258743310235	0.497511099632961	0.5997994599855192	0.5390633034710446	0.3933210180946467	0.46201666729191415	0.5477588182550116	0.4599835912146316	0.5009955410940581	0.3992225472138661	0.45121092813732	0.5599824667747668	0.4019899178268397	0.40826102782777896	0.46210394304131336	0.4694669705631035	0.5463070383092041	0.47053440217051545	0.5630428175084753	0.4979233033044454
0.3857752732240437	0.011616627488320885	0.0071352198450719585	1.1030015009648118	1.0907485379201403	1.0905553313934226	1.1738350708553225	1.1836226008871218	1.137713786622781	1.0388572446579714	1.0438043391318161	1.0856059151998128	1.21620691530848	1.1758331022063353	1.1759061912327942	1.1586673850248075	1.12621377202416	1.012124773884321	1.1292825353266898	1.2027597557002303	1.1517244045246204	1.102889651716857	1.1558454636975282	1.1902411357082092	1.0603484835543149	1.1425660840589722	1.0588918922830328	1.1698897297695208	1.1070888908244259	1.0267719086852418	1.1343278307169093	1.107173849104067	1.1566501803337221	1.05950892232126	1.0329797667966647	1.2359531665320653	1.1569313715340386	1.0220061310408548	1.0111729335266266	1.1722716437412248	1.0327241905505542	1.1709597937447649	1.0120543598821015	1.0522998013179303	1.2294097423248054	1.1026680987440272	1.0940088595875284	1.1192929658273743	1.1690743846687097	1.164863464376033
0.24196884047980138	0.009187548610530531	0.006964448126388648	0.9434888505973757	0.9733436941638862	1.0434351178504289	0.9167596021402109	0.7769454734047728	1.015385920916682	0.9160701087184862	1.038483286160641	0.9701218521168327	0.8718974660506099	0.9632587288259447	0.9989501947380315	0.9143799618763522	1.0682007184926783	1.0804091107508544	1.0987336692517684	0.9811942708512341	0.9332430595225178	0.9216102810199374	1.0255506955907352	0.8828001194748717	0.9812147091370989	0.9566720073579471	1.0317228290315077	0.8589515091854288	1.0122593596989617	0.8058271797982197	0.9242488191929638	0.8876970398039425	0.9088973003228407	1.1640395073310146	1.003812621786481	0.8395161130282796	1.0289747530451998	0.9438284026480365	0.8910221949506943	0.9631287116570182	0.8528704889735677	0.7823150959806351	1.0192128173324846	0.917096929791404	1.0848341518691857	0.9270636179965749	0.9331090051487938	1.0077415477745475	0.7481681654156279	0.9383378165012954
0.32863959946804333	0.009866851916174599	0.006624213654432483	0.9951273369818845	0.9015181081153462	1.076685925449308	1.0772653865728608	1.2049689446874612	1.1706280078351465	1.053045631446945	1.1574059141409856	1.0327268683873074	1.0570091466904237	1.083248810706642	1.1299894159446047	1.1045581676006546	0.9047694076237497	1.015427139285721	1.062199459770431	1.0709561728854813	0.9857533230731826	1.0464439651064583	1.0318336158369459	1.002676571060933	1.1082341669302709	1.0948207805195445	1.00819052908963	1.1462241577771937	0.9853901080600531	1.0906863634975976	1.0359635641223304	1.0710750561556606	0.9690336338882632	1.01336227768741	1.1087106907816615	1.0411078446904007	1.0428540359515175	0.9955662257148958	1.0491875436352003	1.0838962059612738	1.0645134472783961	1.1001341694183888	1.0614442266318012	1.1041414123019004	1.0062214068577553	1.0263309319986804	1.0760543793055646	1.1306804474620769	1.0392899628891201	0.9961537513724577
0.4034642993376564	0.010841988275598626	0.006467633072557141	0.784527778907682	0.6458083718096236	0.6884835220256927	0.8282819493541602	0.7364373652432568	0.7523163268370043	0.6617011720883839	0.7745790533843482	0.6660378884386993	0.6418974317806134	0.6712296010713183	0.6074726369996482	0.613543555001279	0.7445181373483822	0.6926691796557624	0.7425858636554796	0.7279037452531183	0.7024320107924732	0.6062685557080614	0.6219871345141198	0.6528961220619581	0.6552453661233035	0.6199251537539998	0.8322260755986832	0.6774544781861338	1.005443468640941	0.6822984974011204	0.7520423565772221	0.6543673259604408	0.64980840976239	0.8098254280508543	0.7161929741123473	0.7850997523061589	0.7004370735183292	0.7453726105690534	0.7095302821944007	0.7592364058749658	0.6711038750625344	0.6589126529456255	0.6246053780790379	0.7898999822868421	0.6300210401074433	0.6344343941742743	0.742143199834596	0.6171390401955196	0.6582284096949873	0.6889544408248927
0.3746296162462962	0.010912142153580695	0.006824130526159727	0.5297893084164641	0.5623176938900071	0.5895114763555689	0.6245554064253125	0.5493791947505418	0.6284331213802405	0.6033255071562852	0.6249984634236507	0.5775652148076056	0.5686816479622417	0.48554037002416506	0.55652841299245	0.6593037538263068	0.6118391582232225	0.600616569614154	0.6495429469065701	0.7444746696971919	0.6495045653778633	0.6234135051326953	0.5470599938174355	0.5987527889695534	0.6448627120758235	0.5967501005415868	0.624323192400724	0.5241974707401387	0.6014780569525707	0.5912966327513828	0.5940843799600773	0.5062160851244424	0.5817120931640567	0.5796453049173512	0.5105245985455182	0.6362556352638714	0.6097053752229765	0.6794188701537952	0.5590613344241737	0.6363745354610391	0.6474568143333661	0.5857951707399659	0.5813423138187794	0.7062611366831756	0.658827779688185	0.6596774855511113	0.7043130281507379	0.6161323704486634	0.6404925617067158	0.5681774756694575
0.41986985726280435	0.009697686234659579	0.005625920099533599	0.7472870427381201	0.9583531168807791	0.9921428064845185	0.7641825454526647	0.7671294239036034	0.9943112386809846	0.9451255983180198	0.7038586459150442	0.8621387198937025	0.817526186751128	0.7589676278612403	1.0669776187776994	0.7427435510243728	0.7938228759782868	0.8502157969487436	0.8043579338624389	0.8569728803757476	1.005869227615351	0.8995156898916625	0.8359878301827249	0.8192712975925331	0.914390722729139	0.7806988146396028	0.7132937983451283	0.7916671279161143	0.780552381115112	0.7706853127363349	0.7914632743157013	0.7448634232030102	0.7980559899392381	0.7888114683073906	0.728791166143344	0.9115278711207205	0.8091221006930172	0.8716676034986884	0.7772490586675624	0.8353355882013843	0.8596164641345805	0.8403978646253356	0.771996561531494	0.7828149083881794	0.744334212206756	0.7333433535678237	0.7774449260842935	0.7178230865791982	0.8923476933777664	0.7803856757259965
0.5359508058588358	0.011549738480078516	0.005359646834221629	0.9164343376742565	1.040505481147131	0.8723157265708881	0.9983405242721628	1.0522195117131843	0.8196209090814912	0.9707846986235877	1.0597093098271824	0.9954152140090324	0.8953000315379241	0.8683379171168545	0.9217459002901649	0.7484391968044248	0.9742279845512702	0.9547316717382375	0.8213445885098013	0.90073096660123	0.8747201362764562	0.8880372069239274	0.9933706651097798	0.8751718832373064	0.9017861798576825	0.8513429712935592	0.8371520865990483	0.9094158642224284	0.9532694185389662	0.9940188252453023	0.8662752623084394	0.9431499104787818	0.8509183560219514	0.9080136676034387	0.8839671134926623	0.8341005542779396	0.9967854623857493	0.9568899195504823	0.9657528918001567	0.8798726931517522	0.9808630028914833	0.9241663537827854	0.8783651122054463	0.9593711183350713	0.9736085855557073	0.8906982855401138	0.8127838127722342	0.9399081697425461	0.8533068704209694	0.9521816488952998
0.4180024660912455	0.011137557169000516	0.00648203080612607	0.6276771596730535	0.6325521758657158	0.6606824323808702	0.6068484776774739	0.5624934542174216	0.6152092188503554	0.7162165671462477	0.7625015061876963	0.7347375177795606	0.6453699851034025	0.5830622523909652	0.6103894652044443	0.6396166602221603	0.7148265867179056	0.6555677352956997	0.5713643088786843	0.5486375694177572	0.5920219688040094	0.6135804609154942	0.6716038979712737	0.6731832136651384	0.8074616447035712	0.6355867668021967	0.5856625263632818	0.7009634086737123	0.7778160177040856	0.5257725433272716	0.6255337216238538	0.6342767471618814	0.5704844731927741	0.6089662206486797	0.6314520943754515	0.5646392686631055	0.6740429336875478	0.7826243678004521	0.6101734188496282	0.7287319349097428	0.6971632495323669	0.6743510378777318	0.5679188767512344	0.612596742709838	0.6763057631399406	0.5810770729904341	0.5472402888920059	0.6782280801209318	0.6806611072733706	0.6290933586509444
0.41800384228341425	0.010880956305758556	0.006332674762233535	0.9624790103765783	0.8542224107277891	0.9347988727623885	0.8861933149442489	0.9396845718660343	0.8926489200091153	0.890516028909557	0.9513302257507287	0.9335660755912303	0.877284162781138	0.7517545335211638	0.9975090120678165	0.9045930366748232	0.9720327438348675	0.8934075891816721	0.7640078159853697	0.8489330167763217	0.8470157511430785	0.8482850493026769	0.720424813420196	0.7960431653029384	0.795709789704261	0.9054005588363924	0.8596122537400207	0.8310068120967449	0.8752965969852977	0.8191398385910371	0.8656496297082101	0.9372015916313905	0.8843944005191374	0.9020669409745841	0.9695564477311684	0.861557390996329	0.8770329681012665	0.8969888216387926	0.7866350716138755	0.8566160882170757	0.9739425211754009	0.8770791428420216	0.9243095123954626	0.8777082015334547	0.9423359014977347	0.9010594072146729	0.8478881033647552	0.9145312062089068	0.914638823430153	0.8934017262593246
0.19172970006442536	0.007841061575224722	0.006337697191220196	0.9890620242112974	1.0339490028200717	1.0472127699817952	1.1092424853221978	1.2203707644405961	0.966168644072181	1.0705250797342643	0.9053042789442862	0.9513028859558986	0.9508827568179044	1.032202286149631	0.8670608926002441	1.019733793918757	0.9408546874635318	1.0689432139548132	0.9226639109929787	1.0452815314322568	0.9700621752241698	1.0971617729822465	1.0916590119840175	1.027379762421416	0.981302249927221	1.0142917580015087	0.940319552024874	0.951764285066711	1.157378842133952	1.0807893695557782	0.8568274429448989	1.0479891976200597	1.0509357952160703	0.9394548343402569	0.9032582609671632	1.0641388553381497	1.009398302277814	1.105322110719988	0.9647033803869536	1.1544390453286857	0.9716763042347155	1.0614958496048357	1.1033284653611388	1.0923202565994115	0.9552991171387636	1.0417265964375142	0.9979276718385888	1.1747897932417006	1.0246791103683244	0.9154362265528802
0.28863023663828125	0.01122595347827298	0.007985803869348714	1.3216290375536048	1.1483347148454592	1.226334964546081	1.0533386056808274	1.0746934570965814	1.1494177233863905	1.181085005089577	1.1673839291247905	1.1146727911683627	1.1976878150174208	1.1704836558819536	1.17767333456755	1.2673955136899575	1.146187164019201	1.293409649198481	1.0925692537340175	1.181680254662107	1.223993360245979	1.1903337185144542	1.2587373769855175	1.160040764314406	0.9124223974194532	1.1891982650887816	1.0598533303312343	1.0745362998628152	1.134711691495144	1.1634924331252268	1.0840314292962985	1.1655797433594357	1.1605567587087218	1.3142890526146587	1.0702463825294144	1.028933046339932	1.2227727450531982	1.2002779592835076	1.169884512005779	1.199663947195695	1.12123351113005	0.9819503919505848	1.2997939423204616	0.9493813545844114	1.09243169753697	1.1088857132852274	1.0307533495190202	1.1953142853230727	1.1105546243268727	1.189950847989436
0.2423228893018089	0.012262134854413171	0.009290738907483356	1.0523454590855552	0.8964380140878243	1.0098184880375267	1.1133267130190192	1.0142326151230778	0.8629527251165385	0.782209849513364	1.088482224385792	1.0747528943459548	1.0243398316334411	0.9537298243672929	1.0849805992553159	1.1312229202018287	1.0286098442091873	1.2174778843109104	0.8027397829657845	0.8268942093949352	0.9720547352554358	0.9159836547539448	1.0910490969185511	0.9571196256812996	0.8798720022373081	0.7929221507150184	1.0195756205970432	0.7459297847896043	0.8189061867025088	1.083046203034667	1.0426288389634637	1.0188454614979658	0.8541987084190839	0.768345861143709	1.032613634315799	0.7587511533298064	1.0780913685174054	0.941620714053353	0.9480965276791957	0.7674200537798239	0.9874162946833485	0.8992704372150222	0.751793884764065	1.1064551082888712	0.8620725693107366	1.0491417566562071	0.6910353947067409	0.9782179703550824	1.0668577222550022	0.7059263584076341
0.22230876078976103	0.01014913049169763	0.007892889868994751	1.09678241561483	0.9793204783159803	1.0596978748493535	0.9983700941251977	0.8118462498791139	1.0967742541340009	0.9127448439363368	0.8467707024932662	0.8433313364228404	0.8258823818681336	0.9377392481292639	1.2324793093854036	0.9634901767437809	1.0259533886061056	0.9905076536644124	0.9836509693277439	0.9811192600000344	1.0680239411280255	0.9990697876253066	1.0955350067729346	0.8105280214428381	1.0528525666111634	1.0005610270217353	1.0982263679502213	0.8018945370007107	1.0698814327083037	0.9378141832948101	1.1060471287724625	0.952581191438835	1.1507309896447229	0.9920844611419489	1.0108894290552377	0.9857626087464952	1.0338467865634702	0.8583379201895545	0.9796661525423638	0.9551875330779303	1.1059968279902397	0.9836273337305164	1.0386899839157697	1.0491171356813684	0.9951408594821816	0.9653140565096365	0.9923110371296963	1.2369557955241928	0.8421261529987786	1.1343171834617405
0.3618249240601209	0.01105407246350268	0.00705443353384075	0.9701319523171206	0.8985577110935992	1.0136669524925837	0.8210314443275486	1.1423578660408273	0.945183070319884	0.9681887244736608	0.9551105569172319	0.8263535580917588	1.0282897206633572	0.9777912669918183	0.989508220076112	1.078471975957847	0.9352806446345016	1.158040872173738	1.1388518596194106	0.9165137791791687	0.8036913100963431	1.034341013183659	1.1893099704681063	1.115224915597488	1.0182435273110797	0.9697676006845533	1.0098685240528018	1.0809410954678733	1.0011392990488015	1.0671947377723061	0.9837768949052276	1.1047894045169415	0.8646537453700223	0.8540076648908321	1.1048679145095828	0.9622753272489836	1.0140933005753248	1.05017197536954	1.0667269260793675	1.1733351154271383	0.9653313364840845	0.9674740270566848	1.00824911962864	1.069219702525134	0.9227919166991464	1.1178386218191385	1.0982733399568403	0.9940922966485964	0.9005733003036565	1.0507542605463343
0.4588609191343389	0.011636247942539018	0.006296828516350504	0.8259304864747646	0.9084170111656473	0.9701350062780792	0.9172459348022259	0.9847555195046852	0.9960306105981106	0.9330241352627215	0.833343214408885	0.8317810640250708	0.8255626740765696	0.9611532240387002	0.9678429027552055	1.00837151282197	1.0208820554138454	0.9520343805471342	1.0173648958742276	0.9500327994133162	0.8691850293462293	0.9180389845044796	0.9237028202675381	0.7809562967329104	0.9085753467327389	0.9580724482021296	0.9398215522371568	0.8916282885687027	0.9335672578554276	1.0302569482974422	0.9557414236053058	1.0074360273213532	0.9721244212086986	0.7491009955777399	0.9906520217049484	1.003909069775423	0.9501617602043502	0.9159847703893222	0.8252282366412476	1.0027858487541945	0.7923362163328258	1.102673287587757	0.9218915773457719	0.9224093497652215	0.8718367565019611	0.9586903292535105	0.8805208759661464	0.9147083009725	0.9811875430073571	0.9045153040755507
[truncated: 53 more columns]
