# Supplementary material for: Admixture of evolutionary rates across a butterfly hybrid zone
Source: eLife. 2022 Jun 15;11:e78135. doi: 10.7554/eLife.78135 (PMC9246367; doi:10.7554/eLife.78135)
Supplement: Figure 3—source data 1. [file elife-78135-fig3-data1.zip › S_Dxy_Pi_Fst_20segments_per_chromosome_ELAI_generation_parameter_5000/Chromosome10.csv]

Fst	Dxy	Pi	Sw_1	Sw_2	Sw_3	Sw_4	Sw_5	Sw_6	Sw_7	Sw_8	Sw_9	Sw_10	Sw_11	Sw_12	Sw_13	Sw_14	Sw_15	Sw_16	Sw_17	Sw_18	Sw_19	Sw_20	Sw_21	Sw_22	Sw_23	Sw_24	Sw_25	Sw_26	Sw_27	Sw_28	Sw_29	Sw_30	Sw_31	Sw_32	Sw_33	Sw_34	Sw_35	Sw_36	Sw_37	Sw_38	Sw_39	Sw_40	Sw_41	Sw_42	Sw_43	Sw_44	Sw_45	Sw_46	Sw_47
0.28772340722152523	0.011746568881762015	0.008366806059939107	0.7760607131221878	0.7123837339370167	0.7644384253287236	0.7843785581905349	0.7721989004659393	0.8369238173681349	0.7368585505496124	0.8204401184166124	0.7332089851399975	0.7825941082467199	0.5428904374127195	0.7207667137229177	0.8239216307088416	0.726189616270088	0.6537128841931661	0.6939054962294067	0.7421437723445687	0.7853144773452532	0.7970994118192313	0.6930648997524639	0.7917507466467071	0.8673049706436805	0.7848958402451375	0.8708028974108545	0.7060463569066472	0.7541140030910698	0.708327226743859	0.7311497274275225	0.7473350002402752	0.647860979917057	0.7853581242705296	0.8065078341104737	0.7528317476530084	0.7531325885222179	0.9152648890638089	0.7413158511929371	0.6208338879985825	0.7232886959933043	0.8218688914887051	0.6286091649537261	0.7551601365680654	0.7015290127491065	0.8007530314115556	0.7287879398391992	0.699226898640225	0.8458542704820012	0.6795363857511915
0.4681388012618295	0.01217984677214849	0.006477987904682133	1.029313576831739	1.1438233701233405	1.119738589366024	1.152769551813441	1.1659448934513137	1.0447361668090582	0.9867093773349487	1.1473816497207903	1.051745316899771	1.1565637175526233	1.0974323152922332	1.100195481214121	1.1645892529836663	1.0244369328615441	1.0632669959083638	1.0565932112801788	1.114987543027583	1.0922852805980297	1.0440941093513427	1.1203169697234396	1.1203562048179139	1.089130185855942	1.0901649401776956	1.064116559481972	1.146769544028392	1.09124356687758	1.0602244356165484	1.1140506737338929	1.055736667303206	1.0042769825982052	1.0620585598768442	1.13553566237305	1.0471859359125415	0.9931677957817986	1.0877422466814828	1.1006046187245682	1.0681274723063034	0.9209796142541957	1.1495374946461538	1.0964000897642432	1.0464301089508437	1.1229896752046893	1.0627068703046934	1.0474981204103828	1.0711939727337227	1.0925716079990835	1.1338977268139194
0.2052720833956807	0.009844764141076372	0.007823908895298536	0.7380500781268061	0.8265096869957916	0.8499123193299337	0.6479366246399781	0.7795585073110388	0.6617719778187514	0.5630262728223383	0.7025446264271109	0.913131136357853	0.8713397638180931	0.7057079962340409	0.7937270649511851	0.5846352910616494	0.7054262492083087	0.7189731457878968	0.7300515392537361	0.6637157536061077	0.8870655499532053	0.8090765122242503	0.7408502034103218	0.7686271133969633	0.801155665718493	0.8391890852432309	0.7630640127271181	0.8045045136581261	0.6164782911364906	0.800205225163642	0.7028129123337483	0.8257080123063665	0.7527058702326649	0.7063729369289213	0.7842666385700411	0.6875728151081508	0.9065068183446727	0.6728660867530387	0.7495811199803746	0.7767997245612517	0.6725485688461507	0.7932368953784141	0.7950434577595715	0.6956687164335632	0.580244851495663	0.48201853539948597	0.9215316387640545	0.7711845170717756	0.6874442459034864	0.7780779048320817
0.20162484286977966	0.010653314684204782	0.008505341784959677	1.1607134512449169	0.9784679771211972	0.9793279140074089	1.0318577075659134	1.1283232300254231	1.262227088556487	0.9995521324682425	1.0026552889046392	0.9808327843932761	1.201703068398671	1.0791457995891276	1.031113116451551	1.1372408592738859	1.1036984918722086	1.0116651431563797	1.2416361427449933	1.0452718758030208	1.1996986120314377	0.9223538922197995	1.2905976554878267	1.2565531185025434	1.1712162533327934	1.1491033151400403	0.9753556083360646	1.1388298004364235	1.0647636077998999	1.05506074895894	1.0369316477677284	1.2385286730730702	1.0373808402756908	1.155798772736831	1.1911965815168832	0.9469678231938533	0.9926417207537803	1.1603090902671693	0.9941103812150437	1.1034950734404632	1.157980444992146	0.946909860356199	1.185160036606121	1.0661723917540573	1.0698271082388011	1.0902789371037738	0.9776695903401275	1.0253127713012058	1.0777173276217595	1.1139010207051467
0.3858705869082979	0.01003026010719258	0.006159877752787293	0.41684524815123436	0.42418536710797683	0.4297093288997976	0.508003713540679	0.4011835729314549	0.5031339951827912	0.49512673977077015	0.5661947529998825	0.45598015532163666	0.44604034718289653	0.481974956813688	0.4858974841766255	0.572659980803542	0.5394277161788865	0.46926070869832304	0.45812468277113216	0.5058130129098584	0.5549468170274142	0.36502199456919004	0.4921451126363763	0.4137124673810837	0.3758059574665633	0.5627452689403075	0.5141970776803364	0.3565525972740716	0.4628103448564326	0.392417590896484	0.5337559501537487	0.5775592489965775	0.4235163313592541	0.27672782651868194	0.47824993056941006	0.5878842786922175	0.5250406490572985	0.4413937495946728	0.532751110452153	0.5221252869390477	0.5323776138669742	0.5518894521888776	0.38932011326746996	0.4724145345782954	0.48629869926567443	0.542544833688214	0.5479923683623737	0.5285020520247605	0.559661604772733	0.5184089729748611
0.5392414296134209	0.012121643618372742	0.005585151184337024	0.8249440429140568	0.9078008841253808	0.8147526535084152	0.837136012497026	0.9256994085901764	0.8739241982407265	0.918122893868015	0.7929103837747608	0.8663724428117658	0.8706407310867837	0.8470082112356946	0.8129427555267053	0.8088280147204366	0.6753840858701616	0.8386367545698914	0.8076020199744373	0.7654980678129988	0.8163511301387859	0.8018117859174245	0.8547589756786012	0.7276565419120966	0.8752680550737117	0.7775314674570463	0.8491851836897932	0.8808969827752602	0.8642195472369039	0.7954686544506269	0.8471351351223901	0.868017270541641	0.8819327815386147	0.8481487464885026	0.9130983451076302	0.7872995163775189	0.8706398596028939	0.8399540520694548	0.8852546221186322	0.859413840208872	0.8572959684082714	0.8357369223542208	0.8145849084543879	0.9046321538331883	0.8153982602620468	0.814690405555593	0.8166627815112512	0.8209788446680162	0.8650421725320098	0.7824094413005122
0.40382886435331244	0.011646597411663136	0.006943365205330983	0.6830140375135519	0.6867931979520625	0.6310330693660702	0.6736609800915954	0.607772928114927	0.569903154787107	0.6701200200576867	0.5505102059445159	0.6979526531840861	0.5772561448653601	0.6393929605169735	0.6771658638769477	0.5805724556030964	0.6262268846919424	0.49563054806173035	0.6010056338956701	0.6420288056116261	0.5806138638946088	0.6352769258943421	0.5524304429617988	0.6028523537144387	0.6065835307835281	0.7735432953729023	0.5472417914255123	0.5665343994788945	0.6487263485482258	0.5394481661571199	0.6480087277424629	0.5659251907727029	0.710532802185573	0.578732600451449	0.5988991565519723	0.5907096637586455	0.6877852579252159	0.5994209698126707	0.6794898520578436	0.6493128351675594	0.6629416983136177	0.5886893296341004	0.541645577578306	0.5652960325699765	0.6244516123549455	0.620007021678098	0.5738078522770791	0.6664933584617609	0.5654118314346617	0.537137914518085
0.4825946980149751	0.011245348314718318	0.005818402840703622	0.9266932449110581	0.9354662958433678	0.8951146243313437	0.8275031679897243	0.8867132491287689	0.9697666103834051	0.967923236649701	1.0883614604247718	0.8722859666635088	0.8977899765619114	0.9809328822892855	0.8295362431202727	0.9206571928312597	0.8897512531574592	0.9689150359000389	0.8349391302045837	0.9419816913166631	0.860828359699264	0.8746349688826148	0.9316724086730412	1.013715519757129	0.8008440368509746	0.809662401422367	0.8055599015860567	0.9435510811359424	1.027310078191708	0.9179953528602475	0.9405954411438912	0.8474256278941527	0.8996244708930522	0.9372968334046606	0.9651472197530669	0.9304932334756695	0.9852861211627375	0.9709881341092066	0.8247118261880193	0.9134016727275941	0.7859848465109023	0.74270324106421	1.06263533033304	0.9081648197944497	0.9692132098655806	0.8519410574633617	0.9480758155653115	0.8981045035493503	1.0120153608820979	0.9210792463795447
0.40964063503310233	0.010853724772053276	0.006407598063954858	1.1413181975882218	0.9862298605655011	0.9891518755607744	1.1553514513665761	0.8493406550801293	1.134957169660153	0.9509988337280004	0.9628769253611014	1.1452914890319017	1.0475015700764372	1.058522761190543	0.8515112023402462	1.0164221349693308	0.9687862376505323	1.0119323640070212	1.0584304275402958	0.9243387823032145	1.07811653908847	0.9165601692984888	0.888469231931714	0.79559568357009	1.2332739736053318	1.0664176767939182	1.019571681936547	1.0614866200093738	1.0450715538405446	1.0526500329239723	0.9893507338158454	1.136947982854132	1.1331415945324141	1.0146442696673719	0.9663485333895773	1.0373839653462893	0.967412595239699	1.0416372487220915	0.9729835224202106	1.2180644857596943	1.0310962896135818	1.2610780683263743	0.9734738071735736	1.1823431173151073	1.1304503314005554	1.0031740764219157	1.1750904526240453	0.9709137665306972	1.0252429070303692	1.0120043019239902
0.4528685596557397	0.011123469083753048	0.006085999661418655	0.7687341911128482	0.9049436590399718	0.8209962072181733	0.9253798323299168	1.078346479528887	0.8730843522449412	1.0164976300366857	0.7351685674826988	0.8422380013738945	0.9302775762925466	0.9790753267089689	0.8880125038475485	0.9272237037567544	0.8454324233195292	0.8778539623811314	0.9276170686032303	0.8541074107918338	0.8352693069762656	0.9070213216789199	0.8506711919896253	0.9599329529917644	0.9116032138955283	1.066520434217627	1.031717665413267	0.7348960188935616	0.9715081873385103	0.8173022666896825	0.8850300927164638	0.9671679316477246	0.9476412063407365	0.9061479340420111	0.861886783683788	0.9830541006300653	0.9097787407959149	0.8922179546623822	0.7758527315045515	0.9869467128978968	0.8844763332356347	0.9837557632451805	0.7879278886694437	0.992138135490503	1.00827553244411	0.8875834952914345	1.0252926181921105	0.8923375557674941	1.008255433433407	0.9481092596827828
0.5758959072945274	0.009877891031557775	0.0041892540137823345	0.3333576792751072	0.3814614412394796	0.3450686519752524	0.2511692861258863	0.3020048847541176	0.3626394907448774	0.41341922176933865	0.4005468558013677	0.31840030926865853	0.27735051660043525	0.2527527232169482	0.3712469353563239	0.345957372257688	0.2953427388115947	0.3409738518647972	0.310467320391037	0.3113787867658113	0.454382594399397	0.29654392027289944	0.4394722687216594	0.24066087084662902	0.3230398008724769	0.35658327430392084	0.28676525330092456	0.3115919485930545	0.42367628006370117	0.30666660690417274	0.3514557982237845	0.30933356392005606	0.3059099028923795	0.3032615343133366	0.272441769293245	0.3487146262285424	0.39289096949670893	0.31473410081442765	0.2893484365680689	0.3551524195901237	0.2886726588855692	0.2177218217064944	0.27908352493915695	0.22470499070304484	0.3294134720528781	0.36381788256408537	0.5121471368112951	0.3395687377335936	0.29069099651189845	0.28775536154754183
0.5007997565223272	0.012679593450338136	0.006329656137606702	0.6800648182755198	0.902452796516362	0.741295712340888	0.9533948074934447	0.6597625852060949	0.6952489225797447	0.7523776676415109	0.8161855802778972	0.8626303459193538	0.7014949249573141	0.705363751109473	0.7139504134726125	0.8629902164693153	0.6527551410577227	0.6768309011134325	0.7299696734352104	0.7079699401951773	0.6680120045885148	0.6549010762781633	0.7149031226021877	0.7414418508962684	0.7348043388849848	0.7042806459503128	0.7215847667608115	0.8395395778675068	0.6876670425409475	0.9376897254082462	0.7048379824564517	0.731578921882035	0.8288945742908425	0.7410296691867263	0.6707406453288757	0.724321992870094	0.6861138190324894	0.6677031856958953	0.6256050128232322	0.8918102051644459	0.9373767868809746	0.7736580353199687	0.5854629772916181	0.6694107404977642	0.6980033722095853	0.686666319987244	0.8183857430788286	0.7537073453236858	0.7398199951632349	0.7982881055869635
0.36965099892232445	0.011811428386789767	0.00744532208491343	0.5994119728555747	0.5934504049619556	0.6000701256825676	0.6366995084407754	0.5801132684048478	0.6479331705056659	0.5638654242237948	0.5259869286068865	0.6810154650547615	0.5515067537967059	0.6155060715868035	0.6051931043117372	0.6170721529196187	0.5873907073991244	0.613072616665147	0.5751533147065186	0.6529339729041397	0.5772762399616492	0.6764776484081119	0.6773230003999556	0.6224857822834955	0.5920143552314933	0.6710898814754468	0.6623232212647356	0.6812750772200269	0.6629994186814203	0.6361411017899948	0.5853518566857707	0.6464089649027679	0.6103847021368103	0.687488239894094	0.612521670298998	0.5183967428216151	0.5335843422142198	0.5603171273438312	0.5892494799485641	0.6362052796496507	0.6894700911332032	0.6097788004258111	0.5994395894308823	0.5854701671459622	0.639823071994134	0.57439183600344	0.6674330848353727	0.5463788638294222	0.6308639815528748	0.5352988613121148
0.3075550267697801	0.011921161479968585	0.008254748341869976	0.9955564509864637	0.9197544981438657	0.9573826766156218	0.952743376772283	0.9926102957910452	0.8285141142520833	0.8644043827891986	0.9225402240376764	1.0887734856466889	0.9337743003985601	0.9152074775876518	0.9427270831188047	0.887764527446307	0.972412715958378	0.9226388406007426	0.9031523952103448	0.9833380087478341	1.0607491577529096	0.9047960980001317	0.8572732352943423	0.962783135644945	0.8796155389040563	0.9091988624630204	0.9601213692726269	0.8464333742900783	0.9196402924869405	0.9828192556866671	0.9470669269330236	0.9473162146196095	0.9468030876059728	0.9029152806597935	1.0127777431802945	0.9678665125701916	0.9643580273978873	1.0000966503698723	0.8884439462227798	0.9461783071278989	1.0177049734330594	0.918586498843705	0.9538388959519346	1.0835095562166401	0.9384781018410033	0.8735230613249512	0.9800580381751021	0.9499206166978442	0.9346354138696662	0.9152092635595149
0.5411420204978037	0.013891054540524044	0.006374021219619673	0.5473959905190804	0.5144858466904738	0.5468360206002045	0.5355593458315312	0.6134320638649446	0.5002451238598843	0.5812907800851174	0.510534189158814	0.5366662285733851	0.4432739679560835	0.5856089205543108	0.47011303674427596	0.5171391284733639	0.5252308414363425	0.5593891225307661	0.5485708197329827	0.5233489437260046	0.4923393795003503	0.5001250377218003	0.4854459599998742	0.6137695901378785	0.5297903886356059	0.5654796986866546	0.4838073864303365	0.6450523910014906	0.5730589472204296	0.5807999373983675	0.461953186308111	0.5862634126717525	0.575577750601669	0.5394020474263025	0.5400187643126925	0.5612635129460155	0.5622225245122467	0.514384811951216	0.5932710224118509	0.5616879627442238	0.46348969529164774	0.5647389166897222	0.6198374191935873	0.5047004062570184	0.5533604172072185	0.4728511966900931	0.5358004492713055	0.5438445142647546	0.5644839120172012	0.46618972979345746
0.26639339321236966	0.011643266431400956	0.008541577178664377	1.1076750145903997	1.1289657960734731	1.1157608997248558	1.2218493178618317	1.2157471499951158	1.183305172032949	1.157193286465204	1.2199424155939205	1.0761334082227634	1.2534435298743467	1.104583589838758	1.276187982057722	1.1208901939604785	1.1533953900848513	0.8511380519804433	1.2889357969862942	1.1392310704794428	1.202294167829766	0.939225154678437	1.2397101259176468	1.0469408877539412	1.2668408784077938	1.164216837341529	1.246164723394438	1.0279769345308372	1.214257827991928	1.1049480765433926	1.0929171510871893	1.1660759802665166	1.1322603110458191	1.1410339508840606	1.139083854312565	1.1150004865324599	1.1164550270539046	1.1446043084506003	1.1865735638770323	1.1126252852735645	1.1229123025158134	0.9808476022110986	1.2305517095522571	1.2291375111022553	1.0591317620964362	1.0070183826190382	0.9773853291688372	1.1454029565234485	1.064515017834485	1.1421661662793359
0.25557039432065787	0.010869830966373586	0.00809182398009859	1.0625405654539877	0.917437041915089	0.8809076051169095	0.8615464052727483	0.9481241296296831	1.0414834699045017	0.8710814552659947	0.8903985424861682	0.8277130484333282	0.843598139784043	0.9280107068609766	1.104741661652918	0.8409526899203346	0.9480740942764156	0.8351064572363753	1.0518659854345234	0.959328365957181	0.9169675397461954	0.8776064876749852	0.9340970104216502	0.9303474527898894	0.9432935814721611	0.9067563791132712	0.9634635278586268	0.9501572487924376	0.9827011144185739	0.9547303909440052	0.9542716502315628	1.0146735399130853	0.8435286934285013	0.9367896921787426	0.9277367885054383	0.9335044635156662	0.8769162244948083	0.8100009203255644	0.8364560247462026	0.9894713547752071	0.737041874104437	0.8602910852242969	0.8952275882892672	0.8875147624795798	0.9258123724969715	0.9433526491397508	0.8346866942420166	1.0782971481523167	0.9344381220462735	0.8089816318883909
0.2727320467375609	0.00933192850054519	0.006786812540582923	1.1067782509053843	1.3219675745920654	1.0260448689300499	1.0263606733337376	1.257823429587098	1.047562260868942	1.0875283757451462	1.103535333346405	0.857104045377038	1.291100583329627	0.9372931064984231	0.9082448111930711	1.136926577940538	1.2428416938162639	1.1860451656083688	0.9513005602283442	1.2987831782755217	0.8699025459369095	0.9802147176372864	1.076569328273577	0.8981444013001212	1.1430607468967642	1.0607752568267466	1.0035061171351238	1.2061833949597278	1.1730618541516928	1.2141162533440653	1.1477491512751543	1.2625638164858843	1.3474076786436393	1.1468386836413664	1.0969202138143623	1.2849083861736945	0.987040833815358	1.0706977364534802	0.8390069759112283	1.1581720186313091	1.1939994076051883	1.1466818263043739	1.1380048703706562	1.1494537484160807	1.0945194970791137	1.2704334935160153	1.1657020291411073	1.0830972124300982	1.0849305946169026	0.9154378341444003
0.28377945720561415	0.00926059999282899	0.006632631953465665	0.6845843209538736	0.8669492813985945	0.9241676498036406	0.6473963532046617	0.6140469002680855	0.669382983948563	0.7570192903178622	0.746184872136417	0.7576712064938481	0.8442625926584344	0.6880198065470575	0.6492929983029321	0.6760601727311532	0.7460767581358045	0.7620337319348596	0.7152704983603356	0.6996386979583185	0.8087774008311477	0.6358617613940467	0.6866757742590548	0.8079034901813021	0.7708788728090048	0.6813540406155001	0.683020137744447	0.8783448885041556	0.7448169932428846	0.7567488551919667	0.9880156083043887	0.743093972195187	0.6651102383925083	0.7051368277185919	0.6895062147562477	0.74719318712532	0.6898361532128922	0.7329921053181141	0.70469478372222	0.8886223981447592	1.0184694377624477	0.6892119152765742	0.6945337154457103	0.6670044673704324	0.7683074507763403	0.7971596294320757	0.6715311447565948	0.7328705582728364	0.7482772044463418	0.7823562654226079
0.5391599353796446	0.0116522472460036	0.005369822373820657	0.8250055406720688	0.8538118554783665	0.8556658384145714	0.8077584328455771	0.8920005013905389	0.8752556616950318	0.9361665194715177	0.982172522017989	0.898732609997287	0.8944512709189768	0.923847242012814	0.8870445260443441	0.7737965841131021	0.9217025164977939	0.9865455318334015	0.8533076445594837	0.7837741428531512	0.9199142840775305	0.9198007622192903	0.8353750550436128	0.8518696683386875	0.8729239596062515	0.8773372525519378	0.8900371562700918	0.9540430627679481	0.8483391386441076	0.8617831843662622	0.7325158191766525	0.7329062832108224	0.8852531855452473	0.8768372385309804	0.8015860060825668	0.8443252380677961	0.8408962799165846	0.9261493819757733	0.980257587162407	0.8525686369204204	0.8139336150351236	0.9145143350551045	0.7804044891367541	0.8371510241919125	0.7872805268115999	0.9217325034031713	0.8656005443815515	0.9856580563911979	0.7941764262818349	0.8046816481353605
[truncated: 53 more columns]
