# Supplementary material for: Admixture of evolutionary rates across a butterfly hybrid zone
Source: eLife. 2022 Jun 15;11:e78135. doi: 10.7554/eLife.78135 (PMC9246367; doi:10.7554/eLife.78135)
Supplement: Figure 3—source data 1. [file elife-78135-fig3-data1.zip › S_Dxy_Pi_Fst_20segments_per_chromosome_ELAI_generation_parameter_5000/Chromosome8.csv]

Fst	Dxy	Pi	Sw_1	Sw_2	Sw_3	Sw_4	Sw_5	Sw_6	Sw_7	Sw_8	Sw_9	Sw_10	Sw_11	Sw_12	Sw_13	Sw_14	Sw_15	Sw_16	Sw_17	Sw_18	Sw_19	Sw_20	Sw_21	Sw_22	Sw_23	Sw_24	Sw_25	Sw_26	Sw_27	Sw_28	Sw_29	Sw_30	Sw_31	Sw_32	Sw_33	Sw_34	Sw_35	Sw_36	Sw_37	Sw_38	Sw_39	Sw_40	Sw_41	Sw_42	Sw_43	Sw_44	Sw_45	Sw_46	Sw_47
0.3532493107522645	0.011623382271480824	0.007517430495470132	0.23683608848382473	0.1668617427346181	0.2704161492336065	0.26274321698580755	0.23250629144079993	0.20708557731860014	0.24237819822651235	0.17054306560104035	0.2129142677550652	0.21785469087042827	0.1935111173327207	0.2507850721346224	0.21621263752369593	0.2034893847791458	0.21179221198829262	0.24427802973590712	0.2266794178533029	0.27673280228298003	0.2541614754347439	0.19570034829663027	0.2523433392744981	0.23849074691460326	0.17790918716781398	0.20661889078824824	0.24418157751592648	0.280723746140396	0.2222177835499498	0.22214119758705414	0.22294809559483297	0.22027334969271006	0.19184507512229454	0.19999916707124762	0.22027709060212472	0.15425161419114766	0.2211563561407292	0.22520042027325485	0.19000782908965558	0.20732954345534657	0.250777413678804	0.1772825812412275	0.2173264697659338	0.1997721936904037	0.18550301998865623	0.2212649447638941	0.24501374251841523	0.18093489798237494	0.17735875732062836
0.2321553105268116	0.010746187032873548	0.008251402645277593	0.5296227542587746	0.7027518198445024	0.6178912640482115	0.6175635045983469	0.5421517345843494	0.6402183221599701	0.5803736780615093	0.6534250441783525	0.626784437322406	0.5280968804547539	0.6074137189033322	0.47156351544362896	0.551388277301966	0.6513560914892469	0.5868339135621596	0.6065647485916699	0.595366042487328	0.7439147559461878	0.5776557191912934	0.9321311351606031	0.6018688454439295	0.4959712749505458	0.5153760395219762	0.7139088624665785	0.7215109991823427	0.48585648258352254	0.5959292701490586	0.704919483932874	0.6068403670791245	0.7931314654940045	0.6519535049758024	0.7598206335165829	0.7228740022010839	0.7046677688026577	0.7115061047310915	0.6356902268090694	0.6928874424934918	0.5892813403805269	0.5334246676863744	0.585582860523549	0.7913120882688921	0.6769996973696282	0.7366433648282162	0.5929178781433775	0.7936287818701664	0.5854834040758404	0.5675182814195014
0.12431318681318693	0.009585574715532988	0.008393961375209175	1.0737588138333416	0.9021109428290253	1.1676221721868498	1.120261564968876	1.157909109893052	1.34735036377554	1.0433124949893535	1.3561638944293897	1.1705427438370757	1.2227186760144912	1.1760830354836906	1.0587631701260056	1.1640280440495443	1.1044222076755816	1.013494195535303	1.2376134591355887	0.8577787747106941	1.3169207396891704	1.2099034427658582	1.1533438444030824	1.123794767576054	1.2613929256993595	1.3005165519154882	0.9993445599630112	1.069394585593459	1.2590106146525124	1.3187703534482682	1.0725794247672167	1.1490393873476632	1.1862278909345856	1.2571107316451307	1.0280426010210046	1.052554668028059	1.288230721375724	1.251567271594352	1.0534935673526165	1.2455494202483526	0.8632975018974764	1.2481049232551953	1.0946803494820823	1.0941415233603464	1.1784498810338435	1.1733797447505672	1.414665893980356	1.2500184818849056	1.229708884506098	1.2411235189321537
0.26525984251968493	0.007975623480235526	0.005860010851871949	0.5517227354509437	0.5338619417473929	0.16260467172846457	0.6237158182276532	0.8814827691778806	0.631082395657062	0.6023456623915779	0.6980341671521928	0.6130846117832035	0.6466780961452944	0.5620226954063611	0.6656775551286388	0.6574643593665943	0.5688068157156139	0.47323303463773897	0.6609181447722565	0.5944277397983602	0.3951408892724092	0.708920886099522	0.5670476712788285	0.39289380526709006	0.5967323703686084	0.4890646587155913	0.5315254895181823	0.6755040983307057	0.6338760178138253	0.9121143558437975	0.689740093607639	0.3819245182410707	0.65219017558043	0.7088951156123967	0.31201103296638477	0.47610641643390883	0.6276048574191636	0.43843575435072846	0.544853541590117	0.6034767289039498	0.634324292278927	0.882175640124183	0.7340188819508402	0.5130334573606629	0.4652429821504545	0.8067101183815727	0.40600044705671745	0.8513992986228291	0.6446737548540663	0.3622840508506298
0.29700050838840875	0.01364056048249681	0.009589307084492418	0.1587986731605545	0.3861835870675008	0.24913932683291012	0.25628787292300126	0.3502411034831057	0.17116548478515015	0.2591795014980463	0.2261078578122046	0.2733439181438759	0.2487828798481588	0.3329125821907612	0.24329622826374028	0.24499376363282174	0.23242432828188853	0.3944160572367122	0.2773448040733635	0.24873943328972517	0.2730198269960363	0.33976509226219603	0.27462843238214696	0.22627840857609618	0.22085793024335473	0.245577911790948	0.3461384372311719	0.28979481491844933	0.258963288793916	0.3052381052575003	0.24686070070189312	0.27500389735773173	0.2628189267823863	0.28818616873131675	0.2505470449615638	0.35560477165816184	0.29598564285253903	0.2774721952111073	0.22715884086840238	0.23546558788556696	0.3120617873018516	0.30227548057360815	0.2332239533744179	0.3387556995137513	0.2933255908183069	0.26988873388623813	0.32586762686654264	0.36362428585800793	0.24453091397088003	0.3862299216527126
0.12937750273025117	0.010341187666769064	0.00900327063117761	0.8741234883746235	1.0003978827305726	1.0353046669976513	0.8457705480043252	1.019838764139521	0.7673367294339242	0.8366154205123146	0.9817009806476376	0.7706338869617594	0.8612728356175585	0.7683661070274289	0.988751581402075	0.7551489871113067	0.9270555102680779	0.9578844589957706	0.8617201536155827	0.8381718292277638	0.7740452407696587	0.9791427568718013	0.8816000897977049	1.033263221224194	1.0388431090511836	1.1718480166614191	1.0322622214747683	1.0949747910482956	0.9381176398506388	0.8643555647639272	1.198553586557097	0.9227392900343007	0.9626434661317764	0.8412864561186764	0.768500602778582	0.9523796555607841	1.0995729822143239	1.047791622615102	0.7508391807430791	0.8546052442862104	0.7489553003592572	0.8509808390070831	0.664405076145443	0.991427991654934	0.6889057322858698	0.961864874161179	0.8806444837078233	1.0179999671233169	0.9387272810096751	0.9018364343393461
0.0966605109264389	0.010231459612659421	0.009242481498976537	0.7791963385832877	0.8565742567151944	0.9764532375598556	0.863413711286322	0.9212426590254303	0.6861303574412312	1.0921097204063202	0.9079781032207723	0.8482179780276566	0.7668375419019271	0.9061858063866685	0.7660502386398029	0.6650891503210711	0.6096890771638895	0.5484930979442333	0.7336201184377236	0.8111218791041175	0.9271593820339131	0.9946718956092946	1.0015551819575725	0.5839770039818726	0.890161484096421	0.9475547151526461	0.8432581050348705	0.8918100725095354	0.9811099069668978	0.8164294429861252	0.7880428600565249	0.9117154804226345	0.8356571423565415	0.8616038553247052	0.8037041972922447	0.7654954780404466	0.8005859898823355	0.8990545761804538	1.0431060960486713	1.0243711954659285	0.8728174044018309	0.7948946152778595	0.7358551312063977	0.6148865381068772	0.881903020323231	0.682012247656642	0.8816658752330815	0.6242357495521902	0.9529741828019644	0.7536498002176755
0.1350977587029092	0.00840568556242334	0.007270096282578544	1.030238631508458	0.4095989737553853	0.8093567135559769	0.7954143918247879	0.8244827374303523	0.9559297404683823	0.5165622614047944	0.5844217659099971	0.8576368724789819	0.9597760658575785	0.9920304988944176	0.6207228477776744	0.8242346073719429	0.47097081729349477	0.874283821806114	0.8857322682735715	1.0431452463734154	0.6021143268386371	0.8805967261727847	1.0301137031879803	0.5681845241110176	0.9920928545008434	0.8246461325830816	0.7444512446010774	0.7236777157906462	0.5688557511978278	0.859156146317132	1.0449879747246558	0.8167621221185434	0.7896869834136899	0.536810632395112	0.4290629112628745	0.7992944902268089	0.9118556264008144	0.46332134763037547	0.624553059251737	0.9332802475682842	0.8292151785687291	0.9085215712711121	1.0250337150308735	0.7753133228859037	0.5996972123860171	1.0179526409586896	0.9865667801529799	1.0383714074606039	0.6937147915692229	0.8954564534765392
0.08366378469739333	0.009501450263616915	0.008706522974448678	0.7493377166560649	0.4521727332319926	0.6145595594214326	0.5595102435170473	0.6711684059256897	0.731293241272919	0.3699827701150884	0.7364867427504264	0.4403864641160101	0.587903403528238	0.6425446785026622	0.7031670891173366	0.7197964776325673	0.9484407994882061	0.6452958122347106	0.5469046621168023	0.6335038985555057	0.8060074533842279	0.7188039343421714	0.6816394843795462	0.6907280788649923	0.5481405343068785	0.7403506358181773	0.7655497374152154	0.4551766533103903	0.8022454244954894	0.6115103522958772	0.711867506004662	0.456079954573035	0.9456880015723694	0.6309323926706657	0.8422857885331909	0.7926728062958015	0.6876491374195691	0.6761843930538687	0.64668349703526	0.5113533388569517	0.9274172613582214	0.455731091429864	0.6885716091035198	0.5378414429864667	0.35612109551443705	0.7172316047341917	0.722394599841643	0.587177653378198	0.6999671055515494	0.3527361114318907
0.4548275063672147	0.012777350452635939	0.006965860008283533	0.2829154477352712	0.30724913111369356	0.5073432662008008	0.5027780722759345	0.36351061478386343	0.3288191731863955	0.49232419971688457	0.3717399065411734	0.43875939197513164	0.28880144906688404	0.2062262577057535	0.3397681487107053	0.5733864795146592	0.3743100104080226	0.37412300174450297	0.44332672993403277	0.39461565306500507	0.35280357267074924	0.5256820799111298	0.5620652734930638	0.3679828547740049	0.46243909272368877	0.3788365520488356	0.3630234941656911	0.3996526801607458	0.4637530834516997	0.33850494537065745	0.4266610384499937	0.2471530065740907	0.4716898684488666	0.2731296176397678	0.30117578891720936	0.33132417401102704	0.45594094313452616	0.2131280311393905	0.44214151351196024	0.2500700918154388	0.4521296080732698	0.48804524196124144	0.42024257068224413	0.39599606625660694	0.36356967942741664	0.3033273705074318	0.41824322833299354	0.2321056570414045	0.40515404058547516	0.34824659989465906
0.22519944979367257	0.009095777157213063	0.007047413145962826	0.05815008328668029	0.040599733418940326	0.16219498141897168	0.08857033867726608	0.06964114024117897	0.10237059127865063	0.11318988263752239	0.03420588690794211	0.06789386643729538	0.1575204206099411	0.13104196701973278	0.045907010526359676	0.13996200344310894	0.11100097265968117	0.20849325479387487	0.22997347101653925	0.24428570202472522	0.07145834048118568	0.07260559795358942	0.00426463324798202	0.015779357475174487	0.3200558584280354	0.004546486093193061	0.2060690583522041	0.11968242665793791	0.2974975700928328	0.1892069361661853	0.0726358824491338	0.05109709489790943	0.06785320536750787	0.1271324891563903	0.07694001472717875	0.19044689317495753	0.14942182680459884	0.030204027487813822	0.039899806662558907	0.028986689078588028	0.037485617594075184	0.0513256919532561	0.04895738966889323	0.09250868976920804	0.07075573206998653	0.14345325020869065	0.09786727002124462	0.04008958607562286	0.1716381082390717	0.02816016747048642
0.21755027422303486	0.005968748636026364	0.004670245733490463	0.11844781833404733	0.1035551651878777	0.011897164822008517	0.14237135867741907	0.04839721619543233	0.11686171915380082	0.11854046720509151	0.11162397773656184	0.03659789096690065	0.06859196318288559	0.029978239461782515	0.10285916489008598	0.09994946365128232	0.1369547755164919	0.012446719549677573	0.15258649397759033	0.1632844450545768	0.11413012722590575	0.09774091806858289	0.13515755335734184	0.06861826498088902	0.015271178464870028	0.05947407557993044	0.221352921569486	0.14159494038673393	0.053602822501267314	0.01266964875209482	0.08775089695736897	0.0019294959433517403	0.1117736746973575	0.09859564378032586	0.10669962902652576	0.14889053298768531	0.043468555461675794	0.023207560988501515	0.0678364216313669	0.11098924081682557	0.11513844753686099	0.09149261756818697	0.06469028672878728	0.10165627039460363	0.1088474123803722	0.1528349385888812	0.07007332020838364	0.12060964746544284	0.18957732078668008	0.003649941012208216
0.15423377257198623	0.008823263444819077	0.007462418237328132	0.8600241443152544	0.9049070789364405	1.00818793963188	0.914913769165282	1.0423200169566396	0.8968846057857857	0.878336118402244	0.8381962914020478	1.1107430805479899	0.7649772704147955	1.048027253483613	0.7905454313651934	0.8010246374298531	0.8715550917346718	0.8589884709165528	0.8706772610679349	0.9646777964037733	0.7126946184881389	0.7184504909650283	0.6770151949873069	0.878273410229025	0.9772309725546021	0.9510729625488354	1.033728984514352	1.0178412521519453	0.903947903699157	0.8876312517383645	0.9191526785075059	0.6436254749497498	0.9139149308891551	0.8271479931160054	0.8289739442452115	1.1436393231274047	0.7608603620046241	0.9081778260225547	0.9284962523270768	0.6958678391231884	0.7717576380628195	0.8083060202400093	0.7800711528077977	0.8353872887335941	0.7813635504352813	0.9473721919457629	0.8474580556361176	0.8958718830716934	0.8901554859756836	0.9271054887193513
0.10455671124318955	0.008519850111403684	0.0076290426034703925	0.7976764473370821	0.8357262717567556	0.8096267485858408	0.6424616839919253	0.8564281982400809	0.8216722103671165	0.8148104999263598	0.7604592330763866	0.7982360233486409	0.7457395200406729	0.5881982010173571	1.0369729312181541	1.1318415720928852	0.9200125164756643	0.7566877948680708	0.614541680556531	0.6118346529887869	0.7194841775085506	0.6116446972994661	0.8388339325131485	0.7200234120955684	0.5204094909643233	0.3692858678097495	0.599695223505759	0.4685582780111716	0.661857601811	0.7305808924355377	0.5117310661325851	0.7264248999526709	0.44302129419992503	1.0828914067977407	0.7704407279400544	0.7545617193192884	0.8094265639377332	0.6762983955553619	1.0084484729402916	0.5043417162433453	0.9714140214859563	0.8713773840176275	0.6898421070247285	0.9067930760402086	0.6725330504270547	0.8248444706488991	0.692514816071727	0.8735587149051511	0.68336652750578	0.7445441821096282
0.10122499826977627	0.010314142703363283	0.00927009362606111	1.1013110793086112	1.1143479514844938	0.9312144123956526	0.9940802375174926	1.0051013137322875	0.7864978723941524	0.9655063710060076	0.9202024108398839	1.2132519769098145	1.0810572726704732	1.010986650287748	1.0002551129683774	1.1214687826583887	1.056251643567045	0.9545016553119537	1.0057623862902323	1.186544277517265	0.9641980379717794	0.9235471133915851	1.181878434226364	1.0616170913491656	1.1529631411924648	0.9880781901640319	1.0483121626307133	0.9240065596311868	0.8667306960980956	0.9906498867313737	1.0982165950777156	0.8993278426593994	1.0441576979617857	1.1335579490122791	1.1187873596932767	1.1627942942743634	0.9745996546315806	1.143263475568901	1.1550875479995728	0.8950093418401912	0.9725730812822978	0.771450133397137	1.0636741436206196	1.0320396538590788	1.2594095366671736	1.1605516639628366	1.2560708166137935	1.040359356157536	1.1631779979948056	1.0365409533747325
0.09543683917640489	0.010635275735946876	0.009620278635938593	1.0287485398073135	0.9384924091579692	0.9712630768446788	0.5794170506851911	0.7096968863641488	0.8031096967820428	1.0077815103625591	0.9367631161727584	0.9833619135542411	0.7679066127192572	0.8507516839636433	0.999063065294005	0.7980471947199418	0.9800632276600265	0.9207822152516841	0.9714155246323181	0.9437774121106236	0.9849047425546574	0.9357796978092174	0.7870317083590592	0.9051244587544559	0.9220815296059098	0.9453762220935759	1.0063413988651446	0.7721283220075177	0.9551635205430957	0.8187499196905927	0.8413546956265752	0.8324692489962137	1.0107609772328794	0.9173851274000637	0.7501598444319955	1.0915866634143725	1.0778506461236232	0.9518407920023564	1.0969595705492685	0.897235036602074	0.8908194729447292	0.8484827567003436	0.9199860004941707	0.9886418619358699	0.8987226334712062	0.9892958687312985	0.9546256155279614	0.9630802072061178	0.9851861409115544	1.0601948406930968
0.1565993495197031	0.010282410475132758	0.008672191683232387	0.9696500552374769	0.9144982105991302	0.786028084276985	1.0438442659963956	1.0724833301332115	1.1219495047260564	1.1510409459774964	0.7619901587193024	1.0820421132753866	0.7516931743315439	0.8973265389558323	1.1913072156928646	0.9436853217993293	0.9651922694365563	0.8260639779123328	0.919221486470646	0.7616850573048998	1.106072198079878	1.133350186089083	1.118568954312002	1.115015160255227	0.9225786252029805	0.9703714340545553	0.9797886917506977	1.1068620854597764	1.25263578458798	0.9628244432443537	0.9161817164659264	0.9620893716132621	0.961754061905568	1.1858867424681725	1.2114724838522961	1.0690811862191318	0.951488478445333	0.8708095846855411	0.9714199615866763	1.0233882834667467	0.6161223824002559	0.9764879266511228	0.9184983287453097	0.9736623619643956	0.8998028094041777	1.0840660439159084	1.1240896655958927	1.029986672214479	0.7123798482460488	0.7945934264237309
0.1644444444444444	0.011808649626478176	0.009866782799012876	0.8435518547781223	0.8315010900451774	1.2218667856704033	1.0759909714299827	0.715548163807817	0.9173749031585781	0.9193679939450078	0.9148884309445551	1.045151339408504	0.7066590126338688	0.9343044269894153	1.0890195086260785	1.0631147672003904	0.8043769139129834	0.9781606095739749	0.9515580934366866	0.947693485796327	0.9004681670107282	0.8957446966921382	0.824775037645096	1.076793233388955	0.9713645468822476	1.0067233092765888	1.0952362058101008	0.9454192642431579	0.9875868839699169	0.894821745385961	1.0876976383715784	0.7568132837670491	0.9373531209684239	0.7991904768900309	0.6092706199001272	0.8235290742205237	0.6675768226407499	1.0681701208820762	1.035439830019209	0.9159633377441041	1.1088352024094061	0.9411062858392623	0.8419949532250091	0.8003501366849846	0.8548699611741721	0.675285523385176	1.1770816710918373	1.1514591577495374	1.143976252362	0.9727121691988896
0.15988089185852294	0.011356962810462692	0.00954120146752184	0.9617150260611314	1.042683878722294	1.109277700161838	1.199513306191563	0.8195876788648722	1.0921411143122135	0.9082909055035012	1.0687583421678113	1.2082011194142286	1.09709088864084	1.1777339638787432	1.0013560814689821	1.0488709915740908	0.9800922391807463	1.0417004628796054	1.2673908354119436	1.1965005021239299	0.9864697038843528	0.9176147186185329	1.118955523644616	0.8240325881545215	1.2758707475173279	0.9129400800432091	0.9745112964065404	1.0124681784450331	0.9790986346505104	0.7614347150860127	1.2042381928953125	0.9098862377490637	1.1064482933562778	1.119627762888429	0.980788043374635	1.1870901931206495	1.1791507972969564	1.1176056250726862	1.1361401710168935	0.9808912164321966	1.0192226058769718	1.0189933239008657	1.1668865695144797	1.078905707992159	0.7284736968761503	1.2130057619256769	1.0202440600889506	1.244212004243717	1.0516208718243516	1.31331936238797
0.13871282301316445	0.0090251833859179	0.007773274720245717	0.5419080841548571	0.49512661205565783	0.35958554424250705	0.47888443363647615	0.5427204928296427	0.846256920186152	0.6832689044836638	1.0369707448715757	0.6534536487012432	0.9447906092781847	0.5192586721905715	0.3984858419796722	0.4982415858635719	0.7020705290837004	0.719947123424863	0.7598841933998536	0.38294512463278796	0.5930291768193365	0.5625469055036689	0.7590640198960766	0.7540391039510801	0.7737819080148947	0.6560834432867697	0.7737226101432587	0.5161881026470646	0.5401950055059487	0.8726527926595886	0.5607195421675056	0.7903509838473028	0.775249606664075	0.5526177340746092	0.7956484246658587	0.6854971550845529	0.3437767234022264	0.4188440707933058	0.5925006070445655	0.5288186288013784	0.6878516024457328	0.5771094491499648	0.604811881455817	0.689476085806318	0.47663564532219027	0.7917047699429254	0.6133108795078346	0.6155140848456336	0.9672779099540101	0.5407613901095265
[truncated: 53 more columns]
