# Supplementary material for: Admixture of evolutionary rates across a butterfly hybrid zone
Source: eLife. 2022 Jun 15;11:e78135. doi: 10.7554/eLife.78135 (PMC9246367; doi:10.7554/eLife.78135)
Supplement: Figure 3—source data 1. [file elife-78135-fig3-data1.zip › S_Dxy_Pi_Fst_20segments_per_chromosome_ELAI_generation_parameter_5000/Chromosome28.csv]

Fst	Dxy	Pi	Sw_1	Sw_2	Sw_3	Sw_4	Sw_5	Sw_6	Sw_7	Sw_8	Sw_9	Sw_10	Sw_11	Sw_12	Sw_13	Sw_14	Sw_15	Sw_16	Sw_17	Sw_18	Sw_19	Sw_20	Sw_21	Sw_22	Sw_23	Sw_24	Sw_25	Sw_26	Sw_27	Sw_28	Sw_29	Sw_30	Sw_31	Sw_32	Sw_33	Sw_34	Sw_35	Sw_36	Sw_37	Sw_38	Sw_39	Sw_40	Sw_41	Sw_42	Sw_43	Sw_44	Sw_45	Sw_46	Sw_47
0.517863170702987	0.01152130833801385	0.005554847071443236	0.8130638596085955	0.8828361327196961	0.7694560223292537	0.6833214615784008	0.8567847389493704	0.8449584149086735	0.8171490820645437	0.7632275174202131	0.7870629720795814	0.7060223944049682	0.7215286759729728	0.8088347578395623	0.751962995858319	0.70885817369407	0.8624476179117648	0.7623709473692994	0.770672799319419	0.7611745526864466	0.6771536816512584	0.7948331627532204	0.8019603511678493	0.719893181587789	0.8152267196398615	0.7110355992683347	0.654054857335991	0.6485275761429956	0.7029246766383321	0.6830605018461814	0.6941559493294253	0.755794286187373	0.7687471903765124	0.8139470397802305	0.6520666385910929	0.8087026448703072	0.7744322567245813	0.7301010697016388	0.9212276463640507	0.6566215930438529	0.68158797085806	0.6757954114230647	0.7005024300096027	0.8624693055477486	0.7395153928489472	0.7869251777468983	0.7989521885207415	0.9167982663037872	0.7655701307984392
0.376812038639301	0.010689386148777113	0.006661496762253702	0.6803749988294825	0.791972072111626	0.6732684887724035	0.7064745311900391	0.7614484978033894	0.7851715301891146	0.7502000940507638	0.7654057554822375	0.6984379402392225	0.8497999893876819	0.761634386960646	0.8084459495439553	0.9133371123096972	0.7584872511274812	0.6637224219703034	0.7456636218105138	0.6689426796943337	0.6231548536765241	0.7743223634247551	0.9033455204474625	0.8599018868365246	0.7607062017824812	0.8157625228705547	0.6312281392292612	0.7511144775780516	0.7000547483248672	0.7359378823677408	0.6565972392565121	0.8125375985473356	0.7090493888353219	0.7807642599696717	0.7042085707988697	0.7200301905355424	0.7395855309322077	0.8002007715249355	0.8033905586472226	0.7753622371552136	0.7530163546887974	0.7835895139782979	0.6514985139851267	0.7880690062724585	0.810841261803682	0.7924344171762749	0.7659179563464424	0.8304955686837796	0.7142239358712408	0.8158873344458082
0.47425231486130914	0.014217480301649198	0.007474807357097002	1.0632704039720933	1.1346651773506877	1.1268823158169066	1.0799557463501053	1.209719768650627	1.056258051638578	1.084651829124874	1.1594470132470196	1.0487803532267708	1.133505602459612	0.8858932580203724	1.0150373894470013	1.0537593943017167	1.1461144815126545	1.1468768408089187	1.1196579412887273	1.1496528088613271	1.2010611583843716	1.1352290695855785	1.061551293860763	1.037621220636026	1.103931995515826	1.2157321006519628	1.0844009230143266	1.0895778936632257	1.2099529567501286	1.2342026415275544	1.0849127272932817	1.2143443252570916	1.067853809476218	0.9614323374508457	1.2701361208652837	1.1904229287388595	1.2129075313544324	1.0573536202362526	1.0814094568086852	1.1356131110002554	1.0847812353263213	1.1609709729892725	1.1206019469892552	1.0115228499737876	1.0959583131712645	1.1515642805753965	1.1228016413688071	1.117615573386357	1.1780649441723594	1.2368692574453883
0.5492957746478875	0.014917065690748915	0.006723184536675565	0.8109455534186121	0.7397996339002195	0.8343996488821765	0.873391410758515	0.699965199576511	0.727565101368603	0.8012977814598619	0.7341366125975097	0.8367920180620354	0.8003746427995162	0.8185003691040261	0.8119796651250402	0.7183355795022893	0.7981749839264001	0.8824803081718654	0.8627517323678486	0.7359415185588737	0.7788317568321235	0.9599090837329414	0.8789347481227633	0.7399926432641256	0.8049597553744314	0.9530342770156558	0.8149590065757665	0.8186767603122698	0.8507564518790857	0.7591844750265954	0.7914643148020424	0.7986892262271571	0.7916131610293227	0.8974711337025344	0.8100748349778942	0.8472179671103006	0.8661553257305777	0.8819778893053186	0.7350575025228827	0.8667426690867691	0.8888087931162482	0.9312360581914996	0.7114170051171953	0.740318681536402	0.7456469699061034	0.8492336641532477	0.7986083523329457	0.6558676641609343	0.7815097346781081	0.7964310765446326
0.2615739944470381	0.010135202440078811	0.0074840970532980295	0.640769335555424	0.6254644492094397	0.693418375386472	0.6876208838240531	0.5942852591870234	0.6578427869334994	0.6057250467118089	0.5850932952395508	0.6704714836287753	0.7180387185673826	0.7125246335644239	0.5524740708216255	0.6155199666300266	0.6618507308208812	0.655020529365542	0.6600082673343199	0.5536716413990145	0.640848930359181	0.7146175616757047	0.6220007933846842	0.7363636390592853	0.7083152079615422	0.6728712384646133	0.5903189081146789	0.6533353860029196	0.7004491803793187	0.553068391100004	0.537797592037048	0.5843017628115187	0.7732784634896904	0.5507487681193914	0.7033893201248625	0.7210300728150912	0.5725482464760585	0.6030891588840583	0.671422072945827	0.6898226759221147	0.605661087389201	0.6009217718729657	0.6001067266885307	0.736709873218306	0.6820025981493885	0.724553010334511	0.8307679017561719	0.5910540139435678	0.6375096739530957	0.6961606697245808
0.25562891627065887	0.01145824599546855	0.008529186989284308	0.8153948039605637	1.0567068148768017	0.8612712014964415	0.9230712739726685	0.9220635884086205	0.9368574638166207	1.0170111979731313	0.982316099329011	0.9529532277178595	0.8967489638761279	1.0280836467321048	1.027037325467456	0.7971487696978874	1.027648987820259	0.9045642055337113	0.8118889220128173	0.8707335938092521	0.8782303781733504	1.0164679097431435	0.7762509367248573	0.84772933531773	0.963238602654557	0.9026582291187815	0.7532073129729293	1.1133422653266387	0.8110661572583786	0.977471305672227	0.7208219544003153	0.9837398801198038	1.1446857160833168	0.8798520882608096	0.807874804806324	0.8839369357200667	1.0729341482473465	0.9022232451115764	0.7794936142471232	0.9867237298413225	0.7298484603421888	0.7361314092163941	0.7645106497082712	0.8948331711515036	0.8340038909071725	0.8486393385046529	1.1085732967099515	0.9479810813435556	0.8939404562641844	0.8508238489842749
0.35794238683127577	0.011097426608441832	0.007125187240531253	1.224325278968732	1.3491076966304294	1.1040648058504252	1.3323105994757933	0.876465215205073	1.2694053001939531	1.3424402195455363	1.1332035867005112	1.2625414584014667	1.138559176074798	1.1845959776923904	1.1437453866324696	1.2565677187112305	1.1999837063950463	1.1987416774964594	1.1364944818718068	1.2522256339724926	1.397569091387839	1.1761742647561004	1.125558302362708	1.0131221511567992	1.2226398253242121	1.2472963091575475	1.2241027412852747	1.246878425522073	1.0992997356421892	1.1504553683999827	1.099111517524571	1.1070975825154115	0.9389725501091928	1.270109338967085	1.3762619054644463	1.2577501108844191	1.157931067381458	1.4036434346910207	0.9323648898889717	1.2198903777565024	1.1093958862377769	1.0292591010433076	1.104850478475347	1.0859489489720682	1.2916993349956902	1.2301760713681609	1.2195614454594763	1.2985339745600173	1.266962118469825	1.1125763125528139
0.3558745971286259	0.011582149440608992	0.007460356674548727	1.0803259892146835	0.9232277793481556	0.9138559921135524	0.9907492541847984	0.9301104134587133	1.0156941973782763	1.111976011834584	0.95326343826038	1.1644112635675534	0.9714245759556737	1.1356628159212003	0.994292428342286	0.9914563446213441	0.9359552215490949	1.0808445487568075	1.072521078463498	1.0212566304061195	1.1192965188614084	1.0389519776929825	1.0210146546842263	0.9591999006553293	1.1321718217206012	1.1620432627545085	1.0645367405135397	1.182836407452863	1.0309966945365479	1.0186847012771287	1.0056857051157004	0.9722757032129288	0.8626318821193943	1.0699458254439969	1.0258312915645809	1.0596590924138225	1.0257453784303519	1.00834154337532	1.0031899788644387	1.011882191459034	0.9833410602781656	0.9408880875092639	1.0865984721862747	1.0925985917925918	1.0031344127606625	0.9679940421903686	1.0175220050945752	1.0435106679585329	1.0366649429915098	1.0812601506346846
0.4331924329568292	0.01160581875267406	0.006578265890747192	0.779394878436301	0.8397472630295351	0.9830517013470896	0.7452200387954305	0.6970884421247949	0.8322154997932796	0.8418179738230311	0.7488821776628705	0.6940405487615663	0.6700993323310718	0.6363888224662333	0.6899063742625068	0.7714977056680545	0.9216996207822279	0.6925539652914511	0.7114973262513112	0.8569064902389092	0.7332678870550207	0.7173614903111576	0.8553925562156408	0.8129453263861752	0.8036798198711004	0.876649583920063	0.7408423147279074	0.7821604387202578	0.7162218734196506	0.7509194748683806	0.7693208622648725	0.7676410472854287	0.7832434381810178	0.7764277854282665	0.7467363966066194	0.8176321180190664	0.7304054139813979	0.922835396823283	0.7481595959119351	0.7037082192011614	0.7894918842010606	0.6134998754005422	0.6782528565688076	0.7596230121360557	0.7175384349643052	0.7069126342798677	0.662427951137678	0.6744003836105334	0.7434806189111187	0.7474379516953733
0.5491474545803592	0.013273428125333003	0.005984358856751036	0.6731877076239249	0.7091416114767376	0.6652647179402322	0.6775580205037165	0.6537241659244507	0.6832473888930575	0.6739995347375881	0.6867960535860685	0.7370995513518573	0.6582059125452818	0.7075772826794289	0.6798927222812968	0.6836519085990828	0.6798639609612835	0.6353743502009592	0.6782142453739229	0.6837632101718201	0.7217842966256585	0.6973371638902272	0.6594075870419102	0.7891235571103832	0.6599851967877843	0.7209157067120361	0.6903913529440888	0.6933112442322147	0.6785141429414833	0.6992043649478316	0.6732605760652902	0.7118239508496469	0.6765166135553231	0.6881133460422404	0.6700858997219507	0.6783703568372084	0.685352130314535	0.6957187533521529	0.7059980488623867	0.6733618009177222	0.7413134165992245	0.7095226020305067	0.6837541366617572	0.6749641459172504	0.6707615070341489	0.7128482732051403	0.7309827536059927	0.6750602541168733	0.7092166941571474	0.6433557862823969
0.4379459422657952	0.01195294990796033	0.006718203997662793	0.8181016217199469	0.8568868744277898	0.8123913687366648	0.8098520186292112	0.8499481482452889	0.7846280203986951	0.8610657687419722	0.7742207433028031	0.8994207698604598	0.7255287283247652	0.7978103466271707	0.7631740137537479	0.8191507258502331	0.7428389927589009	0.7437575811485683	0.8031885669661945	0.7701767631651768	0.7897372498110189	0.743188499373747	0.8633603367991733	0.7138576679006545	0.8394511094505377	0.7462211772004052	0.7715396179680771	0.7895618602826681	0.8124866112576099	0.801277255087032	0.8482053417867588	0.8243129568630688	0.7791789429124099	0.901503269338339	0.8197843684951287	0.8066450125242887	0.8566425686375417	0.8307891104611936	0.8343421476840571	0.7970741128158153	0.8207954238056598	0.7551837769799777	0.6947531816496941	0.8229068136359615	0.8306067741170091	0.7613654578387514	0.8562582656351849	0.8388779112186594	0.7751130108428558	0.8156885252961757
0.3120846957674982	0.009469436151407046	0.006514170051005429	0.938575311586882	1.1870854191727498	1.0223965706021818	1.1033815250542474	0.8643339233560559	1.0188240777555486	0.9872880679452113	0.9971769282854896	0.9091625155370817	0.7314918668931063	0.9607076321907748	1.023603810977129	0.9093875229949807	0.8783155407243846	0.8945028024957097	0.9112814735487555	0.9920380249012076	0.8682345695801255	1.016710243769771	1.1412170625005795	0.9726850128427537	0.9258323390499572	0.9517634981643845	1.27198888440116	0.8452513768530221	0.9180189223654659	1.1788667383394622	0.8982836060129531	1.0110136517106698	0.7154632272935791	0.8520938237009097	0.7883900021652326	0.9476354654047688	1.1695710856656751	1.1753295729180193	0.9619626730700768	0.9599894138483202	0.9104284166299585	0.9800004479622539	0.945786127833415	0.9803791733809224	0.8601220316468574	1.031803446776625	1.0865415605444138	0.9127951465026298	1.122130861008164	0.9721419515619756
0.25184140336479277	0.01008176697755907	0.00754276063353377	0.9270834421990244	0.9736903339352581	0.9561898360394515	1.0393606077508388	1.0299676080506397	0.9280652209279296	1.0213945244950855	1.0735935394512817	0.9957555222234511	1.059774666571194	0.9667729589794813	0.9300905545667759	0.9273475417422481	1.1033754941617002	0.9103660852153284	1.1097271877010344	1.1070157454158518	1.0366521216347104	0.9084586600410652	1.0047596089899617	0.9479121303329964	0.9365370056859008	0.9605580158736373	1.1217836157170833	0.9174348096976391	1.0776704009996931	1.0255474605473704	1.0536843503922984	0.9896981904285935	0.9451490662374584	1.0719462295021431	0.9128023142431152	0.9097787326434188	0.9609021080712219	0.9158519309037596	0.8438222258064626	0.8449107985184245	1.0446744447842446	0.8220388677580912	0.9884129296841764	0.9440980633630244	0.9378415010469245	0.9260804532102018	0.9043489895725778	0.8066953793092966	0.9941237774221688	1.101308232200197
0.27344501952238254	0.0116979749215302	0.008499221940740032	1.1689070094488938	1.3795228614754365	1.2581455694062724	1.4884960677246688	1.258183269457201	1.233845595308541	1.4524291487657717	1.3119665852310962	1.3238492543482492	1.3951686768218952	1.2579852711500972	1.1893386981120766	1.1767773118407185	1.3095631796443825	1.3539109275777828	1.434407762026762	1.463131574762088	1.4029060321266476	1.3434564000349765	1.2163707980320202	1.2779465259784482	1.374660100534046	1.1736488974591113	1.1171723826092177	1.2853183383308582	1.2907160886719424	1.1939074663690237	1.2534874296053915	1.2500517769173176	1.3348252795029873	1.1564905743005978	1.3854918381958858	1.409810864741068	1.1766216149078128	1.4458263334536643	1.2682867589164166	1.2711167917414314	1.3819780680982232	1.2377880633082785	1.2237058606883662	1.4063962468934268	1.1047515405983166	1.310488974950595	1.3556321964248714	1.366559106752065	1.3415203837568555	1.122115809096493
0.2967973660580665	0.010931788138809772	0.007687262212906219	0.8765259748286952	0.9052762823340759	0.9616932783695673	0.9152919409494105	0.7811470595185823	0.7950827587039342	0.9687782978418359	0.9157890619896196	1.0542497136158466	0.9054994179368927	0.8797232045455836	0.8489201143619255	1.0667005231170539	0.9209955408901038	0.7808348613241509	0.6674767306901641	0.9709159850996388	0.9216006219732831	0.9197745126150473	0.7621470381583246	0.8338661867880025	0.884691634313415	0.9731406069049546	0.8150014573299207	1.0274427831284325	0.712209630049996	0.9639671421381721	0.9391715316298517	0.8132797871926294	0.8629342443660207	0.763326751826694	1.0850643566367915	0.9112388319417827	0.862570458415945	1.0425679879755814	0.7547566222181726	0.8651764650890874	0.7992269227661856	0.9767227459824845	0.8624800883356357	0.7812457968598921	0.7837808884345401	0.8345405076419334	0.7402916993458871	0.7475939845134326	1.0088485104447653	0.7256526921249512
0.4946762288645763	0.012395064035432639	0.006263520501849884	0.8175176790915117	0.8274276234425653	0.9073899016062534	0.7952001982224772	0.952351491491887	0.8673034875945298	0.8629049365945226	0.9409382159096642	0.9730223450333416	1.0092162769415198	0.8832978460646363	0.8342140207242354	0.9685031421574827	0.8643454384164311	0.941873265334324	0.9289314778671258	0.7977033971371522	0.9532242600780332	0.8986986428856993	0.907276652757004	0.9711536606102825	0.8195060803997077	0.9607415903248695	0.8577342356089794	1.049540965772134	0.8817017197447996	0.8601334924416808	0.8939280673294233	0.9521755360065549	0.8540984030021418	1.054496048204698	0.783952122006147	0.9173033378926841	0.8117911264857061	0.8980100554956632	0.845089161570182	0.9837089566013166	0.8481483420330596	0.8134719222453073	1.0180315845151706	0.8756385592323586	0.8881933666622306	0.7588900588204316	1.0198511549013303	0.8881953246854789	0.8924167128539683	1.0164628675379648
0.44648996895550297	0.012990059614560734	0.0071901283005253785	0.9964604390703008	1.026331112142141	0.9637564436872379	0.9306450427691595	1.0050242125935296	0.9642618041161511	1.0087501538564962	0.8712336918976504	0.995821278757565	0.972419980576952	0.9887331676546218	0.905433097272742	1.011350091855782	0.9896487248090016	0.9610308635725391	0.945977711920602	1.040170116950308	1.0675547157670116	1.0015787668408282	0.9909197719202452	1.098287856228066	0.9976351428304531	1.0057154020828547	1.0193270745370648	0.9564521187512871	0.8798283507378919	1.02709758902445	1.0669834606273638	0.9632475963388024	0.9273589453114346	0.968892012632693	1.0203899545103077	0.9285850009923827	0.9526524384160947	0.9660377825306956	0.9585556391720156	1.0916123287738237	0.8737057582963967	0.9710147938040125	0.928070515063382	1.0036259027524266	0.9703007591285688	0.9964382652544316	1.016919916954397	0.9437799380447973	0.976321912205034	0.975735944432023
0.5861051208600212	0.01506743951006694	0.006236336054968097	0.46047766107277543	0.6045773287555439	0.476376629139301	0.5126751534216195	0.36299012490385457	0.5119233649837959	0.4804398697618347	0.44436303426717993	0.42922674018986795	0.5130689263172454	0.48830640949019155	0.3756044277520805	0.4417378460754252	0.4703141652008762	0.47166080197824956	0.4485358031648276	0.5447319103613948	0.44642242774215224	0.49301860343896386	0.5688819880672245	0.4369469904113717	0.42906841527884043	0.5260614466493244	0.5322506616183178	0.40365687100973835	0.44706775667723175	0.47082357168943606	0.4765561912982094	0.4211441440715318	0.3864892233923304	0.3986611192727678	0.40594558987596	0.501902492781078	0.5186107458480053	0.5650428198947781	0.44436959296258827	0.3857910502002587	0.3994936006446088	0.44283113910760913	0.4054060805518894	0.3928565920795655	0.5026504495419631	0.4919984094070874	0.48789458683166664	0.4339471306092331	0.4566799163990907	0.4200103943610468
0.5705817733437956	0.012148760420615934	0.005216899155891979	0.4579832276121196	0.4532270577611359	0.46292412939745564	0.5728904033485016	0.47201291637462456	0.37518881293394746	0.4933091578470712	0.38462211773013716	0.4289556279223681	0.5373152932024513	0.5520777563278773	0.45881672298780973	0.49347184801383126	0.5332173725516358	0.4151222789861977	0.39835372068278274	0.5111027971757466	0.6164949189265536	0.42555945830373976	0.5929774551878555	0.6124691722135722	0.4374114517855383	0.5563985205213007	0.4891786029313482	0.5266085200854479	0.5525397278222538	0.5266978270437424	0.4981528015757182	0.5320578457604144	0.5418103561778651	0.4338070842243721	0.5450014981634423	0.5308143517941344	0.41939090988959515	0.4770863696645244	0.5167765596015048	0.5682353252463412	0.5045245841714446	0.5258690991420683	0.4655171146133766	0.410276271853262	0.5635289335745611	0.5701196765976699	0.47667326650257846	0.447091437279419	0.5834900149724647	0.5266036815532261
0.6368828006088278	0.012243884766594649	0.004445965146114084	0.3673650398395558	0.1672189698141913	0.16895964296245777	0.1901429637549164	0.17395775990299747	0.11983674834951812	0.17580049186900504	0.1587311659868071	0.1225453745784913	0.13868594204552642	0.11822192979512972	0.1488978967797526	0.13865655760945375	0.11837225690263747	0.14949696504107785	0.12671501125859108	0.11848427724075641	0.10605043179640893	0.16045069402560838	0.11761099369012354	0.1546463917626641	0.15158964601625946	0.1118199937005925	0.24105084021909723	0.16806615950844733	0.10405239182343169	0.2272484504192716	0.1498282319124074	0.1484648820820416	0.10846509512218534	0.15672221460747188	0.12043436076578716	0.18221993503339834	0.18328181483547593	0.11799194318759579	0.1462248505610997	0.17161819389045424	0.16656779881381914	0.1177717042842921	0.11816057373272959	0.12951937387939522	0.11529573619243673	0.15032008879209646	0.29244032489046984	0.19277691365622587	0.15685664870889118	0.2224378669722776
[truncated: 53 more columns]
