# Supplementary material for: Admixture of evolutionary rates across a butterfly hybrid zone
Source: eLife. 2022 Jun 15;11:e78135. doi: 10.7554/eLife.78135 (PMC9246367; doi:10.7554/eLife.78135)
Supplement: Figure 3—source data 1. [file elife-78135-fig3-data1.zip › S_Dxy_Pi_Fst_20segments_per_chromosome_ELAI_generation_parameter_5000/Chromosome14.csv]

Fst	Dxy	Pi	Sw_1	Sw_2	Sw_3	Sw_4	Sw_5	Sw_6	Sw_7	Sw_8	Sw_9	Sw_10	Sw_11	Sw_12	Sw_13	Sw_14	Sw_15	Sw_16	Sw_17	Sw_18	Sw_19	Sw_20	Sw_21	Sw_22	Sw_23	Sw_24	Sw_25	Sw_26	Sw_27	Sw_28	Sw_29	Sw_30	Sw_31	Sw_32	Sw_33	Sw_34	Sw_35	Sw_36	Sw_37	Sw_38	Sw_39	Sw_40	Sw_41	Sw_42	Sw_43	Sw_44	Sw_45	Sw_46	Sw_47
0.0870857680693361	0.007625919333151501	0.006961810290789203	0.833081357258258	1.0906236324426852	0.6931063614526876	0.7592254659548547	0.8770001358710987	0.9658142297946676	0.8882713303075939	0.5601701734481374	0.8643608127051299	1.0601628217700672	0.5438317433951282	0.6345573570043654	0.8944400246132032	0.7986602921638689	0.9394271805719869	0.8465151028966678	0.7276176298606916	0.5085214292461525	0.8053049311485692	0.8293376466378976	0.9419598282264163	0.6680424150615272	0.8000064936497591	0.9257779378139877	1.108783724401439	1.044306361177607	0.7782784512061703	0.8106258857973339	0.9825543166795959	0.947015976569062	0.567818378091517	0.7724558596389296	0.9239764744863639	0.8905892302530439	0.8447211624311832	0.5439950000341296	0.8390068430079918	1.0755819717048798	0.5848238261801444	0.8235150811456119	1.0340273986660438	1.004816244553128	0.5870283526553097	1.0188307468661935	0.6215023935709196	0.6751458776759407	0.9969219554832427
0.23837250871391535	0.010051899026432835	0.007655802638163077	1.3138605152602594	0.9572870294626358	1.046200985521939	1.1272531220832576	1.124924105614411	1.206650974680873	1.260199120424887	1.1294428005002963	0.8561152937793319	1.1550756174828933	0.9320766967201175	1.2346417022441267	1.2178852129244095	0.8635451003880672	0.9268501800475574	1.2464921254464116	1.2732213240475612	1.1019733523115565	0.8907940047061712	1.1156594593514841	0.8807799758395061	0.9143866458106055	1.362811436438377	1.1600078885993081	1.2665214726299312	1.2365157706424406	1.1436973214649964	1.272249065681687	1.2353006318394415	1.3118515337562822	0.9956354266236507	1.2092326795989825	1.0344316529284643	0.9788471072117105	1.1692234952548222	0.9781346515571225	1.0564874846163923	1.2340073599656778	1.1841232325579352	1.2363950965179997	1.0977876381496074	1.2013189863798135	0.94142531452543	1.0932627885477773	1.163403618918533	0.9506556418486143	1.25914862045032
0.27277818420322386	0.011780540369621473	0.008567065958663352	0.6737822543243779	0.7848325231220399	0.8343131161978898	0.6995616094851015	0.6985653224482502	0.8342518808166801	0.7936005074540418	0.6573615980849643	0.7008812580008389	0.7552128717579382	0.6722341664675965	0.6178506849269843	0.6573678666168262	0.8249888845642608	0.6489663092267479	0.691653469098141	0.7062284264933313	0.6482102986926886	0.6958088476598986	0.6647913411711694	0.6784219971446223	0.7037464035427785	0.7066414616614594	0.5382046826138809	0.7513377565482326	0.9476945396178595	0.7959573158233444	0.8904667984424525	0.7790536582979746	0.7120350801262004	0.6427254227726893	0.7328159145468618	0.767097867334953	0.6911451538915989	0.6976407375258638	0.6967169662152086	0.6756717174351292	0.6708338512058953	0.6948635423124131	0.688537656165342	0.622694640493121	0.7681150655655002	0.578961802294384	0.7385662763269684	0.7121291085524887	0.7972413269253886	0.7660712267975119
0.1614984988904845	0.010392553933841446	0.008714172073887652	0.9551994730881834	1.1130650983304653	0.9782531845623222	1.0892053289477983	1.1038357510727361	1.0858577582029874	1.0352294718366006	0.8928000499340073	1.0286118888609261	1.0968581951574732	1.015479156864802	0.9734368801872337	1.1648252853301448	1.0256841398569627	0.821410153601839	1.0927939056701004	1.097284775765833	0.9504051668793128	1.01503934228913	1.0027897880187253	1.26897998180851	1.1685861391172006	1.0865238271827458	1.0243821088085736	1.1438737181379068	1.0426082962441796	1.1677508112517434	1.0582597969254932	1.0425352706799267	1.019026923260442	1.0843122077946572	0.9609147012595977	1.0090493739207216	0.971308354682809	0.9844092821494873	0.930039537678703	0.8130056493331823	0.939265089439578	1.004589301751929	1.1348387058936904	1.0495600561939509	1.0072114753591315	1.0985502332653017	1.1038422024914147	0.8202132512878051	1.1139968067755728	1.0844979288920253
0.2681890461666797	0.011139704985555927	0.008152158130901477	1.1581111694699715	1.3113938462278234	1.354908543416616	1.2372427563325337	1.2809831305119992	1.2179918363117448	1.1849411935063006	1.3255245689036868	1.2564663288304838	1.3016048658906032	1.3022150436481288	1.2318876918663721	1.3269423883979232	1.3281200828847743	1.2294728817924974	1.311466432376593	1.4526631174746591	1.2313670719062715	1.2581358657020942	1.3053313619551832	1.130145945770362	1.250386836248377	1.3121569612255226	1.3391556420229933	1.2103908054545187	1.3114483563706711	1.2403764213611923	1.285092887367649	1.2740904401841298	1.3027855807543425	1.2153849209275192	1.4693228575378443	1.2078989026377658	1.3330969049564723	1.2601909258896111	1.2222556973087186	1.3442620470819975	1.4179059637608389	1.322968930530429	1.3262494230798787	1.2406111269748643	1.3129533751471396	1.2064344724583387	1.3400089464325526	1.3360628081426995	1.2665225955247053	1.3173456940298485
0.4118662613981764	0.013765091393512589	0.008095714663462344	1.0259897363825812	1.195797020952163	1.0562342377702612	0.9857424824961423	1.2063518156630522	1.2076993681841595	1.1281827134487463	0.9883399800308073	1.0858898754903652	1.1934835224875782	1.1202230878278945	1.104302302899888	1.1523267054324111	1.049271871805825	1.0932166496934859	1.1198026371448817	1.1387578729663934	1.1960466513285886	1.1353725430818722	1.1150229108660186	1.2304685649547173	1.0695514982519312	1.273910347381808	1.1152892869517002	1.1349528783826117	1.053657731368055	1.0233401713026171	1.2394529486055244	1.1148490515878726	1.1158545473607147	1.061417179713962	1.0899742888988333	1.0803769576170759	1.0511021196975583	1.1510836004522282	1.1756046244003526	1.1332778038564493	1.2772242020918603	1.0753598491365317	1.14170997395254	1.2020080102799475	1.1650201807265033	1.0434948764278347	1.287784485193769	1.043210247793539	1.0895027366583414	1.1955255806154566
0.27239939411307146	0.011320840412624168	0.008237050343374571	1.2299544863823912	1.3850590384519168	1.2256309624202142	1.2623075447875425	1.3218226814955247	1.2854075091048967	1.241697026483893	1.203302424161021	1.173803735265383	1.3871641932416579	1.3251116588516527	1.4392224267975156	1.2553466791562138	1.4312998628107187	1.2226939354388187	1.161765870864038	1.210136334855066	1.4450767934431306	1.2865028041413187	1.2507848898801341	1.2646383007638913	1.4071558823909303	1.4271642255905386	1.3320798509629137	1.3807616753603609	1.1949825091300157	1.45984539245551	1.2766615559773227	1.3817015519430633	1.2806533803827262	1.316897609335573	1.2665393051082754	1.330975584635408	1.3701512784019743	1.3695807175831098	1.3147894195836698	1.358135406070771	1.1845998818390113	1.3818895670409321	1.4116807448394453	1.446556625837931	1.2677460052759182	1.2901372768787414	1.3561817734923172	1.3275805811432002	1.2744725509039099	1.3609650264674316
0.3346073233879915	0.011893798977054101	0.007914046736427198	1.1362726031629182	1.1335124776936114	1.1050069293908877	1.097059475458542	1.0560369482232057	1.1220358087060527	1.0769199801203624	1.0848285939359272	1.0155095154915257	1.1149517722263391	1.0893249146173418	1.1131687843936167	1.2030553873611831	1.1057140762634856	0.896544936135532	0.9358799349818722	1.1387229678717454	1.1463869291514892	0.9791798661245141	1.1711960715006051	0.9823295819719883	1.0055949076983284	1.0183377691655915	1.1182840403248553	1.1624823252400558	1.0176518728682111	1.1389147572728635	1.0697130086678732	1.0414033425832379	0.9728225952454495	0.9924042929501073	1.0799407837643549	1.0049973196527477	1.0406662806491407	1.1904744286598046	1.033218868741602	1.208567907103809	1.0532791317090815	0.9449799239106791	0.9264369527510141	1.0463407631850452	1.1046004934154607	0.9912950576663944	1.1653752189293116	1.1175935472204106	1.1229410564125735	1.057155938917243
0.25356617064166165	0.010442298795768874	0.007794485077429725	1.2569431217623959	1.2833764497073277	1.1964605061036293	1.1636413188274264	1.2421043855057425	1.1993416764397296	1.3299647128133287	1.2390704249626379	1.2397289073734954	1.2207109770359632	1.2123510082229396	1.2600064548928436	1.3366442387220738	1.1534427071886386	1.2514877403060283	1.2787241923667896	1.0731768987362633	1.2620414570657037	1.2442059630407318	1.214020567977641	1.195768819057505	1.2724740491587982	1.1865816388413628	1.2128340946785432	1.354544820677252	1.2016572714929783	1.153212157157253	1.1376066500097186	1.2246744830581167	1.1766318311179518	1.2589251773120211	1.2589880641208189	1.2399851689141363	1.259783544088995	1.1869879280531528	1.1366304851238054	1.2167773212421717	1.352035766877795	1.1253701213380074	1.2213646562521292	1.2277008538089582	1.2994607259320328	1.2617316913622492	1.2959301051013798	1.2525187909907782	1.2301971346029863	1.2740355411993167
0.3596518031621957	0.011735885247268788	0.007515052956383958	0.8673428078592589	0.8954933478077025	0.7431544323441678	0.8899063536462015	0.8716390291993757	0.8457367958113574	0.7505539164674356	0.896193753699985	0.9199107105144949	0.8214523514363027	0.742793482755661	0.8581126325827657	0.9025771075061969	0.6370465456260581	0.7706158615217198	0.9079559452821873	0.9642820565744814	0.8216691304298402	0.7479509976610598	0.7710328424162194	0.767423648027436	0.9155598473046925	0.8249406172956585	0.8969411242485285	0.8836632864407336	0.8360175134747994	0.7296584248050362	0.879872109433031	0.9388885579230698	0.7935821279711817	0.7952820638918927	0.7907898145107533	0.8177776232887402	0.8621643248895985	0.8457870728949749	0.8674000438587661	0.7694393150231372	0.7757444736259994	0.7396366743308597	0.8879091172603433	0.8810599501705773	0.8351751827378411	0.7840147422219393	0.9509131535064975	0.8154095872430015	0.9057740565451241	0.8702920340761151
0.29363313114411227	0.009802956675073303	0.006924483812101452	0.7625091492527987	1.0317606432858182	0.9159635594661759	0.856519695801698	1.009813076041552	0.821557896549653	1.0376540480204837	0.8448599651921073	0.7441861172830224	1.0041601964377733	0.8725041172163053	0.9344582944922346	0.6910920051578618	0.9240838200463137	0.8311805473722363	1.1408877180283923	0.7015519848590537	0.9982137310013743	0.9757302202285432	0.7270148331764101	0.732880599625913	0.7625837631532076	0.8922361480676916	0.8382433974667033	0.7603776620229664	0.7619342654589077	0.7419121282785588	0.6749387378714227	0.8356267327131426	0.896061854288102	0.8640460455538967	0.969933277621339	0.8927262392117914	0.8686415015397468	0.8772944209537938	0.6277340957146158	0.7266121671705088	0.7677244006043651	0.697401361646145	0.7731241304247368	0.8768078078118399	0.8385504686140013	0.7199403578343788	0.8603446935470364	0.8599849801908206	0.9026683482408454	0.8353942758102928
0.3975637701260327	0.010640796285506751	0.006410401197097603	1.229592041685724	1.2376070944837534	1.0841396942501387	1.068625477911421	1.2341007636643866	1.210992285908434	1.1523285400432581	1.191544953378124	1.1314909065129395	1.3210993339069126	1.2514086699597802	1.1968936287890024	1.1515022664093681	1.3717091005031254	1.2056887281190747	1.1797560361503887	1.1662721437216483	1.317555502700891	1.1300883436026778	1.2636762100986503	1.2102944914319684	1.224796053972348	1.1734016893539154	1.1587952339422278	1.1451154421765461	1.1942480906060806	1.1532582047407196	1.1783982880926491	1.0720157983257566	1.414792694078261	1.283019499028867	1.2016436459008182	1.1767632638099048	1.116100425735231	1.1527499707843236	1.133403501283307	1.3298148349010022	1.1051962387011272	1.3120368669059772	1.180405160427899	1.2940693589392234	1.1677700599916525	1.2499121947656986	1.1223719019672354	1.1896842159484056	1.0939304643361436	1.344411494288721
0.21713551086222282	0.009935485267692841	0.007778138598428267	1.4437090209757066	1.3669423150498077	1.3591813490766025	1.4036498343841777	1.439102594028773	1.3305803624785877	1.5383893201819379	1.4120392289612769	1.4199441312673782	1.4137996182587784	1.4288523192343283	1.446411888622556	1.4112598528919498	1.4173716222988002	1.4440727308345436	1.2430424988580442	1.3406221634176874	1.4304966604676799	1.4250196078670507	1.4167544519992807	1.4994365719580185	1.281313879618295	1.2260636694847018	1.5073284245744931	1.4963675811965091	1.4566623993301708	1.4764220351759751	1.4202422791680975	1.387006915360802	1.485433391508658	1.3230337839299111	1.3087128334846856	1.4010630053531112	1.3334592575686062	1.42854152676751	1.3752124594729136	1.4339457944526424	1.2654945837155287	1.4207080892513801	1.4154530417430258	1.3712038657766175	1.2329810389030575	1.4259310148986555	1.3499479152397895	1.4597248299233219	1.4379392448199444	1.367385367710645
0.16561801851091962	0.00924499814113702	0.007713859867864771	1.2224842681628536	1.4322097027496774	1.2084729244064918	1.0446922241458467	1.1775357261502228	1.155451540803308	1.2760904108947793	1.2766349334446288	1.2337589604463635	1.2304927148646678	1.0588849134695146	1.3961493075229983	1.20467517126694	1.239110090528555	1.4087161580302017	1.1710564213198138	1.0740060551754635	1.246192235570991	1.1427848815287116	1.1522072449115177	1.3029874052540542	1.2677767770000785	1.2370766581546682	1.286620979666759	1.0791469147876795	1.0530528820459724	1.2488520066869053	1.2804871276941672	1.0674145408868692	1.3390755167116368	1.1751816617297202	1.2820340625102142	1.216387018002207	1.0876233632014258	1.3957169785002939	0.9781734279526334	1.1337739063642027	1.1234764092009728	1.1586883059611681	1.004219592970232	1.0891866762876212	1.1501703215029526	1.4218480496779793	1.16145869385667	1.1230693349998422	1.3796155299038784	1.2208707876157265
0.4936074450084603	0.012625388695342325	0.006393402839195702	0.9127054433000932	0.923036284653566	0.7910175219180845	0.8504623238230455	0.8617068035995316	0.8302059921634467	0.7903770697552503	0.8478585319918721	0.8383512324667731	0.8620166102577664	0.8482394823157707	0.8816823115947937	0.9504022993683935	0.9286628906185239	0.9323286662455175	0.8396034729091786	0.9002959813427353	0.8485163846197444	0.9140644755351295	0.9553084454388836	0.8614565398592342	0.8456583570665934	0.9141853280388458	0.8535150792196136	0.9048147071346508	0.8563831131243096	0.915905204593124	0.79265040619331	0.8945183597050801	0.8327702683727627	0.8175834735564165	0.7914674818676277	0.9328241002298463	0.9185864868755746	0.8045931903360668	0.8110080117786371	0.7847360759796306	0.8470488141594904	0.8943497866728701	0.8135386416113763	0.842101719339792	0.8662375914036677	0.9202895501848519	0.8445962520048671	0.8141619990339996	0.8284239563585134	0.8461335852876108
0.3745889687767108	0.01246070201949957	0.007793060499781348	0.7336531611130973	0.8417703721028662	0.6811706429967591	0.7817895260847454	0.9050814546371732	1.0306689183723614	0.9078247961221476	0.8645799510749588	1.0391493265165157	0.6855674085039416	1.034739524613281	1.0280270799438762	1.1252731336436321	0.9562800308542015	0.6976099872527602	1.1016065832692896	0.7571409638725559	1.078603942510865	1.2294948203034177	0.7152780651157951	1.0364594462616554	0.7696168284549558	0.7287228529003713	1.0534362276862745	1.1009219691582903	0.8035657955631874	1.0784123922297575	0.8345072359369232	0.9802936615085972	0.8049650853558774	0.8983953977143256	0.9221085659237122	1.0560871036480923	0.9578721364151752	0.8749141572638517	0.7548031674845351	0.8604823302776738	0.8411186493573424	1.1802556462249734	0.9642049434660318	0.699178450866955	1.0026881936073966	0.9592793975695567	1.0575703810906143	0.8969173309365537	0.9342590905268169	0.8794954485243753
0.3109053812802858	0.01188134292810106	0.008187369474917973	0.5430249428426266	0.7036914161730529	0.5949599664260694	0.8116914117642905	0.698065603741281	0.7853752163605039	0.6886017082890361	0.5741043956475045	0.626885929376981	0.6350776492684863	0.6061406932519492	0.7419633477831828	0.7103307164472217	0.827717429841655	0.6914583993720642	0.6311024731616043	0.6537297407085503	0.6530376527752381	0.6402505626403718	0.6991389960630918	0.6270577900250321	0.6736246368003628	0.6806763755001575	0.7986112049491617	0.5371897879187467	0.633783397583958	0.5940576109494062	0.739848104375868	0.6669366285274642	0.6596088363821315	0.6628280641857266	0.7355884690318102	0.9053209737958532	0.6800057627485316	0.6756728710079453	0.76959807167927	0.7147267559704945	0.7126739780911358	0.6358104515050536	0.6528701491473076	0.6224764733711765	0.6261706893747702	0.880337437866297	0.7186399223994551	0.7995215702712104	0.5487957935717355	0.6680570980965955
0.37045822300676656	0.014174681366799592	0.00892355409596789	0.6792627604337282	0.7432783155643402	0.6667050307002295	0.6235108925390209	0.7576069347777578	0.7120580720056916	0.690645540281001	0.709431008269898	0.7273561216162143	0.7830423406138864	0.7952415177140909	0.7216695439251493	0.8784762101261196	0.7749299903553651	0.731008015779538	0.6934327121412792	0.7337345258763603	0.7630859354757575	0.7492738602396559	0.6205428714609758	0.7533201064229337	0.789840225552147	0.7534555745419063	0.816095163992798	0.6986293833040442	0.7653948704492087	0.7391097112405574	0.743909888109865	0.8378103338753435	0.7155156523412737	0.7449594782498574	0.6201515683907817	0.6190017088798305	0.6743197097589348	0.7637346282375437	0.6946726989533681	0.7594433158448279	0.7423896574302161	0.7663850654830167	0.8150175963022837	0.6000615898228572	0.7309639248943535	0.7211354637443762	0.8261312607817073	0.6708078580880082	0.6304477773471862	0.7023072607958053
0.6639180765805878	0.016790765826380793	0.005643072874614993	0.27034854674484987	0.25722244574701647	0.2737437265059368	0.248631119618208	0.27053233106791497	0.2705602319879719	0.2396681684488152	0.26006023523586147	0.253931540394501	0.3276406524371509	0.2711232692402554	0.26235015368888254	0.2605184342630862	0.26953447287420884	0.3131046322014245	0.25970222670429105	0.2557277945223881	0.3522612286469013	0.299974483430658	0.2597513927672093	0.2602400728979614	0.2722193569634207	0.24855081024889536	0.25812930046084515	0.3454967556737991	0.2621610865575031	0.25285865395559537	0.25848350146516874	0.26600415967375346	0.22985367954020908	0.24779098684591588	0.3153732901761034	0.2642930267777856	0.2427809091113276	0.2578148708999904	0.2748215831169679	0.24209165150568507	0.24723545377591205	0.26062135298100125	0.29086191705472675	0.2620248392208372	0.24715528056590053	0.3105099160719847	0.2665572893650067	0.2662676187936641	0.2722802629597066	0.23427641138578334
0.4072945019052804	0.011426687566868203	0.006772660545893358	0.2100366565517298	0.19679226910171496	0.37144670034264077	0.3968105264160701	0.42930420717276374	0.36693782793760077	0.22701784546792425	0.2310484101306897	0.42355989124062654	0.461620745964346	0.19043064707414337	0.23215212797555246	0.17529910791500358	0.13855054421182023	0.2011712107040856	0.35329535853837957	0.2360153399876094	0.1965305844377099	0.3174917817836288	0.3710901619651095	0.3507395806845914	0.16561186430214997	0.23338655490630084	0.20446489655188055	0.17484002415856806	0.3040320366054107	0.1202539350992067	0.13644566727263793	0.3211959733500611	0.15815360890746788	0.1802225969319954	0.29387670130321397	0.3622182894668491	0.20129480554732043	0.3125370311041687	0.3338346598708469	0.197054320894285	0.14533718620835745	0.14626394703934015	0.17947704032045636	0.4526280738884227	0.3311387843338814	0.3557675292573135	0.3751543997925596	0.25775190115818836	0.2435227044536607	0.2150251059166498
[truncated: 53 more columns]
