# Supplementary material for: Admixture of evolutionary rates across a butterfly hybrid zone
Source: eLife. 2022 Jun 15;11:e78135. doi: 10.7554/eLife.78135 (PMC9246367; doi:10.7554/eLife.78135)
Supplement: Figure 3—source data 1. [file elife-78135-fig3-data1.zip › S_Dxy_Pi_Fst_20segments_per_chromosome_ELAI_generation_parameter_5000/Chromosome15.csv]

Fst	Dxy	Pi	Sw_1	Sw_2	Sw_3	Sw_4	Sw_5	Sw_6	Sw_7	Sw_8	Sw_9	Sw_10	Sw_11	Sw_12	Sw_13	Sw_14	Sw_15	Sw_16	Sw_17	Sw_18	Sw_19	Sw_20	Sw_21	Sw_22	Sw_23	Sw_24	Sw_25	Sw_26	Sw_27	Sw_28	Sw_29	Sw_30	Sw_31	Sw_32	Sw_33	Sw_34	Sw_35	Sw_36	Sw_37	Sw_38	Sw_39	Sw_40	Sw_41	Sw_42	Sw_43	Sw_44	Sw_45	Sw_46	Sw_47
0.09134963768115945	0.008758880862559354	0.007958760269272116	0.815323620101807	0.6941860807284921	0.866485501277573	0.7743584461221014	0.7986826812425218	0.9510040809743388	0.8492923866101464	0.9884422163691724	0.8514286970816054	0.9269763946343405	0.8888265032034403	0.7297275466598495	0.7476145364916813	0.5480506823543003	0.9195299626983083	0.7617372419914406	0.9630418333637777	0.9361710647938253	0.8117417086764336	0.5881053193497039	0.9382952889245653	0.6369483766147562	0.6562484556488728	0.8655196794467177	0.8612151600778923	0.7963633167408272	0.6426621138333004	0.6289050453248993	0.803099482401508	0.9491375665022445	0.7372830257227188	0.8564845681453233	0.8393203619293079	0.4851211569828051	0.8512309880068373	0.8348406143714057	0.9727285539064495	0.7851731855856522	0.8795727497324026	0.714897654962844	0.8726302182947376	0.5062611841070859	0.8886866459137506	0.6289618320017742	0.8161822263244286	0.8479602406975726	0.722053477033308
0.098855961405927	0.009329989711934156	0.008407664609053497	0.6590457831231439	0.8330395824655443	0.756937593533046	0.7602050461606673	0.7985611979801955	0.7781008109971241	0.8217907097977469	0.7574668120551727	0.6379601483773996	0.7642762553168789	0.7482172785162813	0.7389075086506126	0.7991663361032709	0.8688907627285399	0.6182857295705931	0.713510835710492	0.782769749361586	0.8128547222347512	0.6751234588824153	0.658140769130142	0.6547828768796524	0.6140398092863751	0.6152656765065061	1.023400595916518	0.9797543328568963	0.4897045452061089	0.8874116959258784	0.9546192050666831	0.568634579308661	0.979392139954538	0.5903374179189981	0.7688035518997958	0.8472484873237687	0.9364474593537072	0.9915939291209901	0.6045949748373115	0.5818000438890907	0.7902185073071875	0.7261252638603516	0.6477200221495034	0.6685885638953584	0.6900256767902935	0.5928937570642029	0.8472930469169864	0.4335720922658388	0.7089272207126829	0.6765248478864913
0.10930875576036869	0.011009304638113507	0.009805891246334464	0.6201269219090808	0.7317846693935182	0.46700630478992683	0.7092874123108958	0.8290270164461528	0.7804029832093053	0.8645232122868529	0.7011074790348594	0.5561927473001189	0.6159292575488795	0.712604207758289	0.5713698188896192	0.6883325137139557	0.47374002166338725	0.31096688869438094	0.686929325304655	0.7054871155999891	0.7407823081255456	0.6390902434675443	0.7217592341759376	0.6010670181968338	0.13111889507162777	0.5647511743042072	0.7074299687400311	0.5415755699315067	0.5902686952913409	0.7621385887328782	0.8100494287739616	0.43937953786466155	0.9587992001045549	0.6234496542751515	0.5208748446828724	0.7044353101908736	0.7011262815649073	0.6081667883239478	0.44290642243569345	0.7545726264707002	0.9646420265473212	0.6002364338051203	0.4371329663425961	0.6196455132369948	0.3368931091497771	0.5986838865543981	0.779482197485345	0.6596707514417894	0.7926690309770105	0.48210549394588065
0.20894884984955853	0.010714211434870322	0.00847548927850918	1.0509683643486705	1.2051176903830862	1.1005079556300152	1.186026319723337	1.1830323193815317	1.299826789441868	1.0617599886792546	1.219882010932346	1.2759308850428075	1.0350583136047253	1.0369415069298065	1.148198731307097	1.0819494488888126	0.9222926995524326	1.1559040467840185	0.8161226507075372	1.0251576433505734	1.208109211723825	1.0994930966633727	1.2705343640847635	1.1187043903357028	1.076642826520306	1.083049988837608	1.1880122943395708	1.2314195778597534	1.0636159470055417	1.0399519440519547	1.1656566438683507	1.0955627226639342	1.1703076117620348	0.9909902939709986	1.0440431745514474	1.0046944482078768	1.1090870698701485	1.2178377489083247	1.1280877904928768	1.0481048481429085	1.2231156495714575	1.3121933229397578	0.9625506956924186	1.102231648001572	1.168089396861337	1.0771943147998733	1.263463830262018	1.0533635450585581	1.0701393080280677	0.8193270420649741
0.17379257994117125	0.009852258194790336	0.008140008824871177	1.073155029819521	0.941749450035962	0.8887951330584731	0.8875542419351033	0.7907397422069946	1.0490929494680705	1.0131059473362616	1.0511091475063339	1.0272093897594734	0.8753148135470761	0.710885806427889	1.010516239597951	1.0105523069058375	0.9563359469353921	0.8395680347352471	0.8956314985939008	0.850338855457198	0.6627883274385147	0.9878327559149302	1.0672893113907402	0.8876060425681224	1.0171605157561694	0.9838879983813371	0.9784034370432892	0.906298929665541	0.8621163718418775	0.841163557804761	0.9273388099251647	1.0263064498146042	0.9891309994031119	0.932069784206963	0.8463571223696011	0.9881120182505729	0.834341441423465	0.7422054535462418	0.877214249445429	1.0038579468056388	0.9987302225515228	0.9879827718424276	0.9737577516360942	0.8974157205570539	0.9661747581448659	1.0166961831002455	0.9155663216008293	1.1339582248634894	0.9174314909474004	0.8458714610466134
0.1155212780608732	0.00955279097793425	0.008449240355114906	0.5985226803194981	0.5586272768235354	0.8497521383621885	0.7778049421047891	0.63555900360819	0.9305599693076884	0.8185405628388717	0.8210399056490066	1.012373983138717	0.6239671991819522	0.5325859956365446	0.8665325235809751	0.6960044528908081	0.8592924817604913	0.7856308782020759	0.8799639037058298	0.9840497053501337	0.6654018296939722	0.5977041848551252	0.6645881331153513	0.7167157931803358	0.6136330502968462	0.7237773959903715	0.822982555302915	0.5577257727477538	0.7358997226977965	0.744640780107617	0.8663708960015838	0.7693273336710212	0.8346251372401439	0.8113483518749361	0.7535442900504759	0.7946164723243736	0.8127688952096537	0.756228540072397	0.7445051925804684	0.5738596058107286	0.6845096192616289	0.7783183815098687	0.5696877105951248	0.7544062702707244	0.6678930388245229	0.8759976557739406	0.7784591757791045	0.7071517244615115	0.4867186590097023	0.6236712757575958
0.13985958405086774	0.010449021399108603	0.008987625612490658	0.9254463843113266	0.9816501193739866	0.9266297507981556	1.1043402512508993	1.0325481881465788	0.8367143159834629	0.8611135929876175	1.0036202685507263	1.118512591379746	0.8895941913817247	0.8242036564917922	0.8974796480649021	0.8251993251290543	0.9315681107325786	1.0143453044994835	0.9679699692622354	1.0451258921059503	1.1905931805762027	0.7769707377956102	0.8435820797588491	1.0598822101491108	0.8475875092465863	1.0175684583424722	0.8961849398827815	0.8043205450632261	0.8802441295034372	0.9309183160707049	0.8311825671965263	0.8233608517941904	0.7716098801986835	0.6833197001838317	0.9655361127200249	0.9830041526486785	0.7532702708789719	0.8511857080849328	1.0473848759643238	0.7552920217486648	0.9806133352957322	0.8151239942490753	1.1364568277795388	1.1118771599740036	0.9585240123639036	1.0580570678996035	0.9610681378919402	0.7452280864828891	0.9826564146446766	0.9033251124278756
0.07551484600725378	0.011741938650590162	0.010855247961564224	1.3498156898773654	1.2064894468130873	1.4383661118938829	1.0993815454356703	1.1212646189956368	1.383283092955372	1.1408713511229693	1.0312288837058068	1.0979442641378845	1.2790878010532973	1.2366739293167968	1.1426719995371863	1.2978975007556057	1.2821764078103726	1.100978338984242	1.1317498023193946	1.2525166496131266	1.2044026003187693	1.310244473069698	1.2115064668472828	1.1241330232795075	1.0653074378978378	1.3217759030110008	1.2537087472129007	1.1355245240838507	1.4132168445885875	1.3081651523054372	1.3618282485552275	1.2173971223457702	1.1066173027331687	1.2287346463467523	1.2927611044120098	1.3765192256962828	1.2113294177962963	1.1184138678117344	1.1481676761459112	1.3416634958166969	1.1675661614667174	1.1744685543723103	1.261663774909776	1.1406921957753569	1.3547589089641077	1.3127563828723328	1.2701115962195406	0.9450107029160172	1.4060258053996537	1.2004840699465302
0.19041410566834294	0.011429143144217098	0.009252873073855526	1.2960728387671907	1.2954552237252208	1.26505683670086	1.2972433048846237	1.5492721392559796	1.4566542934239533	1.3524652138412923	1.3337750185260213	1.4981937650111634	1.1167770986072925	1.2252854610146664	1.4697070375956491	1.331838684374816	1.4559266053957074	1.4367802756231958	1.4930420845135535	1.492758349293071	1.382752700507526	1.3434182018232905	1.3242820970139373	1.5576919540960905	1.486116160695948	1.188135513931733	1.2292857930736198	1.4153602367914382	1.1617327266516924	1.347506881293814	1.3746883016722502	1.2419349349539306	1.3958766823546325	1.3292365741916066	1.3506338917072713	1.333696756576305	1.2001563320500672	1.3970978929836477	1.294983176257467	1.3848593823930315	1.3317967347048336	1.2654782107529423	1.2540545196139599	1.3609148158357949	1.278935685769367	1.3661821581691602	1.4569708444353189	1.2674198140281803	1.2753731432469317	1.265938206896577
0.4186130726054682	0.010157801809755023	0.005905613183256087	0.3933229553978393	0.4339984943107033	0.5506702783621872	0.5458823446575436	0.6139052291397358	0.41913414705569213	0.5041907678438736	0.5698545198669328	0.3728957048410305	0.5649438558515106	0.5984114972413493	0.43894422076961	0.34287606584900554	0.5490438086734318	0.4932446457755701	0.4906931414189707	0.5446562454855167	0.46971945442561724	0.5363660114529778	0.5316615028484915	0.38230613571148175	0.4978460222342203	0.6775916874129588	0.3300188903078075	0.5232719463016772	0.503380950281429	0.5646829861576355	0.3635842800660937	0.5220783255108312	0.5177054519179236	0.563358393184013	0.3528120427490764	0.6166739242501206	0.4541451942456855	0.5783251579722267	0.5048785733414504	0.40805653145066717	0.42171188666194415	0.47650650762028374	0.4222862335879372	0.4178513262554607	0.5448394402988848	0.41146786267276114	0.4888273405993399	0.5239895445899062	0.4378208431015707	0.513696961027831
0.09830058417418996	0.010588169140800718	0.009547345928924877	0.8116235474556119	0.9617422062393742	0.9666381456527837	1.323387866497915	0.9742495596543719	0.8187521788581782	0.8082604464924225	0.857391056125448	0.9116127200792504	0.8993037237789426	0.9820276129902926	0.9660648809615019	0.9133434522351113	0.9865723936061848	0.8946588429431945	0.9357740617532522	0.8726428042361088	0.8570281546021853	1.2885596977202252	0.8437934297738695	0.7631624921364306	1.0748234073547498	0.82229915655327	0.8382909370740519	1.1968569357644931	0.7598290708600632	0.8906630442331076	0.8043973359185975	1.0419775192698806	0.8584017552359697	1.0143036709102706	1.0126613551354762	0.9353347222114332	1.1281652850344577	0.8586647080539741	0.9194104770674321	1.0496585061078358	0.9802912438853769	0.8092285976488806	1.1050420905581577	0.7646160025098977	0.9641737616535824	1.1797708272005911	0.9037393453986725	1.1159113704452512	1.0058269301929887	0.628280287536081
0.0678712068566133	0.01045086134270691	0.009741548770686266	1.2011804954520926	1.1496999987833274	1.1184792812640265	0.9113434484492782	1.05579484149058	1.0923179656670507	0.9523214004407803	1.0091442317794932	1.022126078159628	1.0823806978732287	0.944908839745588	0.965443737323737	1.0723317964304124	1.0276494416771453	0.9427970644281721	1.0310645948301023	0.9993660379433827	1.0543979141217252	1.2934790112947219	1.006623315560724	1.0797860619812383	1.0531109479378298	1.123979195852839	1.1332507014863489	0.9277027923039631	0.9511345299486043	0.9591288895849144	1.0133111930777075	1.1504291919097462	0.9802759967265187	1.0029211037190913	0.9453330595623987	1.1393211746290457	0.8718776951925618	1.198210789013502	1.1580769604028098	0.896202369247662	1.0969409369601821	1.1229040157232	1.1429584993662314	1.1428185874649244	1.0482175149717472	1.057933217643732	1.0745569570211535	1.1043853744190848	1.2018667459860146	0.9444778341902701
0.18192100538599665	0.010503765892367511	0.008592910240888874	0.5675924907423159	0.7532453760769312	0.7685411777868915	1.0767033941062853	1.03759720372677	1.0912838114445167	1.2766256271711185	0.9620189955652967	1.0074905869753217	1.0363902126645261	0.8845067877796448	1.0173675965204791	0.9007478322415967	1.1636110529855404	1.03635863836731	1.1707856843003481	0.9445238486134445	0.9741679838578626	1.1776101839259265	0.8982461091551961	0.9915329087467901	0.9124218691557033	0.6987154061553975	0.9522937593697217	0.8556636019292578	1.116787855227266	1.0079894807079803	0.9466712586698067	0.9842733271457899	1.0628607089297124	0.944891200751752	0.8101671577960867	1.0042192184918903	0.9480884427770654	1.1090603680153104	0.5719375493497685	0.6802577576196569	0.8420304812582834	1.1500113958865905	0.9645089291723448	0.9548098441220643	0.8275463101385848	0.9803374060742692	1.094810969363979	0.9847731232809415	0.8873856698149338	0.7811841534532793
0.3022359936353739	0.011525305288842047	0.00804194319291784	1.1113340254992663	1.0985715582971838	0.9839920840079048	0.9579721234057108	1.1860100206931725	1.1737419740715078	1.1160740919042698	1.1128956981705287	1.175821096895456	1.0153289253691136	1.0699383655993424	0.9021551784320403	1.141102593956791	1.1069341568583362	0.9310966583447522	0.9926423708964858	0.9898090524203766	1.188308490641075	1.0435527662339306	1.0005177345700842	0.9985119131284461	1.1154657390341407	1.0487599164325507	1.1115919722580825	0.877656214916632	1.1638111256897459	1.0480153251643776	1.1919118558870165	1.1266798299860479	1.1339357073813305	1.318672328696357	1.1555030087104778	1.024548351528578	1.1190477904779366	1.1739304043677732	1.0710719266974522	1.1866230565028497	0.9896967682740505	1.135243101754975	1.1083007746387044	1.069151345772056	1.1299742589030153	1.116476877146076	1.2416702473052117	0.9640433224018512	0.9520440581990136	1.1058021905249285
0.1350564251911175	0.01141368478784756	0.00987219332214263	0.9052436869958196	0.9575874352578191	0.8474283488203862	0.8765993720106122	1.0198770315333565	1.053038546359277	0.9072888450360392	0.9338566514595689	0.985549431088548	0.8067433077226309	0.9198967381322427	0.8900244294882368	0.8361318121392238	0.8390008306620873	0.9705268411838099	1.0277371567595721	0.9293941589025225	0.8160895065903503	0.9028145051210611	0.9516112440999152	0.9994458079444382	0.8919619149855567	0.8433059856382061	0.9463873258379968	0.8082332010352615	0.8540207460881539	1.08593628752974	0.9519663331173107	0.8738277991883878	1.0427057951871146	0.8839067151415217	0.8313759746792082	0.7702009860977665	0.8887642991161953	0.8348185592106749	0.9696437214245538	0.9140265666059271	0.9026432238241915	0.8765472270619011	1.080919845020254	1.0831245120524744	0.857299790409399	0.8269583679174799	0.9326102359896369	0.9487535845624225	0.8763393724459777	0.9709019458233853
0.17551245316288278	0.00985721486425418	0.008127150902075296	0.9863818086003275	0.9739101108634891	1.0315260584032921	0.9486606071601087	1.1638791311603522	1.1297050842086236	1.112476270306426	1.0678527450964987	0.8740870638498424	1.0187556592476747	1.1240631114948487	1.1112294012162112	0.9444104524578336	1.0541738057183832	1.0340408366830514	1.0041056259641812	0.8596189288401043	1.0942353741260293	1.1119979237544748	0.9857012625736148	0.7698499816546598	1.0013583417613134	1.1446984988714635	0.9579103214848488	1.028670666850522	1.1348255364556448	1.070002162628637	1.0561824033950846	0.9838083276759556	1.0857664445644857	0.9275650572532679	1.009369619000113	1.0267386537781256	0.9550837549130363	1.071767057565231	1.0258800006576627	0.9828748638915411	1.0893626119457487	0.9724600929901266	1.0638325770420143	1.2126480689914128	0.8918591584786104	1.0540542912090634	1.0289458877184166	1.072405530706238	0.997607569959827	0.9850490354298449
0.0991113903599321	0.010341249155323874	0.009316313573481252	0.9482936977619925	0.919935006905483	1.0878892769009563	1.029971592968599	1.0247774329947765	0.8918696777370286	0.829079602025621	0.8749807360622668	0.8653864205026573	0.7680899544528188	0.9616627449521833	1.124709872250313	0.8393447966859569	0.9325635404534753	0.9421286282738922	0.8409118041470874	0.9400676211491223	1.017514429968057	0.8216247286968411	0.6611150941873979	0.8937449940466802	0.8645874245575668	0.9638017903140024	0.995480560357284	1.0048384342841339	0.6033397216894041	0.9893207320082917	0.8421827693803298	0.7897867668804366	1.1663095343755576	0.5871344587201958	1.0546791620487421	0.933283674814434	0.8201195242542886	1.0407799447126618	1.0992750175632156	1.03916876006806	0.7944546655987343	0.9835784948908219	0.9991898626757674	1.0080564456172458	0.9595536510101543	1.07831842875407	0.9385199587134013	1.1200357563966885	0.717607161535396	1.0947579093446684
0.10599100165758946	0.00635366264654197	0.005680231578440576	0.6817069396603957	0.4422776578350171	0.7661466698024457	0.6589460178126494	0.7570286483061298	0.5395788081374738	0.49181210590800806	0.696386815339732	1.032743815148402	0.7528066455468553	0.637806585173869	0.8063624095181297	0.9043986660583696	0.8697381912625415	0.5556598079960899	0.5314766134426364	0.67137937783625	0.6986311882392641	0.8765388889046493	0.5986582462303849	0.6720476890895839	0.5044389290766661	0.6378496277923054	0.930230737942952	0.9020435455622721	0.7465308861205032	0.7562618359709897	0.4905709086588453	1.068775884902882	0.5499072945240453	0.6357859484461754	0.6487136104431355	0.2958118681767199	0.7123475575246938	0.7998801517735855	0.8379701762403998	0.8320357896577057	0.42827316708354574	0.6150029817369055	0.7858497069223939	0.6652092944387544	0.707677489034571	0.722302169337415	0.7593204495321002	0.7534924353147088	0.7201097060474179	0.5862426790819754
0.1789049315582224	0.01013805086324562	0.008324303567422885	1.059547213881245	0.9695010740243373	1.0956191232492223	1.0294015937886527	0.9634445374049593	1.0130254875808893	0.9153608872846504	0.7956597082127906	1.133263668890905	1.0030639309456855	1.0688930158396415	0.9043548622595692	0.9518907508118934	1.0654470117919161	0.9176559067903859	0.9348044112596688	1.024061956436912	1.0099096537947954	1.1413705651705397	0.9158417823493787	1.0224492534723613	1.0166348010838409	0.8765911129814159	0.9824164743656416	1.0208962680745675	1.088121107297078	0.9874999709406742	1.0027366026474578	1.0650890672506335	1.0360312861427192	0.8132566191796069	1.0033942192904597	1.0000289766826995	1.1438713168892953	1.199049920112481	0.9340155646496904	1.1188614430585027	1.1003634955819868	0.884689616361595	1.0494200535714004	1.1053125817049543	1.0820916358641257	1.1518463164927557	1.059623858260338	1.0362780193190249	0.9479245529756096	1.0340127067337481
0.08533757672198194	0.01248240715518024	0.011417188776900029	0.6008593724779904	0.5732388282657574	0.7031776894712871	0.7124843847979605	0.5512091031977353	0.6860312397946066	0.6076290058166197	0.5515795332782096	0.3849190669066924	0.6008240675481418	0.5826642192222193	0.7039266619832327	0.6831117087083746	0.8193021664393196	0.44108297936719604	0.6822743402526041	0.722738562058872	0.3937718114948139	0.6522097129489421	0.5800854328234045	0.676197679771083	0.6334642210850661	0.6503552724282219	0.6677793537110639	0.4543040973753785	0.5900013478400058	0.8588878749269684	0.48181437422751416	0.7546428380572405	0.5766783923371028	0.679672909248808	0.6233802148678974	0.5506735492100119	0.8771761993425025	0.8119469022301731	0.8266181513508628	0.9177715844311288	0.6189057701852485	0.654413701403478	0.7558625442841608	0.6260450253084797	0.6456891721741391	0.6101784968511461	0.8392222159467734	0.6076787499332408	0.5600449753455653	0.7958528396430506
[truncated: 53 more columns]
