# Supplementary material for: Admixture of evolutionary rates across a butterfly hybrid zone
Source: eLife. 2022 Jun 15;11:e78135. doi: 10.7554/eLife.78135 (PMC9246367; doi:10.7554/eLife.78135)
Supplement: Figure 3—source data 1. [file elife-78135-fig3-data1.zip › S_Dxy_Pi_Fst_20segments_per_chromosome_ELAI_generation_parameter_5000/Chromosome29.csv]

Fst	Dxy	Pi	Sw_1	Sw_2	Sw_3	Sw_4	Sw_5	Sw_6	Sw_7	Sw_8	Sw_9	Sw_10	Sw_11	Sw_12	Sw_13	Sw_14	Sw_15	Sw_16	Sw_17	Sw_18	Sw_19	Sw_20	Sw_21	Sw_22	Sw_23	Sw_24	Sw_25	Sw_26	Sw_27	Sw_28	Sw_29	Sw_30	Sw_31	Sw_32	Sw_33	Sw_34	Sw_35	Sw_36	Sw_37	Sw_38	Sw_39	Sw_40	Sw_41	Sw_42	Sw_43	Sw_44	Sw_45	Sw_46	Sw_47
0.3081155489809335	0.010456572739694244	0.007234740089544288	1.2239967452541687	1.1652163556187474	1.2652033419002402	1.2064695397588368	1.2845047002511305	1.2388440067052398	1.145936281953929	1.1834327276256085	1.1976831712146516	1.2325799197364051	1.1851233953547238	1.1278041434104087	1.3077999290561502	1.1056941741584403	1.1983497966852945	1.1812393049455019	1.107782107474848	1.2244247583491	1.1601689418281016	1.2316536417869666	1.2246708614824295	1.1730416492224618	1.0678623445818725	1.2360626695028742	1.182594181124869	1.275651778899769	1.144141815767793	1.269214167122111	1.1112625568888101	1.2170636210913217	1.1834198448488027	1.181420848746676	1.1541603790688144	1.1717321239382226	1.1206947940115821	1.174374953123544	1.173993555641231	1.1419049991666876	1.2197253946053657	1.1351634892084148	1.271548429240036	1.137793377184941	1.1824393216511775	1.2471395929078548	1.1485194043944287	1.250696747664799	1.239239940304528
0.21453756856741935	0.011074474036652144	0.00869858330366578	0.9222712139030242	1.0941183343686964	1.071738657704062	0.9579082138821242	1.0893097278762651	1.033091643644996	1.1519900930313485	1.2212388134934689	0.9385559756083581	1.165611800361551	1.1304617993714332	1.1619067165825652	1.0747124074344243	1.2121541229054607	1.198012671543445	0.9938107548110073	1.0968364076906216	1.066105342461548	1.0190425798160485	1.2444079956944343	1.1390228986645075	1.0311701913967357	1.2080509170816995	1.0756886527998326	1.149518558118398	1.1902894939868025	1.1296200652676205	1.0156925416501537	1.0194871908606367	1.160407170779821	1.0479790769949302	1.0993964502776432	1.1029634048919699	1.1046912036198984	1.0788284732531257	1.1432304846058634	1.1532328929070856	1.0788354010879588	1.2064288499749036	1.0951779425794501	1.1751605445620585	1.190667646687805	0.9259381889795253	1.0679898688641745	0.981116122265131	1.0635571814678033	1.1283221161058894
0.11853961299744431	0.012038332794194173	0.010611313483635953	1.119288171024436	1.2231602306657898	1.439064508442607	1.0038314552890608	1.1261521063069844	0.9962147884449652	1.246834073184709	1.0704867686613178	1.0163892772963155	1.1575774415701818	1.2346344622474863	1.1740981524483627	1.1804671822117652	1.1308303563663604	1.2106705177834787	0.9563933552191693	1.4010493535990864	1.057672439163056	1.212994847783029	1.139220517382124	1.2229675639523596	1.1952699933609139	1.2441081994187133	1.20884528914577	1.137176797707198	1.1911296298386271	1.0794099138729982	1.283495625887619	1.1991459835278084	1.2620821329384735	1.2107640033392257	1.2123147157173577	1.1700481482083656	1.0860760755174086	1.265287733688249	1.2820095514387138	1.0327008645722815	1.154265903760903	1.0127919276002038	1.1075864563135218	1.1785327727620927	1.0801094166005605	0.9616197875490358	1.2469796120971162	0.9846633601632393	1.1397085672782852	1.0797057617948738
0.18081212315244644	0.010937850179291799	0.008960154265650682	1.0908250033422648	1.1478234937271519	1.2195751603988008	1.001172357452747	1.0476853626077816	0.8705063853478976	1.0545912225849663	1.07298488748884	1.0868222748281888	1.1858630681984146	1.089157856693853	1.1940716555209074	1.0268689071586095	1.0785348118937825	0.8654151961982759	0.913213089139947	1.059919767170125	0.9372053428565178	1.1723729665891824	1.0187153026815632	1.077693916883649	1.2064280945896495	0.9990526839486973	1.0792345760849036	1.0796490036541875	1.123986008131114	1.1958637030878623	1.028347121252298	1.0988163557204633	1.1882714227751658	1.022628287648912	1.29824389843473	1.0815138011049803	1.0620149334663456	1.0043118531689905	0.9089666932737589	0.9228617812671803	1.1428395482331792	1.0649833185676154	1.0527878417943908	1.2109139869275043	1.0473413566954144	1.007297041709879	1.0778313770356929	1.0590950408642072	1.17704194878568	1.0014703122311635
0.3063467531480403	0.012666201981458809	0.008785952129721629	1.0905738507985645	1.16426184761708	1.0704212577198582	1.100667407123284	1.1363741575224426	1.2356918270120651	1.0615448293001224	1.0798082191657892	1.1572860931780178	1.1997477571670623	1.159336135903088	1.1492688561319528	1.1351879671607716	1.2481144432853224	1.1311309217096683	1.1225521020578453	1.0902690154652426	1.163418773388984	1.1295119432363159	1.1695200285730738	1.1555341434537894	1.0392559752049715	1.0383049663539459	1.1882576678592671	1.169948672499108	1.1384863601828408	1.1249019750348455	1.1553272729119457	1.0926305289492935	1.10795267893661	1.1375654558170838	1.174548257552599	1.185694472925131	1.0880073330005997	1.218269468826736	1.1045075278348444	1.1052530194250392	1.073416305538827	1.0925395848385087	1.0946798166854066	1.1598384153522625	1.02788444678195	1.163697514264887	1.1386596321584947	1.1734164730613272	1.0905376146536891	1.3128755512144412
0.6522243393256565	0.015541633191191312	0.005405001751024864	0.027846285466266996	0.0353306678517101	0.02264800343717773	0.03394916768425555	0.03576740197034258	0.036875573428733724	0.008821746160817675	0.02878304901275763	0.03293501535507903	0.02678109628104231	0.0271069826429028	0.029292717928806725	0.027874740423574674	0.022788421119627558	0.025016961763495726	0.03413038447895532	0.03248942855350441	0.036928777761263014	0.0266513411066492	0.032714234267516545	0.0344750981538124	0.023170128658089314	0.03805079375106117	0.024618182970081302	0.040048149119778595	0.04536981402245765	0.030284328090727397	0.0010899520938096095	0.02972148150759376	0.02718043152673778	0.023997029750297726	0.033900153914626314	0.02427697474731597	0.02888552909110284	0.03028365403059159	0.038499652110479045	0.028576402889649865	0.03462356120067605	0.035016445345450946	0.025523920358760478	0.03277912465893736	0.036794372645418384	0.02543334228925785	0.022319328771635404	0.0357671481026958	0.025150213050826126	0.031092252896182074
0.2495348121493337	0.010396208230333567	0.007801992362511923	0.9316386195834581	0.7289867743939101	0.7747120598876128	0.8078875244907195	0.8575285750136332	0.7776379410362814	0.8391136389941151	1.015223167000772	0.9203012258182872	0.6931126422132122	0.7730590005861409	0.9503609209574804	0.8714043460887744	0.76300336806563	0.8998492690849793	0.9380314970960169	0.8529883207128206	0.7641080735378594	0.8466581738575097	1.0454797406573801	0.8714467975678417	0.8065057038674217	0.7911532853650534	0.759583917420109	1.0568046792218475	0.8736190428039368	0.8428063495762738	0.9043821193230543	1.0506137415787382	0.8731941882838578	0.8431860669079494	0.8593616288299257	0.9256159216897999	0.7747169944854548	0.9706699263212156	0.7683225655412604	0.8684893935197384	0.7978694612130451	0.8546721250252267	0.7994641425523269	0.9234165590650093	0.8250837038281746	0.84525379380326	0.8151356659810743	0.9016736179519234	0.8831472264377593	0.82684504497943
0.16974306964164976	0.010917085824554744	0.00906398616515348	0.9466825429236377	0.9311497072450877	1.0778149502538454	0.7024532280289962	1.0012911412609595	1.0678053881822307	1.1085677203969873	0.8189817513572394	0.7747849153303628	1.1393129806952285	0.8225031645424492	0.9932373329649778	1.0586161074377651	0.9560095055318113	0.9780755506397434	0.8871183623611039	0.8729527147164865	0.9457366018606668	0.9695527281490567	0.8287827051207088	0.9777000120227518	0.9353424212879601	0.8207098250522975	1.0602325270796895	0.9612827669874338	0.772020083047851	0.9149370141739518	0.9766337578597706	0.9149549584227391	1.0307400831378601	0.8842873906201241	1.1128491147414787	0.9502918333395591	0.8224783776647626	0.8977200754117063	0.945302461825218	1.0157789731404225	1.0092152782524535	0.8705719957087488	0.9618544136083758	0.976900176948598	0.970704374810448	0.8944124785677846	0.9999692481273361	0.7982493338674451	0.9507793861992346	0.9624923532195173
0.27497105923210496	0.01156275690212705	0.008383333389105843	1.2604109997620025	1.0954241089208772	1.199686338491421	1.1647461881946446	1.1204078633327086	1.1237813774642178	1.1284864285748917	1.2511639013472242	1.087032330173904	1.0579098490786811	1.1947669925874076	1.0274115912430337	1.123610573812378	1.2974310245264555	1.1707964015932215	1.1514953380950523	1.1940953847355877	1.1765390980734276	1.0749849359543093	1.1261753690409302	1.1792964602523286	1.0986532754908716	1.1628971086218352	1.1241634473089284	1.0692353549907212	1.1411512117759335	1.2188679634803634	1.1569803916430141	1.2397575182213676	1.1436261892373545	1.1176120609554236	1.1214308910920285	1.158434426246561	1.0951581882880284	1.1239471020384906	1.2389458589300113	1.2871221300459	1.159366549826008	1.1319644720727942	1.2031997924827378	1.31228548333051	1.2159475009093414	1.225295510363999	1.0944380936605198	1.233956087248731	1.2216665100253379	1.1720399394069294
0.48765643038559203	0.012994205862304022	0.006657497815797308	0.6793447109794728	0.7156639365244588	0.6309257543717433	0.8056248716091637	0.7355491906350115	0.8066576442957578	0.7609564459103126	0.7640949546031656	0.7008046564362654	0.7132386598121775	0.6825585609166148	0.7756247528676364	0.6479857953880401	0.7378516209625785	0.7855013199296514	0.7052142347857293	0.634730608769891	0.7281043104575969	0.6305459224848995	0.7047529597125023	0.8051660947998754	0.7165866003018201	0.6909982755388138	0.781085429793088	0.6930918839040165	0.660703404096622	0.8194665074277	0.6581556587318204	0.7892158701751064	0.6711129476600615	0.7224612397835957	0.6846936110143834	0.7686056831152227	0.753782745482532	0.8410594228770301	0.7538056891196043	0.6903990915516377	0.670451607034946	0.7119597245019894	0.622979161431019	0.6797954057813551	0.8349025403055559	0.7373782542731169	0.7100113712139295	0.8208310613210411	0.7426710862439319	0.7136555308909611
0.3749315896087282	0.010949802670850623	0.006844375749566702	0.9272097733935196	0.9766629545363448	0.9766177428118558	0.8392621755624665	0.7841640113153925	0.6685791364797052	0.9192702558701871	0.8206463278368137	0.7668750800119399	0.9412785854093222	0.8740591539810113	0.738408348872198	0.798280125510042	0.9297833683950865	0.7674174593820076	0.7323036508225929	0.8233010921623958	0.7217005151464368	0.8130038262236023	0.953192487171898	0.738388753886098	0.8542487139724568	0.8045791997141776	0.8089530248867745	0.8965215144511012	0.8280891582328045	0.7854043713391414	0.777336712341088	0.8320323894983817	0.934616299367753	0.7102756695962527	0.7881060154656263	0.8944342015196803	0.8524763532562682	0.8048042862731326	0.7719522129590262	0.9045972867256815	0.8203698687859358	0.9146013149907226	0.8296595835600394	0.9786900363612309	0.7873627257716993	0.8277511760667405	0.8372606388271584	0.9870678392336982	0.861497918905399	0.6850401199031162
0.3369610133817367	0.011277853272705099	0.007477656405163853	1.1232944208566427	1.351952534674929	1.2475165256869272	1.320352403613348	1.3571809343915509	1.282077438548056	1.1884327047681729	1.2448459106828569	1.340064721766491	1.200137109083252	1.2511571436836242	1.1743904086135277	1.099381187397674	1.3351480613777484	1.1962191033939589	1.145630058259601	1.4243419400858826	1.124994523972449	1.284673778907917	1.2164512954553366	1.0947411624894896	1.093206817183212	1.2598857741796332	1.1562113389372657	1.1966504218870473	1.1687999714097064	1.0777025816019699	1.2537195889719746	1.3263969828829516	1.2490331656781837	1.104106182172829	1.322947722860345	1.1196517798699652	1.2511144284406324	1.26755660656953	1.245145927861989	1.3600741496008304	1.046263735087496	1.3961853738328558	1.2299421222806675	1.142181872920724	1.2434891958726113	1.1881430988381274	1.2012401512417976	1.2132260017368228	1.2202460626733713	1.194787055360311
0.176795121318282	0.009937181847720133	0.008180336577390623	1.272259129163847	1.17554807484169	1.1854065304928807	1.10782956621437	1.1050136438255804	1.2712517788976478	1.2202025918036261	1.0678284932822402	1.1466658378403274	1.228802342891127	1.1494528918908828	1.2826744948014754	1.2142871311742147	1.1507584446190817	1.3531165558371323	1.1775971875448907	1.150076344464607	1.1234016308418644	1.2005178197459156	1.043388250569568	1.2318902485447354	1.1871157530541794	1.1751653904148676	1.2198174872006524	1.1726687856694138	1.1894750491752548	1.2653135052499294	1.129772853312478	1.1414774111680952	1.2636223579357209	1.0656671962872375	1.2713450011453185	1.2096770638771275	1.1087973070691475	1.1894589143515442	1.1992976982666024	1.1987839780183727	1.263929904274546	1.2679711477554627	1.011524538190511	1.2119629660055424	1.1565542974693277	1.0981040754277513	1.0845548407856738	1.2168241319093198	1.095859871739298	1.0469952732333732
0.38415371466556925	0.01030857526229093	0.006348497782372274	0.8270648538718256	0.506498507397545	0.825030991735652	0.5776757069857005	0.8426981119606289	0.40071689743768724	0.5493852579147316	0.3609320240568791	0.3150515741367845	0.43144600882672257	0.8148961441102928	0.5287731995477265	0.6024743786815059	0.5236606758057387	0.6859752359168511	0.5941719415098308	0.3620450238285986	0.4119332510749095	1.019371985987866	0.5975030895671517	0.7024457134266889	0.6746354146036777	0.4330020081361651	0.7157442935770981	0.4150731904308993	0.6263199665366996	0.42357144225785404	0.49691100957488005	0.7507695511468597	0.5090741843001603	0.5860279921669305	0.496620865190766	0.6970230034491913	0.40127600530883817	0.37117095075197293	0.5752945863204466	0.7164645390150115	0.6199820708482613	0.44965466892867156	0.47723229305889187	0.738301936313873	0.8003493434153375	0.47140428236129883	0.4865931375681242	0.736649403522366	0.6873951428399104	0.8217105707116168
0.18795050797434598	0.009602744295253731	0.00779790362701304	1.035334769123826	1.0337727820145564	1.1633431971044415	1.130790734907091	1.180137125112509	1.01060382580968	1.0548692576011363	1.0565005201246078	1.218661522542482	1.2593450920947666	1.2478053345965965	1.0206456018439969	0.9961335149470132	1.2060522754704137	0.8508739247348189	1.2402939061936769	0.7648966590782955	1.1426357194288177	1.115680108128446	0.9472603243390907	1.358204822052147	0.9577480933649449	0.8327382032342233	1.0511738435571725	1.152151931193456	1.0756841166452733	1.0345028537551455	1.1554706422456258	0.9607522917093638	1.0390268973605015	0.8854405184861692	1.0546357621783016	0.8618125803263896	1.1325936707464217	0.9259204802150489	1.0773550850635853	1.1617862973478938	1.1648048909733038	1.0964232079777627	0.9060135809232027	1.0070843477298714	0.8840103580958029	1.067256015071719	1.1359424649362029	1.2050144564959169	0.9964763179056539	1.2378948046946567
0.21841966908922228	0.011665519415955589	0.00911754052536867	0.6031604370610685	0.8648269431973253	0.9454034957543092	0.7038490307603978	0.9428666251475261	0.8195250044073681	0.8100267541012043	0.8296873260047866	0.6351921689755746	0.7821272085979323	0.9198343765809349	0.897828524078961	0.9012367920216121	0.7620196591914744	0.9012291462378097	0.6433069864521948	0.9019678278226999	0.8687684865508523	0.7092036548798999	0.483206387873114	0.7397751463398956	0.8558978546407008	0.7389955909860391	0.8189993568941016	0.8280809677481232	0.9001036172474765	0.7619702327151368	0.7780629353293902	0.8230724684848383	0.8478265100763329	0.5964304168685962	0.7625142718949012	0.8593920094222396	0.6206525307173234	0.7538946275877174	0.8338996076792523	0.6977092167299345	0.7764108173253222	0.8128823040561179	0.7873738153348582	0.823411780754802	0.9284039377329947	0.7772320750899684	0.6681731707440153	0.8111496721722872	0.9081261344861014	0.7455649535264377
0.2497411829663886	0.01062651634498884	0.007972637582179663	0.7912059919862138	0.8484212633695746	0.8964247552365425	0.9262413357244677	0.6982729719451559	0.8344652508254651	0.820915132652096	0.7036223891453828	0.7698636590036507	0.8473154238194307	0.8534574355310957	0.8609971596091652	0.7162109837374431	0.9396806295161202	0.8695164588736699	0.6978185547831399	0.8083869075471651	0.818972889713864	0.8912197762036348	0.802631630556135	0.8435852394545342	0.9608003227273272	0.6856971777860813	0.777903948474931	0.8329609389488224	0.8169015385770777	0.7150982398656301	0.8427147377543237	0.8023688992003487	0.8776288029654851	0.877562517570901	0.8495426680143418	0.6314676808764998	0.7761868046394105	0.814698878287925	0.7193719624036327	0.660995497671403	0.9356519010982635	0.8171666782989426	0.9330172798375238	0.9316178485425114	0.8940102433650661	0.9162980255589284	0.9465391963846648	1.0263291024275154	0.8506795045522126	0.8779072376876942
0.32262179065174457	0.012215189173595008	0.008274302969259982	0.9333645712411927	1.0480767658672292	0.8321757950055532	0.9281005380170306	1.1133982302589287	0.8033146978214831	0.9127780473194269	0.8459998380410793	0.991606718848434	1.1345367231881989	1.0882479920307677	0.9478123022079263	0.8927468373071824	1.0278004551694944	1.0978454249988032	0.9654557947656658	0.9710833527081644	0.8725559277455683	0.8200547029391351	1.1255546316938054	1.0985773121724567	0.9420945955538258	1.02425169574002	1.012742434959565	1.0319400489214732	1.0421878614243414	1.1182734912140753	1.0198823576652116	1.0651288850793736	1.022312283985593	1.1810408366657483	1.2042555008660936	0.9325535952102644	0.9539825820684129	0.8431566305140032	1.0454816016093462	1.0416480592641337	1.1206713758902973	1.1146233402229782	1.0665752460638405	1.1067200652150577	0.9404718620961137	0.9605060687514342	1.0471520443844	1.0343807835143712	1.01624145544855	1.0233386155732056
0.30485446620910783	0.010715060239670362	0.0074485262699072186	1.0878825095000566	1.123608607020239	1.1608546245751825	1.074831627431644	1.0410440639107905	1.0136771321112987	1.0682651374338306	1.1369894240087948	1.1268478273772382	1.0434118497247475	1.1883615735670194	1.1313985801416027	1.2731801410483201	1.161924347716391	1.2106368310752544	1.1331308907372188	1.227874002422027	1.1562897236838565	1.155260769714789	1.1445618349008777	1.1119878618990913	1.10220541810914	1.0754684221341244	1.1144637427628892	1.2513501308598536	1.1341737895306037	1.1743356993776086	1.1949406771300082	1.009730004401483	1.12183389812532	1.1063099671702434	1.2145525817703464	1.0238191971359256	1.0961332153320307	1.1400066509520617	1.17773783379706	1.1464007832577245	0.9574666950684341	1.1016917548216087	1.1560586699272726	1.206683650129186	1.1494370288178866	1.02421863872418	1.0771621384560044	1.2685258511190867	1.122792407782195	1.087110021173953
0.6697298085333852	0.0160832973807782	0.0053118337053641215	0.08775260075351898	0.2622191590532245	0.2603714004777575	0.2255336011332218	0.216418347119106	0.24543644303617457	0.17971821516573477	0.2696000212925026	0.4034486273857406	0.2153841920352983	0.33845192270743635	0.2726860058628034	0.1867457983557796	0.3251084867725359	0.2871907402085115	0.13065798882992055	0.3186359100704296	0.2553975491769169	0.2006289893801977	0.25361813949682577	0.3289615386128162	0.3375309261899892	0.23989391275597985	0.1199651179837054	0.28007799504550157	0.1793966190838438	0.2085813373577508	0.18524743649122913	0.23581161582959193	0.342093523868554	0.2966566915215793	0.3719354124783909	0.2254147652934261	0.1984407791054361	0.24290257250232117	0.1783036035068561	0.1844456156590679	0.1421868819885713	0.14835840927509616	0.21886033144189818	0.23589542644270975	0.37807306287875386	0.2398899282730992	0.27404642262549633	0.23363115240699467	0.13465440496539866	0.21129189769194495
[truncated: 53 more columns]
