# Supplementary material for: Admixture of evolutionary rates across a butterfly hybrid zone
Source: eLife. 2022 Jun 15;11:e78135. doi: 10.7554/eLife.78135 (PMC9246367; doi:10.7554/eLife.78135)
Supplement: Figure 3—source data 1. [file elife-78135-fig3-data1.zip › S_Dxy_Pi_Fst_20segments_per_chromosome_ELAI_generation_parameter_5000/Chromosome9.csv]

Fst	Dxy	Pi	Sw_1	Sw_2	Sw_3	Sw_4	Sw_5	Sw_6	Sw_7	Sw_8	Sw_9	Sw_10	Sw_11	Sw_12	Sw_13	Sw_14	Sw_15	Sw_16	Sw_17	Sw_18	Sw_19	Sw_20	Sw_21	Sw_22	Sw_23	Sw_24	Sw_25	Sw_26	Sw_27	Sw_28	Sw_29	Sw_30	Sw_31	Sw_32	Sw_33	Sw_34	Sw_35	Sw_36	Sw_37	Sw_38	Sw_39	Sw_40	Sw_41	Sw_42	Sw_43	Sw_44	Sw_45	Sw_46	Sw_47
0.5231931271081385	0.012673661349772157	0.006042888836275311	0.73117404664405	0.7508487748032089	0.794354595498872	0.7764950010593792	0.8364834743518041	0.8224197630585668	0.7715521822627611	0.823175203448982	0.7923416160873298	0.8687131382510848	0.7754064048849997	0.8260469302144042	0.7576631923411599	0.7715885397103316	0.8024270119816082	0.7802105834312263	0.8776490495547637	0.8377549954009048	0.7643406687113152	0.8408756104022623	0.8423113790190415	0.77990208539314	0.8189558392834885	0.8607660247885738	0.7194460297793854	0.8697356189008205	0.826770694826161	0.8526672570549733	0.765134178496925	0.9186100178831015	0.878430434236942	0.761046793346205	0.8413930570201757	0.8280397231549343	0.8027630780544247	0.8380128151260589	0.7713906576240932	0.8368868960968433	0.8701929240320089	0.8197138662362187	0.8766349995152742	0.7286841491218784	0.8319877687501652	0.8032911264452153	0.8378696365321143	0.7710073375928801	0.770495328432461
0.33007278669043383	0.012826228608662848	0.008592639589072935	0.7768483114893321	0.5713995026623186	0.6308363977170295	0.9423727605391679	0.7960480460685109	1.1281847967651015	1.0535028688375592	0.9741869671875996	0.772603051731632	0.9800833530516568	1.0628158499818297	0.8117709875287993	0.9109873252146358	0.8001431053459942	0.9310671071057421	0.9626727367818124	1.035853930752383	0.6308433073363922	0.7869297780343325	0.9137775454849005	0.8384411102408499	0.8917742184873436	0.9278280638116474	0.8845783824118353	0.7938604287263863	1.0259282138039758	0.873610662272519	0.8458125921797243	0.8975957165745112	0.7036050312758877	1.038314113091169	0.7575912769974877	0.9316533253321874	0.8013880188532765	1.0059930276171656	0.8040104638171877	0.9498625131185563	0.8053863320516474	0.9259708144289773	1.104051757546769	0.8106255742802888	0.7663767103758593	0.9532004058666357	0.8357739988195619	0.9905310736431521	1.1215333893331447	0.8971863352547582
0.19915112785540556	0.010337419199627697	0.008278710506907717	1.16264671423433	0.9244988555672311	0.8633460012186454	0.8093883568529987	1.019887046431618	1.0470921141023664	0.7213878560600674	0.7408447454824814	1.1311772367877029	1.0038999718868817	0.9009752592913256	0.8142777110780609	1.0456195834864581	0.6176654081566205	0.9267566539678476	0.8905773483173132	1.0943461272342554	1.1842192491597667	0.9611031746507428	0.724521650285392	0.9682740457529402	0.9237829624092407	1.15644439029783	0.9236326926385172	1.027860890236628	1.0472786844406496	1.009038501913873	0.828034458756952	0.8659433192695575	0.9597388321637299	1.2123422794007894	1.0133303189881457	1.1058278150080127	0.905952014548714	1.0493350843381926	0.81063580599472	0.8336410496984431	0.938567179942089	0.970522773530854	1.1832708986538432	0.9716963308414595	1.0229783413613567	0.887170968220683	1.1072282844728565	1.0375565837263876	0.9885274373962404	1.2536203805140542
0.2620092229453088	0.01132366261410043	0.008356758571685132	0.9443997323486505	0.9466036692021196	1.0750552850368542	1.2112113384162877	1.0122065106176317	0.7519715815045797	0.9197229386190228	0.8851638729746527	0.9269807949073468	1.0420621289335945	0.8771747854932292	0.9220198267724984	0.8780473860877678	0.7244222873668372	1.0146509434440982	0.9909382043918615	0.6232781824885326	1.0565381542520695	0.7483259544390507	0.7338261952304672	1.0756342518121347	0.7965461889132643	0.6128254677023652	0.918540595031341	0.8467337244651061	1.0221904414841039	0.9674198904420278	0.8554377994312055	1.0213348904355186	0.7786435605693979	0.9578977743270785	0.7050484662243252	1.1934374122892033	0.7058714606779938	0.8437636743503574	0.9055292856364878	1.004106846572237	0.999888825408823	1.0203210169501928	0.9697085346662704	0.8657807822468572	0.8054708072974268	0.6454979596897129	0.9940281244082927	0.9796533206445217	0.966461306884089	0.9892316989145848
0.32989106269453106	0.011880236231286912	0.007961052475885601	0.9587419415427954	0.8028365178729432	0.8282488136647181	0.879820674163267	0.8570198454963016	0.8228440977174152	0.7550332467881042	0.8064450760491907	0.6905064154131154	0.7169085111265924	0.7541826371612368	0.8630174372626193	0.7028583700811135	0.7453220289297751	0.8154112259503699	0.9073829251062739	0.7364586846571688	0.8714884173522687	0.8565904955075976	0.7409263239935462	0.6503190685113875	0.8000648120784071	0.8787826781791361	1.0043174972307625	0.919406401165711	0.826020046713914	0.8736968237048894	0.9260567534547579	0.7689051029417637	0.849896667819357	0.9155890350929473	0.8096359572422493	0.7819975635399368	0.9035876484762545	0.8909292960820125	0.67192239108439	0.9050339295220687	0.9553409246761126	0.7896786910840466	0.8567162836380764	0.9453190247408142	0.8779107778185461	0.9191045689234503	0.8882100794605255	0.7772290344141155	0.9451102674150086	0.8228141606345426
0.3006588049278608	0.011027323118947469	0.0077118613284513525	0.8979051245970885	0.868707994636707	0.831691470223499	0.9586000763306108	1.1105361420109165	1.0486551257621552	1.1421725943316074	0.8547951047770707	0.9754246968208798	1.1121168394971077	1.0555164938445547	0.9454104411339938	0.9431306515170989	1.1533903733925135	1.216240295811478	0.9551354647647827	1.3132197543447552	0.9546141214535571	0.9581269325464801	0.9636961113742017	1.1137978695350577	1.0762735518630402	0.8910254939811818	0.9089105700935525	0.8667944554299863	1.2047830139218056	0.7304526409081816	0.9114794988680568	0.9089049201780339	1.1058695124348594	1.1476526305006969	0.8769593160956086	0.7538816039153406	1.0850472497471086	0.9858739392837101	1.200196957948066	0.9051832980817772	0.9422608047930345	0.9075070580416129	1.0608224246227094	1.054019362472108	1.1754397860111174	0.9639276089978778	0.9893213211546255	0.8175246463534499	0.9807102967475652	1.0889552191159924
0.40563329356040057	0.011474295785165935	0.006819939394542854	1.3073762019709465	1.1418397154088051	1.217929403981238	1.2879605900117526	1.2965259393894828	1.2833280264606919	1.1484447534777107	1.2595714113931136	1.1662792836617695	1.1259737058206116	1.24755485560831	1.2644183516101795	1.146110322516265	1.1455317830643965	1.1739586334425225	1.1301386502088229	1.2030241660755017	1.3109535138748853	1.269133998171684	1.3643259686054137	1.2639968732636044	1.3400433956892432	1.301765362954498	1.1099873017562167	1.1659476122882362	1.2001510747755932	1.080854640077876	1.1961356329539206	1.1401300003602182	1.333051405863519	1.2358971452556688	1.2844184429422727	1.1775591853248812	1.161036094203639	1.3107601086999008	1.2881252643595347	1.2139064873334564	1.0364113997283155	1.1075569530833818	1.2203630738644022	1.268966307297279	1.2732119574203427	1.282023735812388	1.1999407894907725	1.0421838125250344	1.24214089150963	1.109192177262993
0.2394411473788327	0.011332730826625191	0.008619208754562587	1.3243872362435334	1.3193933013130124	1.2460850438122368	1.3547373689522573	1.3617391264380938	1.3456984863000134	1.2707419173774313	1.4547724971676939	1.3685957346672109	1.353120767829068	1.3782099367354836	1.467191907285632	1.1118679390301827	1.1582738504256822	1.3028212305074154	1.3104757440969537	1.1837626255136386	1.4649172917694093	1.2682472347799796	1.3693510156594888	1.1854742023689155	1.3454296809544473	1.2376796739504885	1.3451250378724864	1.2976295387833718	1.4851066400126194	1.3387385467713782	1.284183012821792	1.3514822290197623	1.3066374173294935	1.2057518156907432	1.3008602656667456	1.3135593950533615	1.2561194238243676	1.3452964709190314	1.1231353295293662	1.072480087243022	1.1053088256538381	1.1947648449579371	1.156357462239166	1.3054570843902986	1.335384551573875	1.342747944653085	1.1575384519939242	1.4623934383150292	1.2893742517214455	1.3677723738334275
0.48269423321516514	0.013320659007278721	0.006890853721839636	1.2152586272608976	1.2060343509521385	1.2068608033424217	1.2462424741582718	1.2131768967071928	1.2878884110930726	1.3222506362624697	1.1906478496780923	1.3273684868586624	1.2187020401143078	1.181511573701155	1.306393354519792	1.1947874612622376	1.24118901447137	1.231340882164832	1.293726583128909	1.1606744674457221	1.217860086855505	1.2340109209282955	1.2443472054323297	1.2062051273865293	1.3114698972522039	1.2517598540708577	1.348461289825459	1.26228038985677	1.1825349319983756	1.2458112417743292	1.2381590358254173	1.2929134247520266	1.2018779214445314	1.2026908751866414	1.3090459485245138	1.245262240808517	1.3100661099822044	1.2343935370588126	1.2108745821738827	1.1934506664955324	1.208306553314321	1.2217961228449181	1.2487239759537265	1.359897776113454	1.2360394444292795	1.1868925333294136	1.246234776038419	1.2644468818916728	1.2431700763567377	1.2181232443074168
0.3803851681517678	0.010552631515089747	0.006538567001778689	0.9816608229150876	1.1517313438393568	0.964015112561136	1.0814418818029068	1.074645980424202	1.20714303653765	0.8412260453652273	1.2055656935457242	1.205491799003632	1.1857003951498295	1.01613895972134	1.080372473286263	1.1318853982598351	1.1345469520260854	1.0370390487799095	0.9872961128899786	0.977028983695448	1.187934502002214	1.037141061474483	1.1266442249727364	1.2101998036871242	0.9997889820609094	1.1617773344187037	1.15261067678284	1.1398564802844466	1.3369749777749582	1.1931048925377152	1.1753940538661676	1.0450276092591315	1.123607822977068	1.024554361770077	1.0900447327488654	1.2354874085673906	1.062479545518874	1.2301717360446336	1.2409512076828535	1.2204816725064578	1.1934552878312126	1.0972566198148377	1.0324921440137742	0.8792005442500155	1.005478069473437	1.1547034772780784	0.9468131241427854	1.1297814674216984	1.2588757031118765	1.1526528415411375
0.3439063266307012	0.012761536391345437	0.008372763288833813	1.0585419596007597	0.7934778305774055	0.6970614442504224	0.7788224833639988	0.695752981403653	0.9371023568807235	0.7119202028597769	1.1132301009399275	0.714532765048577	0.9856936553523169	0.8202545223654034	0.9351252079213459	0.6563772775597597	0.8151835029264587	0.8041216155984523	0.6871030404257144	0.7562180128617609	0.8318773387651881	0.8873433330672396	0.8831320138439156	0.9405943809325238	0.9929561108827692	1.0017707823377004	0.7628906228454319	0.8248322050101891	0.8241930848310611	0.7044626334761488	0.7653898882979682	0.8649849843985469	1.1273713286808942	1.1799606800587625	0.6375981572731122	1.0763329972164786	0.8198711366698463	0.8558005731605817	0.8589395952227517	0.7454173693419255	1.1399608835136703	0.6733793436037279	0.8171428984973198	0.683317173621593	1.0121197435212217	0.9129991865400013	0.9959043845370615	1.0657187326677122	0.8130358263935128	1.0270080804117552
0.3325103909497171	0.010984714292383785	0.007332182648552308	0.8595377683139828	0.9425975354519982	0.9551446086564639	0.8410879836512947	1.0201866670524429	0.957833859888481	0.9845054872657141	0.9632547253080527	1.0124036547632798	0.9253810628286379	1.0277811629762006	0.7950279456664547	0.9565159296077261	0.6701681203068532	0.8822701666561332	0.8395042719527539	1.0305621494630424	0.8448372360220662	0.8500788684452512	0.7185454621104521	0.9681953149537179	0.9527333302898024	0.788144044442979	0.9878460350330909	0.9786267086673957	0.9042151375279464	0.9509815873917742	0.8970761176256139	0.7788658061189719	0.9398074045276877	1.0227223246339683	0.8386092723325194	0.9680297410123584	0.9609238884186087	0.9172161472012066	0.9969478635544893	0.8154380075753574	0.8648698898326757	0.7290258980196838	0.9366059225271428	0.7766682516449017	0.997078883122679	0.8781025400817342	0.7935772324747201	0.9857288089763308	0.9077939982966949	0.9473427282645748
0.5212367456149043	0.013400421759384678	0.006415629531655858	0.5993336692962965	0.5969855407663951	0.681038659150841	0.5716554384002652	0.6498259743246066	0.6260848061426905	0.6231732613056816	0.5210397347759543	0.5393328060097355	0.7614843729470611	0.6577907389060478	0.7052791892501055	0.6130907648776576	0.5826721207474435	0.5289803607788319	0.6033750708624555	0.6896011706671883	0.736401228226093	0.7679563607603505	0.7187114151120078	0.6826006984640296	0.6122168331021953	0.6932406450649106	0.6389466941205397	0.5498620331799994	0.7836318557056434	0.6263907730490703	0.644092544678901	0.7102910714848782	0.6017428285719572	0.7660843671797313	0.6226818864486555	0.6818166582589484	0.7050538852355711	0.6613401849213869	0.5088017340992608	0.7624212196909717	0.6484775003294059	0.6412031851130103	0.6465950669465634	0.5917617356500147	0.6587677760580497	0.8135476306637446	0.6481274259639069	0.6584237514452123	0.6572326058059454	0.5883868229207745
0.4606416975584815	0.012454110986936159	0.006717228160332151	0.6574190310825584	0.6402835747943247	0.5702738189011293	0.4944549893356647	0.5296116603939645	0.5534615572270434	0.4854639159191598	0.7561055407614664	0.49392004841216014	0.7143078710295061	0.6081508432269588	0.520074411432088	0.5855632629094651	0.7674909035735415	0.49935272971616673	0.7686525717004635	0.4987119860477288	0.6518031518021592	0.4745871645257818	0.4527209656112005	0.564072241419006	0.6213558040927984	0.5718488610024135	0.7736014233946236	0.6155420084645562	0.5692428871636254	0.6345031697508727	0.5533349625711272	0.6464204190451296	0.6627556028357273	0.6458655348607747	0.5754926480834971	0.6420663523927002	0.5378407710501145	0.8053368969085444	0.5819835877312647	0.6813037224801397	0.5701685565005914	0.3906249814102305	0.6686233176652131	0.4650283022358048	0.6435334789798358	0.6803506199368965	0.5877323280561327	0.6306713407361637	0.6063398529162511	0.6687999226587819
0.3635043958290739	0.011167431559239218	0.007108021097335433	1.284823698505073	1.3350908231801322	1.322285593475548	1.3494179272039544	1.2413357366959978	1.4046707968526375	1.0936655115329854	1.3071989431075683	1.221447834181319	1.3475226224143078	1.3147083320555737	1.3691259391943613	1.3319879413799083	1.1984226008887542	1.2283694105805514	1.3189057530196657	1.142931069542296	1.332585520278704	1.2968041177963443	1.2101572465101045	1.255236857534372	1.1996458187473076	1.2928545635434832	1.3755407899780123	1.2090728078905708	1.299816206009929	1.2718469486833501	1.3659705112328195	1.3768134601217956	1.319105452393237	1.3806690266955874	1.2564273432862343	1.3697622627113037	1.3049868925320054	1.3104068379522824	1.189872751211455	1.3640351878308512	1.324030957085477	1.1096194196715388	1.3524392506414542	1.1673644339804323	1.3131223499479692	1.4236545941721561	1.2913417212179283	1.3067168052195623	1.3944113191318537	1.37364377958415
0.20929238761573588	0.010284762402124772	0.008132239922923527	1.2342098554396528	1.1368140904848314	0.8643521924843703	1.0866155561680362	1.2063179069982772	1.1358785845865431	0.8390700826222938	1.0993588632976175	0.7712313543375506	1.0360268718652974	1.0416617516108904	0.8936415686150123	0.875612975330698	0.9511497978282695	0.8869237716865364	1.048488778950122	0.9618869521483774	1.1323483315951097	1.0297611627108845	0.8156114033346826	0.9418528458963473	0.7107882158680956	0.8147332785908762	0.975859593336277	0.826492826323619	0.8279736451263802	1.064317243717434	1.0004050088788494	0.6714779756284712	1.2869470001476948	0.9874225692453491	1.0181799368263602	1.35027015865336	0.9540564022337437	1.052797419994995	0.9478385052101582	0.9451139791435488	0.7801400904523854	0.7067429751617083	0.8366209399500697	1.004760660452106	0.8657919595437347	0.9779674774617944	0.8289955464061791	1.0119222550380962	1.0322650947006398	0.7723714679803999
0.2010040640688503	0.00995558898149779	0.007954475136017668	0.9842048181047003	0.6962091973806723	0.5202853765042394	0.9554321283161408	1.0816039524117576	0.7673946383011786	0.7896862560952893	0.7774203653652081	0.6371946770435235	0.9876457654230701	0.9237760597506115	0.8742402875173824	0.8305387501375718	0.6827945934473808	0.820062558205555	0.904467450973675	1.0775308823376808	0.8595834775821447	0.8459282538680947	0.6697840913276734	0.7463599810706574	1.034131239915816	0.640160523109512	0.8274078360349144	1.0190988362342945	1.0081442962137661	0.9182251141146196	0.8136873938936411	0.9203825424081555	0.9774231951246768	0.934770916052726	0.8329252538506775	0.8584211171388543	0.7083967751431017	0.721436421713685	0.8459071386667376	0.782476137314987	0.8103481049842131	0.7193854351973595	0.7774729916672628	0.862447305841564	1.0396859633056095	0.6576368921398918	0.8457197293194154	0.9382700977614256	0.659169590015264	0.6327391273501517
0.2879196365919414	0.0099187074067399	0.007062916774729549	1.0519903483736788	1.2020910956053255	0.8638901391894425	0.8330553609422736	0.8313273090659578	1.0297804021590145	1.0067160113607203	0.9843391737469187	0.9979056126379651	1.0755176094343026	0.9046229617012617	0.9980369667110149	0.9022767180514611	0.7099151461029851	0.9388586322892498	1.1500319178095446	0.7539173731081079	1.054717415205959	0.8652732498492633	0.9494564063767068	0.8419402752675912	0.9991893882124965	1.024197683134441	1.1961797357434747	0.9478933176393065	1.0576881437304564	0.9708645169950085	0.9473077061604309	1.1951936911283887	0.9354370204074265	0.8664721751949694	1.0956248272211855	0.9926876341274996	0.977794085188208	1.2455508517347602	0.9640666943044245	1.0804407762964894	1.1637768083245548	1.1754025340676537	1.0308620324120032	1.0090722333818687	0.9119349010950604	1.240528780479727	0.9741690209546066	1.0193433979249589	0.9446619927152176	0.991516852492817
0.23744459297825926	0.009457817455405922	0.007212109839244387	1.1582107005449145	1.2454799978689783	1.0176173563945587	1.2398362803372955	1.152131835036205	1.326854188176892	1.1982730808332946	1.2269688518779496	1.1719197516683266	1.103650972558097	1.1725689664158838	1.1360695513541774	1.2640310371364913	0.8576055142972305	1.1605840254097655	1.1330833248276275	1.2893316117521152	0.9718535539008224	1.0573461521543708	1.2166334616867174	1.0692969696881485	0.9968843423108953	0.9836925295124146	1.2466720363119994	1.1021393967251905	1.0206665606809426	1.302417423043447	1.083122066160745	1.0644427630046156	1.0993274853403392	0.9399786659318873	1.1902326475593754	1.2112793870223848	1.0931070269204086	1.0034393705037163	0.8499081395650392	1.121520035772449	1.1276179020001105	1.3646354124661197	1.1706773360228344	1.0653025460608667	1.1586584982126498	1.124068930152987	1.1622509202078808	1.314137529818946	1.2652513059185546	1.1855611120467602
0.19092140921409206	0.009677165560829771	0.007829587474758072	0.924714173012748	0.839077331612945	0.8408811181102371	0.9183735706463854	1.0919785256083423	0.9508195027643062	1.0527116075728196	0.8269396962646699	0.7791654109950132	0.8985588572537502	1.0825557739778842	0.9500714007536599	1.1767017474399615	0.8965759231598062	0.9729167071900657	0.765326354623505	1.0366449965798217	0.7475523169218636	0.8186630800317678	0.8903021862786948	0.9584963888334372	0.9488994063669798	0.9084621133068005	0.7602657826281993	1.166477794598266	0.9949289532755183	0.8098172581629617	1.0138885827026207	0.820161527551279	1.0280144116617274	0.8775218048845443	0.8328414376447563	0.9789173042430511	0.9160865048002089	0.9281045120350602	0.7794945694617479	0.6503940598510302	0.853825419215005	0.9542045129307062	0.8493764009792267	0.8750914289105769	0.9255789486767364	0.8922924069276776	1.1680993721759119	0.9893548053964911	0.9493106472655317	1.0732891899518722
[truncated: 53 more columns]
