# Supplementary material for: Admixture of evolutionary rates across a butterfly hybrid zone
Source: eLife. 2022 Jun 15;11:e78135. doi: 10.7554/eLife.78135 (PMC9246367; doi:10.7554/eLife.78135)
Supplement: Figure 3—source data 1. [file elife-78135-fig3-data1.zip › S_Dxy_Pi_Fst_20segments_per_chromosome_ELAI_generation_parameter_5000/Chromosome17.csv]

Fst	Dxy	Pi	Sw_1	Sw_2	Sw_3	Sw_4	Sw_5	Sw_6	Sw_7	Sw_8	Sw_9	Sw_10	Sw_11	Sw_12	Sw_13	Sw_14	Sw_15	Sw_16	Sw_17	Sw_18	Sw_19	Sw_20	Sw_21	Sw_22	Sw_23	Sw_24	Sw_25	Sw_26	Sw_27	Sw_28	Sw_29	Sw_30	Sw_31	Sw_32	Sw_33	Sw_34	Sw_35	Sw_36	Sw_37	Sw_38	Sw_39	Sw_40	Sw_41	Sw_42	Sw_43	Sw_44	Sw_45	Sw_46	Sw_47
0.5105897385059369	0.010722384421327133	0.00524764496348158	0.5278575694458909	0.46125951610124916	0.5250558971141771	0.5175584555497728	0.5522267521147333	0.4900694461264814	0.6154439160236927	0.618687908306072	0.7686954565696866	0.5617116785871311	0.5582074096793612	0.5427437190329654	0.533323056373472	0.4408324015456838	0.5987181044230503	0.74969551895843	0.6210442914944033	0.6131389438177541	0.4719803264566541	0.4401644254757549	0.7340945223805457	0.6785725701163658	0.6244489677157622	0.5336914830787269	0.5739382748418683	0.6171834517741432	0.495870583872614	0.6198522882687951	0.4811926243818044	0.5101935929354248	0.5743420003756585	0.5804580704738702	0.48589447100199845	0.4881021291613213	0.6061712974443847	0.5914985222913527	0.5615131070398369	0.5856145681559604	0.5327690634690219	0.5609036376882601	0.4818238068440923	0.46197329105498364	0.6822448316533042	0.49281932562192177	0.48626056260736317	0.6095522766092538	0.490765259888576
0.518272337867288	0.012892430989114053	0.00621064063959324	0.8941700939230237	0.8812175702580174	0.7452506905601636	0.8300302267847035	0.8618653807703367	0.9155762253953879	0.8479098806918024	0.933693916426026	0.8984996157767937	0.8485626627564856	0.86601898981161	0.8925281552428659	0.7889830811835324	0.7931884607728711	0.8294770316407529	0.8188158601699309	0.8510540320600566	0.8157401335034253	0.872122835745859	0.7927817001769004	0.9111296991152326	0.8188390312851498	0.7033856998397187	0.8704813838280507	0.8123464314774365	0.8790157146786828	0.8084784451890863	0.8261673476017487	0.9215913809827266	0.8612020737108699	0.8695533396511225	0.9881500197480668	0.835655106552635	0.8419634854515202	0.7579187654699857	0.7999568235608476	0.8292684438244138	0.8225083175834749	0.8370456412087842	0.9401390266634072	0.8520793641672362	0.7636933280657796	0.8403233127471864	0.8487684894625585	0.8399524863743479	0.8426874293890559	0.9552320516639368
0.41441286123742005	0.012824530857032307	0.007509880330541966	0.8723354236731232	0.8998167417077575	0.8527590975070185	0.8816812724383998	0.9548390886442781	0.8535014833689093	0.739560330822354	0.8517383879986771	0.831370265821147	0.8420203384036149	0.8902632934158087	1.0129242502692999	0.8902666855659673	0.8255328756154734	0.8647950868062064	0.8090318694544192	0.7812828447164781	0.8855974222610746	0.8211899696853792	0.8411046694350401	0.887027212776176	0.8286494166809307	0.8682015828931382	0.8829873176588968	0.8816101188270633	0.7721924772729298	0.8989019660094889	0.923820504673211	0.9233109224617498	0.9399714812822942	0.9040462498510045	0.9105165013222651	0.9510688889790688	0.916270017942702	0.8987175845706619	0.9152028046942835	0.9405151064243298	0.9976532778464704	0.8460470375772919	0.8324304457730906	0.7567419058618267	0.8026571990017712	0.843493777200361	0.9082881019351532	0.9023847286590642	0.9252259688595024	0.9225898465826414
0.3870556673373575	0.012035802273806025	0.007377276792777549	1.1363168025273382	1.0257474378312281	1.0328515213200775	1.094225983272679	1.3246104752559713	1.134359638727182	1.1790599498817538	1.0946520147253354	1.2385309117071945	1.1362565783119762	1.1527982298393367	1.3056495531996346	1.134256539152116	1.032267415263577	1.1883909201546032	1.287967003336903	1.1801532834667707	1.1987176889818514	1.0915709317610063	1.2740406457476476	1.1932612366378894	1.0682219265968753	1.3218088548370084	1.1015948322845175	1.085590671300463	1.1616882652306608	1.1203635273248194	1.0883201760895185	1.1950536811322752	1.03486269630939	1.0092904217065706	1.2141336486272272	1.1166532409494292	1.0151950942966765	1.0286494829202582	1.0699342348755745	1.2366129878010788	1.2432950950747754	1.2744096434016683	1.0940204145611856	1.316908204484508	1.0747961444285226	1.0645842158181975	1.2863934675988822	1.1303639558379788	1.0937572446058128	1.1346966026582117
0.15873876093114903	0.009738234715565341	0.008192399403159798	1.0705914856521659	1.1421925760785114	1.1768271251280618	1.1090398152410854	1.1673838813766924	1.1208343026441123	1.1888006826996091	1.1013613005795442	0.9847388179722358	1.0698940574499742	1.0670369174887422	1.3645343930027292	1.1493181751379873	1.2175576262103942	0.9248324444119249	1.0969699186572794	1.159315969146268	1.2484420503539844	1.346151723638767	1.2179434806245168	1.1512484037535846	1.0586090911771662	0.959694032560585	1.1776683770696306	1.1937061767898054	1.183267359743021	1.3324146417210703	1.3035179219587545	1.1415112702785482	1.1360043220738745	1.061521168787031	1.0912487951179284	1.1034059919051704	1.036237174708536	1.0664460057770988	1.2831168154428592	1.1238273871337108	1.187562076542246	0.9887244316261293	1.2286013507130107	0.9565577273086086	0.9973062350383232	1.2758264763408786	1.1518214760738696	1.0301398428196449	1.184735347795426	1.1296741744777943
0.3470206581542612	0.011708636897338842	0.00764549801513505	0.7818207071798939	0.7370810829748675	0.7556782673636511	0.7561493368732144	0.861828642385321	0.7159600184693138	0.7740280725745607	0.7990529239048292	0.7208921431660937	0.7544063959488363	0.7897278941170025	0.7347945486718023	0.7134296186722503	0.7726128566350485	0.8672955263885155	0.75901555148122	0.7130580649971756	0.728848087597797	0.741205714761628	0.7280763971309989	0.8023003407267479	0.707034381442115	0.6757132451866863	0.8285331130239566	0.7585513868303255	0.7518866416545995	0.7412147953734654	0.775436772002751	0.6883474144275872	0.667616576627235	0.7256673519597256	0.7303162908322195	0.8504449886645666	0.6946569745671752	0.7755646685829898	0.7144003755069277	0.7242330063296052	0.7023027605002043	0.721712099468979	0.8654162033367179	0.8380768275878929	0.7220703523547628	0.7553314244619912	0.7364714197610274	0.7345615099151341	0.6787062054590892	0.6960759058828625
0.3638890356671072	0.009674645629360622	0.006154148160871592	0.6005634153058789	0.5184973400249243	0.6913354059861125	0.5791503109016113	0.7062611897976907	0.49502177759719956	0.4653505555300537	0.5889442355666095	0.44194444361411944	0.4446803271539715	0.6473948415562106	0.4849858790420353	0.4610529333064307	0.592184205177745	0.39874239152068314	0.45789147038095335	0.4344350533156644	0.4860397255692343	0.515377837414627	0.49716805979210105	0.6107252414588241	0.563630967773401	0.4017295525534356	0.5722590028029835	0.5995252829439981	0.6490976291276054	0.4375429639911906	0.5334009098562024	0.47021797776597407	0.397734195727278	0.5568456471116582	0.6589504166869169	0.44947895966526846	0.6165450936463477	0.5776746178114034	0.6662012284003036	0.3988525437535054	0.4328791439419202	0.5028699100847591	0.5084165653625011	0.4910741584971949	0.45529271378728053	0.600345742684555	0.44901136302273115	0.559188970413407	0.3994185873211377	0.4896763094860937
0.5514115112807529	0.012991980234868056	0.00582805277902979	0.5064642060085908	0.4943094368137204	0.4986111817178487	0.5570404951059199	0.4901435128064937	0.525602537779107	0.5284630758858221	0.5535590746164734	0.5512877421260495	0.5349811890760919	0.49745654422720664	0.5825776975608841	0.5716997347196312	0.5662099607449775	0.4845884229582785	0.45005689459362813	0.5113470156776202	0.4934257274815853	0.5905074185036543	0.5223919985550985	0.4666048576121654	0.4106403086063999	0.5100043274806606	0.46225847415157173	0.5170725433575476	0.5954573710850455	0.5340861459020795	0.49195011069720707	0.6203050664217056	0.6249161671702578	0.5657724256058422	0.4340205865212678	0.6089880809256456	0.45827099802768073	0.5811371210358925	0.43099253092881395	0.4816464658413355	0.5706955291906661	0.5610879791529026	0.5178081830226706	0.5326431270750026	0.4822467799661907	0.5579759259485466	0.5533841745328033	0.47605699542403024	0.5063866495205114	0.5742853110655747
0.45997384754222137	0.012560550751592708	0.00678302589513327	0.696484884809556	0.5162590360233439	0.6826645902207678	0.8124435554334275	0.8082530851840672	0.6931867412244593	0.8310125058049471	0.6552540892422692	0.5177770130816831	0.5706653035598148	0.6830440534301988	0.9032460354345426	0.6087926504016443	0.7676340794748531	0.6777097279743912	0.6489393132262731	0.5854947101507693	0.5727220431188423	0.6809786628142793	0.5549333321767453	0.8435699471708803	0.7722799326907903	0.7300783551514219	0.8689851895356641	0.6447021666488031	0.9275230514185149	0.7586278940183919	0.7799294785573182	0.7471865263563635	0.5226398135716857	0.5428200932103737	0.7030663009870193	0.7726707817068634	0.7837348388827823	0.7133437465170389	0.7953403126680462	0.5802837701089175	0.6873944444056133	0.648694137594946	0.8263407430017131	0.6476463479763911	0.7237950124928096	0.7190299111925897	0.7419632962644211	0.7060217824411608	0.6137641563493706	0.664998247338917
0.48507017786288176	0.012465536876649332	0.0064188766867367296	0.848114063867298	0.7399992443821041	0.8999221286226667	0.7836484757662735	0.8932044259919072	0.7482483629277796	0.9044225378245139	0.7316068962940103	0.5422633032504236	0.6946480499791523	0.7823674334336976	0.8271840535292461	0.8398286413110672	0.8064588011732137	0.7740759799168835	0.6593468039482346	0.8804549404999324	0.7487325340665343	0.7628197885879179	0.8191206692156148	0.9046102912639018	0.7871433587802703	0.7134475249897472	0.7296470510338775	0.7909877132578809	0.7844376027166228	0.8180262333439092	0.8118883129619819	0.7539611006040721	0.7310301670686068	0.807578898967906	0.8018689206103213	0.9133442482052969	0.7651320638062943	0.8203832978913466	0.7432725555401414	0.6796976105509975	0.8198718540804354	0.6252577159148084	0.8109592961318106	0.6931176126354868	0.6716003633244328	0.6717418745228024	0.7902172404590972	0.7131797949031449	0.6854519282505814	0.8355959585196281
0.5636189970814539	0.012415113432434639	0.0054177196509933405	0.5147317272571881	0.4930654833616161	0.5741441286142175	0.5213021969329463	0.5512519618155122	0.5190524085935329	0.4884764339460627	0.5448606752950858	0.5144011633043144	0.428006557127536	0.5775582052803686	0.5301272455487047	0.5362290232748412	0.5297745350304357	0.4968587568348075	0.516390573963327	0.5107835610408206	0.5241058614468135	0.5308636279113714	0.5766891117589179	0.5638052308698884	0.5842334424960773	0.5094868327173137	0.6468977399911461	0.530190654942672	0.5637115520680883	0.5486528339883472	0.581321867868794	0.5526423927304382	0.484772378226731	0.5268079229865501	0.48826428695876073	0.5413508622734463	0.6321217752545222	0.5045076976622841	0.6879394597317984	0.6008421899181733	0.432895326266318	0.5402964533234906	0.5431365603482272	0.5692968448060164	0.6490992422480317	0.5582775125711508	0.5103807560590407	0.5839212552377857	0.451993290790029	0.5230419346443349
0.2652854142577342	0.01049034315108847	0.0077074081225461805	0.9485949010542504	0.8148270749986828	1.0903710537318543	0.8434515023870386	0.751154089949717	0.7906100695596887	0.8051290272684488	0.829584202627838	0.9101927483012646	1.0361705640300478	0.7899032452926065	0.9670282373237077	0.8846962401107766	0.7192485805983577	0.8447536521772161	0.8065622080034512	0.9447015623130657	1.0019654252341108	0.8293901792990404	1.0595193723762217	0.8957976994437599	0.8198955390401859	0.9072705520803575	0.8558037390539127	0.8541939479471794	0.969655686158298	0.8892505580884139	0.7733865912838693	0.9367323614433438	0.7911870335092483	0.8192532429053497	1.0249163409453108	0.8208749681245611	0.8316800044313521	1.068101713828849	0.9434607767088653	0.9651968706670917	0.8969919009274515	0.9789953435126073	0.8029147360616056	0.9343604643855508	0.8898110370176308	0.9597097948665622	0.8797997430556894	0.9685563532361595	0.7582381887815708	0.9419692214685629
0.3500559597090096	0.012467122934064481	0.008102932250570336	1.0484735534443723	0.9669985892454361	0.9689452786604814	1.1367654739983934	0.9675649536690563	0.9116435804045113	0.9485306975744698	1.001016914311973	0.9226078385960532	1.0542904293003614	0.925626665251472	1.0200198959124864	1.0396269202954804	0.9682492182241088	1.1278089003337899	0.9843736792293467	0.9091802288976711	0.9538747899194797	1.0769745879470842	1.0172905179006333	1.041204897952393	1.0008494930899303	0.9694576620129256	1.0613511346135227	1.0425837297064962	0.9425139471006361	1.1092739641274543	1.0269534994335885	1.0629176998395924	1.0567762153825213	0.8827212318638024	1.0893253764729267	0.9554196001022143	0.9310765502200427	1.0409946631647358	1.0585895937106373	1.0244852339143258	0.8785389484040825	0.9213265309974643	1.0309632122215817	0.8254901959284999	0.8909813291399507	1.0096581342410524	1.000039278487417	1.0807321365352422	0.9435352141875082	0.7765002882776382
0.28346482272136597	0.01112922252453821	0.007974479434593354	1.1371767260890298	0.8603532896122079	0.9700614230539311	0.9821740324806195	0.908343622275241	1.0253085323671784	0.9161858140176783	0.975042510362297	0.9139552435261695	0.781647952413869	0.8057022726858463	1.118685327695674	0.8788498995079201	0.9534426934843606	1.0675591284753159	0.7930161952827082	0.8262817942085502	1.007526887773152	0.8785554597290569	0.827697573354716	0.8610789853536531	0.8960190684038629	0.9743972973844461	0.9281179453789703	0.9773852832551796	1.0296573981398638	1.1212685481339415	1.1148629439267408	0.9612605950965931	1.0006632356407872	0.9640160666832396	0.88186792766134	0.871656088948174	0.9375396200701314	1.1037773444356835	0.9644349661876498	1.0381639233867705	1.0099665199694152	0.9775907487423096	1.085191948564396	0.9471822986061146	1.020656251991237	0.900529705119008	0.9724106247271355	0.9291926960167143	0.8652931092837745	0.9076397709730698
0.24480369515011535	0.010723020378606219	0.008097985366753428	1.2245701596098473	0.9177049724870954	1.1151877444283558	1.0197526800423808	1.0589032557065299	1.0714735102201942	1.1101709928341514	1.157937435627153	1.0119851160026854	1.023146516521555	0.9800223328327509	1.1867178629283923	1.0410049286314176	0.864421082057757	1.1848299604210293	0.8876476755560155	0.9766854340785798	1.0253789509467526	1.2524861364052238	1.014236102244911	1.0624294386597088	0.9561184010122546	1.0820364801789375	1.1511938635432941	1.1149254547145004	0.9709427292172074	0.8667013283385497	0.9721202120646223	1.0297290333468752	0.8953698452338699	0.8968391636944028	1.0926228420562252	1.0890757437923522	1.1338671385447452	0.9417074683240597	0.8964605634393015	1.0886772544424994	0.9797144154749744	1.0389075154797571	1.2583364504514474	1.0969379897158114	1.027961492132882	0.8812916875255076	1.03948957093864	1.0067054766305261	1.0086337374642569	1.0455320528929442
0.12114951587480305	0.010811547735989841	0.00950173396191735	1.2557074701711315	1.0571533029147013	1.0288745088359939	1.145383009014037	0.9459022789623281	1.2196680286883057	1.1762648882486935	1.0307237844679509	1.1789112424903658	1.0784117236886162	1.1426602343605265	1.0420424912349342	1.218466007219403	0.9106236082497186	1.271221962946025	1.093156586068441	1.0312006161221694	1.046370951237097	0.9795977323561031	0.9133879162338409	0.8454270331567644	1.0965558605673678	1.0833260513572684	1.0015892977567933	1.1232787913364517	0.802161405035817	1.0703340282638354	1.2249759327662386	1.076714023412524	1.150206276801057	1.2031884194075915	1.1399155609978187	0.8632484391889759	1.216828404183162	1.247411723327833	0.9449354014536984	0.9939015221162386	0.8627864473711901	0.9646417844791185	0.9249180781594789	0.8786808099556119	1.2241028150312963	1.1192494855230168	1.0021115502128093	1.2377846497214915	1.037823698778559	1.0737559859959236
0.145528977363943	0.01057565951435838	0.009036594600284551	1.2726564751711944	1.082043115280167	1.381383853521848	1.099625045548525	1.1330286120274122	1.1613496580839164	1.2324616601268479	1.0087482711704094	1.1180783805674683	1.2850360745281166	1.3505608253264774	1.1410191511758483	1.1583488221659504	1.1226938202481267	1.2207584420633768	1.1108260287419316	1.085043812581786	1.2455318631765553	1.245003751176784	1.0585665375517457	1.1329404491370303	1.1089231898696983	1.2637727500050273	1.1665343747050225	0.9599607302422903	1.3397309196379386	1.1892467381768463	1.30240339896041	1.0509059137306451	1.1042922773811745	1.1319165063764713	1.2311140488009267	1.294626532329203	1.1496176612247462	1.0281238559764703	1.3828062099826062	1.076626698527016	1.1299957124332938	1.1940924983623158	1.195375402903938	1.3452699560425496	1.0511048102427691	0.9686893133650504	1.3535557134087748	1.0770375059977044	1.16243614200636	1.2172045097352298
0.35758001013526675	0.011527614507727315	0.007405569995218734	0.9578191259286529	1.0415105766304218	1.0037633205328707	0.9424828170644399	0.9336075480113987	1.0336330408253316	0.8784962787440349	1.0199423453967689	0.8962608325913066	0.8954409422638776	1.00031234595929	0.9723338670327378	0.9430359389422094	0.9289026497218631	0.896501516936677	1.038062152517864	0.8929416505119354	1.0664135300640345	0.9402353608472959	0.9606298998744077	0.9434262537920881	1.0179314339738461	0.9506887055131671	0.9521696634407779	0.8213592059477823	1.008865997832148	0.922432266976207	0.893944983386463	1.0277590554736027	0.8599464886547862	0.9781688356512804	0.9684100491798854	1.1256743183711047	0.8783023936546513	0.8480597705043134	0.9385057105662717	0.9986416948163236	0.9333486697493775	1.041739555163891	0.8893374967803305	0.9664586848215677	0.9748641707627178	1.003002218892306	0.9208177871275358	0.798997163361211	0.8763754553696589	0.9197610603354182
0.2695137202972119	0.011288835737598722	0.008246339620134371	1.6532196708883298	1.6033829344580202	1.6167172736209068	1.4311999889548002	1.4189535753359368	1.6166967683233602	1.6371116691066498	1.4946490489907862	1.5542828800927913	1.5496421669007105	1.4503120544757642	1.5230850690334483	1.6305693798432146	1.5223534994198493	1.564117694314653	1.536578787249735	1.475810152496025	1.567614362529477	1.6185597241422076	1.5778761772470906	1.59370752876317	1.6128617181042064	1.6354825523162084	1.6113138812120387	1.52230181598055	1.6012321256555853	1.5689174343870134	1.587968177601538	1.4204168194961868	1.5826501057988374	1.5313504627359504	1.6621866138962194	1.5630985360713021	1.4744042772370105	1.5215121789626966	1.514641883957093	1.5683899292455616	1.534700943961189	1.43459277851454	1.5376632604781482	1.5254504375717932	1.4736663537642116	1.5157558450888535	1.542472920983582	1.5799726997274415	1.547951152028169	1.5757172366631038
0.5481949736789937	0.012654625526103072	0.005717423418903476	0.4346776270890845	0.37979061126175406	0.4311368674600628	0.4374280377249038	0.45036248575949345	0.3594944550722595	0.5068678661480264	0.42476067124255446	0.4183171421828953	0.43197773511237275	0.40970303875894637	0.4019066924534891	0.5045133578575419	0.45383275600992656	0.35531054999387623	0.41024074427541646	0.40042195914721457	0.3870968067091036	0.4357368502969989	0.44686593549819975	0.43617201168968445	0.4421788756958229	0.3902033865561171	0.44871428178477396	0.47331575419013994	0.48343729249014533	0.4182825771898416	0.45010648573588385	0.37759805293205284	0.4213733110628734	0.4009651641846494	0.4098681208789173	0.4635462151142513	0.40490800799365656	0.4685923056436663	0.5161993014902665	0.45498359017718226	0.38926147432817226	0.36035508360696034	0.4679393179831427	0.3929455794504483	0.4909421400193401	0.4300511534861944	0.44748741832988004	0.43149957467173355	0.4216253377630794	0.3991607176607761
[truncated: 53 more columns]
