# Supplementary material for: Admixture of evolutionary rates across a butterfly hybrid zone
Source: eLife. 2022 Jun 15;11:e78135. doi: 10.7554/eLife.78135 (PMC9246367; doi:10.7554/eLife.78135)
Supplement: Figure 3—source data 1. [file elife-78135-fig3-data1.zip › S_Dxy_Pi_Fst_20segments_per_chromosome_ELAI_generation_parameter_5000/Chromosome16.csv]

Fst	Dxy	Pi	Sw_1	Sw_2	Sw_3	Sw_4	Sw_5	Sw_6	Sw_7	Sw_8	Sw_9	Sw_10	Sw_11	Sw_12	Sw_13	Sw_14	Sw_15	Sw_16	Sw_17	Sw_18	Sw_19	Sw_20	Sw_21	Sw_22	Sw_23	Sw_24	Sw_25	Sw_26	Sw_27	Sw_28	Sw_29	Sw_30	Sw_31	Sw_32	Sw_33	Sw_34	Sw_35	Sw_36	Sw_37	Sw_38	Sw_39	Sw_40	Sw_41	Sw_42	Sw_43	Sw_44	Sw_45	Sw_46	Sw_47
0.36957386118074165	0.012536029300218887	0.007903040547862082	0.9074491865221366	0.8388493539262944	0.8871402120108792	0.8031146471752875	0.7466942567992283	0.8832740558262278	0.8747408976409603	0.7517012535750027	0.7071666687195846	0.8003902753479877	0.7844596758284753	0.9283213070823306	0.9278322488374784	0.904960942999675	0.8243342674846551	0.9098798904939346	0.8338784644466768	0.7544493998498589	0.8491614722467268	0.8885967476474752	0.796397045700102	0.8710444031418116	0.8129169810930319	0.770745493525181	0.8467343757359688	0.8048801289660722	0.9963735164238291	0.759236214507439	0.792170446076228	0.8814329178629042	0.958263300297027	0.8318206552147054	0.7884448904176475	0.8672974962800455	0.9442556288806553	0.7628740060466109	0.8583208235516441	0.8644091693294899	0.847911973204799	0.8575518800950375	0.7877077373758444	0.8695059157640346	0.7949173810443364	0.7500132056801834	0.8192950179294387	0.8872117179428839	0.9223858840449052
0.4778421787709498	0.015179074924422623	0.007925872690809027	0.8691599942240256	0.8725195738772662	0.9653756879859278	0.8833808400392555	0.8007971662476379	0.8206372302982514	0.9527479415425857	0.7722836054364424	0.7431628413311812	0.6779640847444939	0.8600307701109463	0.9760958287062683	0.8192648117940825	0.9018349331441424	0.9200059697012087	0.904019965174264	0.7398740598607945	0.7787229048328894	0.8364246423742232	0.9616286908435756	0.7656235519757355	0.8492809192541406	0.987884784468736	0.9105242105564485	0.9632365518180437	0.8862281064151312	0.9645603753579479	0.7769406919701571	0.6991141946162855	0.985342934947356	0.8880658621300421	0.8807212459535037	0.7845531844763186	0.9994256261384702	0.8469154540509117	0.7999546146906725	0.9652118477925786	0.9133765174818858	1.003236333574265	0.8588372221963272	0.9628288855933855	0.8397584690061097	0.8320922243652148	0.7504626604537978	0.6626490728650452	0.8219989646904244	0.9098558505573442
0.14207443793689778	0.009779088307402954	0.00838972983259339	1.2315023917339667	1.2168239845081477	1.1769326205621478	1.0841496802460329	1.1608812883228867	1.0807439769142417	1.2247144343379248	0.9435889992050568	1.3774860888041927	1.2376651715437361	1.3187506539583227	1.2428392993741764	1.2309238862954448	1.1034706384894193	1.063711778358478	1.1615230365787328	1.1002293186062344	1.1540711689484064	1.3395320766504857	1.1909901320207188	1.2247291579726132	1.3069151506992767	1.3088971221410157	1.2036580824180665	0.8564365471344259	1.1373663875125868	1.2678427247171362	0.939732903300176	1.0841126188773058	1.2152457771225444	1.101945630698188	1.145143292169905	1.0160965387264276	1.0592204409675272	1.0264974702677792	1.3221315881150195	0.961245111946564	1.2629974887118545	1.1079413152580153	1.126106914016419	1.1919609375574098	0.9226775938716405	1.3054330186157022	1.1130231106714468	1.1179475789018978	1.184733485533295	1.2942448657142704
0.08574418604651202	0.009618223625936102	0.00879351686991688	1.2245513154524323	1.0444126043238267	1.0386635548824124	1.0444617119038302	1.3619690231859298	1.267727908843945	0.9226105056667635	1.1842268851571491	1.2774992248022796	1.1677915450597305	1.098318316163252	1.011175358335817	1.349627747922121	0.8842170488158564	0.9229437587561737	1.1589028103715107	1.0593634900664488	1.1110271651954426	1.1203163567753083	1.2290935256707187	1.2413070348959998	1.1802209491864741	1.1281334160956213	1.028864299443681	1.1270520133948614	1.332953430106597	1.320902067440708	1.204200450550705	1.258537991248624	1.277690740411659	1.2581385772825369	0.9509005315862578	0.8925996593038069	1.1002898540294301	1.202149161134931	1.142088105610232	1.1182185761703858	1.2136231185189408	1.0062353085387707	1.052340694021033	1.374731096159123	1.0744024414291566	1.1436295231502147	1.1397199694755176	1.0224162323633068	1.1561105155079219	1.0544104244174866
0.14284809876152404	0.00993309028252691	0.00851416722084137	1.163119273247265	1.4542434004388254	1.2658595101879326	1.3035392926115064	1.40901179522388	1.2495179307273696	1.2276861129201355	1.2842224516347356	1.4134947109474336	1.0424059912611177	1.2014058095323128	1.1155187783603548	1.1595176782091778	1.086847052578774	1.3753520890408397	1.4029177689451147	1.3379197762922497	1.1949030701216516	1.375349870665637	1.3035093599140184	1.2762494188662603	1.2211178617487735	1.3230512141762616	1.1785877842669905	1.123859529825509	1.324685648015682	1.3238624959833927	1.1775031311696775	1.3326444745983665	1.3866631089975876	1.2976916504354699	1.188978952469591	1.2746205362507192	1.318384750324237	1.2899180993743073	1.4148696996349857	1.1883434410953948	1.245981712979443	1.254944853153935	1.1925302482681261	1.142458858071309	1.1507489525341335	1.1876219466462263	1.108716846870766	1.235684462142046	0.9415182574208901	1.2769310571036478
0.1148061757192047	0.011014137439992954	0.00974964644166165	0.8717653401802679	0.8357707435591266	0.8069309488102321	0.796373934801165	0.7286672346336062	0.7775669199628144	0.7532392370511175	0.7819784009037893	0.6751740822716303	0.7097173227753532	0.6749620581170014	0.8220478014187667	0.700853018674187	0.6822595079648788	0.8751469284476953	0.7622945399390592	0.7837068012535466	0.7280889233907516	0.6759512536171145	0.9177744748357399	0.6964508856530454	0.6754980694372317	0.9959914786212329	0.755901106256976	0.7511960496102141	0.6127356897441683	0.7502941766982381	0.8020617012330873	0.8145280027213426	0.8550387631070078	0.6760700290243951	0.6961500729088277	0.9244046506546593	0.7553183627701545	0.711492520409482	0.7911125224407384	0.7254450327411242	0.7956175073915428	0.8301392122158496	1.0683265099373298	0.7111262355252492	0.9065259053058272	0.8871991362004695	0.8294859022265542	0.9812117259175097	0.8364173280878876	0.782685283799819
0.20625197098707027	0.011273644522896592	0.00894843311984158	1.2357183410260826	1.3579966874167309	1.3809214439882918	1.2851710837287034	1.4113623049116661	1.3200103487532353	1.3416821974363866	1.2234284445107664	1.1929900331276309	1.3666352206554202	1.333947850710351	1.3512766875035764	1.3413560321803997	1.3052957547849195	1.333165113844101	1.388811122019507	1.5250277433959416	1.3190235688680265	1.312071415687189	1.2709311113015136	1.291393645828968	1.2448616905809227	1.4328507394019325	1.3653358762136891	1.378740796080468	1.2464490989632624	1.3307210753500667	1.319845881466565	1.357663142421449	1.2835065151933438	1.3509867786745937	1.356061097305686	1.241022598180708	1.2073395820449668	1.5047657153713074	1.2638701899958917	1.2708911439998967	1.24868741332107	1.453827807918362	1.3419329189949663	1.4019898946930596	1.4600246146903255	1.4194253857814552	1.3533395089326028	1.4707423249872844	1.3625335504132452	1.239169018156919
0.06727070257137102	0.009006594015784792	0.008400714108567842	1.0330384462826623	1.0072927652699548	1.108499815190503	1.1920209667676154	0.9774580145569789	1.0834487533731927	0.8800609734534665	0.8293055559433231	0.7590600177434901	1.0909840684750445	0.8734335377935692	0.911768898573924	0.9521274548182082	1.0521385817236675	0.8759343117038597	1.0100700585887943	1.2107245678719547	1.068756184732592	1.1275771770969243	1.1500232827921733	1.0670887847868906	1.2148901670567938	1.2185995146465936	0.9797318092726106	1.3176631385605608	1.0251109414067092	0.9109658468590354	1.0441654620541108	1.1068756116621274	1.0567519244585126	0.8758388909195738	1.0330290566884721	0.9609230694552733	0.9799926969354597	1.008951168259465	1.0312600245543286	1.2613508095969577	0.9434541661263006	1.0313862271116792	0.9070813183056752	0.9142503909901945	1.071451352261044	1.1003336459763622	1.135036628281132	0.8702031836213664	0.9832574597149855	0.8997160032897209
0.14899287971671182	0.01070997471658103	0.009114264741864447	1.3029889260904133	1.1806349523823478	1.2471457215946107	1.1330270548156909	1.158725036075386	1.2662192063527684	1.1979037235417636	1.2579798859194073	1.0600680316671738	1.0961226173262468	1.1409271008255721	1.0739059545856127	1.3358048268216227	1.1829906134950865	1.2992679861167502	0.9764347580294885	1.2344719240838866	1.2908325047833205	1.396936745860812	1.2181667319410918	1.2376896440325749	1.2344883741578352	1.2623518094197659	1.1074443074601616	1.081740068649976	1.319040995527162	1.010093680380534	1.1800185375320653	1.221512056652128	1.1820826713758554	1.380652362030021	1.251793696102266	1.39457816591287	1.219835638013821	1.127270056803836	1.1151416046702172	1.2234408109023556	1.2109960461845237	0.9882257008646853	1.30014412008452	1.2051447982564008	1.2627867749719757	1.134888670911437	1.349318423005386	1.2891447695933196	1.2250361872753792	1.1035639936663597
0.15333064516129036	0.01058071034110845	0.008958363198241556	1.3230744571523816	1.3697306767670834	1.2321850212813112	1.2217052763115164	1.232377776830302	1.342583461065912	1.3589612142877252	1.2316181576551326	1.2953881345132146	1.293327671619489	1.33461485935435	1.4103762021191781	1.372468174748714	1.2385287185078309	1.2642357448269614	1.0228209823785943	1.237280903118738	1.2826931481532946	1.4327637281080148	1.331761431125532	1.293850421673429	1.3771106720101567	1.2499619744328434	1.4018407390634027	1.3268781545943036	1.279659045601096	1.406584332706809	1.3590577183057024	1.2912634357359833	1.170930609359102	1.345860028908421	1.2655962849699627	1.338301965949297	1.4569582596154311	1.3218090815723056	1.2292658498027877	1.2279525257279935	1.50963314734337	1.2848559980688499	1.4105889794636588	1.0646846219891546	1.2250397297600222	1.1451762741038403	1.2908055829860927	1.1928491813975595	1.3679187542334184	1.4176606182288722
0.20005651085815768	0.011171718155597761	0.00893674320109814	1.148996876571276	1.160687521860523	1.1814215694302201	1.252840595414683	1.176762210614508	1.023640932861264	1.2050940160596741	1.1651075883551703	1.1939669494915528	0.981462212332272	1.1071564093139077	1.3178257348109728	1.1507875952108786	1.178972165252086	1.1051429528234629	1.1169757796284063	1.3241152527915456	1.061409518872459	1.2728433172110325	1.2187556106055746	1.1313722013503804	1.177703462684087	1.2548112390897275	1.1376140911988633	1.1715595397047318	0.9054741939013108	1.0800955763905007	1.2369287826476045	1.2646293991904356	1.1810525237406677	1.2544532971685094	1.140176828545864	1.2276437711850403	1.291594314631424	1.1760528923561662	1.1310636513018861	1.213224999766241	1.1640046817503786	1.0819805195631473	1.1842281342465388	1.1201224328545605	1.2266472057781517	1.228056001756088	1.245612116888176	1.0837972874061106	1.207312115208605	1.135502141474156
0.08757652680304628	0.0096815511299239	0.008833674507899056	1.1673778087041835	1.0626603234962948	1.0674339032303533	1.249122659196359	1.2160062660868785	1.223485828051416	1.2896089297218285	1.0740258687681474	1.384224715766289	1.2491049628841693	1.1154437953351655	1.124601970726554	1.2542007048560062	1.2748337582713631	1.1333766268820482	1.1757856416115722	1.1388925164990247	1.2593929765252703	1.0431145516288234	1.113995797721274	1.1823105564525476	1.173455850840379	1.1480244850074222	1.229617371673296	1.189771009924506	1.2128237744646855	1.1512724138987263	1.2190893326713552	1.1218729040134126	1.1045098236840136	1.0494396188498865	1.0360277339970922	0.9125077818651922	1.2733600873177044	1.3489144767795986	1.2122901121948237	1.1659162729758776	1.187220903686238	1.157580172288514	1.2560894708187713	1.1347926467812497	1.1852396870152377	1.3058027519691988	1.0927929512593804	1.2925987201142406	0.9064829401182054	1.0697757592721424
0.1418088187962664	0.010069093360296598	0.008641207124523608	1.3725496124569148	1.1408955407463868	1.1809729954787886	1.3652857710224597	1.3797823935296087	1.2526756715862497	1.249297059931795	1.359600657565144	1.3971983228073304	1.2524929392439272	1.3204808274438737	1.2422504622719146	1.1144148676309003	1.4463934011023516	1.2263662677359357	1.3879453443654164	1.3001325202794174	1.2454961280270958	1.2929825568495863	1.2358998343373386	1.1907860825451446	1.3468539989487223	1.3830229653342596	1.228361953603007	1.2514435493904705	1.3048238593119665	1.1493937059404706	1.2697366990965357	1.2050315434374437	1.1767824631534056	1.3437128825470157	1.2997909039916848	1.3304646417092942	1.3424969993962146	1.297546023227119	1.3756027923901442	1.3492812325640875	1.2938157860845374	1.0838495417182914	1.2688935044980327	1.371006187744416	1.3317514075057333	1.328048270369185	1.4250918428419674	1.4389314626666478	1.2766725093679647	1.295070501432903
0.0798871915393653	0.010058245633941318	0.009254720638432664	1.2047121256096331	1.4283849012937782	1.3763848849854545	1.2930250542767605	1.4640753104402333	1.3917218522783217	1.3009119810121021	1.4851466971167697	1.5353938066328454	1.333964685716901	1.2210756527959554	1.3800232083881092	1.4081714929874716	1.2775236514763384	1.359807771983312	1.3062316123815652	1.3867558975464136	1.2123754004245595	1.4270269296418086	1.3267177361630331	1.335870072964806	1.2214382049656307	1.3988984271745757	1.5063611178825185	1.3785506249892654	1.5423459617846667	1.350996146153348	1.2343627660263974	1.3287282473584048	1.3694156863274276	1.4952973701211085	1.4013578587877384	1.3511883286443904	1.3993073469601778	1.2592084006486106	1.3447553443700884	1.2109677619652763	1.2885686179769547	1.1832977332851502	1.4819185712590368	1.3426464537832619	1.4753139934696624	1.3273350368934376	1.4071744158819788	1.2019583509898586	1.4111199048054575	1.420018817786234
0.10750421585160186	0.00970757764015827	0.008663972118134512	1.1494802414960046	1.233058637313546	1.1599173411853256	1.1497707548442253	1.143308847122128	1.1412300569962546	1.263132968853479	0.983069933588806	1.185147241616519	1.1462249577099834	1.067421323495664	0.987365022685003	1.0731377110590938	1.0845809726906803	1.2673535787352248	0.8907326500990261	1.2138858070078533	1.3106232547773091	1.1918607770568828	1.0235084614678644	0.9474605254135297	1.134515129324498	1.0683195959876475	1.2489740991285552	1.3035939299318666	1.1690418456025409	1.1333211377237633	1.10750149205407	0.9502197531388012	1.1157296412764421	1.1186373159185146	1.110603990745735	0.9322961710755636	1.1027311668820776	1.0120839581642365	1.2407261168812596	0.9556886056832828	1.1576795953616001	1.2176632119145505	1.0595039411567826	1.2747698653614865	1.1357624675414382	0.898017336083593	0.93567389920353	1.1297319765309386	1.1480171509624522	1.2286068837148154
0.4013766106671015	0.010426360069438777	0.006241463003172636	1.368155556919317	1.2971923847520965	1.3983739906063717	1.3195717419944695	1.2584216840411888	1.2684043195370007	1.4032715212992626	1.3850313912417465	1.4297085370587626	1.3269942776652726	1.2435368658159343	1.246585247320543	1.297808868251033	1.4028082863034426	1.2566175841930454	1.2392066136388051	1.2122385178864081	1.333104713186395	1.262783322152086	1.2020987030289527	1.236213921459828	1.2648518206491073	1.2849633346415392	1.3733302907257003	1.3829765385600532	1.2419762017461813	1.281852645085518	1.2181258566792446	1.219580154132803	1.295742387243867	1.3081122890776657	1.3838005346761424	1.335322868851447	1.4016408555416562	1.431327494197312	1.253977718503373	1.4015790206618837	1.136844646746272	1.2380465158726495	1.189532540941305	1.363503437515345	1.270098488054304	1.220978110878542	1.3801008749514931	1.230117581085569	1.2980887037944329	1.215175039450228
0.1207521367521367	0.010916188552121535	0.009598035459263646	1.1247193156317952	1.1443903860218698	1.1792060782152038	1.1031565765369251	1.01392099609751	1.0209784158652293	1.0839805043148352	0.9683261299011214	1.2275404794633005	1.137698876001756	1.1096285772120589	1.1413534500191522	1.1487828625678882	1.0937629616916462	1.2182469622421377	1.1970007929358772	1.2766127253917028	1.0906924505780067	1.0060137720336997	1.1470952700833328	1.2504887572773868	1.05889353616922	1.1448713870523977	1.0826590085854706	1.1767228304464747	1.1936028884105212	1.0827165619729997	1.0490469765333714	1.0986540387518124	1.108780164139488	1.2146420502077953	1.317320325183073	1.103045655276925	1.0688276640922656	1.0199305084138433	1.0398413043522576	1.1162662901743654	1.1256301291106914	0.9703744770302194	1.0154020896289055	1.0371110957372638	1.054091072135571	1.0580762260687355	1.1704123929252404	1.157849567192719	1.0833711042524112	1.287076274529916
0.19498592061040976	0.011205841817363813	0.009020860434390503	0.9776800626565856	1.0031459311356636	1.111425763767874	1.0378948659259737	1.0037959143140878	1.084251162026458	1.0699675223573248	1.0107760672875379	1.2012480717678533	1.143484814029069	0.9931727642285304	1.0800263548940991	0.9568598655906366	1.1468626096736292	1.0986160869483195	0.8808859787654011	1.119516230606699	1.0335377495568046	1.0160948179760478	0.9624211520269008	1.1845006162904665	0.9829663607739832	1.0844344324498958	1.2254927901740098	1.2172388515262473	1.1252553424206617	0.9747355099909667	1.0592568895365213	0.8553772089045695	1.0016469671841661	0.9879187679469492	1.0356312118380777	1.0261845946531098	1.0202192060372675	1.000982738052491	0.9927367077907846	1.1773096587490806	1.1160482222143968	0.9620387194519109	1.1957633820099185	0.9616817675397565	1.09285293042676	1.0965799249573853	1.0124229300483853	1.1403041480036902	1.1133564508394276	1.0405017686349627
0.12111368909512765	0.011973401420847006	0.010523258603751383	1.171097377768482	1.1389093945736573	1.2781316543632222	1.157309875813464	1.2350777130335637	1.137740706505461	1.224242767064043	0.9997496697791405	1.1528981763922923	0.9770407021888077	1.04660713001919	1.2409830548700322	1.182816284825325	1.193224465551618	1.1645808605888455	1.13639621812215	1.156470016374848	1.0919692265365832	0.9658732230986912	0.8806185602989471	1.091743071435987	1.338452258105507	1.2477284594151044	1.0417263477503735	1.2001333656136373	1.033351022072864	1.1686747717091694	1.1726823399165067	0.9438709806851158	1.107485758490133	1.1363339689466063	1.2559403897446746	1.1463668002425833	1.045449673967444	1.159730911971663	1.2178407554563497	1.02560173190406	1.0459510218870145	1.0248920162407669	1.1798534029325518	1.0575842519270626	1.1479195415277466	1.2621762335533326	1.1756666133151887	1.038136190303352	0.9438825453442998	1.117744913092412
0.1052170826925356	0.010278653281192244	0.009197163368937137	0.9466364359609809	0.8922600372564683	0.7188750537430666	0.8785177778994927	0.8798809340438484	0.6437126377556979	0.7864945439609302	0.9874476787552123	0.8509662979996852	0.6488101502442933	0.9016176854314086	0.9852293153208693	0.8966428713588905	0.7789425511848759	0.925520607643757	0.8095265109432014	0.9013478341574918	0.6921788751615907	0.889046771631196	0.7924805382155672	0.8085618386681135	0.8634743502881109	0.8471415572758881	0.918114512819804	0.8881420291600762	0.8162412725672099	0.9318627871258632	0.7557295624436401	0.8410995718673292	0.919114707495254	0.8054918540695626	0.9618082728955668	0.6666357132232756	0.8590171518596699	0.7409695949707797	0.6619113990867281	0.7209151158872096	0.8785708237496971	0.8651077940565961	0.7738358295369359	0.9022170794765465	0.8342674087147153	0.7821964750516892	0.8013647942149569	0.8186316710446233	0.8777587563419138	0.8413970997706703
[truncated: 53 more columns]
