# Supplementary material for: Admixture of evolutionary rates across a butterfly hybrid zone
Source: eLife. 2022 Jun 15;11:e78135. doi: 10.7554/eLife.78135 (PMC9246367; doi:10.7554/eLife.78135)
Supplement: Figure 4—source data 1. [file elife-78135-fig4-data1.zip]

Archive with 12 entries (9 files):
- D_Statistics/
- D_Statistics/D3/
- D_Statistics/D4/
- D_Statistics/D3/D3_Outgroup_xuthus.csv
- D_Statistics/D3/D3_Outgroup_arcturus.csv
- D_Statistics/D3/D3_Outgroup_bianor.csv
- D_Statistics/D3/D3_Outgroup_dialis.csv
- D_Statistics/D4/D4_Outgroup1_dialis_Outgroup2_xuthus.csv
- D_Statistics/D4/D4_Outgroup1_arcturus_Outgroup2_xuthus.csv
- D_Statistics/D4/D4_Outgroup1_bianor_Outgroup2_xuthus.csv
- D_Statistics/D4/D4_Outgroup1_arcturus_Outgroup2_dialis.csv
- D_Statistics/D4/D4_Outgroup1_arcturus_Outgroup2_bianor.csv
