# Supplementary material for: Admixture of evolutionary rates across a butterfly hybrid zone
Source: eLife. 2022 Jun 15;11:e78135. doi: 10.7554/eLife.78135 (PMC9246367; doi:10.7554/eLife.78135)
Supplement: Figure 4—source data 1. [file elife-78135-fig4-data1.zip › D_Statistics/D3/D3_Outgroup_xuthus.csv]

Fst_lowerBound	Fst_upperBound	D3_syn	Z_syn	D3_nonsyn	Z_nonsyn	D3_intron	Z_intron
0.0	1.0	-0.04124714343020723	11.261526446764481	-0.04249760160029399	10.039150725252897	-0.04750954992637493	15.317580724086088
0.1	1.0	-0.04517015850961986	11.032707274621607	-0.046865765397617755	10.163181877837502	-0.05126803543036682	15.515106889483587
0.2	1.0	-0.055898342594597104	11.012638301378791	-0.0580154015809325	10.120524381367998	-0.058669446857097525	15.071309101090753
0.3	1.0	-0.07317191689748238	11.245921092924386	-0.06633733712263398	9.012574719336842	-0.06607548089217502	14.465048871877046
0.4	1.0	-0.08492327833503398	10.265685828309248	-0.06963545704250297	7.916065864975352	-0.07273066482084345	13.69995725783197
0.5	1.0	-0.09723203449087908	9.512010436395807	-0.08020994641706988	7.170713611196122	-0.0840994827079898	12.967524818645153
0.6	1.0	-0.10834871349473459	8.186921441158171	-0.08226557949912641	6.110293029696376	-0.0968586951834763	13.740784387801009
0.7	1.0	-0.12468910263464886	7.707764163648761	-0.08746033935715276	5.283808549348033	-0.10712537128308906	11.734741203755101
0.8	1.0	-0.0985047936019075	4.672182812093729	-0.08479128299570292	2.71887778235102	-0.11175084175084173	8.659620668155958
0.9	1.0	-0.06011235955056173	1.0926691256224674	-0.0890937019969278	1.6133552360817105	-0.13894542090656803	6.40269396839311
