# Supplementary material for: Admixture of evolutionary rates across a butterfly hybrid zone
Source: eLife. 2022 Jun 15;11:e78135. doi: 10.7554/eLife.78135 (PMC9246367; doi:10.7554/eLife.78135)
Supplement: Figure 4—source data 1. [file elife-78135-fig4-data1.zip › D_Statistics/D3/D3_Outgroup_arcturus.csv]

Fst_lowerBound	Fst_upperBound	D3_syn	Z_syn	D3_nonsyn	Z_nonsyn	D3_intron	Z_intron
0.0	1.0	-0.0818326984138692	17.11434444249543	-0.07879459994972579	14.91863014083737	-0.06743835468935076	17.11750767459566
0.1	1.0	-0.09160229833645864	17.557740392437058	-0.08675352059643052	15.040145412801083	-0.07224090693812465	17.15467475468752
0.2	1.0	-0.11525014554864983	17.415154859736294	-0.1061064583479955	14.79575047794831	-0.08347974174633807	17.53635701604702
0.3	1.0	-0.14263224040538672	17.008518432806085	-0.126196001791458	14.361864731530998	-0.09722938275113165	17.543451689395127
0.4	1.0	-0.1676294200114233	16.16407717177562	-0.14788017140480356	13.99924010373932	-0.1080626138873833	17.00239258058561
0.5	1.0	-0.18458640428683773	14.226711691603615	-0.1728041801443145	13.168520762039476	-0.12396083292581683	16.39919866775469
0.6	1.0	-0.20554506390781938	12.295416642279346	-0.18427451473609188	11.234482082575363	-0.14035420894420997	15.722779900129627
0.7	1.0	-0.22912470952749794	13.203305550718087	-0.20739789722058374	10.749087573554673	-0.1547510569305915	14.819979183362062
0.8	1.0	-0.2207882804325078	9.44745269440474	-0.24252004935225177	8.575579029564778	-0.17688938494580012	11.618986045164812
0.9	1.0	-0.19606741573033706	2.4887615656561817	-0.1836839404822987	2.945123347868708	-0.16182765680253114	5.798377455844702
