# Supplementary material for: Admixture of evolutionary rates across a butterfly hybrid zone
Source: eLife. 2022 Jun 15;11:e78135. doi: 10.7554/eLife.78135 (PMC9246367; doi:10.7554/eLife.78135)
Supplement: Figure 4—source data 1. [file elife-78135-fig4-data1.zip › D_Statistics/D3/D3_Outgroup_bianor.csv]

Fst_lowerBound	Fst_upperBound	D3_syn	Z_syn	D3_nonsyn	Z_nonsyn	D3_intron	Z_intron
0.0	1.0	-0.07594527728920386	17.462232920000215	-0.06610543627546756	13.462195645413923	-0.06021361958215073	16.702636247451036
0.1	1.0	-0.08386141633555587	17.45811426218634	-0.07272180776154087	13.55225561439802	-0.06483605018430545	16.921962050601923
0.2	1.0	-0.10523562098578336	17.408512254160488	-0.08919850617638608	13.139115826224092	-0.07430954448940713	17.08077126156972
0.3	1.0	-0.1285058598495389	17.15622927737038	-0.10588369349562989	12.868233002557034	-0.08516417688052859	16.86583047343281
0.4	1.0	-0.14827721196485766	15.85710912438251	-0.12131652741489374	12.194891487409471	-0.09530775137625598	16.844086684690247
0.5	1.0	-0.16900349618680147	14.683880622175504	-0.1370270381384387	10.85806585157423	-0.10957253759214503	16.623896536866365
0.6	1.0	-0.1872489414830095	13.114906987515337	-0.15119810300357767	9.636128754125195	-0.12806692251304383	17.55227654416345
0.7	1.0	-0.21295093874496523	13.322941685587159	-0.1731963029383363	9.377345837516332	-0.14213206253876032	15.808227268194031
0.8	1.0	-0.2020267249515673	9.670660725103986	-0.21201657458563536	6.851676622121625	-0.15750841750841738	13.269860927133147
0.9	1.0	-0.21235955056179773	3.0264289177304446	-0.16282642089093702	3.2111859701898022	-0.1628122109158187	7.375001672223435
