# Supplementary material for: Admixture of evolutionary rates across a butterfly hybrid zone
Source: eLife. 2022 Jun 15;11:e78135. doi: 10.7554/eLife.78135 (PMC9246367; doi:10.7554/eLife.78135)
Supplement: Figure 4—source data 1. [file elife-78135-fig4-data1.zip › D_Statistics/D3/D3_Outgroup_dialis.csv]

Fst_lowerBound	Fst_upperBound	D3_syn	Z_syn	D3_nonsyn	Z_nonsyn	D3_intron	Z_intron
0.0	1.0	-0.07196474325370779	15.71074091865438	-0.06578102069323216	13.646829267035477	-0.058262474826583185	15.939407540567434
0.1	1.0	-0.0795647191618847	15.813993363989441	-0.07206220529932386	13.711099161903658	-0.0626107352883042	16.017237491469636
0.2	1.0	-0.10031314572992782	15.993027858851995	-0.08973501101976068	13.890575908520631	-0.07128939440308447	15.800669877691863
0.3	1.0	-0.12596537592743057	16.44786605470366	-0.10414314781891562	13.301584962255047	-0.0811846131695338	15.40868900215396
0.4	1.0	-0.14676199303849574	15.873771473995445	-0.11996490619155058	12.78718384337814	-0.09146198766755738	15.702406103449759
0.5	1.0	-0.1661106490325294	13.992344035932135	-0.13544787970007874	11.210146629920903	-0.10648467266075347	15.643933711621642
0.6	1.0	-0.1845230773436112	12.360685282343354	-0.14801307847082495	9.744842451457743	-0.126544397881349	16.81365294098853
0.7	1.0	-0.2111817758769694	12.779034000248746	-0.16210394663702052	8.814483057231653	-0.14226064986095496	15.778882664714928
0.8	1.0	-0.20678473434771763	9.108155719050814	-0.18634785962205946	5.680563151675084	-0.15947860487920332	12.878910714939297
0.9	1.0	-0.18932584269662925	2.6412630658779537	-0.13498196805770218	1.939278403860413	-0.1639131241878597	5.67363899890202
