# Supplementary material for: Admixture of evolutionary rates across a butterfly hybrid zone
Source: eLife. 2022 Jun 15;11:e78135. doi: 10.7554/eLife.78135 (PMC9246367; doi:10.7554/eLife.78135)
Supplement: Figure 4—source data 1. [file elife-78135-fig4-data1.zip › D_Statistics/D4/D4_Outgroup1_dialis_Outgroup2_xuthus.csv]

Fst_lowerBound	Fst_upperBound	D4_syn	Z_syn	D4_nonsyn	Z_nonsyn	D4_intron	Z_intron
0.0	1.0	-0.06488455999873403	9.197067944476407	-0.06551942835398074	6.786710510008445	-0.05366693408209654	5.881510677903142
0.1	1.0	-0.07325445107997991	9.391025434349773	-0.07233511408457739	6.744199270539217	-0.056940412647875804	5.679793170243479
0.2	1.0	-0.09659858459180999	9.391641878439312	-0.09387473026529207	7.310164344067394	-0.06406502749919125	5.248532337398978
0.3	1.0	-0.11626607600746308	9.039444729951155	-0.11445370120291695	6.635427696712468	-0.07640447059819648	5.202630096702463
0.4	1.0	-0.136176802616725	8.35878989125235	-0.15268461333884936	7.356738541721186	-0.0945591840184836	5.302228033266697
0.5	1.0	-0.15031015740235606	7.483705492376402	-0.17159711980567366	6.327765089395344	-0.11389710230632762	4.9547709541996445
0.6	1.0	-0.1682371237764157	6.989862944353206	-0.20959255261737716	5.870391969643375	-0.15090311525604647	5.648021126649662
0.7	1.0	-0.1993912505158894	6.28332684590643	-0.2334502411223148	5.363815184201124	-0.1816614217355693	5.799949577496774
0.8	1.0	-0.25023148148148144	6.74576400851776	-0.3471008737092931	4.582545771548127	-0.24558474650733675	4.934074207556064
0.9	1.0	-0.32394366197183094	4.794016975638818	-0.18884120171673818	0.6750229123626367	-0.14848143982002257	0.8846359395672071
