# Supplementary material for: Admixture of evolutionary rates across a butterfly hybrid zone
Source: eLife. 2022 Jun 15;11:e78135. doi: 10.7554/eLife.78135 (PMC9246367; doi:10.7554/eLife.78135)
Supplement: Figure 4—source data 1. [file elife-78135-fig4-data1.zip › D_Statistics/D4/D4_Outgroup1_arcturus_Outgroup2_xuthus.csv]

Fst_lowerBound	Fst_upperBound	D4_syn	Z_syn	D4_nonsyn	Z_nonsyn	D4_intron	Z_intron
0.0	1.0	-0.0811879777610322	10.991218711097469	-0.09450952142320217	8.58595731308043	-0.08477949371119253	8.724183703945185
0.1	1.0	-0.09362730425902778	11.764605358216315	-0.10580463004825665	8.594189538860702	-0.08964422154794284	8.39943450779928
0.2	1.0	-0.12160016196483595	11.723229756896036	-0.13089541593723658	8.649285727169735	-0.10622113921835243	8.424005135837145
0.3	1.0	-0.14419440419967264	10.618890410602296	-0.16479769662070012	8.213082378802632	-0.13255256152312006	8.940679696931415
0.4	1.0	-0.17151261763063638	9.521009574872826	-0.21901481602974152	9.053284887060842	-0.1493575579016287	8.102840787546233
0.5	1.0	-0.1800807896040548	7.946110212572843	-0.2638409334444577	8.551261545963886	-0.16886397340416862	7.154476671759043
0.6	1.0	-0.2034231525384527	7.037961242155965	-0.2958883994126285	7.608435047623115	-0.18615341096600815	5.9892318502902
0.7	1.0	-0.22662670405104907	6.5623807696431165	-0.34810318664643397	8.454542031245882	-0.20898301990140586	5.235993987269999
0.8	1.0	-0.2627173213135866	5.332944804661981	-0.5029585798816567	8.520404784260938	-0.28154696132596685	4.637582841356204
0.9	1.0	-0.3467048710601719	9.198991751096079	-0.34716981132075464	2.555046510394586	-0.09705159705159705	1.2151518976866336
