# Supplementary material for: Admixture of evolutionary rates across a butterfly hybrid zone
Source: eLife. 2022 Jun 15;11:e78135. doi: 10.7554/eLife.78135 (PMC9246367; doi:10.7554/eLife.78135)
Supplement: Figure 4—source data 1. [file elife-78135-fig4-data1.zip › D_Statistics/D4/D4_Outgroup1_bianor_Outgroup2_xuthus.csv]

Fst_lowerBound	Fst_upperBound	D4_syn	Z_syn	D4_nonsyn	Z_nonsyn	D4_intron	Z_intron
0.0	1.0	-0.07676121944167819	11.147099159149514	-0.06984367990613895	6.737222937573079	-0.07310932625942583	7.815348998657147
0.1	1.0	-0.08615355593284289	11.366280586573263	-0.0778586828295977	6.691832042298474	-0.07853143871136367	7.710728317589886
0.2	1.0	-0.11142651472965077	11.107813118578079	-0.09620332780604955	6.503752680542646	-0.09071913017300921	7.40880956925645
0.3	1.0	-0.12667880258899683	9.906432420402336	-0.1246092759989863	6.488689795176147	-0.10955231469711328	7.876580499955554
0.4	1.0	-0.14484843149338278	8.728793849649566	-0.16305332447611565	7.248775660666171	-0.1280399914128869	7.584779992246374
0.5	1.0	-0.1636784268363216	8.042668470831192	-0.1795893615178029	6.328964728285551	-0.1441537412647009	6.488242442962589
0.6	1.0	-0.18352272727272737	7.354024739149036	-0.22467796610169496	6.10634296500062	-0.17635233918128654	6.670404816247339
0.7	1.0	-0.21661624891961975	6.940016795001054	-0.28502637009860116	6.378716882998326	-0.20116289974678808	6.753864731690674
0.8	1.0	-0.24604486422668234	5.690919136673693	-0.4512792596624932	6.170311116130823	-0.25297840655249443	5.312792437269585
0.9	1.0	-0.38222849083215793	6.195701312754789	-0.27586206896551724	1.480477214851596	-0.15176470588235302	0.9060164738866091
