# Supplementary material for: Admixture of evolutionary rates across a butterfly hybrid zone
Source: eLife. 2022 Jun 15;11:e78135. doi: 10.7554/eLife.78135 (PMC9246367; doi:10.7554/eLife.78135)
Supplement: Figure 4—source data 1. [file elife-78135-fig4-data1.zip › D_Statistics/D4/D4_Outgroup1_arcturus_Outgroup2_dialis.csv]

Fst_lowerBound	Fst_upperBound	D4_syn	Z_syn	D4_nonsyn	Z_nonsyn	D4_intron	Z_intron
0.0	1.0	-0.038679351226477206	3.587174548196095	-0.06358289620092199	4.461878424284794	-0.06601749740220561	5.15119248594997
0.1	1.0	-0.04878303165919197	3.9835259549394517	-0.07392143758817844	4.530068340701956	-0.06885193893927521	4.906907732333068
0.2	1.0	-0.0625119715419346	3.772206759671814	-0.08438419235196318	4.0676172859558655	-0.0896492195554703	5.366420974860198
0.3	1.0	-0.06782027929568908	3.0740289514917016	-0.11456844420010995	4.259432305036905	-0.11800104243994126	5.818516634198392
0.4	1.0	-0.0916122430553465	3.1911315994364298	-0.14928285171904668	4.301786487998621	-0.12069218976415981	4.727995558849262
0.5	1.0	-0.08372781065088754	2.3204667676784982	-0.20314262085557477	5.038820459267174	-0.1301560099279045	3.880939979004091
0.6	1.0	-0.10019467878001297	2.078019736180802	-0.20823584464202158	4.341164364087526	-0.10375131164742916	2.529562398681897
0.7	1.0	-0.09581801470588244	1.4069980357440033	-0.25549915397631134	4.917773121052508	-0.10296733793496045	1.9500227781758543
0.8	1.0	-0.09165687426557002	0.8591153277359029	-0.30711297071129706	3.353356017872885	-0.16	2.037745992556786
0.9	1.0	-0.09090909090909091	0.31095876388989446	-0.41538461538461535	1.3580717866312968	0.03305084745762712	-0.7656272081186165
