# Supplementary material for: Admixture of evolutionary rates across a butterfly hybrid zone
Source: eLife. 2022 Jun 15;11:e78135. doi: 10.7554/eLife.78135 (PMC9246367; doi:10.7554/eLife.78135)
Supplement: Figure 4—source data 1. [file elife-78135-fig4-data1.zip › D_Statistics/D4/D4_Outgroup1_arcturus_Outgroup2_bianor.csv]

Fst_lowerBound	Fst_upperBound	D4_syn	Z_syn	D4_nonsyn	Z_nonsyn	D4_intron	Z_intron
0.0	1.0	-0.020044033743420526	1.885834379020642	-0.060277878898191854	4.0085961567183555	-0.05159985349936736	3.659401010698836
0.1	1.0	-0.027917743524905638	2.3107043351363523	-0.06773786459536794	4.009014770187753	-0.05262330116848142	3.391337840565046
0.2	1.0	-0.0380725436304309	2.269488381689862	-0.08195882567913262	3.880381051269189	-0.06561069878832433	3.538647756083629
0.3	1.0	-0.05658814497555459	2.5246906768258914	-0.09911504424778757	3.6643434986078938	-0.086988224707945	3.8089913936311035
0.4	1.0	-0.08089393444084518	2.793570064220858	-0.13244092891187498	3.860472433766219	-0.091404846006073	3.1634742649211782
0.5	1.0	-0.06386449184441656	1.7758454562183867	-0.18158066623122143	4.2858928412191535	-0.10362813751765082	2.7483973970521887
0.6	1.0	-0.08126080595823906	1.7602021809824648	-0.16866134751773054	3.2022943287720356	-0.08921917344173438	1.8533020297284353
0.7	1.0	-0.08347697611425757	1.182409334366331	-0.17860482513559	2.849319321375039	-0.09898459625613047	1.4583505226273639
0.8	1.0	-0.1166666666666667	1.2328850735275094	-0.1757129714811407	1.6624880733232497	-0.1650470922409927	1.4379970139451759
0.9	1.0	0.16201117318435762	-0.6214170593016265	-0.14285714285714288	0.5645012118043998	0.019056261343012703	-0.23289488344776133
