# Supplementary material for: Admixture of evolutionary rates across a butterfly hybrid zone
Source: eLife. 2022 Jun 15;11:e78135. doi: 10.7554/eLife.78135 (PMC9246367; doi:10.7554/eLife.78135)
Supplement: Figure 5—source data 1. [file elife-78135-fig5-data1.zip]

Archive with 5,390 entries (5,387 files):
- Concatenated_Local_Gene_Trees/
- Concatenated_Local_Gene_Trees/Support/
- Concatenated_Local_Gene_Trees/ConsensusTree/
- Concatenated_Local_Gene_Trees/Support/chr18.215.splits.nex
- Concatenated_Local_Gene_Trees/Support/chr21.153.splits.nex
- Concatenated_Local_Gene_Trees/Support/chr9.45.splits.nex
- Concatenated_Local_Gene_Trees/Support/chr1.11.splits.nex
- Concatenated_Local_Gene_Trees/Support/chr30.202.splits.nex
- Concatenated_Local_Gene_Trees/Support/chr27.125.splits.nex
- Concatenated_Local_Gene_Trees/Support/chr5.106.splits.nex
- Concatenated_Local_Gene_Trees/Support/chr8.24.splits.nex
- Concatenated_Local_Gene_Trees/Support/chr17.138.splits.nex
- Concatenated_Local_Gene_Trees/Support/chr3.170.splits.nex
- Concatenated_Local_Gene_Trees/Support/chr11.179.splits.nex
- Concatenated_Local_Gene_Trees/Support/chr5.58.splits.nex
- Concatenated_Local_Gene_Trees/Support/chr3.147.splits.nex
- Concatenated_Local_Gene_Trees/Support/chr5.131.splits.nex
- Concatenated_Local_Gene_Trees/Support/chr8.13.splits.nex
- Concatenated_Local_Gene_Trees/Support/chr9.72.splits.nex
- Concatenated_Local_Gene_Trees/Support/chr30.235.splits.nex
- Concatenated_Local_Gene_Trees/Support/chr1.26.splits.nex
- Concatenated_Local_Gene_Trees/Support/chr13.89.splits.nex
- Concatenated_Local_Gene_Trees/Support/chr24.92.splits.nex
- Concatenated_Local_Gene_Trees/Support/chr4.2.splits.nex
- Concatenated_Local_Gene_Trees/Support/chr27.112.splits.nex
- Concatenated_Local_Gene_Trees/Support/chr4.39.splits.nex
- Concatenated_Local_Gene_Trees/Support/chr16.96.splits.nex
- Concatenated_Local_Gene_Trees/Support/chr18.222.splits.nex
- Concatenated_Local_Gene_Trees/Support/chr21.164.splits.nex
- Concatenated_Local_Gene_Trees/Support/chr23.16.splits.nex
- Concatenated_Local_Gene_Trees/Support/chr19.46.splits.nex
- Concatenated_Local_Gene_Trees/Support/chr11.12.splits.nex
- Concatenated_Local_Gene_Trees/Support/chr18.27.splits.nex
- Concatenated_Local_Gene_Trees/Support/chr10.4.splits.nex
- Concatenated_Local_Gene_Trees/Support/chr7.148.splits.nex
- Concatenated_Local_Gene_Trees/Support/chr10.73.splits.nex
- Concatenated_Local_Gene_Trees/Support/chr27.68.splits.nex
- Concatenated_Local_Gene_Trees/Support/chr22.77.splits.nex
- Concatenated_Local_Gene_Trees/Support/chr28.161.splits.nex
- Concatenated_Local_Gene_Trees/Support/chr13.100.splits.nex
- Concatenated_Local_Gene_Trees/Support/chr22.40.splits.nex
- Concatenated_Local_Gene_Trees/Support/chr28.156.splits.nex
- Concatenated_Local_Gene_Trees/Support/chr11.210.splits.nex
- Concatenated_Local_Gene_Trees/Support/chr13.137.splits.nex
- Concatenated_Local_Gene_Trees/Support/chr18.10.splits.nex
- Concatenated_Local_Gene_Trees/Support/chr10.44.splits.nex
- Concatenated_Local_Gene_Trees/Support/chr19.71.splits.nex
- Concatenated_Local_Gene_Trees/Support/chr11.25.splits.nex
- Concatenated_Local_Gene_Trees/Support/chr23.21.splits.nex
- Concatenated_Local_Gene_Trees/Support/chr6.95.splits.nex
- Concatenated_Local_Gene_Trees/Support/chr3.112.splits.nex
- Concatenated_Local_Gene_Trees/Support/chr8.46.splits.nex
- Concatenated_Local_Gene_Trees/Support/chr9.27.splits.nex
- Concatenated_Local_Gene_Trees/Support/chr27.147.splits.nex
- Concatenated_Local_Gene_Trees/Support/chr1.73.splits.nex
- Concatenated_Local_Gene_Trees/Support/chr30.260.splits.nex
- Concatenated_Local_Gene_Trees/Support/chr21.131.splits.nex
- Concatenated_Local_Gene_Trees/Support/chr18.240.splits.nex
- Concatenated_Local_Gene_Trees/Support/chr21.106.splits.nex
- Concatenated_Local_Gene_Trees/Support/chr26.196.splits.nex
- Concatenated_Local_Gene_Trees/Support/chr9.10.splits.nex
- Concatenated_Local_Gene_Trees/Support/chr27.170.splits.nex
- Concatenated_Local_Gene_Trees/Support/chr30.257.splits.nex
- Concatenated_Local_Gene_Trees/Support/chr1.44.splits.nex
- Concatenated_Local_Gene_Trees/Support/chr8.71.splits.nex
- Concatenated_Local_Gene_Trees/Support/chr30.68.splits.nex
- Concatenated_Local_Gene_Trees/Support/chr25.91.splits.nex
- Concatenated_Local_Gene_Trees/Support/chr17.95.splits.nex
- Concatenated_Local_Gene_Trees/Support/chr3.2.splits.nex
- Concatenated_Local_Gene_Trees/Support/chr3.125.splits.nex
- Concatenated_Local_Gene_Trees/Support/chr22.15.splits.nex
- Concatenated_Local_Gene_Trees/Support/chr13.162.splits.nex
- Concatenated_Local_Gene_Trees/Support/chr28.103.splits.nex
- Concatenated_Local_Gene_Trees/Support/chr18.45.splits.nex
- Concatenated_Local_Gene_Trees/Support/chr10.11.splits.nex
- Concatenated_Local_Gene_Trees/Support/chr25.109.splits.nex
- Concatenated_Local_Gene_Trees/Support/chr19.24.splits.nex
- Concatenated_Local_Gene_Trees/Support/chr30.109.splits.nex
- Concatenated_Local_Gene_Trees/Support/chr11.70.splits.nex
- Concatenated_Local_Gene_Trees/Support/chr23.74.splits.nex
- Concatenated_Local_Gene_Trees/Support/chr17.4.splits.nex
- Concatenated_Local_Gene_Trees/Support/chr23.43.splits.nex
- Concatenated_Local_Gene_Trees/Support/chr14.58.splits.nex
- Concatenated_Local_Gene_Trees/Support/chr23.148.splits.nex
- Concatenated_Local_Gene_Trees/Support/chr18.129.splits.nex
- Concatenated_Local_Gene_Trees/Support/chr7.9.splits.nex
- Concatenated_Local_Gene_Trees/Support/chr19.13.splits.nex
- Concatenated_Local_Gene_Trees/Support/chr11.47.splits.nex
- Concatenated_Local_Gene_Trees/Support/chr17.204.splits.nex
- Concatenated_Local_Gene_Trees/Support/chr18.72.splits.nex
- Concatenated_Local_Gene_Trees/Support/chr2.89.splits.nex
- Concatenated_Local_Gene_Trees/Support/chr10.26.splits.nex
- Concatenated_Local_Gene_Trees/Support/chr7.96.splits.nex
- Concatenated_Local_Gene_Trees/Support/chr15.39.splits.nex
- Concatenated_Local_Gene_Trees/Support/chr22.22.splits.nex
- Concatenated_Local_Gene_Trees/Support/chr13.155.splits.nex
- Concatenated_Local_Gene_Trees/Support/chr28.134.splits.nex
- Concatenated_Local_Gene_Trees/Support/chr24.127.splits.nex
- Concatenated_Local_Gene_Trees/Support/chr26.200.splits.nex
- Concatenated_Local_Gene_Trees/Support/chr19.130.splits.nex
- Concatenated_Local_Gene_Trees/Support/chr3.17.splits.nex
- Concatenated_Local_Gene_Trees/Support/chr2.76.splits.nex
- Concatenated_Local_Gene_Trees/Support/chr9.5.splits.nex
- Concatenated_Local_Gene_Trees/Support/chr6.104.splits.nex
- Concatenated_Local_Gene_Trees/Support/chr7.69.splits.nex
- Concatenated_Local_Gene_Trees/Support/chr6.133.splits.nex
- Concatenated_Local_Gene_Trees/Support/chr19.8.splits.nex
- Concatenated_Local_Gene_Trees/Support/chr2.41.splits.nex
- Concatenated_Local_Gene_Trees/Support/chr19.107.splits.nex
- Concatenated_Local_Gene_Trees/Support/chr3.20.splits.nex
- Concatenated_Local_Gene_Trees/Support/chr26.94.splits.nex
- Concatenated_Local_Gene_Trees/Support/chr24.110.splits.nex
- Concatenated_Local_Gene_Trees/Support/chr14.90.splits.nex
- Concatenated_Local_Gene_Trees/Support/chr26.237.splits.nex
- Concatenated_Local_Gene_Trees/Support/chr29.44.splits.nex
- Concatenated_Local_Gene_Trees/Support/chr26.169.splits.nex
- Concatenated_Local_Gene_Trees/Support/chr21.10.splits.nex
- Concatenated_Local_Gene_Trees/Support/chr13.14.splits.nex
- Concatenated_Local_Gene_Trees/Support/chr12.75.splits.nex
- Concatenated_Local_Gene_Trees/Support/chr30.2.splits.nex
- Concatenated_Local_Gene_Trees/Support/chr17.192.splits.nex
- Concatenated_Local_Gene_Trees/Support/chr10.102.splits.nex
- Concatenated_Local_Gene_Trees/Support/chr30.97.splits.nex
- Concatenated_Local_Gene_Trees/Support/chr27.1.splits.nex
- Concatenated_Local_Gene_Trees/Support/chr28.25.splits.nex
- Concatenated_Local_Gene_Trees/Support/chr20.71.splits.nex
- Concatenated_Local_Gene_Trees/Support/chr16.143.splits.nex
- Concatenated_Local_Gene_Trees/Support/chr28.12.splits.nex
- Concatenated_Local_Gene_Trees/Support/chr20.46.splits.nex
- Concatenated_Local_Gene_Trees/Support/chr12.42.splits.nex
- Concatenated_Local_Gene_Trees/Support/chr25.59.splits.nex
- Concatenated_Local_Gene_Trees/Support/chr10.135.splits.nex
- Concatenated_Local_Gene_Trees/Support/chr24.38.splits.nex
- Concatenated_Local_Gene_Trees/Support/chr13.23.splits.nex
- Concatenated_Local_Gene_Trees/Support/chr20.128.splits.nex
- Concatenated_Local_Gene_Trees/Support/chr29.73.splits.nex
- Concatenated_Local_Gene_Trees/Support/chr21.27.splits.nex
- Concatenated_Local_Gene_Trees/Support/chr4.93.splits.nex
- Concatenated_Local_Gene_Trees/Support/chr6.166.splits.nex
- Concatenated_Local_Gene_Trees/Support/chr14.158.splits.nex
- Concatenated_Local_Gene_Trees/Support/chr2.14.splits.nex
- Concatenated_Local_Gene_Trees/Support/chr7.180.splits.nex
- Concatenated_Local_Gene_Trees/Support/chr10.209.splits.nex
- Concatenated_Local_Gene_Trees/Support/chr3.75.splits.nex
- Concatenated_Local_Gene_Trees/Support/chr22.133.splits.nex
- Concatenated_Local_Gene_Trees/Support/chr19.152.splits.nex
- Concatenated_Local_Gene_Trees/Support/chr24.145.splits.nex
- Concatenated_Local_Gene_Trees/Support/chr18.183.splits.nex
- Concatenated_Local_Gene_Trees/Support/chr24.172.splits.nex
- Concatenated_Local_Gene_Trees/Support/chr3.42.splits.nex
- Concatenated_Local_Gene_Trees/Support/chr22.104.splits.nex
- Concatenated_Local_Gene_Trees/Support/chr19.165.splits.nex
- Concatenated_Local_Gene_Trees/Support/chr30.194.splits.nex
- Concatenated_Local_Gene_Trees/Support/chr27.97.splits.nex
- Concatenated_Local_Gene_Trees/Support/chr12.119.splits.nex
- Concatenated_Local_Gene_Trees/Support/chr2.23.splits.nex
- Concatenated_Local_Gene_Trees/Support/chr6.151.splits.nex
- Concatenated_Local_Gene_Trees/Support/chr22.88.splits.nex
- Concatenated_Local_Gene_Trees/Support/chr15.93.splits.nex
- Concatenated_Local_Gene_Trees/Support/chr16.116.splits.nex
- Concatenated_Local_Gene_Trees/Support/chr28.47.splits.nex
- Concatenated_Local_Gene_Trees/Support/chr4.128.splits.nex
- Concatenated_Local_Gene_Trees/Support/chr20.13.splits.nex
- Concatenated_Local_Gene_Trees/Support/chr11.186.splits.nex
- Concatenated_Local_Gene_Trees/Support/chr12.17.splits.nex
- Concatenated_Local_Gene_Trees/Support/chr10.160.splits.nex
- Concatenated_Local_Gene_Trees/Support/chr9.122.splits.nex
- Concatenated_Local_Gene_Trees/Support/chr20.1.splits.nex
- Concatenated_Local_Gene_Trees/Support/chr13.76.splits.nex
- Concatenated_Local_Gene_Trees/Support/chr29.26.splits.nex
- Concatenated_Local_Gene_Trees/Support/chr21.72.splits.nex
- Concatenated_Local_Gene_Trees/Support/chr16.69.splits.nex
- Concatenated_Local_Gene_Trees/Support/chr29.11.splits.nex
- Concatenated_Local_Gene_Trees/Support/chr21.45.splits.nex
- Concatenated_Local_Gene_Trees/Support/chr9.115.splits.nex
- Concatenated_Local_Gene_Trees/Support/chr13.41.splits.nex
- Concatenated_Local_Gene_Trees/Support/chr12.20.splits.nex
- Concatenated_Local_Gene_Trees/Support/chr2.169.splits.nex
- Concatenated_Local_Gene_Trees/Support/chr10.157.splits.nex
- Concatenated_Local_Gene_Trees/Support/chr16.121.splits.nex
- Concatenated_Local_Gene_Trees/Support/chr28.70.splits.nex
- Concatenated_Local_Gene_Trees/Support/chr5.90.splits.nex
- Concatenated_Local_Gene_Trees/Support/chr20.24.splits.nex
- Concatenated_Local_Gene_Trees/Support/chr7.163.splits.nex
- Concatenated_Local_Gene_Trees/Support/chr10.58.splits.nex
- Concatenated_Local_Gene_Trees/Support/chr27.43.splits.nex
- Concatenated_Local_Gene_Trees/Support/chr15.47.splits.nex
- Concatenated_Local_Gene_Trees/Support/chr6.185.splits.nex
- Concatenated_Local_Gene_Trees/Support/chr14.26.splits.nex
- Concatenated_Local_Gene_Trees/Support/chr6.89.splits.nex
- Concatenated_Local_Gene_Trees/Support/chr18.157.splits.nex
- Concatenated_Local_Gene_Trees/Support/chr23.136.splits.nex
- Concatenated_Local_Gene_Trees/Support/chr25.140.splits.nex
- Concatenated_Local_Gene_Trees/Support/chr30.140.splits.nex
- Concatenated_Local_Gene_Trees/Support/chr26.22.splits.nex
- Concatenated_Local_Gene_Trees/Support/chr11.39.splits.nex
- Concatenated_Local_Gene_Trees/Support/chr3.96.splits.nex
- Concatenated_Local_Gene_Trees/Support/chr25.177.splits.nex
- Concatenated_Local_Gene_Trees/Support/chr30.177.splits.nex
- Concatenated_Local_Gene_Trees/Support/chr19.186.splits.nex
- Concatenated_Local_Gene_Trees/Support/chr26.15.splits.nex
- Concatenated_Local_Gene_Trees/Support/chr24.191.splits.nex
- Concatenated_Local_Gene_Trees/Support/chr14.11.splits.nex
- Concatenated_Local_Gene_Trees/Support/chr18.160.splits.nex
- Concatenated_Local_Gene_Trees/Support/chr23.101.splits.nex
- Concatenated_Local_Gene_Trees/Support/chr15.70.splits.nex
- Concatenated_Local_Gene_Trees/Support/chr15.7.splits.nex
- Concatenated_Local_Gene_Trees/Support/chr7.154.splits.nex
- Concatenated_Local_Gene_Trees/Support/chr27.74.splits.nex
- Concatenated_Local_Gene_Trees/Support/chr30.16.splits.nex
- Concatenated_Local_Gene_Trees/Support/chr10.183.splits.nex
- Concatenated_Local_Gene_Trees/Support/chr17.113.splits.nex
- Concatenated_Local_Gene_Trees/Support/chr11.165.splits.nex
- Concatenated_Local_Gene_Trees/Support/chr5.44.splits.nex
- Concatenated_Local_Gene_Trees/Support/chr4.25.splits.nex
- Concatenated_Local_Gene_Trees/Support/chr21.178.splits.nex
- Concatenated_Local_Gene_Trees/Support/chr21.91.splits.nex
- Concatenated_Local_Gene_Trees/Support/chr1.1.splits.nex
- Concatenated_Local_Gene_Trees/Support/chr13.95.splits.nex
- Concatenated_Local_Gene_Trees/Support/chr30.229.splits.nex
- Concatenated_Local_Gene_Trees/Support/chr9.59.splits.nex
- Concatenated_Local_Gene_Trees/Support/chr27.139.splits.nex
- Concatenated_Local_Gene_Trees/Support/chr18.209.splits.nex
- Concatenated_Local_Gene_Trees/Support/chr4.12.splits.nex
- Concatenated_Local_Gene_Trees/Support/chr8.110.splits.nex
- Concatenated_Local_Gene_Trees/Support/chr11.152.splits.nex
- Concatenated_Local_Gene_Trees/Support/chr5.73.splits.nex
- Concatenated_Local_Gene_Trees/Support/chr28.93.splits.nex
- Concatenated_Local_Gene_Trees/Support/chr30.21.splits.nex
- Concatenated_Local_Gene_Trees/Support/chr8.38.splits.nex
- Concatenated_Local_Gene_Trees/Support/chr17.124.splits.nex
- Concatenated_Local_Gene_Trees/Support/chr25.122.splits.nex
- Concatenated_Local_Gene_Trees/Support/chr30.122.splits.nex
- Concatenated_Local_Gene_Trees/Support/chr26.40.splits.nex
- Concatenated_Local_Gene_Trees/Support/chr14.44.splits.nex
- Concatenated_Local_Gene_Trees/Support/chr23.154.splits.nex
- Concatenated_Local_Gene_Trees/Support/chr18.135.splits.nex
- Concatenated_Local_Gene_Trees/Support/chr15.25.splits.nex
- Concatenated_Local_Gene_Trees/Support/chr28.5.splits.nex
- Concatenated_Local_Gene_Trees/Support/chr13.149.splits.nex
- Concatenated_Local_Gene_Trees/Support/chr28.128.splits.nex
- Concatenated_Local_Gene_Trees/Support/chr2.95.splits.nex
- Concatenated_Local_Gene_Trees/Support/chr27.21.splits.nex
- Concatenated_Local_Gene_Trees/Support/chr7.101.splits.nex
- Concatenated_Local_Gene_Trees/Support/chr18.59.splits.nex
- Concatenated_Local_Gene_Trees/Support/chr15.108.splits.nex
- Concatenated_Local_Gene_Trees/Support/chr27.16.splits.nex
- Concatenated_Local_Gene_Trees/Support/chr7.136.splits.nex
- Concatenated_Local_Gene_Trees/Support/chr15.12.splits.nex
- Concatenated_Local_Gene_Trees/Support/chr23.68.splits.nex
- Concatenated_Local_Gene_Trees/Support/chr14.73.splits.nex
- Concatenated_Local_Gene_Trees/Support/chr18.102.splits.nex
- Concatenated_Local_Gene_Trees/Support/chr25.115.splits.nex
- Concatenated_Local_Gene_Trees/Support/chr30.115.splits.nex
- Concatenated_Local_Gene_Trees/Support/chr19.38.splits.nex
- Concatenated_Local_Gene_Trees/Support/chr26.77.splits.nex
- Concatenated_Local_Gene_Trees/Support/chr12.7.splits.nex
- Concatenated_Local_Gene_Trees/Support/chr1.58.splits.nex
- Concatenated_Local_Gene_Trees/Support/chr4.47.splits.nex
- Concatenated_Local_Gene_Trees/Support/chr11.107.splits.nex
- Concatenated_Local_Gene_Trees/Support/chr20.92.splits.nex
- Concatenated_Local_Gene_Trees/Support/chr17.89.splits.nex
- Concatenated_Local_Gene_Trees/Support/chr5.26.splits.nex
- Concatenated_Local_Gene_Trees/Support/chr3.139.splits.nex
- Concatenated_Local_Gene_Trees/Support/chr30.74.splits.nex
- Concatenated_Local_Gene_Trees/Support/chr17.171.splits.nex
- Concatenated_Local_Gene_Trees/Support/chr6.1.splits.nex
- Concatenated_Local_Gene_Trees/Support/chr12.96.splits.nex
- Concatenated_Local_Gene_Trees/Support/chr30.43.splits.nex
- Concatenated_Local_Gene_Trees/Support/chr17.146.splits.nex
- Concatenated_Local_Gene_Trees/Support/chr11.130.splits.nex
- Concatenated_Local_Gene_Trees/Support/chr5.11.splits.nex
- Concatenated_Local_Gene_Trees/Support/chr4.70.splits.nex
- Concatenated_Local_Gene_Trees/Support/chr29.90.splits.nex
- Concatenated_Local_Gene_Trees/Support/chr2.117.splits.nex
- Concatenated_Local_Gene_Trees/Support/chr25.45.splits.nex
- Concatenated_Local_Gene_Trees/Support/chr10.129.splits.nex
- Concatenated_Local_Gene_Trees/Support/chr17.41.splits.nex
- Concatenated_Local_Gene_Trees/Support/chr4.161.splits.nex
- Concatenated_Local_Gene_Trees/Support/chr26.142.splits.nex
- Concatenated_Local_Gene_Trees/Support/chr16.20.splits.nex
- Concatenated_Local_Gene_Trees/Support/chr24.24.splits.nex
- Concatenated_Local_Gene_Trees/Support/chr1.90.splits.nex
- Concatenated_Local_Gene_Trees/Support/chr20.134.splits.nex
- Concatenated_Local_Gene_Trees/Support/chr24.13.splits.nex
- Concatenated_Local_Gene_Trees/Support/chr20.103.splits.nex
- Concatenated_Local_Gene_Trees/Support/chr29.58.splits.nex
- Concatenated_Local_Gene_Trees/Support/chr26.175.splits.nex
- Concatenated_Local_Gene_Trees/Support/chr16.17.splits.nex
- Concatenated_Local_Gene_Trees/Support/chr28.39.splits.nex
- Concatenated_Local_Gene_Trees/Support/chr17.76.splits.nex
- Concatenated_Local_Gene_Trees/Support/chr4.156.splits.nex
- Concatenated_Local_Gene_Trees/Support/chr2.120.splits.nex
- Concatenated_Local_Gene_Trees/Support/chr12.69.splits.nex
- Concatenated_Local_Gene_Trees/Support/chr25.72.splits.nex
- Concatenated_Local_Gene_Trees/Support/chr22.2.splits.nex
- Concatenated_Local_Gene_Trees/Support/chr8.92.splits.nex
- Concatenated_Local_Gene_Trees/Support/chr29.106.splits.nex
- Concatenated_Local_Gene_Trees/Support/chr12.167.splits.nex
- Concatenated_Local_Gene_Trees/Support/chr13.181.splits.nex
[truncated: 5,090 more entries]
