# Supplementary material for: Admixture of evolutionary rates across a butterfly hybrid zone
Source: eLife. 2022 Jun 15;11:e78135. doi: 10.7554/eLife.78135 (PMC9246367; doi:10.7554/eLife.78135)
Supplement: Figure 5—source data 1. [file elife-78135-fig5-data1.zip › Concatenated_Local_Gene_Trees/Support/chr18.10.splits.nex]

#nexus

BEGIN Taxa;
DIMENSIONS ntax=10;
TAXLABELS
[1] 'TXSC20180711006'
[2] 'TXSC20180711011'
[3] 'TXSC20180713001'
[4] 'TXSC20180714006'
[5] 'TXSC20180714007'
[6] 'TXSC20180714008'
[7] 'TXSC20180718009'
[8] 'TXSC20180718016'
[9] 'TXSC20180821006'
[10] 'Pb'
;
END; [Taxa]

BEGIN Splits;
DIMENSIONS ntax=10 nsplits=95;
FORMAT labels=no weights=yes confidences=no intervals=no;
MATRIX
	100	 2,
	100	 8,
	2	 2 8,
	100	 7,
	11	 2 7 8,
	100	 5,
	100	 9,
	100	 10,
	68	 9 10,
	100	 5 9 10,
	53	 1 3 4 6,
	100	 3,
	24	 1 4 6,
	100	 6,
	7	 1 4,
	100	 4,
	100	 1,
	63	 7 8,
	66	 1 2 3 4 6,
	77	 4 6,
	16	 5 10,
	28	 3 4 6,
	17	 2 3 4 6,
	8	 5 8 9 10,
	5	 2 4,
	19	 2 4 6,
	1	 3 7 8,
	11	 1 2 4 6,
	2	 2 6,
	24	 5 7 9 10,
	1	 1 8,
	7	 1 2 3,
	22	 1 3,
	2	 1 2 3 7 8,
	6	 1 2,
	16	 5 9,
	3	 1 5 9 10,
	1	 1 3 6,
	3	 3 6,
	4	 3 4,
	0	 6 7 8,
	1	 1 2 3 4,
	7	 2 5 9 10,
	4	 3 5 9 10,
	1	 2 7,
	1	 1 3 4 6 8,
	2	 1 6,
	4	 2 3,
	0	 2 3 7 8,
	1	 1 2 7 8,
	0	 4 5 9 10,
	0	 7 8 9 10,
	0	 1 2 3 7,
	1	 1 3 4 6 7,
	0	 3 7,
	0	 1 3 4 7 8,
	2	 1 3 7 8,
	1	 1 2 4 6 8,
	0	 1 2 3 8,
	0	 1 4 7 8,
	0	 1 2 3 6,
	1	 1 5 7 9 10,
	1	 1 3 4,
	0	 1 3 7,
	0	 2 3 9 10,
	1	 1 4 6 7 8,
	1	 1 4 6 8,
	0	 1 2 4 6 7,
	0	 4 6 7 8,
	0	 5 7,
	0	 5 7 8,
	0	 3 9 10,
	0	 1 2 4,
	1	 1 7 8,
	0	 1 4 6 7,
	1	 1 3 5 9 10,
	0	 4 6 8,
	0	 1 7,
	0	 1 3 8,
	0	 5 6 9 10,
	0	 3 8,
	0	 1 5 8 9 10,
	0	 1 2 5 9 10,
	0	 2 3 7,
	0	 3 4 6 8,
	0	 2 3 4,
	0	 1 3 6 7 8,
	0	 2 9 10,
	0	 7 9 10,
	0	 2 7 9 10,
	0	 5 8,
	0	 3 6 7 8,
	0	 2 3 6,
	0	 1 5,
	0	 2 5 7 8,
;
END; [Splits]
