# Supplementary material for: Admixture of evolutionary rates across a butterfly hybrid zone
Source: eLife. 2022 Jun 15;11:e78135. doi: 10.7554/eLife.78135 (PMC9246367; doi:10.7554/eLife.78135)
Supplement: Figure 5—source data 1. [file elife-78135-fig5-data1.zip › Concatenated_Local_Gene_Trees/Support/chr8.71.splits.nex]

#nexus

BEGIN Taxa;
DIMENSIONS ntax=14;
TAXLABELS
[1] 'TXSC20180711006'
[2] 'TXSC20180711011'
[3] 'TXSC20180713001'
[4] 'TXSC20180713007'
[5] 'TXSC20180713008'
[6] 'TXSC20180714006'
[7] 'TXSC20180714007'
[8] 'TXSC20180714008'
[9] 'TXSC20180718001'
[10] 'TXSC20180718009'
[11] 'TXSC20180718016'
[12] 'TXSC20180727005'
[13] 'TXSC20180821006'
[14] 'Pb'
;
END; [Taxa]

BEGIN Splits;
DIMENSIONS ntax=14 nsplits=173;
FORMAT labels=no weights=yes confidences=no intervals=no;
MATRIX
	100	 2,
	100	 3,
	16	 2 3,
	100	 4,
	100	 5,
	64	 4 5,
	100	 6,
	77	 4 5 6,
	100	 10,
	47	 4 5 6 10,
	100	 7,
	2	 4 5 6 7 10,
	0	 1 8 9 11 12 13 14,
	100	 13,
	100	 14,
	89	 13 14,
	32	 1 8 9 11 12,
	100	 8,
	100	 11,
	66	 8 11,
	100	 9,
	87	 8 9 11,
	100	 12,
	25	 8 9 11 12,
	100	 1,
	96	 7 13 14,
	9	 2 7 13 14,
	12	 2 7 10 13 14,
	17	 2 3 7 10 13 14,
	35	 4 5 6 8 9 11,
	34	 1 12,
	21	 9 11,
	1	 9 11 12,
	3	 2 8 9 11 12,
	6	 1 3 7 10 13 14,
	9	 1 7 10 13 14,
	28	 7 10 13 14,
	4	 3 10,
	3	 4 5 7 13 14,
	3	 4 5 6 7 13 14,
	27	 1 2 3 8 9 11 12,
	13	 1 3 8 9 11 12,
	5	 3 8 9 11,
	19	 4 6,
	4	 1 8 9 11,
	0	 1 9,
	3	 4 10,
	8	 4 6 10,
	8	 2 4 5 6 10,
	16	 3 7 13 14,
	8	 3 7 10 13 14,
	9	 5 6,
	0	 1 8 11 12,
	12	 8 9,
	33	 1 2 3 7 10 13 14,
	5	 1 2,
	3	 5 10,
	2	 5 6 10,
	14	 1 2 8 9 11 12,
	1	 1 9 12,
	1	 1 3 7 10 12 13 14,
	0	 10 13 14,
	2	 2 3 7 13 14,
	4	 6 10,
	2	 7 10,
	0	 8 9 11 12 13 14,
	14	 1 2 7 10 13 14,
	4	 1 2 7 13 14,
	0	 1 2 4 5 6 10,
	5	 4 5 10,
	2	 2 3 8 9 11,
	0	 1 7 12 13 14,
	1	 1 3 12,
	1	 2 3 8 9 11 12,
	0	 1 4 5 6 10,
	3	 1 3,
	0	 2 4 5 6 7 10,
	0	 4 5 6 11,
	5	 2 10,
	6	 1 7 13 14,
	6	 7 14,
	6	 1 2 3 7 12 13 14,
	5	 1 2 12,
	3	 2 3 10,
	1	 1 2 8 11 12,
	1	 4 5 6 12,
	5	 7 13,
	0	 3 13 14,
	3	 4 5 6 8 11,
	0	 4 5 6 8 11 12,
	1	 3 7 12 13 14,
	3	 5 7 13 14,
	4	 1 2 3,
	0	 4 5 6 8 10 11,
	3	 1 2 3 7 13 14,
	1	 4 5 7 10 13 14,
	1	 1 2 3 12,
	0	 1 3 7 12 13 14,
	0	 1 2 3 4 5 6 10,
	2	 3 8 9 11 12,
	0	 4 5 6 9 11,
	0	 2 4 5 6,
	2	 8 11 12,
	1	 2 12,
	1	 1 3 7 13 14,
	0	 6 7 10 13 14,
	1	 3 12,
	0	 1 7,
	1	 2 8 9 11,
	0	 2 4 5 6 11,
	0	 8 9 12,
	2	 3 4 5 6 10,
	0	 1 2 8 9 11,
	0	 2 10 13 14,
	3	 1 2 10,
	2	 6 8 9 11,
	1	 9 12,
	2	 1 9 11 12,
	1	 1 10,
	1	 4 5 6 9,
	0	 1 2 4 5 6 10 12,
	0	 1 2 7 12 13 14,
	0	 4 7 10 13 14,
	0	 1 2 3 8 11 12,
	0	 1 2 13 14,
	0	 2 7,
	0	 11 12,
	0	 2 7 10,
	1	 2 3 4 5 6 10,
	0	 8 12,
	0	 1 2 10 13 14,
	0	 1 3 10 12,
	0	 1 2 7 10 12 13 14,
	0	 2 3 7 10,
	0	 2 3 12,
	0	 1 9 11,
	0	 4 5 6 8 9,
	0	 4 5 6 7,
	0	 1 3 8 9 11,
	0	 5 6 8 9 11,
	0	 1 11 12,
	0	 1 2 3 10,
	0	 5 7 10 13 14,
	0	 2 13 14,
	0	 4 5 8 9 11,
	0	 2 6 8 9 11,
	0	 1 13 14,
	0	 1 4 5 6 10 12,
	0	 2 10 13,
	0	 3 7,
	0	 4 6 7 10 13 14,
	0	 1 3 4 5 6 10,
	0	 2 13,
	0	 3 8 11,
	0	 3 9,
	0	 4 5 6 9 12,
	0	 4 5 6 7 14,
	0	 4 5 6 7 10 14,
	0	 4 5 6 9 10 11,
	0	 1 4 5 6 12,
	0	 1 4 5 6 7 13 14,
	0	 4 8 11,
	0	 4 6 8 9 11,
	0	 6 7 13 14,
	0	 3 4 5 6 7 10,
	0	 5 8 9 11 12,
	0	 2 3 13 14,
	0	 10 13,
	0	 2 4 5 6 10 13,
	0	 1 4 5 6 8 9 11,
	0	 4 5 6 10 13 14,
	0	 4 5 6 9 11 12,
	0	 10 14,
;
END; [Splits]
