# Supplementary material for: Admixture of evolutionary rates across a butterfly hybrid zone
Source: eLife. 2022 Jun 15;11:e78135. doi: 10.7554/eLife.78135 (PMC9246367; doi:10.7554/eLife.78135)
Supplement: Figure 5—source data 1. [file elife-78135-fig5-data1.zip › Concatenated_Local_Gene_Trees/Support/chr28.134.splits.nex]

#nexus

BEGIN Taxa;
DIMENSIONS ntax=15;
TAXLABELS
[1] 'Px'
[2] 'TXSC20180711006'
[3] 'TXSC20180711011'
[4] 'TXSC20180713001'
[5] 'TXSC20180713007'
[6] 'TXSC20180713008'
[7] 'TXSC20180714006'
[8] 'TXSC20180714007'
[9] 'TXSC20180714008'
[10] 'TXSC20180718001'
[11] 'TXSC20180718009'
[12] 'TXSC20180718016'
[13] 'TXSC20180727005'
[14] 'TXSC20180821006'
[15] 'Pb'
;
END; [Taxa]

BEGIN Splits;
DIMENSIONS ntax=15 nsplits=106;
FORMAT labels=no weights=yes confidences=no intervals=no;
MATRIX
	100	 2,
	100	 3,
	95	 2 3,
	100	 4,
	100	 13,
	26	 4 13,
	100	 2 3 4 13,
	100	 5,
	86	 2 3 4 5 13,
	100	 6,
	100	 9,
	100	 10,
	77	 9 10,
	48	 6 9 10,
	43	 1 7 8 11 12 14 15,
	100	 11,
	100	 12,
	72	 11 12,
	11	 1 7 8 14 15,
	100	 7,
	100	 1 8 14 15,
	100	 8,
	64	 1 14 15,
	100	 14,
	51	 1 15,
	100	 15,
	100	 1,
	28	 2 3 13,
	10	 6 10,
	13	 1 8 11 12 14 15,
	25	 14 15,
	23	 1 8,
	42	 2 3 4 5 9 10 13,
	3	 6 11 12,
	16	 6 7 11 12,
	65	 7 11 12,
	13	 6 7 9 10 11 12,
	13	 7 11,
	14	 1 6 8 14 15,
	12	 1 8 15,
	44	 2 3 4,
	8	 2 3 4 5 7 13,
	13	 6 9,
	1	 8 15,
	4	 1 6 8 9 10 14 15,
	14	 1 14,
	1	 1 6 8 11 12 14 15,
	0	 1 8 11 14 15,
	3	 1 5 8 14 15,
	5	 8 14,
	5	 2 3 4 7 13,
	2	 2 3 4 5 6 13,
	3	 6 7,
	12	 7 12,
	2	 2 4,
	1	 5 6 9 10,
	1	 6 11,
	0	 9 10 11 12,
	5	 1 6 7 8 14 15,
	4	 1 8 14,
	1	 5 9 10,
	1	 6 7 9 10,
	1	 5 7,
	1	 2 13,
	1	 1 8 9 10 14 15,
	0	 1 6 7 8 12 14 15,
	1	 7 9 10 11 12,
	2	 5 6 7 9 10 11 12,
	0	 3 4 13,
	2	 3 13,
	1	 2 4 13,
	0	 2 3 5 13,
	1	 2 3 4 5 11 12 13,
	1	 2 3 4 9 10 13,
	0	 6 7 12,
	0	 1 6 7 8 11 14 15,
	0	 4 5,
	0	 4 5 13,
	0	 2 4 5 13,
	0	 2 3 4 5 10 13,
	2	 6 9 10 11 12,
	0	 1 6 8 11 14 15,
	1	 8 14 15,
	0	 2 3 4 6 9 10 13,
	1	 3 4,
	0	 1 8 12 14 15,
	0	 1 5 8 11 12 14 15,
	0	 2 3 4 7 11 12 13,
	0	 5 6 7 11 12,
	0	 5 6,
	0	 6 7 11,
	0	 1 7 8 11 14 15,
	0	 2 3 4 5 9 13,
	0	 6 12,
	0	 6 7 11 12 14,
	0	 6 7 9 10 11 12 14,
	0	 1 5 8 15,
	0	 1 6 8 12 14 15,
	0	 1 7 8 9 10 14 15,
	0	 2 3 7 13,
	0	 5 10,
	0	 5 7 9 10 11 12,
	0	 2 3 4 6 13,
	0	 1 7 8 12 14 15,
	0	 7 8 11 12 14 15,
	0	 1 6,
;
END; [Splits]
