# Supplementary material for: Admixture of evolutionary rates across a butterfly hybrid zone
Source: eLife. 2022 Jun 15;11:e78135. doi: 10.7554/eLife.78135 (PMC9246367; doi:10.7554/eLife.78135)
Supplement: Figure 5—source data 1. [file elife-78135-fig5-data1.zip › Concatenated_Local_Gene_Trees/Support/chr26.237.splits.nex]

#nexus

BEGIN Taxa;
DIMENSIONS ntax=13;
TAXLABELS
[1] 'Px'
[2] 'TXSC20180711006'
[3] 'TXSC20180711011'
[4] 'TXSC20180713001'
[5] 'TXSC20180713007'
[6] 'TXSC20180713008'
[7] 'TXSC20180714006'
[8] 'TXSC20180714007'
[9] 'TXSC20180714008'
[10] 'TXSC20180718001'
[11] 'TXSC20180727005'
[12] 'TXSC20180821006'
[13] 'Pb'
;
END; [Taxa]

BEGIN Splits;
DIMENSIONS ntax=13 nsplits=158;
FORMAT labels=no weights=yes confidences=no intervals=no;
MATRIX
	100	 2,
	100	 3,
	100	 4,
	59	 3 4,
	100	 11,
	26	 3 4 11,
	100	 9,
	6	 3 4 9 11,
	33	 2 3 4 9 11,
	100	 5,
	100	 10,
	44	 5 10,
	100	 6,
	68	 5 6 10,
	100	 7,
	62	 5 6 7 10,
	95	 1 8 12 13,
	100	 8,
	100	 12,
	100	 13,
	66	 12 13,
	100	 8 12 13,
	100	 1,
	58	 2 11,
	81	 2 3 4 11,
	1	 5 9,
	0	 2 3 4 5 9 11,
	20	 6 10,
	6	 6 7 10,
	0	 6 7 9 10,
	48	 5 6 7 9 10,
	13	 8 13,
	2	 2 9 11,
	3	 2 3 9 11,
	8	 2 4 11,
	3	 2 3 4 7 11,
	11	 5 6 9 10,
	21	 8 12,
	2	 1 5 6 7 9 10,
	6	 3 4 9,
	32	 5 6,
	6	 2 3 4,
	18	 2 3 11,
	3	 2 3,
	11	 7 9,
	4	 6 7,
	4	 5 6 7,
	1	 9 10,
	1	 7 9 10,
	5	 5 7 9 10,
	5	 5 7 10,
	11	 1 8 9 12 13,
	1	 6 9 10,
	0	 1 2 8 9 12 13,
	0	 6 9,
	7	 3 11,
	6	 4 11,
	2	 2 9,
	1	 2 4,
	1	 2 3 4 9,
	5	 2 3 4 7 9 11,
	7	 7 10,
	2	 1 2 3 4 11,
	2	 4 9,
	1	 5 7 9,
	3	 1 7 8 12 13,
	0	 3 5 6 7 9 10,
	1	 2 4 9 11,
	1	 5 9 10,
	1	 3 9,
	0	 1 5 6 10,
	1	 1 6 8 12 13,
	2	 1 7 8 9 12 13,
	1	 1 2 3 4 9 11,
	1	 1 5 6 7 10,
	1	 2 3 9,
	4	 5 7,
	0	 1 8 10 12 13,
	0	 5 6 8 12 13,
	0	 9 11,
	0	 1 2 3 4,
	0	 1 3 4,
	0	 1 3,
	0	 8 9 12 13,
	0	 6 7 9,
	0	 2 3 4 6 11,
	0	 5 6 8 10 12 13,
	1	 5 6 9,
	0	 1 7,
	0	 6 8 10 12 13,
	0	 5 6 7 9 10 11,
	0	 1 3 4 8 12 13,
	0	 1 3 8 12 13,
	0	 2 3 4 6 7 11,
	0	 7 8 12 13,
	0	 1 3 9,
	0	 1 9,
	0	 4 5 6 7 9 10,
	0	 3 9 11,
	0	 2 3 4 6 9 11,
	0	 1 8 9 11 12 13,
	0	 6 7 8 12 13,
	0	 2 3 4 7 10 11,
	0	 1 2 8 11 12 13,
	0	 1 6,
	0	 5 6 7 9,
	0	 1 6 8 10 12 13,
	0	 1 5 6 7,
	0	 1 5 7,
	0	 1 6 8 9 12 13,
	0	 1 5 8 9 12 13,
	0	 1 2 4 9 11,
	0	 2 3 4 9 10 11,
	0	 1 5 6 9 10,
	0	 1 8 9 10 12 13,
	0	 2 3 4 5 10 11,
	0	 5 6 7 10 11,
	0	 2 3 4 6 10 11,
	0	 2 5 6 7 10 11,
	0	 1 2 8 12 13,
	0	 1 5 6,
	0	 2 3 4 5 7 11,
	0	 6 8 9 10 12 13,
	0	 1 5 6 8 12 13,
	0	 1 3 4 11,
	0	 1 5 7 8 12 13,
	0	 1 9 10,
	0	 3 4 5 6 7 10,
	0	 1 7 8 10 12 13,
	0	 5 7 8 9 12 13,
	0	 1 8 11 12 13,
	0	 1 3 4 9,
	0	 1 5 6 7 9,
	0	 5 8 12 13,
	0	 2 3 4 5 11,
	0	 1 5 8 12 13,
	0	 1 5 8 10 12 13,
	0	 1 8 13,
	0	 1 13,
	0	 1 2 3 4 7 11,
	0	 1 5 6 9,
	0	 1 4 8 12 13,
	0	 2 5 6 7 10,
	0	 8 11 12 13,
	0	 2 8 11 12 13,
	0	 2 8 12 13,
	0	 1 2,
	0	 1 2 11,
	0	 2 5 6 7 9 10,
	0	 1 4 8 11 12 13,
	0	 5 7 8 10 12 13,
	0	 7 8 9 12 13,
	0	 1 2 9 11,
	0	 1 6 7 8 12 13,
	0	 2 3 4 5 6 11,
	0	 2 4 9,
	0	 1 7 10,
	0	 6 8 12 13,
;
END; [Splits]
