# Supplementary material for: Admixture of evolutionary rates across a butterfly hybrid zone
Source: eLife. 2022 Jun 15;11:e78135. doi: 10.7554/eLife.78135 (PMC9246367; doi:10.7554/eLife.78135)
Supplement: Figure 5—source data 1. [file elife-78135-fig5-data1.zip › Concatenated_Local_Gene_Trees/Support/chr26.169.splits.nex]

#nexus

BEGIN Taxa;
DIMENSIONS ntax=15;
TAXLABELS
[1] 'Px'
[2] 'TXSC20180711006'
[3] 'TXSC20180711011'
[4] 'TXSC20180713001'
[5] 'TXSC20180713007'
[6] 'TXSC20180713008'
[7] 'TXSC20180714006'
[8] 'TXSC20180714007'
[9] 'TXSC20180714008'
[10] 'TXSC20180718001'
[11] 'TXSC20180718009'
[12] 'TXSC20180718016'
[13] 'TXSC20180727005'
[14] 'TXSC20180821006'
[15] 'Pb'
;
END; [Taxa]

BEGIN Splits;
DIMENSIONS ntax=15 nsplits=359;
FORMAT labels=no weights=yes confidences=no intervals=no;
MATRIX
	100	 2,
	100	 3,
	6	 2 3,
	100	 4,
	100	 10,
	16	 4 10,
	100	 5,
	100	 6,
	100	 7,
	3	 6 7,
	100	 12,
	21	 6 7 12,
	12	 5 6 7 12,
	100	 9,
	54	 5 6 7 9 12,
	100	 11,
	63	 5 6 7 9 11 12,
	68	 1 2 3 8 13 14 15,
	100	 8,
	32	 1 2 3 13 14 15,
	100	 14,
	100	 15,
	94	 14 15,
	62	 1 2 3 13,
	2	 1 13,
	100	 13,
	100	 1,
	19	 2 13,
	38	 2 3 13,
	7	 6 9,
	37	 6 9 12,
	2	 4 6 9 12,
	9	 5 7,
	2	 5 7 11,
	39	 4 5 6 7 9 11 12,
	47	 1 2 3 8 13,
	61	 6 12,
	27	 5 6 9 12,
	1	 8 10,
	37	 1 3 13,
	58	 1 3,
	0	 4 14,
	28	 5 6 7 9 10 11 12,
	0	 1 2 3 4 8 13 14,
	15	 1 2 3,
	2	 4 10 14 15,
	7	 5 9,
	2	 5 7 9,
	1	 1 2 3 8 11 13,
	0	 4 6 9 10 12,
	28	 6 7 9 12,
	11	 6 7 9 11 12,
	1	 5 6 7 8 9 11 12,
	2	 1 2 3 10 13 14 15,
	4	 5 6,
	6	 9 12,
	7	 1 2 3 4 8 13,
	21	 3 13,
	4	 4 8,
	1	 4 8 10,
	11	 7 12,
	9	 1 14 15,
	5	 5 11,
	1	 5 9 11,
	4	 4 11,
	3	 4 10 11,
	1	 4 5 6 9 10 11 12,
	10	 4 5 6 7 9 12,
	20	 5 6 12,
	1	 4 5 6 9 12,
	0	 7 10,
	4	 4 5 6 7 9 10 12,
	1	 4 7 11,
	1	 1 3 8 13,
	0	 1 3 8,
	2	 4 5 6 9 10 12,
	2	 6 11,
	3	 6 11 12,
	5	 6 9 11 12,
	13	 2 3 8 13,
	4	 2 3 8 13 14 15,
	0	 2 3 6 8 13 14 15,
	0	 1 4 5 7 9 10 11,
	1	 1 4 5 9 10 11,
	1	 1 4 5 9 10,
	0	 1 4 9 10,
	1	 1 4 9,
	1	 1 4,
	7	 2 3 13 14 15,
	13	 1 8,
	5	 7 11,
	5	 7 9,
	1	 4 6 7 9 11 12,
	3	 4 14 15,
	1	 5 7 9 12,
	2	 1 2 3 4 13 14 15,
	2	 1 2 3 4 13,
	0	 1 3 4 13,
	11	 5 12,
	2	 5 7 12,
	0	 1 4 6 9 10 11,
	0	 1 4 10 11,
	5	 10 11,
	0	 9 11 12,
	6	 5 6 9 11 12,
	3	 1 2 3 8 10 13,
	1	 2 8,
	0	 2 8 13,
	1	 6 7 9,
	0	 1 2 3 8 13 14,
	0	 8 14,
	0	 2 4,
	3	 10 14 15,
	0	 1 2 3 11 13,
	2	 9 11,
	1	 1 2,
	0	 6 7 9 10 11 12,
	1	 1 3 13 14 15,
	0	 1 3 14 15,
	2	 1 15,
	1	 4 5 6 7 12,
	2	 4 5 6 7 11 12,
	0	 13 14 15,
	1	 2 13 14 15,
	1	 1 2 3 4 8 10 13,
	0	 1 4 8 10,
	1	 5 6 11 12,
	0	 2 3 8,
	1	 4 7,
	0	 1 2 3 8,
	1	 5 6 7 9 10 12,
	0	 1 2 3 8 9 10 13,
	1	 9 10,
	4	 6 7 11 12,
	2	 6 7 10 11 12,
	0	 5 6 9,
	0	 5 6 7 9,
	1	 4 9 10,
	3	 5 6 7 11 12,
	1	 1 2 13,
	0	 7 9 12,
	0	 5 6 7 10 12,
	0	 5 6 7 10 11 12,
	3	 8 14 15,
	0	 1 2 3 4,
	0	 7 10 11,
	0	 5 7 9 11,
	0	 8 13,
	1	 1 8 14 15,
	1	 4 5 6 12,
	0	 7 9 11,
	0	 4 6 7 9 10 11 12,
	0	 8 10 14 15,
	0	 4 5 7,
	0	 4 5 6 7,
	0	 4 5 9,
	0	 2 3 13 15,
	0	 9 10 11,
	0	 4 6,
	0	 4 5 6,
	0	 4 5 6 11 12,
	1	 4 5 6 9 11 12,
	0	 7 14 15,
	0	 8 11,
	0	 5 7 11 12,
	0	 4 5 7 10 11 12,
	0	 8 10 11,
	2	 5 9 12,
	1	 5 10,
	0	 4 9,
	0	 4 6 9,
	0	 5 7 10,
	1	 5 6 9 10 12,
	2	 1 14,
	0	 2 3 8 10 13 14 15,
	0	 2 3 8 10 13,
	0	 4 5 9 11,
	0	 4 5 9 10 11,
	0	 4 5 7 9 10 11 12,
	0	 5 10 14 15,
	0	 4 7 10 11,
	0	 1 2 3 4 10 13,
	2	 4 6 7 9 12,
	0	 1 2 3 13 14,
	0	 4 5 10 11,
	0	 4 5 10 11 14 15,
	0	 4 7 10,
	0	 4 5 7 10,
	0	 4 5 7 10 12,
	0	 6 9 11,
	0	 4 6 12,
	0	 1 5 6 7 9 11 12,
	1	 4 5 6 7 10 11 12,
	0	 9 14 15,
	0	 4 6 7 9 10 12,
	0	 4 8 10 14 15,
	0	 1 2 3 4 13 15,
	0	 10 11 14 15,
	0	 4 5 6 7 8 9 12,
	0	 1 2 3 10 13,
	0	 4 11 14 15,
	0	 4 8 11 14 15,
	0	 4 5 6 9 10 11,
	1	 1 2 3 13 15,
	1	 5 6 11,
	1	 2 3 7 8 13 14 15,
	0	 1 4 5 6 9 10 12,
	0	 1 4 5 9,
	0	 1 2 3 8 13 15,
	0	 4 5 6 9 12 14 15,
	0	 1 2 3 4 8 11 13,
	0	 5 6 9 10 11 12,
	1	 2 3 4 8 13,
	0	 2 3 4 8 13 14 15,
	0	 4 5 9 10 14 15,
	0	 4 13,
	0	 5 10 11,
	0	 5 9 10 11,
	0	 1 8 10,
	0	 10 15,
	0	 3 8,
	1	 2 14 15,
	0	 1 2 3 14 15,
	0	 4 5,
	1	 4 6 9 11 12,
	0	 4 8 11,
	0	 6 10 12,
	0	 1 4 5 7 9 11,
	0	 1 4 5 7 9,
	0	 1 4 5 7,
	0	 1 5 7,
	0	 4 5 6 7 10 12,
	0	 4 9 11,
	0	 4 9 10 11,
	0	 4 7 9 10 11,
	0	 2 3 8 12 13 14 15,
	0	 1 5 7 9 10 11,
	0	 1 5 7 9 10,
	0	 1 5 9 10,
	0	 1 9 10,
	0	 1 10,
	0	 4 5 6 7 9 10 11,
	0	 1 8 13,
	0	 1 2 8,
	0	 5 6 7,
	0	 2 3 4 10 13 14 15,
	0	 2 3 10 13,
	0	 5 6 7 9 11,
	0	 4 5 7 9 10 11,
	0	 1 2 3 11 13 14 15,
	0	 11 14 15,
	0	 5 6 7 9 12 14 15,
	0	 1 2 3 4 10 11 13,
	0	 1 13 14 15,
	0	 1 2 3 8 10 11 13,
	0	 5 6 9 10 12 14 15,
	0	 5 7 9 11 12,
	0	 4 5 7 9 11 12,
	0	 2 8 14 15,
	0	 2 8 13 14 15,
	0	 2 3 14 15,
	0	 11 12,
	0	 7 11 12,
	0	 4 15,
	0	 1 4 5 7 10 11 12,
	0	 1 4 5 9 10 11 12,
	0	 4 5 6 10 12,
	0	 2 3 8 11 13 14 15,
	0	 5 7 10 11,
	0	 4 5 7 12,
	0	 4 6 8 9 11 12,
	0	 1 10 11 14 15,
	0	 1 4 8 14 15,
	0	 6 7 9 10 12 14 15,
	0	 4 10 11 14 15,
	0	 3 14 15,
	0	 3 13 14 15,
	0	 7 9 14 15,
	0	 1 4 5 6 10 11 12,
	0	 1 4 5 6 10 12,
	0	 1 4 5 6 12,
	0	 1 5 6 12,
	0	 1 5,
	0	 5 6 7 10 11,
	0	 4 7 9,
	0	 1 4 5 6 9 10 11,
	0	 1 2 3 8 10 13 14,
	0	 1 10 14 15,
	0	 5 9 10,
	0	 5 6 7 8 9 12,
	0	 1 5 7 9 10 11 12,
	0	 1 2 3 7 8 11 13,
	0	 4 7 11 12,
	0	 4 6 7 11 12,
	0	 4 6 9 10 11 12,
	0	 5 10 11 14 15,
	0	 1 2 3 4 7 8 13,
	0	 4 5 10,
	0	 4 6 7 12,
	0	 9 10 14 15,
	0	 4 6 7 10 11 12,
	0	 4 7 9 11 12,
	0	 1 3 4 13 14 15,
	0	 5 6 7 8 9 10 12,
	0	 9 10 11 12,
	0	 4 6 7 12 14 15,
	0	 5 7 14 15,
	0	 3 8 13,
	0	 4 6 11 12,
	0	 4 5 11,
	0	 6 7 10 12,
	0	 2 4 8,
	0	 1 10 11,
	0	 1 2 13 14 15,
	0	 1 2 8 13,
	0	 8 15,
	0	 5 6 10 12,
	0	 4 5 7 9,
	0	 5 6 9 11 12 14 15,
	0	 1 2 3 10 13 15,
	0	 10 14,
	0	 4 5 7 11,
	0	 5 11 14 15,
	0	 6 9 10 11,
	0	 4 6 9 10,
	0	 4 10 14,
	0	 4 7 10 14 15,
	0	 5 7 9 10,
	0	 5 8,
	0	 1 4 8,
	0	 2 3 8 13 14,
	0	 2 3 10 13 14 15,
	0	 4 6 7 10 12 14 15,
	0	 2 3 8 14 15,
	0	 1 2 3 8 14 15,
	0	 5 6 9 11,
	0	 4 5 6 9 11,
	0	 7 10 12,
	0	 4 8 10 11,
	0	 2 4 13,
	0	 2 3 13 14,
	0	 6 7 9 12 14 15,
	0	 1 2 3 8 10 13 15,
	0	 8 9,
	0	 8 9 11,
	0	 1 2 3 4 8 13 15,
	0	 4 6 10 12,
	0	 5 6 7 8 11 12,
	0	 1 4 14 15,
	0	 10 11 15,
	0	 4 6 9 10 14 15,
	0	 1 2 3 7 8 13,
	0	 5 7 10 11 12,
	0	 4 8 14 15,
	0	 8 11 14 15,
	0	 4 8 13,
	0	 1 2 3 4 13 14,
	0	 6 9 10 11 12,
	0	 5 6 7 10 12 14 15,
;
END; [Splits]
