# Supplementary material for: Admixture of evolutionary rates across a butterfly hybrid zone
Source: eLife. 2022 Jun 15;11:e78135. doi: 10.7554/eLife.78135 (PMC9246367; doi:10.7554/eLife.78135)
Supplement: Figure 5—source data 1. [file elife-78135-fig5-data1.zip › Concatenated_Local_Gene_Trees/Support/chr18.183.splits.nex]

#nexus

BEGIN Taxa;
DIMENSIONS ntax=15;
TAXLABELS
[1] 'Px'
[2] 'TXSC20180711006'
[3] 'TXSC20180711011'
[4] 'TXSC20180713001'
[5] 'TXSC20180713007'
[6] 'TXSC20180713008'
[7] 'TXSC20180714006'
[8] 'TXSC20180714007'
[9] 'TXSC20180714008'
[10] 'TXSC20180718001'
[11] 'TXSC20180718009'
[12] 'TXSC20180718016'
[13] 'TXSC20180727005'
[14] 'TXSC20180821006'
[15] 'Pb'
;
END; [Taxa]

BEGIN Splits;
DIMENSIONS ntax=15 nsplits=164;
FORMAT labels=no weights=yes confidences=no intervals=no;
MATRIX
	100	 2,
	100	 5,
	100	 10,
	100	 11,
	100	 10 11,
	73	 5 10 11,
	4	 2 5 10 11,
	100	 3,
	2	 2 3 5 10 11,
	100	 6,
	21	 2 3 5 6 10 11,
	100	 4,
	100	 9,
	73	 4 9,
	43	 1 7 8 12 13 14 15,
	100	 13,
	72	 1 7 8 12 14 15,
	100	 7,
	53	 1 8 12 14 15,
	100	 12,
	100	 1 8 14 15,
	100	 8,
	100	 1 14 15,
	100	 14,
	85	 1 15,
	100	 15,
	100	 1,
	3	 2 5,
	23	 3 10 11,
	18	 3 4 9 10 11,
	3	 2 3 4 5 9 10 11,
	7	 1 8 12 13 14 15,
	4	 6 13,
	1	 3 6 13,
	13	 3 5 6 10 11 13,
	23	 2 3 5 6 10 11 13,
	4	 4 7,
	4	 4 7 9,
	3	 4 6 9,
	7	 3 4 6 9,
	21	 2 3 4 6 9,
	18	 5 10 11 13,
	10	 5 6 10 11 13,
	31	 7 12,
	3	 4 7 9 12,
	4	 2 5 6 10 11 13,
	10	 14 15,
	6	 2 4 9,
	25	 3 6,
	16	 3 5 6 10 11,
	5	 1 14,
	1	 3 4 6 9 10 11,
	9	 2 3 4 6 9 10 11,
	9	 5 13,
	5	 5 6 13,
	3	 2 5 6 13,
	8	 3 5 10 11,
	8	 2 3,
	3	 5 6 10 11,
	0	 4 5 6 9 10 11,
	10	 2 6,
	13	 1 7 8 9 12 14 15,
	15	 9 12,
	13	 7 9 12,
	3	 1 8 9 12 14 15,
	1	 3 4,
	5	 3 4 6,
	5	 2 3 4 6,
	7	 2 3 4 5 6 10 11,
	16	 2 3 6,
	2	 1 2 7 8 12 14 15,
	4	 4 6,
	3	 1 8 13 14 15,
	13	 2 3 4 9 10 11,
	0	 2 4 6,
	1	 2 5 10 11 13,
	3	 3 4 5 6 9 10 11,
	1	 1 5 7 8 12 14 15,
	3	 2 4 6 9,
	0	 4 9 10 11,
	3	 5 6,
	1	 3 9 10 11,
	0	 3 4 5 6 10 11 13,
	9	 3 4 9,
	1	 2 3 6 13,
	1	 2 5 6 10 11,
	4	 2 3 4 9,
	1	 2 6 13,
	2	 3 4 10 11,
	3	 3 5 10 11 13,
	1	 10 11 13,
	1	 3 10 11 13,
	0	 2 3 10 11 13,
	1	 2 13,
	3	 2 3 4 6 9 13,
	0	 2 3 6 10 11,
	1	 2 3 5 6 9 10 11,
	1	 3 9,
	1	 7 9,
	0	 3 4 5 6 10 11,
	1	 2 3 4 6 13,
	2	 2 5 6,
	0	 4 9 13,
	1	 1 7 8 14 15,
	0	 3 6 10 11 13,
	1	 1 4 7 8 12 14 15,
	0	 1 4 8 14 15,
	1	 4 5 9 10 11,
	0	 2 4,
	4	 5 7 10 11,
	1	 3 13,
	0	 2 9,
	0	 2 5 13,
	0	 3 6 10 11,
	0	 3 4 6 10 11,
	0	 3 4 5 9 10 11,
	0	 2 3 4 6 7 9 12,
	0	 1 3 8 14 15,
	0	 6 10 11,
	0	 3 4 5 9 10 11 13,
	0	 2 4 5 6 9 10 11,
	0	 3 6 9,
	0	 7 12 13,
	0	 2 3 6 10 11 13,
	0	 3 4 9 13,
	0	 1 4 8 9 14 15,
	0	 1 8 9 14 15,
	0	 2 10 11,
	0	 1 4 8 9 12 14 15,
	0	 3 5 6 9 10 11 13,
	0	 3 4 6 9 13,
	1	 1 6 7 8 12 14 15,
	0	 3 5 6,
	0	 2 4 9 13,
	0	 3 4 9 10 11 13,
	0	 5 7 10 11 12,
	0	 2 3 10 11,
	0	 6 7 12,
	0	 2 3 4 9 13,
	0	 1 2 8 12 14 15,
	0	 2 4 5 6 13,
	0	 2 3 4 6 10 11,
	0	 5 9 10 11,
	0	 2 4 5 9 10 11,
	0	 2 3 5 6 13,
	0	 4 13,
	0	 6 9,
	0	 2 3 4 5 6 9,
	0	 2 3 4 5 6 9 13,
	0	 4 5 9 10 11 13,
	0	 4 9 12,
	0	 2 4 6 9 13,
	0	 7 9 12 13,
	0	 3 4 6 9 10 11 13,
	0	 2 3 4 9 10 11 13,
	0	 4 7 12,
	0	 2 3 5 10 11 13,
	0	 3 5,
	0	 2 4 7 9,
	0	 2 3 6 9,
	0	 7 13,
	0	 1 2 8 14 15,
	0	 2 3 9,
	0	 2 6 10 11,
;
END; [Splits]
