# Supplementary material for: Admixture of evolutionary rates across a butterfly hybrid zone
Source: eLife. 2022 Jun 15;11:e78135. doi: 10.7554/eLife.78135 (PMC9246367; doi:10.7554/eLife.78135)
Supplement: Figure 5—source data 1. [file elife-78135-fig5-data1.zip › Concatenated_Local_Gene_Trees/Support/chr22.88.splits.nex]

#nexus

BEGIN Taxa;
DIMENSIONS ntax=15;
TAXLABELS
[1] 'Px'
[2] 'TXSC20180711006'
[3] 'TXSC20180711011'
[4] 'TXSC20180713001'
[5] 'TXSC20180713007'
[6] 'TXSC20180713008'
[7] 'TXSC20180714006'
[8] 'TXSC20180714007'
[9] 'TXSC20180714008'
[10] 'TXSC20180718001'
[11] 'TXSC20180718009'
[12] 'TXSC20180718016'
[13] 'TXSC20180727005'
[14] 'TXSC20180821006'
[15] 'Pb'
;
END; [Taxa]

BEGIN Splits;
DIMENSIONS ntax=15 nsplits=78;
FORMAT labels=no weights=yes confidences=no intervals=no;
MATRIX
	100	 2,
	100	 3,
	94	 2 3,
	100	 13,
	100	 2 3 13,
	100	 5,
	3	 2 3 5 13,
	100	 4,
	17	 2 3 4 5 13,
	100	 7,
	86	 2 3 4 5 7 13,
	100	 6,
	100	 9,
	94	 6 9,
	86	 1 8 10 11 12 14 15,
	100	 11,
	100	 12,
	24	 11 12,
	62	 1 8 10 14 15,
	100	 10,
	100	 1 8 14 15,
	100	 8,
	99	 1 14 15,
	100	 14,
	88	 1 15,
	100	 15,
	100	 1,
	68	 2 3 4 13,
	68	 2 3 4 7 13,
	23	 10 12,
	24	 10 11 12,
	12	 6 9 11,
	49	 1 8 10 12 14 15,
	8	 1 14,
	7	 10 11,
	7	 2 3 7 13,
	17	 4 7,
	6	 2 3 4 5 7 9 13,
	5	 4 5 7,
	1	 7 12,
	2	 2 3 4 5 7 12 13,
	3	 5 7,
	4	 14 15,
	3	 3 13,
	0	 2 3 5 7 13,
	13	 5 6 9,
	9	 2 3 4 5 6 9 13,
	7	 1 8 10 11 14 15,
	0	 5 6 9 11,
	3	 2 13,
	1	 1 8 11 14 15,
	0	 2 3 7,
	0	 4 13,
	1	 4 5,
	1	 2 3 4 5 7 11 13,
	0	 1 8 15,
	1	 6 9 11 12,
	1	 1 7 8 10 12 14 15,
	0	 1 8,
	0	 6 11,
	1	 2 3 5 6 9 13,
	0	 4 5 6 9,
	0	 2 3 4 7,
	0	 1 7 8 10 14 15,
	0	 8 14 15,
	0	 8 14,
	0	 2 3 4 7 11 13,
	0	 5 9,
	0	 7 11 12,
	0	 7 11,
	0	 2 3 4 7 9 13,
	0	 5 6 7 9,
	0	 1 8 12 14 15,
	0	 1 8 14,
	0	 1 6 8 9 10 14 15,
	0	 2 3 4 5 6 7 13,
	0	 9 11,
	0	 6 9 12,
;
END; [Splits]
