# Supplementary material for: Admixture of evolutionary rates across a butterfly hybrid zone
Source: eLife. 2022 Jun 15;11:e78135. doi: 10.7554/eLife.78135 (PMC9246367; doi:10.7554/eLife.78135)
Supplement: Figure 5—source data 1. [file elife-78135-fig5-data1.zip › Concatenated_Local_Gene_Trees/Support/chr15.93.splits.nex]

#nexus

BEGIN Taxa;
DIMENSIONS ntax=15;
TAXLABELS
[1] 'Px'
[2] 'TXSC20180711006'
[3] 'TXSC20180711011'
[4] 'TXSC20180713001'
[5] 'TXSC20180713007'
[6] 'TXSC20180713008'
[7] 'TXSC20180714006'
[8] 'TXSC20180714007'
[9] 'TXSC20180714008'
[10] 'TXSC20180718001'
[11] 'TXSC20180718009'
[12] 'TXSC20180718016'
[13] 'TXSC20180727005'
[14] 'TXSC20180821006'
[15] 'Pb'
;
END; [Taxa]

BEGIN Splits;
DIMENSIONS ntax=15 nsplits=267;
FORMAT labels=no weights=yes confidences=no intervals=no;
MATRIX
	100	 2,
	100	 6,
	100	 9,
	80	 6 9,
	100	 10,
	9	 6 9 10,
	4	 2 6 9 10,
	100	 5,
	8	 2 5 6 9 10,
	100	 11,
	100	 12,
	50	 11 12,
	11	 2 5 6 9 10 11 12,
	100	 13,
	84	 1 3 4 7 8 14 15,
	100	 4,
	11	 1 3 7 8 14 15,
	100	 3,
	64	 1 7 8 14 15,
	100	 7,
	80	 1 8 14 15,
	100	 8,
	87	 1 14 15,
	100	 14,
	65	 1 15,
	100	 15,
	100	 1,
	74	 2 13,
	4	 5 9,
	4	 6 10,
	17	 5 6 9 10,
	58	 2 5 6 9 10 13,
	17	 2 5 6 9 10 11 13,
	83	 3 4,
	18	 1 14,
	6	 2 10 13,
	2	 6 9 12,
	3	 2 6 9 10 12 13,
	6	 2 6 9 10 11 12 13,
	13	 3 4 7,
	22	 5 6 9,
	16	 14 15,
	13	 5 10,
	1	 1 3 4 7 8 15,
	2	 1 7 8 15,
	8	 1 8 15,
	0	 2 11 12 13,
	1	 2 6 9 11 12 13,
	2	 2 9 13,
	41	 2 6 9 13,
	31	 2 5 6 9 13,
	0	 2 5 6 9 11 13,
	2	 10 12,
	0	 2 10 12 13,
	14	 2 5 6 9 10 12 13,
	0	 5 10 11,
	2	 5 10 11 12,
	2	 3 7,
	2	 3 4 13,
	23	 2 6 9 10 13,
	4	 2 6 9 10 11 13,
	6	 5 12,
	4	 6 9 13,
	4	 2 5 13,
	6	 7 8,
	5	 1 3 4 14 15,
	1	 5 10 12,
	5	 2 6 9,
	1	 2 5 6 9 10 12,
	1	 9 10,
	5	 10 11 12,
	4	 2 6,
	2	 6 9 10 13,
	4	 2 5 6 9,
	5	 2 5 6 9 12 13,
	4	 2 5 6 9 11 12 13,
	3	 5 11 12,
	2	 5 9 10,
	3	 2 5 6 9 10 11,
	1	 1 8,
	2	 8 14 15,
	5	 2 6 13,
	1	 1 3 4 8 11 14 15,
	0	 1 8 11 14 15,
	12	 1 3 4 8 14 15,
	2	 1 4 14 15,
	1	 6 13,
	1	 1 3 8 14 15,
	0	 2 5 6 7 9 13,
	1	 3 4 10,
	0	 1 8 11 12 14 15,
	0	 6 12,
	1	 5 6,
	1	 5 11,
	0	 6 9 10 12,
	3	 1 7 8 11 12 14 15,
	1	 1 7 8 12 14 15,
	0	 1 8 10 14 15,
	1	 1 4 7 8 14 15,
	1	 5 6 10,
	1	 2 6 9 10 11,
	1	 2 6 9 10 11 12,
	0	 5 6 9 12,
	1	 2 9,
	0	 2 9 10,
	0	 2 5 9 10,
	3	 8 15,
	1	 10 13,
	0	 1 3 4 15,
	0	 5 9 10 11 12,
	1	 5 13,
	0	 1 8 12 14 15,
	4	 1 7 14 15,
	2	 1 3 4 7 14 15,
	1	 3 4 7 8,
	1	 2 6 10 13,
	0	 5 6 9 10 11 12,
	2	 7 11 12,
	0	 1 3 4 12 14 15,
	1	 2 5 10 11 12 13,
	1	 7 14,
	2	 1 4 8 14 15,
	2	 2 5 10 13,
	0	 2 5 10 12 13,
	1	 2 5,
	0	 2 5 6,
	0	 2 5 6 10,
	1	 3 4 11,
	0	 1 3 4 11 14 15,
	0	 2 11 13,
	1	 2 3 4 6 9 10 13,
	1	 5 6 9 10 11,
	0	 4 11,
	1	 2 5 9 13,
	0	 5 7 11 12,
	0	 10 11 12 13,
	1	 10 11,
	0	 1 5 8 14 15,
	0	 3 4 8,
	0	 5 6 9 13,
	0	 2 5 6 13,
	2	 1 7 8 13 14 15,
	1	 2 6 9 12 13,
	2	 2 10,
	2	 2 6 10,
	0	 4 12,
	0	 2 5 10,
	0	 3 4 7 10,
	1	 2 6 9 10 12,
	0	 3 4 10 11 12,
	1	 9 13,
	0	 1 7 8 11 14 15,
	1	 6 9 11 12,
	1	 2 6 9 11 13,
	0	 1 5 7 8 10 14 15,
	0	 2 3 4 10 13,
	0	 5 9 13,
	0	 2 3 4 6 9 11 13,
	0	 2 5 9,
	1	 3 4 11 12,
	0	 7 8 11 12,
	0	 7 8 14 15,
	0	 1 3 4,
	0	 7 12,
	0	 2 6 11 12,
	0	 8 14,
	0	 1 3 4 14,
	0	 2 3 4 13,
	1	 7 8 15,
	0	 2 5 6 10 11 12 13,
	0	 5 11 12 13,
	0	 1 4 7 8 12 14 15,
	0	 6 9 11,
	0	 2 12 13,
	0	 3 4 12,
	0	 2 6 8 9 10 13,
	1	 2 5 6 8 9 10 13,
	0	 1 11 12 14 15,
	0	 2 3 5 6 9 10 13,
	0	 1 3 4 7 14,
	0	 1 7 8 10 11 14 15,
	0	 1 5 8 11 12 14 15,
	0	 1 3 14 15,
	0	 2 6 8 9 13,
	0	 2 5 9 10 13,
	0	 6 11,
	0	 2 3 4 5 6 9 13,
	0	 5 6 9 10 13,
	0	 4 7,
	0	 3 10,
	0	 1 4 7 8 11 14 15,
	0	 11 12 13,
	0	 2 11 12,
	0	 1 3 4 11 12 14 15,
	0	 1 7 8 10 14 15,
	0	 2 3 5 6 9 13,
	0	 1 3 7 8 12 14 15,
	0	 2 3 4 9 13,
	0	 1 3,
	0	 6 9 10 11 12,
	0	 7 11,
	0	 2 4 5 6 9 10 13,
	0	 3 4 8 11,
	0	 1 8 13 14 15,
	0	 2 3 4 6 9 13,
	0	 1 5 7 8 14 15,
	0	 6 9 10 11,
	0	 1 3 7 14 15,
	0	 2 6 9 11 12,
	0	 2 5 10 11 13,
	0	 1 7 11 12 14 15,
	0	 3 4 5,
	0	 1 3 4 8 15,
	0	 4 14,
	0	 3 4 14,
	0	 3 4 7 11 12,
	0	 4 11 12,
	0	 2 10 11 13,
	0	 3 7 8,
	0	 3 4 5 11 12,
	0	 1 3 4 7 12 14 15,
	0	 3 4 5 12,
	0	 3 4 5 6 10,
	0	 3 4 8 14 15,
	0	 2 5 6 7 9 10 13,
	0	 3 4 5 7,
	0	 6 10 11,
	0	 5 6 9 10 11 13,
	0	 2 5 9 10 11 12 13,
	0	 1 3 7 8 11 14 15,
	0	 3 4 5 6 9 10,
	0	 3 4 7 13,
	0	 3 4 6 9,
	0	 2 9 11 13,
	0	 7 14 15,
	0	 1 6 7 8 9 14 15,
	0	 1 3 4 7 10 14 15,
	0	 3 4 5 10 11 12,
	0	 1 5 7 8 12 14 15,
	0	 2 5 11 13,
	0	 2 9 10 11 12,
	0	 3 4 7 14,
	0	 2 9 11 12 13,
	0	 7 8 12,
	0	 1 12 14 15,
	0	 4 8,
	0	 5 6 9 10 12,
	0	 5 6 7 9 11 12,
	0	 5 6 7 9 10 11 12,
	0	 1 3 4 8 13 14 15,
	0	 2 10 11,
	0	 2 5 6 9 12,
	0	 1 3 7,
	0	 3 8,
	0	 2 11,
	0	 9 12,
	0	 2 5 10 11 12,
	0	 2 5 6 9 11 12,
	0	 3 4 6 9 10,
	0	 1 3 4 7 11 14 15,
	0	 2 5 6 10 13,
	0	 7 8 14,
	0	 1 4 8 15,
	0	 1 8 14,
	0	 2 5 11 12 13,
	0	 1 3 4 7,
	0	 5 7 10,
;
END; [Splits]
