# Supplementary material for: Admixture of evolutionary rates across a butterfly hybrid zone
Source: eLife. 2022 Jun 15;11:e78135. doi: 10.7554/eLife.78135 (PMC9246367; doi:10.7554/eLife.78135)
Supplement: Figure 5—source data 1. [file elife-78135-fig5-data1.zip › Concatenated_Local_Gene_Trees/Support/chr19.186.splits.nex]

#nexus

BEGIN Taxa;
DIMENSIONS ntax=15;
TAXLABELS
[1] 'Px'
[2] 'TXSC20180711006'
[3] 'TXSC20180711011'
[4] 'TXSC20180713001'
[5] 'TXSC20180713007'
[6] 'TXSC20180713008'
[7] 'TXSC20180714006'
[8] 'TXSC20180714007'
[9] 'TXSC20180714008'
[10] 'TXSC20180718001'
[11] 'TXSC20180718009'
[12] 'TXSC20180718016'
[13] 'TXSC20180727005'
[14] 'TXSC20180821006'
[15] 'Pb'
;
END; [Taxa]

BEGIN Splits;
DIMENSIONS ntax=15 nsplits=84;
FORMAT labels=no weights=yes confidences=no intervals=no;
MATRIX
	100	 2,
	100	 4,
	77	 2 4,
	100	 3,
	100	 2 3 4,
	100	 5,
	87	 2 3 4 5,
	100	 10,
	17	 2 3 4 5 10,
	100	 6,
	100	 7,
	100	 12,
	25	 7 12,
	100	 11,
	52	 7 11 12,
	100	 9,
	15	 7 9 11 12,
	100	 13,
	0	 7 9 11 12 13,
	14	 6 7 9 11 12 13,
	100	 1 8 14 15,
	100	 8,
	100	 1 14 15,
	100	 14,
	84	 1 15,
	100	 15,
	100	 1,
	44	 9 10,
	39	 2 3 4 5 9 10,
	2	 6 13,
	66	 7 11,
	34	 6 7 11 12 13,
	19	 9 12,
	38	 9 10 12,
	39	 2 3 4 5 9 10 12,
	35	 6 7 11,
	33	 6 7 11 13,
	21	 10 12,
	8	 14 15,
	21	 3 4,
	2	 1 6 7 8 11 14 15,
	37	 6 7 11 12,
	1	 5 9 10 12,
	8	 1 14,
	6	 2 3 4 9 10,
	8	 11 12,
	7	 1 6 8 13 14 15,
	9	 1 8 13 14 15,
	14	 6 7 9 11 12,
	3	 2 3 4 9 10 12,
	8	 2 3 4 5 10 12,
	6	 7 9 11,
	4	 6 7 9 11,
	4	 6 7 9 11 13,
	0	 7 11 13,
	0	 6 9,
	3	 2 3 4 5 9 10 13,
	0	 2 3 4 5 12,
	0	 2 5,
	0	 1 6 8 14 15,
	2	 5 9 10,
	2	 2 3,
	1	 7 9 12,
	0	 2 3 4 10,
	1	 1 6 8 9 13 14 15,
	0	 7 11 12 13,
	0	 7 9,
	0	 6 9 13,
	0	 6 7,
	0	 3 5,
	0	 6 7 12,
	0	 9 11,
	0	 2 3 4 10 12,
	0	 5 10,
	0	 5 10 12,
	0	 1 6 8 12 13 14 15,
	0	 2 9 10 12,
	0	 1 6 8 11 13 14 15,
	0	 1 7 8 11 14 15,
	0	 6 7 9 12,
	0	 1 7 8 11 12 14 15,
	0	 7 9 11 13,
	0	 1 6 7 8 13 14 15,
	0	 3 4 5,
;
END; [Splits]
