# Supplementary material for: Admixture of evolutionary rates across a butterfly hybrid zone
Source: eLife. 2022 Jun 15;11:e78135. doi: 10.7554/eLife.78135 (PMC9246367; doi:10.7554/eLife.78135)
Supplement: Figure 5—source data 2. [file elife-78135-fig5-data2.zip]

Archive with 2 entries (2 files):
- Figure_5_Source_Data_2_Signed_Rank_Test.xlsx
- __MACOSX/._Figure_5_Source_Data_2_Signed_Rank_Test.xlsx
